# Supplementary material for: Comparative investigation of parallel spatial interpolation algorithms for building large-scale digital elevation models
Source: PeerJ Comput Sci. 2020 Mar 2;6:e263. doi: 10.7717/peerj-cs.263 (PMC7924418; doi:10.7717/peerj-cs.263)
Supplement: Supplemental Information 1 [file peerj-cs-06-263-s001.zip]

Archive with 6 entries (4 files):
- evenly distributed/
- evenly distributed/hebei-jy50w.txt
- evenly distributed/sichuan-jy50w.txt
- normally distribution/
- normally distribution/hebei-guss50w.txt
- normally distribution/sichuan-guss50w.txt
