# Supplementary material for: Comparative investigation of parallel spatial interpolation algorithms for building large-scale digital elevation models
Source: PeerJ Comput Sci. 2020 Mar 2;6:e263. doi: 10.7717/peerj-cs.263 (PMC7924418; doi:10.7717/peerj-cs.263)
Supplement: Supplemental Information 1 [file peerj-cs-06-263-s001.zip › evenly distributed/hebei-jy50w.txt]

351361.00   4120556.05   0.00
341512.68   4128619.65   0.00
356548.54   4121483.20   0.00
357118.02   4123097.02   0.00
339904.35   4139053.32   0.00
357465.93   4134949.19   0.00
349450.54   4123747.06   0.00
357492.17   4130241.40   0.00
344377.76   4135810.42   0.00
352995.57   4121973.33   0.00
354488.54   4129440.60   0.00
340568.44   4132804.35   0.00
344510.82   4122337.11   0.00
341462.02   4125942.56   0.00
353928.22   4138717.61   0.00
345026.58   4137330.24   0.00
352937.59   4123937.50   0.00
357349.96   4132230.60   0.00
345165.75   4138843.96   0.00
350708.52   4139368.88   0.00
357772.33   4131969.36   0.00
339472.21   4125724.05   0.00
349554.31   4137713.55   0.00
338073.85   4125117.95   0.00
357689.93   4138615.07   0.00
346675.19   4123714.71   0.00
353732.90   4139862.06   0.00
340154.61   4135562.61   0.00
349499.98   4134143.50   0.00
346038.58   4131291.85   0.00
343453.66   4124984.89   0.00
347005.40   4133115.02   0.00
348229.19   4126679.89   0.00
353580.92   4139228.49   0.00
349911.98   4128952.30   0.00
342658.35   4130758.38   0.00
339698.05   4124467.30   0.00
347460.74   4124373.91   0.00
348571.00   4127322.61   0.00
354575.82   4123682.97   0.00
345597.89   4120636.01   0.00
353682.24   4132547.38   0.00
350494.89   4121362.35   0.00
355602.47   4123431.50   0.00
341068.94   4120464.49   0.00
344295.36   4123922.85   0.00
346171.64   4126556.60   0.00
338420.55   4134535.36   0.00
344781.21   4131150.85   0.00
348102.24   4120925.93   0.00
341845.33   4123628.65   0.00
342502.70   4133658.25   0.00
341508.41   4134072.08   0.00
353857.42   4138619.34   0.00
348341.50   4132054.81   0.00
353563.22   4131235.69   0.00
357210.79   4139555.04   0.00
345972.66   4137595.75   0.00
342396.50   4126077.46   0.00
355510.30   4135616.32   0.00
346607.44   4124138.92   0.00
352720.30   4139368.88   0.00
340486.04   4133224.28   0.00
354903.59   4139700.92   0.00
353261.70   4130343.33   0.00
346933.99   4124262.83   0.00
345151.71   4135321.51   0.00
357904.78   4130084.54   0.00
342152.35   4128931.55   0.00
339214.03   4131804.56   0.00
343831.48   4132010.86   0.00
339728.57   4138698.08   0.00
344757.41   4123676.26   0.00
343631.28   4123611.56   0.00
340185.13   4126764.73   0.00
346600.73   4136945.10   0.00
356626.67   4138627.89   0.00
355928.40   4128785.67   0.00
357924.92   4135400.86   0.00
350207.40   4132346.57   0.00
347464.40   4127876.22   0.00
344221.50   4131802.12   0.00
357141.21   4137100.13   0.00
354647.85   4127679.07   0.00
343706.35   4127820.67   0.00
352208.20   4122899.26   0.00
343131.99   4127918.94   0.00
355890.56   4122617.27   0.00
343595.87   4131931.52   0.00
354866.36   4130971.40   0.00
347732.35   4136808.98   0.00
353724.97   4137872.25   0.00
344764.73   4128017.82   0.00
346658.10   4138957.49   0.00
343140.54   4124127.93   0.00
356212.84   4121832.94   0.00
344308.79   4137993.10   0.00
342235.36   4121731.62   0.00
348246.28   4122661.21   0.00
356644.98   4139708.85   0.00
351369.55   4120139.16   0.00
349640.37   4126498.00   0.00
347458.30   4121131.02   0.00
342990.39   4125166.78   0.00
352207.59   4133876.16   0.00
356008.97   4135674.92   0.00
342035.77   4130217.60   0.00
339853.69   4134476.76   0.00
347784.23   4127021.09   0.00
345774.29   4132289.19   0.00
353912.96   4131070.28   0.00
342924.47   4123145.24   0.00
343838.80   4125560.47   0.00
351371.99   4127866.45   0.00
342027.22   4126326.49   0.00
345931.15   4125064.24   0.00
353467.39   4125912.05   0.00
356438.67   4132821.44   0.00
351151.65   4133625.90   0.00
340096.01   4134145.33   0.00
352197.82   4129690.85   0.00
351518.48   4129349.04   0.00
353217.14   4121625.42   0.00
346088.02   4128462.78   0.00
345572.25   4120974.76   0.00
342266.49   4126814.17   0.00
341144.02   4128517.11   0.00
338471.82   4136895.05   0.00
349223.49   4126073.18   0.00
350150.64   4139643.54   0.00
355170.32   4123041.47   0.00
342668.11   4128263.80   0.00
341449.81   4135787.84   0.00
345653.43   4127713.25   0.00
341677.48   4128004.39   0.00
344400.34   4122974.33   0.00
348299.39   4130180.97   0.00
353977.66   4139244.97   0.00
344523.03   4126291.09   0.00
351650.32   4127160.25   0.00
341142.80   4125841.24   0.00
353248.88   4136190.68   0.00
348862.76   4129385.05   0.00
349111.79   4129316.08   0.00
346755.76   4125648.37   0.00
345217.02   4122125.92   0.00
357483.02   4128379.16   0.00
345142.55   4139447.61   0.00
349892.45   4131040.99   0.00
338462.05   4132643.82   0.00
339627.25   4127495.35   0.00
351220.01   4130703.45   0.00
348367.75   4136777.25   0.00
344094.55   4128237.56   0.00
352326.61   4120098.27   0.00
353889.16   4123521.84   0.00
340633.14   4128206.43   0.00
343960.26   4129698.78   0.00
354222.42   4127212.13   0.00
339221.35   4132270.27   0.00
345855.46   4121029.69   0.00
351342.69   4136004.52   0.00
351901.18   4138533.89   0.00
349764.89   4134382.15   0.00
356496.05   4123570.67   0.00
344166.57   4124707.17   0.00
338716.57   4135950.80   0.00
353997.19   4122003.23   0.00
343384.69   4121535.69   0.00
350702.41   4134828.94   0.00
346124.03   4139556.87   0.00
348278.63   4136127.81   0.00
353305.64   4125282.14   0.00
347764.70   4132247.08   0.00
347501.02   4136165.04   0.00
351307.90   4123241.07   0.00
339066.32   4139586.17   0.00
351422.04   4137590.26   0.00
354483.66   4130328.07   0.00
351071.69   4134460.28   0.00
342083.99   4135902.58   0.00
340193.67   4136624.04   0.00
345785.88   4137848.45   0.00
344299.02   4127173.07   0.00
347457.08   4127136.45   0.00
350758.57   4133144.32   0.00
348537.43   4121798.15   0.00
348417.19   4129181.80   0.00
351547.78   4124906.16   0.00
346152.10   4124367.81   0.00
352102.60   4131033.05   0.00
345999.51   4125340.13   0.00
342057.74   4139309.06   0.00
356475.91   4138823.21   0.00
354415.30   4121207.31   0.00
341722.65   4126696.98   0.00
350608.42   4121184.12   0.00
352095.28   4136738.18   0.00
340801.60   4138290.96   0.00
351819.39   4122135.07   0.00
357816.28   4126886.20   0.00
349346.17   4132934.97   0.00
355314.37   4124583.27   0.00
346028.20   4132512.59   0.00
350872.71   4125540.33   0.00
348737.02   4122218.09   0.00
344554.77   4127231.67   0.00
342051.64   4127302.47   0.00
353623.65   4128817.41   0.00
345649.77   4127265.24   0.00
354005.13   4129243.45   0.00
352506.06   4123735.47   0.00
349143.53   4123191.63   0.00
353547.96   4129019.44   0.00
356854.34   4123004.85   0.00
344374.10   4128437.76   0.00
354817.53   4124714.50   0.00
339673.64   4139577.01   0.00
355326.58   4126294.75   0.00
350961.21   4121574.76   0.00
349918.09   4136271.25   0.00
353257.42   4137579.88   0.00
354511.73   4120800.20   0.00
356345.29   4123488.88   0.00
355681.81   4127354.35   0.00
346214.36   4126106.75   0.00
348688.80   4133132.72   0.00
352332.10   4123841.06   0.00
347889.22   4136324.35   0.00
346352.92   4133063.14   0.00
340158.88   4138344.68   0.00
347906.31   4133254.19   0.00
341943.60   4135177.47   0.00
343074.01   4134070.86   0.00
350571.18   4125941.95   0.00
351188.88   4137447.43   0.00
350446.06   4136810.82   0.00
345578.36   4137860.65   0.00
344750.08   4128404.19   0.00
343883.36   4133884.09   0.00
353276.96   4124787.74   0.00
353565.05   4134160.59   0.00
347024.93   4132196.42   0.00
348235.91   4130906.70   0.00
340171.70   4125605.03   0.00
340437.21   4124088.26   0.00
350057.86   4131285.74   0.00
346483.54   4129380.78   0.00
345800.53   4123455.31   0.00
349005.58   4133043.61   0.00
356170.72   4123158.06   0.00
352810.02   4126834.32   0.00
357345.68   4137496.26   0.00
339688.89   4126092.10   0.00
351174.84   4127333.60   0.00
357797.36   4124098.64   0.00
354578.26   4121611.99   0.00
351222.45   4125864.44   0.00
350698.75   4126380.20   0.00
345379.99   4134448.07   0.00
342440.44   4126684.77   0.00
353853.14   4132941.07   0.00
339015.05   4129432.05   0.00
342297.62   4135242.16   0.00
356120.06   4125354.78   0.00
355050.08   4128744.77   0.00
340370.68   4138203.07   0.00
340048.40   4122064.88   0.00
338627.46   4139288.92   0.00
357704.58   4120932.04   0.00
342813.38   4135504.01   0.00
349341.29   4125367.60   0.00
350879.42   4128944.36   0.00
350831.81   4131282.08   0.00
354519.67   4136256.60   0.00
347049.96   4129606.62   0.00
354271.25   4125836.97   0.00
352777.06   4126089.05   0.00
352623.86   4121010.16   0.00
355666.55   4134884.49   0.00
345757.81   4127305.52   0.00
346916.29   4129051.18   0.00
344545.61   4131959.59   0.00
355253.33   4121093.17   0.00
345431.26   4133775.44   0.00
349862.54   4136662.50   0.00
341819.70   4131454.21   0.00
347895.32   4134552.45   0.00
356599.81   4128527.48   0.00
352163.64   4136102.79   0.00
346421.89   4123020.11   0.00
354657.61   4137149.57   0.00
338363.17   4139962.16   0.00
351510.54   4125628.83   0.00
349597.64   4134874.11   0.00
345032.07   4137982.12   0.00
350695.70   4126363.72   0.00
338437.64   4137464.52   0.00
343190.59   4125936.46   0.00
338896.63   4127498.40   0.00
352018.98   4123168.43   0.00
354528.21   4123190.40   0.00
343471.36   4134350.41   0.00
340963.96   4134136.78   0.00
349282.08   4132730.49   0.00
343113.07   4121638.84   0.00
347465.01   4128493.91   0.00
347737.85   4123466.90   0.00
340542.80   4136583.15   0.00
352480.42   4129278.85   0.00
341778.19   4120499.89   0.00
346962.07   4139832.15   0.00
350040.77   4130209.66   0.00
351571.58   4133108.92   0.00
343928.53   4122268.14   0.00
349578.72   4130484.33   0.00
355777.64   4120305.19   0.00
338189.83   4126048.77   0.00
356173.16   4123981.44   0.00
354178.47   4132232.43   0.00
349597.03   4124546.04   0.00
339701.71   4124829.86   0.00
351834.65   4135123.75   0.00
343952.33   4120577.41   0.00
349759.39   4133850.52   0.00
346238.78   4130384.84   0.00
354131.47   4127990.97   0.00
356148.75   4121356.24   0.00
346023.32   4137149.57   0.00
356401.44   4130737.02   0.00
347506.52   4123712.88   0.00
344022.52   4124879.91   0.00
357221.17   4128647.11   0.00
355463.91   4126394.85   0.00
341451.03   4120763.57   0.00
351292.03   4122573.93   0.00
341336.89   4137592.70   0.00
346074.59   4138239.08   0.00
346838.77   4125979.80   0.00
339087.07   4126122.01   0.00
338088.50   4120538.35   0.00
351462.32   4137915.59   0.00
344748.25   4128074.59   0.00
345409.28   4129104.89   0.00
344000.55   4136113.16   0.00
351135.17   4120723.29   0.00
347795.83   4133655.20   0.00
357077.12   4131139.87   0.00
339985.53   4122280.95   0.00
349087.37   4121009.55   0.00
353960.57   4125736.26   0.00
354185.19   4124522.23   0.00
351422.04   4136112.55   0.00
354502.58   4130054.63   0.00
352913.17   4124759.06   0.00
347054.23   4123367.41   0.00
340730.19   4136046.63   0.00
354952.42   4136466.57   0.00
344844.69   4132103.03   0.00
345686.39   4135249.49   0.00
352454.18   4126656.70   0.00
342104.74   4129070.71   0.00
351794.98   4136102.79   0.00
341715.32   4135342.88   0.00
350835.47   4125918.76   0.00
349926.02   4122301.10   0.00
341478.50   4120564.59   0.00
342862.82   4123062.23   0.00
349895.50   4134975.43   0.00
345379.38   4124089.48   0.00
343616.63   4135783.56   0.00
339888.49   4121204.26   0.00
356010.19   4130398.88   0.00
351636.28   4126256.90   0.00
338760.52   4132054.20   0.00
346047.12   4137587.82   0.00
342989.17   4138961.76   0.00
343769.83   4137404.10   0.00
339624.20   4135690.18   0.00
349036.71   4129192.79   0.00
339657.16   4134897.92   0.00
356968.47   4138301.95   0.00
344908.78   4127539.29   0.00
355454.76   4128804.59   0.00
349926.02   4139673.45   0.00
347228.19   4139783.32   0.00
345633.90   4123998.54   0.00
347752.49   4134150.21   0.00
345376.93   4124244.51   0.00
344565.14   4123131.20   0.00
343962.71   4120529.80   0.00
353684.07   4139542.83   0.00
350339.24   4133832.21   0.00
338712.30   4122973.72   0.00
344532.18   4137675.71   0.00
348263.99   4130019.23   0.00
339463.67   4135179.91   0.00
357328.59   4132668.84   0.00
338280.16   4129574.27   0.00
348216.38   4137984.56   0.00
347808.04   4126324.05   0.00
356692.59   4132198.86   0.00
338775.17   4134976.04   0.00
338930.20   4122345.65   0.00
353408.19   4128858.91   0.00
344916.10   4138560.75   0.00
351041.78   4130759.00   0.00
353914.79   4130162.05   0.00
352358.96   4122699.06   0.00
357641.71   4138657.19   0.00
352890.59   4127943.36   0.00
346745.99   4120776.39   0.00
346393.81   4123350.93   0.00
346245.49   4124683.37   0.00
348745.57   4130210.27   0.00
355526.78   4132461.93   0.00
342961.09   4121671.80   0.00
338543.23   4132024.29   0.00
355974.79   4134911.95   0.00
339834.77   4131559.19   0.00
347801.93   4126140.32   0.00
351990.91   4139638.66   0.00
343712.45   4136592.91   0.00
350181.16   4124118.78   0.00
350030.40   4127619.86   0.00
339388.59   4132953.89   0.00
344195.26   4133002.72   0.00
349957.15   4130043.03   0.00
339708.43   4126623.74   0.00
347084.75   4129253.82   0.00
356583.33   4133611.87   0.00
349891.23   4139722.89   0.00
357928.59   4123084.20   0.00
345676.63   4125573.29   0.00
343291.30   4130627.16   0.00
355002.47   4133180.33   0.00
339384.93   4128614.15   0.00
353216.53   4129084.75   0.00
338817.29   4132509.54   0.00
344051.21   4121711.48   0.00
347460.13   4121272.62   0.00
350912.99   4129990.54   0.00
351070.47   4139986.57   0.00
341494.98   4132023.68   0.00
341796.50   4122835.78   0.00
351334.76   4136912.75   0.00
355196.57   4124569.23   0.00
341939.33   4132876.98   0.00
338377.82   4138555.25   0.00
339112.09   4134785.61   0.00
339910.46   4129568.77   0.00
347092.07   4124226.81   0.00
342106.57   4139429.30   0.00
344143.99   4125244.30   0.00
346321.18   4133611.87   0.00
355216.71   4128861.96   0.00
351879.82   4126965.54   0.00
347296.55   4129518.11   0.00
339261.02   4136653.95   0.00
343083.77   4126546.22   0.00
338170.29   4120447.40   0.00
338609.15   4133816.34   0.00
351113.80   4128497.57   0.00
340426.22   4130660.12   0.00
353106.05   4126701.86   0.00
347996.64   4137223.43   0.00
338141.00   4139808.34   0.00
356892.18   4127339.70   0.00
353041.96   4132360.00   0.00
348451.37   4122087.47   0.00
349315.04   4135626.70   0.00
341494.98   4137118.44   0.00
353645.01   4138627.89   0.00
351748.59   4126912.44   0.00
347640.80   4131388.29   0.00
354572.77   4139066.74   0.00
357468.37   4138547.93   0.00
356649.25   4121746.27   0.00
343987.73   4131437.12   0.00
352232.61   4137433.39   0.00
354030.15   4136768.09   0.00
349599.48   4126074.40   0.00
343418.87   4130040.59   0.00
343312.66   4130786.46   0.00
352391.92   4131806.39   0.00
357938.96   4129208.04   0.00
344014.59   4134907.07   0.00
338829.49   4123653.07   0.00
346238.17   4120814.23   0.00
355601.25   4133174.84   0.00
348206.00   4133199.26   0.00
353934.32   4120661.64   0.00
351451.95   4126846.52   0.00
341316.14   4138112.13   0.00
346598.28   4120051.88   0.00
342361.71   4123180.03   0.00
356193.91   4128621.48   0.00
349316.26   4130154.12   0.00
354302.38   4129588.31   0.00
343389.57   4128457.90   0.00
343480.51   4132792.14   0.00
352534.75   4131825.92   0.00
339760.92   4128429.82   0.00
341286.84   4131265.60   0.00
346265.02   4128707.54   0.00
338312.51   4134930.88   0.00
346078.86   4131719.72   0.00
357267.56   4128037.97   0.00
355009.19   4125681.33   0.00
356602.86   4135944.09   0.00
344847.13   4121633.35   0.00
353944.70   4123512.68   0.00
357766.84   4132755.52   0.00
340667.32   4133899.96   0.00
342475.84   4128396.86   0.00
352285.10   4139870.60   0.00
352759.97   4120966.83   0.00
340288.89   4130785.85   0.00
339019.93   4133798.64   0.00
341059.18   4128376.72   0.00
353457.63   4128112.43   0.00
347465.62   4134432.20   0.00
339505.78   4137209.39   0.00
338795.31   4123523.06   0.00
346152.71   4126014.59   0.00
354620.38   4123899.66   0.00
357763.79   4124096.19   0.00
348235.91   4139665.52   0.00
340042.30   4130288.40   0.00
345299.42   4137375.41   0.00
352750.21   4137037.87   0.00
343283.97   4130166.33   0.00
349803.34   4132605.37   0.00
357380.47   4122558.06   0.00
357382.31   4129239.78   0.00
348464.19   4129035.92   0.00
350671.90   4135459.46   0.00
338769.07   4129553.51   0.00
339859.80   4120551.16   0.00
350868.43   4135071.87   0.00
346020.87   4129432.66   0.00
355609.79   4126261.18   0.00
357500.72   4135980.10   0.00
344615.19   4138499.10   0.00
347439.99   4132963.65   0.00
352982.15   4136268.81   0.00
343058.75   4126707.97   0.00
347798.88   4130112.00   0.00
347311.81   4134606.77   0.00
348108.95   4139237.04   0.00
343562.91   4133606.98   0.00
351943.91   4132915.43   0.00
343888.85   4137804.50   0.00
356055.36   4133796.81   0.00
351638.11   4133254.80   0.00
343959.04   4136262.70   0.00
338875.88   4128148.44   0.00
347934.39   4122936.49   0.00
349335.80   4126449.78   0.00
340587.36   4132497.94   0.00
347504.07   4123148.29   0.00
341610.95   4121893.37   0.00
344461.38   4129228.19   0.00
355365.03   4136099.12   0.00
341109.84   4124494.77   0.00
344902.07   4128542.13   0.00
339403.85   4126377.15   0.00
338065.92   4125312.05   0.00
342216.44   4132827.54   0.00
351282.27   4136288.34   0.00
352462.11   4127453.23   0.00
346665.43   4126299.63   0.00
352105.66   4124997.10   0.00
348084.54   4129457.69   0.00
351674.12   4125295.57   0.00
351783.38   4139774.16   0.00
350902.62   4133836.48   0.00
357207.13   4121188.39   0.00
341143.41   4137044.59   0.00
353643.18   4130143.74   0.00
350149.42   4130420.24   0.00
348312.20   4133818.17   0.00
339870.78   4127652.82   0.00
351523.97   4137150.79   0.00
357885.25   4128835.11   0.00
344532.79   4121778.01   0.00
353079.20   4135905.64   0.00
345712.03   4130012.51   0.00
356223.21   4133442.18   0.00
340673.42   4136982.33   0.00
356042.54   4122932.83   0.00
351956.72   4124061.40   0.00
351429.98   4128645.89   0.00
353914.79   4136717.43   0.00
350413.71   4123228.25   0.00
348420.24   4139888.30   0.00
356503.98   4131156.96   0.00
347015.17   4134035.46   0.00
353054.17   4138161.56   0.00
355133.09   4124977.57   0.00
346250.98   4124757.23   0.00
344015.20   4130642.41   0.00
357361.55   4131995.61   0.00
345947.02   4137855.16   0.00
344864.83   4137570.12   0.00
338440.69   4132291.02   0.00
347094.52   4130401.93   0.00
352987.64   4134721.52   0.00
346005.01   4121820.12   0.00
354005.13   4126667.68   0.00
342706.56   4121476.49   0.00
343606.25   4138598.59   0.00
345373.88   4136104.01   0.00
357813.23   4123787.35   0.00
340169.87   4139256.57   0.00
349836.91   4130966.52   0.00
345796.26   4130150.46   0.00
346062.38   4138883.02   0.00
342304.94   4129731.74   0.00
350344.13   4125905.94   0.00
354794.95   4132092.65   0.00
342250.62   4137792.29   0.00
342608.91   4139367.05   0.00
344881.31   4126738.49   0.00
354672.26   4138227.48   0.00
347873.96   4124853.66   0.00
341582.26   4126109.81   0.00
341238.62   4125166.17   0.00
345085.18   4125285.20   0.00
345632.07   4133295.69   0.00
355559.13   4132913.60   0.00
354702.78   4122914.52   0.00
338126.35   4125194.86   0.00
355133.09   4138124.94   0.00
338032.96   4123748.28   0.00
340002.01   4135870.24   0.00
345900.02   4122346.26   0.00
341092.75   4131517.69   0.00
353488.75   4122117.37   0.00
355767.27   4120723.29   0.00
340599.57   4133360.39   0.00
354041.75   4120713.52   0.00
343724.66   4132074.95   0.00
341478.50   4124108.40   0.00
347087.80   4129351.48   0.00
343525.07   4128403.58   0.00
346686.79   4121737.11   0.00
346923.00   4134245.43   0.00
347974.67   4120695.82   0.00
343809.50   4135619.37   0.00
347792.78   4129303.87   0.00
354144.90   4135076.14   0.00
341193.46   4124293.34   0.00
352081.24   4127125.46   0.00
343762.50   4131570.18   0.00
351901.18   4122911.47   0.00
350081.67   4133337.20   0.00
339153.60   4139312.11   0.00
338944.24   4134942.47   0.00
342611.35   4125567.19   0.00
345956.79   4129576.71   0.00
352669.03   4130581.38   0.00
354144.90   4128954.13   0.00
341814.81   4124005.86   0.00
343195.47   4138084.66   0.00
352799.65   4134241.77   0.00
347955.75   4122282.78   0.00
350120.73   4136478.77   0.00
346812.52   4124521.01   0.00
340454.30   4133896.91   0.00
350583.39   4121264.08   0.00
357661.85   4125163.12   0.00
352537.19   4134901.58   0.00
357980.47   4121334.88   0.00
350175.05   4130909.15   0.00
341048.19   4125307.78   0.00
339391.64   4137860.65   0.00
342363.54   4136923.73   0.00
351648.49   4138416.70   0.00
352821.01   4136870.02   0.00
354771.75   4129416.18   0.00
350936.80   4132494.28   0.00
348019.23   4139193.09   0.00
343402.39   4138655.96   0.00
352020.20   4120241.10   0.00
339577.81   4136739.40   0.00
344229.44   4125364.54   0.00
355554.86   4124963.53   0.00
340509.84   4125421.31   0.00
353417.34   4123098.24   0.00
353476.55   4136796.17   0.00
351325.60   4124723.04   0.00
348218.82   4136725.97   0.00
350037.72   4120149.54   0.00
346037.97   4134602.50   0.00
351508.10   4123134.25   0.00
356809.17   4137372.36   0.00
355178.87   4124502.09   0.00
350604.75   4137168.49   0.00
347590.14   4125812.56   0.00
349204.57   4139290.75   0.00
350940.46   4136185.80   0.00
348104.68   4138662.07   0.00
346209.48   4125423.14   0.00
349669.67   4122889.49   0.00
356485.67   4136539.20   0.00
338032.96   4130049.75   0.00
346104.50   4130828.58   0.00
356388.01   4139324.32   0.00
341241.68   4128605.00   0.00
357280.98   4122614.22   0.00
347569.38   4138723.11   0.00
346539.08   4135258.03   0.00
350609.03   4120016.48   0.00
351460.49   4133968.32   0.00
354407.36   4127777.34   0.00
353876.95   4120130.62   0.00
344155.58   4128392.59   0.00
338736.72   4136570.33   0.00
348381.18   4135278.18   0.00
338809.35   4135924.56   0.00
346329.11   4129221.47   0.00
346154.55   4128741.11   0.00
356171.33   4136266.98   0.00
350974.03   4129428.39   0.00
349653.19   4126258.74   0.00
338465.71   4128179.57   0.00
348821.86   4125183.26   0.00
344317.94   4127003.39   0.00
350434.46   4124414.20   0.00
339456.95   4127975.71   0.00
353701.16   4120004.88   0.00
344676.23   4131849.12   0.00
356964.20   4125141.76   0.00
345779.17   4135130.47   0.00
338949.74   4128886.99   0.00
349848.51   4123769.65   0.00
350220.22   4124333.63   0.00
353276.35   4131567.74   0.00
350436.29   4139303.57   0.00
342177.37   4121438.64   0.00
357074.07   4132706.08   0.00
355810.60   4137651.30   0.00
341207.50   4129687.80   0.00
353628.53   4127164.53   0.00
355989.44   4138695.03   0.00
356592.49   4138200.63   0.00
353446.64   4123573.72   0.00
343365.15   4134157.54   0.00
355228.92   4133841.98   0.00
352011.05   4131007.42   0.00
352920.50   4126236.15   0.00
347830.62   4136292.61   0.00
343553.15   4120688.50   0.00
347956.36   4137849.06   0.00
355936.95   4123830.68   0.00
343323.04   4120379.04   0.00
353430.16   4123165.99   0.00
348654.01   4138005.92   0.00
348795.01   4125034.94   0.00
341075.05   4120922.27   0.00
356731.65   4139484.85   0.00
357989.01   4124275.64   0.00
339742.00   4125188.76   0.00
354830.96   4137392.50   0.00
352939.42   4137524.34   0.00
353334.33   4121490.52   0.00
343421.92   4132936.80   0.00
340924.89   4133987.24   0.00
349849.73   4132726.22   0.00
351880.43   4127531.97   0.00
357832.76   4139365.83   0.00
350861.72   4121898.86   0.00
356774.38   4128484.76   0.00
349463.97   4136846.83   0.00
353775.63   4129646.90   0.00
356391.06   4124082.77   0.00
350243.42   4139035.00   0.00
351893.25   4126460.16   0.00
356811.00   4137178.87   0.00
347085.97   4122515.95   0.00
352210.64   4134846.03   0.00
338777.61   4124495.38   0.00
341710.44   4120222.17   0.00
340425.61   4127970.82   0.00
340753.99   4130508.74   0.00
339857.36   4121188.39   0.00
339411.18   4121048.01   0.00
344368.60   4132273.93   0.00
353281.84   4135130.47   0.00
343829.65   4122400.59   0.00
356466.75   4127572.25   0.00
352431.59   4123075.66   0.00
342232.92   4125221.72   0.00
339676.69   4125637.38   0.00
347001.74   4137497.48   0.00
351268.84   4121115.76   0.00
343280.31   4120089.11   0.00
350495.50   4138563.19   0.00
357165.62   4124954.99   0.00
340751.55   4139987.18   0.00
356037.66   4139725.33   0.00
339822.57   4120014.04   0.00
342082.77   4129646.90   0.00
346542.74   4128401.14   0.00
357255.96   4125198.52   0.00
350468.03   4123521.23   0.00
355311.32   4128482.92   0.00
345177.95   4134957.12   0.00
346533.59   4121545.46   0.00
355838.07   4123316.75   0.00
350788.48   4129723.81   0.00
341641.47   4135403.30   0.00
344515.09   4123161.11   0.00
343764.34   4122855.92   0.00
357291.36   4129619.43   0.00
339445.97   4122403.64   0.00
343594.65   4121688.28   0.00
352835.05   4125830.87   0.00
345384.26   4131552.48   0.00
343210.73   4137807.55   0.00
351122.96   4136408.58   0.00
341219.09   4129685.96   0.00
346876.00   4127677.85   0.00
353738.40   4127408.06   0.00
345103.49   4127133.40   0.00
347997.86   4121632.13   0.00
346769.80   4123062.23   0.00
355592.70   4138214.67   0.00
342401.99   4129595.63   0.00
346988.92   4137167.27   0.00
347718.31   4122324.90   0.00
357179.66   4138215.28   0.00
339447.19   4133337.81   0.00
353079.81   4121084.63   0.00
346976.10   4138781.70   0.00
343322.43   4138640.71   0.00
345433.70   4122105.17   0.00
341049.41   4130996.43   0.00
345853.63   4126079.29   0.00
340341.99   4138734.09   0.00
348025.33   4136735.13   0.00
356904.39   4123341.78   0.00
351669.24   4132342.30   0.00
353633.41   4133013.09   0.00
351556.93   4120547.50   0.00
341697.62   4121909.24   0.00
352201.48   4136808.98   0.00
357744.25   4121037.63   0.00
347740.29   4127235.94   0.00
347865.41   4128846.71   0.00
342644.92   4128975.49   0.00
338952.18   4139675.28   0.00
338866.12   4131258.28   0.00
348049.75   4138180.49   0.00
345061.98   4130235.30   0.00
350347.18   4137864.93   0.00
353507.07   4120726.95   0.00
356428.30   4131830.20   0.00
340334.67   4138017.52   0.00
339402.02   4133884.70   0.00
354718.04   4132800.68   0.00
342542.99   4138123.72   0.00
352620.20   4132430.19   0.00
348059.51   4135115.82   0.00
340744.22   4131572.01   0.00
357627.67   4132812.89   0.00
346301.03   4125401.17   0.00
345301.25   4120310.68   0.00
338222.17   4128462.78   0.00
353435.04   4122591.02   0.00
355443.16   4132317.88   0.00
352234.44   4124356.82   0.00
347881.28   4125110.63   0.00
353568.10   4131105.08   0.00
345740.71   4126166.57   0.00
339662.04   4125540.94   0.00
342749.29   4138761.56   0.00
357304.18   4127474.59   0.00
348979.34   4134174.63   0.00
338169.68   4135317.85   0.00
338854.52   4130159.00   0.00
355925.35   4137305.22   0.00
349982.18   4136951.20   0.00
340694.17   4130572.83   0.00
338427.26   4133938.41   0.00
341546.86   4136205.33   0.00
346063.60   4130126.04   0.00
357609.97   4128391.37   0.00
345607.04   4131510.97   0.00
348444.65   4125800.96   0.00
338985.75   4128494.52   0.00
344300.85   4123319.80   0.00
354641.74   4126461.99   0.00
346882.72   4132253.18   0.00
339409.34   4132652.36   0.00
341243.51   4127135.23   0.00
350591.94   4122435.99   0.00
349442.61   4127269.51   0.00
343847.35   4138140.20   0.00
346581.80   4131109.35   0.00
342534.44   4123529.16   0.00
349850.95   4131626.33   0.00
344116.52   4127082.13   0.00
341205.66   4130773.03   0.00
349267.43   4137180.09   0.00
354306.04   4121176.79   0.00
349293.68   4122329.78   0.00
346330.94   4133182.78   0.00
357508.04   4139561.14   0.00
345309.18   4135373.39   0.00
340164.98   4124098.64   0.00
353575.43   4126688.44   0.00
352601.28   4123465.68   0.00
357990.84   4128277.23   0.00
356184.76   4129110.39   0.00
347538.25   4133195.59   0.00
341719.60   4128705.10   0.00
348937.22   4122080.75   0.00
354920.07   4132234.87   0.00
340877.90   4122932.22   0.00
349568.96   4134993.13   0.00
357523.91   4123115.94   0.00
344012.15   4130627.77   0.00
341889.28   4131716.67   0.00
346587.91   4137338.79   0.00
339735.28   4120374.77   0.00
345626.58   4130374.46   0.00
354584.37   4120719.02   0.00
349653.80   4123937.50   0.00
354502.58   4126524.86   0.00
353403.91   4135629.75   0.00
351265.18   4138730.43   0.00
355285.68   4136561.78   0.00
342522.84   4121421.55   0.00
341914.91   4120255.13   0.00
357608.75   4126925.87   0.00
345345.81   4133451.34   0.00
357594.71   4138127.38   0.00
348616.17   4121965.39   0.00
350240.36   4126133.61   0.00
345245.09   4134703.82   0.00
350440.57   4131424.91   0.00
348298.17   4138964.81   0.00
346813.14   4126595.66   0.00
354644.80   4130163.88   0.00
345038.18   4128833.89   0.00
340041.08   4129087.80   0.00
348586.26   4120238.04   0.00
350657.86   4129817.80   0.00
347448.53   4124126.71   0.00
346670.31   4131442.61   0.00
355503.59   4135434.43   0.00
343555.59   4136680.81   0.00
347141.51   4133344.52   0.00
346703.27   4130548.42   0.00
353770.13   4134270.46   0.00
344969.82   4122186.96   0.00
350827.54   4133310.95   0.00
338809.35   4122979.22   0.00
355931.46   4132311.78   0.00
348594.20   4124083.99   0.00
348782.80   4122649.62   0.00
338758.69   4126502.27   0.00
353452.74   4120869.17   0.00
343388.35   4126818.45   0.00
353679.19   4125298.62   0.00
348876.80   4131719.11   0.00
341794.06   4131763.05   0.00
339281.78   4124431.90   0.00
351910.95   4136526.99   0.00
339997.13   4136205.94   0.00
357992.07   4124588.76   0.00
345376.32   4125947.45   0.00
347424.73   4131449.93   0.00
345915.89   4121154.82   0.00
350733.54   4136485.49   0.00
340648.40   4123260.60   0.00
338045.17   4136044.19   0.00
350342.30   4130515.46   0.00
342939.12   4134397.41   0.00
357154.64   4121533.86   0.00
344305.73   4120664.08   0.00
346352.92   4132632.83   0.00
346836.94   4129841.61   0.00
355731.86   4132081.67   0.00
350775.05   4136057.62   0.00
348347.61   4124391.00   0.00
351542.89   4136176.03   0.00
354202.89   4127765.74   0.00
339884.82   4131880.86   0.00
356497.88   4137850.89   0.00
343138.10   4128359.02   0.00
348077.82   4120883.21   0.00
338260.02   4137713.55   0.00
353702.38   4129392.99   0.00
357246.80   4125221.11   0.00
343757.62   4123557.85   0.00
355545.09   4126576.13   0.00
355041.54   4131357.16   0.00
344114.08   4134227.73   0.00
344239.20   4130630.82   0.00
355731.25   4120945.46   0.00
349727.04   4126183.05   0.00
346186.90   4138743.86   0.00
347314.25   4125050.20   0.00
340987.76   4121268.35   0.00
355559.13   4123052.46   0.00
348188.91   4127801.75   0.00
356277.54   4125764.95   0.00
347987.49   4136979.28   0.00
345875.61   4137026.28   0.00
339698.66   4128366.34   0.00
343124.67   4138110.90   0.00
356737.14   4120012.82   0.00
349008.03   4130688.80   0.00
350231.21   4120100.10   0.00
344261.18   4126704.31   0.00
351901.18   4120825.22   0.00
340233.95   4138287.30   0.00
356811.00   4132628.56   0.00
348699.79   4130832.85   0.00
356635.82   4126903.90   0.00
346229.62   4132370.37   0.00
344054.87   4125305.95   0.00
338767.24   4122343.21   0.00
338911.28   4123786.74   0.00
342022.95   4132932.52   0.00
356747.52   4129482.10   0.00
343307.78   4126036.56   0.00
350347.18   4138576.62   0.00
340446.36   4139052.10   0.00
344919.77   4133266.40   0.00
343381.63   4122553.79   0.00
357531.85   4125954.77   0.00
354093.63   4123031.10   0.00
341427.84   4128792.99   0.00
350474.14   4133770.56   0.00
345856.69   4136702.17   0.00
349765.50   4127040.01   0.00
352030.58   4121990.42   0.00
357194.92   4130683.31   0.00
355842.34   4128708.76   0.00
355430.95   4122252.88   0.00
357967.04   4124842.07   0.00
340482.38   4123806.27   0.00
351967.71   4120493.18   0.00
339674.25   4130492.87   0.00
351036.90   4130155.34   0.00
357308.45   4136056.40   0.00
343995.67   4127217.63   0.00
343652.64   4128370.01   0.00
341175.15   4128824.12   0.00
352875.94   4138145.70   0.00
340804.04   4139202.25   0.00
345545.40   4133921.32   0.00
356533.89   4129598.68   0.00
341328.96   4126472.37   0.00
356713.95   4122940.15   0.00
357509.87   4135754.88   0.00
356057.80   4121346.48   0.00
338951.57   4123513.29   0.00
350313.00   4124617.45   0.00
355133.09   4124685.81   0.00
354563.01   4137823.42   0.00
349873.53   4120710.47   0.00
355789.85   4136123.54   0.00
339385.54   4127881.71   0.00
340315.13   4124933.01   0.00
344269.11   4123864.86   0.00
346757.59   4123569.44   0.00
351074.74   4125500.05   0.00
345109.59   4130497.76   0.00
349065.40   4121024.20   0.00
352586.02   4138303.78   0.00
357796.75   4129828.79   0.00
346844.87   4136520.28   0.00
351142.49   4132878.81   0.00
347224.52   4130425.73   0.00
353390.48   4126928.31   0.00
344605.43   4133951.84   0.00
353036.47   4125644.70   0.00
350535.78   4124805.44   0.00
349891.23   4120771.51   0.00
346236.95   4139957.88   0.00
341143.41   4126461.38   0.00
342118.78   4139594.71   0.00
341983.28   4139887.08   0.00
348426.34   4137681.20   0.00
346424.94   4121277.50   0.00
347642.63   4127243.87   0.00
343951.72   4126491.90   0.00
349278.42   4138511.31   0.00
357605.09   4135245.83   0.00
357668.57   4138021.79   0.00
339138.95   4128142.34   0.00
353395.37   4126845.30   0.00
346879.06   4135608.39   0.00
338980.25   4126022.52   0.00
341892.94   4131868.65   0.00
349451.77   4127358.62   0.00
348113.83   4137092.20   0.00
338417.49   4137692.19   0.00
352026.31   4120815.45   0.00
340277.90   4134767.30   0.00
347552.90   4129795.83   0.00
339193.88   4122833.34   0.00
341762.32   4133386.03   0.00
345434.31   4126093.94   0.00
347017.00   4129585.25   0.00
349734.37   4128130.74   0.00
355195.96   4124876.86   0.00
356289.13   4135435.04   0.00
339609.55   4130978.12   0.00
344997.28   4133158.97   0.00
340239.45   4131626.94   0.00
343598.32   4131224.10   0.00
357918.82   4122538.53   0.00
340305.98   4128901.64   0.00
353082.86   4137648.85   0.00
357584.34   4135999.63   0.00
354719.87   4124767.60   0.00
357675.28   4138768.88   0.00
355139.19   4123776.97   0.00
340511.67   4128669.09   0.00
356180.49   4130491.65   0.00
344639.61   4122107.00   0.00
342503.31   4139304.79   0.00
351768.12   4129276.41   0.00
347562.06   4127754.75   0.00
345582.02   4120222.17   0.00
347905.09   4136124.76   0.00
345438.58   4126264.84   0.00
351422.65   4125208.90   0.00
345562.49   4124889.07   0.00
355158.12   4125370.04   0.00
340387.77   4126245.31   0.00
338321.05   4120005.49   0.00
346644.67   4129369.79   0.00
346117.31   4136557.51   0.00
342836.57   4126260.57   0.00
350021.85   4128183.84   0.00
356724.33   4121928.16   0.00
340128.97   4139223.00   0.00
341438.22   4128550.07   0.00
355192.91   4137564.01   0.00
350858.06   4121847.59   0.00
345987.30   4127066.26   0.00
354860.87   4137819.15   0.00
357614.25   4123134.86   0.00
345091.28   4137944.88   0.00
346382.21   4124590.59   0.00
351859.07   4120998.57   0.00
356878.14   4124948.88   0.00
342787.74   4129584.03   0.00
354859.04   4136243.17   0.00
343858.94   4129517.50   0.00
341592.64   4128507.95   0.00
353453.96   4130196.23   0.00
345265.85   4138054.75   0.00
350032.84   4124062.62   0.00
355086.70   4127657.09   0.00
344070.74   4133293.86   0.00
353710.32   4131781.37   0.00
354876.74   4121846.98   0.00
353609.00   4129974.67   0.00
342920.19   4120982.09   0.00
353010.22   4121545.46   0.00
338289.93   4126377.15   0.00
357035.62   4124660.79   0.00
355913.75   4134982.15   0.00
339649.83   4132976.47   0.00
338153.20   4139714.96   0.00
352070.25   4132933.13   0.00
355419.97   4130138.86   0.00
353229.96   4134847.87   0.00
345406.23   4137243.57   0.00
347949.64   4120910.06   0.00
341592.64   4130443.43   0.00
348422.07   4123223.98   0.00
351625.29   4124937.89   0.00
344644.49   4135009.00   0.00
356202.46   4127542.95   0.00
339421.55   4128095.34   0.00
349101.41   4139124.73   0.00
353563.22   4139830.93   0.00
348956.76   4121760.31   0.00
356901.94   4122522.66   0.00
343421.31   4128750.88   0.00
350756.13   4138554.03   0.00
356337.96   4125608.69   0.00
357465.32   4134275.34   0.00
338540.79   4120148.32   0.00
342616.23   4135824.46   0.00
352922.33   4129805.60   0.00
345597.28   4139973.14   0.00
354368.30   4124301.28   0.00
344086.61   4123145.85   0.00
355216.10   4131791.13   0.00
348121.77   4121724.91   0.00
356836.63   4126608.48   0.00
349357.77   4126770.23   0.00
357977.42   4126740.32   0.00
341149.51   4126274.61   0.00
340486.65   4139151.59   0.00
355076.94   4138090.15   0.00
343047.76   4121082.80   0.00
349537.22   4126635.33   0.00
343543.38   4135459.46   0.00
356044.37   4126524.86   0.00
340680.14   4128514.66   0.00
338833.77   4126231.88   0.00
355493.82   4127775.51   0.00
353424.05   4134917.45   0.00
343364.54   4128517.11   0.00
339739.56   4125545.82   0.00
357164.40   4126822.11   0.00
355440.11   4137419.97   0.00
352159.37   4127368.39   0.00
345055.88   4131249.12   0.00
353300.76   4124064.46   0.00
350584.00   4139886.47   0.00
355517.01   4121663.87   0.00
339139.56   4127849.97   0.00
357645.37   4136481.22   0.00
353316.63   4122763.15   0.00
340613.61   4124329.36   0.00
339855.53   4131831.42   0.00
350514.42   4133822.44   0.00
342270.15   4126480.91   0.00
357177.22   4133135.78   0.00
353030.98   4128291.88   0.00
348878.63   4128383.43   0.00
350953.89   4139341.41   0.00
353812.86   4121715.75   0.00
339405.68   4130086.37   0.00
348937.83   4127265.85   0.00
350954.50   4127912.23   0.00
346835.11   4133080.84   0.00
354089.97   4139467.76   0.00
341201.39   4127143.16   0.00
347640.19   4129915.46   0.00
341595.08   4135633.41   0.00
338511.49   4132223.88   0.00
338067.75   4131528.06   0.00
348365.31   4129618.21   0.00
346305.31   4121687.06   0.00
344875.21   4124323.86   0.00
353898.31   4130536.82   0.00
343171.06   4135724.36   0.00
338371.11   4128478.65   0.00
353110.93   4121054.11   0.00
357598.38   4123154.39   0.00
357990.84   4121762.75   0.00
343218.67   4121683.40   0.00
340329.17   4128660.54   0.00
357696.04   4122003.23   0.00
340349.93   4128982.21   0.00
345621.69   4121434.98   0.00
342774.93   4128489.64   0.00
339916.56   4120604.88   0.00
357573.96   4131737.42   0.00
353529.04   4130836.51   0.00
350277.60   4133628.35   0.00
357267.56   4123148.29   0.00
347486.98   4125381.63   0.00
354395.76   4126977.75   0.00
353207.37   4128044.07   0.00
352607.99   4136754.66   0.00
341618.27   4136658.83   0.00
344008.48   4134452.35   0.00
341926.51   4128227.79   0.00
353732.90   4126241.04   0.00
340902.31   4136590.47   0.00
347814.75   4121369.06   0.00
338744.04   4127332.38   0.00
340949.31   4131390.73   0.00
343884.58   4135870.24   0.00
354751.61   4137874.69   0.00
342367.20   4121813.41   0.00
347154.94   4126713.46   0.00
347422.28   4122752.16   0.00
343570.24   4137161.17   0.00
344855.68   4120571.31   0.00
350416.15   4123715.32   0.00
339889.71   4123442.49   0.00
341670.16   4138987.40   0.00
341073.21   4136591.08   0.00
339044.34   4135662.71   0.00
346881.50   4124989.17   0.00
356422.80   4135693.84   0.00
350643.82   4121080.97   0.00
349177.71   4124845.73   0.00
349411.48   4120673.24   0.00
338999.18   4120714.13   0.00
352400.46   4120116.58   0.00
354855.37   4132349.01   0.00
354622.21   4137899.72   0.00
340703.33   4139597.77   0.00
351342.69   4133779.72   0.00
350598.65   4130311.59   0.00
338982.09   4128585.47   0.00
341794.06   4123517.56   0.00
338086.67   4137799.01   0.00
346487.81   4136697.90   0.00
343994.45   4122055.73   0.00
352816.13   4125291.91   0.00
340820.52   4127689.44   0.00
355739.80   4132557.76   0.00
344394.24   4120429.70   0.00
348428.17   4137897.89   0.00
349755.73   4125396.89   0.00
354787.01   4121797.54   0.00
348856.65   4136511.12   0.00
353731.68   4135485.70   0.00
354079.59   4128434.10   0.00
355855.77   4133442.79   0.00
353197.00   4134182.56   0.00
343096.59   4136895.66   0.00
351410.44   4121523.48   0.00
352043.40   4126402.17   0.00
346074.59   4131291.85   0.00
351492.84   4131673.94   0.00
349750.85   4130737.63   0.00
354898.10   4136738.79   0.00
347197.06   4125046.54   0.00
338314.95   4128589.13   0.00
341938.11   4120140.39   0.00
344493.12   4127428.82   0.00
338021.97   4139901.73   0.00
343713.06   4126645.10   0.00
352601.28   4130926.85   0.00
352012.27   4120632.34   0.00
344960.05   4137952.21   0.00
357418.93   4128597.67   0.00
357610.58   4123062.84   0.00
354818.75   4132458.27   0.00
355080.60   4131821.65   0.00
340074.65   4136973.17   0.00
356030.95   4139429.30   0.00
344039.61   4130225.53   0.00
344309.40   4120055.54   0.00
357063.69   4132578.51   0.00
354578.88   4132457.66   0.00
344644.49   4132235.48   0.00
338137.94   4125009.31   0.00
344832.48   4135522.93   0.00
344570.64   4133274.33   0.00
348018.01   4130031.43   0.00
344824.55   4133240.15   0.00
349725.82   4128727.68   0.00
351379.31   4123340.56   0.00
357044.16   4133169.96   0.00
341093.97   4138397.78   0.00
339309.24   4123947.26   0.00
356385.57   4128592.79   0.00
343678.88   4136480.00   0.00
350345.35   4126614.58   0.00
346201.54   4130281.08   0.00
351431.20   4136083.25   0.00
339033.36   4129834.89   0.00
353352.03   4124397.11   0.00
344399.73   4125189.98   0.00
345772.45   4133118.08   0.00
355949.77   4130413.53   0.00
351466.60   4129015.17   0.00
338108.65   4128012.94   0.00
345535.02   4128904.08   0.00
344076.24   4137468.18   0.00
342323.86   4121394.70   0.00
343068.51   4135981.93   0.00
345662.59   4138683.43   0.00
357452.50   4129588.92   0.00
348043.64   4121505.17   0.00
340382.89   4122736.90   0.00
354375.62   4130376.90   0.00
354580.10   4124470.35   0.00
355932.07   4126253.85   0.00
342849.39   4139343.85   0.00
350118.90   4133724.78   0.00
351005.77   4121177.40   0.00
351687.55   4129873.35   0.00
353783.56   4137805.72   0.00
351019.20   4131926.02   0.00
344397.29   4124908.60   0.00
345103.49   4126814.17   0.00
338348.52   4137084.26   0.00
356837.24   4135779.90   0.00
352122.75   4134264.35   0.00
348268.87   4137135.53   0.00
347386.27   4131611.07   0.00
343416.43   4120325.33   0.00
341327.13   4131011.69   0.00
346274.79   4134393.14   0.00
353741.45   4122303.54   0.00
349645.25   4123985.72   0.00
351512.38   4132348.40   0.00
340414.62   4136033.81   0.00
341090.30   4130083.32   0.00
356900.72   4130204.17   0.00
349612.90   4125672.17   0.00
343890.07   4136282.85   0.00
345272.56   4131888.79   0.00
341005.46   4131585.44   0.00
357578.23   4125843.07   0.00
350010.86   4121536.30   0.00
348114.44   4139193.09   0.00
356685.26   4136539.20   0.00
352444.41   4134949.80   0.00
352900.97   4128252.82   0.00
343759.45   4139017.30   0.00
354512.96   4138419.14   0.00
338918.61   4124575.95   0.00
340699.67   4123340.56   0.00
357496.44   4137448.65   0.00
350369.76   4127161.47   0.00
354455.58   4120565.20   0.00
341266.70   4127050.39   0.00
357087.50   4125654.47   0.00
347393.60   4123429.67   0.00
346830.23   4130287.79   0.00
340382.89   4138367.26   0.00
356595.54   4128398.08   0.00
350435.07   4135252.54   0.00
344225.17   4132404.55   0.00
352455.40   4122897.43   0.00
352713.58   4135056.00   0.00
353008.39   4137164.22   0.00
357802.24   4129133.58   0.00
343719.17   4123264.26   0.00
353591.30   4133129.06   0.00
356745.69   4131846.06   0.00
356780.48   4121016.88   0.00
347941.71   4131993.77   0.00
340164.37   4124264.66   0.00
343349.28   4134267.40   0.00
356018.74   4124184.09   0.00
354625.26   4126907.56   0.00
339983.09   4122766.81   0.00
339046.78   4138326.36   0.00
356090.15   4130118.11   0.00
349709.34   4129014.56   0.00
353538.19   4136614.89   0.00
351542.28   4125988.34   0.00
355860.65   4127921.99   0.00
348775.48   4122898.65   0.00
353091.40   4130977.51   0.00
339469.16   4138930.63   0.00
357569.69   4129084.14   0.00
342748.07   4139613.64   0.00
354002.08   4134228.34   0.00
354345.71   4132677.39   0.00
344404.00   4134744.71   0.00
356101.75   4122066.71   0.00
338555.44   4126463.82   0.00
355025.67   4133246.25   0.00
350580.95   4125458.54   0.00
357558.09   4132918.49   0.00
352293.04   4130516.68   0.00
354651.51   4136284.68   0.00
343920.59   4133464.77   0.00
343293.74   4124964.75   0.00
352836.88   4125470.75   0.00
340108.83   4128712.42   0.00
340929.17   4137447.43   0.00
352644.00   4134035.46   0.00
351220.62   4122679.53   0.00
343981.63   4132862.94   0.00
354375.62   4139807.12   0.00
356301.34   4134376.05   0.00
345716.30   4124279.31   0.00
349000.09   4133121.74   0.00
353367.29   4126419.87   0.00
357021.58   4136546.53   0.00
348162.66   4124206.67   0.00
344995.45   4125067.29   0.00
355932.07   4128910.79   0.00
342827.42   4127807.25   0.00
342794.46   4131711.78   0.00
338357.07   4127115.09   0.00
354091.80   4129411.91   0.00
352712.36   4135010.83   0.00
357568.47   4137376.63   0.00
353981.93   4134654.38   0.00
351445.23   4127831.05   0.00
354838.28   4129992.98   0.00
347992.98   4121627.86   0.00
349725.82   4136688.74   0.00
353244.00   4131620.23   0.00
357246.19   4137463.30   0.00
353457.01   4125756.40   0.00
343362.10   4134980.32   0.00
348968.96   4128035.52   0.00
351053.38   4125394.45   0.00
346054.45   4125428.02   0.00
352031.19   4125686.82   0.00
347411.91   4138908.05   0.00
346160.65   4137915.59   0.00
351917.05   4126703.70   0.00
344192.82   4123504.14   0.00
344250.80   4137906.43   0.00
339452.07   4130699.18   0.00
345040.01   4124550.31   0.00
344082.95   4128307.14   0.00
342129.15   4130301.83   0.00
355501.75   4128855.86   0.00
353609.61   4123862.42   0.00
348661.95   4134288.16   0.00
343233.31   4135238.50   0.00
339771.90   4127322.00   0.00
338832.54   4122972.50   0.00
357073.46   4121599.17   0.00
354373.18   4130492.26   0.00
344322.21   4133750.42   0.00
346263.80   4139669.18   0.00
352590.29   4130493.48   0.00
344555.38   4139742.42   0.00
346007.45   4133903.01   0.00
349634.88   4139711.91   0.00
357076.51   4137963.81   0.00
355067.17   4122333.45   0.00
357183.94   4139539.78   0.00
347181.19   4127846.31   0.00
357931.64   4136884.06   0.00
342049.81   4125542.77   0.00
348910.98   4138809.78   0.00
350469.86   4121322.06   0.00
347549.85   4137651.91   0.00
351580.13   4139345.07   0.00
346655.05   4129141.51   0.00
345730.95   4125907.16   0.00
355272.26   4132325.21   0.00
347245.89   4133677.79   0.00
338492.57   4132635.88   0.00
347681.08   4134401.07   0.00
351835.26   4121266.52   0.00
350226.33   4138208.56   0.00
355813.65   4133951.84   0.00
345855.46   4127653.43   0.00
346330.94   4122283.39   0.00
351868.22   4124599.14   0.00
346521.38   4120701.32   0.00
343432.29   4138080.39   0.00
355654.96   4122265.08   0.00
338764.79   4131271.71   0.00
340742.39   4126340.53   0.00
348565.51   4135676.75   0.00
346460.95   4131328.47   0.00
350335.58   4130673.54   0.00
349023.29   4135555.28   0.00
338206.92   4136534.32   0.00
349615.34   4139453.72   0.00
348901.21   4139044.77   0.00
353035.86   4132156.13   0.00
354442.76   4133856.01   0.00
347147.01   4135629.14   0.00
342263.44   4128681.30   0.00
348780.97   4129468.67   0.00
353310.53   4131473.74   0.00
351705.25   4129489.43   0.00
338784.33   4122702.72   0.00
342292.12   4123222.14   0.00
346138.68   4139860.84   0.00
338506.61   4135457.01   0.00
354962.19   4132316.66   0.00
357837.03   4126942.96   0.00
353366.68   4134650.72   0.00
349796.01   4139382.92   0.00
355510.30   4136584.98   0.00
338620.75   4129841.00   0.00
350876.37   4137649.46   0.00
351791.31   4127686.39   0.00
345936.64   4124688.86   0.00
339990.42   4137204.50   0.00
348820.64   4120354.63   0.00
344142.16   4138995.94   0.00
357619.74   4120693.99   0.00
355137.36   4133288.98   0.00
342948.27   4129968.57   0.00
341882.56   4138290.96   0.00
345387.92   4130819.42   0.00
353299.54   4126706.75   0.00
338437.03   4137915.59   0.00
349882.08   4133541.06   0.00
357598.38   4133198.03   0.00
350464.98   4138320.26   0.00
346217.41   4130855.43   0.00
349799.07   4134847.87   0.00
338711.69   4130146.18   0.00
352577.47   4131629.38   0.00
351802.91   4124201.18   0.00
339534.47   4136083.25   0.00
344377.15   4122927.34   0.00
351235.88   4125664.85   0.00
356616.90   4138134.71   0.00
345187.72   4139033.78   0.00
349000.70   4129018.83   0.00
351898.74   4130378.73   0.00
351822.44   4136119.88   0.00
345503.89   4120037.84   0.00
345832.88   4121876.89   0.00
354588.64   4124531.39   0.00
344649.37   4125920.59   0.00
348831.63   4139129.61   0.00
339540.57   4133202.92   0.00
347093.30   4136087.53   0.00
357223.00   4123115.94   0.00
342574.11   4131673.94   0.00
351288.37   4137707.45   0.00
350670.67   4125102.69   0.00
357890.74   4137116.61   0.00
355145.30   4122514.11   0.00
356314.16   4120375.99   0.00
338249.64   4129115.88   0.00
345050.39   4139677.72   0.00
350416.15   4122609.33   0.00
354009.40   4126239.81   0.00
345136.45   4131039.16   0.00
343482.35   4135916.01   0.00
354675.31   4128172.86   0.00
350497.33   4132632.83   0.00
352214.91   4129549.24   0.00
353172.58   4137827.08   0.00
356079.17   4122315.74   0.00
353709.71   4123963.74   0.00
341649.40   4131977.29   0.00
350641.38   4120298.47   0.00
356603.47   4139187.60   0.00
340963.96   4128979.16   0.00
345091.89   4129700.61   0.00
342774.93   4139628.89   0.00
356498.49   4130615.56   0.00
339045.56   4120529.80   0.00
344380.20   4136031.37   0.00
353151.22   4134537.19   0.00
351241.37   4135245.22   0.00
356782.31   4137836.85   0.00
344743.37   4126609.09   0.00
340866.30   4129685.35   0.00
340990.20   4130181.59   0.00
350122.56   4131254.01   0.00
340506.18   4122290.11   0.00
351867.61   4121689.50   0.00
352535.97   4125131.99   0.00
339714.53   4129539.48   0.00
353289.16   4134540.24   0.00
342774.32   4127638.78   0.00
353755.49   4139041.11   0.00
340986.54   4129615.16   0.00
342713.89   4133321.33   0.00
357215.06   4136106.45   0.00
340565.39   4139237.65   0.00
346720.36   4128836.94   0.00
349606.80   4137486.50   0.00
354647.24   4120669.58   0.00
356376.42   4123069.55   0.00
342132.82   4139757.68   0.00
351698.54   4127667.47   0.00
351689.99   4135923.95   0.00
344042.05   4122051.45   0.00
352453.57   4127392.80   0.00
351830.99   4121666.31   0.00
355952.21   4135998.41   0.00
350317.88   4128496.96   0.00
343000.76   4128988.92   0.00
338659.20   4132348.40   0.00
352358.35   4135569.93   0.00
342809.72   4124666.28   0.00
351762.63   4136284.68   0.00
339855.53   4128026.37   0.00
341978.39   4133382.37   0.00
339428.88   4134402.91   0.00
354473.89   4120280.77   0.00
347808.65   4135359.97   0.00
353356.30   4138259.83   0.00
350345.35   4137275.92   0.00
342192.63   4138503.37   0.00
357831.54   4124737.69   0.00
346335.22   4137621.39   0.00
352440.14   4125218.67   0.00
351381.76   4124768.82   0.00
338861.84   4138174.99   0.00
348390.33   4128498.18   0.00
356259.22   4121673.64   0.00
346483.54   4121453.29   0.00
356667.56   4139699.09   0.00
343452.44   4131050.75   0.00
345465.44   4123228.86   0.00
355000.03   4134253.98   0.00
349545.15   4128243.05   0.00
353238.50   4124580.22   0.00
348793.79   4123758.05   0.00
355070.22   4129455.85   0.00
356530.23   4133035.07   0.00
351079.01   4126047.55   0.00
344502.27   4121066.93   0.00
355548.75   4133699.15   0.00
338090.95   4131489.61   0.00
348246.28   4131088.60   0.00
357325.54   4126026.80   0.00
348583.21   4136243.17   0.00
349343.12   4129598.07   0.00
352784.39   4137528.00   0.00
347928.89   4134220.40   0.00
354693.62   4133732.72   0.00
345741.33   4124818.26   0.00
340832.73   4131395.61   0.00
354862.09   4120078.74   0.00
340348.09   4137463.91   0.00
341289.90   4131466.41   0.00
340459.79   4135444.20   0.00
349009.25   4133526.41   0.00
348045.47   4123147.07   0.00
339243.32   4128606.83   0.00
347985.66   4120161.14   0.00
340544.63   4139116.18   0.00
338886.87   4123177.59   0.00
355310.71   4130444.04   0.00
356815.88   4137290.57   0.00
338386.36   4137675.10   0.00
347660.94   4121397.75   0.00
353355.08   4139212.01   0.00
338762.96   4135838.50   0.00
342147.47   4130440.99   0.00
350416.15   4130362.87   0.00
353602.28   4120562.76   0.00
357882.81   4120598.16   0.00
346590.35   4125706.96   0.00
344541.34   4131106.30   0.00
353339.82   4121463.67   0.00
356793.30   4133163.85   0.00
338577.41   4127958.62   0.00
341345.44   4135407.57   0.00
340120.43   4130581.38   0.00
355511.52   4135441.15   0.00
346530.53   4129515.67   0.00
351133.95   4130555.74   0.00
357469.59   4121173.74   0.00
342774.93   4135667.59   0.00
342374.52   4124674.21   0.00
340784.51   4126615.80   0.00
343079.50   4136483.66   0.00
339873.84   4136928.01   0.00
356001.04   4126344.80   0.00
343830.26   4126194.04   0.00
339523.48   4137625.66   0.00
356978.24   4128166.75   0.00
342210.94   4125195.47   0.00
343033.72   4136705.83   0.00
357451.28   4133979.92   0.00
341962.52   4137708.06   0.00
340177.80   4131290.63   0.00
345467.88   4125135.04   0.00
351292.03   4136081.42   0.00
341740.96   4129267.86   0.00
345392.19   4138232.37   0.00
350092.04   4135309.31   0.00
347462.57   4131008.64   0.00
356089.54   4120470.60   0.00
354121.10   4129800.71   0.00
347830.62   4127655.26   0.00
345067.48   4120278.94   0.00
343974.30   4123866.08   0.00
340356.03   4129094.52   0.00
354152.23   4121471.60   0.00
349102.63   4120233.77   0.00
342385.51   4130443.43   0.00
345271.34   4130173.04   0.00
354146.12   4139694.20   0.00
356156.07   4124934.23   0.00
357658.80   4135647.45   0.00
339173.13   4132194.59   0.00
340101.50   4136155.28   0.00
352614.70   4131546.98   0.00
349305.28   4127892.70   0.00
355955.26   4136058.84   0.00
341586.54   4125356.00   0.00
345366.56   4128238.17   0.00
346343.15   4139584.34   0.00
340047.79   4123546.25   0.00
348024.72   4134731.89   0.00
345002.17   4124564.35   0.00
356121.28   4120624.41   0.00
345878.66   4138959.93   0.00
343772.88   4139411.60   0.00
341518.78   4124359.26   0.00
345649.16   4134439.53   0.00
349816.77   4133265.18   0.00
355700.74   4139490.34   0.00
352524.98   4121129.80   0.00
355426.07   4136484.27   0.00
354633.20   4130729.70   0.00
353267.80   4139791.86   0.00
343940.12   4135942.26   0.00
345767.57   4135265.97   0.00
346448.74   4138067.57   0.00
341103.12   4132132.94   0.00
343201.57   4137814.87   0.00
355634.21   4135854.98   0.00
344191.60   4136074.71   0.00
344081.12   4120093.39   0.00
344964.93   4126607.87   0.00
353959.96   4125903.50   0.00
341546.25   4133772.39   0.00
344901.46   4126276.44   0.00
349308.33   4138415.48   0.00
343479.29   4124159.67   0.00
341410.14   4125049.59   0.00
354167.49   4122078.31   0.00
352435.25   4133453.78   0.00
357058.20   4131483.50   0.00
342843.90   4127799.92   0.00
352962.00   4139951.78   0.00
349878.41   4126454.66   0.00
346516.50   4124360.48   0.00
340527.54   4125564.13   0.00
347927.06   4128171.03   0.00
352201.48   4139555.04   0.00
343963.32   4130923.18   0.00
356710.90   4131671.50   0.00
338842.31   4128101.44   0.00
353203.71   4137684.87   0.00
355619.56   4129459.52   0.00
345666.25   4135878.78   0.00
338704.37   4133960.39   0.00
350621.23   4126461.38   0.00
348148.01   4129432.66   0.00
350645.65   4133510.54   0.00
346300.42   4135085.30   0.00
339333.05   4132580.34   0.00
347483.32   4134995.57   0.00
353330.06   4137103.18   0.00
351291.42   4120698.87   0.00
357061.25   4126701.25   0.00
350156.13   4131008.03   0.00
355783.14   4130541.09   0.00
351786.43   4127176.12   0.00
342574.72   4128845.48   0.00
347123.81   4131548.81   0.00
354906.03   4125700.86   0.00
344422.93   4127805.41   0.00
346394.42   4136279.18   0.00
340098.45   4130935.39   0.00
349388.90   4121590.01   0.00
346945.59   4125059.97   0.00
353993.53   4133909.73   0.00
350375.87   4137236.85   0.00
339164.59   4125987.73   0.00
353281.84   4125359.66   0.00
341502.30   4127174.29   0.00
340160.10   4128290.05   0.00
357362.77   4139585.56   0.00
341120.21   4136337.78   0.00
343911.44   4137430.34   0.00
346395.64   4130216.99   0.00
354759.54   4122628.25   0.00
351992.74   4126607.26   0.00
355775.20   4139844.97   0.00
347093.30   4138437.45   0.00
356735.31   4124055.91   0.00
343846.74   4128024.54   0.00
344410.72   4123788.57   0.00
340159.49   4121185.95   0.00
352725.18   4133141.27   0.00
356128.60   4120457.17   0.00
355608.57   4135724.36   0.00
354722.92   4125529.34   0.00
338171.51   4133633.23   0.00
347356.98   4139049.04   0.00
351828.55   4124595.48   0.00
354964.02   4125879.70   0.00
348980.56   4120395.52   0.00
345206.03   4123983.28   0.00
342907.99   4129721.98   0.00
356442.95   4135010.22   0.00
348470.29   4138549.76   0.00
349078.83   4132753.07   0.00
349261.94   4131186.25   0.00
354925.57   4137572.56   0.00
346827.78   4125111.85   0.00
345188.33   4134922.94   0.00
357586.78   4122725.91   0.00
347716.48   4126109.81   0.00
353060.88   4133138.83   0.00
354134.53   4129394.82   0.00
349064.18   4127124.24   0.00
347481.49   4139577.01   0.00
339450.85   4138363.60   0.00
350983.18   4124176.76   0.00
340064.27   4134099.55   0.00
348580.16   4124350.11   0.00
338506.00   4128337.05   0.00
357842.52   4138645.59   0.00
355348.55   4120697.65   0.00
345889.65   4137747.12   0.00
352416.33   4134072.70   0.00
348943.33   4128312.02   0.00
353770.74   4134182.56   0.00
346137.46   4134040.35   0.00
355003.08   4124181.04   0.00
348215.16   4132089.60   0.00
346483.54   4137423.63   0.00
351727.23   4132973.42   0.00
346174.08   4121516.16   0.00
339367.23   4122056.95   0.00
347640.19   4136791.28   0.00
357065.52   4130778.53   0.00
338878.32   4122310.25   0.00
348462.36   4135726.19   0.00
357597.77   4132543.11   0.00
357392.68   4133688.16   0.00
338556.66   4137820.98   0.00
338998.57   4130805.38   0.00
338617.69   4131718.50   0.00
350109.13   4133953.67   0.00
355096.47   4138465.53   0.00
339486.86   4122468.34   0.00
343074.62   4123524.89   0.00
348603.96   4128359.63   0.00
347280.68   4120465.10   0.00
343527.51   4123115.33   0.00
354155.28   4137234.41   0.00
348583.82   4139241.92   0.00
339748.71   4134987.03   0.00
342389.17   4124643.70   0.00
339059.60   4122566.00   0.00
346899.81   4137997.99   0.00
352443.19   4139779.66   0.00
350087.77   4123209.33   0.00
354711.94   4132584.61   0.00
352877.16   4131108.74   0.00
342564.35   4133318.89   0.00
340962.74   4126493.73   0.00
345953.12   4129087.19   0.00
352139.84   4128650.17   0.00
339024.81   4131445.66   0.00
339757.87   4123471.79   0.00
356254.95   4130492.87   0.00
342944.00   4135310.53   0.00
349402.94   4126506.55   0.00
344197.70   4136674.09   0.00
350914.21   4122237.01   0.00
345002.78   4123903.93   0.00
339391.03   4128996.25   0.00
340064.88   4136953.64   0.00
352759.97   4129657.89   0.00
340813.20   4131390.12   0.00
344756.19   4131696.52   0.00
348779.75   4120752.59   0.00
350358.17   4133390.91   0.00
349488.39   4137385.78   0.00
355788.02   4136317.64   0.00
347478.44   4129868.47   0.00
338709.86   4127256.08   0.00
353082.25   4125181.43   0.00
354251.72   4122636.80   0.00
341588.98   4133715.02   0.00
352460.28   4138651.08   0.00
355417.52   4125258.95   0.00
342843.90   4120144.05   0.00
349913.21   4134094.06   0.00
351596.00   4131438.95   0.00
353416.73   4121306.19   0.00
347145.79   4122177.80   0.00
342201.18   4132457.66   0.00
339652.88   4131344.34   0.00
340928.56   4138730.43   0.00
350072.51   4122566.00   0.00
349231.42   4139673.45   0.00
354416.52   4133836.48   0.00
345055.88   4135676.14   0.00
338830.71   4134770.35   0.00
345387.31   4128291.88   0.00
351126.01   4134526.81   0.00
354983.55   4136541.03   0.00
344368.60   4133522.14   0.00
343738.09   4127311.62   0.00
338177.01   4122053.29   0.00
343307.17   4127990.97   0.00
353331.28   4138966.64   0.00
343614.19   4139444.56   0.00
345327.49   4133478.80   0.00
339862.24   4137474.90   0.00
352510.94   4123302.10   0.00
350685.93   4120879.54   0.00
344393.63   4132173.22   0.00
338050.05   4134240.55   0.00
345802.97   4139921.87   0.00
349543.32   4123554.19   0.00
342462.42   4128209.48   0.00
353667.59   4132851.95   0.00
343658.13   4135051.12   0.00
348771.81   4139912.11   0.00
347587.69   4121252.48   0.00
356234.20   4139203.47   0.00
345035.74   4121891.54   0.00
338531.63   4130175.48   0.00
346995.64   4125952.33   0.00
352819.79   4139033.78   0.00
351856.01   4137261.27   0.00
340636.80   4132106.69   0.00
357788.81   4139829.10   0.00
344375.93   4128945.59   0.00
355953.43   4120733.66   0.00
351132.11   4133276.16   0.00
350147.59   4133669.24   0.00
354561.17   4129919.13   0.00
338529.19   4136279.79   0.00
355369.91   4125825.37   0.00
343034.33   4124412.98   0.00
351067.42   4123325.91   0.00
342109.01   4136407.36   0.00
355592.09   4123737.30   0.00
352396.80   4130546.59   0.00
339452.68   4129447.31   0.00
354989.04   4128803.37   0.00
351003.33   4122595.90   0.00
351870.66   4129992.98   0.00
349467.02   4128489.03   0.00
348192.57   4125472.58   0.00
350353.89   4121856.14   0.00
345981.20   4120499.89   0.00
353878.78   4124095.58   0.00
344925.26   4134380.93   0.00
357014.86   4129608.45   0.00
355850.89   4122534.26   0.00
339804.86   4129369.18   0.00
342524.06   4133592.94   0.00
346556.17   4129842.83   0.00
357395.73   4124669.33   0.00
352540.24   4135381.33   0.00
346913.85   4127913.45   0.00
356828.09   4132217.17   0.00
352035.46   4131478.62   0.00
351882.26   4122190.01   0.00
339557.05   4128030.64   0.00
350533.34   4124320.20   0.00
349891.84   4133922.54   0.00
340960.91   4132358.78   0.00
356912.32   4132153.08   0.00
350311.78   4126440.63   0.00
345494.13   4122243.11   0.00
347568.77   4126965.54   0.00
342379.41   4130152.29   0.00
346313.24   4128827.78   0.00
345981.20   4121352.58   0.00
357985.35   4124124.27   0.00
350761.01   4130202.95   0.00
356280.59   4131462.14   0.00
351804.13   4128724.02   0.00
343306.56   4139996.95   0.00
345209.08   4127923.83   0.00
338120.85   4126317.33   0.00
349930.91   4134780.72   0.00
338275.28   4132311.17   0.00
346683.13   4138018.13   0.00
354993.32   4122127.75   0.00
339548.51   4125790.58   0.00
352606.77   4126374.71   0.00
355899.72   4128413.95   0.00
352876.55   4131655.02   0.00
350267.22   4129253.82   0.00
354816.31   4123592.03   0.00
347785.45   4136906.03   0.00
350654.81   4121449.63   0.00
352821.62   4121792.05   0.00
348550.25   4132479.63   0.00
338433.97   4130293.89   0.00
342692.53   4124121.22   0.00
342274.42   4139545.27   0.00
341411.36   4122179.63   0.00
344555.99   4126024.35   0.00
353915.40   4133102.21   0.00
353721.92   4131053.19   0.00
346289.44   4138480.79   0.00
355431.56   4136333.51   0.00
347382.00   4139911.50   0.00
350493.67   4132654.81   0.00
355186.80   4122324.90   0.00
357367.05   4134883.88   0.00
344369.21   4133923.15   0.00
344858.12   4126372.88   0.00
345547.23   4130834.68   0.00
350642.60   4125906.55   0.00
356948.33   4124632.10   0.00
351224.89   4120308.85   0.00
339085.24   4120817.90   0.00
338971.71   4135845.21   0.00
353059.05   4126416.82   0.00
351846.25   4131530.50   0.00
353115.21   4134791.10   0.00
351450.73   4127488.63   0.00
354093.02   4125807.67   0.00
355024.45   4131462.75   0.00
344374.71   4129488.20   0.00
357009.98   4136620.99   0.00
344969.21   4131250.34   0.00
345809.69   4133779.11   0.00
345356.79   4126883.75   0.00
351371.38   4131155.13   0.00
356712.73   4125373.70   0.00
349208.23   4124793.85   0.00
353138.40   4127703.48   0.00
356499.71   4132776.88   0.00
341531.60   4139755.24   0.00
345880.49   4136349.99   0.00
350705.47   4127439.80   0.00
352554.28   4121084.02   0.00
340397.53   4132182.38   0.00
340348.70   4121209.75   0.00
340783.29   4134871.06   0.00
342344.62   4120228.28   0.00
343122.23   4126424.76   0.00
341697.01   4130948.82   0.00
352164.86   4133073.52   0.00
348281.08   4128055.06   0.00
340935.27   4134496.29   0.00
356777.43   4136343.27   0.00
338535.29   4122937.71   0.00
341830.07   4127743.77   0.00
351564.26   4121419.72   0.00
355907.65   4130260.93   0.00
349807.61   4129187.29   0.00
345466.66   4121948.91   0.00
356808.56   4132496.11   0.00
351080.84   4133053.99   0.00
355941.83   4128888.82   0.00
347125.64   4129441.82   0.00
352623.25   4123064.06   0.00
346665.43   4120445.57   0.00
343279.09   4122473.83   0.00
347158.60   4124248.18   0.00
351693.66   4130773.64   0.00
342607.07   4133927.43   0.00
343368.21   4127249.37   0.00
357782.71   4137293.62   0.00
338512.71   4130344.55   0.00
350134.77   4133641.16   0.00
354293.83   4133415.33   0.00
355036.65   4120537.13   0.00
356963.59   4130836.51   0.00
339960.51   4133776.67   0.00
354502.58   4122581.87   0.00
343233.92   4133621.02   0.00
350390.51   4135412.46   0.00
342985.50   4120459.00   0.00
349135.59   4128782.01   0.00
351914.00   4133002.11   0.00
354185.80   4123604.85   0.00
343501.88   4132140.87   0.00
348851.77   4121989.81   0.00
345297.59   4123598.13   0.00
340859.58   4136083.25   0.00
344895.96   4122490.31   0.00
341159.89   4134134.34   0.00
344237.37   4132928.25   0.00
357624.62   4121914.73   0.00
347851.37   4125785.09   0.00
354244.39   4127614.98   0.00
340672.81   4127751.09   0.00
356468.58   4128336.44   0.00
341051.85   4124801.17   0.00
353292.83   4126319.16   0.00
344584.67   4133206.58   0.00
356737.75   4133015.53   0.00
344386.30   4121202.43   0.00
349327.25   4129137.85   0.00
343443.28   4134456.62   0.00
340210.15   4138816.49   0.00
344648.76   4128434.71   0.00
340529.37   4125976.74   0.00
354167.49   4120825.83   0.00
338679.34   4131069.06   0.00
343742.97   4127112.03   0.00
346070.31   4136277.96   0.00
347573.66   4132443.01   0.00
354025.88   4137330.85   0.00
339386.76   4122910.86   0.00
352436.48   4130032.04   0.00
345330.55   4129378.95   0.00
350799.46   4129653.61   0.00
338313.12   4126958.83   0.00
352261.30   4131294.90   0.00
349412.09   4123290.51   0.00
341297.22   4129350.26   0.00
341975.95   4138726.16   0.00
355649.46   4124201.79   0.00
344050.60   4131559.19   0.00
343141.15   4134260.08   0.00
344749.47   4131415.14   0.00
354008.79   4121485.64   0.00
350190.31   4133931.70   0.00
349355.94   4128512.22   0.00
344634.11   4139852.90   0.00
356375.19   4135491.20   0.00
352438.92   4131661.12   0.00
350945.95   4134794.76   0.00
346459.12   4130878.63   0.00
338242.32   4131689.20   0.00
338521.26   4129148.84   0.00
351976.26   4129115.88   0.00
357586.17   4136239.51   0.00
342890.90   4124693.75   0.00
351236.49   4138082.22   0.00
357148.53   4138075.50   0.00
356110.29   4127975.10   0.00
355213.05   4136779.69   0.00
352903.41   4124077.27   0.00
351878.60   4138625.45   0.00
351565.48   4136313.36   0.00
348044.25   4138893.40   0.00
342319.59   4135820.18   0.00
354878.57   4120336.92   0.00
338125.74   4130056.46   0.00
340988.98   4134172.80   0.00
344213.57   4136704.00   0.00
343228.43   4130168.16   0.00
340311.47   4139476.30   0.00
351752.25   4123961.30   0.00
351197.42   4138974.58   0.00
349962.03   4139727.16   0.00
351189.49   4121700.49   0.00
339961.12   4136323.13   0.00
338216.07   4120365.61   0.00
354137.58   4135037.69   0.00
343075.23   4128606.83   0.00
343502.49   4137059.85   0.00
349509.75   4123245.95   0.00
343420.70   4128806.42   0.00
350740.26   4137212.44   0.00
347341.11   4123223.36   0.00
338056.15   4136253.55   0.00
349161.23   4135188.45   0.00
347111.00   4122561.72   0.00
344853.85   4139138.16   0.00
357532.46   4138439.28   0.00
353970.95   4127051.00   0.00
351476.36   4133122.96   0.00
351657.64   4134907.07   0.00
346761.25   4125907.16   0.00
351801.69   4135742.06   0.00
350184.82   4128672.75   0.00
351935.36   4127436.14   0.00
346670.31   4120957.06   0.00
340523.88   4133351.24   0.00
349853.39   4120690.33   0.00
357263.89   4123944.21   0.00
349741.69   4123720.21   0.00
347005.40   4137481.61   0.00
343067.29   4135248.27   0.00
357944.46   4127982.42   0.00
341964.35   4126306.34   0.00
344687.22   4138510.70   0.00
346584.86   4138400.22   0.00
346829.62   4127945.80   0.00
357291.36   4129437.54   0.00
343664.85   4129356.36   0.00
352039.74   4124073.61   0.00
355651.30   4128094.12   0.00
344587.12   4121593.68   0.00
353263.53   4137746.51   0.00
349142.31   4124461.20   0.00
343847.96   4122061.83   0.00
347086.58   4120653.10   0.00
357117.40   4120978.42   0.00
341388.16   4122910.25   0.00
339894.59   4128878.44   0.00
354343.88   4138029.73   0.00
340749.11   4123191.02   0.00
354255.38   4129313.03   0.00
355131.26   4131480.45   0.00
346686.79   4125315.71   0.00
351646.05   4135125.58   0.00
355910.09   4137997.99   0.00
350085.94   4137730.64   0.00
352171.58   4123423.57   0.00
351838.31   4136391.49   0.00
350409.44   4128119.14   0.00
353310.53   4123929.56   0.00
356034.00   4134224.07   0.00
342978.79   4120235.60   0.00
343406.66   4126550.49   0.00
352703.21   4120834.99   0.00
342641.87   4134688.56   0.00
343918.76   4120805.69   0.00
340350.54   4133270.67   0.00
339339.15   4122175.36   0.00
349952.88   4133528.24   0.00
340788.78   4122915.13   0.00
357191.26   4129259.32   0.00
343797.91   4135666.37   0.00
356460.04   4130337.23   0.00
349575.06   4134310.13   0.00
343580.61   4126884.37   0.00
344991.18   4136524.55   0.00
340650.84   4137231.36   0.00
351196.20   4120432.75   0.00
338580.46   4122793.05   0.00
351491.01   4123485.82   0.00
352960.17   4122986.54   0.00
339084.63   4121691.34   0.00
338860.62   4133304.24   0.00
355358.93   4137321.09   0.00
340218.70   4139685.66   0.00
339262.86   4133221.23   0.00
339403.24   4132296.52   0.00
338472.43   4121846.98   0.00
342612.57   4131852.17   0.00
342922.64   4127152.32   0.00
346708.76   4131600.70   0.00
351356.12   4127448.96   0.00
343130.16   4128096.56   0.00
351500.78   4137376.02   0.00
344493.73   4123889.89   0.00
344504.72   4137090.37   0.00
349519.52   4135253.15   0.00
354259.04   4126809.29   0.00
351899.96   4128070.93   0.00
352217.35   4134832.00   0.00
348740.68   4135021.82   0.00
338361.95   4137159.34   0.00
354193.73   4137172.77   0.00
348919.52   4136845.61   0.00
353916.62   4123109.23   0.00
351457.44   4121192.05   0.00
345968.99   4128738.06   0.00
357996.95   4124930.57   0.00
343788.75   4130869.47   0.00
356749.35   4137496.26   0.00
346853.42   4137717.83   0.00
353118.26   4122531.21   0.00
354670.43   4129442.43   0.00
340578.81   4127746.21   0.00
349707.51   4131853.39   0.00
352068.42   4133248.08   0.00
344897.18   4136398.82   0.00
352505.45   4136474.50   0.00
341330.79   4129576.10   0.00
343072.79   4121856.14   0.00
351782.16   4124875.64   0.00
357879.15   4133329.87   0.00
355664.72   4120391.86   0.00
343627.61   4137822.81   0.00
341069.55   4135221.41   0.00
342922.03   4137847.83   0.00
339492.36   4127775.51   0.00
351826.72   4121317.79   0.00
348885.34   4129133.58   0.00
352308.30   4126714.68   0.00
350648.09   4134558.55   0.00
350189.70   4131734.37   0.00
356193.91   4126300.85   0.00
339235.39   4123533.43   0.00
348712.00   4130820.64   0.00
341991.82   4138702.35   0.00
355746.51   4123542.59   0.00
348012.51   4131088.60   0.00
338221.56   4124281.14   0.00
340090.52   4135602.28   0.00
351539.84   4136451.31   0.00
349127.66   4126112.86   0.00
344369.82   4133191.32   0.00
348253.00   4135583.97   0.00
350764.06   4123530.38   0.00
346833.28   4136552.02   0.00
341209.33   4121718.19   0.00
354985.99   4130082.09   0.00
348259.71   4132838.53   0.00
339223.18   4121330.00   0.00
352356.52   4137844.78   0.00
339862.24   4129828.18   0.00
343469.53   4131127.05   0.00
350808.01   4132618.79   0.00
344191.60   4133751.64   0.00
352351.63   4128371.23   0.00
349891.23   4135481.43   0.00
357595.93   4120595.72   0.00
351567.92   4128714.26   0.00
343144.20   4128088.63   0.00
357029.51   4127462.39   0.00
344668.29   4120718.41   0.00
356007.75   4134490.80   0.00
347983.83   4128705.10   0.00
344850.80   4129747.61   0.00
356261.67   4123483.38   0.00
356409.99   4123211.16   0.00
343992.61   4138306.83   0.00
350739.04   4125269.94   0.00
338341.20   4126694.54   0.00
352252.14   4137772.15   0.00
338499.89   4126857.51   0.00
348941.50   4138859.83   0.00
353683.46   4130229.19   0.00
339293.98   4124721.82   0.00
350372.20   4122214.42   0.00
342529.56   4121383.10   0.00
349449.93   4133303.02   0.00
357780.88   4129657.28   0.00
343837.58   4128643.45   0.00
347847.10   4136388.44   0.00
357269.39   4134235.05   0.00
353142.67   4135109.71   0.00
354818.14   4127833.49   0.00
351464.77   4129238.56   0.00
345812.13   4132715.23   0.00
349204.57   4120936.31   0.00
349753.90   4122414.62   0.00
339633.35   4138758.51   0.00
345871.94   4134567.09   0.00
353883.05   4127213.97   0.00
356934.90   4121972.11   0.00
340238.84   4131372.42   0.00
347941.10   4139016.08   0.00
357393.29   4139625.84   0.00
350325.82   4131562.85   0.00
357252.30   4137745.90   0.00
352290.60   4128454.24   0.00
342950.71   4137352.82   0.00
345897.58   4122729.58   0.00
357683.22   4131924.19   0.00
351545.95   4120704.37   0.00
349974.85   4123466.29   0.00
350452.16   4127018.65   0.00
351034.46   4132976.47   0.00
345767.57   4123789.79   0.00
349791.13   4137817.93   0.00
342952.54   4131994.38   0.00
341256.32   4129133.58   0.00
350029.79   4133194.98   0.00
353834.83   4132428.36   0.00
348351.27   4139753.41   0.00
351196.81   4124430.07   0.00
354494.03   4131633.05   0.00
354354.87   4129378.95   0.00
343915.71   4127942.14   0.00
339554.61   4127843.26   0.00
356992.28   4131313.82   0.00
357616.08   4121205.48   0.00
338061.04   4133273.72   0.00
350336.80   4124936.06   0.00
348102.85   4138704.79   0.00
349601.92   4133783.38   0.00
341673.82   4137539.60   0.00
354805.32   4131996.83   0.00
348727.87   4121801.81   0.00
354219.37   4131721.55   0.00
351942.08   4136129.03   0.00
345935.42   4132677.39   0.00
340174.14   4139891.35   0.00
343999.94   4126252.63   0.00
348683.31   4129041.41   0.00
345367.17   4137138.58   0.00
346727.07   4135815.30   0.00
343303.51   4125623.95   0.00
343172.28   4134405.96   0.00
342857.33   4123685.42   0.00
350732.93   4130741.29   0.00
344023.74   4127986.69   0.00
339470.38   4124491.71   0.00
348234.08   4122914.52   0.00
340174.14   4121423.38   0.00
353786.00   4136788.23   0.00
348251.78   4124229.87   0.00
355849.06   4124347.06   0.00
348749.84   4139970.70   0.00
356656.58   4138661.46   0.00
353133.52   4132224.49   0.00
341530.38   4125574.51   0.00
348450.15   4136110.11   0.00
346340.71   4123816.03   0.00
349500.60   4124267.71   0.00
352039.12   4123897.82   0.00
354639.91   4121955.02   0.00
351888.97   4128929.11   0.00
355839.29   4139360.94   0.00
347015.78   4130467.24   0.00
343630.66   4139271.83   0.00
355899.72   4122535.48   0.00
357559.31   4128222.91   0.00
353440.53   4126925.26   0.00
342764.55   4129239.17   0.00
345220.07   4132919.10   0.00
343326.09   4124311.66   0.00
352581.13   4124544.21   0.00
352987.64   4124721.21   0.00
354153.45   4138502.15   0.00
353887.94   4137338.18   0.00
339448.41   4125869.93   0.00
343929.75   4125027.62   0.00
340156.44   4120736.11   0.00
343402.39   4129278.85   0.00
354750.39   4128858.91   0.00
341485.21   4133183.39   0.00
352048.89   4139495.83   0.00
353267.19   4132895.90   0.00
349341.29   4133522.14   0.00
347888.00   4135691.40   0.00
350712.18   4130963.47   0.00
338446.18   4132750.63   0.00
341180.03   4131064.79   0.00
354288.34   4124798.73   0.00
342292.73   4128025.76   0.00
346298.59   4128718.53   0.00
344779.38   4135525.38   0.00
345834.71   4123263.65   0.00
343908.38   4123159.28   0.00
347906.92   4122005.68   0.00
353160.99   4137918.03   0.00
339250.65   4131620.84   0.00
341847.77   4133826.11   0.00
341903.93   4123665.27   0.00
352306.47   4122873.01   0.00
352913.17   4137944.88   0.00
342276.25   4130359.20   0.00
350803.13   4125611.74   0.00
348113.83   4127776.73   0.00
349427.35   4130117.50   0.00
354436.66   4126357.62   0.00
349824.70   4134136.78   0.00
345848.14   4124411.15   0.00
350710.35   4130594.81   0.00
346353.53   4131574.45   0.00
348224.92   4125924.86   0.00
342094.97   4123098.85   0.00
345564.93   4133670.46   0.00
353037.08   4127308.57   0.00
343122.84   4126570.64   0.00
349214.94   4139338.36   0.00
349760.00   4125241.86   0.00
357185.16   4124293.95   0.00
345831.66   4131591.54   0.00
352293.04   4122946.26   0.00
338606.10   4125076.45   0.00
342386.12   4123092.14   0.00
340681.36   4129945.37   0.00
338596.94   4129701.83   0.00
352039.12   4131576.28   0.00
338824.00   4136982.33   0.00
356353.83   4130045.47   0.00
339527.76   4135481.43   0.00
352190.50   4129044.47   0.00
341479.11   4137350.38   0.00
349703.24   4128276.62   0.00
345071.75   4132903.23   0.00
353471.66   4137452.31   0.00
340832.12   4121580.86   0.00
342090.70   4120010.38   0.00
350754.30   4130466.63   0.00
345149.88   4124699.85   0.00
346068.48   4123449.20   0.00
348210.27   4133121.74   0.00
357094.82   4134193.55   0.00
346426.16   4121387.98   0.00
340778.41   4126009.09   0.00
357415.27   4124000.37   0.00
341557.24   4131767.94   0.00
354014.28   4138080.39   0.00
351164.46   4136984.16   0.00
347546.80   4136074.10   0.00
343006.87   4139177.83   0.00
342217.05   4125067.29   0.00
346739.89   4126659.75   0.00
351265.79   4120816.68   0.00
338657.98   4129853.21   0.00
355507.86   4134637.29   0.00
353535.14   4128274.18   0.00
354876.74   4121268.35   0.00
353532.09   4126310.01   0.00
353604.11   4125836.36   0.00
339799.98   4120905.18   0.00
349655.63   4138049.87   0.00
342407.48   4134289.38   0.00
349049.53   4131738.64   0.00
354207.16   4134866.79   0.00
355683.03   4137877.74   0.00
344275.83   4139398.17   0.00
357291.36   4129206.82   0.00
356552.81   4139593.49   0.00
338165.41   4124579.61   0.00
349291.24   4126247.14   0.00
339254.92   4131163.67   0.00
340962.74   4134035.46   0.00
356270.82   4132613.30   0.00
338226.45   4120098.27   0.00
356428.91   4121352.58   0.00
351596.61   4139547.72   0.00
344447.95   4123076.27   0.00
354426.89   4130998.87   0.00
338433.97   4131606.80   0.00
350845.85   4135280.62   0.00
346264.41   4122226.63   0.00
348257.88   4120422.99   0.00
343111.24   4121612.60   0.00
340040.47   4136069.83   0.00
340725.30   4122497.02   0.00
354064.94   4130416.58   0.00
349092.87   4121177.40   0.00
352653.77   4132828.15   0.00
341108.62   4126008.48   0.00
339621.75   4135233.01   0.00
340880.95   4134991.30   0.00
340000.18   4135436.87   0.00
346290.05   4130589.31   0.00
348088.20   4135475.94   0.00
346431.04   4129897.15   0.00
349445.05   4138132.88   0.00
344569.41   4138287.91   0.00
352457.84   4134740.44   0.00
347223.30   4124654.07   0.00
355100.13   4127402.57   0.00
350004.15   4126389.36   0.00
342513.69   4138752.40   0.00
340844.94   4122203.44   0.00
341034.15   4132372.81   0.00
351232.22   4120932.04   0.00
344284.37   4137010.41   0.00
356069.40   4124433.73   0.00
356970.92   4137698.29   0.00
352802.09   4132722.56   0.00
351991.52   4126924.04   0.00
340427.44   4129446.70   0.00
346493.91   4138955.66   0.00
349002.53   4135849.48   0.00
352505.45   4120458.39   0.00
340294.38   4131324.20   0.00
347751.27   4120530.41   0.00
350187.26   4128702.66   0.00
342301.28   4133270.67   0.00
353463.73   4122391.43   0.00
346655.66   4136013.06   0.00
341606.07   4137486.50   0.00
356906.83   4136353.04   0.00
354223.03   4137985.17   0.00
342589.37   4131083.71   0.00
354732.69   4122233.95   0.00
352858.85   4130173.04   0.00
350936.19   4123716.54   0.00
346607.44   4128905.91   0.00
351090.61   4125327.31   0.00
342156.01   4121312.91   0.00
356120.06   4125240.03   0.00
352139.84   4138017.52   0.00
338582.90   4122508.62   0.00
339211.58   4121613.21   0.00
349022.06   4120515.15   0.00
338195.32   4122719.20   0.00
340321.85   4136398.21   0.00
340305.98   4129809.87   0.00
350699.36   4134576.86   0.00
345065.03   4135969.12   0.00
355953.43   4132508.93   0.00
355540.82   4135676.75   0.00
351594.78   4136794.95   0.00
342524.06   4134766.69   0.00
355487.72   4137761.77   0.00
353290.38   4126665.24   0.00
351617.97   4120645.77   0.00
350536.39   4138051.09   0.00
345627.19   4121503.95   0.00
357157.69   4137047.64   0.00
352721.52   4125974.91   0.00
352455.40   4127086.40   0.00
348594.81   4139020.97   0.00
355425.46   4139553.82   0.00
343979.80   4123763.54   0.00
340730.80   4128354.14   0.00
353460.68   4137554.86   0.00
343008.70   4139514.15   0.00
339165.81   4123391.83   0.00
355109.29   4138944.67   0.00
339971.50   4124817.04   0.00
355911.31   4131499.98   0.00
346832.67   4122409.13   0.00
353336.16   4134445.02   0.00
354879.18   4120009.16   0.00
338173.35   4138464.92   0.00
352886.93   4138795.13   0.00
354362.19   4139334.09   0.00
340765.59   4127331.77   0.00
341330.79   4133381.76   0.00
355670.83   4125726.49   0.00
354044.80   4139866.94   0.00
357377.42   4132005.98   0.00
356363.60   4123388.78   0.00
353538.19   4128846.10   0.00
353350.20   4139472.64   0.00
355446.21   4138784.75   0.00
338149.54   4136427.50   0.00
344933.19   4126023.74   0.00
339058.99   4136638.69   0.00
343022.13   4132970.98   0.00
342421.52   4130380.57   0.00
340968.23   4129623.71   0.00
356967.25   4125305.34   0.00
344300.85   4123933.84   0.00
355216.10   4124716.94   0.00
350504.04   4131271.71   0.00
357589.22   4137756.89   0.00
350950.22   4131120.94   0.00
354827.30   4134631.79   0.00
357723.50   4129118.93   0.00
354362.80   4130006.41   0.00
345939.70   4132577.90   0.00
346260.75   4127682.73   0.00
352213.08   4137607.35   0.00
354351.82   4129693.90   0.00
339867.73   4135961.18   0.00
348188.30   4122937.10   0.00
351541.67   4139736.93   0.00
341446.76   4126472.37   0.00
339790.83   4132053.59   0.00
352398.02   4132607.81   0.00
356335.52   4121829.28   0.00
352072.70   4124900.05   0.00
350551.65   4130784.02   0.00
355748.95   4126194.65   0.00
357859.00   4130796.84   0.00
343385.91   4139829.71   0.00
348605.18   4139738.15   0.00
344624.35   4137126.99   0.00
338090.95   4133903.01   0.00
353984.37   4134300.97   0.00
348349.44   4125174.11   0.00
351884.09   4131901.61   0.00
342305.55   4121032.14   0.00
357104.59   4139929.20   0.00
340951.75   4135544.91   0.00
346318.74   4121726.13   0.00
344146.43   4129455.24   0.00
346327.28   4139798.58   0.00
345678.46   4127503.89   0.00
354602.68   4136658.22   0.00
343208.29   4131092.26   0.00
353783.56   4133849.30   0.00
353721.30   4134429.15   0.00
355744.68   4122244.33   0.00
355112.34   4122279.12   0.00
340851.65   4126771.45   0.00
344526.69   4137434.00   0.00
348045.47   4138665.73   0.00
354086.92   4136036.26   0.00
341364.36   4138394.73   0.00
354624.04   4138884.24   0.00
348546.59   4122370.68   0.00
348044.25   4136830.35   0.00
357313.33   4136577.04   0.00
338952.18   4138414.26   0.00
344986.30   4130226.14   0.00
346158.82   4137841.73   0.00
347045.08   4132596.82   0.00
344690.88   4131442.00   0.00
340251.66   4126147.04   0.00
338944.24   4120728.78   0.00
345975.10   4139045.99   0.00
357584.95   4130184.64   0.00
349332.74   4130244.45   0.00
350834.86   4137897.27   0.00
339781.06   4130213.93   0.00
340773.52   4127174.29   0.00
348772.42   4130464.80   0.00
345259.74   4137259.44   0.00
350110.97   4124986.72   0.00
346121.59   4121273.23   0.00
338623.80   4136727.20   0.00
342223.15   4129506.52   0.00
352785.61   4132230.60   0.00
338042.73   4126190.98   0.00
356901.94   4137568.90   0.00
348382.40   4137870.42   0.00
348500.20   4138685.87   0.00
349832.64   4121497.85   0.00
346532.98   4139281.59   0.00
339624.81   4130389.11   0.00
346029.42   4139357.28   0.00
352491.41   4126142.77   0.00
354815.09   4127554.55   0.00
356149.36   4134673.91   0.00
357930.42   4130404.37   0.00
356057.19   4134465.77   0.00
345364.73   4131615.96   0.00
350038.94   4135175.63   0.00
348742.52   4124532.00   0.00
343429.85   4134717.25   0.00
342572.89   4130870.08   0.00
345343.97   4132946.56   0.00
355697.07   4128880.89   0.00
356704.79   4130071.11   0.00
348556.96   4124041.87   0.00
350657.86   4127911.62   0.00
341911.86   4125418.87   0.00
355993.10   4122141.79   0.00
352616.53   4120813.62   0.00
344194.65   4123629.26   0.00
342102.91   4133830.38   0.00
350756.13   4137000.03   0.00
353181.74   4135971.56   0.00
351369.55   4134559.16   0.00
340781.46   4136908.47   0.00
343631.28   4133685.11   0.00
352271.07   4126037.17   0.00
354874.29   4135826.29   0.00
342960.48   4128444.47   0.00
346760.64   4135225.07   0.00
342441.05   4128417.62   0.00
357257.79   4135489.97   0.00
357355.45   4123618.27   0.00
350618.79   4122150.33   0.00
346243.66   4123040.86   0.00
356002.26   4129306.31   0.00
352087.95   4131890.62   0.00
345340.31   4128509.17   0.00
348173.04   4136497.09   0.00
351101.60   4137994.32   0.00
342892.12   4132392.35   0.00
354549.58   4120383.92   0.00
339124.91   4128679.46   0.00
345141.33   4127002.17   0.00
353812.25   4131814.33   0.00
341685.42   4136905.42   0.00
353346.54   4121925.72   0.00
355875.91   4128772.85   0.00
350410.66   4124800.56   0.00
348835.90   4133769.95   0.00
357889.52   4132657.86   0.00
341302.71   4127509.99   0.00
345467.88   4136837.06   0.00
348058.29   4129253.21   0.00
354563.62   4125522.63   0.00
357248.63   4126443.07   0.00
357187.60   4129640.80   0.00
345212.74   4132729.88   0.00
354391.49   4130033.27   0.00
347439.99   4137592.09   0.00
339897.03   4129054.84   0.00
356289.13   4135684.07   0.00
344558.43   4139708.24   0.00
346086.18   4134034.85   0.00
347255.65   4135435.65   0.00
356234.20   4125227.21   0.00
347870.30   4133713.19   0.00
352954.07   4124672.38   0.00
347950.87   4136544.08   0.00
340280.34   4120115.36   0.00
354700.95   4121002.23   0.00
340947.48   4131493.27   0.00
353907.47   4122935.88   0.00
357775.38   4129262.37   0.00
347448.53   4126957.61   0.00
356189.03   4129339.88   0.00
340986.54   4125854.06   0.00
338504.78   4132756.74   0.00
357489.73   4122529.98   0.00
350590.11   4128175.30   0.00
342191.41   4137618.34   0.00
351530.08   4125376.14   0.00
354629.54   4135879.39   0.00
346935.82   4137847.83   0.00
353370.34   4134513.99   0.00
356505.20   4122604.45   0.00
349058.69   4126515.09   0.00
356462.48   4135355.69   0.00
351415.94   4122185.13   0.00
347513.84   4129147.01   0.00
345801.75   4121939.15   0.00
348931.12   4134613.48   0.00
344974.70   4123525.50   0.00
349393.78   4129945.37   0.00
351674.73   4136784.57   0.00
355211.83   4138719.44   0.00
357645.37   4129067.05   0.00
346563.49   4123693.35   0.00
354734.52   4134453.57   0.00
342356.21   4134717.86   0.00
343682.55   4129871.52   0.00
344353.34   4138854.95   0.00
356236.03   4131264.99   0.00
341179.42   4130867.03   0.00
356203.07   4132920.93   0.00
342833.52   4132173.22   0.00
355081.21   4123087.86   0.00
346337.05   4136405.53   0.00
347883.11   4139008.15   0.00
343138.71   4129696.34   0.00
344775.11   4134487.14   0.00
348902.43   4123814.81   0.00
344168.40   4123128.15   0.00
346300.42   4130282.30   0.00
342877.47   4130359.81   0.00
341445.54   4133586.84   0.00
348972.62   4137369.30   0.00
344573.08   4131623.89   0.00
352956.51   4130080.87   0.00
355612.23   4121490.52   0.00
342881.13   4136299.94   0.00
345261.57   4138756.68   0.00
339041.29   4124138.31   0.00
352199.65   4128335.22   0.00
353856.81   4124864.04   0.00
347050.57   4135080.42   0.00
352577.47   4133279.82   0.00
343736.26   4132237.31   0.00
340437.82   4128771.02   0.00
348832.85   4135870.24   0.00
351875.55   4130145.57   0.00
349561.02   4123386.94   0.00
347447.31   4127381.21   0.00
351035.68   4124296.40   0.00
354068.61   4123416.85   0.00
343397.50   4121311.69   0.00
354192.51   4129104.28   0.00
349451.77   4129936.83   0.00
339562.55   4124452.04   0.00
353438.09   4134644.61   0.00
355166.05   4129283.73   0.00
341563.34   4129793.39   0.00
348992.77   4136429.33   0.00
354914.58   4123385.72   0.00
353255.59   4130589.31   0.00
345375.10   4131808.83   0.00
352671.47   4125983.46   0.00
355183.75   4123673.21   0.00
345440.41   4125910.21   0.00
350739.04   4120880.76   0.00
352546.34   4137352.82   0.00
351299.36   4135044.40   0.00
340998.14   4123741.57   0.00
343182.04   4127378.77   0.00
356650.47   4129013.95   0.00
340096.01   4130202.34   0.00
352206.98   4136078.98   0.00
340237.01   4138157.90   0.00
346056.89   4132826.93   0.00
340761.31   4127285.38   0.00
357548.33   4128803.98   0.00
340269.36   4130076.60   0.00
354332.29   4135671.86   0.00
349919.31   4124626.00   0.00
357409.77   4134581.74   0.00
343804.01   4126011.54   0.00
339486.86   4123591.42   0.00
349204.57   4138023.62   0.00
342289.68   4128244.88   0.00
347355.75   4133372.60   0.00
348433.06   4128434.10   0.00
345342.75   4120501.72   0.00
353499.74   4124688.25   0.00
349755.73   4125119.17   0.00
353931.88   4136989.65   0.00
342727.93   4124584.49   0.00
356367.26   4139259.62   0.00
350980.74   4123275.25   0.00
344050.60   4122632.53   0.00
348500.81   4127051.61   0.00
345937.25   4130646.08   0.00
343478.68   4124946.44   0.00
344116.52   4139464.09   0.00
350126.22   4136211.43   0.00
345180.39   4126269.72   0.00
356002.26   4130833.46   0.00
351166.30   4138948.33   0.00
345472.76   4121661.43   0.00
355690.36   4130176.09   0.00
349929.69   4136249.28   0.00
340901.70   4129058.50   0.00
345389.14   4126558.43   0.00
340888.88   4133425.09   0.00
348099.80   4124633.32   0.00
347143.96   4135914.79   0.00
348783.41   4122380.44   0.00
341732.41   4126979.58   0.00
356135.32   4123570.06   0.00
353781.73   4127921.99   0.00
350201.30   4126195.26   0.00
344909.39   4137099.52   0.00
356273.26   4123301.49   0.00
339229.29   4122415.85   0.00
339903.74   4120423.60   0.00
343547.65   4123230.69   0.00
353692.62   4137744.07   0.00
353380.11   4134801.48   0.00
356444.78   4135106.05   0.00
350416.15   4138395.95   0.00
355342.45   4128003.17   0.00
347054.23   4130190.13   0.00
351749.20   4132668.23   0.00
343627.61   4132082.89   0.00
341269.75   4128391.37   0.00
353956.91   4137546.31   0.00
348693.69   4135187.84   0.00
344841.64   4135641.35   0.00
348447.71   4134941.86   0.00
345128.51   4126324.05   0.00
351180.94   4134156.93   0.00
349969.36   4130165.11   0.00
347104.28   4136424.45   0.00
355902.16   4125608.08   0.00
346719.75   4122751.55   0.00
352375.44   4136891.38   0.00
349550.04   4127861.57   0.00
345348.86   4125757.01   0.00
341504.14   4130595.42   0.00
338580.46   4130082.71   0.00
351505.05   4126543.17   0.00
348240.18   4122540.36   0.00
347989.93   4121024.20   0.00
356466.14   4132426.53   0.00
345929.32   4130544.15   0.00
339492.36   4123781.24   0.00
344972.26   4130854.21   0.00
355975.40   4132918.49   0.00
349349.83   4139737.54   0.00
351127.84   4138497.27   0.00
350165.29   4132645.04   0.00
342317.76   4127256.08   0.00
340687.46   4139311.50   0.00
341720.82   4128538.47   0.00
345280.50   4139467.76   0.00
341674.43   4120730.00   0.00
352587.85   4125785.09   0.00
338355.24   4122733.24   0.00
353603.50   4132168.34   0.00
339395.92   4133613.70   0.00
355246.62   4135524.16   0.00
351077.18   4133523.97   0.00
350071.90   4129134.19   0.00
350709.74   4129053.62   0.00
352738.61   4135754.26   0.00
339844.54   4136108.28   0.00
343855.89   4138560.75   0.00
343921.20   4123460.19   0.00
351846.86   4138081.00   0.00
353987.43   4130082.71   0.00
353433.82   4133215.74   0.00
356118.23   4139400.62   0.00
343390.18   4134500.56   0.00
344151.92   4123579.82   0.00
354171.76   4127705.31   0.00
341372.30   4120983.92   0.00
356051.70   4135920.29   0.00
346760.64   4139912.11   0.00
338399.18   4138239.69   0.00
351444.62   4131758.78   0.00
342704.12   4133170.57   0.00
340963.96   4126709.19   0.00
347992.37   4124897.61   0.00
348986.66   4135098.73   0.00
339242.71   4120520.65   0.00
338089.72   4127561.27   0.00
339445.97   4136395.76   0.00
353243.39   4137094.64   0.00
355910.09   4121698.05   0.00
343602.59   4136158.94   0.00
341456.53   4137348.55   0.00
338258.19   4131944.94   0.00
341123.87   4138399.61   0.00
351549.61   4132931.30   0.00
344997.89   4138038.88   0.00
343574.51   4129848.32   0.00
357807.73   4121308.02   0.00
351520.92   4124191.41   0.00
345898.80   4126680.50   0.00
357440.90   4127390.36   0.00
352217.35   4123610.95   0.00
348097.35   4123773.31   0.00
339923.28   4124187.14   0.00
352508.50   4120438.25   0.00
355268.59   4137012.24   0.00
352806.36   4137173.38   0.00
350347.18   4121433.15   0.00
354043.58   4139529.40   0.00
356366.65   4130250.56   0.00
348573.44   4128191.17   0.00
348036.93   4139024.63   0.00
340620.93   4127760.25   0.00
349733.15   4130113.22   0.00
346677.02   4128070.93   0.00
344026.18   4129559.01   0.00
357335.31   4121181.07   0.00
353234.84   4124951.93   0.00
356201.24   4127140.72   0.00
354597.80   4122396.31   0.00
341496.81   4131684.32   0.00
339712.09   4130701.01   0.00
345986.08   4128953.52   0.00
338855.74   4130923.18   0.00
340841.27   4132393.57   0.00
340807.09   4139389.63   0.00
339085.85   4126928.31   0.00
348810.27   4122315.13   0.00
344228.83   4125558.03   0.00
343288.86   4130157.17   0.00
339718.19   4123490.10   0.00
351950.01   4129806.82   0.00
344847.13   4132939.85   0.00
357887.69   4122772.91   0.00
352718.47   4131712.39   0.00
346324.84   4127455.06   0.00
355916.81   4128706.32   0.00
340614.83   4133649.10   0.00
355491.99   4139453.72   0.00
348119.94   4127404.40   0.00
338892.36   4134820.40   0.00
346599.51   4134355.30   0.00
342468.52   4136002.08   0.00
351736.38   4139654.53   0.00
344168.40   4138930.63   0.00
356411.82   4132635.88   0.00
342056.52   4121215.25   0.00
342369.64   4134324.17   0.00
344278.27   4134761.19   0.00
354890.16   4135925.78   0.00
346092.29   4137159.95   0.00
341086.03   4126416.82   0.00
339600.39   4125006.26   0.00
342472.18   4137364.42   0.00
351796.20   4122251.66   0.00
342401.38   4123088.47   0.00
356560.75   4126716.51   0.00
339022.37   4124313.49   0.00
356226.26   4127898.19   0.00
344360.06   4133409.83   0.00
338335.70   4139190.04   0.00
340159.49   4129371.01   0.00
343227.21   4137638.48   0.00
351111.36   4120634.17   0.00
348055.24   4134365.67   0.00
346083.74   4123886.84   0.00
342889.68   4128782.01   0.00
347989.32   4136964.63   0.00
344505.94   4129710.99   0.00
342906.77   4133981.14   0.00
343498.21   4136553.24   0.00
349089.82   4120813.01   0.00
350334.97   4123614.61   0.00
356478.96   4139054.54   0.00
355987.00   4120726.95   0.00
357349.96   4136575.21   0.00
352750.82   4133276.77   0.00
338717.18   4132808.62   0.00
350891.63   4134775.23   0.00
357124.73   4136888.33   0.00
356730.43   4135097.51   0.00
346434.71   4126760.46   0.00
347803.16   4137501.75   0.00
339264.08   4127401.35   0.00
350717.06   4127569.81   0.00
352665.97   4136257.82   0.00
357321.88   4127185.89   0.00
338695.82   4134039.74   0.00
344829.43   4136672.26   0.00
350497.33   4128992.58   0.00
355507.25   4138224.43   0.00
344499.22   4132767.72   0.00
341559.68   4123752.56   0.00
349395.00   4136020.39   0.00
350835.47   4120267.34   0.00
342483.78   4121859.19   0.00
338979.03   4135925.78   0.00
344032.90   4125273.60   0.00
343650.20   4139866.33   0.00
350268.44   4136660.66   0.00
346441.42   4138960.54   0.00
355620.78   4137578.66   0.00
338114.14   4124604.63   0.00
344859.34   4126855.07   0.00
352783.78   4132670.67   0.00
345730.34   4125168.00   0.00
346666.04   4129749.44   0.00
342727.93   4136231.57   0.00
347032.26   4128807.03   0.00
342626.61   4132702.41   0.00
346970.61   4127382.43   0.00
352390.70   4124947.05   0.00
351604.54   4131446.27   0.00
340095.40   4120778.22   0.00
351373.21   4138048.04   0.00
339482.59   4134296.09   0.00
348011.29   4139882.81   0.00
348768.76   4131951.66   0.00
348850.55   4124888.45   0.00
344341.14   4133971.37   0.00
355061.68   4134017.76   0.00
339956.85   4139246.80   0.00
339469.16   4130287.79   0.00
352080.02   4131833.86   0.00
339564.38   4122252.88   0.00
341972.29   4137175.82   0.00
341332.62   4135011.44   0.00
355169.71   4126176.34   0.00
339532.64   4131878.41   0.00
348962.25   4135253.15   0.00
350038.94   4139846.19   0.00
348513.63   4120488.30   0.00
339885.43   4121962.34   0.00
342232.92   4134011.66   0.00
350629.17   4129741.51   0.00
357030.12   4120725.12   0.00
340652.67   4138746.30   0.00
344079.90   4123517.56   0.00
342046.14   4120450.45   0.00
355723.93   4135068.82   0.00
357677.11   4133529.47   0.00
344116.52   4124386.73   0.00
354083.86   4127671.13   0.00
342270.76   4136196.17   0.00
355816.10   4123065.89   0.00
338098.88   4131299.17   0.00
356840.30   4138682.82   0.00
342093.14   4126044.50   0.00
354647.24   4132450.94   0.00
339259.19   4139016.69   0.00
342672.99   4126492.51   0.00
345937.25   4123078.71   0.00
346671.53   4120511.49   0.00
342128.54   4130896.33   0.00
340651.45   4126472.98   0.00
339952.57   4132053.59   0.00
348014.34   4127699.82   0.00
338867.95   4129906.92   0.00
343508.59   4135502.79   0.00
348269.48   4136281.01   0.00
341629.87   4126480.30   0.00
348097.35   4132145.15   0.00
347094.52   4133605.76   0.00
348077.21   4132394.79   0.00
353004.12   4134224.68   0.00
356220.16   4122851.04   0.00
342331.80   4128096.56   0.00
357202.86   4127619.25   0.00
338356.46   4128597.67   0.00
351255.41   4134922.33   0.00
339665.09   4120215.46   0.00
354187.02   4139532.46   0.00
345348.25   4125451.83   0.00
349162.45   4129932.55   0.00
346019.04   4134272.90   0.00
350866.60   4138330.03   0.00
346277.23   4139215.67   0.00
352672.69   4121643.12   0.00
354244.39   4129288.61   0.00
357447.61   4131593.98   0.00
343788.75   4125783.87   0.00
342612.57   4122022.77   0.00
345077.85   4133131.50   0.00
340086.86   4131558.58   0.00
349073.34   4127911.62   0.00
341738.52   4129761.65   0.00
341592.64   4139163.18   0.00
350969.76   4124872.59   0.00
352573.81   4123100.07   0.00
351058.87   4121284.22   0.00
356151.19   4125373.70   0.00
350886.14   4124867.70   0.00
347184.85   4133990.91   0.00
338664.69   4124270.76   0.00
349857.05   4136028.32   0.00
344310.01   4126323.44   0.00
343959.65   4121254.92   0.00
341059.18   4133666.80   0.00
344510.82   4125802.18   0.00
346979.16   4122732.63   0.00
340309.64   4138984.95   0.00
356982.51   4130203.56   0.00
347063.39   4126425.37   0.00
345970.21   4126067.69   0.00
340710.65   4132582.17   0.00
353742.06   4121409.34   0.00
346565.94   4135821.41   0.00
352279.00   4129043.86   0.00
349904.05   4139151.59   0.00
346041.02   4125130.16   0.00
343623.95   4129747.61   0.00
345896.97   4129888.61   0.00
338599.38   4130389.11   0.00
347306.31   4135541.25   0.00
352354.69   4135937.38   0.00
353391.71   4139605.09   0.00
341680.53   4137975.40   0.00
353514.39   4131662.95   0.00
354832.79   4130738.85   0.00
357982.91   4131735.59   0.00
348906.09   4121461.84   0.00
339521.04   4128378.55   0.00
348049.75   4138258.00   0.00
342120.00   4134633.01   0.00
348112.00   4138666.95   0.00
347892.27   4129949.64   0.00
343363.93   4131994.99   0.00
342563.74   4126220.28   0.00
340916.96   4138562.58   0.00
350226.33   4126029.24   0.00
338455.95   4138991.67   0.00
357962.16   4131260.72   0.00
350925.81   4136664.94   0.00
340987.15   4130180.36   0.00
341778.80   4126463.82   0.00
348925.02   4121119.42   0.00
344429.03   4132927.64   0.00
343830.87   4120888.70   0.00
349513.41   4130948.82   0.00
350609.64   4136034.42   0.00
343609.30   4132132.33   0.00
350432.63   4125081.33   0.00
355019.56   4129943.54   0.00
357793.69   4129874.57   0.00
352244.82   4126774.50   0.00
351816.34   4124140.75   0.00
350790.92   4136042.97   0.00
342452.04   4137413.25   0.00
353908.69   4122459.79   0.00
342180.43   4122420.12   0.00
342908.60   4133585.01   0.00
343841.85   4124088.26   0.00
342675.44   4125793.02   0.00
355231.97   4138260.44   0.00
357993.29   4137787.41   0.00
351073.52   4138272.04   0.00
346324.84   4134766.69   0.00
353004.73   4137502.98   0.00
342655.90   4136390.27   0.00
338190.44   4126031.07   0.00
342040.65   4131652.58   0.00
347197.67   4129509.57   0.00
355457.20   4133796.81   0.00
351751.64   4128398.08   0.00
344618.24   4138394.73   0.00
352998.02   4125673.39   0.00
351351.85   4137712.94   0.00
350902.62   4121134.68   0.00
347166.54   4134496.90   0.00
355407.15   4120439.47   0.00
338650.04   4128288.83   0.00
339960.51   4136995.76   0.00
354308.48   4137415.08   0.00
348073.55   4134816.74   0.00
348467.85   4129758.60   0.00
353488.14   4130495.93   0.00
347887.39   4125446.94   0.00
344618.85   4122393.26   0.00
356677.33   4124581.44   0.00
353871.46   4125178.38   0.00
345170.02   4123124.49   0.00
342466.08   4137855.16   0.00
338361.34   4130083.32   0.00
341400.37   4123375.96   0.00
349546.37   4129101.84   0.00
339166.42   4127998.90   0.00
354771.75   4137595.75   0.00
356847.62   4138479.57   0.00
353737.78   4126547.44   0.00
341229.47   4125250.40   0.00
352772.18   4134095.89   0.00
356541.83   4129700.61   0.00
355493.82   4136035.04   0.00
345450.79   4123676.26   0.00
356801.23   4126351.51   0.00
339949.52   4139341.41   0.00
345802.36   4130932.95   0.00
352739.22   4137504.20   0.00
353319.68   4127556.38   0.00
349755.12   4132557.15   0.00
349587.27   4135297.10   0.00
354445.20   4122133.24   0.00
347766.53   4126472.98   0.00
344433.30   4139623.40   0.00
338913.72   4124257.94   0.00
351189.49   4137656.79   0.00
354010.01   4139075.90   0.00
343332.19   4120698.87   0.00
338692.16   4126915.49   0.00
344190.98   4134868.01   0.00
356301.95   4122685.63   0.00
344249.58   4133097.32   0.00
344879.48   4131726.43   0.00
339095.61   4123786.13   0.00
343730.16   4132616.96   0.00
353509.51   4121044.34   0.00
355183.14   4134395.58   0.00
342302.50   4124665.06   0.00
357172.95   4121314.13   0.00
348544.15   4127950.68   0.00
352264.35   4128267.46   0.00
349793.57   4121511.89   0.00
348749.84   4139995.73   0.00
352968.11   4131174.05   0.00
339440.47   4137216.71   0.00
348461.75   4138101.75   0.00
353778.68   4122788.17   0.00
344158.02   4139284.65   0.00
348890.84   4131037.32   0.00
349938.84   4136491.59   0.00
355222.82   4133376.26   0.00
353333.72   4131832.03   0.00
342354.99   4123335.67   0.00
356923.31   4138040.71   0.00
340650.23   4134135.56   0.00
338128.79   4121611.99   0.00
344340.53   4131919.31   0.00
342007.69   4126920.38   0.00
351684.50   4137777.64   0.00
347678.64   4139429.30   0.00
347822.69   4121687.06   0.00
339009.55   4136135.75   0.00
345954.34   4121488.08   0.00
340188.79   4121363.57   0.00
352451.12   4130022.89   0.00
346797.27   4136035.04   0.00
351552.66   4123568.83   0.00
353020.60   4138538.16   0.00
355249.06   4134681.84   0.00
345616.20   4125329.75   0.00
353986.82   4122577.59   0.00
345264.63   4129382.00   0.00
353819.57   4124184.09   0.00
345923.22   4124608.91   0.00
355629.93   4138970.92   0.00
352821.62   4134396.80   0.00
342046.14   4130705.28   0.00
349707.51   4132354.50   0.00
347678.03   4139240.09   0.00
355979.06   4133423.26   0.00
338298.47   4125465.25   0.00
344323.44   4123455.92   0.00
354599.63   4122555.62   0.00
339489.30   4125405.44   0.00
346135.01   4136621.60   0.00
348816.98   4130229.80   0.00
351091.22   4129908.75   0.00
345149.88   4130658.89   0.00
347502.24   4129656.06   0.00
352755.09   4125929.75   0.00
351529.47   4135747.55   0.00
356878.14   4135631.58   0.00
348443.43   4130270.70   0.00
347551.07   4130766.32   0.00
351923.15   4122121.65   0.00
338290.54   4120173.35   0.00
357299.30   4129772.03   0.00
350295.91   4120420.55   0.00
344368.60   4135322.12   0.00
342784.69   4127302.47   0.00
355408.37   4132968.54   0.00
340084.41   4137062.29   0.00
344001.77   4125018.46   0.00
356110.90   4135467.39   0.00
340315.74   4128555.56   0.00
346844.26   4122860.81   0.00
348450.15   4125905.33   0.00
351453.78   4133314.00   0.00
341473.01   4122008.73   0.00
352663.53   4136005.74   0.00
349788.69   4121838.44   0.00
357013.03   4136953.03   0.00
348439.77   4130975.68   0.00
345618.64   4129219.03   0.00
338989.41   4132477.80   0.00
356074.89   4129722.59   0.00
351589.89   4123161.72   0.00
346103.89   4130773.03   0.00
342878.08   4122424.39   0.00
339596.12   4124456.92   0.00
355313.15   4136727.20   0.00
345657.09   4128004.39   0.00
353585.19   4132867.82   0.00
351281.66   4128250.37   0.00
343717.95   4123172.09   0.00
338291.15   4133331.10   0.00
350497.94   4135719.47   0.00
345157.20   4129722.59   0.00
338836.21   4132732.32   0.00
344319.77   4132765.28   0.00
354717.43   4130258.49   0.00
355654.35   4128783.84   0.00
351325.60   4122263.86   0.00
346683.74   4136933.50   0.00
356007.75   4122268.14   0.00
340183.29   4128902.86   0.00
343669.73   4125639.82   0.00
339784.11   4134588.46   0.00
352250.31   4125681.94   0.00
354216.93   4131871.70   0.00
345886.59   4126635.94   0.00
350807.40   4128625.75   0.00
341399.15   4126718.34   0.00
338861.23   4135069.43   0.00
343728.32   4134324.78   0.00
353552.23   4134600.05   0.00
345931.15   4130524.61   0.00
340940.76   4131228.98   0.00
339384.32   4120963.77   0.00
354759.54   4121739.56   0.00
349800.29   4130317.09   0.00
345571.03   4130704.06   0.00
344687.22   4122388.99   0.00
352941.86   4136464.74   0.00
347889.83   4139021.58   0.00
341241.07   4126232.49   0.00
346811.30   4120900.91   0.00
349708.12   4128398.69   0.00
347967.35   4123413.80   0.00
357389.02   4120204.47   0.00
346478.65   4130660.73   0.00
353594.35   4138887.91   0.00
345137.06   4120761.13   0.00
354480.00   4134426.10   0.00
348663.78   4125575.73   0.00
356390.45   4132013.92   0.00
348792.57   4137961.36   0.00
346585.47   4122383.50   0.00
345793.21   4129694.51   0.00
341969.24   4128111.82   0.00
342069.34   4133183.39   0.00
356461.87   4124014.40   0.00
353450.30   4130093.69   0.00
347615.16   4139784.54   0.00
353800.04   4120010.99   0.00
343126.50   4122966.40   0.00
338577.41   4132271.49   0.00
357849.85   4130419.02   0.00
342964.14   4134079.41   0.00
341939.33   4126368.60   0.00
340183.29   4138037.05   0.00
350761.01   4135201.27   0.00
355646.41   4122218.09   0.00
357176.00   4127093.11   0.00
342538.71   4125900.45   0.00
356834.80   4124630.88   0.00
354483.05   4134091.62   0.00
347109.16   4128522.60   0.00
340885.83   4133964.66   0.00
350276.38   4130541.09   0.00
340620.32   4136338.39   0.00
341587.76   4131816.77   0.00
339639.45   4125315.10   0.00
352846.03   4134608.60   0.00
348168.16   4129213.54   0.00
352113.59   4125675.22   0.00
343088.05   4135911.74   0.00
350181.16   4139373.15   0.00
351146.76   4125728.93   0.00
354417.13   4138605.91   0.00
338601.21   4124976.96   0.00
340626.42   4121750.54   0.00
342946.44   4133292.64   0.00
343539.72   4133688.16   0.00
352327.83   4127889.65   0.00
356564.41   4129052.40   0.00
348278.63   4137850.28   0.00
341410.14   4125841.24   0.00
357403.06   4131573.84   0.00
338237.43   4137496.87   0.00
347627.37   4130525.22   0.00
356922.09   4121588.18   0.00
354649.68   4132388.07   0.00
340084.41   4133226.11   0.00
354205.33   4136761.38   0.00
338510.27   4121320.23   0.00
345781.61   4136519.06   0.00
349562.24   4135823.85   0.00
343403.00   4127959.84   0.00
339236.00   4124066.29   0.00
339107.21   4122869.96   0.00
338473.65   4124327.52   0.00
354747.34   4135624.87   0.00
354356.70   4134753.26   0.00
347732.35   4128453.63   0.00
346802.15   4125748.47   0.00
346348.03   4127998.29   0.00
351407.39   4133976.87   0.00
340262.64   4136279.18   0.00
339032.14   4126081.73   0.00
341858.15   4129204.99   0.00
352781.33   4130263.37   0.00
344007.26   4125745.41   0.00
352982.15   4123826.41   0.00
349920.53   4120891.75   0.00
350803.74   4134838.10   0.00
340683.80   4125532.40   0.00
341129.37   4126000.55   0.00
356124.94   4126367.38   0.00
355313.76   4138889.13   0.00
354617.94   4128988.31   0.00
344443.07   4126653.65   0.00
347460.13   4137244.79   0.00
353739.62   4133332.93   0.00
353447.86   4132024.29   0.00
338707.42   4127885.98   0.00
349266.82   4122578.20   0.00
343678.27   4131081.88   0.00
341330.18   4133502.61   0.00
353351.42   4123362.53   0.00
354690.57   4120510.27   0.00
357974.36   4131808.22   0.00
344639.00   4138126.77   0.00
342777.37   4124329.36   0.00
346635.52   4132406.99   0.00
342294.56   4129209.88   0.00
350172.00   4121834.16   0.00
350189.09   4128127.08   0.00
352217.35   4139498.28   0.00
345212.13   4120775.17   0.00
355850.89   4139686.88   0.00
343920.59   4129210.49   0.00
349716.67   4122022.16   0.00
340777.79   4120051.88   0.00
353926.39   4136258.43   0.00
346261.36   4132659.08   0.00
348030.21   4120864.28   0.00
343603.81   4131409.04   0.00
346681.91   4138529.01   0.00
354789.45   4130198.07   0.00
338627.46   4121696.83   0.00
356438.06   4127303.08   0.00
354635.64   4131274.15   0.00
356193.30   4138709.68   0.00
340000.18   4121619.92   0.00
350244.03   4128047.12   0.00
357241.92   4134954.68   0.00
352605.55   4121250.65   0.00
354619.16   4138303.78   0.00
356780.48   4124071.78   0.00
346097.78   4126108.58   0.00
340428.66   4130568.56   0.00
338382.70   4121626.03   0.00
353674.31   4120693.99   0.00
350645.65   4120240.49   0.00
341662.22   4135115.82   0.00
342574.72   4127817.01   0.00
342005.25   4125381.02   0.00
356372.14   4137214.88   0.00
347733.57   4127565.54   0.00
348314.65   4136095.46   0.00
356380.08   4137517.01   0.00
355517.01   4129141.51   0.00
355822.81   4135829.34   0.00
353510.73   4127813.35   0.00
347510.18   4120667.13   0.00
350272.10   4130772.42   0.00
357693.59   4136569.11   0.00
352315.62   4128092.90   0.00
357292.58   4137346.72   0.00
348486.77   4132387.46   0.00
341018.89   4131216.16   0.00
347075.59   4129971.01   0.00
346385.27   4126280.71   0.00
351871.27   4135188.45   0.00
343213.17   4124485.61   0.00
352788.66   4121034.58   0.00
354287.73   4122177.19   0.00
356696.25   4129186.07   0.00
357755.85   4125390.79   0.00
354052.13   4132568.74   0.00
351917.66   4137987.00   0.00
346999.30   4133595.39   0.00
353020.60   4130762.05   0.00
354520.28   4131188.70   0.00
346688.62   4129669.48   0.00
340289.50   4139721.06   0.00
343606.25   4131257.67   0.00
338853.91   4132988.07   0.00
340089.30   4123463.24   0.00
345746.21   4136352.43   0.00
354161.38   4139884.03   0.00
347178.14   4120173.35   0.00
357761.96   4125646.53   0.00
354924.95   4137651.91   0.00
355714.77   4123007.90   0.00
342029.66   4120210.58   0.00
352078.19   4134804.53   0.00
344957.61   4133545.95   0.00
354502.58   4133876.16   0.00
347814.75   4127460.55   0.00
357220.56   4136595.97   0.00
354262.70   4122616.05   0.00
353295.88   4128624.53   0.00
342758.45   4127322.00   0.00
356756.68   4121016.27   0.00
350738.43   4127488.63   0.00
345230.45   4124801.17   0.00
343362.71   4122871.79   0.00
343721.00   4122168.03   0.00
352473.71   4132726.83   0.00
340133.85   4122376.78   0.00
341354.59   4124006.47   0.00
353192.11   4120520.04   0.00
340948.70   4125219.89   0.00
343354.17   4127262.79   0.00
353140.84   4139082.00   0.00
347368.57   4127679.68   0.00
346736.84   4137074.50   0.00
347085.36   4137325.36   0.00
341762.93   4129052.40   0.00
353148.78   4133651.54   0.00
347709.77   4131004.97   0.00
354199.84   4130902.43   0.00
351348.19   4124115.12   0.00
352210.03   4136610.00   0.00
339738.33   4128225.35   0.00
354573.99   4137818.54   0.00
354063.11   4122847.38   0.00
343584.28   4135159.15   0.00
339898.25   4138837.24   0.00
353916.62   4132900.78   0.00
349567.13   4133849.91   0.00
338739.16   4123101.90   0.00
342171.88   4134722.13   0.00
355096.47   4131993.77   0.00
356966.03   4139883.42   0.00
349153.90   4126705.53   0.00
345650.99   4124933.62   0.00
351971.98   4130477.00   0.00
339262.86   4124513.69   0.00
346396.86   4124464.86   0.00
355239.91   4133585.01   0.00
355718.44   4124278.70   0.00
340315.13   4121250.04   0.00
354705.83   4129369.18   0.00
354859.65   4120240.49   0.00
353655.38   4133391.52   0.00
354284.68   4125187.54   0.00
356065.74   4133669.24   0.00
353150.61   4122809.53   0.00
340575.76   4127889.03   0.00
347590.14   4127143.16   0.00
347784.84   4136141.24   0.00
341675.65   4122931.00   0.00
342574.72   4136440.93   0.00
353363.02   4130303.05   0.00
352575.64   4131851.56   0.00
345622.30   4133869.44   0.00
353376.45   4137329.63   0.00
338398.57   4129356.98   0.00
341130.59   4124425.79   0.00
347007.84   4130902.43   0.00
343161.29   4131963.26   0.00
342611.35   4132143.31   0.00
347201.94   4120811.18   0.00
340380.44   4124213.39   0.00
339896.42   4120894.19   0.00
350985.02   4123787.35   0.00
355178.87   4128543.96   0.00
341023.16   4134280.22   0.00
343163.12   4122333.45   0.00
338026.86   4133343.30   0.00
340164.98   4135513.17   0.00
345657.70   4129767.75   0.00
350483.29   4133166.91   0.00
344723.84   4122932.83   0.00
340559.28   4132228.16   0.00
345646.11   4127915.89   0.00
356150.58   4132468.03   0.00
347989.93   4139389.63   0.00
343130.77   4136584.37   0.00
352695.27   4137434.61   0.00
342554.58   4127518.54   0.00
342624.16   4128393.81   0.00
340598.96   4121126.13   0.00
357058.81   4123888.06   0.00
344013.98   4122320.02   0.00
355761.77   4131119.72   0.00
341709.83   4122817.47   0.00
338240.49   4137592.70   0.00
343099.03   4128611.71   0.00
353826.90   4123371.07   0.00
353817.74   4135300.76   0.00
348200.51   4124000.98   0.00
339463.67   4139384.14   0.00
341986.94   4137224.04   0.00
357959.11   4123668.32   0.00
347051.79   4136598.41   0.00
351173.62   4124895.78   0.00
356106.63   4125167.39   0.00
356433.18   4121726.13   0.00
351270.06   4132286.75   0.00
348531.33   4131191.14   0.00
347195.23   4126742.76   0.00
352878.99   4131758.17   0.00
354392.10   4129283.12   0.00
340406.69   4121110.87   0.00
338368.66   4137687.31   0.00
344855.07   4126792.81   0.00
340222.36   4127502.67   0.00
353066.99   4137813.65   0.00
354296.27   4121569.26   0.00
348917.08   4135369.73   0.00
348533.77   4131456.04   0.00
341498.64   4130785.24   0.00
343154.58   4123936.28   0.00
338192.88   4128803.98   0.00
353272.07   4135634.02   0.00
353242.77   4124361.10   0.00
351083.90   4128948.64   0.00
352465.77   4130952.48   0.00
353257.42   4132402.11   0.00
344717.73   4128736.23   0.00
349136.20   4138523.51   0.00
340747.28   4130478.84   0.00
355389.45   4122390.82   0.00
350050.54   4133483.69   0.00
352733.73   4133975.04   0.00
356361.77   4135618.76   0.00
350349.62   4127383.65   0.00
342403.21   4123570.06   0.00
353618.76   4120155.64   0.00
344516.92   4131448.10   0.00
340804.04   4125711.23   0.00
347802.55   4137870.42   0.00
344305.73   4132096.32   0.00
342388.56   4139644.76   0.00
342106.57   4130138.86   0.00
351465.99   4130182.81   0.00
355039.70   4124145.02   0.00
351694.88   4120757.47   0.00
355502.98   4128259.53   0.00
356630.94   4132747.58   0.00
343242.47   4121611.38   0.00
343774.71   4138971.53   0.00
353831.78   4125382.24   0.00
355884.46   4122258.37   0.00
355471.24   4134904.02   0.00
357168.68   4129368.57   0.00
339730.40   4129925.84   0.00
354988.43   4128382.82   0.00
341867.31   4136171.76   0.00
347692.68   4127702.26   0.00
356336.13   4121306.19   0.00
349210.06   4124771.87   0.00
343115.51   4138446.00   0.00
351021.64   4122654.50   0.00
350489.39   4120328.38   0.00
352148.38   4122581.87   0.00
349889.40   4137278.97   0.00
357762.57   4130607.62   0.00
348438.55   4122078.31   0.00
357063.69   4126485.79   0.00
354810.82   4134885.71   0.00
341033.54   4132904.45   0.00
344040.22   4131310.77   0.00
350703.63   4133190.10   0.00
356898.89   4126785.49   0.00
356546.71   4135618.76   0.00
339465.50   4120343.03   0.00
339635.18   4132451.55   0.00
338524.92   4130940.89   0.00
355179.48   4131819.21   0.00
338401.01   4129443.04   0.00
349068.45   4130590.53   0.00
354867.58   4139398.17   0.00
348055.85   4126333.20   0.00
351752.25   4129721.98   0.00
354187.63   4136509.90   0.00
355861.26   4132429.58   0.00
344126.29   4123015.84   0.00
355847.83   4128522.60   0.00
343976.74   4130206.61   0.00
340652.67   4135172.58   0.00
340243.72   4134512.16   0.00
343141.15   4137312.54   0.00
357551.99   4133790.70   0.00
344554.16   4136771.75   0.00
343741.75   4134524.98   0.00
345414.17   4122072.82   0.00
352983.37   4124999.54   0.00
338493.79   4132018.19   0.00
347512.01   4132579.73   0.00
349481.67   4136189.46   0.00
348629.60   4133213.90   0.00
340971.28   4125489.67   0.00
357584.34   4131290.63   0.00
345392.19   4135843.99   0.00
356961.76   4137972.35   0.00
342511.25   4138193.91   0.00
353204.32   4126125.68   0.00
347132.97   4137903.38   0.00
350893.46   4129987.49   0.00
342614.40   4136705.83   0.00
339409.96   4127671.74   0.00
345831.05   4120311.90   0.00
342607.07   4134662.92   0.00
339210.36   4124810.94   0.00
352111.76   4126402.17   0.00
355460.25   4124981.84   0.00
354885.89   4138107.85   0.00
350615.74   4137645.80   0.00
355669.61   4139941.40   0.00
351038.12   4123181.25   0.00
344935.64   4135652.33   0.00
349979.13   4138334.30   0.00
352970.55   4122827.23   0.00
339336.10   4123428.45   0.00
340719.20   4122862.03   0.00
352241.16   4137134.31   0.00
348008.85   4138784.75   0.00
342078.49   4121881.16   0.00
349781.98   4129057.28   0.00
353585.80   4133075.96   0.00
340962.13   4135481.43   0.00
351644.22   4135225.07   0.00
340578.20   4133324.99   0.00
343390.79   4138100.53   0.00
355770.32   4121802.42   0.00
339274.45   4136068.00   0.00
356302.56   4123035.98   0.00
348684.53   4123703.12   0.00
340212.59   4127610.10   0.00
355772.76   4130827.36   0.00
341214.82   4134861.29   0.00
351096.71   4130073.55   0.00
338488.91   4126010.93   0.00
344707.36   4120123.91   0.00
339472.82   4138285.47   0.00
356311.11   4137734.92   0.00
356294.63   4138123.11   0.00
348118.11   4121669.97   0.00
346454.24   4121623.58   0.00
356022.40   4121684.62   0.00
338397.96   4120338.15   0.00
344715.90   4135660.27   0.00
352590.29   4120539.57   0.00
342383.68   4128037.97   0.00
338723.90   4134092.84   0.00
340586.14   4132663.35   0.00
339690.12   4129056.06   0.00
354965.85   4133165.68   0.00
342925.08   4138127.99   0.00
352395.58   4124011.35   0.00
349770.99   4133074.74   0.00
340204.05   4125335.25   0.00
343464.64   4123257.55   0.00
343089.88   4134692.83   0.00
346386.49   4126388.74   0.00
343357.22   4128851.59   0.00
347192.18   4129635.30   0.00
350101.20   4138740.81   0.00
348452.59   4129202.55   0.00
352956.51   4130697.96   0.00
355424.24   4126518.14   0.00
346048.95   4137123.94   0.00
356579.06   4129143.35   0.00
357760.73   4129676.81   0.00
356518.02   4134532.91   0.00
351944.52   4138137.15   0.00
351892.64   4124777.37   0.00
356207.95   4128050.17   0.00
350955.11   4130440.99   0.00
342891.51   4120294.20   0.00
347371.01   4131628.16   0.00
338369.88   4125680.10   0.00
348915.25   4134405.35   0.00
346294.32   4137716.61   0.00
351668.02   4130690.02   0.00
340407.30   4136668.60   0.00
340356.03   4139754.63   0.00
352554.89   4128022.71   0.00
345439.80   4139443.95   0.00
351516.65   4128499.40   0.00
357592.27   4125251.01   0.00
338279.55   4122721.03   0.00
350177.50   4125371.87   0.00
353388.65   4123678.09   0.00
350370.98   4129853.21   0.00
341982.06   4120100.71   0.00
349531.11   4121975.77   0.00
352159.98   4123874.63   0.00
353453.35   4129984.44   0.00
352285.71   4120620.14   0.00
343139.32   4127292.09   0.00
342866.48   4136559.95   0.00
346689.23   4139295.02   0.00
348625.93   4124798.73   0.00
352959.56   4124903.10   0.00
346395.03   4124148.69   0.00
347598.07   4130931.73   0.00
354454.97   4133608.81   0.00
342091.92   4127459.94   0.00
338939.36   4135641.96   0.00
356445.39   4122300.49   0.00
342944.00   4131363.26   0.00
346112.43   4122691.12   0.00
353949.58   4120764.18   0.00
353820.80   4122334.67   0.00
355188.63   4131108.74   0.00
356895.23   4121923.28   0.00
356588.82   4126607.26   0.00
350718.28   4121257.36   0.00
350906.28   4122515.95   0.00
338945.46   4131094.70   0.00
350682.88   4136767.48   0.00
351111.36   4122849.21   0.00
351645.44   4122268.75   0.00
338227.06   4124269.54   0.00
338177.01   4132988.68   0.00
347032.87   4139214.45   0.00
356486.28   4126957.00   0.00
343487.23   4139657.58   0.00
351088.17   4139304.18   0.00
346154.55   4128044.07   0.00
350242.19   4128464.00   0.00
340088.69   4138124.94   0.00
355953.43   4128671.53   0.00
351860.90   4132385.63   0.00
344167.18   4131861.93   0.00
356334.91   4124212.16   0.00
350790.31   4132121.95   0.00
355831.35   4122902.92   0.00
349153.90   4135796.99   0.00
342298.84   4129653.00   0.00
354545.30   4130392.16   0.00
343116.12   4122648.40   0.00
341440.05   4135383.77   0.00
341153.78   4139382.92   0.00
349048.31   4128070.93   0.00
349717.28   4134324.17   0.00
340811.37   4127594.23   0.00
352998.63   4120059.82   0.00
353466.17   4130237.74   0.00
352661.70   4130046.69   0.00
341303.93   4139150.98   0.00
351184.61   4131079.44   0.00
351253.58   4121602.83   0.00
352583.57   4123617.66   0.00
354406.75   4136912.14   0.00
351147.37   4138088.32   0.00
349610.46   4128149.05   0.00
348801.72   4125285.20   0.00
344764.73   4120768.46   0.00
351733.33   4129002.35   0.00
351429.98   4121270.18   0.00
346896.76   4139011.20   0.00
338385.14   4139031.34   0.00
349027.56   4132520.52   0.00
339756.04   4124416.03   0.00
338789.21   4122234.57   0.00
343337.08   4126319.77   0.00
342680.32   4139141.21   0.00
354734.52   4122227.85   0.00
355318.64   4128142.34   0.00
342954.99   4123958.86   0.00
354739.40   4124677.27   0.00
343064.85   4132182.99   0.00
351320.72   4130429.40   0.00
341542.59   4122863.25   0.00
340973.11   4136273.69   0.00
339956.24   4138732.26   0.00
343205.85   4130567.34   0.00
342577.78   4128930.94   0.00
354704.00   4120919.83   0.00
343579.39   4129942.93   0.00
339037.63   4127567.98   0.00
339412.40   4130934.17   0.00
343131.38   4136468.40   0.00
342018.07   4136639.30   0.00
341111.06   4130251.78   0.00
338476.09   4130907.93   0.00
356164.62   4125147.86   0.00
352726.40   4134041.57   0.00
341028.66   4132012.09   0.00
354982.94   4137043.98   0.00
347745.17   4129581.59   0.00
354475.72   4125908.99   0.00
347282.51   4128079.47   0.00
341128.76   4139077.73   0.00
349681.88   4131299.78   0.00
351814.51   4131177.10   0.00
345326.88   4135289.16   0.00
346800.32   4126180.61   0.00
357973.75   4131758.17   0.00
352016.54   4133102.21   0.00
350162.24   4134345.53   0.00
352772.79   4127353.13   0.00
351639.33   4135853.14   0.00
354536.76   4130898.16   0.00
351409.22   4134589.07   0.00
356417.31   4134310.74   0.00
344046.33   4137933.90   0.00
352962.00   4133880.43   0.00
350888.58   4121259.80   0.00
349902.22   4126876.43   0.00
346738.67   4130323.80   0.00
349467.02   4138104.80   0.00
352699.55   4125266.27   0.00
350895.90   4120874.05   0.00
345764.52   4134332.10   0.00
341765.37   4125507.98   0.00
345795.65   4135447.25   0.00
345770.01   4138514.97   0.00
350504.04   4133769.34   0.00
342563.74   4125549.49   0.00
339066.32   4133340.25   0.00
345304.30   4121289.71   0.00
354998.81   4130965.30   0.00
351514.21   4139351.18   0.00
348912.20   4130445.27   0.00
352886.93   4125361.49   0.00
351778.50   4125282.75   0.00
339666.92   4126336.25   0.00
339324.50   4127992.80   0.00
345219.46   4139453.11   0.00
338189.83   4134135.56   0.00
346426.16   4133375.04   0.00
354462.90   4139207.13   0.00
345520.37   4125237.59   0.00
355225.87   4136500.14   0.00
349000.09   4126419.87   0.00
343733.21   4134071.47   0.00
349226.54   4120233.16   0.00
338849.64   4138934.29   0.00
344354.56   4124649.19   0.00
339366.62   4126597.49   0.00
342197.52   4123189.18   0.00
343829.04   4124091.92   0.00
343668.51   4137107.46   0.00
346496.96   4124586.93   0.00
351417.77   4121979.43   0.00
340059.39   4121740.17   0.00
339284.22   4121843.32   0.00
345738.27   4121898.25   0.00
348201.12   4123990.60   0.00
341393.66   4122271.80   0.00
344162.30   4127555.77   0.00
348265.82   4133213.90   0.00
343893.12   4129015.78   0.00
346971.22   4132723.78   0.00
343833.31   4137730.03   0.00
343388.96   4131304.06   0.00
338073.24   4124641.87   0.00
355044.59   4135290.99   0.00
340852.26   4137277.14   0.00
338634.17   4126791.59   0.00
339259.80   4124143.19   0.00
349307.72   4128342.54   0.00
351752.25   4121680.35   0.00
352322.95   4130422.07   0.00
338112.92   4126869.72   0.00
357725.33   4129938.66   0.00
356494.22   4128631.24   0.00
338644.55   4137823.42   0.00
353135.96   4121138.95   0.00
343860.16   4123843.50   0.00
340423.17   4132170.78   0.00
345241.43   4136776.02   0.00
348878.63   4129626.76   0.00
350702.41   4128044.68   0.00
348723.59   4139332.26   0.00
343282.14   4136975.62   0.00
346642.84   4137257.61   0.00
356993.50   4125763.73   0.00
353364.85   4129277.63   0.00
350041.38   4122301.10   0.00
347683.52   4121593.07   0.00
346059.94   4138977.63   0.00
352561.60   4134943.69   0.00
343977.97   4125579.39   0.00
348913.42   4125728.32   0.00
347139.07   4124427.63   0.00
342723.65   4127177.34   0.00
352313.18   4125849.79   0.00
351102.21   4133675.95   0.00
349205.79   4132143.31   0.00
342910.43   4121381.88   0.00
351108.31   4128131.35   0.00
339585.74   4128260.14   0.00
347302.04   4126450.39   0.00
351783.38   4126651.20   0.00
357844.36   4125686.21   0.00
357464.71   4131507.31   0.00
341364.36   4129490.04   0.00
357057.59   4137415.08   0.00
356496.05   4124788.96   0.00
351307.90   4127535.63   0.00
347554.73   4127234.11   0.00
357457.99   4127578.36   0.00
355115.39   4131989.50   0.00
349358.99   4127946.41   0.00
342083.38   4138002.26   0.00
357169.90   4127162.08   0.00
355907.04   4123877.07   0.00
352235.05   4139715.57   0.00
357542.83   4123473.01   0.00
352794.15   4121442.92   0.00
357805.90   4139351.79   0.00
356132.27   4135580.31   0.00
351729.67   4122204.05   0.00
352799.04   4132594.38   0.00
351555.10   4134382.76   0.00
348528.89   4126935.64   0.00
348979.34   4125647.14   0.00
349473.74   4123828.24   0.00
347286.78   4139279.76   0.00
356388.01   4139221.17   0.00
353989.26   4136661.28   0.00
343379.80   4126033.51   0.00
354597.19   4138456.98   0.00
346860.13   4129811.09   0.00
338149.54   4130528.28   0.00
340308.42   4126919.77   0.00
355126.99   4132695.70   0.00
340487.87   4128407.85   0.00
338369.88   4138474.07   0.00
340728.97   4122653.89   0.00
347637.13   4123914.91   0.00
356908.05   4139931.03   0.00
348409.25   4133675.95   0.00
341745.23   4132005.37   0.00
345589.34   4122433.55   0.00
353053.56   4129906.92   0.00
342700.46   4139785.15   0.00
351547.17   4132981.35   0.00
347222.69   4136737.57   0.00
353858.03   4132361.22   0.00
352683.68   4121937.31   0.00
356362.99   4121972.72   0.00
338132.45   4125742.97   0.00
355460.25   4120209.36   0.00
355628.71   4120274.06   0.00
339914.73   4135392.32   0.00
346348.03   4133567.31   0.00
340903.53   4138146.31   0.00
355967.47   4125952.33   0.00
355372.36   4133813.90   0.00
349911.37   4126787.93   0.00
348343.94   4138035.83   0.00
339121.25   4139663.69   0.00
349800.29   4128615.38   0.00
356953.22   4134213.08   0.00
351747.98   4136804.71   0.00
357827.88   4132647.48   0.00
341117.77   4131119.11   0.00
338273.45   4129144.57   0.00
354099.12   4136830.35   0.00
350969.15   4130210.27   0.00
347549.24   4124231.09   0.00
352420.61   4134145.33   0.00
353099.95   4128832.67   0.00
354900.54   4137737.97   0.00
349576.89   4136583.15   0.00
343264.44   4128304.09   0.00
339374.55   4137264.93   0.00
347279.46   4129212.32   0.00
344394.24   4139171.73   0.00
350081.06   4137001.25   0.00
347175.70   4128203.38   0.00
343392.62   4138228.71   0.00
352859.46   4124500.26   0.00
350124.39   4124172.49   0.00
357581.90   4139738.76   0.00
344982.63   4131507.92   0.00
338948.52   4128219.24   0.00
353709.71   4127079.68   0.00
354202.89   4134866.18   0.00
341580.43   4124914.09   0.00
341708.00   4133267.01   0.00
351788.26   4133569.75   0.00
351385.42   4136877.35   0.00
344328.32   4121971.50   0.00
339709.04   4136509.90   0.00
356026.67   4121845.15   0.00
354912.75   4127246.93   0.00
352312.57   4134877.77   0.00
347999.08   4137882.63   0.00
351386.03   4122728.35   0.00
355210.61   4126030.46   0.00
351386.64   4128019.65   0.00
347555.96   4132029.18   0.00
341197.12   4124425.79   0.00
353046.85   4134748.37   0.00
345505.11   4123991.21   0.00
347240.39   4122445.14   0.00
344743.37   4139796.75   0.00
357738.76   4121778.62   0.00
340547.07   4132106.08   0.00
338250.25   4138115.79   0.00
347333.17   4136113.77   0.00
357853.51   4130249.34   0.00
340646.57   4139415.88   0.00
341073.21   4132657.25   0.00
342882.35   4127335.43   0.00
344410.72   4128425.55   0.00
357020.97   4124223.76   0.00
344938.08   4125958.43   0.00
348990.33   4128865.02   0.00
346589.13   4122604.45   0.00
349295.51   4132102.42   0.00
339771.29   4128321.18   0.00
354519.06   4134821.01   0.00
339924.50   4132503.43   0.00
339337.32   4134405.96   0.00
340647.18   4127099.83   0.00
339669.97   4137800.23   0.00
347018.83   4129147.62   0.00
357580.68   4129289.22   0.00
344742.15   4135842.16   0.00
348564.90   4131142.92   0.00
350736.59   4135268.41   0.00
341850.22   4125222.94   0.00
340788.17   4125930.97   0.00
354320.08   4133702.20   0.00
339913.51   4128186.90   0.00
348699.18   4127005.83   0.00
351025.30   4120724.51   0.00
356627.28   4137105.62   0.00
347558.40   4125206.46   0.00
357229.71   4124285.41   0.00
345654.65   4132197.03   0.00
351831.60   4135521.10   0.00
341553.58   4131506.70   0.00
345422.10   4122569.66   0.00
349792.96   4120076.91   0.00
355508.47   4137925.96   0.00
347862.36   4130528.89   0.00
338966.83   4136744.29   0.00
342923.25   4133493.45   0.00
357542.22   4122868.13   0.00
346227.18   4136870.02   0.00
352588.46   4127087.01   0.00
350850.73   4135109.10   0.00
349705.68   4135736.56   0.00
338377.21   4131672.11   0.00
343875.42   4137786.19   0.00
350153.08   4127767.57   0.00
345735.22   4128520.77   0.00
348729.70   4120513.93   0.00
339607.72   4137953.43   0.00
345136.45   4123630.48   0.00
353912.35   4122083.19   0.00
357591.66   4133801.08   0.00
354586.81   4125139.93   0.00
357286.48   4135818.96   0.00
342138.92   4130919.52   0.00
346863.80   4129654.84   0.00
342959.87   4131353.50   0.00
347220.86   4132554.09   0.00
355517.01   4130426.34   0.00
338247.20   4139306.62   0.00
342053.47   4131572.01   0.00
349146.58   4133798.03   0.00
346426.16   4126667.68   0.00
343941.34   4134983.37   0.00
348696.13   4134761.19   0.00
357808.34   4130393.38   0.00
357103.37   4128639.79   0.00
349849.73   4120304.57   0.00
348049.75   4137388.23   0.00
347942.93   4125705.74   0.00
354716.82   4123035.37   0.00
351281.66   4123167.82   0.00
354936.55   4139439.07   0.00
346234.50   4139763.79   0.00
338949.13   4131511.58   0.00
341156.83   4131141.09   0.00
347667.65   4122932.83   0.00
355766.05   4135897.09   0.00
342073.00   4130454.42   0.00
350710.35   4129353.31   0.00
354371.96   4132939.24   0.00
352969.94   4129881.28   0.00
341529.77   4133245.03   0.00
342688.86   4120885.04   0.00
351821.83   4121090.73   0.00
357087.50   4121575.98   0.00
345006.44   4135022.43   0.00
357063.08   4129660.33   0.00
356764.61   4131602.53   0.00
352116.03   4129066.44   0.00
348014.95   4139954.83   0.00
349221.05   4125834.53   0.00
349745.96   4129784.23   0.00
341264.26   4125301.07   0.00
343970.03   4130999.48   0.00
340680.75   4133687.55   0.00
351444.62   4133059.48   0.00
353907.47   4137237.46   0.00
346768.58   4122172.31   0.00
342286.63   4122012.39   0.00
351494.67   4124475.84   0.00
345036.35   4127478.87   0.00
345865.23   4133310.95   0.00
349915.65   4137008.58   0.00
349815.55   4128727.68   0.00
347212.93   4138416.70   0.00
353851.92   4127342.14   0.00
352678.18   4137669.00   0.00
350441.79   4130666.83   0.00
355023.83   4138870.20   0.00
346536.03   4130046.08   0.00
353624.26   4133674.12   0.00
347848.93   4136317.64   0.00
342032.11   4133227.33   0.00
355519.46   4132322.76   0.00
342944.00   4125780.21   0.00
345782.83   4136396.37   0.00
350231.82   4133086.34   0.00
353273.90   4134957.12   0.00
343672.78   4128711.81   0.00
348587.48   4132324.59   0.00
351999.45   4131393.78   0.00
350722.56   4135886.10   0.00
349892.45   4136550.80   0.00
345032.69   4124743.80   0.00
344547.44   4139089.94   0.00
347314.25   4139962.16   0.00
357435.41   4130626.54   0.00
344643.88   4124535.05   0.00
356880.58   4124242.68   0.00
353607.17   4131219.21   0.00
347087.80   4129909.36   0.00
346528.09   4126328.32   0.00
349241.80   4133695.49   0.00
346339.49   4127640.61   0.00
340293.16   4123897.82   0.00
340702.11   4124524.67   0.00
345073.58   4137202.06   0.00
356014.47   4138423.41   0.00
347353.92   4128012.33   0.00
341923.46   4131807.61   0.00
355466.96   4134070.25   0.00
346974.88   4123739.74   0.00
348135.20   4121483.20   0.00
356015.69   4120158.09   0.00
356112.74   4122300.49   0.00
349981.57   4137012.24   0.00
345270.12   4127743.16   0.00
338695.82   4124376.35   0.00
356758.51   4130230.41   0.00
347292.89   4129668.26   0.00
349859.49   4137316.81   0.00
346907.13   4128088.63   0.00
343160.07   4130669.88   0.00
350240.97   4138415.48   0.00
339675.47   4133211.46   0.00
342641.25   4132270.88   0.00
351535.57   4137546.31   0.00
349310.77   4134999.24   0.00
349869.26   4138808.56   0.00
349271.71   4126258.74   0.00
355515.18   4125042.27   0.00
356719.44   4138475.30   0.00
356167.67   4128252.82   0.00
340376.78   4121265.91   0.00
345599.11   4129238.56   0.00
341490.71   4129970.40   0.00
350579.12   4139345.07   0.00
341073.21   4126399.73   0.00
341106.78   4132251.96   0.00
357039.28   4129949.64   0.00
349598.25   4128929.72   0.00
341839.84   4127175.51   0.00
354633.81   4128879.06   0.00
341241.07   4137982.73   0.00
354908.47   4130789.51   0.00
344847.74   4126532.79   0.00
348999.48   4135734.73   0.00
349019.01   4135009.00   0.00
346581.19   4136032.59   0.00
342787.74   4128351.08   0.00
346706.32   4122892.54   0.00
357415.27   4128102.05   0.00
348785.24   4135983.15   0.00
350199.47   4123466.90   0.00
351888.36   4128027.59   0.00
343171.67   4137737.97   0.00
347985.66   4127575.30   0.00
347297.77   4138185.98   0.00
344766.56   4133053.99   0.00
352810.63   4127557.60   0.00
343647.14   4121240.88   0.00
356303.78   4125301.07   0.00
348601.52   4123268.53   0.00
345206.64   4136636.25   0.00
351439.13   4131301.00   0.00
350268.44   4137609.18   0.00
349147.19   4128990.75   0.00
346670.92   4134244.21   0.00
338936.31   4128857.08   0.00
354406.14   4123923.46   0.00
346601.95   4129700.00   0.00
338526.75   4137117.22   0.00
353826.90   4137179.48   0.00
339917.78   4127591.17   0.00
340063.66   4120680.56   0.00
357186.99   4129218.42   0.00
344606.65   4129600.51   0.00
350322.76   4127510.61   0.00
344482.74   4122161.93   0.00
346731.96   4124007.08   0.00
353792.11   4129904.48   0.00
340284.62   4121641.90   0.00
340113.71   4130955.53   0.00
343991.39   4129202.55   0.00
343616.02   4135217.75   0.00
346940.70   4133028.35   0.00
354472.06   4134598.83   0.00
356117.62   4134048.89   0.00
354235.85   4121398.97   0.00
353728.63   4138308.66   0.00
356780.48   4127995.24   0.00
350665.18   4139083.22   0.00
354432.39   4130931.73   0.00
346716.09   4138732.26   0.00
344928.31   4132555.31   0.00
338170.90   4128396.86   0.00
344816.61   4123311.87   0.00
343428.02   4133677.18   0.00
344924.65   4137835.02   0.00
347231.85   4124408.09   0.00
353530.87   4127941.53   0.00
354176.03   4136665.55   0.00
342846.34   4125677.66   0.00
352080.02   4125120.40   0.00
344451.61   4139518.42   0.00
355883.24   4133875.55   0.00
349295.51   4136857.81   0.00
352663.53   4123892.94   0.00
357895.02   4135923.95   0.00
338416.88   4125161.90   0.00
356351.39   4120214.85   0.00
347223.30   4131703.85   0.00
343815.00   4138618.73   0.00
343413.98   4127567.98   0.00
347021.27   4124301.28   0.00
357374.37   4121915.95   0.00
347514.45   4135529.65   0.00
355607.96   4121343.42   0.00
357200.42   4131517.08   0.00
345677.85   4137544.48   0.00
347839.78   4126441.85   0.00
346659.93   4138458.82   0.00
350115.24   4134753.87   0.00
345726.07   4121018.71   0.00
347889.22   4130889.00   0.00
351486.13   4133621.63   0.00
343285.20   4136534.32   0.00
344714.68   4126452.83   0.00
338214.24   4138543.66   0.00
357083.22   4137791.68   0.00
347971.62   4130653.40   0.00
338524.31   4134407.79   0.00
352524.98   4122107.00   0.00
343859.55   4134196.60   0.00
341130.59   4126319.16   0.00
339298.87   4129156.16   0.00
355888.73   4132704.25   0.00
339462.45   4136848.05   0.00
349868.65   4134792.93   0.00
355522.51   4138452.71   0.00
345436.14   4137767.27   0.00
345107.15   4131557.36   0.00
348393.38   4138527.79   0.00
344594.44   4135793.94   0.00
343565.97   4121431.32   0.00
354401.26   4139450.67   0.00
347467.45   4122813.20   0.00
357915.16   4125187.54   0.00
343645.31   4127425.76   0.00
344677.45   4122982.88   0.00
356362.38   4129914.85   0.00
338455.95   4128418.84   0.00
348212.10   4124460.59   0.00
340819.30   4134458.45   0.00
357310.89   4135710.93   0.00
350845.24   4134812.46   0.00
339681.57   4134120.30   0.00
351589.89   4127040.01   0.00
352460.89   4128838.16   0.00
343938.29   4133500.17   0.00
343547.04   4121252.48   0.00
338459.00   4128271.74   0.00
343326.09   4132330.09   0.00
345900.63   4128187.51   0.00
344082.95   4126861.17   0.00
356934.29   4136086.92   0.00
342743.19   4127756.58   0.00
351787.04   4134418.77   0.00
352550.61   4123494.98   0.00
350383.80   4137329.63   0.00
339321.45   4121867.73   0.00
343614.80   4139341.41   0.00
347895.93   4133138.22   0.00
356369.70   4128767.36   0.00
354398.82   4135731.68   0.00
342945.83   4123971.07   0.00
349958.98   4127601.55   0.00
345473.37   4120607.93   0.00
351490.40   4136375.01   0.00
355965.03   4127962.89   0.00
345171.85   4131415.14   0.00
352626.30   4122516.56   0.00
338247.20   4130925.02   0.00
351053.99   4136868.19   0.00
344767.17   4127213.97   0.00
340932.83   4132126.22   0.00
340905.97   4123250.22   0.00
348874.36   4131907.71   0.00
355474.29   4123633.53   0.00
338004.27   4126058.53   0.00
351243.20   4133100.38   0.00
344943.57   4122232.73   0.00
342727.93   4125698.42   0.00
344784.26   4133438.52   0.00
346027.59   4137747.12   0.00
344712.24   4139694.20   0.00
346370.01   4127712.03   0.00
356876.31   4131906.49   0.00
338972.93   4136123.54   0.00
351144.32   4136104.01   0.00
348851.77   4128648.95   0.00
338371.11   4126139.10   0.00
345194.43   4135467.39   0.00
344792.81   4123004.24   0.00
355936.95   4130044.86   0.00
348180.36   4128861.35   0.00
338155.64   4120460.22   0.00
356380.69   4133932.92   0.00
349906.49   4136387.22   0.00
338857.57   4124362.93   0.00
339129.80   4124867.70   0.00
351875.55   4129186.07   0.00
355260.05   4138004.09   0.00
347930.11   4134515.21   0.00
339144.44   4125680.72   0.00
350071.29   4123087.25   0.00
356918.42   4136458.63   0.00
341726.92   4127283.55   0.00
353440.53   4139755.24   0.00
352664.75   4133750.42   0.00
350930.08   4132436.29   0.00
351706.47   4127746.82   0.00
348423.29   4122953.58   0.00
346832.06   4135347.15   0.00
347671.32   4136137.58   0.00
343283.97   4131611.68   0.00
341114.72   4131786.86   0.00
340310.25   4132870.88   0.00
347549.24   4120166.63   0.00
357161.35   4121226.23   0.00
351109.53   4127550.89   0.00
348972.62   4139406.11   0.00
349206.40   4134924.16   0.00
343153.36   4124098.64   0.00
345024.75   4122972.50   0.00
356908.66   4135887.94   0.00
350224.49   4126495.56   0.00
346517.11   4133910.95   0.00
353455.18   4131346.78   0.00
348998.87   4133373.21   0.00
340323.68   4137045.20   0.00
346779.56   4134035.46   0.00
340425.00   4138175.60   0.00
355998.60   4137803.89   0.00
347071.32   4127701.04   0.00
349066.62   4123548.69   0.00
345342.75   4135314.19   0.00
352111.15   4137271.65   0.00
354080.20   4123952.76   0.00
347928.28   4125750.30   0.00
357452.50   4137607.35   0.00
345067.48   4131785.64   0.00
351714.41   4123536.48   0.00
343671.56   4139175.39   0.00
342788.35   4122030.09   0.00
338705.59   4125537.28   0.00
340290.72   4126828.21   0.00
351185.22   4131111.79   0.00
343627.61   4129332.56   0.00
348046.69   4121664.48   0.00
345784.66   4129733.57   0.00
341267.31   4133616.14   0.00
350441.79   4128173.47   0.00
346874.17   4139521.47   0.00
348028.99   4139077.73   0.00
354456.19   4122027.65   0.00
346352.92   4121767.63   0.00
347811.70   4134437.09   0.00
341421.12   4130497.76   0.00
347355.75   4135986.21   0.00
344084.17   4137022.61   0.00
354902.98   4139988.40   0.00
348124.82   4128833.28   0.00
351466.60   4122943.82   0.00
355415.08   4136180.91   0.00
348685.75   4132760.40   0.00
343771.66   4131014.13   0.00
344510.82   4124187.75   0.00
353131.08   4130958.59   0.00
343774.10   4139616.69   0.00
355667.17   4131454.82   0.00
354263.92   4123346.66   0.00
345481.31   4139190.65   0.00
338934.48   4127459.33   0.00
353490.59   4129942.32   0.00
354877.96   4137414.47   0.00
343128.94   4123964.35   0.00
339665.09   4135499.74   0.00
352501.79   4122028.26   0.00
355714.77   4130259.71   0.00
338603.66   4135267.80   0.00
353272.68   4130021.06   0.00
349240.58   4131919.92   0.00
342669.94   4128646.50   0.00
338258.19   4134123.36   0.00
356449.66   4121644.34   0.00
349733.15   4127867.06   0.00
352005.55   4120746.48   0.00
346717.31   4139234.60   0.00
355355.88   4125096.59   0.00
350192.14   4120059.21   0.00
356673.06   4137156.29   0.00
343832.70   4136122.32   0.00
338194.10   4121471.60   0.00
350223.27   4121009.55   0.00
345144.38   4134410.84   0.00
354138.19   4128765.53   0.00
340288.28   4123001.80   0.00
338524.31   4128451.19   0.00
352741.05   4121002.23   0.00
348798.67   4133746.76   0.00
341662.22   4120316.78   0.00
351091.83   4130722.37   0.00
345459.33   4125893.12   0.00
340066.10   4136886.50   0.00
357118.63   4132216.56   0.00
341922.24   4134661.70   0.00
356300.73   4129533.37   0.00
348233.47   4132387.46   0.00
338813.01   4137929.62   0.00
346216.80   4135996.58   0.00
354097.90   4137375.41   0.00
341083.59   4124473.40   0.00
351339.64   4131883.91   0.00
356081.00   4132233.65   0.00
344845.91   4135888.55   0.00
345848.75   4131533.56   0.00
339300.70   4120971.10   0.00
348732.75   4138051.70   0.00
345528.31   4131076.39   0.00
353657.22   4132756.13   0.00
347391.77   4124312.27   0.00
347201.33   4123187.35   0.00
350444.84   4129492.48   0.00
356490.55   4137277.14   0.00
352974.21   4135521.10   0.00
353533.31   4132833.03   0.00
350040.16   4121754.81   0.00
356634.60   4135814.08   0.00
351158.36   4127472.76   0.00
354494.03   4130519.12   0.00
342232.31   4128562.88   0.00
348633.87   4134811.85   0.00
352377.88   4139569.69   0.00
339769.46   4123512.07   0.00
356242.13   4129210.49   0.00
353746.33   4133079.01   0.00
352469.44   4127502.06   0.00
352675.13   4130701.01   0.00
348916.47   4132604.14   0.00
346890.65   4120932.04   0.00
355251.50   4135521.71   0.00
353350.81   4132989.29   0.00
353562.61   4130778.53   0.00
356106.63   4121834.16   0.00
347599.90   4131199.68   0.00
354470.23   4126183.05   0.00
341272.19   4134910.73   0.00
354502.58   4136536.15   0.00
347029.82   4122697.23   0.00
349442.00   4136387.83   0.00
354752.22   4133836.48   0.00
344711.63   4129715.87   0.00
341770.26   4138529.62   0.00
353112.77   4137891.17   0.00
354649.07   4135065.16   0.00
355845.39   4139121.07   0.00
343344.40   4129830.01   0.00
354969.51   4133559.37   0.00
338380.26   4128297.98   0.00
352942.47   4127208.47   0.00
351646.66   4135119.48   0.00
344843.47   4137726.98   0.00
351462.94   4131440.17   0.00
338926.54   4135286.11   0.00
352521.32   4127567.37   0.00
351114.41   4121583.30   0.00
351337.81   4139118.63   0.00
349059.91   4120150.76   0.00
347839.17   4124761.50   0.00
351411.05   4121069.37   0.00
343702.08   4133696.71   0.00
357890.13   4133232.83   0.00
338079.35   4120971.10   0.00
355817.32   4127264.02   0.00
351334.76   4138790.86   0.00
338709.25   4122232.73   0.00
357404.89   4121912.90   0.00
342571.67   4139276.10   0.00
355425.46   4135284.89   0.00
355507.86   4135264.75   0.00
341238.01   4122016.66   0.00
346275.40   4139633.78   0.00
349402.33   4139847.41   0.00
347419.84   4127495.35   0.00
346344.37   4124192.63   0.00
338590.23   4132176.89   0.00
345260.96   4125944.40   0.00
345686.39   4130285.96   0.00
343406.66   4122094.79   0.00
341444.93   4122448.19   0.00
352391.92   4127358.62   0.00
343100.86   4122830.90   0.00
342105.35   4124886.01   0.00
352738.61   4120581.07   0.00
348907.93   4124203.62   0.00
355966.86   4126302.07   0.00
348694.30   4124507.58   0.00
344539.51   4126693.32   0.00
345473.98   4131437.12   0.00
338546.28   4120484.02   0.00
356080.39   4125440.84   0.00
353795.77   4138775.60   0.00
341634.75   4129880.06   0.00
350020.63   4122920.62   0.00
346401.14   4136975.01   0.00
345530.75   4123080.54   0.00
354641.74   4139731.44   0.00
353933.71   4130550.86   0.00
346105.11   4127969.60   0.00
348550.25   4127019.26   0.00
340781.46   4136580.71   0.00
350153.08   4123851.44   0.00
353526.60   4124126.71   0.00
343646.53   4134546.95   0.00
349205.79   4129928.89   0.00
339320.23   4133478.80   0.00
338964.38   4127748.65   0.00
344297.80   4124052.86   0.00
348257.88   4124199.96   0.00
339803.03   4129405.19   0.00
357263.28   4120009.77   0.00
349874.75   4128756.37   0.00
344300.24   4122258.37   0.00
357149.75   4132565.69   0.00
352886.32   4125719.17   0.00
351342.08   4139591.05   0.00
353044.40   4131424.30   0.00
346041.02   4128993.19   0.00
357498.89   4120584.73   0.00
349460.31   4130600.30   0.00
343376.75   4131987.06   0.00
344745.81   4126462.60   0.00
340042.30   4120984.53   0.00
345492.29   4126824.55   0.00
353690.18   4128225.96   0.00
342071.17   4133630.18   0.00
349316.87   4136226.08   0.00
344404.61   4134695.27   0.00
340708.21   4121919.61   0.00
356817.10   4121671.80   0.00
349053.80   4123314.92   0.00
350569.96   4134922.33   0.00
340816.86   4128368.18   0.00
349729.48   4128430.43   0.00
345497.18   4124220.71   0.00
355969.91   4137885.68   0.00
343889.46   4134902.19   0.00
347952.70   4125047.15   0.00
347482.71   4125641.65   0.00
340899.87   4121527.76   0.00
339615.65   4121903.13   0.00
341985.11   4125111.24   0.00
339013.82   4121271.40   0.00
347172.64   4131741.69   0.00
356333.08   4126317.33   0.00
355127.60   4136294.44   0.00
344339.92   4136563.01   0.00
343818.05   4125263.22   0.00
352348.58   4127671.74   0.00
345440.41   4134492.02   0.00
345535.63   4135995.36   0.00
345289.65   4135060.88   0.00
339772.52   4136589.25   0.00
340196.11   4120468.15   0.00
352579.30   4132838.53   0.00
342165.78   4138226.87   0.00
340844.94   4125804.01   0.00
342831.08   4138992.28   0.00
345928.71   4121420.94   0.00
344354.56   4126366.16   0.00
356763.39   4123678.70   0.00
352398.63   4120478.53   0.00
351601.49   4131893.67   0.00
356794.52   4138491.16   0.00
349009.25   4130218.82   0.00
355524.34   4125132.60   0.00
348751.67   4127494.74   0.00
347659.11   4136407.97   0.00
353179.91   4135587.63   0.00
350856.23   4129585.86   0.00
349750.85   4124317.76   0.00
349060.52   4122608.72   0.00
345312.23   4121123.69   0.00
346020.26   4136038.09   0.00
352761.80   4133574.63   0.00
350252.57   4120662.25   0.00
340716.15   4122855.92   0.00
347073.15   4123899.66   0.00
346818.63   4126363.11   0.00
343330.97   4138106.63   0.00
345296.98   4137517.62   0.00
340453.08   4123931.39   0.00
349407.82   4120932.04   0.00
341441.88   4131833.86   0.00
339387.98   4131062.96   0.00
347436.93   4134884.49   0.00
356541.83   4132447.89   0.00
349479.84   4135988.65   0.00
354077.15   4129684.74   0.00
351089.39   4122640.46   0.00
345337.26   4125255.29   0.00
347292.89   4132351.45   0.00
340031.92   4133326.82   0.00
355718.44   4121854.30   0.00
349099.58   4127651.60   0.00
345387.31   4123234.35   0.00
348834.07   4131701.41   0.00
338827.05   4120092.17   0.00
344891.69   4129144.57   0.00
353128.03   4126870.94   0.00
346802.76   4122804.65   0.00
355569.51   4124475.23   0.00
353619.98   4120220.95   0.00
339442.92   4135303.81   0.00
341322.86   4133932.31   0.00
355698.90   4130816.98   0.00
352607.38   4134614.09   0.00
346028.20   4134776.45   0.00
339676.08   4125193.64   0.00
353026.09   4135265.36   0.00
340674.03   4134065.37   0.00
353045.63   4128627.58   0.00
340367.02   4135530.87   0.00
347369.18   4128444.47   0.00
355715.99   4135593.13   0.00
357331.64   4122676.47   0.00
356950.77   4131228.98   0.00
339007.11   4132093.87   0.00
344779.99   4121256.75   0.00
343097.81   4133118.08   0.00
354360.97   4136938.38   0.00
355635.43   4138208.56   0.00
346645.28   4130424.51   0.00
345134.62   4136908.47   0.00
357741.20   4129184.85   0.00
351814.51   4130680.87   0.00
346899.81   4134534.75   0.00
344513.26   4124660.79   0.00
353768.91   4132387.46   0.00
340927.34   4129441.82   0.00
345517.93   4134365.06   0.00
356791.47   4136033.20   0.00
344485.18   4137375.41   0.00
339630.91   4137100.13   0.00
356941.62   4139798.58   0.00
352712.97   4137620.17   0.00
353624.87   4122398.75   0.00
344809.29   4128081.30   0.00
342652.24   4132085.94   0.00
351414.11   4123341.17   0.00
345440.41   4136652.12   0.00
343025.18   4120273.45   0.00
356258.00   4128614.76   0.00
346124.64   4137335.12   0.00
356035.22   4126281.93   0.00
352476.15   4129163.49   0.00
341061.62   4130171.82   0.00
342372.08   4139348.12   0.00
357185.77   4122907.80   0.00
357446.39   4124478.90   0.00
340147.28   4130712.61   0.00
348684.53   4132623.07   0.00
352674.52   4134635.46   0.00
355257.61   4129327.68   0.00
338953.40   4129623.10   0.00
339792.66   4134294.87   0.00
347117.10   4139573.35   0.00
355726.37   4121841.49   0.00
340353.59   4126486.40   0.00
352336.99   4128276.62   0.00
347288.61   4121846.98   0.00
353113.99   4139314.55   0.00
352233.22   4138351.39   0.00
353062.72   4120651.88   0.00
355954.04   4130117.50   0.00
350580.95   4124841.46   0.00
347566.94   4139494.00   0.00
339532.64   4137565.84   0.00
338194.10   4138594.32   0.00
357140.60   4136464.13   0.00
356999.60   4123684.80   0.00
353323.95   4125614.19   0.00
340235.18   4130550.25   0.00
357109.47   4138807.95   0.00
353920.90   4128955.96   0.00
345732.78   4134736.78   0.00
340776.57   4124341.56   0.00
352064.15   4137222.21   0.00
352046.45   4124864.65   0.00
355977.84   4123603.63   0.00
354819.97   4121919.00   0.00
355292.40   4134423.05   0.00
355495.04   4122258.98   0.00
341903.32   4127511.83   0.00
349993.77   4139846.19   0.00
338744.65   4129632.25   0.00
341364.36   4125546.43   0.00
343182.65   4128769.19   0.00
355387.01   4122811.37   0.00
352492.63   4120219.12   0.00
354813.87   4127453.84   0.00
357020.97   4129590.75   0.00
342871.36   4139650.26   0.00
356675.50   4125841.24   0.00
356638.87   4126299.02   0.00
346356.58   4127485.58   0.00
340935.27   4121853.08   0.00
345958.01   4135083.47   0.00
343348.67   4125752.74   0.00
340567.22   4133149.20   0.00
341007.29   4124587.54   0.00
346481.70   4134598.22   0.00
339748.71   4137106.85   0.00
348672.32   4130854.21   0.00
356286.69   4130209.66   0.00
345317.73   4120749.53   0.00
344014.59   4124035.16   0.00
345033.91   4121339.76   0.00
353070.04   4134280.83   0.00
352421.83   4133752.25   0.00
345271.95   4129866.63   0.00
347562.67   4127203.59   0.00
354580.10   4134084.29   0.00
355084.87   4134308.30   0.00
353673.70   4127342.75   0.00
348419.63   4120791.65   0.00
357295.63   4139640.49   0.00
344886.81   4122753.99   0.00
342978.18   4130890.22   0.00
357218.73   4134589.07   0.00
339776.18   4127221.29   0.00
357153.42   4120696.43   0.00
345630.24   4131381.57   0.00
356730.43   4134110.54   0.00
343993.22   4135367.29   0.00
342901.27   4135157.32   0.00
340334.67   4133403.73   0.00
351086.34   4133291.42   0.00
349156.35   4123402.20   0.00
353301.37   4125207.68   0.00
352138.00   4135021.82   0.00
346480.48   4132377.70   0.00
338041.51   4132450.33   0.00
356622.39   4131116.06   0.00
345002.78   4130046.08   0.00
344372.88   4138318.43   0.00
355821.59   4128949.25   0.00
347689.63   4125983.46   0.00
346891.87   4132797.63   0.00
347192.79   4127652.82   0.00
341389.39   4130668.66   0.00
349838.74   4129886.78   0.00
347339.88   4125371.87   0.00
356541.83   4131904.66   0.00
351193.15   4135222.63   0.00
349362.65   4126517.53   0.00
347535.20   4127408.06   0.00
343896.18   4125470.75   0.00
355556.69   4131089.21   0.00
342472.79   4122326.12   0.00
342897.61   4128349.25   0.00
353812.86   4136011.84   0.00
347512.62   4131121.56   0.00
354746.73   4128156.99   0.00
338155.03   4122214.42   0.00
339629.08   4137343.67   0.00
344130.56   4128568.38   0.00
353081.03   4123393.66   0.00
354924.95   4124859.77   0.00
351666.80   4124826.81   0.00
340342.60   4135585.19   0.00
350149.42   4122598.35   0.00
351785.82   4133744.93   0.00
357937.13   4133259.07   0.00
355273.48   4124252.45   0.00
341350.32   4124650.41   0.00
356863.49   4130199.29   0.00
357340.19   4137264.32   0.00
351066.19   4130090.64   0.00
354264.53   4124390.39   0.00
352903.41   4124188.36   0.00
345372.66   4134183.17   0.00
344213.57   4138076.11   0.00
350602.92   4126758.63   0.00
354851.71   4121577.81   0.00
352327.22   4129465.01   0.00
349385.24   4131155.13   0.00
340665.49   4123434.55   0.00
339931.82   4133900.57   0.00
353997.80   4124556.41   0.00
355752.62   4121261.64   0.00
350291.63   4131981.57   0.00
350223.88   4130619.83   0.00
354881.01   4127295.75   0.00
355822.81   4122833.34   0.00
340311.47   4137482.83   0.00
347740.90   4133899.35   0.00
343880.92   4124798.12   0.00
346760.64   4128824.12   0.00
338502.33   4136685.08   0.00
342008.91   4135863.52   0.00
342511.25   4138850.67   0.00
344222.11   4129222.08   0.00
344041.44   4124637.59   0.00
350143.93   4138367.87   0.00
345599.72   4123801.39   0.00
348679.04   4132064.58   0.00
344456.50   4123834.96   0.00
349430.40   4135261.09   0.00
354487.93   4126950.29   0.00
344247.14   4126953.34   0.00
345080.29   4135854.98   0.00
342400.16   4137152.62   0.00
342737.69   4131438.95   0.00
350018.19   4131072.73   0.00
351004.55   4135500.96   0.00
354409.19   4138678.55   0.00
354334.73   4121641.29   0.00
343882.75   4137701.35   0.00
341532.21   4127441.63   0.00
343714.90   4128265.02   0.00
354387.83   4131057.47   0.00
338860.62   4127229.83   0.00
357132.05   4125352.95   0.00
344057.92   4120396.13   0.00
352336.38   4132698.14   0.00
351932.31   4120677.51   0.00
338887.48   4133556.32   0.00
339737.72   4130379.35   0.00
357650.87   4131981.57   0.00
345359.23   4135705.44   0.00
340456.13   4131161.84   0.00
353189.67   4131609.85   0.00
348035.10   4122119.82   0.00
340520.22   4125133.21   0.00
352517.65   4138708.46   0.00
345064.42   4135335.55   0.00
350133.55   4122012.39   0.00
344234.32   4137956.48   0.00
339728.57   4127301.25   0.00
346807.03   4132926.42   0.00
352729.45   4136634.42   0.00
347591.97   4122858.36   0.00
350176.27   4130259.10   0.00
345734.61   4120635.40   0.00
352452.35   4139927.98   0.00
357280.37   4134230.17   0.00
357332.26   4137246.62   0.00
342612.57   4126869.11   0.00
351977.48   4120192.88   0.00
339412.40   4120681.78   0.00
354501.97   4130921.35   0.00
341735.47   4121947.08   0.00
350731.10   4127980.59   0.00
355858.82   4136063.72   0.00
341782.46   4126072.57   0.00
353502.79   4130374.46   0.00
348093.69   4126477.25   0.00
353068.21   4132973.42   0.00
345513.66   4131260.72   0.00
349498.15   4125601.37   0.00
339101.11   4124401.99   0.00
343403.00   4138781.70   0.00
350230.60   4132958.77   0.00
350067.63   4127293.31   0.00
342651.02   4131393.17   0.00
338963.77   4134139.23   0.00
343115.51   4122192.45   0.00
344397.90   4121093.78   0.00
342201.79   4135900.14   0.00
357917.60   4133998.23   0.00
350956.33   4123682.97   0.00
343094.76   4120890.53   0.00
338979.64   4125573.29   0.00
343326.09   4131125.22   0.00
349592.76   4127484.97   0.00
343258.34   4133583.18   0.00
357680.78   4130157.17   0.00
354475.72   4122117.37   0.00
345874.39   4123127.54   0.00
346066.04   4126345.41   0.00
344669.52   4126877.04   0.00
350701.80   4135918.45   0.00
352113.59   4136257.21   0.00
346845.48   4136393.32   0.00
338690.94   4128333.99   0.00
347720.76   4124831.69   0.00
353034.03   4127774.29   0.00
357658.80   4123249.61   0.00
354066.16   4132891.02   0.00
346456.68   4138041.93   0.00
345229.22   4135479.60   0.00
342372.69   4123510.85   0.00
356397.78   4137567.67   0.00
354368.91   4137623.22   0.00
349114.23   4138207.95   0.00
344245.31   4128110.60   0.00
350773.22   4133427.53   0.00
339279.34   4137059.85   0.00
353375.23   4122474.44   0.00
345997.07   4122088.08   0.00
342469.74   4123471.18   0.00
355703.79   4122260.81   0.00
351928.04   4131612.90   0.00
342394.05   4126850.18   0.00
350153.69   4123025.61   0.00
343676.44   4135074.92   0.00
353367.29   4137416.91   0.00
345322.61   4124940.34   0.00
351586.23   4122634.97   0.00
340080.75   4139306.01   0.00
342921.41   4134277.78   0.00
341368.63   4127302.47   0.00
341825.80   4133451.95   0.00
342475.84   4129228.80   0.00
356906.22   4135831.17   0.00
341896.60   4123046.97   0.00
343932.19   4135125.58   0.00
345425.15   4120606.10   0.00
349673.94   4134091.01   0.00
345627.19   4131716.67   0.00
352168.52   4126197.09   0.00
349325.42   4124202.40   0.00
353073.09   4121094.39   0.00
353713.98   4138052.31   0.00
347703.67   4136985.99   0.00
341733.02   4121799.98   0.00
348396.44   4133042.39   0.00
357324.32   4129256.87   0.00
346816.80   4124981.23   0.00
351193.76   4124715.11   0.00
350834.86   4136936.55   0.00
357713.74   4134763.63   0.00
341599.96   4132735.37   0.00
353570.54   4134814.29   0.00
346432.87   4139724.11   0.00
338807.52   4128499.40   0.00
353163.43   4128249.76   0.00
350869.66   4128026.98   0.00
341539.54   4139936.52   0.00
352279.00   4133652.15   0.00
357333.48   4127870.11   0.00
342572.89   4120364.39   0.00
344761.68   4121829.28   0.00
355123.33   4129935.61   0.00
342859.77   4121673.64   0.00
349462.14   4136435.44   0.00
341418.07   4132026.12   0.00
339740.17   4123354.59   0.00
342118.78   4121362.96   0.00
349948.00   4120456.56   0.00
340491.53   4138654.13   0.00
356510.70   4138471.63   0.00
354314.58   4130653.40   0.00
348899.99   4129776.30   0.00
354084.48   4132989.29   0.00
348873.13   4133171.18   0.00
341182.47   4138164.62   0.00
338972.32   4130883.51   0.00
349366.31   4133594.16   0.00
340904.75   4135926.39   0.00
355194.74   4132812.28   0.00
354433.61   4137927.18   0.00
353034.64   4132960.60   0.00
357397.56   4125564.75   0.00
340257.76   4121698.05   0.00
357493.39   4133729.06   0.00
348260.93   4126648.15   0.00
356436.84   4133533.74   0.00
344924.04   4130502.64   0.00
357132.66   4133302.41   0.00
344148.87   4124926.30   0.00
354478.77   4128664.20   0.00
348085.76   4126369.21   0.00
340428.05   4129865.41   0.00
357684.44   4126915.49   0.00
343930.97   4124440.44   0.00
357185.77   4123302.10   0.00
356386.79   4123357.04   0.00
348189.52   4137225.26   0.00
343227.82   4128761.25   0.00
338913.72   4130054.63   0.00
352265.57   4131453.60   0.00
344276.44   4125097.20   0.00
339409.96   4136209.60   0.00
342418.47   4120516.98   0.00
342406.87   4123082.98   0.00
343301.07   4126045.72   0.00
343201.57   4122812.59   0.00
355000.03   4126610.92   0.00
349563.46   4134443.80   0.00
343313.27   4125996.89   0.00
356590.04   4123314.92   0.00
350321.54   4133677.79   0.00
338724.51   4127514.27   0.00
347512.62   4127929.93   0.00
352901.58   4130937.83   0.00
349107.52   4138369.70   0.00
343449.39   4131075.78   0.00
341200.17   4121018.71   0.00
349382.18   4139648.43   0.00
352349.80   4129042.02   0.00
344690.27   4124221.32   0.00
341233.74   4132270.27   0.00
352274.12   4128921.78   0.00
347008.45   4128640.40   0.00
342123.66   4122377.39   0.00
357978.03   4120668.36   0.00
354393.93   4131012.30   0.00
344216.62   4120094.00   0.00
357976.81   4125815.00   0.00
349758.78   4133811.46   0.00
345211.52   4120712.30   0.00
349982.79   4134207.59   0.00
353355.08   4130666.83   0.00
349817.99   4127053.44   0.00
353427.72   4127624.74   0.00
348393.99   4120046.39   0.00
357074.07   4122443.92   0.00
345763.91   4125147.86   0.00
342051.03   4130922.57   0.00
357319.44   4137833.80   0.00
346982.21   4132050.54   0.00
351526.41   4126383.25   0.00
355980.90   4136618.55   0.00
356611.41   4134335.76   0.00
343794.24   4134298.53   0.00
351808.40   4129228.19   0.00
342076.66   4137328.41   0.00
348811.49   4120756.25   0.00
357415.88   4128923.61   0.00
339040.07   4121468.55   0.00
341745.84   4134539.02   0.00
352354.08   4133126.01   0.00
345771.23   4124104.13   0.00
342833.52   4131850.95   0.00
356016.30   4123370.46   0.00
347264.81   4135191.50   0.00
346135.62   4122471.39   0.00
351932.31   4124221.32   0.00
343112.46   4139846.19   0.00
353368.51   4123808.10   0.00
338957.67   4129629.20   0.00
348665.61   4134166.69   0.00
348541.70   4130653.40   0.00
340988.98   4136830.35   0.00
344192.21   4125167.39   0.00
355904.60   4128155.16   0.00
347663.99   4125413.98   0.00
354155.89   4123499.25   0.00
350125.61   4136179.08   0.00
356511.31   4125177.77   0.00
340773.52   4131446.27   0.00
346303.48   4137340.01   0.00
354706.44   4133274.33   0.00
345293.92   4120885.65   0.00
340678.30   4131031.22   0.00
348477.61   4131543.93   0.00
339369.06   4129098.18   0.00
353460.68   4134237.50   0.00
352775.23   4121180.46   0.00
350035.28   4136866.36   0.00
355368.69   4139344.46   0.00
345570.42   4136630.76   0.00
347630.42   4135900.14   0.00
351851.13   4122011.78   0.00
342601.58   4126270.94   0.00
348987.88   4123550.52   0.00
346056.28   4130954.92   0.00
352018.98   4136530.66   0.00
340940.15   4124717.55   0.00
355836.24   4128706.93   0.00
356690.15   4131136.81   0.00
344053.04   4136201.06   0.00
354057.62   4130620.44   0.00
357448.84   4120674.46   0.00
346070.93   4120028.69   0.00
347596.24   4130929.29   0.00
345754.14   4132025.51   0.00
351324.99   4122035.58   0.00
341220.92   4132272.10   0.00
351617.36   4135134.13   0.00
348790.12   4122607.50   0.00
340581.26   4131018.40   0.00
344720.18   4128327.89   0.00
350118.29   4120637.84   0.00
346210.70   4137686.09   0.00
345906.13   4125637.99   0.00
342284.80   4131749.63   0.00
350334.97   4132060.91   0.00
345174.90   4132735.37   0.00
350009.03   4130340.28   0.00
342848.17   4128941.31   0.00
353442.37   4124707.17   0.00
343283.36   4124406.87   0.00
354579.49   4125137.49   0.00
351136.39   4131428.57   0.00
347755.55   4124958.65   0.00
347407.03   4134042.18   0.00
349734.98   4137252.72   0.00
352746.54   4120620.75   0.00
354434.83   4133164.46   0.00
345014.98   4133686.94   0.00
355978.45   4135258.64   0.00
351726.62   4135081.03   0.00
345686.39   4129031.04   0.00
348001.53   4134608.60   0.00
338646.38   4125718.56   0.00
340650.84   4120285.04   0.00
355469.41   4139514.15   0.00
349017.18   4138311.11   0.00
354869.41   4132327.65   0.00
343200.96   4120893.58   0.00
342693.14   4129207.43   0.00
350293.47   4130051.58   0.00
353015.11   4137552.42   0.00
349242.41   4135514.39   0.00
346926.66   4133235.88   0.00
344973.48   4134855.19   0.00
344650.59   4126772.06   0.00
342401.38   4133968.32   0.00
356597.98   4132643.82   0.00
350939.24   4136029.54   0.00
348992.16   4134919.89   0.00
340147.28   4137054.35   0.00
349697.13   4132287.36   0.00
357138.77   4136183.36   0.00
349855.83   4135622.43   0.00
346365.12   4138818.32   0.00
346980.99   4121223.18   0.00
342414.81   4120737.94   0.00
345113.86   4132839.75   0.00
356438.67   4131313.82   0.00
357677.11   4135602.89   0.00
346835.11   4123948.48   0.00
348647.91   4135008.39   0.00
354824.24   4131872.92   0.00
357682.61   4124055.91   0.00
355517.62   4137413.86   0.00
344799.52   4131680.04   0.00
345132.18   4132866.60   0.00
340271.19   4135591.30   0.00
354957.91   4121094.39   0.00
355325.36   4132663.35   0.00
352705.04   4133975.04   0.00
339296.43   4129977.72   0.00
341862.42   4136830.35   0.00
338849.64   4129662.77   0.00
339691.34   4136950.59   0.00
344892.91   4130640.58   0.00
344471.14   4124351.94   0.00
342817.65   4120420.55   0.00
352630.57   4122882.17   0.00
351679.62   4120050.05   0.00
356388.62   4139801.02   0.00
347949.03   4135359.36   0.00
342524.06   4131965.70   0.00
339462.45   4137614.06   0.00
342909.21   4136741.84   0.00
345188.94   4126717.12   0.00
357419.54   4125764.34   0.00
346441.42   4120064.09   0.00
339851.25   4129679.25   0.00
345164.53   4120193.49   0.00
347483.32   4131979.13   0.00
354909.09   4124351.33   0.00
344878.26   4120073.24   0.00
340134.46   4129089.02   0.00
342583.88   4131708.12   0.00
349453.60   4133034.46   0.00
341330.18   4124856.11   0.00
338444.96   4130942.72   0.00
342367.20   4129219.03   0.00
347667.04   4122169.26   0.00
354553.24   4127445.91   0.00
351483.08   4126675.62   0.00
338833.77   4124210.94   0.00
343342.57   4131702.63   0.00
340722.86   4131263.77   0.00
353125.58   4122231.51   0.00
351419.60   4126580.40   0.00
342181.65   4138361.16   0.00
348179.14   4135747.55   0.00
351696.10   4132717.06   0.00
354572.77   4133687.55   0.00
349994.38   4131039.16   0.00
351248.08   4134870.45   0.00
354418.96   4129040.80   0.00
357830.32   4130120.55   0.00
353404.52   4128695.33   0.00
356573.56   4138154.24   0.00
344368.60   4127055.27   0.00
338399.18   4129963.68   0.00
353051.73   4120737.94   0.00
341942.99   4134185.61   0.00
349924.80   4139199.19   0.00
346232.67   4121560.72   0.00
349294.90   4129919.74   0.00
347620.65   4136631.98   0.00
346726.46   4128634.30   0.00
341608.51   4134781.95   0.00
340415.23   4137722.71   0.00
340168.65   4132757.35   0.00
352123.97   4125888.85   0.00
345207.25   4130787.68   0.00
353320.29   4132255.62   0.00
348779.14   4134436.48   0.00
352131.29   4127998.29   0.00
340689.90   4134297.31   0.00
346744.77   4138640.71   0.00
354102.79   4131672.72   0.00
340880.34   4120142.83   0.00
349778.31   4128351.08   0.00
346955.96   4131903.44   0.00
349575.06   4128611.10   0.00
352575.03   4139794.31   0.00
339829.28   4131578.72   0.00
355956.48   4132367.32   0.00
355246.01   4122057.56   0.00
345940.92   4123347.27   0.00
343916.93   4137964.42   0.00
352185.61   4123538.93   0.00
344105.53   4122489.70   0.00
341182.47   4135270.24   0.00
353406.96   4139110.69   0.00
343724.66   4132504.04   0.00
340916.96   4137577.44   0.00
349434.68   4139738.15   0.00
343038.00   4129006.01   0.00
353999.02   4132814.11   0.00
353539.41   4138194.52   0.00
354714.38   4134775.84   0.00
348498.37   4131290.02   0.00
339981.26   4129879.45   0.00
356757.90   4126936.25   0.00
348374.46   4128901.64   0.00
356503.98   4129018.22   0.00
342895.17   4128858.30   0.00
348612.51   4129135.41   0.00
356059.63   4120262.46   0.00
347375.29   4136928.62   0.00
351417.16   4125048.37   0.00
339227.45   4126377.15   0.00
357155.25   4138279.98   0.00
350118.90   4136207.16   0.00
357381.08   4136777.25   0.00
352134.95   4132514.42   0.00
356743.25   4127784.05   0.00
350002.93   4131752.07   0.00
343979.80   4120792.26   0.00
338107.43   4132183.60   0.00
350054.20   4135662.10   0.00
348636.31   4131942.50   0.00
346470.11   4130152.90   0.00
341483.99   4121819.51   0.00
339420.94   4139993.90   0.00
356544.88   4130900.60   0.00
345375.10   4134618.98   0.00
338999.18   4133175.45   0.00
343732.60   4121691.95   0.00
338251.47   4133259.07   0.00
352185.61   4123543.20   0.00
351110.14   4139331.03   0.00
340384.72   4138647.42   0.00
349855.83   4121427.05   0.00
347565.72   4131262.55   0.00
345824.34   4123213.60   0.00
339734.67   4122363.96   0.00
349108.13   4125355.39   0.00
352056.22   4124984.89   0.00
355030.55   4128614.15   0.00
352055.60   4137103.18   0.00
357990.84   4134800.87   0.00
349274.15   4135184.79   0.00
343323.65   4133698.54   0.00
346986.48   4121522.87   0.00
357793.08   4134093.45   0.00
341620.11   4128489.64   0.00
349335.80   4127026.58   0.00
345489.24   4132820.22   0.00
356695.03   4139402.45   0.00
338478.53   4123072.60   0.00
339560.11   4126067.69   0.00
344297.19   4133367.72   0.00
349839.35   4138500.32   0.00
356923.31   4126544.39   0.00
354685.08   4138214.67   0.00
352873.50   4139859.00   0.00
351912.78   4133028.35   0.00
354917.02   4136340.83   0.00
348416.58   4124299.45   0.00
342858.55   4134946.13   0.00
342224.37   4123265.48   0.00
357018.52   4122615.44   0.00
338808.74   4124611.35   0.00
350028.57   4121381.27   0.00
342282.36   4135389.26   0.00
352582.96   4133630.18   0.00
352094.67   4127409.89   0.00
348745.57   4138658.41   0.00
345872.55   4131244.24   0.00
346466.44   4123643.91   0.00
339008.33   4139942.63   0.00
338909.45   4122151.55   0.00
341637.20   4120607.93   0.00
342229.26   4123306.99   0.00
343618.46   4121955.63   0.00
345415.39   4124757.23   0.00
348152.29   4135956.30   0.00
357837.64   4132547.99   0.00
344653.04   4121718.19   0.00
350103.03   4121034.58   0.00
341505.97   4129724.42   0.00
353867.18   4135966.06   0.00
349330.91   4134531.69   0.00
356209.78   4133846.86   0.00
355377.85   4134082.46   0.00
354207.77   4120722.07   0.00
339684.62   4123743.40   0.00
345326.88   4123498.64   0.00
353613.88   4123189.79   0.00
339263.47   4136928.01   0.00
351395.18   4124270.15   0.00
346850.37   4139381.69   0.00
355308.27   4137970.52   0.00
351661.31   4120537.13   0.00
345114.47   4128606.83   0.00
339934.26   4134110.54   0.00
352379.10   4133370.77   0.00
354446.42   4138738.98   0.00
350296.52   4135345.93   0.00
347944.76   4120167.85   0.00
339648.00   4128131.35   0.00
341791.01   4137842.34   0.00
341523.67   4120189.83   0.00
345410.50   4129040.80   0.00
357417.71   4137047.64   0.00
342196.91   4133672.90   0.00
347338.05   4129469.89   0.00
357481.19   4132864.77   0.00
346548.23   4125739.31   0.00
354197.39   4124460.59   0.00
351564.87   4136160.77   0.00
351873.10   4128561.66   0.00
356038.88   4127914.67   0.00
354558.73   4126230.05   0.00
347144.57   4138394.12   0.00
343330.36   4124481.95   0.00
343103.31   4125134.43   0.00
338987.58   4130693.08   0.00
342459.36   4120477.31   0.00
350572.41   4129545.58   0.00
345748.65   4129080.48   0.00
355330.85   4125637.38   0.00
340161.93   4136407.97   0.00
345748.04   4124881.13   0.00
347853.82   4126319.16   0.00
349278.42   4137817.93   0.00
348501.42   4135887.94   0.00
356391.67   4137968.08   0.00
356748.13   4125567.80   0.00
342569.84   4138347.73   0.00
345154.76   4132840.97   0.00
339871.40   4139275.49   0.00
353286.72   4127460.55   0.00
343692.92   4130588.09   0.00
353552.84   4136428.11   0.00
350347.79   4121403.85   0.00
354433.00   4136813.87   0.00
351091.22   4120540.18   0.00
351708.91   4124561.30   0.00
338220.34   4120728.17   0.00
348332.35   4137390.06   0.00
348863.37   4129735.40   0.00
353546.74   4139923.09   0.00
342088.87   4121532.64   0.00
341894.16   4129167.76   0.00
354968.29   4130622.88   0.00
342729.15   4128476.21   0.00
353198.83   4122656.94   0.00
340866.91   4128102.66   0.00
341927.73   4124465.47   0.00
338986.36   4120486.47   0.00
352398.02   4126632.89   0.00
342419.08   4128395.64   0.00
350031.01   4121727.35   0.00
356944.06   4134033.02   0.00
339590.62   4131328.47   0.00
340213.81   4127257.30   0.00
353034.64   4124963.53   0.00
357447.61   4121023.59   0.00
355689.14   4124085.82   0.00
341989.99   4132175.66   0.00
356368.48   4134213.69   0.00
351397.02   4135715.81   0.00
357066.13   4138362.99   0.00
339638.84   4130678.43   0.00
347837.34   4134889.98   0.00
356072.45   4125725.88   0.00
342508.80   4132873.93   0.00
351783.99   4122600.79   0.00
340826.01   4128167.97   0.00
343957.21   4125549.49   0.00
352675.13   4133230.38   0.00
338855.74   4134852.75   0.00
349999.88   4123879.51   0.00
344075.01   4132575.46   0.00
342039.43   4136081.42   0.00
350673.73   4138679.16   0.00
339508.84   4135902.58   0.00
355811.82   4125598.93   0.00
343352.95   4135753.65   0.00
346521.38   4129430.83   0.00
343692.31   4120047.61   0.00
355242.96   4125841.85   0.00
344592.61   4133393.35   0.00
347727.47   4128829.62   0.00
340278.51   4134456.01   0.00
353966.67   4120465.10   0.00
338416.27   4128606.22   0.00
342739.52   4129730.52   0.00
356093.20   4122483.60   0.00
350428.36   4128585.47   0.00
344114.69   4133597.83   0.00
344707.36   4123388.78   0.00
345255.47   4138095.65   0.00
353749.99   4129790.95   0.00
342065.07   4129814.14   0.00
341557.85   4129229.41   0.00
339887.26   4133754.08   0.00
340057.56   4135155.49   0.00
340684.41   4127082.74   0.00
338573.75   4127105.93   0.00
353316.02   4130812.10   0.00
341310.65   4120755.64   0.00
355882.63   4125254.07   0.00
353471.05   4132071.90   0.00
355771.54   4132401.50   0.00
346627.58   4123688.47   0.00
343013.58   4138339.79   0.00
343979.19   4131643.42   0.00
342595.48   4138825.65   0.00
356117.01   4120581.07   0.00
341332.62   4121154.82   0.00
347917.91   4125565.97   0.00
354945.10   4125446.33   0.00
347203.16   4128612.93   0.00
350946.56   4138460.04   0.00
355773.98   4128078.86   0.00
352988.86   4123080.54   0.00
353457.01   4129025.54   0.00
342265.27   4136597.19   0.00
355782.53   4132682.88   0.00
341617.66   4120884.43   0.00
355921.08   4133143.71   0.00
357959.72   4137636.65   0.00
351502.00   4139404.28   0.00
348644.86   4131749.63   0.00
346939.48   4130885.95   0.00
347410.08   4136011.84   0.00
351894.47   4124558.85   0.00
355508.47   4120189.21   0.00
346487.20   4121785.33   0.00
353663.32   4137664.72   0.00
353903.20   4133023.47   0.00
340473.83   4132731.71   0.00
350995.39   4128500.63   0.00
352882.05   4121682.18   0.00
357529.40   4132994.17   0.00
354340.83   4130809.05   0.00
354680.20   4132833.64   0.00
346301.03   4124441.05   0.00
353412.46   4133257.24   0.00
348642.41   4126150.70   0.00
343372.48   4134244.82   0.00
344677.45   4126244.09   0.00
342906.77   4122951.75   0.00
356349.56   4138670.61   0.00
340845.55   4130870.08   0.00
345247.54   4120463.88   0.00
350660.91   4133838.31   0.00
345073.58   4136859.65   0.00
347641.41   4123033.54   0.00
341175.76   4125183.26   0.00
349693.47   4125060.58   0.00
342773.09   4120675.07   0.00
352401.68   4139267.56   0.00
343511.03   4137333.90   0.00
338974.15   4130414.75   0.00
355951.60   4126935.03   0.00
355693.41   4124821.92   0.00
355639.70   4129338.05   0.00
353499.74   4128112.43   0.00
340362.74   4137203.89   0.00
346337.05   4132687.15   0.00
340233.95   4128250.98   0.00
346872.95   4133048.49   0.00
344214.79   4128183.84   0.00
350237.31   4137103.18   0.00
338712.91   4137397.99   0.00
346381.60   4131564.07   0.00
343872.98   4124609.52   0.00
351708.91   4129579.15   0.00
343189.37   4120518.20   0.00
340574.54   4138714.56   0.00
352062.32   4134636.07   0.00
347305.09   4137408.98   0.00
340925.50   4128404.19   0.00
339340.98   4138034.61   0.00
338569.48   4127726.68   0.00
352145.94   4124683.37   0.00
351285.32   4128040.41   0.00
346489.64   4123802.61   0.00
343448.77   4135049.90   0.00
338747.09   4135811.03   0.00
355187.41   4134249.09   0.00
344825.16   4125808.89   0.00
342723.65   4132363.05   0.00
348347.61   4121527.76   0.00
357060.03   4123823.36   0.00
353726.80   4136617.94   0.00
346589.13   4125409.10   0.00
354736.35   4127419.05   0.00
339290.93   4132176.89   0.00
339225.62   4121335.49   0.00
350115.85   4137804.50   0.00
340582.48   4124929.96   0.00
349186.25   4132475.36   0.00
356586.38   4129876.40   0.00
356453.32   4121426.44   0.00
346263.19   4124884.18   0.00
338414.44   4137283.85   0.00
345379.99   4131727.04   0.00
352532.91   4129311.20   0.00
351190.71   4133497.12   0.00
354969.51   4122703.94   0.00
357067.35   4133211.46   0.00
357270.61   4131038.54   0.00
347640.80   4130893.89   0.00
347616.38   4135016.94   0.00
355072.05   4137259.44   0.00
342270.76   4130623.49   0.00
347081.70   4132124.39   0.00
342848.17   4139821.77   0.00
347362.47   4125668.51   0.00
345028.41   4126909.39   0.00
339000.40   4130676.60   0.00
354338.39   4133675.34   0.00
351528.86   4123873.41   0.00
354633.20   4136456.19   0.00
342234.75   4124495.38   0.00
344892.91   4138239.08   0.00
352360.18   4128207.65   0.00
349971.19   4138930.63   0.00
348796.23   4124497.82   0.00
340905.36   4136910.31   0.00
351923.76   4135673.70   0.00
350430.80   4124998.93   0.00
340201.61   4125585.50   0.00
339307.41   4133970.15   0.00
352143.50   4136203.50   0.00
339101.72   4126717.73   0.00
356300.73   4120164.19   0.00
347025.54   4136222.42   0.00
349876.58   4127428.82   0.00
338482.19   4130422.07   0.00
356602.86   4134157.54   0.00
352929.04   4137131.26   0.00
344491.90   4131943.72   0.00
338679.95   4132117.07   0.00
354106.45   4125520.80   0.00
352288.77   4123465.68   0.00
357950.56   4137071.44   0.00
338115.36   4135369.12   0.00
341628.04   4125261.39   0.00
343725.88   4124438.61   0.00
347380.17   4137130.65   0.00
356725.55   4131697.13   0.00
350628.56   4120950.96   0.00
338668.36   4123346.05   0.00
350155.52   4138198.80   0.00
341664.66   4123460.80   0.00
342539.93   4122740.56   0.00
343301.07   4131711.17   0.00
341476.06   4125380.41   0.00
345512.44   4129255.04   0.00
352599.44   4131877.80   0.00
353021.21   4125920.59   0.00
344445.51   4132571.18   0.00
356972.14   4131796.62   0.00
346170.42   4131723.38   0.00
339389.20   4126368.60   0.00
352647.05   4134723.96   0.00
344075.62   4128315.68   0.00
347574.88   4121263.47   0.00
349584.83   4139096.65   0.00
345221.90   4122613.61   0.00
349887.57   4123449.20   0.00
341420.51   4131129.49   0.00
338357.68   4139932.86   0.00
354450.70   4120104.98   0.00
340706.38   4124627.83   0.00
346428.60   4122109.44   0.00
352482.25   4121133.46   0.00
345828.61   4123916.14   0.00
346769.19   4139970.70   0.00
341762.93   4126166.57   0.00
347707.94   4120526.14   0.00
350644.43   4125883.36   0.00
355454.76   4138669.39   0.00
345856.07   4129955.14   0.00
338216.68   4133144.93   0.00
351057.04   4137730.64   0.00
356983.73   4133887.14   0.00
347740.29   4120832.54   0.00
338572.53   4125374.31   0.00
357677.72   4138330.64   0.00
342626.61   4128142.34   0.00
350872.71   4135380.11   0.00
338176.40   4131591.54   0.00
339643.12   4123474.23   0.00
355404.10   4121203.65   0.00
349465.19   4130413.53   0.00
348218.82   4133303.63   0.00
347197.06   4138133.49   0.00
353288.55   4120477.31   0.00
357313.33   4136503.19   0.00
341131.81   4120788.60   0.00
346767.97   4131228.37   0.00
344911.22   4133901.18   0.00
349121.56   4133984.80   0.00
342544.82   4137241.13   0.00
348544.76   4132892.85   0.00
357762.57   4125330.36   0.00
354334.12   4131480.45   0.00
355735.53   4125403.61   0.00
346558.00   4134238.72   0.00
338895.41   4132435.68   0.00
343462.20   4126910.00   0.00
338582.29   4136716.82   0.00
351256.63   4129623.10   0.00
348129.70   4127084.57   0.00
346911.40   4131009.25   0.00
353022.43   4122952.36   0.00
354585.59   4121413.62   0.00
343753.35   4138241.52   0.00
346310.80   4133343.30   0.00
346996.86   4130361.03   0.00
347564.50   4127253.64   0.00
340727.74   4137349.77   0.00
338341.20   4130824.92   0.00
348912.20   4136305.43   0.00
350367.32   4129827.57   0.00
341390.00   4126228.83   0.00
351063.14   4138727.38   0.00
354586.20   4128407.24   0.00
354896.88   4129127.48   0.00
338654.32   4127461.17   0.00
352742.27   4124201.18   0.00
346705.71   4126183.05   0.00
339865.90   4137217.93   0.00
351718.07   4137285.07   0.00
353181.74   4122292.55   0.00
346778.95   4125188.76   0.00
338375.38   4135500.96   0.00
354262.70   4120982.09   0.00
357548.94   4134453.57   0.00
339586.96   4123657.34   0.00
357990.23   4134484.69   0.00
355158.12   4130772.42   0.00
352702.60   4129560.84   0.00
350139.04   4131642.20   0.00
353318.46   4136045.41   0.00
351664.97   4126201.36   0.00
346020.26   4127433.09   0.00
353123.75   4122653.28   0.00
351091.83   4138195.14   0.00
355138.58   4137031.77   0.00
356729.82   4124841.46   0.00
354863.31   4127803.58   0.00
347739.68   4122345.04   0.00
349230.81   4128634.91   0.00
339733.45   4124031.50   0.00
347765.31   4132445.45   0.00
339469.77   4123076.88   0.00
340594.68   4129879.45   0.00
341939.33   4123733.02   0.00
357279.76   4135312.97   0.00
344846.52   4120401.01   0.00
342087.65   4123524.89   0.00
351087.56   4132680.44   0.00
341344.83   4130161.44   0.00
339867.73   4134526.20   0.00
348472.12   4139108.86   0.00
357078.34   4125623.95   0.00
342348.89   4129909.36   0.00
345544.18   4123124.49   0.00
344621.30   4128340.10   0.00
345799.92   4121849.42   0.00
351577.07   4133279.21   0.00
347975.89   4121098.67   0.00
346221.08   4122988.98   0.00
345459.94   4126190.37   0.00
346166.75   4133935.97   0.00
350931.91   4122844.33   0.00
352974.82   4135276.35   0.00
345409.28   4132547.38   0.00
338560.32   4132129.89   0.00
340927.34   4127017.43   0.00
354302.38   4120766.01   0.00
347472.95   4129898.98   0.00
338459.61   4128835.72   0.00
344803.19   4123800.78   0.00
347548.63   4123755.00   0.00
349775.26   4130821.86   0.00
347276.41   4122393.87   0.00
339802.42   4124667.50   0.00
348682.09   4125163.73   0.00
343072.18   4122503.13   0.00
345088.23   4127652.82   0.00
356149.36   4134650.11   0.00
355502.37   4132925.81   0.00
339576.59   4120260.02   0.00
350088.99   4137606.74   0.00
352125.80   4127099.83   0.00
343337.08   4134880.83   0.00
354286.51   4123549.30   0.00
350544.33   4127535.63   0.00
341653.68   4120960.11   0.00
353251.93   4134163.03   0.00
338813.62   4134488.36   0.00
349244.24   4121650.44   0.00
354368.30   4120526.75   0.00
352748.99   4127092.50   0.00
347712.21   4138868.98   0.00
340454.30   4122230.90   0.00
348198.07   4137716.61   0.00
348972.01   4123567.61   0.00
357306.01   4129671.93   0.00
339371.50   4121264.08   0.00
354444.59   4136828.52   0.00
354409.19   4129952.70   0.00
357016.69   4133084.51   0.00
344076.24   4134589.07   0.00
355358.32   4121814.63   0.00
345095.55   4134469.44   0.00
353193.33   4137015.29   0.00
349984.62   4138535.11   0.00
354216.93   4126045.11   0.00
351316.45   4135089.57   0.00
345437.97   4122107.61   0.00
356801.84   4129060.95   0.00
357904.78   4124568.62   0.00
340811.37   4129922.18   0.00
355436.45   4135260.48   0.00
347976.50   4123400.98   0.00
351990.30   4128883.94   0.00
354477.55   4130108.34   0.00
348284.74   4125637.99   0.00
342654.07   4124199.96   0.00
348304.27   4124202.40   0.00
354569.11   4135207.98   0.00
346316.90   4123190.40   0.00
340127.14   4126155.58   0.00
345017.43   4129214.76   0.00
345405.62   4131091.65   0.00
355435.22   4139666.74   0.00
356791.47   4125160.07   0.00
339218.30   4138356.27   0.00
346572.04   4130333.57   0.00
343935.24   4132128.06   0.00
355596.36   4129939.88   0.00
351994.57   4126571.86   0.00
338623.19   4135098.73   0.00
353837.89   4128969.39   0.00
348001.53   4136197.39   0.00
346005.01   4136583.76   0.00
341285.62   4122534.26   0.00
344712.85   4138431.96   0.00
348427.56   4123249.00   0.00
355564.01   4128654.44   0.00
344161.08   4132663.96   0.00
350012.09   4139616.08   0.00
341208.72   4133169.35   0.00
349215.55   4132853.18   0.00
349930.91   4138771.94   0.00
345892.70   4136002.08   0.00
340047.18   4132428.97   0.00
344812.95   4123823.36   0.00
350056.64   4120299.08   0.00
352548.17   4131461.53   0.00
339967.22   4136035.65   0.00
357098.48   4138046.82   0.00
352986.42   4138232.98   0.00
348035.71   4128777.12   0.00
341765.37   4134175.85   0.00
357775.99   4133606.98   0.00
344854.46   4132994.17   0.00
354605.12   4130652.79   0.00
348965.91   4121355.63   0.00
348095.52   4132459.49   0.00
342688.25   4124831.69   0.00
357525.13   4123234.35   0.00
357273.66   4128039.80   0.00
343928.53   4125193.64   0.00
340108.83   4136711.94   0.00
356413.04   4122123.48   0.00
356525.35   4134793.54   0.00
353345.93   4138302.56   0.00
345533.19   4139709.46   0.00
349062.35   4120891.75   0.00
345145.60   4128921.17   0.00
346695.94   4123939.94   0.00
352880.83   4120894.80   0.00
347772.03   4122098.45   0.00
357099.09   4123610.95   0.00
339182.90   4132198.86   0.00
344773.28   4133732.72   0.00
348171.82   4130804.77   0.00
341339.95   4139572.13   0.00
345946.41   4125864.44   0.00
348238.96   4130962.25   0.00
350553.48   4130589.92   0.00
353773.19   4129174.47   0.00
349636.71   4137687.92   0.00
342917.75   4139996.34   0.00
353696.89   4122066.71   0.00
341697.62   4123094.58   0.00
340493.97   4130148.63   0.00
341760.49   4120806.30   0.00
341198.34   4123899.04   0.00
340768.03   4139451.28   0.00
348929.29   4137721.49   0.00
344235.54   4126319.16   0.00
340300.49   4136313.97   0.00
344441.24   4135446.64   0.00
350598.65   4131639.76   0.00
342029.66   4125300.45   0.00
353218.36   4127118.14   0.00
345935.42   4121508.84   0.00
343982.24   4127165.14   0.00
357252.91   4127749.87   0.00
340967.01   4120216.68   0.00
352677.57   4137933.29   0.00
340464.06   4133349.41   0.00
353139.62   4132791.53   0.00
339693.78   4126626.18   0.00
353260.48   4134018.37   0.00
346908.96   4125300.45   0.00
357253.52   4139061.86   0.00
349501.21   4137989.44   0.00
356894.62   4129712.82   0.00
340741.17   4138951.38   0.00
357189.43   4137603.69   0.00
355778.25   4122592.24   0.00
345360.45   4139750.97   0.00
357521.47   4128321.18   0.00
348777.92   4127254.25   0.00
343027.01   4123881.34   0.00
357464.09   4120294.81   0.00
351025.30   4125285.20   0.00
356787.80   4132538.22   0.00
341192.85   4121475.26   0.00
345986.08   4138079.17   0.00
345822.50   4121836.60   0.00
348127.26   4124054.69   0.00
344489.46   4134684.29   0.00
347140.29   4122042.30   0.00
342355.60   4134854.58   0.00
357550.16   4121372.11   0.00
342730.37   4128521.99   0.00
342521.62   4137478.56   0.00
354516.01   4133368.94   0.00
345857.30   4138416.09   0.00
345154.76   4122226.02   0.00
353562.00   4122667.32   0.00
339720.02   4128325.45   0.00
350600.48   4131360.21   0.00
356754.84   4120268.56   0.00
348482.50   4128024.54   0.00
341494.98   4124853.66   0.00
349284.52   4129017.61   0.00
347106.72   4125875.42   0.00
341747.67   4137734.92   0.00
344549.27   4137029.94   0.00
355070.83   4125731.99   0.00
351697.93   4137040.93   0.00
346017.82   4133896.30   0.00
342353.16   4125142.98   0.00
344980.80   4136766.87   0.00
345752.92   4125040.44   0.00
356602.25   4123159.89   0.00
357219.34   4135463.12   0.00
340598.96   4136196.17   0.00
350564.47   4135452.13   0.00
348409.86   4125871.76   0.00
352877.16   4122501.30   0.00
341277.08   4137296.06   0.00
352318.67   4131667.23   0.00
345408.67   4127711.42   0.00
339552.17   4133783.38   0.00
349833.86   4135435.04   0.00
353427.11   4120906.40   0.00
342572.89   4133833.43   0.00
351547.78   4137107.46   0.00
350762.23   4133464.16   0.00
356350.78   4122739.95   0.00
340338.33   4125507.98   0.00
357315.78   4130315.26   0.00
340928.56   4129609.06   0.00
339930.60   4120096.44   0.00
351555.10   4139262.67   0.00
342042.48   4133554.49   0.00
352781.95   4127858.52   0.00
348215.77   4132784.81   0.00
340940.76   4128520.77   0.00
342721.82   4124045.53   0.00
350047.49   4130856.04   0.00
351790.09   4133504.44   0.00
357035.62   4127743.77   0.00
355735.53   4133348.19   0.00
355940.61   4135290.99   0.00
341600.57   4126364.33   0.00
356651.69   4139071.63   0.00
356928.80   4127125.46   0.00
353860.47   4129787.90   0.00
355289.35   4127899.41   0.00
341828.24   4121462.45   0.00
354193.12   4127411.11   0.00
340599.57   4135300.15   0.00
356013.86   4130581.99   0.00
349286.36   4122334.67   0.00
352539.63   4137371.75   0.00
352045.23   4127995.85   0.00
343783.26   4128841.82   0.00
352379.10   4131706.90   0.00
351679.62   4128577.53   0.00
341379.62   4124652.85   0.00
339281.78   4127578.97   0.00
355545.70   4138836.63   0.00
356102.36   4130763.27   0.00
349788.69   4130546.59   0.00
340198.55   4133180.94   0.00
341266.09   4131364.48   0.00
357653.31   4124096.19   0.00
349658.07   4129841.00   0.00
350054.20   4127036.35   0.00
349512.19   4136953.03   0.00
350610.86   4133943.30   0.00
340284.01   4138482.01   0.00
339529.59   4121553.39   0.00
349702.02   4127426.37   0.00
339267.74   4128131.96   0.00
356070.62   4139583.73   0.00
340297.43   4138674.28   0.00
345151.10   4125412.76   0.00
338004.88   4136719.87   0.00
347234.29   4121322.06   0.00
351343.91   4130887.78   0.00
350029.79   4133484.91   0.00
343872.98   4134260.08   0.00
353009.00   4137325.97   0.00
357802.24   4124750.51   0.00
338811.18   4125796.69   0.00
341668.32   4124564.96   0.00
347347.82   4129563.89   0.00
342276.25   4126898.40   0.00
348227.97   4122231.51   0.00
341512.68   4127973.27   0.00
357125.95   4133739.43   0.00
348675.37   4132563.86   0.00
351722.95   4125036.16   0.00
348931.12   4131114.84   0.00
352842.98   4127179.17   0.00
338534.68   4136591.08   0.00
346405.41   4137964.42   0.00
347427.78   4139176.61   0.00
351829.16   4139224.22   0.00
339847.59   4126950.90   0.00
352500.56   4127914.67   0.00
353568.10   4130668.66   0.00
353944.70   4124118.17   0.00
348395.21   4120759.30   0.00
345305.52   4129077.43   0.00
344552.93   4134689.17   0.00
349785.03   4136403.70   0.00
341568.83   4122788.78   0.00
339640.68   4129567.55   0.00
338299.08   4130690.63   0.00
341385.11   4128806.42   0.00
344705.53   4126487.01   0.00
346803.98   4120569.48   0.00
346018.43   4130744.96   0.00
355419.35   4132630.39   0.00
349908.93   4137491.99   0.00
344022.52   4127979.98   0.00
357291.36   4124308.60   0.00
348906.09   4120645.77   0.00
347383.22   4139645.99   0.00
356409.38   4126541.34   0.00
357650.26   4125490.89   0.00
347413.13   4132482.07   0.00
349257.67   4123513.90   0.00
351409.83   4136490.98   0.00
338653.71   4122815.03   0.00
355756.89   4122515.95   0.00
345915.89   4137397.38   0.00
345761.47   4122693.56   0.00
340468.95   4131489.00   0.00
341206.88   4130264.60   0.00
354825.46   4120849.02   0.00
344945.40   4136289.56   0.00
346944.36   4128166.75   0.00
349192.36   4133273.11   0.00
341861.81   4120691.55   0.00
355136.75   4138829.31   0.00
353192.11   4128215.58   0.00
351498.95   4122508.01   0.00
355142.86   4129529.71   0.00
347659.11   4128916.90   0.00
345663.81   4125482.35   0.00
346977.32   4120247.81   0.00
351350.63   4126767.78   0.00
355940.00   4131351.66   0.00
354730.86   4134559.77   0.00
354744.29   4120471.21   0.00
354562.40   4122125.92   0.00
344960.66   4128766.14   0.00
339759.09   4135547.96   0.00
339884.21   4131750.24   0.00
347579.15   4121654.71   0.00
353211.65   4135768.30   0.00
346691.67   4121325.11   0.00
351656.42   4122638.02   0.00
355754.45   4136250.50   0.00
347143.96   4135581.53   0.00
338122.68   4127310.40   0.00
354193.73   4129564.50   0.00
343318.16   4132670.67   0.00
348124.21   4139186.38   0.00
355878.35   4123729.97   0.00
349707.51   4127220.68   0.00
342210.94   4127051.00   0.00
351885.92   4126958.22   0.00
356091.98   4130383.01   0.00
354191.90   4121453.29   0.00
353407.57   4120920.44   0.00
340482.99   4132814.11   0.00
356787.19   4133906.67   0.00
345625.35   4124655.29   0.00
340744.83   4139716.79   0.00
346744.77   4130845.06   0.00
357949.95   4127541.73   0.00
344675.01   4133655.20   0.00
357255.35   4133801.08   0.00
351226.11   4124462.42   0.00
354111.33   4133400.07   0.00
347897.76   4130107.12   0.00
343987.73   4121974.55   0.00
351663.14   4138039.49   0.00
339423.99   4127227.39   0.00
353446.64   4123383.89   0.00
341341.78   4137496.26   0.00
344924.65   4131044.65   0.00
345239.60   4125671.56   0.00
339269.57   4135966.67   0.00
352893.03   4136593.52   0.00
341465.68   4134692.22   0.00
350188.48   4136045.41   0.00
353817.74   4131332.74   0.00
341718.99   4129480.27   0.00
352282.05   4131073.95   0.00
342756.00   4128594.62   0.00
339242.71   4124350.11   0.00
339232.95   4133876.77   0.00
348360.42   4134805.75   0.00
356362.38   4131262.55   0.00
347106.72   4134167.91   0.00
346506.73   4131016.57   0.00
352634.85   4137165.44   0.00
356939.18   4126957.00   0.00
346578.75   4139603.87   0.00
348101.63   4124170.05   0.00
344436.96   4132733.54   0.00
343008.09   4133313.39   0.00
345141.33   4137035.43   0.00
338395.52   4139656.36   0.00
356452.71   4128536.03   0.00
338261.85   4124961.70   0.00
341794.67   4120795.31   0.00
340412.18   4130357.37   0.00
344169.62   4135681.63   0.00
356637.65   4138294.02   0.00
352756.31   4126056.09   0.00
357148.53   4121739.56   0.00
347836.73   4123504.14   0.00
339895.81   4138725.55   0.00
349667.23   4134223.46   0.00
355399.82   4120361.95   0.00
346913.85   4136205.33   0.00
347703.05   4130464.80   0.00
350292.86   4120827.05   0.00
342094.36   4124897.61   0.00
347023.71   4131990.72   0.00
340204.66   4128777.73   0.00
341728.75   4125911.44   0.00
353117.65   4139646.60   0.00
339408.12   4124713.28   0.00
353106.66   4134751.43   0.00
356102.36   4126924.04   0.00
354638.08   4130549.64   0.00
352880.21   4128015.99   0.00
345249.37   4132563.25   0.00
338772.73   4134109.32   0.00
356940.40   4123709.83   0.00
338275.28   4121966.61   0.00
338691.55   4129242.84   0.00
349042.21   4128396.86   0.00
340749.72   4126403.39   0.00
345406.84   4122203.44   0.00
351284.71   4136940.21   0.00
353348.98   4121793.27   0.00
356063.30   4130594.81   0.00
352519.49   4131575.67   0.00
341750.11   4137691.58   0.00
350977.69   4120273.45   0.00
353473.49   4138955.66   0.00
348238.35   4134279.61   0.00
347261.76   4130682.09   0.00
352262.52   4129167.76   0.00
348001.53   4133378.70   0.00
346026.98   4132503.43   0.00
353518.66   4122014.83   0.00
349283.91   4121057.16   0.00
355421.19   4125993.22   0.00
351138.83   4125567.80   0.00
357326.76   4136975.01   0.00
339079.13   4126161.69   0.00
341090.30   4132680.44   0.00
340069.15   4131565.29   0.00
341676.26   4134794.15   0.00
339340.98   4125229.65   0.00
341276.47   4129090.85   0.00
352509.11   4131498.76   0.00
343319.99   4125918.76   0.00
356623.00   4124931.18   0.00
356986.79   4129157.38   0.00
355799.01   4135926.39   0.00
352851.53   4131774.65   0.00
347039.58   4135747.55   0.00
340293.16   4126113.47   0.00
341880.12   4134099.55   0.00
347280.07   4127030.24   0.00
349473.13   4132360.61   0.00
353165.87   4136006.35   0.00
356751.18   4125604.42   0.00
355115.39   4124365.37   0.00
351275.55   4136544.69   0.00
338794.70   4123714.10   0.00
342416.64   4134503.01   0.00
353938.60   4121736.50   0.00
346469.50   4122556.84   0.00
345423.93   4131462.14   0.00
351345.13   4125970.03   0.00
340484.82   4132140.26   0.00
346454.24   4125030.06   0.00
342675.44   4129836.12   0.00
353416.73   4125439.62   0.00
353222.02   4135881.22   0.00
343207.07   4129358.81   0.00
350378.92   4131299.78   0.00
355381.51   4120242.32   0.00
347423.51   4135336.16   0.00
344988.13   4124592.43   0.00
339899.47   4126209.91   0.00
352810.02   4123745.84   0.00
342752.95   4132220.83   0.00
344541.34   4138828.09   0.00
347967.35   4121332.44   0.00
354545.92   4121995.30   0.00
343338.30   4127354.96   0.00
339798.15   4137095.25   0.00
343002.59   4120856.96   0.00
339659.60   4122855.92   0.00
350350.84   4122926.73   0.00
347083.53   4121752.37   0.00
343946.84   4129913.02   0.00
346903.47   4127651.60   0.00
347082.92   4127261.57   0.00
346813.14   4135376.45   0.00
351589.28   4120585.96   0.00
356662.07   4125307.17   0.00
356527.79   4122084.41   0.00
341702.51   4126149.48   0.00
352394.97   4120433.36   0.00
345405.62   4128987.70   0.00
351455.61   4132286.75   0.00
347468.06   4135754.26   0.00
354834.62   4123497.42   0.00
352645.83   4135239.11   0.00
356992.89   4138192.69   0.00
356027.89   4129761.04   0.00
338209.36   4123823.97   0.00
340384.72   4125629.44   0.00
345699.21   4130323.19   0.00
351207.80   4130520.95   0.00
353984.37   4131477.40   0.00
345071.75   4130890.84   0.00
345149.27   4126664.02   0.00
356943.45   4132555.31   0.00
339609.55   4131055.02   0.00
342055.30   4137557.30   0.00
338004.27   4132428.97   0.00
357983.52   4120446.18   0.00
344854.46   4122703.33   0.00
342535.05   4137105.62   0.00
354597.80   4122326.12   0.00
353092.62   4129228.19   0.00
350633.44   4125634.94   0.00
343016.63   4137599.41   0.00
338004.88   4125325.48   0.00
340754.60   4127277.44   0.00
340332.22   4124141.97   0.00
347262.98   4137825.86   0.00
341631.09   4131921.14   0.00
357376.81   4121701.71   0.00
343639.82   4136112.55   0.00
340749.11   4123938.72   0.00
339280.56   4123899.04   0.00
347989.93   4126235.54   0.00
352874.11   4124047.36   0.00
357615.47   4128597.06   0.00
347740.29   4126603.60   0.00
349454.21   4131625.11   0.00
351809.02   4128573.87   0.00
340117.37   4132608.42   0.00
341855.71   4123700.06   0.00
346163.09   4138522.29   0.00
357006.32   4124463.64   0.00
350584.61   4129066.44   0.00
342110.23   4134443.19   0.00
338242.32   4132872.71   0.00
351639.33   4139146.09   0.00
355867.98   4129993.59   0.00
354702.17   4133441.57   0.00
342257.33   4123810.54   0.00
351826.11   4133724.17   0.00
344295.97   4135481.43   0.00
344122.01   4132923.37   0.00
344414.99   4124045.53   0.00
345452.01   4126493.12   0.00
355129.43   4125329.75   0.00
338233.16   4127502.06   0.00
346265.02   4132755.52   0.00
343501.27   4138951.38   0.00
340508.62   4133191.32   0.00
345849.97   4121441.69   0.00
342904.32   4120972.93   0.00
343885.80   4124319.59   0.00
339914.12   4123206.27   0.00
346812.52   4138424.02   0.00
353682.85   4139484.24   0.00
347770.81   4138556.47   0.00
347114.05   4129148.23   0.00
354567.28   4133810.24   0.00
345401.35   4129209.88   0.00
348403.15   4133870.05   0.00
349619.01   4136061.89   0.00
351244.42   4129412.52   0.00
348018.62   4134103.82   0.00
352441.97   4134739.22   0.00
340635.58   4124405.04   0.00
355238.69   4130754.11   0.00
342852.44   4136537.37   0.00
353783.56   4136425.06   0.00
343520.80   4136688.13   0.00
341281.35   4126838.59   0.00
343285.81   4135195.17   0.00
339892.76   4125988.95   0.00
348730.92   4126615.80   0.00
353026.09   4132413.71   0.00
347964.90   4125462.20   0.00
350628.56   4125806.45   0.00
343279.70   4130727.26   0.00
348119.94   4132736.59   0.00
346506.73   4122317.58   0.00
349573.23   4139584.95   0.00
352689.17   4122536.09   0.00
355786.80   4130842.01   0.00
357701.53   4125720.39   0.00
347859.92   4120875.27   0.00
355440.72   4129173.25   0.00
346902.25   4137304.61   0.00
340211.37   4128506.73   0.00
340501.30   4124093.75   0.00
349932.13   4130524.61   0.00
356574.18   4122507.40   0.00
355782.53   4126772.67   0.00
355219.15   4138031.56   0.00
353928.83   4120872.83   0.00
339215.86   4131405.38   0.00
344938.08   4132773.83   0.00
353768.30   4121873.23   0.00
356516.19   4133039.95   0.00
356134.10   4120791.65   0.00
355188.63   4130306.71   0.00
345768.79   4123712.27   0.00
342553.97   4125023.35   0.00
355595.14   4139065.52   0.00
341731.19   4132607.20   0.00
355032.38   4121567.43   0.00
349628.77   4129142.12   0.00
345410.50   4128491.47   0.00
340655.72   4122736.29   0.00
338390.03   4126896.57   0.00
357508.65   4123672.60   0.00
338015.26   4129974.06   0.00
354645.41   4136472.67   0.00
357024.02   4130612.51   0.00
350091.43   4126993.62   0.00
348042.42   4130316.48   0.00
351179.72   4127702.26   0.00
340287.67   4131600.70   0.00
349866.21   4134222.85   0.00
342401.99   4131987.67   0.00
353240.33   4136310.92   0.00
342043.09   4127731.56   0.00
344857.51   4136359.14   0.00
342862.21   4125390.18   0.00
342511.86   4138572.34   0.00
349483.50   4129379.56   0.00
348085.15   4121924.50   0.00
341123.26   4123623.77   0.00
355086.09   4120039.67   0.00
344461.99   4135437.48   0.00
349514.02   4121102.94   0.00
346399.30   4139752.19   0.00
349663.56   4130939.66   0.00
357321.27   4131829.58   0.00
340506.18   4132382.58   0.00
345493.51   4126566.36   0.00
348259.10   4124055.30   0.00
353220.19   4132531.51   0.00
350779.32   4131692.86   0.00
355378.46   4138853.72   0.00
349402.94   4135124.97   0.00
350964.26   4123082.98   0.00
357852.90   4124050.42   0.00
348271.92   4138160.95   0.00
353843.99   4125727.71   0.00
354329.84   4126605.43   0.00
349006.20   4137697.07   0.00
349217.99   4120060.43   0.00
342754.78   4128675.80   0.00
355896.66   4132314.83   0.00
355730.64   4120736.72   0.00
346163.09   4123918.58   0.00
348433.06   4135905.03   0.00
353372.17   4126538.90   0.00
340679.53   4120284.43   0.00
352534.13   4125154.58   0.00
357504.38   4128865.02   0.00
338422.38   4126234.93   0.00
357128.39   4124099.25   0.00
342317.15   4130014.34   0.00
346626.36   4131410.87   0.00
358000.00   4135001.07   0.00
340917.57   4124728.54   0.00
357636.22   4132829.98   0.00
350692.65   4125192.42   0.00
348167.55   4121595.51   0.00
354917.63   4126147.65   0.00
348829.80   4135787.84   0.00
343532.40   4127547.23   0.00
340433.55   4120949.74   0.00
345970.82   4132901.39   0.00
347029.82   4131194.19   0.00
351118.69   4131886.35   0.00
340575.15   4137687.31   0.00
354353.04   4121743.22   0.00
349240.58   4126241.04   0.00
357267.56   4130590.53   0.00
339967.83   4132132.94   0.00
355722.10   4135778.07   0.00
355916.20   4130270.70   0.00
341840.45   4120397.96   0.00
339411.79   4128837.55   0.00
355572.56   4121098.67   0.00
341036.59   4124541.76   0.00
351453.78   4130296.33   0.00
345464.83   4127586.29   0.00
356188.42   4125934.02   0.00
354691.18   4134496.29   0.00
342672.99   4131909.54   0.00
339262.86   4136917.02   0.00
356095.65   4122279.73   0.00
338148.93   4124521.01   0.00
357723.50   4132393.57   0.00
357857.78   4130135.20   0.00
342017.46   4130048.52   0.00
351445.84   4135220.80   0.00
352688.56   4129824.52   0.00
348034.49   4123831.29   0.00
353325.79   4123701.90   0.00
353453.96   4123174.54   0.00
338215.46   4131090.43   0.00
352649.49   4138894.62   0.00
338992.46   4121399.58   0.00
354467.18   4123208.72   0.00
352718.47   4132278.21   0.00
349451.77   4124027.22   0.00
347047.52   4136633.20   0.00
341273.42   4133160.80   0.00
348078.43   4121569.87   0.00
342414.20   4121765.80   0.00
346528.09   4132369.76   0.00
354737.57   4121140.78   0.00
347850.76   4124629.05   0.00
345561.88   4136991.49   0.00
341930.78   4137692.19   0.00
339875.06   4135303.81   0.00
357966.43   4132493.06   0.00
339297.04   4127944.58   0.00
340170.48   4126939.91   0.00
348433.67   4136108.89   0.00
349932.13   4131963.26   0.00
339231.73   4139746.70   0.00
350027.34   4121349.53   0.00
353970.95   4131089.82   0.00
356540.60   4138496.05   0.00
357512.31   4120409.56   0.00
354102.18   4133195.59   0.00
339428.88   4132119.51   0.00
340066.10   4131593.37   0.00
356648.64   4139357.28   0.00
353270.24   4132428.97   0.00
357218.73   4135171.97   0.00
352973.60   4132692.65   0.00
355843.56   4128433.48   0.00
343633.72   4135821.41   0.00
341791.62   4122593.46   0.00
351116.25   4125558.03   0.00
349819.21   4125425.58   0.00
345976.32   4138603.47   0.00
354722.31   4127864.62   0.00
339442.30   4139172.95   0.00
340146.06   4120075.08   0.00
347712.82   4128605.00   0.00
342283.58   4122866.91   0.00
350200.08   4133124.79   0.00
339071.81   4122594.07   0.00
357346.29   4122898.04   0.00
345528.92   4127648.55   0.00
353634.63   4125502.49   0.00
345846.92   4134683.07   0.00
351417.77   4126935.03   0.00
342865.26   4122688.68   0.00
341195.90   4123283.79   0.00
355554.86   4123043.31   0.00
353962.40   4136191.29   0.00
345134.01   4123665.88   0.00
341242.29   4135226.29   0.00
340440.26   4135395.37   0.00
348459.91   4120302.13   0.00
343188.76   4138721.88   0.00
347240.39   4127255.47   0.00
343736.26   4138993.50   0.00
342289.68   4129710.38   0.00
347975.28   4128225.35   0.00
338468.76   4120361.34   0.00
345992.19   4121638.84   0.00
343683.77   4124798.12   0.00
343104.53   4127043.06   0.00
353225.07   4130984.83   0.00
343904.11   4135201.88   0.00
351177.28   4127536.24   0.00
349937.62   4129298.99   0.00
354523.33   4133906.67   0.00
341640.25   4121629.69   0.00
355566.45   4135616.93   0.00
345157.20   4135644.40   0.00
348301.83   4127643.67   0.00
354669.21   4121467.94   0.00
354356.09   4139100.92   0.00
350850.73   4123021.94   0.00
354122.93   4122333.45   0.00
346089.85   4124872.59   0.00
338717.18   4139553.21   0.00
357086.28   4136931.67   0.00
348378.73   4130130.31   0.00
355459.03   4125128.33   0.00
352939.42   4131686.76   0.00
356989.84   4126194.65   0.00
339992.86   4138091.37   0.00
340117.98   4134662.31   0.00
346380.38   4127502.67   0.00
354326.18   4120222.79   0.00
338623.19   4123570.06   0.00
349023.90   4123559.07   0.00
357924.92   4122929.17   0.00
343574.51   4128780.79   0.00
355366.86   4132106.08   0.00
349073.34   4120580.46   0.00
352930.88   4126964.32   0.00
342508.19   4124252.45   0.00
355960.14   4137815.49   0.00
343934.02   4136676.53   0.00
352690.39   4133315.23   0.00
357271.83   4126408.28   0.00
346484.76   4126280.10   0.00
345372.05   4131001.31   0.00
356377.03   4134538.41   0.00
339958.68   4129668.26   0.00
351570.36   4139943.24   0.00
357079.56   4139432.97   0.00
355499.92   4138682.21   0.00
338690.94   4132869.66   0.00
345095.55   4125993.22   0.00
351002.72   4125583.67   0.00
340859.58   4128424.94   0.00
340197.33   4131531.72   0.00
353394.76   4126759.24   0.00
356170.72   4134322.34   0.00
341997.92   4122719.20   0.00
344889.86   4132621.23   0.00
350956.33   4132599.87   0.00
340022.77   4127780.39   0.00
339152.99   4120927.76   0.00
354442.76   4131817.99   0.00
348630.82   4137294.84   0.00
342238.41   4123876.46   0.00
347712.82   4129468.67   0.00
351869.44   4133282.27   0.00
354330.45   4135933.10   0.00
341062.23   4137329.02   0.00
355164.83   4130951.87   0.00
354104.01   4131917.48   0.00
346234.50   4125307.17   0.00
352134.95   4123168.43   0.00
350554.70   4135822.63   0.00
357076.51   4138138.37   0.00
338490.13   4126800.74   0.00
339818.90   4122758.26   0.00
346433.48   4136501.97   0.00
353290.38   4125133.82   0.00
339419.11   4131781.98   0.00
341029.88   4132308.11   0.00
353317.24   4124025.39   0.00
341902.71   4138637.04   0.00
342216.44   4129489.43   0.00
341562.12   4133887.14   0.00
346632.47   4127185.89   0.00
351302.41   4129184.85   0.00
348156.56   4137429.12   0.00
344916.71   4128943.75   0.00
346177.13   4134172.80   0.00
354187.02   4126890.47   0.00
342295.79   4134260.08   0.00
353631.58   4134320.51   0.00
348066.84   4136713.16   0.00
355139.19   4138702.96   0.00
341675.65   4135186.62   0.00
343106.36   4120765.40   0.00
349193.58   4136711.94   0.00
350710.35   4128175.91   0.00
356024.84   4129850.76   0.00
347936.22   4133954.28   0.00
344174.50   4135393.54   0.00
341993.04   4137733.70   0.00
340962.74   4122718.59   0.00
340732.63   4138000.43   0.00
354808.37   4124941.56   0.00
339702.32   4133433.64   0.00
343705.13   4135977.05   0.00
343457.32   4121473.43   0.00
352026.31   4122639.85   0.00
341752.56   4132236.70   0.00
341263.04   4134916.84   0.00
351247.47   4125914.49   0.00
350346.57   4127513.05   0.00
343335.86   4131768.55   0.00
351149.82   4135829.95   0.00
348744.35   4136852.32   0.00
354826.08   4139467.15   0.00
339500.90   4122586.75   0.00
354580.10   4136396.98   0.00
338923.49   4137314.98   0.00
340515.34   4120928.37   0.00
340230.29   4122948.09   0.00
352177.07   4128578.14   0.00
344418.65   4123852.05   0.00
344410.11   4120988.19   0.00
338017.70   4136072.88   0.00
352172.80   4134004.33   0.00
341354.59   4125045.32   0.00
349905.88   4122040.47   0.00
347949.64   4129906.92   0.00
351113.19   4121865.90   0.00
345671.13   4122526.32   0.00
343748.47   4128922.39   0.00
340277.29   4139395.73   0.00
347059.11   4129308.15   0.00
351954.89   4134490.80   0.00
345491.07   4120554.83   0.00
345502.06   4131240.58   0.00
345292.70   4124314.71   0.00
344763.51   4121715.14   0.00
349443.22   4124086.43   0.00
351948.18   4131172.22   0.00
356516.80   4131106.30   0.00
342457.53   4136073.49   0.00
339126.74   4131528.67   0.00
355843.56   4133710.14   0.00
347559.01   4138023.01   0.00
353526.60   4131549.42   0.00
354228.52   4138901.33   0.00
343896.18   4134432.81   0.00
344577.96   4127921.38   0.00
345417.22   4137755.67   0.00
350052.37   4127870.11   0.00
348373.85   4124740.13   0.00
348762.05   4131063.57   0.00
345862.79   4135946.53   0.00
349473.13   4129888.61   0.00
354680.81   4129121.98   0.00
344535.23   4120504.17   0.00
356709.68   4137537.77   0.00
347389.32   4132838.53   0.00
341437.60   4124920.19   0.00
340259.59   4129988.10   0.00
340244.33   4125116.12   0.00
347676.81   4130170.60   0.00
353058.44   4124598.53   0.00
341437.60   4134332.71   0.00
338027.47   4135960.57   0.00
352642.17   4132545.55   0.00
344826.38   4120503.56   0.00
356417.92   4132323.98   0.00
342214.00   4128055.06   0.00
344973.48   4121972.72   0.00
340478.10   4132134.77   0.00
354592.91   4132107.30   0.00
339387.37   4128603.78   0.00
342197.52   4128454.85   0.00
342276.25   4135906.86   0.00
357109.47   4139075.90   0.00
346885.16   4125048.98   0.00
343629.44   4129121.98   0.00
353588.24   4137417.52   0.00
340064.88   4126259.96   0.00
341625.60   4138585.16   0.00
349827.14   4129880.06   0.00
353967.89   4126211.13   0.00
350216.56   4127223.12   0.00
341439.44   4120173.35   0.00
354543.47   4129544.97   0.00
346728.90   4133047.27   0.00
353178.69   4131446.27   0.00
338896.63   4129061.56   0.00
349181.98   4126487.62   0.00
339027.25   4129662.16   0.00
354129.03   4122223.58   0.00
347632.25   4133793.76   0.00
339747.49   4127771.84   0.00
354437.27   4131038.54   0.00
351012.48   4137050.08   0.00
341176.98   4135730.46   0.00
356300.12   4120795.92   0.00
338027.47   4120168.46   0.00
340242.50   4130511.19   0.00
344286.20   4135062.11   0.00
354906.64   4127433.09   0.00
353944.70   4135320.90   0.00
354906.64   4139679.56   0.00
356764.61   4139326.76   0.00
352097.72   4120673.24   0.00
355485.89   4139804.68   0.00
355463.91   4131996.22   0.00
349796.01   4134421.83   0.00
351817.56   4123761.71   0.00
347679.25   4134236.88   0.00
352955.90   4135670.64   0.00
354774.19   4138124.94   0.00
344877.65   4131841.79   0.00
342363.54   4131306.50   0.00
344704.31   4132565.08   0.00
344626.18   4136104.01   0.00
340910.86   4136092.41   0.00
345763.91   4133043.00   0.00
342515.52   4133587.45   0.00
347643.85   4120437.64   0.00
352824.67   4130372.02   0.00
338569.48   4130577.11   0.00
353384.99   4136581.32   0.00
353811.03   4130629.60   0.00
353750.60   4120358.29   0.00
348515.46   4126410.72   0.00
352697.10   4126717.73   0.00
353630.97   4137120.27   0.00
346503.68   4135189.06   0.00
355457.20   4139180.88   0.00
349933.35   4139385.36   0.00
349456.04   4127307.96   0.00
345531.36   4121599.78   0.00
348948.82   4130925.02   0.00
346870.51   4125578.17   0.00
339313.52   4134061.71   0.00
351366.50   4120568.25   0.00
338323.50   4136848.05   0.00
348286.57   4139792.47   0.00
353236.67   4126737.88   0.00
357582.51   4126454.05   0.00
355271.03   4137585.38   0.00
345163.30   4130411.08   0.00
342089.48   4124694.36   0.00
350244.64   4128636.74   0.00
348914.03   4133971.98   0.00
350388.68   4132596.82   0.00
338897.85   4133307.90   0.00
339865.29   4135661.49   0.00
353386.82   4124304.33   0.00
346960.84   4123684.19   0.00
352676.96   4122487.26   0.00
345854.24   4121873.23   0.00
347916.07   4124110.23   0.00
348690.63   4121068.15   0.00
354757.71   4127693.72   0.00
353474.72   4136564.23   0.00
349395.61   4128410.29   0.00
353406.35   4122594.68   0.00
357615.47   4133450.12   0.00
343293.13   4135607.78   0.00
357465.93   4136485.49   0.00
348652.79   4129452.19   0.00
346199.71   4139362.16   0.00
353137.18   4135605.33   0.00
352091.62   4139143.65   0.00
349900.39   4131563.46   0.00
341762.32   4128630.02   0.00
352542.68   4130522.17   0.00
343641.65   4128482.31   0.00
351242.59   4135472.27   0.00
338182.50   4139067.96   0.00
349712.39   4130830.41   0.00
355465.13   4130159.00   0.00
348602.13   4134738.61   0.00
350798.85   4136614.89   0.00
350966.70   4125149.08   0.00
338968.66   4138152.41   0.00
355434.61   4122826.62   0.00
357733.27   4131354.72   0.00
352694.66   4124386.12   0.00
341200.17   4132027.95   0.00
350928.25   4128496.35   0.00
353723.14   4136030.15   0.00
345811.52   4128374.89   0.00
344918.55   4136707.66   0.00
340711.26   4133692.43   0.00
356447.83   4127056.49   0.00
352708.09   4135019.99   0.00
341178.20   4124732.20   0.00
350053.59   4133937.80   0.00
345355.57   4128040.41   0.00
356707.24   4131935.18   0.00
354405.53   4121027.25   0.00
349565.90   4121221.35   0.00
352994.96   4135795.16   0.00
344012.15   4130582.60   0.00
339975.16   4130169.99   0.00
353409.41   4129391.16   0.00
348837.12   4128851.59   0.00
338164.80   4122916.96   0.00
354291.39   4126153.75   0.00
349994.38   4122042.91   0.00
355611.62   4138481.40   0.00
346997.47   4120524.31   0.00
357362.16   4124653.46   0.00
345185.89   4122911.47   0.00
338127.57   4122205.27   0.00
342081.55   4136262.09   0.00
347881.28   4137792.90   0.00
338004.88   4128762.47   0.00
344606.65   4139816.28   0.00
350688.38   4128398.69   0.00
350804.96   4131407.82   0.00
348832.24   4124780.42   0.00
340508.01   4131885.74   0.00
340233.95   4127259.13   0.00
357428.69   4124813.99   0.00
340111.27   4122462.23   0.00
354859.04   4120787.99   0.00
355241.74   4124359.87   0.00
357965.82   4133072.30   0.00
349553.09   4120004.88   0.00
339079.74   4134212.47   0.00
346783.84   4124052.86   0.00
346628.19   4131752.68   0.00
355835.63   4125200.35   0.00
338316.17   4131177.10   0.00
354446.42   4137664.72   0.00
339201.21   4124201.18   0.00
356811.61   4120820.95   0.00
355264.93   4130546.59   0.00
340773.52   4120136.72   0.00
343123.45   4131306.50   0.00
340207.10   4132513.20   0.00
346499.40   4122048.40   0.00
338225.23   4129168.98   0.00
340064.27   4123762.93   0.00
346829.62   4139188.82   0.00
351303.63   4139788.20   0.00
348630.21   4126856.29   0.00
341002.41   4136838.89   0.00
346265.02   4125911.44   0.00
352996.19   4138261.67   0.00
355135.53   4123833.12   0.00
353803.09   4127639.39   0.00
345086.40   4139295.02   0.00
352759.36   4130874.97   0.00
346662.98   4125909.60   0.00
343296.79   4134875.33   0.00
347553.51   4125384.69   0.00
355967.47   4130959.81   0.00
354862.70   4123217.26   0.00
343858.94   4121125.52   0.00
348818.81   4130055.24   0.00
351014.31   4135285.50   0.00
343562.91   4121845.15   0.00
344485.18   4137606.13   0.00
340626.42   4121897.03   0.00
340642.29   4130078.43   0.00
350728.66   4137983.95   0.00
346371.23   4131432.23   0.00
349521.35   4137609.79   0.00
345771.23   4139536.12   0.00
342906.77   4134563.43   0.00
352991.30   4135386.82   0.00
347545.58   4129890.44   0.00
341822.75   4136841.33   0.00
342186.53   4120396.13   0.00
352673.91   4120183.72   0.00
355446.82   4137825.86   0.00
347552.90   4137681.81   0.00
345650.38   4131816.77   0.00
353683.46   4129235.51   0.00
338378.43   4139782.71   0.00
346377.94   4136261.48   0.00
357324.93   4136821.19   0.00
351795.59   4135918.45   0.00
354105.23   4128797.27   0.00
340202.83   4123818.48   0.00
352635.46   4121708.43   0.00
350375.87   4123335.67   0.00
353702.99   4130467.85   0.00
355750.18   4129640.19   0.00
355360.76   4120223.40   0.00
352959.56   4126587.73   0.00
354765.04   4123344.22   0.00
343384.69   4124579.61   0.00
347084.14   4125194.25   0.00
348328.07   4137533.49   0.00
347103.06   4121818.29   0.00
348448.93   4127069.31   0.00
349147.80   4122673.42   0.00
348086.98   4132058.47   0.00
350952.67   4121514.94   0.00
355083.65   4131638.54   0.00
357103.98   4128579.97   0.00
356745.08   4139840.08   0.00
347671.93   4127181.62   0.00
342558.24   4139928.59   0.00
347670.09   4127840.21   0.00
354292.00   4136611.22   0.00
342950.71   4123081.76   0.00
354102.18   4134206.98   0.00
338181.28   4136025.27   0.00
351276.16   4138929.41   0.00
342508.80   4125882.14   0.00
338228.28   4133386.64   0.00
338545.06   4123494.98   0.00
356384.35   4121439.25   0.00
340301.71   4120044.56   0.00
342565.57   4131536.00   0.00
355691.58   4122038.64   0.00
356517.41   4136641.74   0.00
339222.57   4135720.08   0.00
340182.07   4138901.33   0.00
350525.41   4134012.88   0.00
349369.37   4137153.84   0.00
344305.73   4129131.75   0.00
348419.02   4125415.81   0.00
347385.66   4123982.67   0.00
348508.13   4120479.14   0.00
348429.40   4125473.19   0.00
340212.59   4126720.79   0.00
355993.10   4132865.99   0.00
340949.31   4136274.30   0.00
350519.30   4124294.56   0.00
347927.67   4132676.17   0.00
345903.07   4134570.15   0.00
357236.43   4136110.11   0.00
346251.59   4127395.86   0.00
339682.18   4138380.69   0.00
353463.73   4135132.91   0.00
354019.17   4125739.31   0.00
351256.63   4129214.76   0.00
348177.31   4137684.87   0.00
341263.04   4134365.06   0.00
349131.93   4139864.50   0.00
356821.38   4129718.92   0.00
352024.48   4139206.52   0.00
350087.16   4129989.32   0.00
349170.38   4139399.40   0.00
338091.56   4129796.44   0.00
349573.84   4124848.17   0.00
343368.82   4124282.97   0.00
349571.40   4131238.14   0.00
354778.47   4129148.23   0.00
345242.04   4130812.71   0.00
344145.21   4133216.96   0.00
347190.34   4130518.51   0.00
344355.17   4126674.40   0.00
348342.72   4131114.84   0.00
344506.55   4138093.81   0.00
345377.54   4125389.57   0.00
347768.36   4123368.63   0.00
344410.11   4123602.40   0.00
347552.90   4139694.81   0.00
351560.59   4124275.64   0.00
347635.30   4127707.75   0.00
339030.92   4138468.58   0.00
341844.11   4134915.01   0.00
347317.30   4125643.48   0.00
338947.90   4123540.15   0.00
354171.76   4129268.47   0.00
348357.37   4135906.86   0.00
350958.16   4130264.60   0.00
352278.39   4120481.58   0.00
357005.71   4126434.52   0.00
339933.65   4131717.89   0.00
352602.50   4135986.21   0.00
349479.23   4126800.13   0.00
341241.68   4133292.03   0.00
353238.50   4132435.68   0.00
341756.22   4134991.91   0.00
351888.36   4124809.72   0.00
340953.58   4124575.95   0.00
353209.20   4135825.07   0.00
347391.16   4133569.75   0.00
341031.71   4128760.64   0.00
356905.61   4127444.07   0.00
350009.64   4136469.01   0.00
350522.97   4134378.49   0.00
351827.33   4125230.26   0.00
355382.73   4124995.88   0.00
348486.77   4137410.20   0.00
349287.58   4121209.14   0.00
338285.04   4136013.06   0.00
339517.38   4122284.62   0.00
350117.68   4124292.12   0.00
356521.68   4126258.74   0.00
351715.02   4123510.24   0.00
353120.09   4134836.27   0.00
347466.84   4121998.35   0.00
349838.74   4139885.86   0.00
351425.70   4138623.62   0.00
357003.27   4139661.85   0.00
351139.44   4133794.98   0.00
354210.21   4122882.17   0.00
347929.50   4131141.09   0.00
357813.84   4128777.12   0.00
349232.64   4122967.62   0.00
357039.89   4121240.27   0.00
338645.77   4122633.75   0.00
349358.38   4125213.78   0.00
339287.88   4136967.68   0.00
355743.46   4123412.58   0.00
356105.41   4121841.49   0.00
346432.26   4121538.13   0.00
352748.99   4134046.45   0.00
357828.49   4120082.40   0.00
348649.13   4122565.39   0.00
351149.20   4120866.73   0.00
351907.90   4132401.50   0.00
353469.83   4126427.20   0.00
353636.46   4124057.74   0.00
351765.07   4120379.65   0.00
339363.57   4121814.02   0.00
340589.19   4126884.37   0.00
343143.59   4133914.00   0.00
354011.84   4137338.18   0.00
339974.55   4137791.07   0.00
342433.73   4122417.07   0.00
342172.49   4133461.71   0.00
344920.38   4137598.80   0.00
355309.49   4138203.68   0.00
357653.31   4120280.77   0.00
339347.70   4125651.42   0.00
349152.68   4126631.06   0.00
350600.48   4122430.49   0.00
342876.25   4126287.42   0.00
350124.39   4125450.61   0.00
357827.88   4123032.32   0.00
354198.61   4132997.22   0.00
347794.00   4139572.74   0.00
352487.14   4132728.66   0.00
349849.73   4134541.46   0.00
349526.23   4139716.79   0.00
342732.20   4129858.09   0.00
355157.51   4127650.99   0.00
345736.44   4136556.90   0.00
339528.37   4126330.15   0.00
338732.44   4137222.82   0.00
338292.98   4128570.21   0.00
353948.97   4133151.04   0.00
343628.22   4139648.43   0.00
340131.41   4134362.01   0.00
346695.33   4132414.32   0.00
349717.28   4120586.57   0.00
347178.14   4121189.00   0.00
349634.88   4131359.60   0.00
355508.47   4137579.27   0.00
346368.79   4133332.93   0.00
343414.59   4121323.89   0.00
345900.02   4122947.48   0.00
348422.07   4129317.91   0.00
339159.09   4132577.29   0.00
347910.58   4135912.35   0.00
353611.44   4138275.70   0.00
348379.96   4127633.90   0.00
341596.91   4137247.84   0.00
345527.70   4125445.72   0.00
346059.33   4133175.45   0.00
340776.57   4137668.39   0.00
354274.30   4137521.29   0.00
349871.09   4136688.74   0.00
340218.09   4124926.91   0.00
349165.50   4122591.02   0.00
346192.39   4130845.67   0.00
355240.52   4126816.61   0.00
344325.27   4129522.39   0.00
343457.32   4138995.33   0.00
348592.36   4120450.45   0.00
341086.03   4130060.12   0.00
357957.88   4121433.15   0.00
340628.25   4134782.56   0.00
341281.96   4136367.08   0.00
348960.42   4126841.03   0.00
344610.31   4135877.56   0.00
357920.04   4129557.18   0.00
351465.38   4138937.96   0.00
351968.32   4135418.56   0.00
356776.21   4133580.13   0.00
338541.40   4137516.40   0.00
345066.26   4124839.01   0.00
356726.77   4126024.35   0.00
353521.10   4128044.07   0.00
349877.80   4132839.14   0.00
350563.86   4135592.52   0.00
357810.79   4137508.47   0.00
350565.69   4135314.80   0.00
354185.19   4137578.05   0.00
355313.76   4128579.97   0.00
344711.63   4136474.50   0.00
342859.77   4126241.65   0.00
351801.69   4132051.15   0.00
354380.50   4130563.68   0.00
341288.67   4138925.75   0.00
339663.87   4121249.43   0.00
356845.79   4127729.73   0.00
351863.34   4133696.71   0.00
357721.06   4134400.46   0.00
352124.58   4127600.94   0.00
345420.88   4122631.31   0.00
354726.58   4134040.96   0.00
354962.80   4132617.57   0.00
353353.86   4139161.96   0.00
356319.65   4139210.18   0.00
339124.91   4132584.00   0.00
341692.74   4132613.30   0.00
351007.60   4138668.17   0.00
344223.33   4124744.41   0.00
349235.69   4138752.40   0.00
343773.49   4134383.37   0.00
352363.84   4122490.92   0.00
345409.28   4134233.22   0.00
348580.16   4136427.50   0.00
346197.88   4133024.69   0.00
341897.82   4127903.68   0.00
355952.82   4135781.12   0.00
343859.55   4132463.15   0.00
347547.41   4135374.00   0.00
351366.50   4122843.10   0.00
342427.01   4138491.78   0.00
341277.69   4127699.82   0.00
346940.70   4139149.14   0.00
342379.41   4138181.71   0.00
345112.03   4122857.14   0.00
355371.75   4130480.06   0.00
343490.89   4134590.29   0.00
341481.55   4122485.43   0.00
353692.01   4133652.76   0.00
350339.24   4132664.57   0.00
348256.66   4128600.73   0.00
347730.52   4139289.53   0.00
355461.47   4135319.07   0.00
353865.96   4128147.83   0.00
348694.91   4131386.46   0.00
352773.40   4126852.02   0.00
356029.73   4129861.14   0.00
343454.88   4133873.71   0.00
345615.59   4125597.09   0.00
353425.28   4120429.70   0.00
352519.49   4137235.02   0.00
345254.86   4133350.63   0.00
342632.71   4137968.08   0.00
356749.96   4137039.09   0.00
339274.45   4138238.47   0.00
345386.70   4122667.32   0.00
348119.33   4133458.05   0.00
357633.78   4122719.81   0.00
346061.77   4139902.95   0.00
353773.80   4139011.20   0.00
349660.51   4131891.84   0.00
348866.42   4122306.59   0.00
348771.20   4123381.45   0.00
340466.51   4131676.99   0.00
341003.63   4127101.05   0.00
343719.78   4131689.20   0.00
352622.64   4134345.53   0.00
344475.42   4135590.69   0.00
341516.34   4128565.32   0.00
351024.08   4132580.95   0.00
347867.24   4135866.57   0.00
355095.86   4127320.17   0.00
348135.81   4125549.49   0.00
342745.02   4129783.01   0.00
357993.29   4123814.20   0.00
345735.83   4123591.42   0.00
339823.18   4133749.20   0.00
354066.77   4130950.04   0.00
340422.56   4124742.58   0.00
340246.77   4122305.37   0.00
354516.62   4124426.40   0.00
355964.42   4128858.30   0.00
339722.46   4136285.29   0.00
351749.81   4126053.04   0.00
338584.12   4136055.18   0.00
340285.23   4126167.79   0.00
353302.59   4130038.76   0.00
353963.62   4128130.74   0.00
348779.14   4128456.07   0.00
357328.59   4122689.29   0.00
349619.01   4136960.97   0.00
345032.07   4121055.33   0.00
346688.62   4139445.17   0.00
345917.11   4125150.30   0.00
338879.54   4135257.42   0.00
343856.50   4127581.41   0.00
345690.05   4123964.96   0.00
355983.34   4139462.26   0.00
356247.02   4120772.12   0.00
338918.00   4134216.13   0.00
350404.55   4135734.12   0.00
343641.65   4125479.90   0.00
357537.34   4139880.37   0.00
349611.07   4127232.89   0.00
348648.52   4131380.96   0.00
338769.68   4134276.56   0.00
347429.00   4124875.64   0.00
340064.27   4131192.36   0.00
355886.29   4137089.14   0.00
345086.40   4127901.24   0.00
340163.15   4131863.77   0.00
345478.87   4129950.25   0.00
352185.61   4137733.70   0.00
352726.40   4121648.61   0.00
352747.15   4121152.99   0.00
350947.17   4130180.97   0.00
351669.24   4128526.26   0.00
343323.04   4128823.51   0.00
350655.42   4120142.22   0.00
342785.30   4127386.70   0.00
344466.87   4129153.11   0.00
347584.03   4128006.84   0.00
346037.97   4128714.87   0.00
352362.62   4134417.55   0.00
351171.18   4120415.66   0.00
355369.30   4132820.22   0.00
348418.41   4127126.07   0.00
352424.27   4132483.90   0.00
349789.30   4123372.91   0.00
338269.78   4124193.24   0.00
347899.59   4126396.07   0.00
345926.88   4124675.44   0.00
355194.74   4120979.03   0.00
344686.61   4125128.33   0.00
350865.38   4121201.21   0.00
347360.03   4131974.24   0.00
351083.29   4122226.63   0.00
347407.03   4137966.25   0.00
348184.64   4125260.78   0.00
356578.45   4131770.38   0.00
354423.84   4128787.50   0.00
343683.77   4124150.52   0.00
355916.20   4129231.85   0.00
345126.68   4138878.75   0.00
352412.06   4124150.52   0.00
347813.53   4126495.56   0.00
348506.30   4121096.84   0.00
355073.27   4129053.62   0.00
351924.38   4125265.66   0.00
356214.06   4133951.23   0.00
344498.61   4129057.28   0.00
350330.70   4125005.65   0.00
341470.56   4136682.03   0.00
345002.17   4128867.46   0.00
344733.60   4126920.99   0.00
340490.31   4124916.53   0.00
345647.33   4127188.33   0.00
340074.65   4136760.77   0.00
343050.20   4121994.69   0.00
357146.70   4133455.00   0.00
352089.79   4128957.79   0.00
339682.18   4138580.28   0.00
349494.49   4125475.02   0.00
342726.71   4135290.99   0.00
350925.20   4139183.94   0.00
349510.97   4125471.97   0.00
346014.77   4125337.08   0.00
351820.00   4131114.23   0.00
346728.90   4124220.71   0.00
350257.45   4136047.24   0.00
354673.48   4121727.35   0.00
345002.17   4136146.73   0.00
342973.30   4126228.83   0.00
357710.68   4136143.68   0.00
338343.64   4124853.66   0.00
355167.88   4121159.70   0.00
338983.31   4132311.78   0.00
355327.19   4121095.00   0.00
353914.79   4135375.23   0.00
346354.75   4135991.70   0.00
339389.81   4126155.58   0.00
339308.63   4120496.23   0.00
357996.34   4127291.48   0.00
345074.80   4135558.34   0.00
356081.00   4122173.53   0.00
356185.37   4125466.48   0.00
345119.36   4133338.42   0.00
344142.77   4128374.28   0.00
342655.90   4122144.23   0.00
352885.71   4138417.31   0.00
338440.08   4132872.71   0.00
338999.18   4127564.32   0.00
341380.23   4134352.86   0.00
339321.45   4125316.32   0.00
352945.52   4122265.69   0.00
356546.10   4124381.85   0.00
342635.76   4135229.96   0.00
343464.64   4130455.64   0.00
351151.04   4127796.26   0.00
356467.97   4124221.93   0.00
356875.09   4133494.67   0.00
338922.27   4133713.80   0.00
351309.73   4121033.97   0.00
345064.42   4125139.93   0.00
339074.86   4136795.56   0.00
345018.04   4130325.02   0.00
348111.39   4136738.79   0.00
341576.77   4138865.32   0.00
345690.66   4120847.80   0.00
339367.84   4133142.49   0.00
345886.59   4133243.81   0.00
357017.91   4134315.01   0.00
344104.92   4121078.52   0.00
342959.87   4137404.71   0.00
344311.84   4135352.64   0.00
345495.35   4123614.61   0.00
354585.59   4126762.90   0.00
357733.27   4128000.12   0.00
356609.58   4139724.11   0.00
348046.08   4130610.07   0.00
344736.05   4137667.78   0.00
356652.91   4129235.51   0.00
340251.66   4122766.20   0.00
348960.42   4121882.38   0.00
356450.88   4123189.79   0.00
346290.05   4137098.30   0.00
340166.20   4131027.56   0.00
344610.31   4120267.95   0.00
345364.73   4124000.37   0.00
341900.88   4134024.48   0.00
344436.96   4134086.12   0.00
344779.38   4120869.17   0.00
352810.63   4136182.13   0.00
355004.91   4126162.30   0.00
352507.28   4139938.35   0.00
346490.86   4129572.44   0.00
350268.44   4137870.42   0.00
353458.24   4123140.96   0.00
355882.63   4132893.46   0.00
340332.22   4124063.84   0.00
356322.09   4138394.12   0.00
354038.70   4120332.65   0.00
351335.98   4133962.22   0.00
349289.41   4137344.89   0.00
346108.16   4129917.91   0.00
347519.33   4123620.11   0.00
346609.27   4123747.67   0.00
340067.93   4123745.23   0.00
353273.90   4121581.47   0.00
356248.85   4136663.11   0.00
338617.08   4127835.32   0.00
346927.27   4127444.07   0.00
344427.20   4136139.41   0.00
344227.61   4130660.12   0.00
344148.87   4124683.98   0.00
348004.58   4133480.64   0.00
346089.85   4129102.45   0.00
339688.28   4136620.99   0.00
343072.18   4136017.94   0.00
354146.12   4121270.79   0.00
344151.92   4130379.35   0.00
350171.39   4120123.29   0.00
354037.48   4139714.35   0.00
350232.43   4120625.63   0.00
355824.64   4128415.17   0.00
350104.25   4138588.21   0.00
342679.10   4125196.69   0.00
349008.03   4130263.99   0.00
354091.80   4136835.23   0.00
340881.56   4121036.41   0.00
342320.81   4131326.03   0.00
357410.99   4138828.09   0.00
344665.85   4123581.04   0.00
343439.62   4130361.03   0.00
347176.31   4126787.93   0.00
355396.16   4128400.52   0.00
355438.89   4122556.23   0.00
343337.69   4128089.24   0.00
338053.10   4132985.63   0.00
347269.69   4120520.04   0.00
338435.19   4127762.69   0.00
348333.57   4121649.83   0.00
340557.45   4129430.83   0.00
345511.83   4124696.80   0.00
344267.89   4129943.54   0.00
338462.66   4134137.39   0.00
355795.95   4121633.35   0.00
347109.78   4129427.17   0.00
349086.76   4135723.14   0.00
348618.61   4136578.88   0.00
343575.73   4131493.27   0.00
342380.02   4135710.32   0.00
354036.26   4129248.33   0.00
343625.78   4122698.45   0.00
338115.97   4130188.30   0.00
356301.95   4133061.92   0.00
357205.91   4136328.01   0.00
345823.73   4126185.49   0.00
356242.13   4133569.14   0.00
342342.78   4138034.00   0.00
338084.23   4131073.95   0.00
355141.03   4120456.56   0.00
338091.56   4120044.56   0.00
348787.07   4135226.29   0.00
354512.96   4125043.49   0.00
341673.82   4120922.88   0.00
340322.46   4130978.12   0.00
357564.20   4120802.64   0.00
352136.17   4138876.92   0.00
350767.11   4129757.38   0.00
341807.49   4133574.02   0.00
355576.83   4128509.78   0.00
346359.02   4136439.10   0.00
340587.97   4123156.83   0.00
341844.72   4126268.50   0.00
338527.97   4138189.64   0.00
356796.96   4121462.45   0.00
352209.42   4121111.48   0.00
350856.23   4126623.13   0.00
347251.99   4126794.03   0.00
354230.35   4136685.08   0.00
352181.95   4139668.57   0.00
353593.13   4121712.70   0.00
356539.38   4121905.58   0.00
340055.73   4125490.28   0.00
347617.60   4125695.36   0.00
344837.37   4121016.88   0.00
356465.53   4137748.34   0.00
338243.54   4136051.52   0.00
353764.64   4134151.43   0.00
357607.53   4131811.88   0.00
346221.08   4133703.42   0.00
339784.72   4127968.99   0.00
354087.53   4127846.92   0.00
343858.33   4137057.41   0.00
340439.04   4135329.45   0.00
339649.83   4121413.01   0.00
352842.37   4139714.35   0.00
347688.41   4135791.50   0.00
348020.45   4137872.25   0.00
346238.78   4128761.25   0.00
340158.27   4137569.51   0.00
351036.90   4126020.08   0.00
343465.25   4132284.92   0.00
343333.41   4128743.55   0.00
349615.34   4131379.74   0.00
351892.64   4130105.90   0.00
350701.19   4133741.26   0.00
344554.16   4123079.32   0.00
348318.31   4123029.27   0.00
354995.15   4122659.99   0.00
339407.51   4132651.75   0.00
340309.03   4135619.98   0.00
339480.15   4138584.55   0.00
355036.04   4120933.87   0.00
353849.48   4128178.96   0.00
357251.69   4133988.46   0.00
357497.67   4123058.57   0.00
352365.06   4137708.06   0.00
354199.22   4124254.28   0.00
350226.94   4133719.90   0.00
355528.61   4137679.98   0.00
341190.40   4136683.25   0.00
350370.37   4128092.29   0.00
346733.18   4124903.71   0.00
345571.64   4139652.70   0.00
350285.53   4130370.80   0.00
348342.72   4131207.62   0.00
343868.10   4121322.06   0.00
351046.05   4124428.85   0.00
356187.81   4120484.63   0.00
348991.55   4132928.86   0.00
357786.37   4132093.87   0.00
351864.56   4130470.29   0.00
348903.65   4120831.93   0.00
339413.01   4126414.99   0.00
345647.94   4135809.20   0.00
342015.63   4126512.65   0.00
350115.24   4122700.28   0.00
356758.51   4127172.46   0.00
340077.70   4137177.65   0.00
339641.90   4121334.88   0.00
343875.42   4122752.16   0.00
344554.16   4124068.73   0.00
356113.96   4126162.30   0.00
349614.73   4136022.83   0.00
339819.51   4133414.72   0.00
341537.10   4132848.90   0.00
350660.91   4139625.84   0.00
338616.47   4138734.09   0.00
348862.76   4135768.30   0.00
342979.40   4132151.25   0.00
354445.20   4125465.25   0.00
342715.72   4121966.00   0.00
351405.56   4134940.64   0.00
354517.23   4122020.94   0.00
356467.97   4129259.93   0.00
347446.70   4122318.80   0.00
338035.40   4137993.71   0.00
338475.48   4124931.79   0.00
340956.02   4123405.26   0.00
340387.16   4122763.76   0.00
342734.03   4134317.45   0.00
352703.82   4129292.89   0.00
356817.71   4138756.07   0.00
356236.03   4137405.93   0.00
348573.44   4138518.02   0.00
341895.99   4135471.05   0.00
339591.85   4138768.27   0.00
354391.49   4138751.79   0.00
345925.66   4135810.42   0.00
341424.79   4124303.72   0.00
345907.96   4136138.19   0.00
349031.22   4127473.98   0.00
343161.90   4129907.53   0.00
353666.98   4128117.31   0.00
340431.71   4131943.72   0.00
351688.16   4124677.88   0.00
349857.66   4133412.27   0.00
356830.53   4124236.58   0.00
355323.53   4137283.85   0.00
346327.89   4126666.46   0.00
352495.07   4120706.20   0.00
346283.94   4131008.64   0.00
342187.14   4137421.80   0.00
356930.02   4122205.88   0.00
342665.67   4123341.78   0.00
348386.67   4126310.62   0.00
356528.40   4138421.58   0.00
347563.89   4132291.63   0.00
357774.77   4127933.59   0.00
346813.14   4128571.43   0.00
354702.17   4136293.83   0.00
354967.07   4132413.71   0.00
354242.56   4136545.30   0.00
341383.28   4120284.43   0.00
343370.65   4128631.24   0.00
353624.26   4137321.70   0.00
353210.43   4129585.25   0.00
339390.42   4134022.64   0.00
341454.08   4128753.93   0.00
353344.10   4128291.27   0.00
338739.16   4131193.58   0.00
339429.49   4120955.84   0.00
354583.15   4122345.04   0.00
349338.24   4122891.32   0.00
348518.51   4137134.31   0.00
347723.20   4121866.51   0.00
342052.86   4126596.88   0.00
344800.13   4127245.70   0.00
357064.91   4125185.09   0.00
346954.13   4120662.86   0.00
356278.15   4131846.68   0.00
345981.20   4130801.72   0.00
351426.31   4128030.03   0.00
357588.61   4120396.74   0.00
354741.84   4125719.78   0.00
349770.99   4123594.47   0.00
339385.54   4128645.89   0.00
351707.08   4121780.45   0.00
344452.22   4139771.11   0.00
343773.49   4136016.11   0.00
350165.29   4138198.19   0.00
339332.44   4124197.52   0.00
338895.41   4138621.17   0.00
338886.87   4121073.03   0.00
347626.76   4136427.50   0.00
347257.48   4129224.52   0.00
347486.37   4131603.14   0.00
354381.12   4139162.57   0.00
355977.23   4134541.46   0.00
350374.03   4126640.83   0.00
357523.91   4126899.01   0.00
355474.90   4125327.92   0.00
357970.09   4120607.32   0.00
355497.48   4122948.70   0.00
348641.80   4128182.01   0.00
343413.98   4139033.17   0.00
345609.49   4127439.19   0.00
357700.31   4132387.46   0.00
339765.80   4133755.91   0.00
338053.71   4136421.40   0.00
343354.78   4122990.81   0.00
349135.59   4130447.10   0.00
348564.29   4138197.58   0.00
352929.65   4125084.38   0.00
343819.88   4123245.95   0.00
340368.85   4129887.39   0.00
343398.11   4136494.64   0.00
342841.46   4121327.56   0.00
355980.29   4127609.49   0.00
354204.11   4139251.69   0.00
347780.57   4130690.02   0.00
343928.53   4129936.22   0.00
345871.94   4136795.56   0.00
352009.83   4123880.73   0.00
357326.15   4139019.75   0.00
346249.76   4126438.18   0.00
349800.90   4133221.23   0.00
352553.06   4129433.27   0.00
349202.73   4127552.72   0.00
338858.18   4121873.23   0.00
340038.64   4123895.38   0.00
343321.21   4127895.75   0.00
344089.05   4124336.07   0.00
347385.05   4130056.46   0.00
343030.67   4125810.11   0.00
344354.56   4126102.48   0.00
340623.98   4136030.15   0.00
344111.03   4137344.28   0.00
350098.76   4133830.99   0.00
344572.47   4136749.78   0.00
342360.48   4127052.22   0.00
350549.82   4134899.75   0.00
340641.07   4131087.37   0.00
350601.09   4131910.15   0.00
357220.56   4121217.08   0.00
352524.37   4133460.49   0.00
357840.69   4121864.07   0.00
348102.85   4139049.65   0.00
349445.66   4125877.25   0.00
347742.12   4120599.99   0.00
356862.27   4126990.57   0.00
355604.30   4139543.44   0.00
344051.21   4138563.19   0.00
345879.88   4120498.67   0.00
345559.43   4121733.45   0.00
350822.66   4129690.24   0.00
343781.43   4136122.32   0.00
341155.00   4136204.72   0.00
357678.95   4136184.58   0.00
349495.71   4124229.87   0.00
338559.10   4126364.33   0.00
357407.94   4134400.46   0.00
338558.49   4138154.24   0.00
356710.90   4122357.25   0.00
347440.60   4122197.94   0.00
345676.63   4132671.90   0.00
343337.08   4138559.53   0.00
350729.27   4136238.29   0.00
353068.21   4138273.26   0.00
354279.79   4129269.69   0.00
347649.95   4139317.00   0.00
339318.40   4122023.99   0.00
348625.32   4130119.94   0.00
351390.30   4135377.06   0.00
350839.14   4123732.41   0.00
348577.72   4133371.99   0.00
357286.48   4135790.89   0.00
340115.54   4129874.57   0.00
351652.15   4129390.55   0.00
344266.67   4137453.54   0.00
344172.67   4120001.83   0.00
346075.20   4136608.17   0.00
356446.00   4123547.47   0.00
345633.90   4133476.97   0.00
340804.04   4120770.90   0.00
357479.96   4124148.69   0.00
339890.93   4121019.32   0.00
351746.15   4133697.32   0.00
342052.25   4138561.97   0.00
357706.41   4128066.65   0.00
338174.57   4124575.33   0.00
340312.69   4126936.86   0.00
355594.53   4127920.16   0.00
350380.14   4135688.96   0.00
354702.78   4127825.56   0.00
339017.49   4124596.09   0.00
343866.27   4131617.79   0.00
356951.99   4133369.55   0.00
338302.13   4120612.81   0.00
349346.78   4129174.47   0.00
338513.32   4137293.62   0.00
346772.24   4136255.38   0.00
353928.22   4136905.42   0.00
342914.09   4125280.92   0.00
347349.04   4136590.47   0.00
339676.69   4120547.50   0.00
345861.57   4125183.26   0.00
350291.63   4133152.87   0.00
353801.26   4126799.52   0.00
341056.73   4138273.26   0.00
353418.56   4121333.66   0.00
342336.68   4124669.94   0.00
348868.86   4135000.46   0.00
349442.61   4134545.12   0.00
339145.05   4124037.60   0.00
344020.69   4121871.40   0.00
355577.44   4124699.24   0.00
356578.45   4127331.16   0.00
349531.11   4132662.13   0.00
340757.65   4137971.74   0.00
345926.88   4124971.47   0.00
340003.23   4129720.15   0.00
348202.34   4127651.60   0.00
357230.32   4120872.22   0.00
350347.79   4122102.73   0.00
348127.26   4134683.68   0.00
341632.31   4133417.16   0.00
348719.93   4139183.32   0.00
339655.32   4133728.45   0.00
357810.79   4122345.04   0.00
357340.80   4123728.75   0.00
344934.42   4130733.36   0.00
339499.68   4125473.80   0.00
344440.63   4129745.78   0.00
354595.97   4129603.56   0.00
346335.83   4133590.50   0.00
357321.88   4130097.35   0.00
344510.21   4123107.39   0.00
347623.71   4129698.78   0.00
352969.33   4139573.35   0.00
341802.61   4129127.48   0.00
350698.75   4132600.48   0.00
341303.32   4123201.39   0.00
345789.54   4130269.48   0.00
354823.63   4137006.13   0.00
339444.14   4129607.84   0.00
339375.16   4125218.67   0.00
340490.31   4135549.79   0.00
355910.70   4127728.51   0.00
351028.35   4126491.90   0.00
345143.16   4124668.11   0.00
353834.22   4134584.19   0.00
339193.88   4123983.89   0.00
342148.69   4138860.44   0.00
354676.53   4124670.55   0.00
342474.62   4139358.50   0.00
342858.55   4128795.43   0.00
351001.50   4130329.91   0.00
342513.69   4125437.18   0.00
354293.22   4120687.28   0.00
351097.32   4139662.47   0.00
354855.98   4139794.31   0.00
339865.29   4129664.60   0.00
352217.96   4136734.52   0.00
348564.90   4125197.91   0.00
340135.07   4131187.48   0.00
345318.34   4130419.63   0.00
350560.81   4124022.95   0.00
347330.73   4124273.20   0.00
344993.01   4125752.13   0.00
348038.15   4121535.69   0.00
343837.58   4130953.70   0.00
346331.55   4127655.87   0.00
354392.71   4136802.27   0.00
343471.36   4130501.42   0.00
348101.63   4133821.83   0.00
343324.87   4122150.94   0.00
347683.52   4126991.18   0.00
341549.30   4133848.69   0.00
354769.92   4135329.45   0.00
339342.20   4137242.96   0.00
338680.56   4128075.81   0.00
347392.38   4135046.24   0.00
356951.38   4125603.81   0.00
355643.36   4134232.00   0.00
348243.84   4123182.47   0.00
354511.12   4124890.29   0.00
348273.14   4125713.06   0.00
343164.95   4137881.41   0.00
349353.50   4131573.23   0.00
350509.54   4124394.05   0.00
354213.26   4133680.23   0.00
344480.91   4130552.08   0.00
344689.05   4135911.13   0.00
355291.79   4130177.92   0.00
355924.74   4132998.44   0.00
348248.73   4128847.93   0.00
356709.07   4132024.90   0.00
351760.19   4122361.52   0.00
346564.10   4123648.18   0.00
356167.06   4122750.94   0.00
350226.33   4121175.57   0.00
349020.23   4134953.46   0.00
340122.26   4135614.49   0.00
342425.79   4137269.20   0.00
347490.65   4124823.76   0.00
338086.06   4128741.72   0.00
352750.21   4124897.00   0.00
345662.59   4136569.72   0.00
355760.55   4121890.32   0.00
340081.36   4126684.77   0.00
356585.77   4132031.62   0.00
353413.07   4130624.10   0.00
347387.49   4128528.09   0.00
346941.92   4131803.95   0.00
346085.57   4123102.51   0.00
339062.65   4124347.67   0.00
352390.70   4120382.09   0.00
354619.16   4127569.20   0.00
356851.89   4133259.07   0.00
351307.29   4129242.23   0.00
343534.84   4137359.54   0.00
348785.24   4120794.09   0.00
356958.71   4132731.10   0.00
356095.03   4137531.66   0.00
353911.13   4130892.06   0.00
343033.11   4127027.19   0.00
350780.54   4135344.71   0.00
351090.00   4138806.73   0.00
347012.12   4133703.42   0.00
349583.61   4138436.84   0.00
355324.75   4129537.64   0.00
352618.37   4139164.40   0.00
339311.69   4132074.95   0.00
342483.17   4134208.20   0.00
349051.36   4131875.36   0.00
355125.16   4122848.60   0.00
355343.67   4120610.37   0.00
353312.97   4133429.36   0.00
353211.04   4123065.89   0.00
343125.89   4136392.71   0.00
355278.36   4139501.94   0.00
339386.15   4130486.16   0.00
345663.81   4126477.25   0.00
355659.84   4135255.59   0.00
355000.64   4134294.26   0.00
344455.89   4132949.00   0.00
347214.76   4129150.06   0.00
343243.08   4132965.48   0.00
338689.72   4138154.85   0.00
351915.83   4121963.56   0.00
340437.21   4125315.71   0.00
357323.71   4132761.62   0.00
343897.40   4136633.20   0.00
350503.43   4135146.95   0.00
341003.63   4122410.96   0.00
352229.56   4121732.23   0.00
339123.69   4134931.49   0.00
352504.23   4131969.97   0.00
341512.68   4129594.41   0.00
339627.25   4127456.28   0.00
353897.09   4127668.69   0.00
344454.05   4121652.88   0.00
347816.58   4128760.64   0.00
355474.90   4137144.69   0.00
341350.32   4131144.75   0.00
350342.30   4133557.54   0.00
347850.15   4128057.50   0.00
339467.94   4139278.54   0.00
353303.81   4138107.85   0.00
347314.25   4130072.94   0.00
352960.78   4137899.72   0.00
347003.57   4127754.14   0.00
347836.73   4135018.77   0.00
353876.95   4122009.34   0.00
351731.50   4129486.37   0.00
353623.04   4128519.55   0.00
349370.59   4121819.51   0.00
350598.65   4126488.85   0.00
356314.77   4135816.52   0.00
351972.59   4128716.70   0.00
341243.51   4134194.77   0.00
353314.80   4127333.60   0.00
341256.32   4135203.10   0.00
341252.66   4128322.40   0.00
350793.36   4128339.49   0.00
338828.88   4137958.92   0.00
354827.30   4137290.57   0.00
349172.22   4134288.16   0.00
346929.11   4128225.35   0.00
343118.56   4126763.51   0.00
342846.95   4131568.35   0.00
346401.14   4137180.70   0.00
350214.73   4135365.46   0.00
352035.46   4125018.46   0.00
345017.43   4138388.62   0.00
353524.16   4130325.02   0.00
355444.99   4121079.13   0.00
344509.60   4137261.27   0.00
343746.02   4122480.54   0.00
340493.97   4131440.78   0.00
346722.80   4121259.80   0.00
348254.83   4134180.12   0.00
345475.81   4128966.95   0.00
338584.12   4126786.71   0.00
345038.79   4133638.11   0.00
347967.96   4128012.94   0.00
354514.79   4121878.72   0.00
344841.03   4137800.23   0.00
348349.44   4137549.97   0.00
346034.30   4130431.84   0.00
339361.13   4125172.28   0.00
339040.07   4130234.69   0.00
344153.75   4136198.61   0.00
355730.03   4132934.97   0.00
351535.57   4126241.65   0.00
353134.74   4125806.45   0.00
354573.38   4121423.99   0.00
346925.44   4129738.46   0.00
356904.39   4121938.54   0.00
353212.87   4136331.06   0.00
353928.22   4120968.66   0.00
344289.86   4123165.99   0.00
339510.67   4127085.18   0.00
353948.97   4120361.95   0.00
338817.29   4128239.39   0.00
357991.45   4131541.49   0.00
357904.78   4125490.28   0.00
345556.38   4122338.33   0.00
350695.70   4134575.64   0.00
346901.03   4139575.18   0.00
353964.84   4123465.07   0.00
353242.16   4134218.57   0.00
350951.45   4124013.18   0.00
354299.33   4131258.89   0.00
354234.02   4125838.80   0.00
349157.57   4139624.01   0.00
348485.55   4130555.13   0.00
356073.67   4125254.68   0.00
343739.92   4134476.15   0.00
356854.34   4120478.53   0.00
339788.38   4137929.62   0.00
341426.01   4132786.03   0.00
352332.10   4129288.00   0.00
348234.69   4126152.53   0.00
341520.62   4121859.80   0.00
346075.81   4138026.06   0.00
353500.96   4131752.07   0.00
353008.39   4125097.81   0.00
355589.04   4134833.22   0.00
357958.49   4120992.46   0.00
355711.72   4130926.85   0.00
340640.46   4138994.11   0.00
346722.80   4133357.95   0.00
355433.39   4122935.88   0.00
346230.23   4131966.92   0.00
354810.82   4139384.14   0.00
352556.72   4127735.83   0.00
357985.96   4134228.34   0.00
347453.41   4127137.06   0.00
340360.30   4126817.84   0.00
346205.21   4134327.83   0.00
349429.79   4124757.84   0.00
345733.39   4129331.34   0.00
342750.51   4132494.28   0.00
351342.08   4130313.43   0.00
353610.83   4136816.92   0.00
352709.92   4128086.18   0.00
340011.78   4122396.31   0.00
349778.31   4130964.08   0.00
342607.68   4120491.96   0.00
339134.68   4128097.17   0.00
347199.50   4123938.72   0.00
341540.15   4129403.97   0.00
357440.29   4131557.97   0.00
341203.22   4130233.47   0.00
353345.93   4135102.39   0.00
357447.61   4138876.92   0.00
341265.48   4131864.99   0.00
339379.44   4135054.78   0.00
350912.38   4136079.59   0.00
344191.60   4137510.91   0.00
345089.45   4132230.60   0.00
349725.82   4128825.34   0.00
357744.87   4123410.14   0.00
341914.30   4135586.41   0.00
345961.67   4137830.74   0.00
347732.35   4132032.84   0.00
351525.80   4126628.01   0.00
354283.46   4125300.45   0.00
357683.83   4136088.14   0.00
344640.83   4130398.88   0.00
356726.16   4127396.47   0.00
351074.13   4133031.40   0.00
354010.62   4127067.48   0.00
356279.37   4128399.30   0.00
344059.76   4121150.55   0.00
343245.52   4134105.04   0.00
344353.34   4136361.58   0.00
344381.42   4125278.48   0.00
342437.39   4121239.05   0.00
350518.69   4130061.34   0.00
341983.89   4130483.11   0.00
350425.31   4133563.04   0.00
343417.65   4125562.91   0.00
341454.70   4128418.84   0.00
344737.88   4134756.92   0.00
341951.54   4120078.74   0.00
338161.75   4125717.34   0.00
346034.91   4124941.56   0.00
348214.55   4133709.52   0.00
351397.63   4129468.67   0.00
346885.77   4138632.77   0.00
340733.85   4128402.36   0.00
351484.91   4133959.17   0.00
347424.12   4130204.17   0.00
340813.81   4120712.30   0.00
346104.50   4127850.58   0.00
355289.96   4129607.23   0.00
338742.21   4123103.12   0.00
356632.16   4124478.29   0.00
356850.06   4122378.00   0.00
352748.37   4130127.87   0.00
350444.23   4132345.96   0.00
343440.23   4137706.84   0.00
344404.61   4133381.76   0.00
352556.11   4130761.44   0.00
352827.11   4138990.45   0.00
342207.89   4125071.57   0.00
352014.10   4139333.48   0.00
354691.79   4125400.56   0.00
342725.49   4136986.60   0.00
357722.89   4132284.31   0.00
342308.60   4133041.78   0.00
338617.08   4121984.92   0.00
357337.75   4131693.47   0.00
343047.15   4132734.76   0.00
357385.36   4121419.72   0.00
343984.68   4120390.03   0.00
340553.18   4120895.41   0.00
356472.85   4136630.76   0.00
351384.20   4127751.09   0.00
343835.75   4132817.77   0.00
341781.85   4138315.99   0.00
350967.93   4122641.07   0.00
355567.06   4136453.75   0.00
350307.50   4126686.61   0.00
347282.51   4139633.78   0.00
356137.15   4132033.45   0.00
355894.83   4120345.47   0.00
352832.00   4130024.11   0.00
343988.34   4130998.87   0.00
352669.64   4125316.93   0.00
343106.36   4130413.53   0.00
348843.84   4139356.67   0.00
355839.29   4120048.83   0.00
339293.98   4121381.27   0.00
355298.50   4128074.59   0.00
346981.60   4130097.35   0.00
352604.94   4129423.51   0.00
352234.44   4139139.38   0.00
352999.24   4139944.46   0.00
342788.96   4129442.43   0.00
351217.57   4132779.93   0.00
357156.47   4121663.87   0.00
346749.66   4135100.56   0.00
346921.17   4131756.34   0.00
349598.86   4133309.73   0.00
353627.92   4122835.78   0.00
357182.71   4124851.83   0.00
345845.09   4136465.35   0.00
352985.20   4124752.95   0.00
352067.20   4136475.11   0.00
347597.46   4125000.76   0.00
355044.59   4128446.30   0.00
352759.97   4134915.62   0.00
343197.91   4127987.91   0.00
349041.60   4120609.76   0.00
344721.40   4120919.83   0.00
357777.83   4131684.32   0.00
340003.23   4128506.12   0.00
357886.47   4133267.62   0.00
338000.61   4120839.26   0.00
338195.93   4131540.27   0.00
352177.07   4131526.84   0.00
345906.13   4130853.60   0.00
341634.75   4136780.91   0.00
341802.00   4130578.33   0.00
353076.14   4132052.98   0.00
342856.11   4139805.29   0.00
349200.90   4129333.78   0.00
342838.40   4138019.96   0.00
339177.40   4128235.72   0.00
351551.44   4139882.81   0.00
356811.00   4123994.87   0.00
343334.64   4132229.99   0.00
342027.83   4125512.25   0.00
355443.16   4121433.15   0.00
351310.34   4126554.77   0.00
346935.21   4139230.93   0.00
352697.10   4123249.61   0.00
338697.04   4125160.68   0.00
350982.57   4120990.02   0.00
345223.73   4133721.73   0.00
338733.05   4123882.56   0.00
338775.78   4124385.51   0.00
338753.20   4129854.43   0.00
356556.47   4122588.58   0.00
353615.10   4124555.19   0.00
351509.93   4129816.58   0.00
347891.05   4137168.49   0.00
357386.58   4130925.63   0.00
338701.93   4131263.16   0.00
348681.48   4136810.21   0.00
340212.59   4133810.85   0.00
346092.90   4130547.20   0.00
357693.59   4135490.59   0.00
348099.80   4135142.06   0.00
356784.75   4125407.88   0.00
339309.85   4131003.75   0.00
343575.12   4133354.90   0.00
356181.10   4121267.74   0.00
341127.54   4122727.74   0.00
340754.60   4133099.77   0.00
338076.91   4127244.48   0.00
343023.35   4133093.66   0.00
354920.07   4134565.87   0.00
342553.36   4124905.55   0.00
343625.78   4129961.24   0.00
349990.11   4127235.33   0.00
346197.88   4123137.91   0.00
339073.03   4120278.33   0.00
347795.22   4131358.99   0.00
349782.59   4138790.86   0.00
350061.53   4121972.72   0.00
353245.83   4139871.82   0.00
340261.42   4127486.19   0.00
339021.15   4123601.18   0.00
341877.07   4136299.33   0.00
355399.21   4134654.99   0.00
342257.33   4132226.33   0.00
343323.65   4123018.28   0.00
342980.62   4125938.29   0.00
354584.37   4131929.07   0.00
348522.78   4131436.51   0.00
354881.62   4131169.77   0.00
338879.54   4130695.52   0.00
342403.82   4123839.84   0.00
341758.05   4139591.66   0.00
342539.32   4124724.88   0.00
349957.76   4138248.24   0.00
349339.46   4138395.95   0.00
339579.64   4138919.64   0.00
354373.18   4135159.76   0.00
354677.14   4134537.80   0.00
353580.31   4132982.57   0.00
353972.78   4121048.62   0.00
352767.30   4123522.45   0.00
345280.50   4136662.50   0.00
342350.72   4130378.73   0.00
343240.03   4131143.53   0.00
341993.04   4137701.96   0.00
355997.99   4128263.80   0.00
345739.49   4137272.26   0.00
356461.26   4134546.95   0.00
348289.01   4132187.87   0.00
343744.80   4137421.19   0.00
343027.01   4125273.60   0.00
350441.18   4125919.98   0.00
352435.87   4130342.11   0.00
341329.57   4137038.48   0.00
341513.90   4134435.25   0.00
339165.20   4120883.82   0.00
354834.62   4129161.05   0.00
343153.97   4127738.27   0.00
347848.93   4139264.50   0.00
355753.23   4130160.83   0.00
353088.35   4126541.95   0.00
343416.43   4123251.44   0.00
351857.23   4137239.30   0.00
346909.57   4136211.43   0.00
352075.75   4131047.70   0.00
346818.02   4138306.83   0.00
342867.09   4139825.43   0.00
339879.94   4132379.53   0.00
346534.20   4134174.02   0.00
351762.02   4139021.58   0.00
338541.40   4125989.56   0.00
341902.10   4124530.78   0.00
356132.88   4125114.90   0.00
346057.50   4135793.33   0.00
346202.15   4138219.55   0.00
352159.37   4135192.11   0.00
353053.56   4128027.59   0.00
355125.77   4138690.76   0.00
356660.85   4121031.53   0.00
346233.89   4130195.62   0.00
342068.73   4121796.93   0.00
342698.02   4135342.88   0.00
350544.94   4121997.13   0.00
353059.66   4127815.18   0.00
353119.48   4122304.15   0.00
344024.96   4131330.30   0.00
357128.39   4135249.49   0.00
344376.54   4130411.08   0.00
346393.20   4127190.16   0.00
351575.24   4133076.57   0.00
345657.09   4127502.06   0.00
356683.43   4138567.46   0.00
349902.22   4123120.82   0.00
353237.89   4133237.71   0.00
349178.32   4126565.14   0.00
345687.61   4127734.00   0.00
349561.02   4135555.28   0.00
343030.06   4138593.10   0.00
340869.35   4132361.83   0.00
353265.36   4127368.39   0.00
351766.29   4121007.11   0.00
344296.58   4120435.19   0.00
342865.26   4130441.60   0.00
346905.91   4122573.32   0.00
338472.43   4121816.46   0.00
345414.17   4127464.83   0.00
347585.25   4127996.46   0.00
351672.90   4138240.30   0.00
354772.36   4123408.31   0.00
347993.59   4121174.96   0.00
351563.65   4132378.92   0.00
354652.12   4125688.04   0.00
348972.62   4134064.15   0.00
347584.64   4133745.54   0.00
341775.75   4132114.02   0.00
341906.98   4131805.78   0.00
345174.90   4127182.84   0.00
346877.83   4128432.26   0.00
354468.40   4120418.10   0.00
347931.33   4130690.02   0.00
348351.88   4126050.60   0.00
341407.70   4122459.79   0.00
346484.15   4121211.58   0.00
357602.04   4137789.85   0.00
341925.90   4131103.24   0.00
357757.07   4132410.66   0.00
339094.39   4137638.48   0.00
340631.31   4126542.56   0.00
357847.41   4129692.68   0.00
344257.52   4122113.71   0.00
354323.13   4123075.66   0.00
338522.48   4127518.54   0.00
339170.69   4128355.36   0.00
354195.56   4133039.34   0.00
343777.76   4134657.43   0.00
344021.30   4130059.51   0.00
355138.58   4127572.25   0.00
341514.51   4137186.80   0.00
349976.07   4129281.90   0.00
353069.43   4126419.87   0.00
348751.06   4139040.50   0.00
349017.18   4132475.97   0.00
340174.14   4122132.63   0.00
349255.23   4138407.54   0.00
356853.11   4125434.13   0.00
349068.45   4120636.62   0.00
352696.49   4127693.72   0.00
340772.30   4126523.64   0.00
342703.51   4122673.42   0.00
356801.84   4127602.16   0.00
355760.55   4123261.21   0.00
349868.04   4121604.05   0.00
341062.23   4124687.64   0.00
355817.32   4126396.68   0.00
338807.52   4134965.06   0.00
354798.00   4138960.54   0.00
355761.16   4130683.31   0.00
356388.01   4122528.15   0.00
356331.86   4126278.27   0.00
344278.88   4135018.77   0.00
349784.42   4134906.46   0.00
346164.31   4121877.50   0.00
344204.41   4129038.36   0.00
344443.07   4126462.60   0.00
347849.54   4138912.32   0.00
353372.78   4121089.51   0.00
348505.69   4136958.53   0.00
338288.71   4131872.31   0.00
351481.25   4126327.10   0.00
342522.84   4120465.71   0.00
346850.98   4121644.95   0.00
357638.05   4135864.74   0.00
346592.18   4120117.19   0.00
342609.52   4139350.57   0.00
342219.49   4131114.84   0.00
347582.20   4135736.56   0.00
343560.47   4122352.37   0.00
347814.14   4134025.09   0.00
349282.69   4130805.99   0.00
343444.50   4130602.13   0.00
349807.61   4136470.84   0.00
350710.35   4138098.09   0.00
353231.18   4127099.83   0.00
340226.02   4133035.68   0.00
354876.13   4132046.88   0.00
347966.12   4125394.45   0.00
341103.73   4133331.10   0.00
354561.17   4123211.77   0.00
348008.24   4132056.64   0.00
338545.06   4135348.98   0.00
345616.81   4138306.83   0.00
339170.08   4125545.82   0.00
348225.53   4122640.46   0.00
354414.69   4120891.75   0.00
341490.10   4137318.64   0.00
349814.33   4127833.49   0.00
346903.47   4125373.70   0.00
343741.75   4138845.79   0.00
354276.13   4125664.24   0.00
344747.03   4122893.15   0.00
342853.05   4132027.34   0.00
346603.17   4122809.53   0.00
341687.25   4134656.82   0.00
356667.56   4132706.69   0.00
349896.73   4121835.99   0.00
343185.09   4138556.47   0.00
347426.56   4130143.74   0.00
357172.95   4135057.83   0.00
356947.72   4121264.08   0.00
354485.49   4121917.17   0.00
347511.40   4133522.14   0.00
353713.37   4132673.73   0.00
340587.36   4126270.33   0.00
355518.85   4139177.83   0.00
349106.91   4125253.46   0.00
339044.34   4124867.70   0.00
350143.93   4127073.58   0.00
341018.89   4129961.85   0.00
341848.99   4130881.07   0.00
353179.91   4121677.91   0.00
345270.12   4135418.56   0.00
343642.87   4132630.39   0.00
341676.26   4129541.92   0.00
357844.36   4120506.61   0.00
346021.49   4134341.26   0.00
344671.96   4132165.29   0.00
347156.77   4124987.33   0.00
343426.80   4125264.44   0.00
355434.61   4130435.50   0.00
357217.51   4130563.68   0.00
348314.65   4139096.04   0.00
348434.89   4128006.84   0.00
354605.12   4128617.21   0.00
341919.80   4139727.16   0.00
347961.24   4127887.20   0.00
351447.07   4133079.62   0.00
350266.00   4129390.55   0.00
355158.12   4136852.32   0.00
355520.68   4120040.89   0.00
355564.62   4123753.78   0.00
354865.75   4128614.76   0.00
349745.96   4122322.46   0.00
353359.97   4137911.92   0.00
345366.56   4131371.81   0.00
339145.05   4139768.06   0.00
348139.47   4120098.27   0.00
355615.28   4121043.12   0.00
356361.77   4126983.86   0.00
357218.12   4138713.34   0.00
348140.08   4120605.49   0.00
339519.82   4132184.21   0.00
356943.45   4135490.59   0.00
344147.04   4130964.69   0.00
341094.58   4126129.95   0.00
349237.53   4125805.84   0.00
342839.01   4132284.31   0.00
346023.93   4121453.29   0.00
342601.58   4138704.79   0.00
352180.73   4139116.18   0.00
344068.30   4122387.16   0.00
342544.21   4126792.20   0.00
355712.94   4130502.03   0.00
347848.32   4125573.29   0.00
344391.80   4122095.40   0.00
342088.87   4130042.42   0.00
346636.74   4136724.75   0.00
349149.02   4130906.09   0.00
353266.58   4123115.33   0.00
349302.22   4137977.23   0.00
352942.47   4130995.21   0.00
356229.32   4131626.94   0.00
350297.74   4139208.35   0.00
345165.75   4120849.64   0.00
344259.96   4123247.78   0.00
342803.61   4136046.02   0.00
342193.85   4135328.84   0.00
339582.08   4134658.04   0.00
355488.33   4120118.41   0.00
354981.11   4127788.32   0.00
352217.96   4139265.72   0.00
356450.27   4125910.21   0.00
352493.85   4127834.10   0.00
342593.65   4131811.88   0.00
342140.14   4135782.95   0.00
351241.98   4138890.35   0.00
350314.83   4137606.13   0.00
343025.18   4122918.18   0.00
346695.33   4123261.21   0.00
341084.20   4125421.92   0.00
343866.88   4133517.87   0.00
357539.17   4136772.97   0.00
340528.76   4132836.09   0.00
347334.39   4137139.81   0.00
351143.10   4122918.18   0.00
340103.95   4123416.24   0.00
357656.97   4130041.20   0.00
350657.25   4120247.81   0.00
348918.30   4129310.59   0.00
338726.95   4123284.40   0.00
343413.98   4138947.72   0.00
338605.49   4132790.31   0.00
340951.75   4127743.16   0.00
349279.03   4125721.00   0.00
338910.67   4128803.37   0.00
345699.82   4124413.59   0.00
338692.16   4122701.50   0.00
341819.70   4129993.59   0.00
357984.74   4123176.98   0.00
346000.12   4138637.04   0.00
354478.77   4128495.74   0.00
339431.93   4128810.08   0.00
356651.08   4131596.42   0.00
338191.05   4137611.01   0.00
347243.45   4132154.91   0.00
349546.37   4134333.93   0.00
355061.07   4123687.86   0.00
343155.80   4129389.93   0.00
340717.37   4138815.88   0.00
347767.75   4126700.03   0.00
351950.62   4125819.88   0.00
354055.18   4137693.41   0.00
354132.08   4139613.03   0.00
354207.16   4125029.45   0.00
351597.22   4120242.93   0.00
338905.79   4134173.41   0.00
345421.49   4122070.38   0.00
342307.38   4120946.07   0.00
343268.11   4126727.50   0.00
355659.84   4133179.72   0.00
346927.27   4122993.26   0.00
340172.92   4134593.34   0.00
353179.30   4126707.97   0.00
339779.23   4129025.54   0.00
353601.06   4123854.49   0.00
344395.46   4133144.93   0.00
348943.94   4129922.18   0.00
344319.16   4135753.65   0.00
343706.35   4128690.45   0.00
346384.66   4131826.53   0.00
356527.18   4123549.91   0.00
352501.17   4129399.09   0.00
352023.87   4124488.05   0.00
351195.59   4137428.51   0.00
349700.80   4123858.76   0.00
342793.24   4132760.40   0.00
355553.64   4124076.05   0.00
348854.21   4134321.12   0.00
351993.35   4130337.84   0.00
346489.64   4122659.38   0.00
351716.24   4131517.69   0.00
338190.44   4132970.37   0.00
351144.93   4122343.82   0.00
357786.98   4139711.91   0.00
349060.52   4129997.86   0.00
343162.51   4120955.84   0.00
346061.77   4138240.91   0.00
356361.16   4120587.79   0.00
350462.54   4132217.17   0.00
341686.03   4136483.05   0.00
346265.63   4137037.26   0.00
342448.99   4132782.98   0.00
348829.19   4133279.82   0.00
346962.68   4124400.77   0.00
343851.01   4122530.59   0.00
344424.15   4131879.02   0.00
355303.38   4126086.61   0.00
341306.38   4134717.86   0.00
357934.69   4129947.20   0.00
338875.88   4121312.30   0.00
339966.00   4139223.61   0.00
342475.23   4123614.00   0.00
351611.26   4135081.03   0.00
343185.71   4134640.34   0.00
345038.79   4137352.82   0.00
342495.99   4136963.41   0.00
341405.87   4125935.85   0.00
340607.50   4120303.35   0.00
350587.66   4124105.35   0.00
338994.29   4136342.66   0.00
339226.23   4136866.36   0.00
357846.19   4128894.92   0.00
352726.40   4127469.10   0.00
339020.54   4127550.28   0.00
346817.41   4125216.22   0.00
355131.26   4122923.06   0.00
354317.64   4127680.29   0.00
355382.73   4131622.67   0.00
342712.06   4130462.36   0.00
348801.11   4129079.26   0.00
348179.75   4127614.98   0.00
355466.35   4138347.12   0.00
341688.47   4135853.14   0.00
346376.72   4133002.72   0.00
352787.44   4125678.27   0.00
342572.28   4122279.12   0.00
346717.92   4132547.99   0.00
354142.46   4136545.30   0.00
340473.22   4131197.24   0.00
349738.03   4121259.80   0.00
353422.83   4126261.18   0.00
357221.17   4137537.16   0.00
338135.50   4122307.20   0.00
346067.87   4137427.29   0.00
347025.54   4126401.56   0.00
352156.32   4132055.42   0.00
340437.21   4126347.85   0.00
355562.18   4120735.50   0.00
351805.96   4137710.50   0.00
351986.63   4139186.38   0.00
355510.91   4122750.33   0.00
348442.82   4134969.94   0.00
353049.90   4134405.35   0.00
343825.37   4128290.66   0.00
343160.07   4128427.99   0.00
344985.08   4126259.96   0.00
351506.27   4136818.75   0.00
338939.97   4128772.85   0.00
345566.15   4125667.90   0.00
351841.98   4134099.55   0.00
350338.02   4130540.48   0.00
355327.80   4122342.60   0.00
350488.17   4132522.35   0.00
350874.54   4124857.94   0.00
354575.21   4128056.89   0.00
352794.15   4137784.36   0.00
346965.73   4135696.89   0.00
340478.71   4127798.09   0.00
343069.73   4132892.24   0.00
340533.65   4128219.24   0.00
353525.38   4125943.78   0.00
349416.36   4133592.33   0.00
352947.36   4126247.75   0.00
357207.13   4130872.52   0.00
338879.54   4135950.80   0.00
343138.71   4135336.16   0.00
356560.14   4136145.51   0.00
343514.08   4129340.50   0.00
355133.70   4120731.83   0.00
342618.67   4132065.80   0.00
350939.24   4129065.22   0.00
347280.68   4138353.22   0.00
343486.01   4120518.81   0.00
355676.93   4134772.79   0.00
339752.37   4124087.65   0.00
341029.88   4131042.21   0.00
352432.81   4126151.92   0.00
340809.53   4134920.50   0.00
347751.27   4129534.59   0.00
352064.76   4128705.10   0.00
348470.90   4126968.60   0.00
343518.36   4135457.63   0.00
347727.47   4122107.61   0.00
345041.84   4133073.52   0.00
339300.70   4121196.33   0.00
345136.45   4124336.68   0.00
339965.39   4128532.98   0.00
357053.32   4121073.03   0.00
349529.28   4128843.04   0.00
344159.25   4130527.67   0.00
344195.26   4129696.34   0.00
345201.76   4122096.62   0.00
348872.52   4127084.57   0.00
350068.85   4122534.26   0.00
344047.55   4127289.04   0.00
346683.74   4137764.21   0.00
352861.29   4128161.26   0.00
349664.78   4129410.69   0.00
344001.77   4132945.34   0.00
351360.39   4124190.19   0.00
356041.93   4139761.96   0.00
345893.31   4124273.20   0.00
338845.36   4139883.42   0.00
346841.82   4136750.39   0.00
357678.33   4127919.55   0.00
349172.83   4130321.97   0.00
355623.83   4137047.64   0.00
356062.07   4137344.89   0.00
339958.07   4122399.37   0.00
341220.92   4129350.87   0.00
348091.25   4125746.64   0.00
347356.98   4124167.00   0.00
338695.82   4124590.59   0.00
351388.47   4132766.50   0.00
343669.73   4138798.18   0.00
357045.99   4123965.58   0.00
346532.36   4137896.66   0.00
345480.09   4135103.61   0.00
342897.61   4122163.15   0.00
344504.10   4126814.78   0.00
348640.58   4120624.41   0.00
347089.02   4130038.76   0.00
351384.20   4139094.21   0.00
339746.88   4123372.91   0.00
350930.08   4121377.61   0.00
351420.82   4128907.74   0.00
344261.79   4136768.09   0.00
343503.71   4124657.12   0.00
340744.83   4136946.93   0.00
351622.85   4121721.24   0.00
343141.76   4135433.21   0.00
339796.93   4124300.06   0.00
340074.65   4132695.70   0.00
357613.03   4120678.73   0.00
345563.71   4120046.39   0.00
341021.33   4123322.24   0.00
351250.53   4125459.15   0.00
347406.41   4126186.71   0.00
346951.69   4134415.72   0.00
345521.59   4137394.33   0.00
355150.79   4128927.88   0.00
350945.95   4135371.56   0.00
355065.34   4137838.07   0.00
347668.26   4126602.37   0.00
341904.54   4121541.18   0.00
346427.99   4133096.71   0.00
356954.44   4124242.68   0.00
340440.87   4127716.91   0.00
354096.68   4136879.18   0.00
349131.93   4125478.07   0.00
338410.78   4123830.68   0.00
350500.38   4128954.13   0.00
342464.86   4136549.58   0.00
352746.54   4135901.36   0.00
355924.74   4127217.02   0.00
345771.84   4127243.87   0.00
354110.72   4125580.61   0.00
343199.74   4123531.60   0.00
341129.98   4132067.63   0.00
355519.46   4127996.46   0.00
353195.78   4130314.65   0.00
344988.74   4124338.51   0.00
357768.67   4132242.81   0.00
342926.30   4127365.34   0.00
354148.56   4138791.47   0.00
340002.62   4134603.72   0.00
351132.72   4129439.37   0.00
350172.00   4137015.29   0.00
347367.96   4123645.74   0.00
338855.13   4136938.99   0.00
350026.12   4127326.27   0.00
356011.41   4131385.24   0.00
357423.81   4127494.74   0.00
344711.02   4128803.98   0.00
341211.77   4128191.17   0.00
345850.58   4137457.81   0.00
353762.20   4130828.58   0.00
349614.73   4133519.09   0.00
356370.31   4132075.56   0.00
354328.62   4127020.48   0.00
353908.08   4122401.81   0.00
343316.93   4133782.16   0.00
351545.34   4138419.14   0.00
340392.65   4131436.51   0.00
339166.42   4132125.00   0.00
354606.34   4127685.17   0.00
339105.38   4130198.68   0.00
354876.74   4138904.39   0.00
342829.25   4126451.61   0.00
345132.79   4127227.39   0.00
352191.11   4120569.48   0.00
340580.65   4134228.34   0.00
350875.76   4126272.77   0.00
355739.80   4139333.48   0.00
341670.16   4122006.29   0.00
344848.35   4121081.58   0.00
355176.43   4127306.13   0.00
345290.26   4129366.74   0.00
345591.78   4137943.05   0.00
344643.88   4126773.28   0.00
339193.88   4122987.15   0.00
341995.48   4127147.43   0.00
351136.39   4136912.75   0.00
344131.78   4129513.23   0.00
356192.08   4129858.09   0.00
347242.84   4135467.39   0.00
349071.50   4129189.12   0.00
344754.97   4128177.13   0.00
339931.82   4135460.68   0.00
351923.76   4121102.33   0.00
340705.77   4125928.53   0.00
347810.48   4134573.20   0.00
347880.06   4128724.02   0.00
345263.41   4128334.60   0.00
357338.97   4120809.35   0.00
349532.33   4128207.04   0.00
356908.66   4132859.28   0.00
356145.70   4134961.39   0.00
352216.74   4134171.58   0.00
348663.78   4133549.00   0.00
351500.17   4120747.09   0.00
346944.98   4130813.93   0.00
344983.86   4139658.80   0.00
346540.91   4139797.36   0.00
344450.39   4132829.37   0.00
339851.86   4138774.99   0.00
338637.23   4133357.95   0.00
339665.70   4123144.02   0.00
350071.29   4137499.31   0.00
355701.96   4138289.13   0.00
348979.34   4125440.84   0.00
344789.15   4131543.32   0.00
349893.06   4133992.13   0.00
345303.69   4131384.01   0.00
346570.21   4134305.86   0.00
356486.28   4131973.63   0.00
350869.05   4137776.42   0.00
353267.80   4131182.59   0.00
351182.16   4123214.21   0.00
357232.76   4120206.31   0.00
356077.94   4128443.86   0.00
354332.90   4132919.10   0.00
338750.76   4139436.02   0.00
339988.59   4133069.25   0.00
347927.06   4120101.32   0.00
342196.91   4127456.28   0.00
340830.90   4135886.10   0.00
343271.16   4123211.77   0.00
343855.28   4134260.69   0.00
350841.58   4137299.72   0.00
356546.71   4135269.02   0.00
338734.89   4136374.40   0.00
344537.06   4135226.91   0.00
348364.09   4135112.77   0.00
357047.21   4136716.21   0.00
351249.92   4131148.41   0.00
354583.76   4127992.19   0.00
343301.68   4124733.42   0.00
342457.53   4124928.74   0.00
351480.03   4121247.60   0.00
355748.95   4138627.28   0.00
343464.03   4124690.08   0.00
351335.37   4121816.46   0.00
340959.07   4120269.17   0.00
352628.74   4137167.27   0.00
347256.26   4134217.35   0.00
342618.06   4120639.67   0.00
349673.94   4128962.07   0.00
350869.05   4123006.07   0.00
347512.01   4121769.46   0.00
350082.89   4122649.62   0.00
346136.23   4124991.00   0.00
347864.19   4132787.87   0.00
347818.41   4136038.70   0.00
349294.29   4136229.13   0.00
339963.56   4135204.32   0.00
355963.19   4130793.79   0.00
351344.52   4139468.37   0.00
357060.64   4138530.84   0.00
356961.15   4130395.83   0.00
338170.90   4121835.99   0.00
342170.05   4124270.76   0.00
343384.69   4139623.40   0.00
346691.06   4122574.54   0.00
356353.83   4126646.93   0.00
339115.76   4130943.33   0.00
355920.47   4129125.64   0.00
342560.08   4124727.93   0.00
351939.63   4139769.28   0.00
342066.29   4129280.07   0.00
356921.48   4125352.34   0.00
354392.10   4133088.17   0.00
339121.86   4129947.81   0.00
350803.13   4121891.54   0.00
352698.32   4126951.51   0.00
353506.45   4131897.34   0.00
350565.69   4123020.11   0.00
356330.64   4130218.82   0.00
355569.51   4127047.33   0.00
350298.35   4120673.24   0.00
355606.13   4127306.13   0.00
344703.09   4123048.80   0.00
338313.12   4129878.23   0.00
344316.11   4123976.56   0.00
350955.11   4121499.07   0.00
353356.30   4127530.14   0.00
341125.10   4129941.10   0.00
346838.16   4123673.82   0.00
343902.28   4125058.14   0.00
339931.82   4122689.29   0.00
351066.81   4133627.12   0.00
355952.82   4133704.03   0.00
348019.84   4131094.09   0.00
343608.69   4135445.42   0.00
354020.39   4123366.80   0.00
344134.22   4137346.11   0.00
351364.67   4121765.80   0.00
338927.15   4139126.56   0.00
339142.00   4124268.93   0.00
338322.89   4126980.80   0.00
357181.49   4126167.18   0.00
342121.83   4134485.31   0.00
355817.32   4133261.51   0.00
352503.62   4126360.67   0.00
357105.81   4120719.02   0.00
349946.78   4133213.29   0.00
343107.58   4130729.70   0.00
352781.33   4135372.17   0.00
356867.76   4132059.69   0.00
351002.11   4123958.25   0.00
351711.36   4134661.09   0.00
354960.97   4137303.38   0.00
354494.64   4122433.55   0.00
349567.13   4120840.48   0.00
338412.00   4137283.24   0.00
354625.26   4128608.05   0.00
351014.31   4137587.21   0.00
341923.46   4134465.77   0.00
353032.81   4124204.84   0.00
349713.00   4131172.83   0.00
353658.44   4137152.01   0.00
345187.11   4125440.84   0.00
357888.91   4136057.62   0.00
355598.80   4127082.13   0.00
351566.09   4127542.34   0.00
338632.34   4120392.47   0.00
339741.39   4132633.44   0.00
352665.97   4135883.05   0.00
343983.46   4137342.45   0.00
357525.13   4130482.50   0.00
354252.94   4139530.63   0.00
346390.15   4134352.24   0.00
340973.72   4135195.78   0.00
339445.36   4132417.98   0.00
342933.01   4137288.74   0.00
339916.56   4138760.34   0.00
356613.24   4130199.90   0.00
343119.79   4131974.85   0.00
342601.58   4133033.23   0.00
339135.29   4129639.58   0.00
354698.51   4134793.54   0.00
339747.49   4130007.02   0.00
347334.39   4134614.09   0.00
350261.73   4139047.21   0.00
346947.42   4130147.40   0.00
356830.53   4130965.91   0.00
342918.36   4127246.31   0.00
349913.82   4120330.21   0.00
343705.74   4134057.44   0.00
354497.09   4133914.61   0.00
353805.54   4132653.58   0.00
347690.24   4120396.74   0.00
357146.70   4131333.35   0.00
354335.95   4126042.66   0.00
342564.96   4130704.67   0.00
341249.00   4134474.93   0.00
356972.75   4126687.83   0.00
340719.20   4138684.65   0.00
341838.62   4123555.41   0.00
343887.02   4123381.45   0.00
338625.02   4120131.84   0.00
354635.64   4125831.48   0.00
338789.21   4122291.33   0.00
344613.36   4133287.15   0.00
343981.02   4124860.99   0.00
340012.39   4125149.69   0.00
352059.88   4136067.38   0.00
340732.63   4137983.34   0.00
354559.34   4127646.72   0.00
342549.70   4121496.63   0.00
341220.31   4123744.62   0.00
342920.80   4123644.52   0.00
357222.39   4131728.26   0.00
341044.53   4132933.74   0.00
348727.26   4128037.97   0.00
352803.92   4136099.12   0.00
342380.02   4122204.05   0.00
351219.40   4139244.36   0.00
354371.35   4132151.25   0.00
353034.03   4130589.92   0.00
354694.85   4133919.49   0.00
342052.25   4132947.17   0.00
342232.31   4138920.26   0.00
349870.48   4124041.26   0.00
356279.37   4121859.80   0.00
344604.21   4132815.33   0.00
340135.69   4132451.55   0.00
348257.27   4129828.18   0.00
342404.43   4134039.74   0.00
353345.32   4139890.13   0.00
351599.66   4122265.69   0.00
339399.58   4135036.47   0.00
349702.63   4126894.74   0.00
339984.92   4135994.14   0.00
340292.55   4129936.22   0.00
340843.71   4120231.33   0.00
356867.15   4123171.48   0.00
339800.59   4124751.12   0.00
346985.26   4138229.93   0.00
349053.19   4121723.08   0.00
357857.78   4132317.88   0.00
350463.76   4135100.56   0.00
339002.84   4122747.28   0.00
344489.46   4136332.90   0.00
347603.56   4133373.82   0.00
343368.21   4127309.79   0.00
352179.51   4126067.08   0.00
349188.09   4128655.66   0.00
340206.49   4120361.95   0.00
347461.35   4121495.41   0.00
345309.18   4134380.93   0.00
356837.24   4120830.10   0.00
339643.73   4130180.36   0.00
345567.37   4128633.69   0.00
347103.67   4136636.86   0.00
355356.49   4124801.78   0.00
342971.47   4132989.90   0.00
343219.28   4124079.10   0.00
355639.70   4126181.22   0.00
341974.12   4137087.92   0.00
356026.67   4125105.14   0.00
349986.45   4123579.21   0.00
350314.22   4124897.00   0.00
350806.18   4136043.58   0.00
341630.48   4124387.95   0.00
353300.76   4121789.61   0.00
356301.34   4129845.88   0.00
352933.32   4121629.69   0.00
340295.60   4128135.01   0.00
344786.10   4133291.42   0.00
341498.64   4122408.52   0.00
348979.95   4137676.93   0.00
343421.92   4133470.87   0.00
339087.07   4136105.23   0.00
345987.30   4139924.92   0.00
354192.51   4136649.07   0.00
339005.89   4120235.60   0.00
345196.26   4137705.62   0.00
343978.58   4129833.67   0.00
356016.30   4126911.83   0.00
349839.96   4136379.28   0.00
350282.48   4123540.76   0.00
338272.23   4126317.33   0.00
344175.12   4122498.25   0.00
344217.84   4125848.57   0.00
356018.13   4128045.29   0.00
347207.43   4129436.93   0.00
353248.88   4135373.39   0.00
339136.51   4138980.68   0.00
347408.25   4128154.55   0.00
344114.69   4126776.33   0.00
357750.97   4130197.45   0.00
356001.04   4125391.40   0.00
354120.49   4139323.71   0.00
349271.10   4137582.32   0.00
339706.60   4121597.95   0.00
348823.69   4129368.57   0.00
344308.79   4134039.74   0.00
354354.26   4139404.89   0.00
348732.75   4133928.65   0.00
344931.36   4127759.64   0.00
350945.95   4122841.27   0.00
339389.81   4137237.46   0.00
354614.28   4123538.93   0.00
338167.24   4130364.09   0.00
350648.09   4137831.35   0.00
342213.39   4135158.54   0.00
352380.93   4123538.93   0.00
354594.13   4122822.96   0.00
355005.52   4138691.37   0.00
340415.23   4130470.90   0.00
339889.71   4131063.57   0.00
350695.09   4132013.31   0.00
354409.19   4121200.60   0.00
345799.31   4130343.94   0.00
347899.59   4137039.09   0.00
344081.12   4133931.70   0.00
354380.50   4128251.59   0.00
351332.93   4130952.48   0.00
342649.80   4138450.88   0.00
356690.76   4124090.09   0.00
344396.68   4123361.31   0.00
350601.09   4139119.85   0.00
340938.93   4133104.04   0.00
350493.06   4130407.42   0.00
339222.57   4126692.10   0.00
349760.00   4136454.36   0.00
357703.97   4136895.05   0.00
355694.63   4128595.23   0.00
352736.17   4133564.26   0.00
351989.68   4125994.45   0.00
346094.73   4123572.50   0.00
351437.91   4120051.88   0.00
344255.07   4135471.66   0.00
354447.65   4121348.31   0.00
350056.64   4127005.22   0.00
339007.11   4132254.40   0.00
357371.32   4123598.74   0.00
357720.45   4138331.86   0.00
349406.60   4125948.06   0.00
347530.93   4121643.73   0.00
351270.67   4134836.88   0.00
347778.13   4129111.00   0.00
357410.99   4131304.67   0.00
352185.61   4139022.19   0.00
344567.58   4120294.81   0.00
350428.97   4138843.35   0.00
350861.72   4135897.70   0.00
344896.57   4137436.45   0.00
351631.40   4136323.13   0.00
338268.56   4124817.04   0.00
352660.48   4126729.33   0.00
357545.27   4122576.37   0.00
351411.66   4138021.18   0.00
350137.82   4138093.81   0.00
346890.65   4139752.19   0.00
357666.74   4125659.96   0.00
348770.59   4135256.81   0.00
343069.12   4127645.50   0.00
346398.08   4137130.04   0.00
356658.41   4138825.65   0.00
348308.54   4131183.20   0.00
356748.13   4126999.11   0.00
352869.84   4127006.44   0.00
350479.02   4133021.64   0.00
340691.73   4123252.05   0.00
350460.10   4123374.74   0.00
349410.87   4125771.05   0.00
352855.80   4138400.83   0.00
341483.99   4126729.33   0.00
352546.34   4129327.68   0.00
345621.69   4122821.13   0.00
340981.66   4127205.42   0.00
342469.74   4120711.69   0.00
342355.60   4136887.11   0.00
355180.09   4127831.66   0.00
353725.58   4139163.18   0.00
355485.89   4136644.18   0.00
344700.64   4134198.43   0.00
345913.45   4120518.20   0.00
342329.36   4129372.23   0.00
348747.40   4129330.12   0.00
356805.51   4124663.23   0.00
342382.46   4122904.75   0.00
353615.10   4138697.47   0.00
355679.37   4130451.98   0.00
347762.87   4128581.80   0.00
340956.63   4134086.73   0.00
345685.17   4126657.31   0.00
356240.30   4124586.32   0.00
350488.17   4127289.04   0.00
357392.68   4127497.79   0.00
356128.60   4126816.61   0.00
350753.07   4127717.52   0.00
346167.36   4129800.10   0.00
346910.79   4130676.60   0.00
342719.38   4124675.44   0.00
346232.06   4128252.82   0.00
341216.65   4121948.91   0.00
356776.82   4127530.75   0.00
356626.67   4138060.85   0.00
355213.66   4130542.31   0.00
356731.04   4138028.50   0.00
351377.48   4123103.73   0.00
348110.17   4120015.87   0.00
347079.26   4120888.70   0.00
350438.12   4134931.49   0.00
349799.07   4130839.56   0.00
344729.33   4124193.85   0.00
351888.97   4136068.61   0.00
351153.48   4128791.16   0.00
355905.82   4122348.09   0.00
342043.09   4132745.75   0.00
356706.02   4134342.48   0.00
345730.34   4134123.97   0.00
340917.57   4139673.45   0.00
346814.97   4126710.41   0.00
354426.89   4128976.10   0.00
338516.37   4125465.87   0.00
338489.52   4130054.02   0.00
352714.19   4138908.05   0.00
345108.37   4124251.84   0.00
343305.34   4121517.38   0.00
352287.55   4123194.07   0.00
348519.12   4129327.68   0.00
349796.01   4133986.63   0.00
347787.29   4131781.37   0.00
356068.18   4131027.56   0.00
338822.78   4123020.72   0.00
356853.11   4122544.63   0.00
350507.10   4125704.52   0.00
346256.48   4129980.77   0.00
357233.99   4130491.04   0.00
340785.12   4128357.80   0.00
350313.61   4124317.15   0.00
347024.93   4125741.75   0.00
352080.02   4130582.60   0.00
353575.43   4129936.22   0.00
348313.43   4134377.27   0.00
347869.69   4120523.70   0.00
344610.92   4135873.90   0.00
348503.86   4134387.65   0.00
342325.69   4125005.65   0.00
353690.79   4122832.12   0.00
339702.32   4120565.20   0.00
356482.62   4128431.04   0.00
353833.61   4126831.87   0.00
347367.35   4139729.00   0.00
349058.69   4130873.13   0.00
354880.40   4131913.82   0.00
347438.15   4133630.18   0.00
344839.81   4131598.25   0.00
346915.68   4137918.03   0.00
348851.77   4133824.27   0.00
342810.33   4126464.43   0.00
342684.59   4129414.96   0.00
338244.15   4133115.02   0.00
345164.53   4130811.49   0.00
339146.89   4120324.72   0.00
338192.88   4134505.45   0.00
339453.29   4126066.47   0.00
338529.19   4128197.88   0.00
352120.30   4133273.11   0.00
341951.54   4120815.45   0.00
351592.33   4124950.71   0.00
350427.14   4123496.20   0.00
343332.80   4138077.94   0.00
342915.92   4139680.17   0.00
346055.06   4139414.04   0.00
340434.16   4132425.31   0.00
342270.76   4136357.92   0.00
345994.02   4127079.07   0.00
342784.08   4125959.04   0.00
350057.25   4137423.02   0.00
340757.04   4135225.07   0.00
342119.39   4133414.72   0.00
340970.67   4135839.11   0.00
339053.50   4138666.34   0.00
339903.74   4126419.87   0.00
350833.64   4135767.08   0.00
342260.38   4125443.89   0.00
354266.37   4127583.85   0.00
349565.29   4127956.79   0.00
355360.15   4132665.79   0.00
346455.46   4129196.45   0.00
350946.56   4122872.40   0.00
340292.55   4128261.97   0.00
350186.04   4121354.41   0.00
339718.80   4134937.59   0.00
346584.86   4129012.12   0.00
347785.45   4132814.72   0.00
341138.52   4137554.25   0.00
355275.31   4121819.51   0.00
347239.78   4137282.63   0.00
349844.84   4133288.37   0.00
357963.99   4137731.86   0.00
346615.38   4120697.04   0.00
346364.51   4129278.85   0.00
355828.30   4139191.26   0.00
339402.63   4123863.03   0.00
353200.66   4137017.12   0.00
356134.10   4122924.89   0.00
348599.69   4132005.37   0.00
350773.22   4130701.62   0.00
338662.86   4136208.38   0.00
351276.16   4120993.68   0.00
338986.36   4121829.89   0.00
354044.80   4135541.86   0.00
341512.07   4131573.84   0.00
345397.08   4122117.98   0.00
352730.06   4126520.58   0.00
350417.37   4130483.72   0.00
338333.26   4134680.62   0.00
339811.58   4134308.30   0.00
349938.23   4133328.04   0.00
355401.65   4137202.06   0.00
339497.24   4128250.98   0.00
344869.11   4130967.74   0.00
357041.11   4123042.70   0.00
346393.20   4124208.50   0.00
357356.67   4121552.78   0.00
353783.56   4129408.86   0.00
351241.37   4136632.59   0.00
342755.39   4126620.08   0.00
346951.69   4128288.22   0.00
348959.81   4131869.26   0.00
357470.81   4124382.46   0.00
338394.30   4128422.50   0.00
339217.08   4126988.74   0.00
340824.18   4129024.93   0.00
357838.25   4137541.43   0.00
346836.33   4127237.16   0.00
346679.46   4123900.27   0.00
339149.33   4126007.87   0.00
353589.47   4122452.47   0.00
338808.74   4121585.74   0.00
341662.22   4138378.86   0.00
356886.68   4130921.96   0.00
339553.39   4137205.73   0.00
352316.84   4120657.98   0.00
346990.75   4130777.92   0.00
346488.42   4125857.11   0.00
351101.60   4130766.93   0.00
355220.37   4136573.38   0.00
339192.66   4132840.97   0.00
348742.52   4120405.90   0.00
343595.26   4124627.22   0.00
340314.52   4139150.98   0.00
344204.41   4120589.62   0.00
354097.29   4127679.68   0.00
344343.58   4136940.21   0.00
352907.68   4133172.40   0.00
345570.42   4129718.31   0.00
356487.50   4122822.35   0.00
357053.93   4129160.44   0.00
350895.90   4138148.75   0.00
345148.05   4133480.64   0.00
339666.31   4124027.83   0.00
338784.94   4135189.67   0.00
357345.07   4130585.04   0.00
356312.94   4123081.76   0.00
356033.39   4136055.18   0.00
349402.33   4133010.65   0.00
345567.98   4128747.83   0.00
349656.24   4130571.00   0.00
357958.49   4136242.56   0.00
353528.43   4138833.58   0.00
356702.35   4139928.59   0.00
351194.98   4134228.95   0.00
341614.61   4123025.61   0.00
354996.98   4123733.02   0.00
349786.86   4130209.66   0.00
353070.65   4126459.55   0.00
343304.12   4126953.34   0.00
343807.06   4132792.14   0.00
344343.58   4136732.08   0.00
356752.40   4124182.26   0.00
348285.96   4124198.13   0.00
355576.22   4126737.27   0.00
355452.93   4122458.57   0.00
348741.90   4121720.02   0.00
352106.27   4132579.73   0.00
343490.89   4126086.61   0.00
341330.18   4133440.96   0.00
348775.48   4126192.21   0.00
354422.62   4130072.94   0.00
342762.11   4137783.75   0.00
343409.71   4138584.55   0.00
350527.85   4135403.91   0.00
345335.43   4135829.34   0.00
347579.15   4124340.34   0.00
338916.78   4131913.82   0.00
354814.48   4138236.03   0.00
344217.23   4133689.38   0.00
340559.28   4135482.04   0.00
345949.46   4137340.01   0.00
355294.84   4137537.77   0.00
351036.90   4138200.02   0.00
354705.83   4122279.12   0.00
341054.90   4135923.34   0.00
356676.11   4135516.22   0.00
350187.87   4123126.93   0.00
347855.04   4133796.20   0.00
349308.33   4135641.35   0.00
345416.00   4121626.03   0.00
346821.07   4132477.19   0.00
349636.71   4136227.91   0.00
346890.04   4123654.90   0.00
352925.99   4122962.13   0.00
355668.39   4134005.55   0.00
340919.40   4134541.46   0.00
356166.45   4121070.59   0.00
351273.11   4137150.18   0.00
342372.69   4135236.67   0.00
345770.62   4136615.50   0.00
353263.53   4120209.97   0.00
341385.72   4127732.17   0.00
357315.78   4121980.04   0.00
355905.82   4139882.81   0.00
348150.46   4124373.30   0.00
353755.49   4122065.49   0.00
341944.21   4139343.24   0.00
347640.80   4120469.37   0.00
357212.62   4130104.07   0.00
341637.20   4131707.51   0.00
347604.17   4135248.88   0.00
351348.80   4124837.79   0.00
348332.96   4131958.37   0.00
346759.42   4135307.47   0.00
346860.74   4126449.78   0.00
353410.63   4123923.46   0.00
338468.76   4129765.31   0.00
357519.64   4123997.92   0.00
357332.87   4127045.50   0.00
350668.23   4129777.52   0.00
343730.77   4138399.00   0.00
339690.73   4129285.56   0.00
338015.87   4139498.89   0.00
357378.03   4134708.09   0.00
341960.08   4120036.62   0.00
339626.64   4133440.35   0.00
338115.97   4128146.61   0.00
344664.63   4132920.93   0.00
347806.82   4138932.46   0.00
339961.73   4122386.55   0.00
338373.55   4135222.02   0.00
352473.10   4124658.35   0.00
340308.42   4138675.50   0.00
347815.36   4121095.61   0.00
344892.91   4139365.22   0.00
354022.83   4122841.27   0.00
342968.41   4121960.51   0.00
355493.82   4131474.35   0.00
355470.02   4136640.52   0.00
352759.36   4122209.54   0.00
356333.08   4132851.95   0.00
353696.28   4132754.91   0.00
338419.32   4124052.25   0.00
351809.63   4130962.25   0.00
343069.12   4121548.51   0.00
357214.45   4124388.56   0.00
343907.77   4125562.91   0.00
355932.68   4124898.83   0.00
345545.40   4131651.97   0.00
343138.10   4131432.84   0.00
347775.08   4120601.83   0.00
345974.49   4124059.57   0.00
355907.65   4129927.06   0.00
341559.07   4132445.45   0.00
347864.80   4135088.96   0.00
345820.67   4131865.60   0.00
338655.54   4138574.18   0.00
338770.29   4129872.13   0.00
352856.41   4134943.69   0.00
341850.22   4136760.16   0.00
345726.68   4129988.71   0.00
352973.60   4122938.32   0.00
343585.50   4122105.78   0.00
354887.11   4136349.38   0.00
344067.08   4124030.88   0.00
342477.68   4123041.47   0.00
346881.50   4133047.27   0.00
344652.42   4124042.48   0.00
355715.99   4127791.38   0.00
346407.85   4131637.93   0.00
341886.84   4139791.25   0.00
346724.02   4138192.69   0.00
350379.53   4137852.11   0.00
357903.56   4120636.01   0.00
338890.53   4133422.65   0.00
341979.61   4133736.99   0.00
350510.15   4125056.92   0.00
349822.87   4135288.55   0.00
350654.19   4130109.56   0.00
338559.71   4136338.39   0.00
348886.56   4121776.18   0.00
352947.97   4139578.84   0.00
356242.13   4139616.69   0.00
346313.24   4139025.85   0.00
338688.50   4131671.50   0.00
346684.96   4124113.90   0.00
357345.07   4136317.64   0.00
343753.96   4121331.83   0.00
356078.55   4121960.51   0.00
342270.15   4136517.23   0.00
347114.05   4132715.84   0.00
357515.98   4130940.89   0.00
355276.53   4138184.76   0.00
338470.60   4134313.79   0.00
351485.52   4135458.24   0.00
354300.55   4127820.67   0.00
356140.81   4121473.43   0.00
349787.47   4120325.94   0.00
343008.09   4123847.77   0.00
345334.82   4130868.86   0.00
344244.09   4128310.80   0.00
347161.66   4120562.76   0.00
347173.86   4130865.20   0.00
343323.04   4127051.61   0.00
343453.66   4132799.46   0.00
351174.23   4124608.91   0.00
341242.90   4126677.45   0.00
351899.96   4123044.53   0.00
341006.68   4131427.96   0.00
357749.75   4128515.27   0.00
345576.53   4124660.18   0.00
347582.20   4139374.98   0.00
345092.50   4130335.40   0.00
356361.77   4120192.27   0.00
347459.52   4129908.14   0.00
354223.64   4127057.71   0.00
354926.79   4135077.36   0.00
340732.63   4127298.81   0.00
357432.97   4130254.83   0.00
349967.53   4126741.54   0.00
343329.75   4122892.54   0.00
352040.96   4127632.07   0.00
338117.80   4129784.23   0.00
346700.22   4130346.39   0.00
351808.40   4137466.35   0.00
354618.55   4122019.10   0.00
345549.06   4124849.39   0.00
342003.42   4125205.24   0.00
338130.62   4126197.70   0.00
344158.64   4129708.55   0.00
342998.93   4122586.75   0.00
343608.08   4120702.54   0.00
356405.10   4139965.21   0.00
348419.02   4126258.74   0.00
347305.70   4121933.04   0.00
346346.81   4137419.97   0.00
349657.46   4135389.87   0.00
340421.95   4123930.78   0.00
347704.28   4137139.19   0.00
341607.90   4138769.49   0.00
354912.14   4139606.92   0.00
344158.64   4134576.86   0.00
357151.59   4123784.91   0.00
339287.88   4125140.54   0.00
340766.81   4137523.73   0.00
352793.54   4135032.81   0.00
356155.46   4127299.42   0.00
342243.90   4130539.26   0.00
357472.64   4121590.01   0.00
339366.01   4135007.78   0.00
349103.85   4133971.98   0.00
353248.88   4121726.13   0.00
339511.28   4124065.07   0.00
339994.69   4127475.20   0.00
353093.23   4124468.52   0.00
354442.76   4139860.23   0.00
340674.03   4131778.92   0.00
349579.94   4121563.16   0.00
339253.70   4129850.15   0.00
339284.83   4124635.76   0.00
341638.42   4123398.54   0.00
350005.37   4137946.71   0.00
346580.58   4130085.15   0.00
357011.81   4120927.76   0.00
350049.32   4129197.67   0.00
350844.63   4126732.99   0.00
348260.93   4135066.38   0.00
349584.22   4127929.32   0.00
353092.01   4133318.89   0.00
342561.30   4127859.74   0.00
350500.38   4128125.86   0.00
341144.02   4130791.96   0.00
342575.95   4138538.77   0.00
342214.00   4133980.53   0.00
343854.67   4132054.20   0.00
339967.22   4134769.13   0.00
352509.72   4133536.18   0.00
351658.25   4135856.81   0.00
347054.84   4137609.18   0.00
352915.01   4121853.08   0.00
349178.32   4122655.11   0.00
348249.34   4130248.12   0.00
343335.86   4134537.80   0.00
352388.26   4129919.13   0.00
353724.97   4138174.38   0.00
348047.91   4130304.27   0.00
349266.82   4125089.27   0.00
355781.91   4134363.84   0.00
357224.83   4135066.99   0.00
341519.39   4138454.54   0.00
356075.50   4120029.91   0.00
357434.19   4132245.25   0.00
348266.43   4128271.74   0.00
341740.96   4121796.32   0.00
343479.90   4137161.78   0.00
353084.08   4128926.66   0.00
353029.15   4132455.82   0.00
345101.66   4129992.37   0.00
346014.16   4122332.83   0.00
356823.21   4127213.35   0.00
347859.31   4124281.14   0.00
344505.94   4135654.16   0.00
351857.84   4132960.60   0.00
350546.77   4138997.16   0.00
344350.90   4127169.41   0.00
355079.99   4137235.02   0.00
354163.82   4124037.60   0.00
345907.96   4139393.29   0.00
346922.39   4138568.68   0.00
352369.34   4124422.74   0.00
354885.28   4136658.22   0.00
338773.95   4123382.06   0.00
342895.17   4139718.01   0.00
343046.54   4126028.63   0.00
341104.95   4129023.71   0.00
356174.38   4124953.15   0.00
345071.14   4127914.06   0.00
348113.22   4120377.21   0.00
353865.35   4129966.73   0.00
355756.89   4138740.81   0.00
346811.91   4131276.59   0.00
338601.83   4128198.49   0.00
349490.83   4134960.78   0.00
357739.37   4124166.39   0.00
349615.34   4126012.76   0.00
343780.82   4128017.82   0.00
353422.83   4124637.59   0.00
349365.09   4132081.67   0.00
343196.08   4136184.58   0.00
351854.79   4134045.84   0.00
346543.35   4125805.23   0.00
341853.27   4133905.45   0.00
338060.43   4135972.78   0.00
343170.45   4136570.33   0.00
344003.60   4134961.39   0.00
339854.30   4133267.01   0.00
350588.27   4134444.41   0.00
355919.86   4124846.95   0.00
346554.34   4124306.77   0.00
343400.56   4120144.66   0.00
340607.50   4122816.25   0.00
344340.53   4132488.78   0.00
344372.26   4130266.43   0.00
342361.10   4127508.77   0.00
341474.84   4124223.15   0.00
349421.25   4125356.61   0.00
353388.04   4124499.65   0.00
343396.28   4130461.13   0.00
342652.85   4125980.41   0.00
342105.35   4131952.27   0.00
344114.69   4127420.88   0.00
349406.60   4127873.17   0.00
344787.32   4134352.86   0.00
338990.63   4136305.43   0.00
342976.35   4124210.33   0.00
351490.40   4126532.18   0.00
347287.39   4131816.16   0.00
350537.61   4133367.72   0.00
346136.23   4123333.23   0.00
353393.54   4127775.51   0.00
348401.32   4136827.91   0.00
341767.20   4126900.23   0.00
345823.73   4137553.64   0.00
348464.19   4136637.47   0.00
357797.97   4126087.83   0.00
345468.49   4129867.85   0.00
349164.28   4127448.96   0.00
349106.91   4133483.69   0.00
341639.64   4139308.45   0.00
347898.37   4127325.05   0.00
349504.26   4127431.26   0.00
348732.75   4128157.60   0.00
340166.20   4126474.81   0.00
346986.48   4121811.58   0.00
350244.03   4134254.59   0.00
356215.89   4136616.72   0.00
357769.89   4137616.50   0.00
343038.00   4121239.66   0.00
341161.11   4138037.05   0.00
342843.29   4120075.08   0.00
345571.03   4135069.43   0.00
341937.50   4129286.17   0.00
347242.23   4135773.19   0.00
341770.87   4126645.10   0.00
356502.76   4128240.61   0.00
350850.12   4138282.42   0.00
350009.64   4127351.30   0.00
339975.77   4135475.33   0.00
352883.27   4130878.02   0.00
346426.16   4124603.41   0.00
341347.27   4134069.03   0.00
342707.79   4123391.83   0.00
346497.57   4120831.93   0.00
355504.81   4126563.92   0.00
349833.86   4139646.60   0.00
350444.23   4134042.18   0.00
351172.40   4122323.07   0.00
348314.04   4124803.00   0.00
339565.60   4133744.93   0.00
348342.72   4129530.93   0.00
347856.87   4130706.50   0.00
344179.39   4125176.55   0.00
341488.88   4137981.51   0.00
348193.79   4124563.74   0.00
342199.96   4139739.37   0.00
349721.55   4124149.91   0.00
357225.44   4134442.58   0.00
342875.64   4123087.25   0.00
354629.54   4131343.12   0.00
349561.63   4136686.91   0.00
355401.04   4136704.61   0.00
353303.81   4137429.12   0.00
342926.91   4127874.39   0.00
349525.01   4126637.78   0.00
340474.44   4123342.39   0.00
347888.61   4129938.66   0.00
357309.67   4126886.20   0.00
352344.31   4139636.22   0.00
354065.55   4133953.67   0.00
354485.49   4137128.21   0.00
348005.19   4138394.12   0.00
345860.35   4138484.45   0.00
348781.58   4127665.03   0.00
344847.74   4136313.36   0.00
345334.82   4124642.48   0.00
343729.54   4121044.95   0.00
354548.36   4124155.40   0.00
351583.18   4134752.65   0.00
352285.10   4122373.12   0.00
338621.36   4120634.17   0.00
357435.41   4127168.19   0.00
357602.04   4121290.93   0.00
349590.93   4127585.07   0.00
347927.06   4128910.18   0.00
350985.63   4130527.05   0.00
338073.24   4120496.23   0.00
353311.14   4122804.04   0.00
351958.56   4121261.64   0.00
340044.13   4126651.20   0.00
354881.01   4129304.48   0.00
344906.95   4126848.96   0.00
344654.26   4124703.51   0.00
357084.44   4137572.56   0.00
343567.80   4136155.28   0.00
353822.63   4127092.50   0.00
356781.09   4128263.80   0.00
351038.12   4128449.96   0.00
352799.04   4122636.19   0.00
352558.55   4134233.83   0.00
351636.89   4135875.73   0.00
348621.66   4123585.92   0.00
356308.05   4127624.13   0.00
344254.46   4139558.09   0.00
353254.98   4121765.80   0.00
348166.33   4124941.56   0.00
357353.01   4133921.93   0.00
342765.16   4134704.43   0.00
347106.72   4128351.08   0.00
345944.58   4133151.04   0.00
345669.30   4137402.26   0.00
345238.38   4133933.53   0.00
353305.03   4126620.08   0.00
354999.42   4131040.38   0.00
346922.39   4138647.42   0.00
357193.70   4138889.13   0.00
352305.25   4139033.17   0.00
356471.02   4129639.58   0.00
344660.36   4137089.14   0.00
350099.98   4125866.27   0.00
343112.46   4124904.32   0.00
343426.19   4136700.95   0.00
354769.92   4127650.38   0.00
351453.78   4135578.48   0.00
353981.93   4128299.81   0.00
357188.21   4127712.64   0.00
352423.66   4139885.86   0.00
347359.42   4125418.87   0.00
345619.25   4128423.11   0.00
356159.12   4139416.49   0.00
351539.84   4139621.57   0.00
357602.65   4124229.26   0.00
346891.87   4132508.32   0.00
357154.64   4125820.49   0.00
356731.65   4133095.49   0.00
343233.31   4129566.33   0.00
343022.13   4131208.23   0.00
349227.76   4136719.26   0.00
347761.04   4133600.88   0.00
346641.01   4127463.00   0.00
356300.12   4136489.76   0.00
339998.96   4138703.57   0.00
356492.39   4130622.88   0.00
344134.22   4134698.93   0.00
339277.50   4122017.27   0.00
354483.66   4138680.38   0.00
356344.07   4121481.37   0.00
351016.75   4123562.73   0.00
340478.10   4126052.43   0.00
346420.06   4129888.61   0.00
344244.09   4125473.19   0.00
339168.25   4129120.15   0.00
342597.92   4136835.84   0.00
342098.64   4120410.78   0.00
355081.82   4120507.83   0.00
347121.37   4138977.63   0.00
353207.37   4120482.19   0.00
356687.70   4124193.85   0.00
348660.73   4122254.71   0.00
342638.20   4125547.65   0.00
347955.14   4131373.03   0.00
343063.63   4134560.99   0.00
349151.46   4125776.54   0.00
357793.08   4120818.51   0.00
346273.57   4125041.66   0.00
353140.23   4120226.45   0.00
357046.60   4129676.20   0.00
356543.05   4133614.31   0.00
339577.81   4133568.53   0.00
351692.43   4123817.26   0.00
353612.05   4122733.24   0.00
354813.26   4129363.69   0.00
351973.82   4123468.12   0.00
342688.25   4122881.56   0.00
357840.69   4133047.88   0.00
353073.09   4132365.49   0.00
353454.57   4136085.09   0.00
348115.67   4133409.22   0.00
355905.21   4139678.33   0.00
341411.36   4130552.69   0.00
345610.10   4130477.00   0.00
339311.08   4135844.60   0.00
343112.46   4126782.43   0.00
357118.63   4122760.70   0.00
339827.45   4128813.14   0.00
340786.95   4123602.40   0.00
338355.85   4120260.63   0.00
354761.38   4128490.86   0.00
347994.81   4124259.77   0.00
346560.44   4134087.95   0.00
351068.03   4126894.13   0.00
348762.66   4120175.18   0.00
345701.65   4131371.81   0.00
348979.95   4122204.05   0.00
340672.20   4135984.98   0.00
348480.06   4137946.10   0.00
347945.98   4138984.34   0.00
340055.73   4136375.01   0.00
348541.70   4123497.42   0.00
345783.44   4126896.57   0.00
357336.53   4125603.20   0.00
345287.21   4137057.41   0.00
342444.11   4138702.35   0.00
355133.70   4136851.71   0.00
344790.98   4137296.06   0.00
349988.89   4137758.11   0.00
353503.40   4133310.34   0.00
346156.99   4124627.22   0.00
342748.68   4128078.86   0.00
338122.07   4128547.01   0.00
345645.50   4133118.69   0.00
348729.70   4138804.28   0.00
350864.77   4122814.42   0.00
343620.29   4122077.09   0.00
357556.26   4132150.03   0.00
350551.65   4126983.86   0.00
354216.93   4122595.29   0.00
354219.98   4122096.01   0.00
357132.05   4129291.06   0.00
347223.91   4125564.13   0.00
354008.79   4132638.94   0.00
347783.01   4134463.94   0.00
348434.28   4127436.75   0.00
344831.87   4131996.83   0.00
350773.22   4132676.78   0.00
341133.03   4120666.52   0.00
351141.88   4135128.64   0.00
355017.12   4139557.48   0.00
340073.43   4129843.44   0.00
351378.09   4133835.87   0.00
352505.45   4130693.69   0.00
342558.85   4134609.82   0.00
340709.43   4134072.08   0.00
349738.03   4137259.44   0.00
351798.03   4128889.43   0.00
345452.62   4136371.96   0.00
355418.13   4135978.88   0.00
347877.62   4125401.17   0.00
357270.61   4130041.81   0.00
347487.59   4139182.10   0.00
344075.62   4127258.52   0.00
356729.21   4127414.78   0.00
355604.30   4131686.15   0.00
343322.43   4137261.88   0.00
349405.99   4123572.50   0.00
357824.82   4133158.36   0.00
353862.91   4122706.99   0.00
356068.79   4131985.23   0.00
355178.87   4129939.88   0.00
347121.37   4121711.48   0.00
353947.75   4139982.30   0.00
347363.08   4121642.51   0.00
356913.54   4128628.19   0.00
351331.71   4132392.35   0.00
339548.51   4127516.10   0.00
339948.30   4133707.08   0.00
345083.35   4129545.58   0.00
356750.57   4138268.99   0.00
355599.41   4138090.76   0.00
352754.48   4139597.77   0.00
340819.91   4123126.93   0.00
350582.78   4122178.41   0.00
340227.24   4137396.16   0.00
348469.07   4131948.00   0.00
344113.47   4135731.68   0.00
354772.36   4135243.39   0.00
349211.28   4130678.43   0.00
353623.65   4124370.25   0.00
354516.62   4127525.86   0.00
352330.88   4137882.63   0.00
352930.27   4131876.58   0.00
351166.30   4133722.34   0.00
344348.46   4132881.25   0.00
346163.09   4123331.40   0.00
345819.45   4135264.14   0.00
345542.34   4124870.75   0.00
344398.51   4123258.77   0.00
350399.67   4123656.73   0.00
348322.58   4129588.31   0.00
340271.80   4137959.53   0.00
342127.32   4132604.14   0.00
354219.37   4138269.60   0.00
341343.00   4134715.41   0.00
348028.38   4138172.55   0.00
352372.39   4125235.15   0.00
338183.11   4124943.39   0.00
353201.27   4120764.18   0.00
353214.70   4128001.34   0.00
340547.07   4126236.15   0.00
343058.14   4133331.10   0.00
339082.80   4129754.33   0.00
347043.86   4122011.78   0.00
338349.13   4134343.09   0.00
351146.76   4120974.76   0.00
352996.80   4139739.37   0.00
355116.61   4124106.57   0.00
351961.61   4137340.01   0.00
340116.15   4131830.20   0.00
352223.46   4131452.38   0.00
357497.05   4127292.09   0.00
342751.12   4129945.37   0.00
349324.81   4137272.26   0.00
354272.47   4137446.82   0.00
341294.17   4135945.31   0.00
340481.15   4134204.54   0.00
338650.65   4139619.13   0.00
346331.55   4133733.94   0.00
345740.10   4130577.11   0.00
349006.20   4122381.05   0.00
339821.96   4138143.86   0.00
347223.30   4133926.21   0.00
339763.36   4135101.78   0.00
344477.86   4122345.65   0.00
340240.06   4137590.26   0.00
341856.32   4125874.81   0.00
352072.70   4126597.49   0.00
346049.56   4125468.31   0.00
339314.13   4139188.82   0.00
348179.75   4130815.15   0.00
353731.07   4127575.91   0.00
339077.91   4137006.74   0.00
357282.82   4134173.41   0.00
356632.77   4125001.37   0.00
353237.89   4120746.48   0.00
350826.32   4128999.30   0.00
356547.32   4139795.53   0.00
342101.69   4123853.88   0.00
344101.87   4126281.32   0.00
338667.13   4135655.38   0.00
355496.26   4137839.29   0.00
348373.24   4128593.40   0.00
344924.04   4121582.08   0.00
350787.26   4131243.63   0.00
354836.45   4135640.13   0.00
345084.57   4135385.60   0.00
351974.43   4123544.42   0.00
339388.59   4130486.77   0.00
356419.14   4129596.24   0.00
357178.44   4126979.58   0.00
344267.28   4133326.21   0.00
346392.59   4131448.10   0.00
354569.11   4131188.70   0.00
346855.25   4126852.02   0.00
341143.41   4123607.29   0.00
341643.30   4120923.49   0.00
339910.46   4135493.03   0.00
348027.77   4135843.38   0.00
352346.75   4128363.90   0.00
353610.22   4122334.67   0.00
355701.35   4132197.03   0.00
353273.90   4131299.78   0.00
340599.57   4135125.58   0.00
352590.29   4126114.69   0.00
346650.78   4139116.18   0.00
353286.72   4128716.09   0.00
356686.48   4139746.09   0.00
346413.95   4122603.23   0.00
340259.59   4138208.56   0.00
348832.24   4125874.81   0.00
347027.38   4123667.10   0.00
348645.47   4137434.61   0.00
340638.63   4134091.62   0.00
355200.84   4129484.54   0.00
353757.93   4133686.33   0.00
339287.27   4129429.61   0.00
354842.56   4135056.61   0.00
339157.26   4124324.47   0.00
347306.92   4124217.05   0.00
357984.13   4130985.44   0.00
351694.27   4136584.98   0.00
348399.49   4124884.18   0.00
351475.75   4122062.44   0.00
349722.77   4130966.52   0.00
353116.43   4127362.90   0.00
353507.07   4129500.41   0.00
341014.62   4133672.90   0.00
343038.00   4120094.61   0.00
357957.88   4137799.62   0.00
342395.89   4137003.08   0.00
351702.20   4134916.84   0.00
340716.15   4138842.13   0.00
338319.83   4131039.16   0.00
347272.13   4125852.23   0.00
342921.41   4123344.83   0.00
342997.10   4127818.23   0.00
348389.11   4136480.00   0.00
344084.78   4135781.12   0.00
352742.27   4132955.72   0.00
343276.65   4120662.86   0.00
345761.47   4125785.70   0.00
344477.25   4131933.35   0.00
345494.13   4131460.31   0.00
356310.50   4139436.63   0.00
345270.73   4131407.21   0.00
340243.72   4131508.53   0.00
351848.69   4120049.44   0.00
338916.78   4132510.76   0.00
345318.95   4127591.78   0.00
340279.12   4132898.34   0.00
341393.66   4135658.44   0.00
343181.43   4134958.34   0.00
346702.66   4133903.62   0.00
340033.75   4127329.33   0.00
347717.09   4135732.29   0.00
342159.06   4131444.44   0.00
343941.34   4121236.00   0.00
343467.09   4133003.33   0.00
345978.15   4125492.11   0.00
348075.99   4121616.87   0.00
349106.30   4120328.99   0.00
357499.50   4131737.42   0.00
342990.39   4127701.65   0.00
343033.72   4127998.90   0.00
348148.01   4132786.03   0.00
338964.38   4128105.11   0.00
339798.76   4134930.88   0.00
342214.00   4126374.71   0.00
349724.60   4124583.88   0.00
354065.55   4131077.61   0.00
346756.98   4124321.42   0.00
349578.72   4138686.48   0.00
346528.70   4122097.23   0.00
350325.82   4138163.40   0.00
351104.65   4134855.19   0.00
346075.20   4128418.84   0.00
349118.50   4130606.40   0.00
341042.09   4122048.40   0.00
357048.43   4127116.92   0.00
350338.63   4138494.83   0.00
352242.99   4135317.24   0.00
342239.02   4139739.37   0.00
338336.92   4125561.69   0.00
351896.30   4131662.95   0.00
353671.25   4124873.81   0.00
342121.22   4124198.74   0.00
343342.57   4123279.52   0.00
356867.76   4133389.69   0.00
345520.37   4137379.07   0.00
343025.79   4138493.61   0.00
352635.46   4129261.15   0.00
346171.64   4137248.45   0.00
338084.23   4128903.47   0.00
355877.74   4132428.36   0.00
349064.18   4138164.01   0.00
346225.96   4132812.28   0.00
356162.18   4124506.36   0.00
347139.68   4121690.73   0.00
340332.83   4122576.98   0.00
352154.48   4136042.36   0.00
347883.11   4131750.24   0.00
338267.95   4129490.04   0.00
354081.42   4127787.71   0.00
343483.57   4122180.24   0.00
346038.58   4136713.77   0.00
357666.74   4130697.35   0.00
345459.33   4129047.52   0.00
352354.69   4121138.34   0.00
341908.20   4122509.84   0.00
345134.62   4138487.50   0.00
357208.35   4131334.57   0.00
344217.23   4135389.87   0.00
351590.50   4130301.83   0.00
348826.75   4133478.80   0.00
352238.11   4131624.50   0.00
351040.56   4120357.68   0.00
354826.08   4122815.64   0.00
354699.73   4135375.23   0.00
338703.76   4123651.23   0.00
357011.20   4127310.40   0.00
346329.72   4130361.03   0.00
348471.51   4137104.40   0.00
347588.31   4125175.33   0.00
356738.36   4128746.60   0.00
339618.09   4139341.41   0.00
350069.46   4121459.40   0.00
342773.71   4127748.04   0.00
345957.40   4126290.48   0.00
343337.69   4123272.19   0.00
340586.14   4120242.93   0.00
343625.78   4128979.16   0.00
344731.77   4121078.52   0.00
350090.82   4136298.72   0.00
341732.41   4135900.75   0.00
340067.32   4127300.64   0.00
353156.71   4126654.26   0.00
357766.84   4129204.99   0.00
347789.12   4125667.29   0.00
340160.10   4139232.15   0.00
339561.94   4124354.38   0.00
343367.60   4127937.86   0.00
350060.91   4128207.04   0.00
350180.55   4139147.92   0.00
341216.65   4121203.04   0.00
349338.85   4134616.53   0.00
353829.95   4132751.24   0.00
347197.67   4121540.57   0.00
357530.01   4130300.61   0.00
342394.05   4131050.14   0.00
347808.65   4130740.68   0.00
344152.53   4125791.80   0.00
355754.45   4133713.80   0.00
344846.52   4124753.56   0.00
346092.90   4129967.35   0.00
347438.15   4123429.06   0.00
349190.53   4127869.50   0.00
338434.58   4137463.91   0.00
342613.79   4131214.33   0.00
346971.22   4127900.63   0.00
347891.66   4131441.39   0.00
340652.06   4136154.06   0.00
338093.39   4127394.02   0.00
338777.61   4126833.70   0.00
341860.59   4135742.06   0.00
353576.04   4126548.05   0.00
339496.02   4125192.42   0.00
340066.71   4136805.32   0.00
356760.95   4137615.28   0.00
345190.16   4129141.51   0.00
351981.75   4129207.43   0.00
356809.17   4120604.27   0.00
342112.67   4134824.06   0.00
343222.33   4137710.50   0.00
343359.05   4128590.96   0.00
343815.61   4127000.34   0.00
352001.28   4123942.99   0.00
341463.85   4120330.82   0.00
341038.42   4126188.54   0.00
357318.22   4133006.99   0.00
338277.11   4120748.31   0.00
338601.21   4122895.60   0.00
341487.66   4130178.53   0.00
340040.47   4128646.50   0.00
356260.44   4123108.62   0.00
349546.37   4135126.80   0.00
352179.51   4128216.80   0.00
338786.16   4124218.88   0.00
342942.78   4136375.01   0.00
349259.50   4139091.77   0.00
346050.78   4124073.61   0.00
354508.68   4120065.31   0.00
347692.68   4121272.01   0.00
349082.49   4120219.73   0.00
348451.37   4136776.64   0.00
344891.69   4138834.80   0.00
355455.98   4124289.07   0.00
345563.10   4120820.34   0.00
356599.81   4122247.38   0.00
339430.71   4120245.98   0.00
342459.97   4130570.39   0.00
341786.13   4136093.63   0.00
351534.35   4137449.87   0.00
347007.23   4138360.55   0.00
344419.87   4139304.79   0.00
341198.95   4132647.48   0.00
342568.62   4127022.31   0.00
355967.47   4121339.15   0.00
357235.21   4121616.87   0.00
353942.87   4129516.89   0.00
344242.26   4132424.09   0.00
346700.22   4133716.85   0.00
350197.64   4120959.50   0.00
355675.71   4121674.25   0.00
345774.90   4123571.89   0.00
356719.44   4121160.31   0.00
351694.27   4136002.08   0.00
338906.40   4126049.99   0.00
353020.60   4132985.63   0.00
338234.38   4137739.80   0.00
347408.25   4126020.08   0.00
356820.15   4130043.64   0.00
342917.75   4132422.25   0.00
348235.91   4135689.57   0.00
351024.69   4138791.47   0.00
339604.05   4122542.19   0.00
350447.89   4132023.07   0.00
351068.64   4137678.15   0.00
347430.22   4120979.03   0.00
343280.31   4127435.53   0.00
348080.87   4121949.52   0.00
353511.95   4131570.18   0.00
348419.63   4131028.78   0.00
351030.18   4139631.34   0.00
357736.32   4136527.60   0.00
352356.52   4127694.33   0.00
340897.43   4134554.89   0.00
347024.93   4123570.06   0.00
355228.92   4120883.21   0.00
354484.88   4138609.58   0.00
347581.59   4122232.73   0.00
342751.12   4134242.99   0.00
347228.80   4120089.72   0.00
349446.88   4121366.62   0.00
340204.05   4130192.57   0.00
355842.95   4120705.59   0.00
340710.04   4130803.55   0.00
354539.81   4122279.73   0.00
345219.46   4122901.70   0.00
341403.42   4132094.49   0.00
344904.51   4135405.13   0.00
352384.59   4124186.53   0.00
342001.59   4138564.41   0.00
355842.34   4126141.54   0.00
345755.36   4138641.93   0.00
341006.07   4136216.93   0.00
353551.62   4137006.74   0.00
353194.56   4120190.44   0.00
352872.28   4126766.56   0.00
356409.99   4126058.53   0.00
349698.36   4130068.67   0.00
353953.86   4124713.28   0.00
338979.03   4129181.19   0.00
347659.72   4134720.91   0.00
342802.39   4134496.90   0.00
346399.30   4139324.93   0.00
351874.94   4122572.10   0.00
344457.72   4133802.91   0.00
355960.14   4127331.16   0.00
340425.61   4131297.95   0.00
338878.32   4137557.30   0.00
357220.56   4125255.29   0.00
343705.13   4123798.94   0.00
353867.18   4136580.71   0.00
343788.14   4127820.06   0.00
349658.68   4123651.84   0.00
345212.13   4137703.79   0.00
351328.65   4123310.04   0.00
356332.47   4121755.42   0.00
343853.45   4120949.13   0.00
350001.10   4124315.32   0.00
355514.57   4137830.74   0.00
354121.10   4136609.39   0.00
357838.25   4133754.69   0.00
356137.15   4125763.73   0.00
351053.38   4133205.36   0.00
357102.76   4135115.21   0.00
355670.83   4133093.66   0.00
340937.71   4138925.75   0.00
340829.07   4120234.99   0.00
354513.57   4124640.64   0.00
350017.58   4136672.26   0.00
344173.89   4125816.22   0.00
354809.60   4120974.76   0.00
344334.42   4138825.04   0.00
357227.88   4123644.52   0.00
343772.88   4126483.35   0.00
351370.16   4124745.02   0.00
345240.82   4121718.19   0.00
344913.05   4131879.63   0.00
344021.30   4134393.14   0.00
351128.45   4126651.81   0.00
341056.73   4134426.71   0.00
352026.31   4137723.93   0.00
356270.21   4134322.95   0.00
343265.66   4128600.12   0.00
357709.46   4124246.35   0.00
341436.99   4138268.38   0.00
352134.95   4122751.55   0.00
344360.67   4122808.31   0.00
352680.01   4136312.14   0.00
345013.15   4136114.38   0.00
349201.51   4130751.67   0.00
349714.84   4137828.30   0.00
356958.71   4127730.34   0.00
341195.90   4126639.61   0.00
349227.76   4129377.12   0.00
357179.05   4127054.66   0.00
349496.93   4124225.59   0.00
345080.90   4127764.52   0.00
348847.50   4137556.08   0.00
343485.40   4139746.70   0.00
344161.08   4139277.93   0.00
350992.95   4132214.12   0.00
342771.87   4132480.24   0.00
353074.31   4134539.63   0.00
349185.03   4135764.03   0.00
347566.94   4122287.06   0.00
339494.80   4122496.41   0.00
339419.11   4135462.51   0.00
339122.47   4130097.96   0.00
345324.44   4127121.80   0.00
349495.71   4122497.63   0.00
338858.79   4130452.59   0.00
339302.53   4138873.87   0.00
356753.62   4122458.57   0.00
345940.31   4131812.49   0.00
356924.53   4132370.98   0.00
342780.42   4128001.95   0.00
348884.73   4132909.33   0.00
357886.47   4134595.17   0.00
347165.32   4122520.22   0.00
339792.05   4124353.77   0.00
348369.58   4136719.87   0.00
355986.39   4122717.98   0.00
342481.34   4136657.61   0.00
339706.60   4129901.43   0.00
339060.82   4133036.90   0.00
350688.99   4121161.53   0.00
338946.07   4133510.54   0.00
345478.87   4138356.27   0.00
352088.56   4131675.16   0.00
342944.00   4135905.64   0.00
352140.45   4125794.85   0.00
340603.84   4134310.74   0.00
348437.33   4125378.58   0.00
347405.80   4124316.54   0.00
345975.10   4133728.45   0.00
348569.78   4134880.83   0.00
354028.32   4124592.43   0.00
348133.37   4128042.85   0.00
354022.83   4121046.17   0.00
344809.29   4133844.42   0.00
347292.89   4134723.35   0.00
346796.66   4128402.36   0.00
353344.71   4133519.09   0.00
341155.00   4128282.11   0.00
339253.70   4135906.25   0.00
343379.80   4124274.42   0.00
350818.99   4139964.60   0.00
342792.02   4127719.35   0.00
346101.44   4125271.77   0.00
349380.96   4132490.01   0.00
341968.63   4135766.47   0.00
357709.46   4125765.56   0.00
354274.30   4121711.48   0.00
353518.66   4130721.76   0.00
342290.90   4128888.82   0.00
338654.32   4134255.81   0.00
338032.96   4133141.88   0.00
339933.65   4122876.06   0.00
351082.06   4128393.20   0.00
357587.39   4139888.91   0.00
349543.93   4126270.33   0.00
338891.75   4126982.63   0.00
347769.59   4135450.91   0.00
352631.18   4123371.07   0.00
341452.25   4138862.88   0.00
349989.50   4125584.89   0.00
340738.12   4136861.48   0.00
347527.88   4121057.77   0.00
341963.74   4134507.28   0.00
357851.07   4138631.55   0.00
348657.67   4121068.15   0.00
343589.77   4129089.02   0.00
342419.69   4139879.76   0.00
340338.94   4138865.93   0.00
354312.14   4136672.87   0.00
344153.75   4130034.49   0.00
357378.64   4124510.64   0.00
349252.78   4129718.31   0.00
350927.03   4133450.12   0.00
351532.52   4122031.92   0.00
357190.65   4123050.63   0.00
343532.40   4125695.36   0.00
340998.14   4125866.27   0.00
356469.19   4130430.01   0.00
353078.59   4120034.79   0.00
354963.41   4135271.46   0.00
347620.04   4139093.60   0.00
340090.52   4121924.50   0.00
354715.60   4137148.96   0.00
346376.72   4126277.66   0.00
338312.51   4137523.12   0.00
348360.42   4121206.09   0.00
340300.49   4122995.70   0.00
342355.60   4133794.98   0.00
341350.32   4135784.17   0.00
339030.92   4130093.69   0.00
339140.17   4125360.27   0.00
352437.09   4130542.31   0.00
354590.47   4132259.29   0.00
341098.85   4129178.75   0.00
346725.24   4125975.52   0.00
346812.52   4139769.28   0.00
346800.32   4125097.81   0.00
346753.93   4121966.00   0.00
352307.69   4137786.80   0.00
344535.84   4130644.86   0.00
351487.35   4130733.36   0.00
355837.46   4121513.72   0.00
338979.03   4124718.77   0.00
354223.03   4136151.01   0.00
353224.46   4124898.83   0.00
352790.49   4139572.74   0.00
356252.51   4123941.16   0.00
347255.04   4133469.04   0.00
346479.87   4126141.54   0.00
356110.90   4138228.71   0.00
345134.62   4130635.09   0.00
343482.96   4126873.99   0.00
346945.59   4121840.27   0.00
340304.15   4124042.48   0.00
355708.67   4125254.07   0.00
349431.62   4133124.18   0.00
355364.42   4136719.87   0.00
350338.63   4124691.92   0.00
357208.96   4123297.22   0.00
348998.87   4129349.65   0.00
353858.64   4123865.47   0.00
348594.20   4128109.99   0.00
340602.01   4127567.98   0.00
346662.98   4123446.15   0.00
354757.71   4138242.13   0.00
354321.91   4124126.10   0.00
353663.93   4122943.21   0.00
343182.65   4126963.71   0.00
341927.12   4132705.47   0.00
355590.26   4128608.05   0.00
348556.35   4133639.33   0.00
343802.18   4130497.76   0.00
344596.88   4136521.50   0.00
353744.50   4130102.24   0.00
341907.59   4122974.94   0.00
338954.62   4121579.64   0.00
343687.43   4136380.50   0.00
340354.81   4138973.36   0.00
347389.32   4135639.52   0.00
357462.87   4125067.90   0.00
350640.16   4139912.11   0.00
346673.36   4139045.38   0.00
340793.66   4122456.74   0.00
352243.60   4126038.39   0.00
338743.43   4121700.49   0.00
345585.07   4121742.00   0.00
357614.25   4127652.82   0.00
338512.71   4135173.19   0.00
346963.90   4131803.95   0.00
346059.33   4122728.97   0.00
343120.40   4138619.95   0.00
344485.18   4136655.17   0.00
356271.43   4126764.73   0.00
340108.22   4121052.89   0.00
354939.60   4138180.49   0.00
354580.71   4138555.25   0.00
338466.93   4123129.37   0.00
342234.75   4120782.49   0.00
338131.23   4139356.67   0.00
345124.24   4125723.44   0.00
357515.98   4133461.10   0.00
341386.94   4135148.17   0.00
352769.13   4122632.53   0.00
352551.84   4135182.96   0.00
343368.21   4124857.33   0.00
345414.17   4133183.39   0.00
354015.50   4135724.97   0.00
354111.94   4134014.10   0.00
338292.98   4139965.82   0.00
338015.26   4128867.46   0.00
344702.48   4135839.72   0.00
341068.94   4139751.58   0.00
355705.62   4120496.84   0.00
348196.84   4132762.23   0.00
340407.30   4134446.85   0.00
344407.67   4123270.97   0.00
351491.01   4133244.42   0.00
352221.02   4126154.97   0.00
347034.09   4124540.54   0.00
353034.03   4134183.17   0.00
347837.95   4138596.76   0.00
348063.17   4137700.13   0.00
350887.36   4130408.03   0.00
344479.69   4128719.14   0.00
349564.68   4121552.78   0.00
342362.93   4122556.23   0.00
341253.27   4139892.57   0.00
348105.29   4120126.35   0.00
352945.52   4125242.47   0.00
349877.80   4124030.88   0.00
345478.87   4139158.91   0.00
340802.21   4131556.75   0.00
347041.41   4126935.03   0.00
345434.92   4137717.83   0.00
356546.71   4129963.07   0.00
355199.01   4131457.26   0.00
347526.66   4136561.78   0.00
348386.67   4138139.59   0.00
353154.27   4129413.13   0.00
340358.47   4131460.31   0.00
343018.46   4137724.54   0.00
339561.33   4127887.20   0.00
352293.65   4132237.31   0.00
354989.65   4126775.72   0.00
353903.20   4131217.99   0.00
350719.50   4129262.37   0.00
354327.40   4135549.18   0.00
353140.84   4139081.39   0.00
343663.62   4121041.90   0.00
346501.85   4138415.48   0.00
340569.66   4126112.25   0.00
342409.31   4121911.07   0.00
342713.28   4122916.96   0.00
338888.70   4121986.75   0.00
343360.27   4130107.73   0.00
354645.41   4128549.46   0.00
344715.29   4135300.15   0.00
354147.95   4136252.33   0.00
348646.69   4125399.33   0.00
349149.63   4122418.29   0.00
355418.74   4132901.39   0.00
352289.38   4128753.93   0.00
351058.87   4136296.88   0.00
348380.57   4129970.40   0.00
353981.32   4122698.45   0.00
339021.15   4122450.64   0.00
341490.71   4130824.92   0.00
346156.38   4136078.98   0.00
346799.71   4122453.69   0.00
350200.08   4122353.59   0.00
347175.08   4120485.24   0.00
348359.81   4121926.33   0.00
353839.72   4121726.74   0.00
348781.58   4124666.28   0.00
344263.62   4122527.54   0.00
346136.84   4125399.33   0.00
347458.30   4125395.06   0.00
354280.40   4128428.60   0.00
342904.93   4124709.01   0.00
341604.85   4123975.34   0.00
343739.31   4139664.30   0.00
344717.12   4129654.84   0.00
344822.72   4132562.64   0.00
346053.83   4120115.36   0.00
346315.68   4120585.96   0.00
351074.74   4137974.18   0.00
353391.71   4139165.01   0.00
350646.87   4129153.72   0.00
342700.46   4125076.45   0.00
344250.19   4135773.19   0.00
356220.16   4137397.38   0.00
349628.16   4129688.41   0.00
353113.99   4124426.40   0.00
354509.29   4139835.20   0.00
340222.36   4134716.03   0.00
356023.01   4136472.67   0.00
351811.46   4120321.05   0.00
343436.57   4125479.90   0.00
339202.43   4130413.53   0.00
349839.96   4135805.54   0.00
340913.91   4123354.59   0.00
348393.38   4133208.41   0.00
353930.05   4135388.04   0.00
338777.61   4123420.51   0.00
356732.87   4134044.62   0.00
339464.89   4137837.46   0.00
344714.68   4134407.18   0.00
351425.70   4124879.91   0.00
348599.69   4126348.46   0.00
348918.91   4120144.05   0.00
356492.39   4130872.52   0.00
342965.97   4138463.09   0.00
350193.98   4133680.23   0.00
353154.88   4121006.50   0.00
356394.73   4134088.56   0.00
353380.11   4120553.61   0.00
343372.48   4137424.24   0.00
347160.44   4138043.15   0.00
343832.70   4129023.71   0.00
338148.32   4133540.45   0.00
354495.86   4137952.82   0.00
351461.10   4124751.73   0.00
353074.92   4128581.19   0.00
351455.61   4136194.95   0.00
343256.51   4128138.07   0.00
351575.85   4132155.52   0.00
348320.75   4128360.24   0.00
341893.55   4136571.55   0.00
344009.09   4129374.07   0.00
349969.97   4132938.63   0.00
351284.71   4123924.07   0.00
340662.43   4127394.63   0.00
339594.90   4130085.15   0.00
350505.87   4128086.79   0.00
341269.75   4130564.90   0.00
342278.08   4123950.32   0.00
347674.37   4126746.42   0.00
355400.43   4136033.20   0.00
347748.83   4125569.63   0.00
357770.50   4124475.84   0.00
339551.56   4127398.30   0.00
354673.48   4124291.51   0.00
355440.11   4132985.02   0.00
340387.16   4133049.71   0.00
351503.83   4137661.06   0.00
348104.68   4123603.63   0.00
341886.23   4130883.51   0.00
343802.79   4124984.28   0.00
348610.07   4129251.38   0.00
339684.62   4124576.56   0.00
347535.20   4121129.80   0.00
352813.68   4134716.03   0.00
341078.10   4130998.26   0.00
344568.19   4136822.41   0.00
338312.51   4121646.17   0.00
346545.18   4126194.04   0.00
353074.92   4122356.03   0.00
348528.89   4130600.30   0.00
340705.77   4121176.18   0.00
354156.50   4125774.10   0.00
344050.60   4129425.95   0.00
339908.63   4120957.67   0.00
349337.63   4136553.24   0.00
343039.22   4137605.52   0.00
342570.45   4123463.85   0.00
354077.15   4134371.78   0.00
347047.52   4132462.54   0.00
339524.09   4121524.09   0.00
352642.17   4121903.13   0.00
350377.09   4137885.68   0.00
357467.15   4123711.05   0.00
342083.38   4133444.62   0.00
352542.07   4131864.99   0.00
341583.48   4130753.50   0.00
350099.98   4139991.45   0.00
347033.48   4128244.88   0.00
346146.00   4136177.25   0.00
355855.77   4138579.67   0.00
357901.12   4133144.32   0.00
346736.23   4125164.34   0.00
346755.15   4121887.87   0.00
351187.05   4129958.19   0.00
347350.26   4126929.53   0.00
340306.59   4135689.57   0.00
353425.28   4131283.91   0.00
342361.71   4135615.71   0.00
341035.98   4129288.00   0.00
356812.22   4133945.74   0.00
339793.88   4135402.08   0.00
340406.08   4130050.36   0.00
352729.45   4127108.98   0.00
350975.86   4129588.92   0.00
355412.64   4130048.52   0.00
344543.78   4135672.48   0.00
354964.02   4123493.76   0.00
351383.59   4123194.07   0.00
339566.21   4134313.18   0.00
346645.28   4129446.09   0.00
339113.32   4137524.95   0.00
341180.64   4124149.30   0.00
347611.50   4131585.44   0.00
348184.03   4132028.57   0.00
347970.40   4126526.69   0.00
351281.04   4131043.43   0.00
349797.24   4133069.25   0.00
349688.59   4139413.43   0.00
340824.18   4130836.51   0.00
346067.26   4134556.11   0.00
342596.70   4123798.33   0.00
352697.10   4137065.95   0.00
351038.73   4121065.10   0.00
341593.86   4122851.65   0.00
352533.52   4131154.52   0.00
354206.55   4136570.94   0.00
356130.44   4127866.45   0.00
356292.18   4129468.06   0.00
352511.55   4135880.00   0.00
353629.75   4134766.08   0.00
340345.65   4134202.09   0.00
354168.71   4123706.17   0.00
350641.99   4125594.65   0.00
352248.48   4135389.26   0.00
349742.30   4130103.46   0.00
340515.95   4123523.06   0.00
351570.97   4130811.49   0.00
345163.30   4133213.90   0.00
339763.36   4129943.54   0.00
350108.52   4130919.52   0.00
350309.34   4123452.25   0.00
345749.87   4120691.55   0.00
355319.86   4132198.25   0.00
347910.58   4129834.28   0.00
338559.10   4137863.70   0.00
342610.13   4137095.25   0.00
343361.49   4121712.09   0.00
342276.25   4126530.35   0.00
343543.38   4134330.88   0.00
349027.56   4120151.98   0.00
357964.60   4134466.38   0.00
350654.19   4132490.62   0.00
339331.83   4125095.37   0.00
344916.71   4120195.32   0.00
357901.73   4124842.07   0.00
357791.25   4129804.99   0.00
350672.51   4122871.18   0.00
351281.04   4136796.17   0.00
356725.55   4135387.43   0.00
346432.87   4139060.64   0.00
349315.04   4131857.05   0.00
357161.96   4137906.43   0.00
345343.36   4129082.31   0.00
340529.98   4129734.79   0.00
342843.29   4121254.31   0.00
339093.17   4121499.68   0.00
347096.96   4124105.35   0.00
340940.15   4133085.12   0.00
356003.48   4121284.83   0.00
353056.61   4139716.18   0.00
345339.70   4131097.14   0.00
353630.36   4137539.60   0.00
344526.08   4121701.10   0.00
338929.59   4125492.72   0.00
343517.14   4132927.64   0.00
350378.92   4126585.28   0.00
341462.63   4132807.40   0.00
357445.78   4121716.36   0.00
357741.20   4126962.49   0.00
341982.67   4139164.40   0.00
356008.36   4128970.00   0.00
339638.84   4132855.01   0.00
341870.97   4129826.35   0.00
343957.21   4132557.15   0.00
344830.04   4134639.12   0.00
348805.38   4139102.76   0.00
345091.28   4124669.94   0.00
354740.62   4127780.39   0.00
355898.50   4132858.06   0.00
354951.20   4133017.98   0.00
341988.16   4130936.61   0.00
346393.81   4137473.07   0.00
344811.73   4136285.29   0.00
341746.45   4138668.17   0.00
355130.65   4136625.87   0.00
347810.48   4136287.73   0.00
343626.39   4120703.15   0.00
345980.59   4133265.18   0.00
350143.93   4133059.48   0.00
340413.40   4133782.77   0.00
342184.70   4121040.07   0.00
349512.19   4131310.16   0.00
343293.13   4132148.81   0.00
346360.85   4129811.09   0.00
341942.38   4129881.28   0.00
343724.66   4131231.42   0.00
341557.85   4126158.02   0.00
349249.12   4132411.88   0.00
342297.01   4138487.50   0.00
346477.43   4124527.12   0.00
355211.22   4129972.84   0.00
347315.47   4138201.24   0.00
339416.06   4120307.02   0.00
351562.43   4127403.79   0.00
342896.39   4125861.38   0.00
339141.39   4135262.92   0.00
357566.03   4136998.20   0.00
350651.14   4134918.67   0.00
349209.45   4130744.96   0.00
341856.32   4128537.25   0.00
352937.59   4126935.64   0.00
347755.55   4137619.56   0.00
354770.53   4125960.26   0.00
341839.23   4127714.47   0.00
349978.51   4136234.63   0.00
346174.08   4120684.84   0.00
338808.74   4129527.27   0.00
357924.31   4137623.83   0.00
350217.78   4132259.90   0.00
347949.64   4125567.80   0.00
354235.85   4130911.59   0.00
357099.70   4131123.39   0.00
353594.35   4139646.60   0.00
345820.06   4134130.68   0.00
355226.48   4128294.93   0.00
342715.72   4124492.32   0.00
352286.32   4138812.22   0.00
347673.15   4135290.99   0.00
357294.41   4128335.83   0.00
355185.58   4135320.90   0.00
357040.50   4126973.48   0.00
353496.69   4134159.37   0.00
349873.53   4128438.37   0.00
345187.72   4122899.87   0.00
355996.15   4121663.26   0.00
344836.15   4123680.53   0.00
341392.44   4121516.77   0.00
339369.67   4131115.45   0.00
346016.60   4126743.98   0.00
346743.55   4138776.82   0.00
356857.39   4123261.21   0.00
338553.00   4133832.82   0.00
356517.41   4120924.10   0.00
342232.31   4132981.96   0.00
347923.40   4121903.13   0.00
348433.06   4122792.44   0.00
345791.99   4128775.90   0.00
339231.73   4137590.26   0.00
355479.78   4130481.28   0.00
342783.47   4138001.04   0.00
349842.40   4134245.43   0.00
350038.94   4123289.90   0.00
344723.84   4121607.10   0.00
339161.53   4120614.64   0.00
343705.74   4136674.70   0.00
343268.72   4124309.21   0.00
352739.83   4124730.37   0.00
347108.55   4128341.32   0.00
355283.85   4129313.64   0.00
348314.04   4125053.25   0.00
348576.49   4125905.33   0.00
348852.38   4133320.11   0.00
351668.02   4120336.92   0.00
352291.82   4129245.28   0.00
345828.61   4130055.24   0.00
352513.99   4122519.00   0.00
357973.14   4136358.53   0.00
349499.98   4131569.57   0.00
347710.38   4125738.09   0.00
357807.73   4120622.58   0.00
348658.89   4128446.91   0.00
343370.65   4131809.44   0.00
344635.94   4132414.93   0.00
354245.61   4135425.28   0.00
351363.44   4120644.55   0.00
340921.84   4131489.61   0.00
344298.41   4130210.27   0.00
351838.92   4125715.51   0.00
343228.43   4120978.42   0.00
339710.26   4133015.53   0.00
354245.61   4132184.21   0.00
344304.51   4131675.77   0.00
339727.96   4134979.71   0.00
347287.39   4121315.35   0.00
356959.32   4139091.16   0.00
344765.34   4127765.74   0.00
355997.38   4121695.00   0.00
353147.56   4127979.98   0.00
357434.80   4136650.90   0.00
353953.25   4138115.79   0.00
340659.99   4132207.40   0.00
353186.62   4137901.55   0.00
343257.12   4135312.36   0.00
340913.30   4134418.16   0.00
342157.23   4130647.30   0.00
346650.78   4138418.53   0.00
357179.66   4132517.47   0.00
356208.56   4136315.20   0.00
347573.66   4137712.33   0.00
345593.01   4130952.48   0.00
342201.18   4137471.24   0.00
357617.91   4134293.65   0.00
353969.12   4136677.76   0.00
356823.21   4125149.69   0.00
339148.11   4138400.83   0.00
348345.77   4135071.26   0.00
352202.70   4121916.56   0.00
356362.99   4135524.77   0.00
356747.52   4132328.26   0.00
347721.37   4129490.65   0.00
343264.44   4129914.24   0.00
356398.39   4120594.50   0.00
354206.55   4137330.85   0.00
354400.65   4122907.19   0.00
347101.23   4132782.98   0.00
344734.21   4124526.51   0.00
356294.02   4127308.57   0.00
342073.00   4128082.52   0.00
343945.01   4134277.78   0.00
356745.69   4121273.84   0.00
340913.91   4129251.38   0.00
347663.38   4120573.14   0.00
348143.74   4128312.63   0.00
339829.89   4121218.91   0.00
339186.56   4123001.19   0.00
352033.02   4136621.60   0.00
354484.27   4139975.59   0.00
350364.27   4120311.29   0.00
348026.55   4123521.23   0.00
353184.18   4133546.56   0.00
357025.85   4129045.08   0.00
343153.97   4131712.39   0.00
355217.32   4125659.96   0.00
351965.27   4132634.66   0.00
340423.17   4136005.13   0.00
353388.65   4139931.64   0.00
356994.72   4131414.53   0.00
350269.66   4124529.56   0.00
343761.28   4130560.01   0.00
351093.66   4137470.02   0.00
348121.16   4139700.92   0.00
341743.40   4137125.16   0.00
356876.92   4122652.06   0.00
348084.54   4123960.08   0.00
344464.43   4138616.29   0.00
354985.99   4125952.94   0.00
349188.09   4135976.44   0.00
357419.54   4127806.63   0.00
338078.74   4120205.08   0.00
349250.34   4127074.19   0.00
351025.91   4123993.04   0.00
345351.30   4130325.63   0.00
344778.16   4137727.59   0.00
342654.07   4132472.30   0.00
347460.13   4128449.96   0.00
355783.75   4132388.07   0.00
344217.84   4125418.87   0.00
352874.72   4127939.70   0.00
344625.57   4120391.25   0.00
347220.25   4123557.24   0.00
352471.88   4120762.35   0.00
350356.33   4133470.87   0.00
348554.52   4123678.09   0.00
342221.93   4133732.11   0.00
347109.78   4129250.77   0.00
344012.76   4126153.75   0.00
356499.71   4121000.40   0.00
349356.55   4127285.99   0.00
344776.94   4131651.36   0.00
339430.71   4125558.03   0.00
340766.81   4122396.31   0.00
357654.53   4139708.85   0.00
351271.89   4133774.22   0.00
349570.79   4121627.86   0.00
345041.23   4136263.92   0.00
343558.03   4136744.90   0.00
344122.01   4138735.92   0.00
357973.75   4125070.35   0.00
353215.31   4122878.51   0.00
350380.14   4136037.48   0.00
347666.43   4121726.13   0.00
354461.07   4120248.42   0.00
350716.45   4130411.69   0.00
340253.49   4131266.82   0.00
340629.47   4127273.78   0.00
343338.91   4120569.48   0.00
338335.70   4133439.74   0.00
338585.35   4138792.08   0.00
356201.85   4129009.06   0.00
344103.09   4126378.98   0.00
338557.88   4133965.27   0.00
351008.21   4126788.54   0.00
354616.72   4131935.18   0.00
344638.39   4125346.23   0.00
354387.22   4124931.18   0.00
352836.27   4126894.74   0.00
348230.41   4137188.63   0.00
346926.05   4135359.36   0.00
340672.81   4136234.63   0.00
351016.75   4128346.81   0.00
339097.45   4129306.31   0.00
345242.65   4129914.85   0.00
347945.37   4123244.73   0.00
338582.29   4134623.25   0.00
349051.36   4125993.22   0.00
356866.54   4126006.04   0.00
338735.50   4137818.54   0.00
341607.29   4122580.65   0.00
342279.92   4130385.45   0.00
345278.66   4134517.65   0.00
356409.99   4121811.58   0.00
338657.37   4124102.30   0.00
340407.91   4125817.44   0.00
355867.98   4133112.58   0.00
346492.08   4123103.12   0.00
352743.49   4130231.03   0.00
350069.46   4133086.34   0.00
344131.78   4121624.20   0.00
350498.55   4134102.60   0.00
355775.81   4137812.43   0.00
342989.17   4130218.82   0.00
356382.52   4139948.12   0.00
352258.86   4132767.72   0.00
345517.32   4138638.26   0.00
348563.07   4134735.56   0.00
342945.22   4128429.82   0.00
356749.96   4126124.45   0.00
355036.04   4131083.10   0.00
338930.20   4128418.84   0.00
343868.10   4130759.00   0.00
341420.51   4136277.35   0.00
354657.61   4134247.26   0.00
346556.78   4124574.72   0.00
347120.15   4139356.67   0.00
340022.77   4128926.66   0.00
346418.84   4124596.09   0.00
354310.92   4137803.89   0.00
339294.60   4123267.92   0.00
338935.70   4124385.51   0.00
351023.47   4135102.39   0.00
338040.28   4136260.26   0.00
348815.15   4138552.81   0.00
345997.68   4131095.92   0.00
347289.22   4136884.67   0.00
341654.29   4136423.23   0.00
341635.98   4121174.35   0.00
351830.99   4121638.84   0.00
344107.36   4123349.71   0.00
344698.81   4120359.51   0.00
349446.88   4122393.26   0.00
343672.78   4131257.67   0.00
344892.91   4136834.01   0.00
342433.12   4135491.81   0.00
350375.87   4126654.26   0.00
351702.81   4138868.98   0.00
344536.45   4137739.19   0.00
338412.00   4136858.42   0.00
342190.19   4131980.35   0.00
347869.08   4130578.33   0.00
338859.40   4136179.69   0.00
349561.63   4131886.96   0.00
348003.97   4132860.50   0.00
357219.95   4125697.81   0.00
346567.77   4126118.96   0.00
343757.01   4127652.82   0.00
354476.94   4125641.65   0.00
341726.31   4125261.39   0.00
343702.08   4122010.56   0.00
349901.61   4120650.04   0.00
342519.79   4136421.40   0.00
356618.73   4123037.81   0.00
350593.16   4137941.22   0.00
340503.74   4129054.84   0.00
350497.33   4131432.84   0.00
339205.48   4139050.26   0.00
351314.62   4129266.03   0.00
346758.20   4127489.24   0.00
349929.69   4129942.32   0.00
350208.62   4135588.24   0.00
345636.34   4136757.71   0.00
346119.75   4124290.29   0.00
353698.72   4139635.00   0.00
347587.08   4135726.80   0.00
353476.55   4133237.71   0.00
342384.29   4121273.23   0.00
356748.13   4134506.06   0.00
352868.01   4124339.12   0.00
351854.79   4132723.78   0.00
338265.51   4135999.63   0.00
349287.58   4135254.98   0.00
349972.41   4131613.51   0.00
344346.63   4122067.32   0.00
340475.66   4126537.68   0.00
342495.99   4132171.39   0.00
356545.49   4139068.58   0.00
343036.77   4135095.68   0.00
357299.91   4138735.31   0.00
346726.46   4130528.28   0.00
347783.01   4128069.70   0.00
342970.24   4129249.55   0.00
348675.37   4135979.49   0.00
342205.45   4138473.46   0.00
352760.58   4130843.84   0.00
349106.91   4124729.76   0.00
348773.03   4131465.80   0.00
342237.80   4137416.30   0.00
343260.17   4123995.48   0.00
355773.37   4126130.56   0.00
341070.77   4122961.52   0.00
348912.20   4134923.55   0.00
355102.57   4124521.62   0.00
338618.31   4126585.89   0.00
345934.20   4130072.94   0.00
341300.27   4120105.59   0.00
341966.80   4128329.72   0.00
339064.49   4134407.79   0.00
340694.17   4134010.44   0.00
356162.79   4121510.06   0.00
341729.97   4131248.51   0.00
341260.60   4122224.80   0.00
352225.90   4139853.51   0.00
341150.73   4127511.22   0.00
355285.68   4132549.82   0.00
341536.48   4138629.11   0.00
342024.17   4121316.57   0.00
340509.84   4129199.50   0.00
357875.48   4120957.67   0.00
350354.50   4122309.03   0.00
343785.70   4128016.60   0.00
353284.28   4125774.10   0.00
342918.36   4123171.48   0.00
346763.70   4138696.25   0.00
353484.48   4135235.45   0.00
344015.81   4132432.02   0.00
338337.53   4134874.72   0.00
345353.13   4139102.15   0.00
351948.79   4136187.02   0.00
345952.51   4130760.83   0.00
355388.84   4134252.75   0.00
355703.79   4122360.30   0.00
339942.81   4136784.57   0.00
356748.74   4121625.42   0.00
349987.67   4138010.80   0.00
354343.27   4138969.08   0.00
345743.16   4132902.62   0.00
346666.65   4120564.59   0.00
356539.99   4139886.47   0.00
349197.24   4137726.37   0.00
345214.58   4130146.79   0.00
339284.22   4135676.14   0.00
354266.98   4131667.84   0.00
356544.27   4134876.55   0.00
354393.32   4126115.91   0.00
344694.54   4128008.06   0.00
346035.52   4126707.36   0.00
350467.42   4125747.25   0.00
354558.73   4135170.14   0.00
345209.08   4134453.57   0.00
349686.15   4125937.68   0.00
344808.68   4138893.40   0.00
349817.99   4135693.23   0.00
353563.22   4133136.39   0.00
341859.37   4126388.13   0.00
347620.65   4132732.32   0.00
357179.66   4139863.89   0.00
343614.80   4131305.89   0.00
354327.40   4132200.08   0.00
348121.16   4134689.78   0.00
349133.15   4125914.49   0.00
353554.67   4135723.75   0.00
342816.43   4128141.12   0.00
356145.70   4122838.22   0.00
348727.26   4132903.84   0.00
341601.18   4125557.42   0.00
348342.11   4135623.65   0.00
354099.73   4130037.54   0.00
357148.53   4137975.40   0.00
354212.04   4127770.01   0.00
351031.40   4131217.38   0.00
341413.19   4130575.88   0.00
353797.60   4136129.03   0.00
346777.12   4135010.22   0.00
356453.32   4127666.86   0.00
351494.06   4129309.37   0.00
348869.47   4122482.38   0.00
356833.58   4126002.38   0.00
354448.26   4137407.15   0.00
341178.81   4133306.07   0.00
348430.01   4137042.15   0.00
349758.17   4128440.20   0.00
350453.38   4138577.23   0.00
352689.17   4125980.41   0.00
351997.01   4131960.20   0.00
356977.63   4124373.30   0.00
349332.74   4123538.93   0.00
348080.26   4123740.96   0.00
342611.96   4121309.85   0.00
346667.26   4138102.36   0.00
351705.25   4129890.44   0.00
356200.02   4135126.80   0.00
349426.74   4133344.52   0.00
346957.79   4126563.31   0.00
342770.65   4133981.75   0.00
352136.78   4122446.97   0.00
342774.32   4125264.44   0.00
341635.98   4132226.33   0.00
353641.96   4126931.97   0.00
349175.88   4125926.08   0.00
341750.72   4120485.24   0.00
338348.52   4138478.96   0.00
355168.49   4133143.10   0.00
343251.63   4130339.67   0.00
354293.83   4128400.52   0.00
349305.28   4127520.37   0.00
344266.67   4131316.26   0.00
349899.17   4134158.15   0.00
349756.34   4126648.76   0.00
344480.30   4120751.98   0.00
342750.51   4137969.30   0.00
353710.32   4121185.95   0.00
343990.78   4125877.86   0.00
357320.05   4121667.53   0.00
348654.62   4133447.07   0.00
350284.31   4134703.82   0.00
356924.53   4137012.85   0.00
342940.95   4121242.71   0.00
340064.88   4130444.65   0.00
340681.36   4134106.27   0.00
342634.54   4121018.71   0.00
348836.51   4125828.42   0.00
351448.29   4125016.02   0.00
338378.43   4134045.23   0.00
351932.31   4121170.08   0.00
338076.91   4127537.46   0.00
342478.29   4130094.91   0.00
348717.49   4126070.13   0.00
347436.32   4137812.43   0.00
345016.82   4137139.81   0.00
339362.96   4131506.09   0.00
340862.03   4122766.81   0.00
351153.48   4125628.83   0.00
343492.72   4139448.84   0.00
348677.21   4126483.35   0.00
352251.53   4124400.77   0.00
344554.77   4133408.61   0.00
347531.54   4131214.94   0.00
343683.77   4124686.42   0.00
345549.06   4128054.45   0.00
341155.00   4126308.79   0.00
344549.88   4121514.94   0.00
343169.23   4131713.00   0.00
338100.10   4139272.44   0.00
351592.33   4130623.49   0.00
341059.18   4134644.00   0.00
342765.77   4135117.65   0.00
343883.97   4126195.26   0.00
341201.39   4121045.56   0.00
340868.74   4135503.40   0.00
338782.49   4132925.20   0.00
347964.29   4136209.60   0.00
340097.23   4130436.72   0.00
355786.80   4137493.21   0.00
344533.40   4124647.97   0.00
353446.64   4135078.59   0.00
345750.48   4122088.69   0.00
348826.14   4132904.45   0.00
339164.59   4124800.56   0.00
340926.11   4128589.74   0.00
338064.70   4124492.32   0.00
349906.49   4125805.84   0.00
348983.61   4138915.98   0.00
340446.97   4126692.71   0.00
346956.57   4128600.73   0.00
344057.31   4127437.97   0.00
341284.40   4122059.39   0.00
355951.60   4130141.91   0.00
352432.81   4127597.28   0.00
352121.52   4134101.99   0.00
350681.66   4139848.02   0.00
342231.70   4139632.56   0.00
357168.68   4139159.52   0.00
343956.60   4127549.67   0.00
357931.03   4131960.81   0.00
354387.83   4127445.91   0.00
351585.62   4130224.31   0.00
344140.32   4137877.13   0.00
341263.65   4138159.73   0.00
349776.48   4131589.10   0.00
351431.20   4124255.50   0.00
350173.83   4128910.79   0.00
340211.98   4126801.36   0.00
342466.69   4132433.85   0.00
347853.21   4131008.03   0.00
343181.43   4126103.70   0.00
351937.19   4125855.89   0.00
350192.14   4131858.27   0.00
349984.01   4138795.13   0.00
351118.69   4126920.99   0.00
340057.56   4136419.57   0.00
353802.48   4134888.76   0.00
340010.56   4129249.55   0.00
344469.92   4133732.72   0.00
355979.06   4128731.96   0.00
349220.44   4133837.09   0.00
340761.93   4134597.00   0.00
344457.11   4129204.38   0.00
352717.86   4120690.94   0.00
351891.42   4134945.52   0.00
355778.86   4137412.64   0.00
343738.09   4134188.06   0.00
351235.27   4138870.20   0.00
353737.78   4127523.42   0.00
341896.60   4132894.68   0.00
339613.82   4128112.43   0.00
339261.64   4122030.70   0.00
352612.26   4135590.69   0.00
354322.52   4133625.29   0.00
339727.35   4131874.14   0.00
342624.77   4127141.94   0.00
354252.33   4132016.36   0.00
344212.96   4136836.45   0.00
340270.58   4133224.89   0.00
349080.05   4137893.61   0.00
346728.29   4135162.21   0.00
348752.89   4134178.90   0.00
356686.48   4134668.42   0.00
344635.94   4135710.32   0.00
347404.58   4128018.43   0.00
353732.90   4123983.28   0.00
346868.68   4123844.72   0.00
342383.07   4133271.89   0.00
342384.90   4139849.85   0.00
348626.54   4126029.85   0.00
346871.12   4126427.20   0.00
343825.37   4130524.61   0.00
338469.99   4130331.74   0.00
354171.76   4138811.61   0.00
339104.77   4121505.17   0.00
352702.60   4133198.64   0.00
347609.67   4136194.34   0.00
342444.72   4139299.91   0.00
353046.24   4139482.41   0.00
341322.24   4133823.66   0.00
343854.67   4120360.12   0.00
349442.00   4125210.12   0.00
338435.19   4122462.84   0.00
349388.90   4135244.61   0.00
352813.07   4123588.37   0.00
340154.61   4139771.72   0.00
350984.41   4127143.16   0.00
355326.58   4136636.86   0.00
353598.62   4138611.41   0.00
346150.27   4138984.34   0.00
350574.24   4130202.34   0.00
340113.10   4122020.94   0.00
353288.55   4126776.94   0.00
355648.85   4121393.48   0.00
351964.05   4136194.34   0.00
343605.64   4131281.47   0.00
353873.90   4137191.69   0.00
356099.92   4120349.74   0.00
347991.15   4127935.42   0.00
353368.51   4133677.79   0.00
351713.19   4128355.97   0.00
349263.77   4138779.26   0.00
345273.78   4139398.17   0.00
346000.12   4123863.64   0.00
349485.95   4132309.95   0.00
338786.77   4126440.63   0.00
352416.33   4131098.97   0.00
340965.18   4120401.62   0.00
340645.34   4121271.40   0.00
350282.48   4139703.97   0.00
340709.43   4127992.19   0.00
346919.34   4126779.38   0.00
346372.45   4136777.86   0.00
343905.94   4123802.00   0.00
357337.14   4139857.78   0.00
340537.92   4134922.33   0.00
345027.80   4121323.28   0.00
339433.76   4137608.57   0.00
351074.13   4124192.02   0.00
357844.36   4131213.11   0.00
354105.23   4132506.49   0.00
353844.60   4120893.58   0.00
350496.72   4131601.92   0.00
338037.84   4125005.65   0.00
344685.38   4139662.47   0.00
351391.52   4124097.42   0.00
354678.98   4133689.38   0.00
339823.79   4139639.27   0.00
348387.89   4123009.74   0.00
346185.67   4120590.23   0.00
356399.61   4133448.90   0.00
350238.53   4125957.21   0.00
356825.65   4135289.77   0.00
357273.05   4121440.47   0.00
357843.13   4138152.41   0.00
345979.98   4138320.26   0.00
353556.51   4125904.11   0.00
356209.78   4132680.44   0.00
338803.86   4134742.88   0.00
347233.68   4133122.35   0.00
338537.74   4127560.05   0.00
347143.35   4135070.04   0.00
357392.68   4127724.85   0.00
344002.99   4129807.43   0.00
345080.29   4125406.05   0.00
339389.20   4126364.94   0.00
343230.26   4139554.43   0.00
354936.55   4134383.98   0.00
349297.34   4128677.63   0.00
352511.55   4126081.73   0.00
343162.51   4133529.47   0.00
338654.32   4125442.06   0.00
352061.71   4124833.52   0.00
353895.87   4122761.31   0.00
339453.29   4139180.27   0.00
357581.29   4122666.10   0.00
353458.85   4136199.84   0.00
348832.85   4123737.30   0.00
340495.19   4120161.75   0.00
354266.98   4137854.55   0.00
339735.89   4139107.64   0.00
343092.32   4127399.52   0.00
344007.26   4124643.70   0.00
340221.14   4128431.04   0.00
342760.89   4125534.84   0.00
338006.10   4137961.97   0.00
352741.66   4138198.80   0.00
357241.31   4133463.55   0.00
351970.76   4127248.15   0.00
338040.28   4122724.08   0.00
342683.37   4139195.53   0.00
351233.44   4132178.72   0.00
338826.44   4122442.09   0.00
350878.20   4131843.62   0.00
343758.23   4136689.35   0.00
338549.33   4124977.57   0.00
353766.47   4124879.91   0.00
339994.69   4120593.89   0.00
353031.59   4130811.49   0.00
344810.51   4136950.59   0.00
355659.84   4135533.92   0.00
349738.64   4134136.17   0.00
340412.18   4135661.49   0.00
356235.42   4123892.94   0.00
353756.71   4136727.20   0.00
342906.77   4134781.33   0.00
346858.30   4124695.58   0.00
343468.31   4120824.00   0.00
342146.86   4128772.85   0.00
350824.49   4131756.95   0.00
355076.94   4138619.95   0.00
357910.89   4132997.83   0.00
346707.54   4129115.88   0.00
355922.30   4133472.70   0.00
352729.45   4135778.07   0.00
340543.41   4129419.23   0.00
344559.65   4133973.20   0.00
346815.58   4122286.45   0.00
348133.98   4125044.10   0.00
343259.56   4138865.32   0.00
356018.74   4122473.83   0.00
345882.32   4131769.16   0.00
338467.54   4121213.42   0.00
342690.69   4128392.59   0.00
349050.14   4123300.88   0.00
349339.46   4126470.53   0.00
350471.69   4122891.93   0.00
346534.81   4124360.48   0.00
356220.77   4123831.29   0.00
339823.79   4124184.70   0.00
353653.55   4132886.75   0.00
352386.43   4135941.04   0.00
344153.75   4121774.96   0.00
351467.82   4120717.80   0.00
345988.53   4121097.45   0.00
339060.82   4121137.12   0.00
355479.78   4139318.83   0.00
347479.05   4137149.57   0.00
352125.19   4129906.31   0.00
350427.75   4135299.54   0.00
343289.47   4139763.79   0.00
350217.78   4129602.34   0.00
354088.14   4122069.77   0.00
351732.72   4122138.13   0.00
338091.56   4126668.29   0.00
343775.32   4121505.17   0.00
354480.00   4131108.74   0.00
338430.31   4127242.65   0.00
347259.32   4125487.23   0.00
349051.97   4138361.16   0.00
352184.39   4134197.21   0.00
357512.92   4134094.67   0.00
346988.31   4127714.47   0.00
351335.37   4125009.31   0.00
350570.57   4127555.77   0.00
341332.62   4122584.31   0.00
346747.22   4137520.07   0.00
340378.00   4125395.06   0.00
338196.54   4124341.56   0.00
353937.38   4130027.16   0.00
346232.06   4120892.97   0.00
342976.96   4124832.91   0.00
342010.13   4135038.30   0.00
349891.23   4134676.96   0.00
344819.06   4137283.85   0.00
348049.75   4134771.57   0.00
353054.17   4130344.55   0.00
345610.10   4121744.44   0.00
343518.36   4133741.26   0.00
344213.57   4120060.43   0.00
344668.29   4126570.02   0.00
343184.48   4131912.59   0.00
339425.82   4121555.22   0.00
349864.99   4128718.53   0.00
343193.03   4133521.53   0.00
346708.15   4132347.79   0.00
352677.57   4135397.81   0.00
355754.45   4124192.63   0.00
351172.40   4124893.95   0.00
351110.14   4130221.26   0.00
345900.02   4134961.39   0.00
340067.32   4120130.01   0.00
343056.31   4131165.50   0.00
343476.85   4128722.19   0.00
356169.50   4129102.45   0.00
356002.26   4137640.92   0.00
353407.57   4134980.32   0.00
356886.07   4125573.29   0.00
339456.95   4122480.54   0.00
351846.25   4125063.63   0.00
357597.77   4129046.30   0.00
356731.65   4134046.45   0.00
347588.92   4124698.02   0.00
343556.81   4120233.16   0.00
345016.82   4136522.72   0.00
339551.56   4126477.86   0.00
357695.43   4121942.81   0.00
339835.99   4135242.77   0.00
344774.50   4133910.34   0.00
344358.84   4120285.65   0.00
354163.82   4131128.27   0.00
339712.70   4123711.05   0.00
343901.67   4136443.98   0.00
356466.14   4126482.74   0.00
343094.76   4136531.27   0.00
342616.84   4130550.86   0.00
338054.93   4125980.41   0.00
343815.00   4120695.21   0.00
339253.09   4128937.04   0.00
350959.99   4124229.26   0.00
354721.09   4121392.25   0.00
345807.86   4136675.31   0.00
345520.98   4127276.83   0.00
345212.74   4131539.05   0.00
348915.25   4131456.04   0.00
354628.32   4122318.80   0.00
344850.80   4122771.08   0.00
351483.69   4134858.85   0.00
351390.91   4130243.84   0.00
349077.00   4138181.10   0.00
344719.57   4125566.58   0.00
341595.08   4131921.75   0.00
349337.63   4135013.28   0.00
340894.99   4138489.94   0.00
354081.42   4133879.82   0.00
345664.42   4138081.61   0.00
339585.74   4126598.71   0.00
353593.74   4134665.36   0.00
352820.40   4125636.16   0.00
357179.05   4131075.78   0.00
354312.75   4132303.23   0.00
353782.95   4121330.00   0.00
353703.60   4132611.47   0.00
350577.90   4138295.24   0.00
339239.05   4131286.36   0.00
354998.20   4124831.69   0.00
356835.41   4137073.27   0.00
351325.60   4126544.39   0.00
344339.30   4122456.13   0.00
354030.15   4134252.14   0.00
356608.97   4130918.30   0.00
338494.40   4134312.57   0.00
347039.58   4134861.29   0.00
339750.54   4134925.38   0.00
341159.89   4137318.03   0.00
339840.27   4126533.40   0.00
347924.01   4120577.41   0.00
354443.98   4124454.48   0.00
344320.99   4134853.36   0.00
339381.88   4131858.27   0.00
338935.70   4130104.68   0.00
347632.25   4131226.54   0.00
350072.51   4124160.28   0.00
357476.91   4122412.79   0.00
344081.12   4130249.95   0.00
342403.82   4135427.72   0.00
349497.54   4137070.22   0.00
343401.17   4136072.27   0.00
352633.01   4124524.06   0.00
354244.39   4132557.76   0.00
350233.65   4128244.88   0.00
340429.27   4121217.69   0.00
344833.09   4136030.76   0.00
342359.26   4139449.45   0.00
338427.26   4129324.63   0.00
343409.71   4124008.30   0.00
350095.10   4132855.01   0.00
353508.29   4122779.02   0.00
353186.62   4125564.75   0.00
348842.01   4138145.70   0.00
357709.46   4135956.30   0.00
338327.77   4130087.59   0.00
353533.31   4134975.43   0.00
357459.82   4137135.53   0.00
340042.91   4129557.79   0.00
340164.98   4123290.51   0.00
357857.78   4129965.51   0.00
349302.22   4129059.11   0.00
348246.89   4134038.51   0.00
356400.83   4134699.55   0.00
355870.42   4121480.76   0.00
351298.14   4133834.65   0.00
340456.13   4121320.23   0.00
352278.39   4125530.56   0.00
353056.61   4125645.31   0.00
357342.02   4122984.10   0.00
342492.93   4132764.67   0.00
347236.12   4126928.92   0.00
347626.76   4132902.01   0.00
340868.74   4121901.30   0.00
341071.38   4139556.87   0.00
353729.85   4123476.67   0.00
339973.94   4139653.31   0.00
339939.15   4134612.87   0.00
349499.37   4125600.76   0.00
348564.90   4139213.23   0.00
354624.04   4122400.59   0.00
354810.82   4131046.48   0.00
345883.54   4132908.11   0.00
356722.50   4126145.82   0.00
354687.52   4134388.26   0.00
338018.31   4136798.61   0.00
343828.42   4129488.20   0.00
347687.19   4135273.29   0.00
348815.15   4124740.75   0.00
356956.27   4125394.45   0.00
355645.19   4139741.20   0.00
344278.27   4130093.08   0.00
350651.75   4120103.76   0.00
348948.21   4133060.09   0.00
348048.52   4137344.89   0.00
343973.69   4122623.37   0.00
350786.65   4128787.50   0.00
348834.07   4135983.15   0.00
350366.10   4120648.82   0.00
352742.27   4131914.43   0.00
341208.72   4127403.79   0.00
349042.21   4130080.26   0.00
355236.24   4130565.51   0.00
351366.50   4125065.46   0.00
352258.86   4130008.24   0.00
352169.74   4133264.56   0.00
351815.12   4130954.31   0.00
354276.74   4120742.21   0.00
342081.55   4139743.03   0.00
356060.24   4130206.61   0.00
351476.97   4131520.74   0.00
340875.45   4135190.89   0.00
338582.29   4122971.28   0.00
351381.76   4139605.09   0.00
346017.82   4133202.31   0.00
339366.62   4130751.67   0.00
353876.95   4125926.69   0.00
351706.47   4123948.48   0.00
338361.34   4136059.45   0.00
343083.16   4126878.26   0.00
351243.81   4133846.86   0.00
356085.88   4121784.72   0.00
345759.03   4129667.04   0.00
339315.96   4133652.76   0.00
344581.62   4132615.74   0.00
344131.17   4122482.38   0.00
355492.60   4126005.43   0.00
350641.38   4127797.48   0.00
350360.00   4132906.28   0.00
343590.99   4123498.64   0.00
353079.20   4134849.09   0.00
348749.23   4131197.24   0.00
352070.25   4136818.75   0.00
350430.19   4130146.79   0.00
342975.74   4121658.99   0.00
340772.30   4131907.10   0.00
357182.10   4127022.31   0.00
341404.03   4137856.38   0.00
341778.19   4127974.49   0.00
348112.00   4127675.41   0.00
346594.62   4138397.17   0.00
339142.61   4136943.88   0.00
343927.92   4134299.14   0.00
357768.67   4131954.10   0.00
356592.49   4132170.78   0.00
349725.21   4139878.54   0.00
339912.90   4125496.38   0.00
346168.58   4122415.85   0.00
353294.05   4132563.86   0.00
352756.92   4131042.21   0.00
346973.05   4138678.55   0.00
355493.21   4131973.63   0.00
339607.72   4125926.69   0.00
343950.50   4139002.04   0.00
352299.75   4133595.39   0.00
342505.14   4122288.28   0.00
354687.52   4122383.50   0.00
350202.52   4131271.71   0.00
348742.52   4125528.12   0.00
339878.72   4139792.47   0.00
345878.66   4139969.48   0.00
357171.73   4131578.11   0.00
343009.92   4120676.90   0.00
350027.34   4134199.65   0.00
353178.08   4131272.32   0.00
349356.55   4139628.28   0.00
356375.19   4134054.99   0.00
351430.59   4139524.52   0.00
346185.06   4132576.68   0.00
342674.21   4133371.99   0.00
357875.48   4129875.18   0.00
357462.26   4137595.14   0.00
353552.23   4135498.52   0.00
349540.27   4133771.17   0.00
350018.19   4124442.88   0.00
347720.15   4124071.78   0.00
344941.74   4121130.41   0.00
356442.34   4132061.53   0.00
346983.43   4131548.20   0.00
351854.79   4136961.58   0.00
345477.65   4136680.81   0.00
354022.22   4139523.30   0.00
345326.27   4130352.49   0.00
345893.31   4127629.63   0.00
342697.41   4134613.48   0.00
339651.66   4139741.20   0.00
347181.19   4135782.95   0.00
341071.99   4134322.34   0.00
346006.84   4134289.99   0.00
352513.38   4123372.30   0.00
355963.19   4131420.64   0.00
345163.91   4138177.43   0.00
338631.73   4126109.20   0.00
341175.15   4125415.20   0.00
344572.47   4124891.51   0.00
356303.17   4121741.39   0.00
342073.00   4138148.75   0.00
343672.78   4124970.24   0.00
356098.09   4125760.06   0.00
349316.87   4129986.27   0.00
353057.83   4125303.51   0.00
340081.97   4127507.55   0.00
357019.75   4125913.88   0.00
354553.24   4133822.44   0.00
352993.74   4120930.20   0.00
357603.26   4129632.25   0.00
342909.82   4122461.01   0.00
349207.01   4136116.82   0.00
349921.14   4130984.22   0.00
348133.98   4126351.51   0.00
356641.93   4123115.33   0.00
341150.73   4120205.69   0.00
352968.11   4130661.34   0.00
338352.18   4120837.43   0.00
339085.24   4134090.40   0.00
345259.74   4120915.56   0.00
339300.70   4123538.93   0.00
352291.21   4136696.68   0.00
352317.45   4130487.99   0.00
352244.21   4138073.67   0.00
353579.70   4123217.87   0.00
346415.78   4132730.49   0.00
355318.03   4129190.34   0.00
349971.80   4132522.97   0.00
339908.63   4137459.64   0.00
357205.91   4120206.31   0.00
352180.73   4124250.62   0.00
357301.74   4124644.31   0.00
346293.10   4134829.55   0.00
341230.69   4122618.49   0.00
352809.41   4124781.64   0.00
350408.22   4135364.85   0.00
341588.37   4133837.09   0.00
347728.08   4137957.70   0.00
346125.25   4135349.59   0.00
341611.56   4129677.42   0.00
344957.00   4134575.64   0.00
343682.55   4123473.62   0.00
345769.40   4138860.44   0.00
350705.47   4122656.33   0.00
347818.41   4132864.77   0.00
351403.12   4122941.98   0.00
348303.05   4121955.02   0.00
348784.02   4127971.43   0.00
348303.05   4136888.33   0.00
338600.60   4136431.17   0.00
343915.10   4122898.65   0.00
354570.94   4128903.47   0.00
338206.92   4126337.47   0.00
340969.45   4132565.08   0.00
339621.75   4121967.83   0.00
343246.74   4131862.54   0.00
342444.11   4134050.72   0.00
357260.84   4123291.12   0.00
354971.95   4134346.14   0.00
347779.96   4122399.98   0.00
350998.44   4130152.90   0.00
356864.10   4121145.66   0.00
350248.30   4125511.64   0.00
352750.82   4123726.92   0.00
343377.97   4128697.78   0.00
339881.77   4139018.52   0.00
347172.64   4129128.70   0.00
340681.36   4137729.42   0.00
345567.37   4136808.37   0.00
349714.84   4132418.59   0.00
342107.18   4127438.58   0.00
350865.38   4128481.09   0.00
339482.59   4126316.11   0.00
338131.23   4124239.63   0.00
351758.96   4134148.99   0.00
350692.65   4128263.19   0.00
344922.82   4127903.68   0.00
342850.00   4132029.79   0.00
351381.15   4139826.65   0.00
339480.15   4126077.46   0.00
354022.22   4127743.77   0.00
357618.52   4137748.95   0.00
345478.26   4139785.76   0.00
344800.74   4138662.68   0.00
338205.69   4126640.83   0.00
354790.06   4120040.89   0.00
351009.43   4124480.73   0.00
351307.29   4124010.13   0.00
347640.80   4121669.97   0.00
340399.98   4128999.91   0.00
353088.35   4132394.79   0.00
342064.46   4137379.07   0.00
343189.98   4130321.97   0.00
341750.11   4123429.67   0.00
353190.28   4125432.29   0.00
352376.66   4129811.09   0.00
340865.69   4137137.36   0.00
347478.44   4130614.95   0.00
349852.78   4126808.07   0.00
356113.35   4129150.06   0.00
348782.80   4122851.04   0.00
340143.62   4128584.25   0.00
351879.21   4121439.25   0.00
344538.90   4123552.35   0.00
356609.58   4136036.26   0.00
341299.66   4130877.41   0.00
344043.28   4138834.80   0.00
357644.15   4127505.72   0.00
357523.91   4127235.33   0.00
349077.00   4133809.02   0.00
345289.65   4138486.28   0.00
347967.35   4130344.55   0.00
342664.45   4125611.74   0.00
348256.66   4126234.93   0.00
339439.86   4137759.94   0.00
356927.58   4127263.41   0.00
348085.15   4138082.22   0.00
352852.14   4121820.73   0.00
338393.69   4122284.01   0.00
343652.03   4132836.09   0.00
354207.77   4130960.42   0.00
341186.13   4133801.69   0.00
357831.54   4138844.57   0.00
346302.26   4137029.33   0.00
357772.94   4134099.55   0.00
343467.70   4132253.18   0.00
345419.66   4130770.59   0.00
355905.82   4123716.54   0.00
356297.68   4127528.92   0.00
341870.97   4123853.27   0.00
341512.07   4135828.12   0.00
342679.10   4131698.36   0.00
345023.53   4130598.47   0.00
343115.51   4134150.82   0.00
352354.69   4126609.70   0.00
354860.87   4138213.45   0.00
346376.11   4133616.75   0.00
343540.33   4132330.09   0.00
355786.80   4133425.70   0.00
350037.11   4124956.21   0.00
351910.34   4131992.55   0.00
346684.96   4138475.30   0.00
339443.53   4129692.68   0.00
338969.88   4126592.61   0.00
356769.49   4122874.23   0.00
353367.29   4133336.59   0.00
351464.16   4139827.88   0.00
341927.12   4121776.18   0.00
346634.91   4124293.34   0.00
344259.35   4130599.08   0.00
343688.65   4129635.91   0.00
357507.43   4126660.97   0.00
357183.94   4136803.49   0.00
354969.51   4131642.20   0.00
347365.52   4139203.47   0.00
343970.03   4130921.35   0.00
346034.91   4127618.03   0.00
343616.63   4122810.75   0.00
341350.93   4138284.25   0.00
353065.16   4136263.31   0.00
357210.18   4137257.61   0.00
350912.38   4135179.30   0.00
352816.74   4124196.30   0.00
356356.88   4137443.77   0.00
338079.35   4128683.13   0.00
352733.12   4126813.56   0.00
350448.50   4122207.71   0.00
344056.70   4125782.65   0.00
348821.86   4138942.23   0.00
345204.20   4127544.18   0.00
350152.47   4128428.60   0.00
356348.95   4135183.57   0.00
344371.04   4133306.68   0.00
342276.25   4126223.33   0.00
353256.81   4135203.10   0.00
347217.20   4130643.02   0.00
348874.97   4121914.12   0.00
345801.14   4120498.06   0.00
357215.06   4138998.38   0.00
340776.57   4139271.83   0.00
342643.70   4138909.27   0.00
348112.00   4129070.71   0.00
338809.35   4130794.40   0.00
340099.67   4123805.66   0.00
341607.90   4124081.55   0.00
347101.84   4126466.26   0.00
349854.61   4128978.55   0.00
348544.15   4138626.67   0.00
349266.82   4127011.32   0.00
353800.65   4120299.08   0.00
345398.91   4134731.28   0.00
343580.00   4128271.74   0.00
341143.41   4133704.64   0.00
352452.35   4131037.32   0.00
344429.03   4129920.96   0.00
343122.23   4128456.07   0.00
341739.13   4135737.78   0.00
353096.90   4134268.01   0.00
343074.01   4137490.77   0.00
344352.73   4129582.20   0.00
353985.60   4121894.59   0.00
356643.76   4125464.03   0.00
340304.76   4124352.55   0.00
355054.35   4122758.26   0.00
341195.29   4132311.78   0.00
352451.73   4127249.98   0.00
356142.64   4126775.72   0.00
357433.58   4128315.07   0.00
341520.62   4135114.60   0.00
348410.47   4139165.01   0.00
342355.60   4138278.76   0.00
344452.22   4126819.06   0.00
354901.76   4125559.86   0.00
353512.56   4129931.33   0.00
345668.69   4120016.48   0.00
348656.45   4132589.50   0.00
342519.79   4127678.46   0.00
352935.15   4132219.61   0.00
343462.20   4133678.40   0.00
343500.66   4129713.43   0.00
338755.64   4138411.82   0.00
355618.95   4139912.72   0.00
351976.26   4136869.41   0.00
357179.05   4130562.46   0.00
355636.65   4134253.98   0.00
354343.88   4127873.78   0.00
347013.95   4121008.94   0.00
338952.18   4136806.54   0.00
339791.44   4120393.69   0.00
338308.24   4134209.42   0.00
357146.09   4131716.67   0.00
357976.81   4122930.39   0.00
341905.76   4122356.64   0.00
338208.14   4125036.77   0.00
349409.04   4131705.07   0.00
354631.37   4122251.05   0.00
338672.02   4120139.77   0.00
343813.17   4121749.32   0.00
347515.06   4126168.40   0.00
344346.02   4135429.55   0.00
347245.89   4124857.33   0.00
354046.63   4130782.19   0.00
342550.92   4130676.60   0.00
353931.27   4121489.30   0.00
352195.99   4137881.41   0.00
339560.72   4135876.34   0.00
356181.10   4121560.72   0.00
350403.94   4131333.35   0.00
344958.83   4132477.19   0.00
357820.55   4132847.07   0.00
356353.22   4128810.08   0.00
342316.54   4123753.78   0.00
355792.90   4137951.60   0.00
340674.03   4126846.52   0.00
345497.79   4131456.04   0.00
353587.63   4123955.20   0.00
338228.89   4126286.81   0.00
354437.88   4132132.94   0.00
341235.57   4135469.22   0.00
349823.48   4124564.96   0.00
346025.76   4121286.66   0.00
352470.66   4134332.10   0.00
349577.50   4134144.11   0.00
357154.03   4129149.45   0.00
342622.33   4130212.10   0.00
340251.66   4135206.15   0.00
350627.95   4130993.38   0.00
353555.89   4138232.37   0.00
343091.10   4137924.74   0.00
352963.23   4139917.60   0.00
356789.64   4125139.32   0.00
352681.23   4137806.33   0.00
348589.92   4123526.72   0.00
345561.27   4126795.25   0.00
343464.64   4139200.42   0.00
340188.79   4130353.71   0.00
353317.24   4139503.77   0.00
355360.76   4139601.43   0.00
352260.69   4129684.74   0.00
342567.40   4128357.19   0.00
343963.32   4133359.78   0.00
357110.08   4122293.77   0.00
346690.45   4139882.20   0.00
348469.07   4130318.31   0.00
351665.58   4131763.66   0.00
350568.13   4136297.49   0.00
340377.39   4135250.10   0.00
342531.39   4139271.83   0.00
356459.43   4127187.72   0.00
340585.53   4120260.63   0.00
357758.29   4121308.02   0.00
351711.97   4123802.00   0.00
344231.27   4127047.33   0.00
349683.10   4132332.53   0.00
347283.12   4124029.05   0.00
344111.03   4121558.28   0.00
356174.99   4125342.57   0.00
343124.67   4134918.06   0.00
347125.64   4132726.22   0.00
340304.15   4125271.16   0.00
350740.87   4136798.00   0.00
346501.24   4121948.30   0.00
343377.97   4125445.11   0.00
357166.84   4131266.21   0.00
338090.95   4133505.05   0.00
355806.33   4128649.56   0.00
340760.70   4136857.81   0.00
344202.58   4130481.28   0.00
347053.62   4124060.18   0.00
340012.39   4123800.78   0.00
345821.28   4128646.50   0.00
352375.44   4121981.26   0.00
344573.08   4135209.20   0.00
356154.24   4124506.36   0.00
342639.42   4122401.81   0.00
355434.00   4128975.49   0.00
347663.99   4135981.93   0.00
356901.94   4133458.66   0.00
341029.88   4135008.39   0.00
343738.70   4137330.85   0.00
347866.63   4124338.51   0.00
350640.16   4138703.57   0.00
357244.97   4136535.54   0.00
350594.99   4136588.03   0.00
348196.23   4136309.70   0.00
354049.07   4135905.64   0.00
347177.53   4130631.43   0.00
351075.96   4123477.89   0.00
352601.28   4137631.76   0.00
357179.66   4133116.86   0.00
352066.59   4137410.81   0.00
353353.86   4127939.70   0.00
347909.97   4137893.61   0.00
341030.49   4138039.49   0.00
356696.86   4138845.18   0.00
342527.12   4121629.08   0.00
338288.71   4127174.29   0.00
347632.25   4127790.15   0.00
340103.95   4126656.09   0.00
356948.94   4128942.53   0.00
352195.38   4135185.40   0.00
342617.45   4121170.69   0.00
338777.61   4132703.63   0.00
357053.32   4120526.14   0.00
341825.80   4132908.11   0.00
350305.67   4133429.36   0.00
342363.54   4121877.50   0.00
346687.40   4129297.16   0.00
355076.94   4136738.18   0.00
341276.47   4133527.02   0.00
341867.92   4127488.63   0.00
346935.21   4128952.91   0.00
339989.20   4135123.14   0.00
352451.73   4123903.93   0.00
350360.00   4129157.38   0.00
342448.38   4134992.52   0.00
341710.44   4137705.62   0.00
339668.75   4122746.67   0.00
356174.38   4133207.80   0.00
340273.63   4128229.01   0.00
351940.86   4126961.27   0.00
342765.77   4128749.66   0.00
348614.95   4135554.67   0.00
341180.64   4120806.91   0.00
350887.97   4132343.52   0.00
343152.13   4128384.04   0.00
356159.12   4127095.55   0.00
343490.28   4124715.72   0.00
341722.65   4126918.55   0.00
353891.60   4125663.01   0.00
357158.30   4121603.44   0.00
339403.24   4122808.31   0.00
357530.01   4126510.21   0.00
342278.08   4134407.18   0.00
343042.88   4126113.47   0.00
343827.81   4122312.69   0.00
340761.93   4131340.07   0.00
344916.10   4133007.60   0.00
354027.71   4133816.95   0.00
355706.84   4130852.99   0.00
355192.91   4130165.11   0.00
355295.45   4121696.83   0.00
347306.92   4139449.45   0.00
351847.47   4134958.95   0.00
350367.93   4126922.21   0.00
343871.76   4122309.64   0.00
357768.67   4137183.14   0.00
353249.49   4121086.46   0.00
338563.37   4129867.85   0.00
350645.65   4120550.55   0.00
351187.05   4121015.66   0.00
343931.58   4139131.44   0.00
344232.49   4123215.43   0.00
350237.31   4130760.22   0.00
349934.57   4127665.64   0.00
342261.60   4128443.86   0.00
345964.11   4121280.56   0.00
349467.64   4123178.20   0.00
351177.89   4121955.63   0.00
344783.04   4126346.63   0.00
350931.30   4125119.79   0.00
357436.02   4133713.19   0.00
357586.78   4124707.79   0.00
342544.21   4139148.53   0.00
341847.16   4121668.75   0.00
348095.52   4136203.50   0.00
340531.82   4123134.86   0.00
349926.02   4135660.88   0.00
356420.36   4125386.52   0.00
355336.34   4137187.41   0.00
355794.12   4123727.53   0.00
345968.38   4123212.99   0.00
339300.70   4122395.70   0.00
340558.06   4133164.46   0.00
351760.19   4127647.94   0.00
348201.73   4126169.01   0.00
346540.91   4137120.88   0.00
352752.65   4130365.31   0.00
350133.55   4128618.43   0.00
338973.54   4126939.91   0.00
342542.99   4121429.49   0.00
341079.32   4127013.76   0.00
339130.41   4133314.62   0.00
344275.83   4129504.68   0.00
349516.46   4126276.44   0.00
339944.03   4138095.03   0.00
339189.00   4124252.45   0.00
345072.97   4125420.09   0.00
349426.74   4135839.11   0.00
346578.75   4122617.27   0.00
341168.43   4125182.04   0.00
341131.20   4122340.77   0.00
338452.89   4124160.89   0.00
351116.25   4133385.42   0.00
357053.93   4128977.32   0.00
347347.21   4135033.42   0.00
353936.77   4134293.04   0.00
339171.30   4129256.26   0.00
343158.24   4128024.54   0.00
342572.89   4138890.35   0.00
353839.11   4139932.86   0.00
346918.12   4129913.02   0.00
355828.30   4127116.92   0.00
350948.39   4125948.67   0.00
348690.63   4129563.89   0.00
348667.44   4133124.79   0.00
339641.90   4138842.13   0.00
355725.76   4123402.81   0.00
346046.51   4133100.38   0.00
356945.89   4134515.82   0.00
348119.33   4121472.82   0.00
345599.11   4134623.86   0.00
347439.37   4131024.51   0.00
355072.66   4129830.62   0.00
356918.42   4139360.94   0.00
353533.92   4122669.76   0.00
357830.93   4126026.80   0.00
342239.02   4139697.87   0.00
349543.32   4125822.32   0.00
348091.86   4136307.26   0.00
347566.33   4137150.18   0.00
351086.95   4136897.49   0.00
355545.09   4128533.59   0.00
357262.67   4138520.46   0.00
346827.78   4136425.06   0.00
357784.54   4136125.37   0.00
341223.98   4137419.35   0.00
344788.54   4137533.49   0.00
352587.24   4128015.99   0.00
344606.65   4126261.18   0.00
352836.88   4135041.35   0.00
338997.34   4120321.67   0.00
348058.29   4129858.70   0.00
355013.46   4125130.16   0.00
352293.65   4129493.70   0.00
354124.76   4128628.80   0.00
354651.51   4137801.45   0.00
341223.98   4136772.97   0.00
345365.95   4129789.73   0.00
344144.60   4137482.22   0.00
356425.24   4132244.64   0.00
344302.07   4131207.01   0.00
342389.78   4123753.78   0.00
349101.41   4136208.38   0.00
357041.11   4127284.16   0.00
346725.85   4126696.37   0.00
351464.77   4138412.43   0.00
353930.66   4131948.00   0.00
349214.33   4122349.93   0.00
357472.64   4134515.82   0.00
344161.08   4122882.78   0.00
339793.27   4135674.31   0.00
356670.61   4136346.93   0.00
349593.37   4126212.35   0.00
353720.69   4133767.51   0.00
347901.43   4130704.06   0.00
348594.20   4124294.56   0.00
350292.25   4123378.40   0.00
345761.47   4123040.86   0.00
355846.00   4123718.99   0.00
346586.69   4136470.84   0.00
343503.71   4129912.41   0.00
341479.72   4128442.64   0.00
346424.33   4138276.31   0.00
344116.52   4120048.22   0.00
344972.87   4126784.26   0.00
353354.47   4126365.55   0.00
348972.01   4130824.92   0.00
338471.21   4123240.46   0.00
349830.81   4129303.87   0.00
353347.15   4127249.37   0.00
353186.01   4129226.36   0.00
355214.88   4121934.87   0.00
352673.91   4126883.75   0.00
353610.22   4133469.04   0.00
355457.20   4133762.63   0.00
345136.45   4128841.82   0.00
340141.18   4125307.17   0.00
339684.01   4139727.16   0.00
357694.81   4120657.98   0.00
353707.27   4125127.72   0.00
355996.77   4131492.66   0.00
356206.73   4135942.26   0.00
338655.54   4128091.68   0.00
343028.23   4134562.21   0.00
338699.48   4120758.08   0.00
345110.20   4132641.99   0.00
357776.60   4124713.28   0.00
346291.88   4120151.98   0.00
351490.40   4126590.17   0.00
356330.03   4128850.98   0.00
351494.67   4120660.42   0.00
354725.97   4123289.28   0.00
344963.71   4132906.28   0.00
351003.33   4122485.43   0.00
342080.94   4121072.42   0.00
357053.32   4125385.30   0.00
352149.60   4128820.46   0.00
357175.39   4123239.23   0.00
338967.44   4122107.00   0.00
351440.35   4132015.14   0.00
356088.32   4125913.27   0.00
357999.39   4127977.54   0.00
352576.25   4129455.24   0.00
349955.32   4139556.26   0.00
349911.98   4137991.88   0.00
352442.58   4138626.67   0.00
340642.29   4139358.50   0.00
355516.40   4124330.58   0.00
349421.25   4123357.65   0.00
348489.82   4122562.94   0.00
347050.57   4122121.04   0.00
351346.96   4134244.21   0.00
338162.36   4129574.88   0.00
348843.23   4135508.29   0.00
353154.88   4128130.13   0.00
342929.96   4122928.56   0.00
345008.27   4120730.00   0.00
349127.66   4126913.66   0.00
341612.78   4136367.69   0.00
352459.67   4126381.42   0.00
354231.57   4127205.42   0.00
348593.59   4127857.30   0.00
352711.75   4125427.41   0.00
345793.21   4122105.78   0.00
348088.81   4137937.56   0.00
353320.29   4121428.88   0.00
353193.95   4127032.07   0.00
351906.67   4130751.67   0.00
341892.94   4135184.79   0.00
351918.88   4135624.26   0.00
357589.22   4122044.74   0.00
354847.44   4120257.58   0.00
351597.83   4131797.24   0.00
343735.04   4138733.48   0.00
342041.26   4138990.45   0.00
338184.33   4132489.39   0.00
353868.40   4130975.68   0.00
339552.17   4137233.80   0.00
350635.27   4135065.16   0.00
341968.02   4132382.58   0.00
338665.91   4128543.35   0.00
354796.78   4136178.47   0.00
354226.08   4139657.58   0.00
352174.02   4139581.90   0.00
354323.13   4137706.84   0.00
355235.63   4122088.08   0.00
341767.20   4120360.12   0.00
342663.84   4122580.03   0.00
345119.36   4136324.35   0.00
355186.80   4128341.93   0.00
344138.49   4131487.78   0.00
349636.10   4135365.46   0.00
341366.19   4136670.43   0.00
348215.77   4123067.11   0.00
350473.53   4125091.71   0.00
338576.80   4136552.63   0.00
341979.00   4137701.35   0.00
350345.35   4139530.63   0.00
356989.23   4124474.62   0.00
343716.73   4131030.61   0.00
349556.75   4139821.77   0.00
355750.79   4129026.76   0.00
348311.59   4120209.36   0.00
339980.04   4134101.38   0.00
357961.55   4122149.11   0.00
344970.43   4136273.69   0.00
351308.51   4128650.78   0.00
347443.04   4138118.84   0.00
352394.97   4122281.56   0.00
345603.99   4137298.50   0.00
341410.75   4132953.89   0.00
348281.69   4121630.91   0.00
341977.78   4138559.53   0.00
345517.93   4139830.32   0.00
341447.37   4126587.12   0.00
356226.87   4121021.76   0.00
344827.60   4134835.05   0.00
338547.50   4126190.37   0.00
352969.94   4139352.40   0.00
338519.43   4124648.58   0.00
345635.73   4127734.61   0.00
342701.07   4138684.04   0.00
340078.31   4125894.34   0.00
350361.22   4129485.15   0.00
345747.43   4136428.72   0.00
350861.72   4127488.63   0.00
345757.19   4136722.31   0.00
341867.31   4120261.24   0.00
345737.66   4134893.03   0.00
353991.70   4121046.78   0.00
340692.95   4131721.55   0.00
357522.08   4131103.85   0.00
340491.53   4126676.23   0.00
356834.80   4138955.66   0.00
344612.75   4136171.15   0.00
348129.70   4129678.03   0.00
346780.79   4122166.20   0.00
346118.53   4127356.18   0.00
340103.34   4139257.79   0.00
355269.20   4123825.19   0.00
343342.57   4138355.05   0.00
351260.29   4136828.52   0.00
338946.07   4135093.84   0.00
348245.67   4130708.94   0.00
343458.54   4121101.11   0.00
357568.47   4122775.96   0.00
340941.37   4126230.66   0.00
353544.91   4128449.35   0.00
340029.48   4129903.26   0.00
351943.91   4128322.40   0.00
345238.38   4129675.59   0.00
356785.36   4130267.04   0.00
343158.85   4125157.02   0.00
341085.42   4129697.56   0.00
354160.77   4125406.66   0.00
357172.95   4121124.91   0.00
350225.71   4137927.18   0.00
342195.07   4124129.76   0.00
349538.44   4127389.75   0.00
354452.53   4136866.36   0.00
348465.41   4122208.32   0.00
346174.08   4120236.82   0.00
341533.43   4137092.20   0.00
348361.64   4125855.28   0.00
350048.71   4129695.12   0.00
353333.72   4130917.69   0.00
349968.14   4139499.50   0.00
350584.61   4133121.13   0.00
339657.16   4127043.67   0.00
341593.25   4128739.89   0.00
338153.20   4121630.91   0.00
349202.12   4126993.62   0.00
354564.23   4135640.13   0.00
347186.07   4123831.29   0.00
339217.69   4133556.32   0.00
345649.16   4128249.15   0.00
357208.96   4133864.56   0.00
357861.45   4124275.03   0.00
354935.33   4131908.32   0.00
344165.96   4121745.66   0.00
340279.73   4121857.97   0.00
338587.18   4138992.89   0.00
347049.96   4125901.06   0.00
353750.60   4130568.56   0.00
344289.25   4128787.50   0.00
349754.51   4123139.74   0.00
341110.45   4125846.13   0.00
342610.74   4132667.62   0.00
347652.39   4122610.55   0.00
357879.76   4125997.50   0.00
342794.46   4134164.86   0.00
345122.41   4140000.00   0.00
349263.77   4122342.60   0.00
338806.30   4121358.68   0.00
346736.23   4138906.83   0.00
341275.25   4120167.24   0.00
343580.00   4132822.66   0.00
353413.07   4120421.77   0.00
357855.34   4129765.31   0.00
348632.65   4120563.37   0.00
348192.57   4121975.16   0.00
355809.38   4127181.01   0.00
345185.28   4136591.69   0.00
346780.18   4135006.56   0.00
343908.99   4120582.29   0.00
354045.41   4136316.42   0.00
348202.95   4130411.08   0.00
354282.24   4132883.69   0.00
347330.73   4124543.60   0.00
343311.44   4133583.79   0.00
355653.74   4126939.91   0.00
338130.62   4130794.40   0.00
355930.85   4139644.15   0.00
351642.99   4138708.46   0.00
356881.19   4132599.87   0.00
355704.40   4126685.38   0.00
345629.63   4128819.85   0.00
338120.85   4130769.98   0.00
345655.87   4133032.62   0.00
349214.94   4136495.25   0.00
340879.12   4121923.89   0.00
343579.39   4136100.96   0.00
356502.76   4124116.95   0.00
352665.36   4133293.86   0.00
357235.21   4127990.97   0.00
353803.70   4138670.00   0.00
353527.82   4125486.01   0.00
351301.19   4128923.61   0.00
356437.45   4130003.97   0.00
355236.24   4132975.86   0.00
351749.81   4136538.59   0.00
353564.44   4138138.37   0.00
353988.65   4122157.66   0.00
343180.21   4139439.07   0.00
350925.20   4134958.95   0.00
355543.87   4125244.91   0.00
339230.51   4129628.59   0.00
342502.09   4122289.50   0.00
341877.07   4137728.81   0.00
357932.86   4133246.25   0.00
347926.45   4130834.68   0.00
340832.73   4129960.63   0.00
345324.44   4124646.75   0.00
355478.56   4135477.77   0.00
347331.95   4122207.10   0.00
354274.91   4137977.23   0.00
343208.29   4124340.95   0.00
338935.70   4129750.66   0.00
353781.12   4125450.61   0.00
345600.33   4134344.92   0.00
342521.62   4122785.73   0.00
349522.57   4134991.30   0.00
342757.84   4137313.76   0.00
354959.14   4127446.52   0.00
351637.50   4134317.45   0.00
345870.72   4130382.40   0.00
351480.03   4121848.81   0.00
343077.67   4136427.50   0.00
349134.37   4135150.00   0.00
343478.68   4137005.52   0.00
353971.56   4125184.48   0.00
346966.95   4124086.43   0.00
345129.12   4139390.85   0.00
346667.87   4121976.99   0.00
348645.47   4132786.03   0.00
348120.55   4132270.88   0.00
355099.52   4137553.64   0.00
353030.98   4125093.54   0.00
338379.65   4129222.08   0.00
353220.19   4139760.73   0.00
346217.41   4137579.88   0.00
350389.90   4127968.99   0.00
343095.98   4120432.75   0.00
347339.27   4122663.66   0.00
356174.38   4128348.64   0.00
346246.10   4125678.88   0.00
344836.76   4138492.39   0.00
339646.17   4137307.05   0.00
344508.38   4125695.36   0.00
349733.76   4120896.63   0.00
345344.58   4128874.78   0.00
341604.85   4125622.73   0.00
356436.23   4120926.54   0.00
346073.98   4120537.13   0.00
356140.81   4120223.40   0.00
357682.00   4123043.31   0.00
339176.79   4131836.30   0.00
343527.51   4134898.53   0.00
341100.07   4136611.22   0.00
348544.76   4128890.04   0.00
350783.59   4136219.37   0.00
352847.25   4139296.85   0.00
351534.96   4132309.95   0.00
346770.41   4139263.28   0.00
341468.73   4127890.26   0.00
339232.34   4138214.06   0.00
353766.47   4129054.84   0.00
345043.67   4122433.55   0.00
347435.10   4135196.39   0.00
346781.40   4131933.96   0.00
349208.23   4135809.81   0.00
356864.10   4136735.13   0.00
357200.42   4122033.75   0.00
355443.77   4125685.60   0.00
346942.53   4131033.66   0.00
349745.35   4130950.04   0.00
350428.97   4131365.70   0.00
350474.75   4121280.56   0.00
348796.23   4127444.69   0.00
350922.15   4127206.03   0.00
349257.67   4131233.25   0.00
344387.52   4131257.06   0.00
346923.00   4139288.31   0.00
345550.28   4126360.67   0.00
342124.27   4123275.86   0.00
351408.00   4135518.66   0.00
353878.17   4132099.98   0.00
347411.91   4135898.31   0.00
340097.23   4133743.71   0.00
354425.06   4120473.04   0.00
345197.49   4134973.60   0.00
342117.56   4120314.34   0.00
345701.04   4127014.37   0.00
344444.90   4120679.34   0.00
354478.16   4135325.79   0.00
342809.11   4134012.27   0.00
354246.83   4121608.33   0.00
352547.56   4122981.05   0.00
340951.75   4136160.77   0.00
338363.78   4136686.91   0.00
347658.50   4128706.32   0.00
354333.51   4133150.43   0.00
349567.74   4135836.66   0.00
354097.29   4131222.27   0.00
340802.21   4133162.02   0.00
346882.11   4125028.23   0.00
343566.58   4130331.74   0.00
344964.32   4124077.88   0.00
340315.74   4137018.34   0.00
338202.03   4132165.90   0.00
349562.24   4138009.58   0.00
341265.48   4128181.40   0.00
355933.29   4125525.07   0.00
349186.25   4121964.17   0.00
355117.22   4126884.37   0.00
346849.76   4128317.51   0.00
344314.28   4135653.55   0.00
348063.17   4132315.44   0.00
338821.56   4124387.34   0.00
349814.33   4129019.44   0.00
345375.10   4127109.59   0.00
357351.79   4130741.29   0.00
352874.11   4129631.64   0.00
345710.81   4124959.87   0.00
351113.80   4135854.98   0.00
353312.36   4136037.48   0.00
338153.20   4128176.52   0.00
353248.88   4133841.36   0.00
346938.26   4130116.28   0.00
357902.34   4122411.57   0.00
351804.74   4129297.77   0.00
342495.99   4131786.86   0.00
345495.96   4128905.91   0.00
343226.60   4126123.84   0.00
347309.37   4125746.64   0.00
355584.15   4131229.59   0.00
353000.46   4123033.54   0.00
348494.71   4134629.96   0.00
347070.10   4136022.83   0.00
339910.46   4121304.97   0.00
348061.34   4138627.28   0.00
349468.25   4138217.72   0.00
347485.15   4129132.97   0.00
353842.16   4130742.52   0.00
353010.22   4123140.96   0.00
340418.29   4124151.13   0.00
356528.40   4131860.71   0.00
344917.33   4133250.53   0.00
357731.44   4133879.21   0.00
348579.55   4133311.56   0.00
343823.54   4138532.67   0.00
340551.96   4135414.90   0.00
355987.61   4129005.40   0.00
341097.02   4139334.70   0.00
343230.26   4123279.52   0.00
351238.93   4127083.35   0.00
354248.66   4121061.43   0.00
344487.01   4130253.00   0.00
347913.02   4134808.19   0.00
346252.82   4134260.08   0.00
353020.60   4132983.18   0.00
356585.16   4132638.33   0.00
357924.92   4133661.92   0.00
341853.27   4134492.02   0.00
340674.03   4136613.67   0.00
351000.27   4138239.08   0.00
340284.62   4131987.06   0.00
341988.77   4134764.85   0.00
339770.07   4133720.51   0.00
354070.44   4133122.96   0.00
341554.19   4135802.48   0.00
351498.34   4131890.01   0.00
345891.48   4139512.31   0.00
354311.53   4129317.30   0.00
352918.06   4129759.21   0.00
341814.20   4135395.37   0.00
338966.22   4128651.39   0.00
344374.10   4138950.77   0.00
347757.99   4124411.15   0.00
349167.94   4132917.87   0.00
347102.45   4123773.31   0.00
355495.04   4130890.22   0.00
351735.77   4125979.19   0.00
345289.65   4138092.59   0.00
342909.21   4126499.83   0.00
344450.39   4129885.56   0.00
345368.39   4128614.15   0.00
340614.83   4120943.02   0.00
352330.88   4130954.92   0.00
353009.00   4138209.17   0.00
339106.60   4129165.93   0.00
339984.31   4120773.95   0.00
355970.52   4139779.66   0.00
339884.82   4139793.69   0.00
340914.52   4124447.77   0.00
350850.12   4121560.11   0.00
342919.58   4122649.62   0.00
345193.21   4126877.04   0.00
356345.90   4131001.92   0.00
343975.52   4129836.12   0.00
357089.94   4137291.79   0.00
347398.48   4129140.29   0.00
341121.43   4127364.73   0.00
346641.01   4135088.96   0.00
356033.39   4132993.56   0.00
352771.57   4125349.28   0.00
346211.31   4138834.80   0.00
348347.00   4132648.70   0.00
342278.08   4136626.48   0.00
357342.02   4137495.65   0.00
355408.37   4124732.20   0.00
339014.44   4129076.20   0.00
347154.33   4121157.26   0.00
341349.10   4127433.70   0.00
355408.98   4128173.47   0.00
339691.34   4130059.51   0.00
347118.93   4136664.94   0.00
356200.63   4136028.32   0.00
338389.42   4128329.72   0.00
345753.53   4130796.84   0.00
352588.46   4123854.49   0.00
343916.32   4124787.74   0.00
357088.11   4135195.17   0.00
342608.91   4128893.09   0.00
349263.77   4130075.99   0.00
349092.26   4120010.38   0.00
352376.05   4126851.41   0.00
353900.14   4139749.14   0.00
351959.78   4127835.93   0.00
343343.79   4139421.98   0.00
353344.10   4129236.73   0.00
342207.89   4134450.51   0.00
350933.74   4135817.74   0.00
342267.10   4121315.35   0.00
349872.92   4138407.54   0.00
342253.67   4120160.53   0.00
350712.79   4122391.43   0.00
354887.11   4136196.78   0.00
357718.01   4125302.90   0.00
346603.78   4123009.13   0.00
341422.35   4131636.71   0.00
345610.10   4120918.00   0.00
356081.00   4123017.67   0.00
343871.76   4133484.91   0.00
342613.79   4131850.95   0.00
348682.09   4135325.17   0.00
357694.81   4136560.56   0.00
349420.64   4134323.56   0.00
339592.46   4126570.02   0.00
355136.14   4121394.09   0.00
351396.40   4135121.92   0.00
348568.56   4130901.21   0.00
352247.26   4128081.91   0.00
352249.70   4124872.59   0.00
357207.13   4126840.42   0.00
352289.99   4124123.66   0.00
356377.64   4133442.79   0.00
355494.43   4139421.98   0.00
353910.52   4136068.61   0.00
345417.83   4125816.22   0.00
357520.25   4122991.42   0.00
352992.52   4133255.41   0.00
339130.41   4123137.30   0.00
347350.26   4136617.33   0.00
357280.37   4121368.45   0.00
342466.69   4138281.20   0.00
341909.42   4126623.13   0.00
345249.98   4126363.11   0.00
352157.54   4121027.25   0.00
340696.62   4121740.17   0.00
347787.29   4128111.21   0.00
339749.32   4136986.60   0.00
344875.21   4128252.20   0.00
345468.49   4120350.96   0.00
356377.03   4139464.71   0.00
343153.36   4127900.63   0.00
348206.61   4131673.94   0.00
350031.01   4136947.54   0.00
351445.23   4132585.83   0.00
350142.09   4123893.55   0.00
341305.76   4133285.32   0.00
350046.88   4139617.30   0.00
343489.06   4131685.54   0.00
340974.33   4125515.92   0.00
338534.07   4121955.63   0.00
343046.54   4123346.66   0.00
344815.39   4128047.73   0.00
357191.26   4121973.94   0.00
350787.87   4129449.75   0.00
340381.05   4134161.20   0.00
357118.63   4137293.62   0.00
349817.38   4126520.58   0.00
339326.94   4128937.04   0.00
351677.18   4135761.59   0.00
351557.54   4139149.14   0.00
340066.71   4134342.48   0.00
342104.74   4136016.11   0.00
341786.13   4138669.39   0.00
341333.84   4139709.46   0.00
352543.90   4122953.58   0.00
352593.34   4132220.83   0.00
340240.06   4131864.99   0.00
346772.85   4136204.72   0.00
340947.48   4135087.74   0.00
351113.19   4131043.43   0.00
343206.46   4136929.23   0.00
352898.53   4124267.10   0.00
346273.57   4124082.16   0.00
348660.12   4126446.73   0.00
347936.22   4124682.76   0.00
339510.67   4127694.33   0.00
347519.33   4121776.18   0.00
343236.37   4123881.34   0.00
339721.24   4134329.05   0.00
343769.83   4130716.88   0.00
344884.98   4128897.37   0.00
348675.98   4133798.03   0.00
351346.96   4135092.62   0.00
355266.15   4132762.23   0.00
355477.34   4127952.51   0.00
355972.35   4127667.47   0.00
355042.76   4130359.81   0.00
343602.59   4125721.61   0.00
341512.07   4138618.73   0.00
347108.55   4136493.42   0.00
346937.65   4124322.03   0.00
338475.48   4133716.24   0.00
351021.64   4135634.63   0.00
341385.11   4131828.36   0.00
344013.37   4131113.01   0.00
342246.35   4135359.36   0.00
351049.71   4129190.95   0.00
354247.44   4129291.67   0.00
353557.12   4126452.22   0.00
355025.67   4128526.87   0.00
353362.41   4127819.45   0.00
348612.51   4134580.52   0.00
355112.95   4121782.28   0.00
352246.04   4137620.78   0.00
352647.05   4123786.13   0.00
338700.09   4131990.72   0.00
354936.55   4120914.33   0.00
354744.90   4123331.40   0.00
357217.51   4120980.25   0.00
346360.24   4135428.94   0.00
352949.19   4139163.79   0.00
351340.25   4134910.73   0.00
352214.30   4125304.12   0.00
349897.95   4121928.16   0.00
342188.97   4124992.22   0.00
353908.69   4124929.35   0.00
355311.32   4137565.84   0.00
345406.23   4127666.25   0.00
340765.59   4124151.74   0.00
344964.93   4126549.27   0.00
344917.33   4128868.68   0.00
340589.19   4126479.69   0.00
356312.33   4126320.38   0.00
357738.15   4133284.71   0.00
340877.90   4138502.15   0.00
341096.41   4130877.41   0.00
342938.51   4134246.04   0.00
348749.84   4121269.57   0.00
357680.78   4134332.10   0.00
349344.95   4135560.78   0.00
350685.32   4135385.60   0.00
342897.00   4134025.09   0.00
350157.35   4135691.40   0.00
355850.28   4123433.94   0.00
347476.00   4136046.02   0.00
351022.25   4129720.76   0.00
351686.94   4138771.94   0.00
343054.48   4134125.19   0.00
353570.54   4138025.45   0.00
339997.74   4130943.33   0.00
344899.01   4124513.08   0.00
341653.68   4134997.41   0.00
348518.51   4137752.62   0.00
355302.16   4136962.19   0.00
344875.82   4128993.80   0.00
339428.27   4134666.59   0.00
350613.30   4127929.32   0.00
356096.26   4138494.83   0.00
354858.42   4136322.52   0.00
342566.79   4139017.30   0.00
348841.40   4121668.75   0.00
342805.44   4134971.16   0.00
354445.81   4134028.75   0.00
349497.54   4129717.09   0.00
347340.50   4139139.38   0.00
357194.31   4134300.36   0.00
340300.49   4130951.87   0.00
357216.90   4125233.31   0.00
342350.11   4136700.34   0.00
354945.71   4135136.57   0.00
339351.36   4137634.82   0.00
340113.71   4124348.28   0.00
351664.36   4138547.32   0.00
350738.43   4131643.42   0.00
354497.70   4129209.88   0.00
341302.71   4132174.44   0.00
356585.77   4130851.16   0.00
355828.30   4120761.74   0.00
342807.89   4130795.62   0.00
356448.44   4128670.31   0.00
356378.25   4138397.78   0.00
348121.16   4131973.63   0.00
346229.01   4125382.24   0.00
350094.49   4139657.58   0.00
355219.76   4123729.36   0.00
354756.49   4139567.25   0.00
354785.18   4124223.76   0.00
344492.51   4130333.57   0.00
341656.73   4128786.89   0.00
347179.97   4137402.87   0.00
342282.36   4139730.22   0.00
340930.39   4121289.10   0.00
340557.45   4139045.99   0.00
348727.26   4136182.13   0.00
354512.34   4120855.74   0.00
353559.56   4127025.36   0.00
357561.75   4130161.44   0.00
354697.29   4123207.50   0.00
349953.49   4130992.16   0.00
355721.49   4136965.85   0.00
356037.66   4137108.68   0.00
344933.81   4124652.85   0.00
352977.26   4128356.58   0.00
338780.05   4138974.58   0.00
346533.59   4125820.49   0.00
348901.82   4130328.07   0.00
339546.07   4128883.94   0.00
343446.94   4125371.26   0.00
348730.92   4127331.16   0.00
343265.05   4120941.19   0.00
355423.63   4131616.57   0.00
343608.69   4121447.19   0.00
345896.97   4134415.11   0.00
341966.80   4137869.20   0.00
346871.12   4126595.66   0.00
342657.73   4136480.00   0.00
351840.75   4120727.56   0.00
338804.47   4135420.39   0.00
343854.67   4125252.24   0.00
342317.76   4137249.67   0.00
350360.61   4122446.36   0.00
342510.64   4135599.84   0.00
355747.12   4133296.91   0.00
343974.30   4124053.47   0.00
347203.77   4122412.79   0.00
344330.76   4125377.36   0.00
339530.20   4126109.20   0.00
342500.26   4129225.75   0.00
354514.79   4136769.92   0.00
338098.27   4136452.53   0.00
340500.69   4126631.06   0.00
352587.85   4138145.70   0.00
347789.73   4124104.13   0.00
352817.96   4127516.10   0.00
345469.71   4125756.40   0.00
347570.60   4132760.40   0.00
355331.46   4137088.53   0.00
357738.76   4129023.10   0.00
348467.85   4125219.89   0.00
350759.18   4137595.75   0.00
340200.38   4136619.77   0.00
339935.48   4130452.59   0.00
348948.21   4122990.81   0.00
339262.25   4128275.40   0.00
354667.99   4128459.73   0.00
354386.61   4130074.16   0.00
342489.27   4121161.53   0.00
340320.63   4122534.26   0.00
347170.81   4122378.61   0.00
346548.84   4127216.41   0.00
343999.33   4136337.78   0.00
340130.19   4133734.55   0.00
341762.93   4133793.15   0.00
347441.21   4137030.55   0.00
343416.43   4132530.29   0.00
345173.68   4126880.70   0.00
350068.85   4127904.90   0.00
341217.87   4127753.53   0.00
353915.40   4136545.30   0.00
356048.65   4137137.97   0.00
355737.97   4126346.63   0.00
345248.76   4120479.14   0.00
352606.77   4135876.34   0.00
353791.50   4130842.62   0.00
351395.79   4136319.47   0.00
342698.02   4131420.64   0.00
353745.11   4139091.16   0.00
338711.69   4129024.93   0.00
348097.35   4122232.73   0.00
347600.51   4136675.31   0.00
354426.28   4138727.38   0.00
341715.32   4133417.77   0.00
357284.04   4139848.02   0.00
342439.83   4139492.17   0.00
352795.98   4136678.37   0.00
348135.81   4134976.04   0.00
345229.22   4132915.43   0.00
348231.03   4120034.79   0.00
338748.31   4132087.77   0.00
354060.06   4124891.51   0.00
339998.96   4132316.66   0.00
347090.85   4127652.82   0.00
357133.27   4131736.81   0.00
355156.90   4128108.77   0.00
350902.62   4137707.45   0.00
357322.49   4135640.13   0.00
343454.88   4122937.71   0.00
348006.41   4139340.80   0.00
340442.09   4121652.88   0.00
340990.20   4138504.59   0.00
352079.41   4128922.39   0.00
343929.14   4121581.47   0.00
348771.20   4136275.52   0.00
344000.55   4131734.37   0.00
356935.51   4126734.82   0.00
355310.10   4127127.90   0.00
350644.43   4122387.16   0.00
348676.60   4134062.32   0.00
344715.90   4127619.25   0.00
354430.56   4121089.51   0.00
344870.33   4121137.73   0.00
338838.04   4132228.77   0.00
340585.53   4139912.72   0.00
344793.42   4127407.45   0.00
356269.60   4128149.66   0.00
357381.69   4128254.04   0.00
346380.38   4134435.25   0.00
344955.78   4137368.69   0.00
350119.51   4130163.27   0.00
356352.61   4129196.45   0.00
351312.17   4132381.36   0.00
344851.41   4120621.97   0.00
339115.15   4124173.10   0.00
339530.81   4139423.20   0.00
355170.32   4135707.88   0.00
354623.43   4138693.81   0.00
342818.87   4139072.85   0.00
357505.60   4135374.00   0.00
344026.18   4120027.47   0.00
345948.85   4121002.84   0.00
339612.60   4139791.86   0.00
355250.28   4122826.01   0.00
338437.64   4129999.08   0.00
345869.50   4123377.79   0.00
351153.48   4133939.02   0.00
352205.15   4136663.11   0.00
354149.78   4137215.49   0.00
343119.17   4129070.71   0.00
339324.50   4120940.58   0.00
354855.37   4123134.86   0.00
355297.28   4120597.55   0.00
346952.30   4132273.93   0.00
355690.36   4123684.80   0.00
341804.44   4124629.66   0.00
340110.05   4129284.34   0.00
338468.76   4124135.26   0.00
343446.94   4122658.16   0.00
341359.48   4126934.42   0.00
339116.37   4128020.26   0.00
354448.87   4121273.84   0.00
351878.60   4132587.66   0.00
341602.40   4129003.57   0.00
345843.87   4125050.20   0.00
343672.78   4136795.56   0.00
343307.78   4121581.47   0.00
352972.38   4135223.24   0.00
340023.99   4122508.62   0.00
355757.50   4133808.40   0.00
352551.23   4132772.61   0.00
343342.57   4130177.31   0.00
343294.96   4129307.54   0.00
342476.45   4121438.64   0.00
338869.17   4128453.02   0.00
345597.89   4135914.79   0.00
347405.19   4136531.88   0.00
351596.61   4133346.96   0.00
350424.09   4136719.87   0.00
357713.74   4131709.95   0.00
354915.19   4135325.79   0.00
353197.00   4128742.33   0.00
341225.81   4120612.81   0.00
355334.51   4136335.95   0.00
352402.91   4137285.07   0.00
338504.17   4135898.92   0.00
340594.68   4129757.99   0.00
356850.67   4132822.66   0.00
356164.01   4137349.77   0.00
351218.79   4138171.94   0.00
355105.01   4134505.45   0.00
340976.78   4135728.63   0.00
350417.98   4139190.65   0.00
351340.86   4122512.28   0.00
343044.71   4122570.27   0.00
356832.97   4120901.52   0.00
338007.93   4123103.12   0.00
351500.17   4130482.50   0.00
341365.58   4138175.60   0.00
346515.88   4137748.34   0.00
343609.30   4136396.98   0.00
345784.66   4131773.43   0.00
345137.67   4123689.08   0.00
340184.51   4123996.09   0.00
349424.91   4126285.59   0.00
351067.42   4120217.90   0.00
339501.51   4123769.04   0.00
343635.55   4122963.35   0.00
343393.84   4135279.40   0.00
340835.17   4132309.34   0.00
344120.79   4132000.49   0.00
338377.82   4123321.02   0.00
339894.59   4139072.85   0.00
351517.87   4128212.53   0.00
350137.82   4120035.40   0.00
354216.93   4121358.68   0.00
352946.13   4126938.69   0.00
341313.70   4135284.89   0.00
349623.89   4129239.78   0.00
354328.01   4125753.35   0.00
341910.03   4124616.84   0.00
341519.39   4134087.34   0.00
357533.07   4124824.37   0.00
352835.66   4124831.69   0.00
349698.36   4139704.58   0.00
340358.47   4126903.29   0.00
346157.60   4132494.89   0.00
344894.13   4136336.56   0.00
353469.83   4129547.41   0.00
339309.24   4128753.32   0.00
352078.80   4137586.60   0.00
349262.55   4139693.59   0.00
347839.78   4131630.60   0.00
341932.00   4120909.45   0.00
355618.95   4126706.14   0.00
343384.08   4130775.48   0.00
340579.42   4136469.62   0.00
355197.18   4126911.83   0.00
352797.81   4131874.14   0.00
350964.87   4139169.90   0.00
340819.30   4122998.75   0.00
343313.88   4131084.93   0.00
339784.11   4137164.22   0.00
342049.81   4127940.92   0.00
339752.98   4136465.35   0.00
354060.06   4139551.99   0.00
349848.51   4127842.65   0.00
345603.38   4135900.75   0.00
343841.85   4128816.80   0.00
357606.31   4123750.72   0.00
342815.82   4122011.78   0.00
354587.42   4122367.02   0.00
340514.11   4121593.68   0.00
357848.02   4126451.61   0.00
347020.05   4124748.07   0.00
343536.06   4134439.53   0.00
356372.14   4131319.93   0.00
356229.93   4130268.87   0.00
353756.71   4124743.80   0.00
338638.45   4136753.44   0.00
347891.66   4137390.67   0.00
348078.43   4128678.85   0.00
344234.32   4133447.68   0.00
340314.52   4123754.39   0.00
344629.84   4132467.42   0.00
351426.31   4139537.34   0.00
349032.44   4126704.92   0.00
338292.37   4134460.28   0.00
344923.43   4135366.68   0.00
348342.72   4121089.51   0.00
340047.18   4128899.81   0.00
339187.17   4129727.47   0.00
344095.16   4126448.56   0.00
338758.69   4130494.71   0.00
354953.03   4139594.10   0.00
346580.58   4132015.75   0.00
355155.06   4125511.03   0.00
346799.10   4124830.47   0.00
354147.34   4122666.71   0.00
353596.79   4127654.65   0.00
342004.03   4132177.50   0.00
339608.33   4124618.67   0.00
350210.46   4137958.92   0.00
347981.38   4131609.85   0.00
345139.50   4128788.11   0.00
338678.73   4139835.81   0.00
349854.61   4135409.41   0.00
349680.65   4134746.54   0.00
339852.47   4125793.63   0.00
343679.49   4138427.69   0.00
348379.35   4131699.58   0.00
340918.18   4133597.22   0.00
346938.26   4129640.19   0.00
348782.80   4137329.02   0.00
356623.62   4129391.77   0.00
348773.64   4122625.81   0.00
355893.61   4133165.68   0.00
351494.06   4135975.83   0.00
340417.68   4138569.90   0.00
340260.20   4128996.25   0.00
340620.32   4128485.37   0.00
353980.10   4132322.76   0.00
352540.24   4120979.64   0.00
349904.66   4129832.45   0.00
347635.30   4122386.55   0.00
356895.84   4121357.46   0.00
357166.23   4136672.26   0.00
339821.34   4131990.11   0.00
356763.39   4134217.35   0.00
345712.64   4136119.27   0.00
346823.51   4133140.05   0.00
352297.31   4134318.06   0.00
354347.54   4136277.35   0.00
349548.20   4131208.23   0.00
351846.86   4136962.19   0.00
354861.48   4132425.31   0.00
338949.74   4136708.27   0.00
352492.02   4128809.47   0.00
342326.30   4127940.92   0.00
357871.21   4125948.06   0.00
339555.22   4124884.79   0.00
357435.41   4127200.54   0.00
342566.18   4135745.72   0.00
344584.06   4128313.24   0.00
346274.18   4139305.40   0.00
342398.94   4131773.43   0.00
338033.57   4139052.71   0.00
353741.45   4139004.49   0.00
[truncated: 14,599,351 more chars]
