# Supplementary material for: Comparative investigation of parallel spatial interpolation algorithms for building large-scale digital elevation models
Source: PeerJ Comput Sci. 2020 Mar 2;6:e263. doi: 10.7717/peerj-cs.263 (PMC7924418; doi:10.7717/peerj-cs.263)
Supplement: Supplemental Information 1 [file peerj-cs-06-263-s001.zip › evenly distributed/sichuan-jy50w.txt]

561319.01   3305861.08   0.00
560888.70   3304134.95   0.00
576546.53   3301449.32   0.00
564577.17   3298937.04   0.00
562858.97   3305389.87   0.00
578998.99   3292296.21   0.00
566852.02   3299357.59   0.00
564760.28   3295488.45   0.00
565414.59   3290545.06   0.00
576704.00   3304742.27   0.00
577601.86   3308557.70   0.00
575710.93   3298316.29   0.00
575912.35   3304066.59   0.00
575244.00   3309390.24   0.00
570115.05   3309849.24   0.00
560730.00   3300403.15   0.00
566728.72   3294834.13   0.00
569925.84   3294463.64   0.00
577299.72   3291778.62   0.00
572381.97   3309453.11   0.00
578585.16   3309205.91   0.00
576135.14   3290446.79   0.00
577786.19   3308219.55   0.00
579754.02   3306089.97   0.00
565933.41   3294836.57   0.00
577854.55   3304531.69   0.00
572571.79   3308444.17   0.00
578226.26   3294564.35   0.00
564850.00   3297013.76   0.00
578677.33   3307577.44   0.00
564159.67   3299707.94   0.00
561735.28   3305956.91   0.00
563426.62   3307481.61   0.00
575325.17   3293558.46   0.00
578201.85   3302326.43   0.00
577542.65   3293876.46   0.00
574658.04   3305768.91   0.00
573663.14   3291523.48   0.00
567633.90   3297249.98   0.00
563495.59   3302670.06   0.00
571834.47   3293018.28   0.00
567214.58   3290042.12   0.00
579324.32   3306147.34   0.00
567796.26   3308121.89   0.00
566433.30   3298316.29   0.00
578178.04   3294162.11   0.00
563205.66   3303976.87   0.00
571267.43   3290654.93   0.00
568507.95   3297517.93   0.00
560938.75   3294860.99   0.00
563925.29   3304072.08   0.00
572115.85   3301040.38   0.00
569579.15   3304575.64   0.00
568091.68   3291001.01   0.00
574976.04   3295713.68   0.00
573198.64   3298594.01   0.00
568025.76   3295369.43   0.00
578951.38   3303778.50   0.00
575344.10   3294211.55   0.00
571791.74   3301882.69   0.00
576974.39   3304033.63   0.00
570567.34   3303681.45   0.00
568645.28   3303481.25   0.00
571850.95   3291926.33   0.00
574692.22   3291784.11   0.00
571244.85   3309939.57   0.00
564768.82   3291122.47   0.00
578781.09   3307903.99   0.00
577474.90   3308249.46   0.00
576554.46   3302477.80   0.00
564016.24   3295996.89   0.00
576700.34   3295350.51   0.00
575038.91   3305293.44   0.00
567851.80   3306371.35   0.00
563741.57   3308306.83   0.00
568203.99   3306868.19   0.00
568412.12   3303350.02   0.00
573292.64   3308796.35   0.00
567493.51   3302171.39   0.00
576635.64   3295321.82   0.00
570323.80   3290246.59   0.00
571344.95   3308485.06   0.00
576655.17   3300709.56   0.00
570845.06   3299548.02   0.00
568095.34   3292535.48   0.00
576810.21   3297676.63   0.00
564583.27   3293612.78   0.00
572460.71   3302554.09   0.00
569031.65   3299317.91   0.00
569333.78   3296573.69   0.00
573252.97   3307225.26   0.00
565652.03   3302223.88   0.00
568309.58   3298575.09   0.00
564423.96   3300292.06   0.00
572393.57   3307122.71   0.00
569394.82   3294517.96   0.00
579373.15   3305997.19   0.00
566967.38   3298315.07   0.00
561131.63   3293189.79   0.00
572237.92   3309182.71   0.00
566817.22   3306307.87   0.00
567242.04   3306447.65   0.00
572132.33   3307199.01   0.00
569568.77   3297943.97   0.00
561785.33   3307096.47   0.00
579436.02   3291267.13   0.00
578238.47   3292887.05   0.00
563378.40   3295219.89   0.00
579856.56   3305143.28   0.00
562658.77   3307080.60   0.00
561610.77   3308535.11   0.00
564528.34   3291317.18   0.00
561433.76   3305248.88   0.00
564464.86   3305372.78   0.00
565371.26   3292044.13   0.00
577515.18   3298139.29   0.00
574641.56   3291561.94   0.00
566859.95   3296762.90   0.00
567741.33   3298518.33   0.00
567734.61   3307384.56   0.00
560708.64   3291406.90   0.00
574822.84   3305456.40   0.00
578682.21   3290335.70   0.00
571252.17   3301252.17   0.00
561864.68   3291614.43   0.00
567318.34   3296197.70   0.00
579037.45   3299732.96   0.00
567061.37   3295645.92   0.00
571727.65   3307344.89   0.00
570814.54   3293725.09   0.00
562171.70   3303879.82   0.00
571857.66   3295876.64   0.00
568194.22   3303421.43   0.00
575297.10   3294721.82   0.00
578114.57   3292457.96   0.00
577297.28   3304864.35   0.00
568833.28   3308154.85   0.00
572785.42   3292269.97   0.00
560195.32   3307741.02   0.00
569765.31   3303840.75   0.00
568774.07   3299673.15   0.00
578348.34   3292804.65   0.00
574189.89   3297168.19   0.00
572643.21   3305556.51   0.00
561096.84   3304750.21   0.00
573619.19   3305565.05   0.00
569956.97   3298427.38   0.00
571071.50   3299978.33   0.00
579725.94   3290131.23   0.00
572812.28   3304548.17   0.00
575581.53   3297031.46   0.00
579216.90   3292498.25   0.00
564815.82   3306365.86   0.00
571238.75   3302964.87   0.00
574013.49   3296395.46   0.00
570036.93   3294631.49   0.00
570647.30   3304128.85   0.00
576320.08   3300187.69   0.00
562209.54   3300414.75   0.00
567547.23   3307224.04   0.00
576013.06   3303055.21   0.00
561105.99   3301208.84   0.00
572773.22   3308544.27   0.00
561586.35   3296151.31   0.00
577112.34   3293065.28   0.00
560289.32   3308590.66   0.00
578096.26   3303376.26   0.00
565080.11   3300525.22   0.00
562938.93   3308193.91   0.00
568722.19   3306919.46   0.00
576996.98   3290718.41   0.00
573809.63   3293394.88   0.00
573172.40   3292915.13   0.00
562429.27   3299757.38   0.00
563863.64   3292172.92   0.00
568673.97   3294951.32   0.00
578570.51   3300976.29   0.00
562127.14   3299100.01   0.00
560294.20   3290210.58   0.00
560459.00   3298229.01   0.00
563855.10   3306720.48   0.00
579237.65   3307322.31   0.00
569237.34   3305754.88   0.00
577100.74   3307310.71   0.00
573110.14   3308918.42   0.00
564401.38   3291638.23   0.00
571629.99   3308255.56   0.00
573451.95   3308027.28   0.00
577664.11   3307094.03   0.00
578499.10   3291050.45   0.00
565543.38   3298268.07   0.00
563546.86   3291165.81   0.00
566487.62   3290354.01   0.00
566161.69   3295805.23   0.00
567818.23   3302533.95   0.00
575369.73   3308170.11   0.00
579080.17   3298717.92   0.00
571789.91   3299342.33   0.00
578209.78   3301554.92   0.00
568114.26   3299341.72   0.00
560860.62   3296941.13   0.00
578066.35   3302753.07   0.00
566024.35   3309673.45   0.00
571957.15   3294547.26   0.00
561059.60   3300847.50   0.00
566974.09   3291727.96   0.00
579265.72   3307651.30   0.00
570316.48   3306418.35   0.00
573111.36   3296154.97   0.00
563310.65   3306017.33   0.00
576267.59   3307745.29   0.00
564623.55   3296056.09   0.00
577538.38   3309805.90   0.00
560704.98   3301374.25   0.00
579841.91   3291288.49   0.00
561582.69   3291234.17   0.00
567348.86   3293792.23   0.00
570131.53   3304016.54   0.00
573915.22   3298766.75   0.00
562942.59   3297101.66   0.00
575924.56   3301486.56   0.00
570926.24   3297576.53   0.00
562670.98   3292395.70   0.00
577756.89   3299385.66   0.00
567409.28   3296469.31   0.00
564302.50   3302552.87   0.00
572189.09   3291200.60   0.00
577152.01   3300096.13   0.00
569605.40   3293855.10   0.00
569367.96   3308266.55   0.00
574587.85   3298594.62   0.00
571593.98   3305727.41   0.00
569356.36   3294123.66   0.00
561637.01   3297310.40   0.00
574662.31   3302455.21   0.00
570652.79   3307960.75   0.00
570444.65   3309445.78   0.00
574051.33   3302506.49   0.00
579027.68   3307703.79   0.00
565266.27   3296870.33   0.00
573978.09   3302512.59   0.00
560488.91   3296355.17   0.00
567757.19   3301382.79   0.00
572510.15   3306623.43   0.00
561281.78   3297863.40   0.00
561785.94   3292992.03   0.00
568526.87   3290235.60   0.00
579290.75   3305713.98   0.00
574249.09   3302638.33   0.00
573251.14   3290781.88   0.00
569954.53   3307520.07   0.00
568434.71   3298283.94   0.00
560670.80   3298553.73   0.00
577225.87   3291898.86   0.00
562870.57   3293797.72   0.00
573036.29   3298625.75   0.00
563848.38   3296491.29   0.00
560769.07   3309897.46   0.00
560878.93   3290094.61   0.00
574195.38   3301952.88   0.00
562594.07   3306651.51   0.00
573363.44   3296098.21   0.00
570714.44   3294095.58   0.00
565183.26   3309467.15   0.00
570256.66   3298130.74   0.00
560291.76   3296916.71   0.00
566341.75   3304299.75   0.00
569333.17   3294686.42   0.00
575732.29   3295879.70   0.00
571782.59   3306433.00   0.00
571218.60   3293220.92   0.00
560428.48   3302275.15   0.00
566982.63   3290153.81   0.00
574648.27   3291474.65   0.00
563064.06   3293093.97   0.00
565595.26   3299370.40   0.00
577050.69   3298466.44   0.00
566426.59   3309196.75   0.00
561123.08   3294074.83   0.00
570693.08   3299410.69   0.00
572574.85   3300042.42   0.00
572020.63   3297152.32   0.00
575932.49   3294945.83   0.00
568203.99   3298462.17   0.00
564804.83   3302771.39   0.00
562839.44   3295879.70   0.00
561584.52   3306316.42   0.00
567624.74   3304051.33   0.00
563119.60   3302660.30   0.00
578441.72   3303973.82   0.00
570495.93   3306329.84   0.00
568358.41   3296488.24   0.00
571039.77   3295786.92   0.00
570669.88   3305667.59   0.00
570671.71   3308862.27   0.00
575100.56   3302698.14   0.00
564743.80   3302753.69   0.00
570296.95   3290908.23   0.00
565469.53   3304228.34   0.00
575734.73   3302546.16   0.00
574086.73   3305638.90   0.00
576164.43   3307940.00   0.00
575868.40   3292385.33   0.00
561720.02   3307670.22   0.00
566111.64   3297452.01   0.00
566822.11   3308373.97   0.00
565230.87   3308633.38   0.00
570985.44   3292803.43   0.00
571069.06   3304085.51   0.00
574672.69   3304773.40   0.00
566571.86   3301819.82   0.00
573314.00   3299607.84   0.00
570928.68   3298767.97   0.00
562606.28   3300729.09   0.00
572321.54   3305043.18   0.00
578239.69   3292997.53   0.00
570398.27   3309018.52   0.00
563146.46   3293438.22   0.00
566593.83   3298855.25   0.00
565434.13   3309971.92   0.00
570436.72   3296096.99   0.00
560088.50   3308782.31   0.00
579948.73   3306964.63   0.00
577602.47   3300937.83   0.00
564273.20   3306961.58   0.00
572639.55   3308902.55   0.00
566660.36   3304438.92   0.00
575864.74   3303543.50   0.00
575919.68   3298717.31   0.00
562059.39   3292282.78   0.00
564481.95   3298410.90   0.00
577656.18   3309002.04   0.00
561184.73   3295571.46   0.00
560804.47   3306326.18   0.00
576910.92   3301277.20   0.00
577111.73   3300923.18   0.00
571197.24   3298288.22   0.00
564162.72   3292429.27   0.00
577955.87   3296404.61   0.00
567959.84   3306639.30   0.00
578411.82   3306138.80   0.00
564398.33   3303567.31   0.00
579399.40   3296333.20   0.00
568910.79   3301033.05   0.00
565130.77   3291354.41   0.00
567392.19   3294364.15   0.00
560567.64   3293476.06   0.00
571548.81   3302867.82   0.00
574520.10   3306084.48   0.00
571778.92   3303677.79   0.00
560593.28   3303328.04   0.00
570722.37   3303614.31   0.00
564120.00   3301842.40   0.00
570592.97   3309674.06   0.00
573182.16   3300163.27   0.00
577434.61   3308778.65   0.00
561866.51   3301464.58   0.00
575405.13   3297405.62   0.00
563875.85   3305241.55   0.00
574233.83   3291729.18   0.00
564603.41   3303561.20   0.00
562963.35   3298891.26   0.00
569823.30   3307510.91   0.00
573105.26   3300029.60   0.00
579098.48   3299467.45   0.00
564336.68   3305693.84   0.00
562041.69   3296809.90   0.00
575860.47   3294260.99   0.00
565558.64   3302701.80   0.00
576552.63   3293994.87   0.00
570183.42   3309572.74   0.00
577026.89   3299352.70   0.00
563648.18   3290913.72   0.00
576737.57   3302179.94   0.00
569801.93   3307028.72   0.00
569241.62   3308411.82   0.00
561002.23   3300340.89   0.00
578759.73   3300908.54   0.00
572116.46   3305909.30   0.00
571139.87   3299048.13   0.00
564241.46   3292757.65   0.00
572369.76   3295698.42   0.00
576279.79   3301649.53   0.00
577745.90   3302204.96   0.00
572490.01   3294934.23   0.00
564837.79   3302000.49   0.00
564140.75   3304090.40   0.00
573362.83   3303485.52   0.00
573390.30   3290584.73   0.00
565099.03   3292778.41   0.00
577513.96   3305683.46   0.00
566966.15   3296983.25   0.00
561616.87   3304824.06   0.00
570390.94   3298584.86   0.00
577940.00   3302192.75   0.00
570090.64   3291606.49   0.00
579896.24   3301116.06   0.00
575393.54   3300143.13   0.00
568956.57   3305898.92   0.00
577223.43   3309910.89   0.00
562516.56   3290731.83   0.00
563873.41   3293421.12   0.00
560860.01   3291300.09   0.00
568694.11   3299422.89   0.00
561350.14   3294701.68   0.00
562820.52   3307213.66   0.00
577974.18   3293320.41   0.00
576064.94   3296471.14   0.00
574362.62   3298265.63   0.00
579092.38   3293214.21   0.00
568412.12   3298006.23   0.00
570021.06   3302515.64   0.00
576633.20   3297828.00   0.00
578550.98   3308602.86   0.00
576346.93   3305733.51   0.00
570763.27   3292970.06   0.00
573866.39   3300412.31   0.00
567705.92   3291113.93   0.00
576771.75   3306910.31   0.00
560895.41   3298536.64   0.00
578413.04   3295612.35   0.00
577855.77   3306622.82   0.00
572769.55   3290178.84   0.00
560819.12   3299030.43   0.00
567779.17   3300045.47   0.00
571724.60   3309216.28   0.00
575276.96   3303120.52   0.00
566619.46   3309708.85   0.00
565648.37   3294305.55   0.00
572607.81   3293776.97   0.00
565349.89   3305456.40   0.00
570459.30   3300098.57   0.00
565391.40   3292417.68   0.00
576009.40   3301060.52   0.00
578931.24   3294752.95   0.00
563469.34   3305324.56   0.00
576086.92   3303790.70   0.00
563782.46   3295268.11   0.00
574111.76   3304623.25   0.00
561137.12   3309938.96   0.00
571032.44   3307668.39   0.00
560772.73   3294133.43   0.00
560900.91   3295431.07   0.00
571199.68   3304246.65   0.00
578764.61   3300083.93   0.00
573956.11   3291491.74   0.00
573490.40   3297494.13   0.00
564032.11   3293136.69   0.00
576570.33   3293315.53   0.00
574080.02   3292365.79   0.00
565018.46   3306786.40   0.00
565540.33   3297408.06   0.00
566505.94   3307835.63   0.00
579806.51   3300539.26   0.00
564837.18   3293141.58   0.00
572551.04   3307598.80   0.00
573911.56   3296763.51   0.00
564347.06   3298635.52   0.00
578278.76   3300957.98   0.00
570699.79   3290312.51   0.00
568426.16   3302825.71   0.00
564611.96   3300697.35   0.00
568917.51   3302397.84   0.00
574825.89   3307050.69   0.00
567503.89   3307798.39   0.00
572842.19   3297262.79   0.00
563340.56   3303093.66   0.00
571860.71   3305535.14   0.00
562428.66   3294469.13   0.00
570755.33   3292946.87   0.00
578409.99   3300350.05   0.00
566217.23   3303539.23   0.00
566831.87   3301087.37   0.00
566183.66   3296516.31   0.00
571027.56   3293847.16   0.00
567683.34   3305218.36   0.00
567705.92   3308315.38   0.00
572217.78   3303467.82   0.00
570406.20   3308845.18   0.00
561810.36   3309931.64   0.00
578921.48   3298683.13   0.00
568843.04   3291107.21   0.00
572827.54   3291882.38   0.00
562804.65   3293576.16   0.00
577239.91   3308543.05   0.00
567083.96   3306130.86   0.00
578914.15   3298986.48   0.00
568918.73   3302413.71   0.00
560833.77   3292519.00   0.00
575642.57   3304695.27   0.00
573391.52   3296369.82   0.00
560338.76   3299395.43   0.00
570300.00   3300464.80   0.00
570039.37   3305004.12   0.00
567354.96   3293636.59   0.00
579581.29   3302994.78   0.00
572173.83   3306912.75   0.00
564255.50   3292381.05   0.00
563034.76   3309487.29   0.00
574375.44   3298530.53   0.00
564946.44   3293027.44   0.00
564871.36   3296851.41   0.00
561063.26   3309916.38   0.00
563062.23   3302000.49   0.00
567582.02   3301062.96   0.00
567708.37   3303215.74   0.00
570237.74   3298920.56   0.00
562479.93   3296405.84   0.00
570528.89   3301310.16   0.00
576968.90   3293631.09   0.00
579788.81   3301700.80   0.00
578356.27   3300580.77   0.00
569239.78   3291553.39   0.00
566877.65   3302690.82   0.00
574144.11   3300364.09   0.00
578197.58   3290518.20   0.00
560183.72   3309024.02   0.00
565821.71   3304998.02   0.00
570194.40   3302126.83   0.00
566680.50   3293202.61   0.00
579366.44   3294849.39   0.00
562992.03   3295246.13   0.00
577060.46   3300019.84   0.00
563545.64   3292933.44   0.00
563339.34   3291011.99   0.00
577523.12   3300799.89   0.00
578357.49   3306088.14   0.00
563981.44   3290155.64   0.00
572721.34   3309799.19   0.00
570132.15   3306766.87   0.00
576959.75   3297096.77   0.00
561521.65   3292787.56   0.00
578211.00   3295753.96   0.00
577264.32   3293581.65   0.00
562268.14   3292734.46   0.00
573431.20   3300048.52   0.00
569101.84   3300133.37   0.00
567729.12   3307082.43   0.00
579976.81   3306313.36   0.00
568598.28   3298787.50   0.00
564302.50   3307858.21   0.00
561842.10   3301084.32   0.00
564333.63   3307975.40   0.00
577927.18   3292310.86   0.00
565846.13   3296966.15   0.00
573066.81   3292466.51   0.00
572912.38   3300393.99   0.00
567224.95   3301710.56   0.00
574910.12   3290567.03   0.00
572153.08   3308742.64   0.00
563872.80   3306977.45   0.00
572594.99   3299692.07   0.00
570329.29   3301294.90   0.00
573779.72   3308141.42   0.00
575730.46   3292571.49   0.00
578326.98   3296903.29   0.00
569615.16   3308258.00   0.00
565694.14   3292185.74   0.00
569619.43   3296664.63   0.00
577286.90   3300761.44   0.00
572466.81   3306497.70   0.00
560354.01   3290770.90   0.00
574059.27   3299087.80   0.00
573807.18   3306783.35   0.00
566790.37   3308937.96   0.00
569066.44   3299740.90   0.00
572220.22   3298219.86   0.00
569080.48   3302410.66   0.00
577213.05   3300837.73   0.00
578629.11   3290967.44   0.00
571689.81   3301690.42   0.00
569045.08   3303339.64   0.00
576097.90   3306748.56   0.00
570470.90   3294928.74   0.00
576737.57   3309583.12   0.00
574780.72   3302349.01   0.00
577061.07   3309960.94   0.00
562292.55   3295786.92   0.00
563078.71   3290136.11   0.00
575395.98   3290628.68   0.00
570986.66   3304463.33   0.00
572209.85   3298965.73   0.00
575146.34   3307951.60   0.00
563418.68   3291607.72   0.00
564542.99   3299392.99   0.00
565387.13   3291230.51   0.00
565847.35   3304689.78   0.00
572690.82   3307280.80   0.00
561196.94   3295989.56   0.00
563187.35   3293263.65   0.00
578837.24   3292280.95   0.00
578753.62   3297038.18   0.00
564730.98   3297046.72   0.00
574805.75   3304745.32   0.00
573279.21   3298622.70   0.00
561740.17   3308994.11   0.00
565257.12   3308867.76   0.00
571410.87   3301929.69   0.00
571113.62   3305786.00   0.00
571768.55   3303812.07   0.00
567734.61   3295715.51   0.00
562790.61   3307723.93   0.00
566822.11   3300715.66   0.00
576828.52   3291037.02   0.00
562984.71   3306769.31   0.00
576487.32   3294265.88   0.00
579693.59   3298436.54   0.00
573174.84   3297920.77   0.00
561204.26   3295575.12   0.00
579439.68   3298003.17   0.00
568589.13   3297755.36   0.00
578217.72   3290750.14   0.00
567985.47   3291999.57   0.00
562124.70   3307270.42   0.00
569208.66   3309462.87   0.00
565910.21   3308677.33   0.00
562827.85   3306685.08   0.00
565198.52   3302366.71   0.00
573856.62   3297038.18   0.00
564645.53   3290043.34   0.00
560156.25   3307997.99   0.00
568634.91   3308135.32   0.00
573705.86   3309851.68   0.00
577639.70   3291212.20   0.00
572834.25   3291486.25   0.00
563367.41   3299041.41   0.00
563564.56   3308867.15   0.00
565827.81   3297895.75   0.00
578181.10   3301833.25   0.00
565429.85   3296749.47   0.00
569143.96   3304846.64   0.00
573252.97   3308980.68   0.00
566488.24   3307305.83   0.00
572596.82   3300202.34   0.00
576819.36   3309053.32   0.00
574955.90   3292858.36   0.00
572033.45   3306710.72   0.00
563523.67   3308197.58   0.00
565898.01   3296451.61   0.00
567367.78   3296253.85   0.00
566596.88   3308849.45   0.00
579389.02   3294466.69   0.00
563386.94   3301415.14   0.00
561197.55   3305552.23   0.00
575477.16   3304466.38   0.00
568031.25   3295256.51   0.00
561255.53   3305927.00   0.00
576827.91   3300625.93   0.00
576005.13   3290707.42   0.00
570596.03   3309400.62   0.00
576202.89   3300281.08   0.00
562197.94   3301167.33   0.00
578562.58   3308070.01   0.00
570669.88   3290901.52   0.00
571919.92   3296289.25   0.00
573203.53   3305511.34   0.00
570096.13   3309855.34   0.00
565924.25   3294010.74   0.00
563861.81   3292983.49   0.00
576578.88   3301965.70   0.00
560131.84   3304123.36   0.00
562257.15   3290802.64   0.00
566506.55   3294816.43   0.00
575292.21   3292641.68   0.00
569293.50   3308146.92   0.00
570431.23   3301254.62   0.00
563125.71   3302366.71   0.00
576436.05   3309779.66   0.00
560314.34   3295360.88   0.00
565214.39   3295824.15   0.00
578046.82   3295541.55   0.00
561616.26   3304574.42   0.00
571558.58   3294821.31   0.00
567023.53   3290529.80   0.00
571419.42   3309280.37   0.00
579845.58   3308510.09   0.00
573030.18   3303152.26   0.00
566062.20   3294526.51   0.00
576483.66   3301756.34   0.00
562927.95   3307181.92   0.00
564893.34   3309002.04   0.00
568962.07   3290183.72   0.00
579331.64   3295081.94   0.00
563357.04   3306629.54   0.00
578486.89   3309996.34   0.00
567923.83   3305665.15   0.00
561176.18   3308510.09   0.00
574702.60   3292159.49   0.00
579837.64   3302191.53   0.00
572358.17   3300005.80   0.00
563115.33   3304138.00   0.00
574499.34   3299680.47   0.00
575680.41   3302026.73   0.00
563024.99   3300690.63   0.00
573397.63   3305109.71   0.00
569643.24   3299523.61   0.00
561969.66   3300777.92   0.00
568675.19   3293731.80   0.00
577188.02   3306321.30   0.00
564275.64   3292775.96   0.00
574898.53   3291510.06   0.00
565190.59   3306249.28   0.00
568833.89   3297620.47   0.00
570179.75   3300108.34   0.00
564409.92   3308531.45   0.00
577227.09   3301543.93   0.00
566630.45   3299513.84   0.00
579667.35   3303100.38   0.00
570216.38   3299345.38   0.00
562349.93   3306682.03   0.00
570086.37   3291366.01   0.00
560969.27   3298070.31   0.00
560313.73   3309105.20   0.00
577680.59   3292567.83   0.00
579688.71   3292105.17   0.00
576130.25   3302405.16   0.00
571998.05   3297564.93   0.00
569031.04   3306526.38   0.00
579169.29   3293426.01   0.00
561394.09   3293385.72   0.00
575378.89   3308535.11   0.00
562551.96   3297376.32   0.00
560270.39   3305492.42   0.00
570098.57   3299515.67   0.00
579396.95   3291832.33   0.00
578866.54   3293014.01   0.00
570011.29   3295139.93   0.00
578064.52   3304351.02   0.00
560339.37   3297738.27   0.00
569712.21   3290485.85   0.00
560450.45   3296579.79   0.00
571483.50   3302826.32   0.00
572855.62   3303946.35   0.00
577086.70   3298572.65   0.00
560955.23   3294602.80   0.00
577314.98   3290082.40   0.00
563470.56   3295017.85   0.00
574882.05   3292859.58   0.00
572966.09   3300280.47   0.00
576171.15   3302800.07   0.00
566605.43   3294336.07   0.00
573027.74   3303324.38   0.00
567259.74   3299170.20   0.00
577709.89   3293018.28   0.00
563086.64   3308558.31   0.00
564132.21   3294405.04   0.00
563718.38   3292015.44   0.00
578524.74   3294472.79   0.00
561167.03   3304565.87   0.00
572624.29   3297587.51   0.00
573593.55   3307952.82   0.00
562536.70   3301415.75   0.00
560039.67   3298924.22   0.00
566388.74   3296475.42   0.00
564272.59   3290211.80   0.00
563884.40   3299949.03   0.00
575851.31   3299830.62   0.00
570913.42   3304375.44   0.00
566543.17   3294320.81   0.00
572313.00   3291851.25   0.00
570221.26   3301567.74   0.00
565925.47   3294369.03   0.00
564359.26   3298807.03   0.00
561066.93   3290904.57   0.00
561255.53   3291458.78   0.00
564534.44   3301896.73   0.00
567107.15   3308402.66   0.00
577280.19   3291724.30   0.00
577062.29   3309320.66   0.00
574871.06   3299830.01   0.00
564371.47   3309744.87   0.00
574865.57   3291085.85   0.00
571767.94   3299413.74   0.00
564227.42   3306055.18   0.00
563198.95   3299582.20   0.00
569906.31   3301753.29   0.00
564032.72   3294898.22   0.00
565702.08   3303547.17   0.00
567867.06   3305475.94   0.00
578549.15   3298807.64   0.00
578065.74   3294787.74   0.00
567334.82   3292949.92   0.00
562145.45   3299003.57   0.00
577388.84   3298475.60   0.00
567141.33   3293399.15   0.00
563750.72   3297654.04   0.00
574067.81   3301460.92   0.00
566363.72   3309457.38   0.00
579614.86   3302309.34   0.00
570299.39   3301376.08   0.00
563188.57   3302067.63   0.00
574147.77   3296751.30   0.00
567436.14   3304804.53   0.00
579697.87   3298232.06   0.00
570359.20   3308667.56   0.00
566033.51   3297989.75   0.00
577169.71   3302837.31   0.00
561166.42   3295322.43   0.00
569983.83   3290932.65   0.00
574332.71   3292259.59   0.00
563504.14   3296477.86   0.00
562076.48   3307805.72   0.00
564791.41   3296069.52   0.00
571257.06   3301434.06   0.00
565274.21   3295865.66   0.00
572083.50   3306475.72   0.00
563099.46   3297016.21   0.00
564317.76   3304000.67   0.00
563971.07   3305666.37   0.00
569772.03   3297843.87   0.00
578579.67   3293150.73   0.00
574210.64   3301387.07   0.00
564762.11   3302019.41   0.00
571797.24   3296714.68   0.00
572520.52   3303492.23   0.00
575206.76   3296792.81   0.00
560003.05   3301998.66   0.00
564521.01   3291264.08   0.00
578600.42   3292403.03   0.00
578045.59   3306515.40   0.00
575256.20   3305557.73   0.00
578157.90   3300616.78   0.00
570143.74   3307793.51   0.00
575325.79   3303777.89   0.00
577804.50   3309987.79   0.00
563410.75   3304926.60   0.00
569895.32   3291823.18   0.00
569391.77   3295057.53   0.00
567666.86   3296870.33   0.00
570616.78   3307952.82   0.00
562280.34   3304108.71   0.00
562730.19   3308915.37   0.00
571116.67   3291528.37   0.00
571382.18   3292137.52   0.00
568172.25   3297419.66   0.00
570854.82   3297322.00   0.00
576694.85   3294982.45   0.00
562727.13   3306187.63   0.00
562157.05   3305887.33   0.00
577701.96   3309487.29   0.00
573723.56   3308399.61   0.00
573725.39   3305148.78   0.00
572300.79   3305705.44   0.00
573517.26   3298186.90   0.00
573328.65   3290050.05   0.00
574643.39   3302985.02   0.00
562413.40   3308333.69   0.00
575248.88   3298593.40   0.00
571946.78   3304761.19   0.00
568582.42   3297656.48   0.00
576815.70   3306202.28   0.00
569436.32   3299601.12   0.00
577347.33   3305864.74   0.00
565620.29   3308700.52   0.00
567602.77   3290911.89   0.00
577604.91   3307656.18   0.00
577145.91   3309656.97   0.00
579449.45   3307304.61   0.00
564413.59   3303940.86   0.00
564148.69   3303083.90   0.00
569818.41   3302346.57   0.00
566516.92   3298887.60   0.00
566693.32   3299844.05   0.00
566731.16   3308917.81   0.00
578220.77   3299512.62   0.00
567670.52   3298178.35   0.00
578459.43   3301958.98   0.00
569166.54   3292224.80   0.00
565598.93   3298052.61   0.00
572292.25   3296792.81   0.00
565566.58   3290607.93   0.00
576815.70   3297939.09   0.00
574109.93   3300638.75   0.00
564943.39   3303312.17   0.00
575477.16   3303801.69   0.00
574476.76   3295183.87   0.00
565833.31   3292669.76   0.00
574506.06   3295860.16   0.00
579519.64   3290441.30   0.00
566772.67   3296103.70   0.00
566291.09   3291725.52   0.00
565818.05   3307183.75   0.00
577659.23   3296022.52   0.00
561044.95   3307191.08   0.00
570457.47   3309520.25   0.00
573820.61   3302228.16   0.00
565761.28   3300838.95   0.00
572742.70   3293113.50   0.00
571280.86   3306350.60   0.00
560194.10   3308216.50   0.00
565359.05   3290683.00   0.00
573313.39   3293045.75   0.00
570694.91   3298055.67   0.00
572500.38   3297229.22   0.00
575916.62   3300052.80   0.00
560592.67   3309492.78   0.00
573135.78   3295468.31   0.00
565823.54   3301279.03   0.00
569596.24   3307852.11   0.00
571698.97   3309620.35   0.00
561557.66   3296364.94   0.00
566910.61   3299892.88   0.00
568523.82   3305593.74   0.00
578417.92   3299083.53   0.00
575949.58   3309921.87   0.00
560810.57   3300185.86   0.00
564552.75   3298105.11   0.00
565097.20   3308355.05   0.00
574348.58   3293665.88   0.00
560017.70   3309443.95   0.00
561533.86   3296729.33   0.00
569036.53   3291550.34   0.00
576357.31   3302932.52   0.00
576110.72   3300196.23   0.00
560076.30   3305028.53   0.00
563378.40   3297760.86   0.00
569157.99   3292811.37   0.00
573891.42   3307800.84   0.00
564815.21   3296986.30   0.00
562497.63   3294876.86   0.00
576030.76   3292607.50   0.00
568029.42   3300514.85   0.00
574177.07   3307714.16   0.00
569891.66   3305920.29   0.00
567365.95   3292786.34   0.00
562199.77   3302079.23   0.00
572646.26   3296648.76   0.00
568573.87   3297867.67   0.00
574182.56   3304435.25   0.00
570725.42   3306791.89   0.00
565529.95   3303261.51   0.00
573961.00   3302984.41   0.00
564141.36   3291208.53   0.00
562716.15   3307089.14   0.00
576223.03   3295257.12   0.00
569265.42   3292647.18   0.00
560063.48   3293787.96   0.00
568709.37   3293621.94   0.00
565974.30   3309279.76   0.00
563385.72   3303676.56   0.00
560943.02   3306829.13   0.00
569812.92   3307836.24   0.00
576152.84   3304112.37   0.00
571298.56   3297160.25   0.00
565464.64   3308419.75   0.00
569342.33   3307047.03   0.00
573013.09   3306384.17   0.00
576945.71   3309788.20   0.00
578018.13   3302030.40   0.00
566964.93   3302020.63   0.00
574958.95   3308770.71   0.00
578627.89   3297672.96   0.00
577214.88   3290967.44   0.00
575337.38   3307051.91   0.00
562312.69   3300697.96   0.00
576893.22   3292682.58   0.00
566902.07   3305328.84   0.00
579248.63   3302539.45   0.00
569577.93   3291546.07   0.00
564931.18   3291268.96   0.00
569681.69   3301452.38   0.00
577258.83   3290067.14   0.00
560205.08   3306353.04   0.00
561459.40   3295793.63   0.00
562920.62   3293873.41   0.00
565841.24   3299983.21   0.00
563859.98   3294013.79   0.00
566116.52   3308356.88   0.00
577272.87   3299776.30   0.00
566022.52   3291471.60   0.00
576185.80   3307989.44   0.00
577351.60   3297124.85   0.00
577688.53   3295946.84   0.00
572522.97   3305139.01   0.00
561070.59   3299503.46   0.00
572815.94   3295160.07   0.00
566935.03   3308226.26   0.00
565396.89   3308085.88   0.00
575413.68   3303252.36   0.00
572253.18   3291748.71   0.00
571608.63   3293463.24   0.00
564174.32   3291488.69   0.00
576388.44   3295603.20   0.00
562889.49   3296227.00   0.00
570653.40   3293969.24   0.00
564500.26   3300677.21   0.00
571211.28   3305298.93   0.00
567324.44   3294311.04   0.00
566373.49   3304470.66   0.00
577278.36   3297710.20   0.00
569405.80   3296659.75   0.00
573923.15   3296924.04   0.00
577952.82   3291558.28   0.00
570304.88   3296457.72   0.00
577567.67   3305290.38   0.00
569703.05   3301525.62   0.00
577465.74   3305648.06   0.00
572418.59   3290175.79   0.00
576630.76   3306277.35   0.00
575729.24   3305937.99   0.00
568396.25   3305426.50   0.00
560131.84   3291586.35   0.00
561632.74   3294897.00   0.00
565001.37   3294676.66   0.00
566654.26   3294809.11   0.00
566780.60   3305454.57   0.00
563982.67   3299817.19   0.00
562846.77   3297776.12   0.00
564087.04   3292391.43   0.00
574156.32   3293665.27   0.00
576223.64   3308798.79   0.00
569809.87   3302120.12   0.00
574499.95   3293400.37   0.00
566652.42   3292807.09   0.00
579298.68   3306899.93   0.00
567041.84   3295266.88   0.00
562166.81   3304152.65   0.00
567902.46   3304244.21   0.00
572318.49   3307180.70   0.00
564194.46   3301781.37   0.00
572851.34   3309000.82   0.00
579922.48   3296694.54   0.00
564826.20   3293902.71   0.00
569806.82   3292058.17   0.00
567316.51   3309793.08   0.00
564748.07   3301315.04   0.00
571562.24   3298236.34   0.00
564198.74   3303655.20   0.00
577346.11   3297820.67   0.00
568580.58   3299270.30   0.00
569729.30   3306461.07   0.00
574860.68   3295117.95   0.00
564255.50   3298277.23   0.00
568421.89   3301817.99   0.00
578761.56   3300668.66   0.00
574343.09   3292308.42   0.00
579911.50   3307205.73   0.00
561218.91   3302883.08   0.00
562584.92   3291967.83   0.00
560648.21   3307235.63   0.00
570243.23   3300954.31   0.00
575504.01   3304137.39   0.00
574388.87   3306186.41   0.00
560122.07   3309378.03   0.00
561262.25   3298131.35   0.00
565531.79   3292577.59   0.00
563885.01   3302074.34   0.00
572842.80   3309519.03   0.00
567576.53   3294055.30   0.00
567925.66   3290603.05   0.00
567079.07   3302007.20   0.00
560510.27   3296069.52   0.00
563404.64   3307709.89   0.00
560813.62   3298594.01   0.00
578534.50   3295189.37   0.00
576841.33   3303898.13   0.00
576093.63   3301194.19   0.00
565470.75   3309990.23   0.00
566133.61   3293356.43   0.00
560455.34   3295659.96   0.00
562132.63   3291681.57   0.00
570461.13   3298866.85   0.00
568352.31   3298979.77   0.00
570269.48   3295622.73   0.00
565670.34   3295866.88   0.00
578274.48   3300018.01   0.00
574015.93   3305967.28   0.00
563384.50   3295997.50   0.00
579529.40   3306924.34   0.00
574471.88   3301527.45   0.00
564572.28   3292868.74   0.00
575479.60   3295763.12   0.00
568721.58   3303954.28   0.00
579322.49   3309853.51   0.00
578854.34   3308580.28   0.00
563699.45   3291998.96   0.00
576465.96   3293944.21   0.00
561945.86   3307401.65   0.00
560342.42   3290540.18   0.00
572049.32   3303709.52   0.00
572701.80   3306217.54   0.00
576953.64   3302606.59   0.00
566939.30   3295443.28   0.00
579279.76   3308153.02   0.00
565104.53   3299385.05   0.00
563585.31   3292508.62   0.00
563224.59   3302433.85   0.00
569283.12   3309671.62   0.00
572604.14   3300802.33   0.00
567356.18   3297834.10   0.00
575228.74   3308814.66   0.00
563980.22   3301016.57   0.00
561395.92   3298518.94   0.00
564192.02   3290567.64   0.00
567693.72   3298246.71   0.00
578713.34   3297179.78   0.00
563460.80   3305735.95   0.00
567072.36   3294037.60   0.00
563842.28   3301456.65   0.00
560133.67   3301719.72   0.00
577578.66   3297754.14   0.00
575170.75   3295488.45   0.00
567640.00   3309435.41   0.00
566596.88   3305587.63   0.00
572844.02   3301429.79   0.00
565494.55   3291163.37   0.00
568564.71   3299142.74   0.00
571048.92   3298459.73   0.00
574681.23   3297129.12   0.00
567027.19   3303879.82   0.00
568867.46   3291712.09   0.00
566419.26   3292564.17   0.00
573362.83   3293177.59   0.00
577367.47   3293104.95   0.00
573343.91   3303152.87   0.00
573511.15   3299007.23   0.00
575021.82   3292816.86   0.00
561869.56   3297541.73   0.00
561593.68   3307550.58   0.00
571390.73   3296602.98   0.00
575168.31   3293654.90   0.00
575286.11   3290198.98   0.00
562791.83   3292773.52   0.00
570281.08   3293200.78   0.00
574706.26   3299622.49   0.00
565906.55   3305974.00   0.00
572950.22   3308677.33   0.00
566949.06   3299515.67   0.00
578447.83   3305422.22   0.00
562197.94   3301728.87   0.00
574686.12   3307802.06   0.00
562598.35   3295451.22   0.00
576130.25   3293484.60   0.00
561948.30   3308868.98   0.00
579484.24   3298580.58   0.00
563258.77   3308934.29   0.00
565929.14   3303420.82   0.00
563903.32   3298421.28   0.00
572466.20   3291039.46   0.00
562678.30   3307237.46   0.00
560477.92   3293973.51   0.00
561908.02   3298614.15   0.00
579654.53   3295004.43   0.00
567710.81   3300811.49   0.00
575380.72   3297474.59   0.00
561550.95   3304951.63   0.00
577737.97   3290798.97   0.00
566211.13   3299610.28   0.00
560224.62   3306794.34   0.00
579299.91   3302793.97   0.00
566335.64   3292452.47   0.00
577422.41   3301921.14   0.00
572106.08   3294793.24   0.00
564143.80   3302436.90   0.00
562768.03   3303399.46   0.00
564865.87   3295690.48   0.00
571633.05   3306281.62   0.00
561737.11   3306687.52   0.00
579317.00   3304684.29   0.00
571736.20   3292355.42   0.00
561450.85   3302465.59   0.00
561035.19   3290942.41   0.00
562991.42   3295666.07   0.00
578787.19   3293169.04   0.00
567253.64   3297904.90   0.00
563438.83   3295768.61   0.00
577799.01   3307218.54   0.00
564723.65   3308029.73   0.00
561299.48   3309965.21   0.00
574431.59   3291976.99   0.00
569504.07   3307434.61   0.00
569095.13   3306808.37   0.00
568427.99   3300768.15   0.00
577722.71   3298206.43   0.00
572898.95   3299830.62   0.00
577682.42   3303176.67   0.00
574574.42   3291648.00   0.00
571887.57   3290996.12   0.00
561566.21   3294047.36   0.00
570389.11   3290937.53   0.00
577786.19   3290104.98   0.00
569507.74   3307367.47   0.00
560146.49   3309055.15   0.00
571634.27   3292851.04   0.00
561737.72   3309254.74   0.00
578812.83   3299898.98   0.00
579103.98   3308854.34   0.00
563242.29   3301961.42   0.00
571747.18   3299783.62   0.00
567817.62   3304309.52   0.00
571987.67   3290682.39   0.00
579831.54   3295427.41   0.00
573290.81   3294403.82   0.00
570966.52   3299531.54   0.00
575204.93   3305713.98   0.00
566706.14   3300850.55   0.00
573019.81   3304804.53   0.00
578273.87   3300290.23   0.00
570279.85   3292263.25   0.00
560248.42   3295100.86   0.00
562273.63   3291102.33   0.00
566961.27   3302183.60   0.00
568623.31   3301491.44   0.00
570807.82   3295647.76   0.00
563099.46   3303801.08   0.00
575601.67   3299258.71   0.00
578795.74   3295604.42   0.00
568090.46   3304386.43   0.00
576765.65   3298237.56   0.00
560758.69   3294091.31   0.00
576275.52   3298560.44   0.00
569051.79   3303966.49   0.00
574775.23   3301539.66   0.00
576127.81   3300362.25   0.00
575721.92   3299270.91   0.00
568285.78   3306620.38   0.00
572384.41   3292077.70   0.00
574174.63   3297936.64   0.00
565742.97   3307303.38   0.00
570917.69   3295489.67   0.00
564619.28   3291419.11   0.00
570279.24   3300442.21   0.00
566159.25   3301085.54   0.00
567992.19   3298457.29   0.00
564787.74   3308778.04   0.00
569374.68   3295345.62   0.00
567771.23   3308608.97   0.00
574364.45   3294470.96   0.00
565498.21   3297971.43   0.00
575086.52   3296534.62   0.00
574622.64   3300629.60   0.00
569091.46   3292374.34   0.00
562172.31   3306873.07   0.00
561375.77   3309390.85   0.00
568769.19   3296373.49   0.00
578323.92   3302234.26   0.00
579064.91   3299361.86   0.00
566679.28   3308372.14   0.00
577540.82   3301740.47   0.00
560693.38   3299167.76   0.00
577773.98   3309780.88   0.00
570549.03   3307088.53   0.00
563310.04   3300003.36   0.00
575207.37   3299673.15   0.00
568261.36   3309887.08   0.00
572791.53   3300881.68   0.00
575756.71   3295015.41   0.00
571634.88   3290454.12   0.00
562365.79   3308303.78   0.00
575113.38   3301901.61   0.00
566631.67   3306910.92   0.00
563400.98   3309752.80   0.00
569819.64   3302477.19   0.00
565256.51   3306686.91   0.00
567026.58   3300307.93   0.00
562976.78   3301171.61   0.00
576763.21   3303125.40   0.00
563641.47   3296237.98   0.00
567135.23   3305015.72   0.00
579769.28   3300007.63   0.00
566760.46   3291195.72   0.00
572509.54   3308604.08   0.00
578522.90   3309230.93   0.00
560509.66   3292076.48   0.00
564316.54   3307313.76   0.00
567558.82   3303951.23   0.00
578887.30   3305246.44   0.00
572150.64   3305043.18   0.00
560892.97   3293738.52   0.00
572088.99   3302148.20   0.00
579329.20   3307653.13   0.00
567249.37   3292246.77   0.00
563419.90   3308817.71   0.00
573639.33   3292838.83   0.00
574116.03   3304039.74   0.00
571863.16   3309034.39   0.00
565316.32   3293935.06   0.00
563132.42   3298026.37   0.00
572945.95   3298202.15   0.00
575937.99   3301581.16   0.00
560002.44   3292969.45   0.00
576511.12   3307145.91   0.00
575715.81   3305839.72   0.00
566198.92   3308226.87   0.00
576918.24   3304246.04   0.00
578881.19   3304644.00   0.00
569784.84   3302763.45   0.00
561543.02   3293297.22   0.00
560034.79   3304986.42   0.00
571151.46   3290059.82   0.00
569743.95   3305597.40   0.00
570928.07   3293436.38   0.00
568875.39   3308265.94   0.00
579176.61   3290599.38   0.00
579675.28   3304980.93   0.00
573762.63   3296433.91   0.00
562025.82   3292464.67   0.00
565392.01   3306216.32   0.00
577922.91   3291272.62   0.00
562796.72   3292550.74   0.00
563154.39   3303221.84   0.00
562961.52   3307188.02   0.00
564356.21   3292754.60   0.00
569516.28   3298350.47   0.00
569523.61   3307886.90   0.00
572413.71   3304194.77   0.00
570137.64   3306334.12   0.00
572027.95   3293025.61   0.00
563009.74   3302474.14   0.00
560782.49   3290898.46   0.00
569985.05   3300744.96   0.00
565453.66   3307226.48   0.00
563614.61   3291115.76   0.00
563250.22   3299020.05   0.00
576938.99   3292254.71   0.00
574820.40   3304388.26   0.00
565485.40   3298014.77   0.00
567285.99   3305917.23   0.00
579630.12   3292866.30   0.00
570449.54   3294560.08   0.00
575425.89   3291898.25   0.00
579287.09   3294662.01   0.00
562040.47   3291019.32   0.00
565849.79   3300735.19   0.00
573915.22   3302970.98   0.00
573718.68   3306623.43   0.00
565774.71   3304794.76   0.00
578106.63   3297673.57   0.00
578621.78   3292365.18   0.00
564758.45   3306537.98   0.00
574821.01   3307618.34   0.00
570769.98   3303234.66   0.00
570420.24   3294099.25   0.00
560431.53   3300093.69   0.00
562816.86   3306462.29   0.00
579251.69   3302204.96   0.00
561905.58   3309527.57   0.00
579255.35   3304006.78   0.00
562820.52   3292549.52   0.00
578709.07   3302624.90   0.00
568412.12   3294292.12   0.00
569375.90   3308599.20   0.00
579569.69   3304557.94   0.00
574440.14   3304616.53   0.00
561522.87   3297780.39   0.00
570214.55   3292876.06   0.00
564247.57   3304320.51   0.00
574772.18   3301713.61   0.00
565091.71   3295073.40   0.00
576603.90   3292105.78   0.00
571756.34   3305030.98   0.00
566452.83   3294687.64   0.00
573754.69   3291402.02   0.00
565429.24   3297896.97   0.00
560471.21   3291944.64   0.00
572541.89   3297879.27   0.00
573948.18   3299100.01   0.00
564770.04   3290775.78   0.00
574517.65   3295585.50   0.00
572799.46   3298020.87   0.00
567422.10   3307054.35   0.00
565541.55   3305266.58   0.00
568526.87   3297444.69   0.00
566577.35   3305571.15   0.00
577259.44   3302660.91   0.00
575631.58   3307466.96   0.00
574907.68   3308187.20   0.00
578212.84   3298537.25   0.00
576387.22   3306279.18   0.00
576545.30   3305127.41   0.00
573611.26   3298350.47   0.00
564913.48   3298807.64   0.00
578593.71   3298179.57   0.00
562544.02   3290229.50   0.00
564394.05   3301555.53   0.00
567154.15   3300978.12   0.00
572047.49   3298003.17   0.00
562286.45   3294065.68   0.00
561587.57   3290199.59   0.00
561561.94   3293679.31   0.00
575307.47   3296710.41   0.00
562968.23   3294813.38   0.00
571359.60   3303669.85   0.00
576311.53   3293406.48   0.00
575842.16   3301036.10   0.00
576963.41   3297615.59   0.00
571482.28   3309038.06   0.00
569012.12   3290845.36   0.00
571045.26   3290441.91   0.00
570964.08   3307160.56   0.00
573599.05   3294267.71   0.00
567099.22   3309703.97   0.00
571749.63   3306570.33   0.00
577623.22   3292754.60   0.00
567986.08   3293917.97   0.00
570727.26   3298036.13   0.00
568243.66   3295195.47   0.00
569693.29   3305908.69   0.00
570823.08   3307344.28   0.00
578157.90   3292073.43   0.00
578786.58   3300679.65   0.00
576667.99   3290406.51   0.00
573953.67   3309402.45   0.00
573650.32   3292551.35   0.00
560624.41   3292924.28   0.00
563920.41   3304892.42   0.00
577155.67   3293650.62   0.00
577854.55   3293538.32   0.00
563507.80   3306823.02   0.00
574349.19   3297940.31   0.00
562902.92   3308058.41   0.00
560698.87   3303763.24   0.00
565702.08   3294214.61   0.00
572511.37   3295640.43   0.00
573635.06   3303199.26   0.00
576783.35   3300442.21   0.00
572508.93   3308339.79   0.00
571269.88   3301669.67   0.00
571517.69   3292962.74   0.00
563267.31   3295610.52   0.00
577277.75   3300787.07   0.00
560931.42   3309876.71   0.00
560713.52   3307756.28   0.00
560264.29   3294948.27   0.00
564923.25   3290952.79   0.00
560886.26   3309354.23   0.00
572144.54   3300201.73   0.00
573727.84   3309107.03   0.00
577942.44   3307992.49   0.00
573751.03   3302021.24   0.00
570757.77   3303348.19   0.00
560844.75   3297540.51   0.00
564925.08   3305269.63   0.00
562005.07   3292697.84   0.00
565293.13   3301366.92   0.00
577927.18   3304832.61   0.00
571575.67   3307316.20   0.00
567138.28   3291687.67   0.00
560547.50   3292759.48   0.00
570798.67   3309523.91   0.00
574225.29   3309278.54   0.00
571284.52   3309852.29   0.00
572140.26   3306058.23   0.00
567689.44   3305440.53   0.00
575847.04   3308876.31   0.00
561366.01   3306188.85   0.00
563778.19   3308031.56   0.00
574625.69   3295522.02   0.00
564574.72   3290850.25   0.00
575734.12   3307911.31   0.00
567023.53   3304383.98   0.00
573317.06   3298151.49   0.00
574714.80   3303922.54   0.00
573307.29   3303027.13   0.00
563557.24   3292963.35   0.00
561551.56   3305980.71   0.00
570264.60   3290241.10   0.00
565214.39   3305416.12   0.00
569946.59   3309460.43   0.00
576086.31   3297259.74   0.00
570926.24   3307340.01   0.00
568935.82   3292404.86   0.00
564907.99   3305612.66   0.00
578032.17   3299664.60   0.00
560623.19   3302587.66   0.00
564940.34   3294852.44   0.00
579076.51   3299909.97   0.00
560750.76   3306627.70   0.00
578516.80   3300143.13   0.00
575829.95   3299718.92   0.00
567266.46   3300794.40   0.00
560244.15   3306160.16   0.00
572519.30   3300409.25   0.00
567975.71   3305151.83   0.00
563243.51   3302364.88   0.00
568042.24   3302187.87   0.00
575312.36   3291981.87   0.00
575665.15   3308059.63   0.00
576984.16   3292581.26   0.00
566596.27   3308372.75   0.00
562860.19   3296109.20   0.00
567736.44   3304191.11   0.00
574444.41   3293964.96   0.00
567167.58   3294444.11   0.00
575427.72   3303638.72   0.00
576722.92   3300713.83   0.00
579825.43   3296804.41   0.00
570220.04   3305027.92   0.00
561091.95   3304474.32   0.00
570490.43   3301291.24   0.00
560337.53   3304856.41   0.00
568310.19   3290970.49   0.00
561764.58   3309527.57   0.00
566382.03   3303663.75   0.00
573469.04   3293551.13   0.00
571476.18   3293172.70   0.00
561701.10   3305171.97   0.00
567856.69   3309721.06   0.00
576746.73   3300694.91   0.00
575130.47   3298912.02   0.00
578518.63   3300195.62   0.00
563627.43   3308086.49   0.00
560007.32   3309669.79   0.00
570449.54   3290674.46   0.00
576711.33   3305254.37   0.00
569306.31   3309191.26   0.00
560158.70   3305142.67   0.00
577264.93   3307482.22   0.00
563667.71   3304823.45   0.00
571541.49   3292854.70   0.00
578448.44   3301263.16   0.00
579453.72   3298719.75   0.00
568185.67   3301654.41   0.00
574661.70   3308361.16   0.00
560225.84   3302369.76   0.00
562827.23   3290465.10   0.00
561485.03   3293724.48   0.00
569811.09   3307037.26   0.00
577213.05   3296192.82   0.00
575527.21   3304316.23   0.00
560727.56   3303690.60   0.00
566596.27   3307332.68   0.00
572263.56   3299555.35   0.00
570907.93   3308717.61   0.00
575030.37   3300844.45   0.00
567222.51   3292396.31   0.00
566635.33   3296579.18   0.00
572935.58   3302791.53   0.00
573979.31   3295562.30   0.00
563136.08   3300155.34   0.00
569750.66   3309385.97   0.00
564072.39   3292663.66   0.00
578650.47   3306262.09   0.00
574164.86   3305891.60   0.00
571465.19   3301299.78   0.00
575671.86   3300293.28   0.00
575120.70   3298852.20   0.00
570158.39   3297322.00   0.00
576832.18   3292553.79   0.00
560864.89   3304799.65   0.00
570484.94   3298688.62   0.00
575128.64   3302176.27   0.00
563366.19   3308490.55   0.00
569955.14   3296290.48   0.00
571371.81   3295025.18   0.00
573891.42   3308272.65   0.00
560813.62   3300262.76   0.00
568304.70   3302191.53   0.00
564959.26   3297968.38   0.00
561204.87   3296099.43   0.00
573415.33   3298042.85   0.00
576729.64   3306072.27   0.00
562490.92   3307930.23   0.00
573415.33   3303890.80   0.00
564669.33   3296720.79   0.00
574387.65   3298976.10   0.00
565290.69   3297579.58   0.00
562588.58   3305206.15   0.00
564602.80   3294109.62   0.00
564168.22   3303246.86   0.00
573277.99   3306298.10   0.00
573162.02   3299007.23   0.00
579533.68   3301646.47   0.00
560585.96   3308859.22   0.00
575983.76   3307131.26   0.00
561074.25   3292235.79   0.00
564335.46   3307598.80   0.00
560169.07   3302243.42   0.00
566067.69   3306242.56   0.00
575414.90   3294895.78   0.00
577206.95   3292764.37   0.00
574351.02   3307617.73   0.00
575332.50   3294865.87   0.00
562557.45   3307625.05   0.00
576932.89   3298677.02   0.00
564857.94   3300812.10   0.00
573237.71   3293759.88   0.00
572808.62   3301777.70   0.00
562652.67   3308308.05   0.00
561606.49   3295599.54   0.00
567919.55   3290159.92   0.00
569538.25   3292002.01   0.00
576127.81   3299269.08   0.00
563086.03   3302522.97   0.00
569703.05   3307231.36   0.00
560829.49   3301318.09   0.00
566500.44   3309517.81   0.00
579256.57   3300222.48   0.00
577118.44   3306022.22   0.00
573614.92   3298694.11   0.00
577567.67   3295556.81   0.00
576932.28   3299265.42   0.00
565417.04   3299917.29   0.00
570316.48   3309128.39   0.00
577540.82   3303141.88   0.00
567678.46   3298473.77   0.00
577589.04   3301592.15   0.00
567988.53   3296222.11   0.00
571313.82   3290480.36   0.00
578200.02   3293750.72   0.00
577874.08   3302464.37   0.00
579958.49   3297264.02   0.00
575229.96   3303937.80   0.00
563229.47   3299411.91   0.00
567781.61   3304645.83   0.00
579963.38   3290802.03   0.00
574343.70   3306238.29   0.00
560921.05   3302010.25   0.00
564605.24   3305399.03   0.00
568796.04   3296727.50   0.00
562188.79   3297168.80   0.00
570741.29   3306666.16   0.00
562435.99   3294088.26   0.00
563442.49   3308847.01   0.00
563045.14   3306785.18   0.00
573854.79   3295894.34   0.00
575682.85   3301633.05   0.00
568722.80   3299964.90   0.00
576702.17   3301108.13   0.00
576022.22   3300934.17   0.00
565081.94   3302460.71   0.00
571432.84   3299461.96   0.00
565723.44   3300334.79   0.00
572984.41   3305574.82   0.00
566217.23   3308960.54   0.00
576982.94   3303369.55   0.00
565216.83   3309535.51   0.00
578357.49   3302485.73   0.00
560534.68   3298434.71   0.00
568540.91   3296950.90   0.00
575095.68   3301858.88   0.00
574020.81   3302043.21   0.00
568857.69   3292555.62   0.00
568672.14   3309778.44   0.00
574846.64   3294237.19   0.00
563009.13   3293659.78   0.00
567402.57   3309316.39   0.00
563476.67   3303310.95   0.00
560793.48   3295586.72   0.00
564902.49   3299611.50   0.00
566293.53   3307480.39   0.00
569237.34   3290973.54   0.00
565866.88   3307510.91   0.00
573716.24   3301366.92   0.00
570580.16   3303542.28   0.00
561550.95   3290734.28   0.00
561864.07   3297504.50   0.00
578293.40   3298413.34   0.00
563751.34   3301175.27   0.00
566977.75   3290183.72   0.00
564218.88   3304658.04   0.00
565192.42   3299587.08   0.00
573752.86   3293184.91   0.00
577175.82   3304111.15   0.00
579266.95   3297857.91   0.00
564082.77   3306900.54   0.00
561498.46   3295964.54   0.00
565543.99   3304583.57   0.00
574007.39   3306490.98   0.00
575630.97   3291869.56   0.00
571893.67   3296447.34   0.00
566364.33   3303523.97   0.00
568375.50   3303648.49   0.00
561890.32   3304346.14   0.00
567340.92   3291557.05   0.00
576438.49   3307789.85   0.00
570000.92   3301828.36   0.00
579197.97   3293836.79   0.00
563765.37   3300166.33   0.00
579232.76   3306751.61   0.00
571478.62   3301137.42   0.00
573558.76   3303343.30   0.00
569123.20   3307543.87   0.00
571514.63   3292367.63   0.00
570132.15   3309996.95   0.00
578539.38   3295678.88   0.00
564420.91   3302311.17   0.00
572496.72   3291767.63   0.00
570278.63   3298342.54   0.00
575658.44   3292305.98   0.00
567229.22   3305895.87   0.00
575477.16   3292326.12   0.00
567997.68   3303330.48   0.00
577276.53   3304658.04   0.00
577700.74   3294483.78   0.00
561976.38   3299243.45   0.00
578392.28   3307539.60   0.00
571986.45   3297968.99   0.00
567082.13   3293470.56   0.00
578383.13   3305621.20   0.00
565358.44   3309673.45   0.00
572505.87   3307604.30   0.00
568734.40   3304419.39   0.00
575090.79   3295042.27   0.00
573849.30   3307762.99   0.00
566065.86   3307885.68   0.00
571644.03   3304507.89   0.00
568140.51   3296650.59   0.00
564639.42   3294873.81   0.00
567303.08   3293420.51   0.00
576441.54   3298485.37   0.00
563361.31   3292725.30   0.00
571593.98   3307303.99   0.00
573648.49   3292931.00   0.00
573915.22   3303127.23   0.00
563010.35   3298761.86   0.00
561429.49   3305290.99   0.00
563218.48   3295579.39   0.00
566029.24   3304183.78   0.00
574912.56   3296047.55   0.00
575984.98   3306212.04   0.00
575209.20   3309800.41   0.00
569436.93   3305834.83   0.00
564102.91   3296743.98   0.00
576982.94   3290289.93   0.00
572780.54   3294622.94   0.00
561496.02   3292645.95   0.00
566967.38   3301460.31   0.00
573295.69   3298794.21   0.00
568451.80   3303507.49   0.00
568787.50   3304017.76   0.00
567881.71   3309334.09   0.00
570714.44   3304745.32   0.00
571991.33   3300665.00   0.00
578127.99   3301139.26   0.00
578353.83   3300608.84   0.00
564211.55   3296116.52   0.00
560805.69   3309890.13   0.00
570085.76   3306445.20   0.00
578662.07   3291712.09   0.00
572707.30   3291538.13   0.00
572833.03   3295887.02   0.00
574999.24   3295562.91   0.00
561997.74   3302834.86   0.00
576334.73   3308500.93   0.00
561928.77   3298102.05   0.00
571489.00   3301770.99   0.00
561107.82   3298006.23   0.00
576205.94   3304057.44   0.00
575762.20   3297044.28   0.00
567475.20   3292948.70   0.00
577430.95   3297675.41   0.00
576678.37   3308027.89   0.00
576202.89   3293120.21   0.00
563693.35   3301031.22   0.00
572739.65   3303787.65   0.00
570119.33   3308700.52   0.00
562212.59   3297959.84   0.00
579710.07   3303961.00   0.00
563281.96   3297362.90   0.00
564171.88   3291036.41   0.00
575237.28   3298242.44   0.00
562434.77   3300143.13   0.00
576424.45   3308573.56   0.00
571521.35   3307372.36   0.00
567094.33   3292027.65   0.00
577144.08   3295396.89   0.00
569785.45   3299324.02   0.00
562158.27   3300622.88   0.00
570368.36   3297583.85   0.00
560987.58   3302409.44   0.00
572883.69   3298326.06   0.00
578149.36   3299985.66   0.00
571294.90   3294713.28   0.00
579010.59   3292687.46   0.00
571274.15   3308681.60   0.00
570895.72   3309141.82   0.00
565158.24   3298582.42   0.00
562664.88   3301013.52   0.00
573190.71   3307954.04   0.00
560903.96   3306960.97   0.00
574177.68   3306050.29   0.00
570829.80   3302396.01   0.00
578684.65   3300753.50   0.00
560052.49   3300704.06   0.00
567896.97   3294494.77   0.00
573320.72   3301523.18   0.00
571268.04   3303809.63   0.00
576353.04   3291725.52   0.00
566081.12   3293144.02   0.00
576911.53   3294717.55   0.00
572053.59   3303553.27   0.00
561216.47   3293679.31   0.00
564099.86   3306900.54   0.00
573845.03   3304387.65   0.00
576392.71   3306191.90   0.00
579224.22   3303218.18   0.00
560823.39   3292670.37   0.00
572853.79   3305981.32   0.00
573019.20   3300289.62   0.00
560385.14   3303196.81   0.00
569009.67   3308195.75   0.00
572670.06   3307439.50   0.00
565689.87   3291843.93   0.00
574911.34   3298379.77   0.00
568197.27   3293374.74   0.00
578045.59   3301148.41   0.00
577323.53   3291865.90   0.00
570472.73   3303640.55   0.00
560094.61   3304098.94   0.00
578264.72   3308394.73   0.00
576640.52   3296455.89   0.00
571972.41   3304664.75   0.00
566471.76   3298573.87   0.00
568162.48   3296313.67   0.00
567306.74   3299382.61   0.00
563805.05   3291153.60   0.00
569550.46   3296150.09   0.00
571637.93   3307350.99   0.00
579572.74   3297160.86   0.00
574629.35   3302530.90   0.00
574894.25   3308652.91   0.00
567671.13   3301204.57   0.00
564412.98   3306633.20   0.00
564624.77   3306138.19   0.00
576799.22   3304207.59   0.00
578838.47   3309289.53   0.00
570169.38   3295039.83   0.00
575267.80   3307946.10   0.00
566185.49   3303569.14   0.00
562326.73   3301680.65   0.00
561687.67   3302607.20   0.00
561586.96   3295751.52   0.00
560988.80   3308950.77   0.00
563452.25   3306573.99   0.00
561962.95   3297617.42   0.00
566937.47   3294885.40   0.00
579047.21   3305349.59   0.00
571673.33   3302234.87   0.00
576277.35   3303990.91   0.00
560260.63   3296411.33   0.00
573495.28   3294378.19   0.00
579107.03   3301451.77   0.00
578840.30   3301363.26   0.00
575853.76   3297832.88   0.00
570654.01   3300591.14   0.00
561543.63   3308492.39   0.00
561929.38   3297664.42   0.00
575630.36   3296292.31   0.00
570420.24   3290311.29   0.00
561966.00   3308552.81   0.00
567535.02   3294193.85   0.00
573892.64   3294278.08   0.00
569157.99   3302962.43   0.00
576560.56   3309711.91   0.00
561494.80   3303202.92   0.00
564592.43   3297825.56   0.00
565091.10   3294890.29   0.00
563234.35   3297387.31   0.00
570137.64   3297969.60   0.00
571097.75   3307220.98   0.00
566189.15   3295699.64   0.00
572634.05   3301285.13   0.00
579424.42   3295378.58   0.00
578459.43   3300202.34   0.00
560563.37   3297075.41   0.00
561655.93   3294852.44   0.00
576586.81   3290997.34   0.00
568174.69   3307666.55   0.00
569352.70   3294112.67   0.00
569465.62   3307235.02   0.00
574269.84   3306657.00   0.00
575456.40   3301869.26   0.00
562117.98   3299147.01   0.00
576012.45   3307725.76   0.00
577172.77   3290527.97   0.00
568993.80   3297129.73   0.00
574731.28   3308079.78   0.00
563043.92   3302719.50   0.00
571186.86   3309700.92   0.00
573223.67   3303033.23   0.00
569764.09   3299206.82   0.00
577625.05   3305167.70   0.00
575039.52   3295258.95   0.00
573090.00   3290133.06   0.00
579382.92   3304548.78   0.00
578148.75   3296527.91   0.00
574431.59   3299865.41   0.00
561314.13   3308156.68   0.00
570734.58   3293676.26   0.00
562854.09   3301221.66   0.00
578680.99   3307833.19   0.00
568160.04   3296706.14   0.00
573841.98   3290039.67   0.00
560845.36   3293582.26   0.00
579860.84   3297705.31   0.00
573697.32   3308461.87   0.00
571991.33   3299797.05   0.00
565600.15   3297314.07   0.00
574441.97   3297336.04   0.00
562567.83   3304886.32   0.00
574622.64   3293141.58   0.00
570992.16   3297438.58   0.00
567433.09   3291466.11   0.00
561253.09   3304427.32   0.00
572721.95   3298131.35   0.00
569801.32   3304754.48   0.00
579021.58   3301802.12   0.00
577839.29   3303220.01   0.00
576711.33   3307015.29   0.00
574734.34   3292785.12   0.00
573710.75   3299592.58   0.00
564279.31   3308290.35   0.00
576840.11   3295061.80   0.00
561934.87   3307235.02   0.00
571967.53   3290708.64   0.00
561164.59   3303259.07   0.00
566073.79   3291889.10   0.00
577006.13   3307941.83   0.00
564354.99   3293222.14   0.00
564985.50   3306545.30   0.00
565486.62   3305291.60   0.00
563518.17   3303329.87   0.00
568180.18   3307480.39   0.00
577899.72   3302066.41   0.00
572151.86   3297564.93   0.00
574031.19   3297362.90   0.00
566629.84   3298688.62   0.00
579995.73   3302444.84   0.00
569529.71   3294342.17   0.00
563606.07   3308997.77   0.00
570412.92   3291984.31   0.00
564061.40   3304709.92   0.00
560362.56   3305913.57   0.00
565822.93   3304135.56   0.00
561900.69   3300020.45   0.00
572847.68   3298499.40   0.00
562062.44   3301058.69   0.00
571294.90   3300077.82   0.00
561768.24   3303036.29   0.00
578834.19   3306766.26   0.00
564602.19   3293374.74   0.00
568683.13   3302477.80   0.00
578134.71   3301442.61   0.00
566494.34   3298977.32   0.00
570906.09   3300103.46   0.00
568216.80   3294793.85   0.00
578202.46   3300894.50   0.00
577064.12   3296820.89   0.00
579740.59   3293460.19   0.00
567702.87   3300242.62   0.00
562399.37   3309874.26   0.00
575801.87   3292404.86   0.00
571106.30   3304462.11   0.00
561045.56   3296252.02   0.00
561019.93   3309764.40   0.00
561760.92   3298965.12   0.00
574126.41   3299253.21   0.00
569261.76   3301415.14   0.00
573365.89   3297430.04   0.00
560050.05   3294065.07   0.00
577437.67   3307937.56   0.00
573993.96   3294941.56   0.00
569382.00   3300295.11   0.00
576602.07   3295300.45   0.00
562082.58   3305903.81   0.00
573529.47   3308613.24   0.00
573804.74   3303920.71   0.00
575435.04   3308500.93   0.00
576899.93   3307654.96   0.00
561312.30   3291233.56   0.00
572797.02   3292082.58   0.00
578424.63   3308433.79   0.00
576411.63   3293134.25   0.00
566963.10   3305587.02   0.00
563090.30   3299351.48   0.00
567563.10   3292009.34   0.00
561218.91   3306558.73   0.00
579790.64   3297883.54   0.00
563626.21   3296167.79   0.00
569731.13   3303981.75   0.00
560889.92   3307739.19   0.00
574810.63   3299719.53   0.00
569696.34   3306423.23   0.00
563958.25   3295150.30   0.00
579350.57   3295914.49   0.00
561257.97   3302527.85   0.00
569583.42   3297536.24   0.00
571191.14   3293067.11   0.00
562772.30   3306079.59   0.00
573607.59   3304528.64   0.00
563699.45   3303032.01   0.00
566557.21   3305237.89   0.00
569971.62   3297808.47   0.00
565083.77   3290186.16   0.00
566231.88   3297618.64   0.00
574133.73   3294822.53   0.00
565289.47   3296588.95   0.00
563679.92   3302161.63   0.00
569278.24   3304769.13   0.00
564209.72   3308843.96   0.00
573990.30   3307646.41   0.00
570674.76   3305762.81   0.00
569489.43   3296792.81   0.00
573054.60   3298886.38   0.00
560147.71   3302271.49   0.00
561642.51   3305901.36   0.00
577211.22   3307421.19   0.00
565181.43   3294300.06   0.00
567038.79   3296653.04   0.00
569976.50   3296542.56   0.00
568122.81   3296879.48   0.00
578113.96   3307906.43   0.00
560030.52   3303201.09   0.00
572898.34   3302662.13   0.00
577379.68   3309470.81   0.00
569650.56   3294195.07   0.00
571976.68   3294376.35   0.00
579975.59   3294694.36   0.00
576251.72   3303647.27   0.00
567633.29   3300036.32   0.00
571100.19   3299020.66   0.00
564138.92   3295490.89   0.00
571266.21   3294594.26   0.00
562210.15   3307875.30   0.00
571390.12   3291182.29   0.00
575196.39   3299770.20   0.00
565846.13   3309307.23   0.00
560601.83   3291439.86   0.00
565490.89   3291445.97   0.00
575847.04   3306069.83   0.00
564453.87   3294165.78   0.00
564367.81   3303943.91   0.00
560091.56   3300759.61   0.00
560201.42   3301202.73   0.00
579229.71   3295017.85   0.00
569170.81   3298787.50   0.00
573818.17   3306761.99   0.00
574792.93   3297209.69   0.00
579130.83   3309753.41   0.00
567043.67   3302763.45   0.00
577621.39   3302613.91   0.00
562094.79   3300810.27   0.00
561574.76   3293382.06   0.00
571155.13   3301757.56   0.00
577670.83   3298323.01   0.00
566536.45   3295357.83   0.00
566581.01   3295617.85   0.00
563073.21   3298954.13   0.00
560742.82   3304573.81   0.00
563017.67   3295292.52   0.00
573408.61   3290949.13   0.00
562534.26   3305536.36   0.00
562114.93   3309054.54   0.00
567926.27   3293092.75   0.00
579696.65   3301221.05   0.00
579706.41   3303892.64   0.00
575951.41   3305286.72   0.00
572651.14   3298731.96   0.00
563106.78   3290711.69   0.00
569953.31   3303317.06   0.00
568195.44   3293952.15   0.00
579600.21   3291626.03   0.00
565465.25   3293714.10   0.00
571104.46   3308214.67   0.00
571963.26   3296721.40   0.00
560713.52   3305093.84   0.00
579399.40   3294609.52   0.00
563217.87   3298802.15   0.00
565429.85   3302582.78   0.00
578484.45   3303302.41   0.00
577480.39   3300448.32   0.00
570846.28   3304313.79   0.00
572224.49   3306667.38   0.00
569466.23   3290725.73   0.00
563864.86   3306027.10   0.00
567801.75   3308701.74   0.00
564315.93   3301581.77   0.00
570295.72   3294097.42   0.00
568434.71   3291467.33   0.00
564422.74   3308840.30   0.00
567408.06   3301232.64   0.00
566205.63   3296860.56   0.00
563436.38   3292293.77   0.00
577339.40   3305231.79   0.00
568826.56   3297155.98   0.00
562039.25   3306122.93   0.00
562623.37   3302011.47   0.00
561738.94   3305203.71   0.00
567911.62   3307346.72   0.00
575768.91   3292110.66   0.00
562896.82   3307184.97   0.00
566131.17   3298617.82   0.00
568909.57   3297583.24   0.00
574508.50   3300120.55   0.00
568443.86   3295014.80   0.00
569615.16   3306070.44   0.00
576360.97   3295258.95   0.00
573032.01   3294973.30   0.00
577381.51   3293419.90   0.00
561641.29   3299593.80   0.00
572992.34   3295709.40   0.00
574786.83   3297966.55   0.00
570893.89   3303609.42   0.00
564283.58   3295864.44   0.00
560106.81   3301040.38   0.00
575410.63   3296328.32   0.00
564875.64   3305165.87   0.00
576998.20   3301900.39   0.00
560476.09   3291453.29   0.00
568746.60   3305169.53   0.00
564072.39   3293620.11   0.00
563892.94   3293267.92   0.00
563728.75   3309080.17   0.00
575358.75   3301937.62   0.00
578718.83   3290532.24   0.00
563493.15   3304785.61   0.00
574241.77   3294302.50   0.00
573549.00   3293369.85   0.00
563681.14   3306068.00   0.00
561004.67   3293722.04   0.00
561530.20   3294588.76   0.00
572869.66   3294945.83   0.00
560098.88   3294076.66   0.00
563082.37   3295506.15   0.00
573142.49   3305815.91   0.00
570143.74   3302842.19   0.00
579523.91   3299670.09   0.00
575094.45   3291923.89   0.00
570043.64   3306098.51   0.00
567975.71   3298382.21   0.00
570558.79   3299300.21   0.00
560886.87   3291826.84   0.00
564511.86   3302120.12   0.00
575771.36   3304993.13   0.00
568003.78   3293336.89   0.00
565051.42   3304330.27   0.00
560526.14   3307958.92   0.00
573248.70   3297656.48   0.00
564490.49   3291148.72   0.00
577690.97   3304519.49   0.00
576658.83   3296415.60   0.00
576459.24   3304862.51   0.00
564627.22   3308677.94   0.00
561680.35   3291652.27   0.00
571463.36   3302842.80   0.00
566298.41   3303063.14   0.00
561637.62   3298516.50   0.00
562440.87   3299862.97   0.00
571368.14   3301471.30   0.00
579525.13   3303622.85   0.00
576501.97   3292492.14   0.00
560198.37   3301363.26   0.00
561064.49   3294240.85   0.00
562274.24   3292276.68   0.00
579597.16   3296739.71   0.00
564752.34   3302146.37   0.00
576401.26   3292125.92   0.00
566075.62   3301079.44   0.00
574836.88   3299280.07   0.00
572738.43   3290191.05   0.00
579769.89   3308966.03   0.00
566366.16   3292858.36   0.00
566314.89   3290101.32   0.00
567399.52   3296164.74   0.00
577997.38   3307790.46   0.00
563506.58   3298170.42   0.00
567442.85   3293733.63   0.00
560845.36   3306624.65   0.00
562740.56   3299650.56   0.00
566300.24   3304750.21   0.00
572591.33   3294329.36   0.00
578823.82   3309721.67   0.00
573371.38   3294944.00   0.00
578003.48   3299466.23   0.00
571232.03   3293241.07   0.00
567979.98   3293405.87   0.00
562368.85   3307247.23   0.00
564843.90   3302775.05   0.00
564575.95   3299098.18   0.00
565628.83   3296127.51   0.00
563213.60   3309638.05   0.00
567038.18   3295670.95   0.00
564718.16   3290385.75   0.00
572016.36   3290039.67   0.00
560772.73   3303528.24   0.00
572303.23   3299142.12   0.00
576272.47   3290524.92   0.00
565084.99   3296702.48   0.00
564193.85   3299991.76   0.00
571874.75   3306121.71   0.00
560516.37   3295447.55   0.00
577742.85   3295285.81   0.00
562294.99   3293588.37   0.00
579022.80   3305942.26   0.00
562031.92   3293675.65   0.00
577624.44   3303272.50   0.00
561455.73   3308697.47   0.00
570065.00   3301286.97   0.00
577844.17   3298900.42   0.00
569360.64   3309661.85   0.00
566006.65   3298340.71   0.00
567885.98   3297646.72   0.00
569061.56   3295058.14   0.00
579343.24   3300672.32   0.00
561120.64   3295515.31   0.00
567949.46   3305269.63   0.00
575019.38   3293912.47   0.00
562987.15   3297943.97   0.00
578204.90   3297019.26   0.00
566816.61   3293613.39   0.00
569917.29   3305128.64   0.00
574502.40   3309244.36   0.00
562786.95   3299778.74   0.00
573158.97   3298303.48   0.00
561962.34   3298850.98   0.00
579152.81   3291666.31   0.00
564912.26   3309678.33   0.00
561275.67   3300581.38   0.00
575008.39   3300785.24   0.00
568026.98   3307338.79   0.00
572028.57   3302887.97   0.00
567111.42   3299258.10   0.00
572695.09   3299773.86   0.00
575301.37   3291620.53   0.00
564379.41   3299692.07   0.00
566765.95   3295170.45   0.00
565092.93   3307875.30   0.00
578006.53   3293812.98   0.00
572895.90   3290816.06   0.00
577515.79   3308132.88   0.00
577840.51   3292938.32   0.00
578292.18   3290355.85   0.00
579583.73   3296256.29   0.00
561325.72   3306387.22   0.00
563783.68   3303687.55   0.00
568193.00   3290534.07   0.00
560416.27   3296606.65   0.00
570868.86   3308561.36   0.00
577122.71   3307294.23   0.00
576896.88   3294679.71   0.00
570727.26   3296886.20   0.00
578036.44   3298117.92   0.00
570044.25   3299458.91   0.00
560504.78   3304875.94   0.00
573095.49   3302870.88   0.00
564956.82   3290309.46   0.00
571868.65   3306987.82   0.00
574302.80   3308157.29   0.00
567740.10   3309916.99   0.00
577513.96   3291632.13   0.00
570687.58   3302870.88   0.00
567522.81   3292218.09   0.00
565412.15   3304292.43   0.00
561355.63   3291777.40   0.00
577506.03   3293860.59   0.00
560610.37   3293610.95   0.00
562779.63   3297004.00   0.00
560416.27   3308084.66   0.00
572880.64   3300549.64   0.00
564991.61   3298451.19   0.00
560324.11   3290125.13   0.00
577929.01   3302496.11   0.00
576064.33   3309949.95   0.00
565334.64   3295621.51   0.00
562727.74   3295624.56   0.00
579941.40   3291008.94   0.00
576641.74   3300567.34   0.00
564320.81   3302472.91   0.00
561765.19   3306693.62   0.00
561330.61   3305630.36   0.00
568673.97   3299986.27   0.00
569904.48   3303027.74   0.00
561694.39   3301575.06   0.00
574322.95   3308826.26   0.00
567338.48   3294940.95   0.00
565083.77   3298686.18   0.00
567146.21   3299890.44   0.00
579503.16   3300478.23   0.00
568068.48   3293898.43   0.00
560162.36   3291425.82   0.00
573516.04   3291470.99   0.00
579336.53   3297335.43   0.00
568193.61   3302133.55   0.00
567517.93   3299505.91   0.00
579853.51   3297681.51   0.00
574178.29   3304968.72   0.00
571081.27   3309309.67   0.00
578865.93   3305670.64   0.00
564253.67   3305251.32   0.00
560794.09   3302222.05   0.00
572778.10   3309552.60   0.00
565024.57   3297851.19   0.00
561749.32   3292600.18   0.00
573375.65   3298166.14   0.00
571148.41   3294035.16   0.00
578185.37   3302372.20   0.00
564698.02   3308671.83   0.00
567051.00   3301553.09   0.00
577517.01   3296050.60   0.00
576670.43   3309651.48   0.00
565675.83   3304253.36   0.00
563905.76   3302766.50   0.00
570806.60   3308591.88   0.00
572205.57   3292401.81   0.00
562864.47   3295810.72   0.00
561496.63   3308278.15   0.00
574184.39   3294427.01   0.00
579683.83   3296341.14   0.00
567947.63   3301814.94   0.00
563867.31   3307597.58   0.00
574195.38   3308685.26   0.00
569426.56   3303387.25   0.00
576495.86   3291566.82   0.00
575063.94   3292728.97   0.00
562408.52   3293925.29   0.00
561957.46   3307365.64   0.00
560858.79   3306531.27   0.00
575148.78   3290121.46   0.00
579555.04   3307720.88   0.00
565261.39   3302212.90   0.00
565559.86   3294158.45   0.00
578720.66   3305123.14   0.00
562167.42   3302734.76   0.00
574551.84   3302676.78   0.00
565179.60   3294218.27   0.00
575925.78   3298932.77   0.00
571725.82   3299297.77   0.00
574537.80   3297522.20   0.00
564752.34   3297624.13   0.00
575976.44   3298056.89   0.00
566292.31   3290488.30   0.00
564187.14   3295233.31   0.00
562654.50   3297762.08   0.00
573164.46   3296258.13   0.00
574653.77   3299710.38   0.00
563995.48   3302216.56   0.00
575995.97   3294322.03   0.00
575379.50   3309012.42   0.00
572963.65   3290767.85   0.00
565749.08   3293502.91   0.00
568507.95   3309620.35   0.00
575120.70   3300458.08   0.00
563881.95   3290448.62   0.00
564790.80   3295954.16   0.00
560938.14   3297431.87   0.00
563016.45   3302852.57   0.00
578215.89   3303597.83   0.00
574788.05   3303961.61   0.00
563938.11   3304318.67   0.00
563837.40   3308524.74   0.00
579058.20   3300697.96   0.00
564994.05   3307652.52   0.00
573455.00   3303454.39   0.00
575014.50   3294325.08   0.00
568432.26   3297947.02   0.00
560017.70   3293591.42   0.00
568621.48   3300954.92   0.00
567649.16   3298584.25   0.00
576429.94   3309838.25   0.00
562087.47   3297984.86   0.00
572148.20   3294707.79   0.00
570036.93   3290559.10   0.00
572851.34   3294232.92   0.00
575816.52   3292383.50   0.00
573210.85   3305697.50   0.00
573677.18   3292394.48   0.00
561347.09   3309945.68   0.00
575469.22   3301885.13   0.00
572845.24   3301833.86   0.00
561789.61   3293567.61   0.00
576059.45   3306815.70   0.00
574726.40   3295836.97   0.00
571834.47   3294282.36   0.00
560332.04   3297847.53   0.00
560761.13   3308290.96   0.00
578951.38   3291041.29   0.00
561101.11   3306292.61   0.00
571515.24   3302745.14   0.00
570497.15   3306501.97   0.00
579953.61   3307457.81   0.00
574598.22   3294519.79   0.00
569815.97   3291466.72   0.00
575724.97   3309841.30   0.00
573258.46   3296403.39   0.00
564697.41   3302864.16   0.00
560496.23   3297369.00   0.00
568955.35   3303042.39   0.00
577867.98   3301260.11   0.00
560083.62   3308787.80   0.00
560616.47   3300909.76   0.00
573892.64   3299757.38   0.00
578530.84   3290675.07   0.00
566142.77   3302150.64   0.00
562553.79   3299101.23   0.00
577076.33   3307634.82   0.00
570504.47   3304266.79   0.00
567851.19   3296534.62   0.00
560013.43   3307465.13   0.00
562020.33   3305897.70   0.00
566822.11   3290821.56   0.00
575170.75   3293073.21   0.00
576548.97   3294483.78   0.00
565854.67   3295421.31   0.00
568060.55   3299006.62   0.00
570934.78   3296779.38   0.00
576573.99   3308556.47   0.00
578466.14   3301313.21   0.00
574601.28   3300563.68   0.00
561242.10   3305374.00   0.00
578880.58   3297445.30   0.00
564136.48   3307989.44   0.00
561398.97   3306017.94   0.00
568346.20   3290612.20   0.00
572653.58   3300237.74   0.00
565687.43   3306752.83   0.00
575249.49   3292879.73   0.00
566045.72   3292114.32   0.00
575987.43   3291792.66   0.00
571118.50   3295871.15   0.00
574547.56   3306346.93   0.00
577575.00   3303692.43   0.00
576899.32   3299698.17   0.00
562746.67   3293158.06   0.00
571562.24   3292507.40   0.00
575994.75   3292177.80   0.00
576847.44   3293719.60   0.00
568850.37   3301045.87   0.00
577195.35   3304045.84   0.00
567083.96   3308751.18   0.00
576744.90   3307758.72   0.00
577806.33   3304168.52   0.00
568249.76   3298441.42   0.00
574730.06   3292766.20   0.00
565476.24   3294300.06   0.00
574732.51   3299436.32   0.00
577197.18   3308676.11   0.00
568816.80   3308087.10   0.00
570914.03   3291371.50   0.00
560628.07   3298617.21   0.00
564437.39   3306434.22   0.00
575619.37   3291903.74   0.00
573431.81   3301992.55   0.00
574015.93   3303411.66   0.00
573071.69   3297806.63   0.00
570691.24   3296071.35   0.00
561920.22   3306125.98   0.00
575079.81   3293033.54   0.00
566162.30   3291495.41   0.00
574256.42   3300932.95   0.00
572306.89   3305136.57   0.00
572305.67   3304286.32   0.00
566501.66   3299515.06   0.00
569100.62   3301646.47   0.00
568565.94   3298738.67   0.00
571626.33   3304141.06   0.00
578877.53   3290394.30   0.00
560961.33   3307017.12   0.00
566236.76   3294455.09   0.00
568056.28   3294817.65   0.00
574835.05   3294884.79   0.00
561417.28   3290822.17   0.00
578440.50   3309564.20   0.00
579837.03   3291359.90   0.00
579948.12   3304156.93   0.00
573281.66   3295641.04   0.00
564393.44   3305555.28   0.00
565074.62   3291712.70   0.00
563580.43   3300508.74   0.00
578489.33   3309181.49   0.00
560424.21   3295084.99   0.00
560881.37   3299305.09   0.00
571155.13   3300566.73   0.00
568490.25   3293108.62   0.00
573489.79   3301425.52   0.00
565018.46   3298120.98   0.00
578915.37   3290987.58   0.00
577139.81   3304374.83   0.00
577188.02   3290420.55   0.00
560032.35   3300285.96   0.00
571192.97   3296664.63   0.00
576088.14   3309044.77   0.00
570276.19   3294937.28   0.00
579899.29   3306137.58   0.00
560176.40   3301429.18   0.00
572670.67   3308626.06   0.00
577687.92   3291820.73   0.00
579162.57   3296808.07   0.00
568171.03   3301251.56   0.00
570301.22   3298894.31   0.00
574043.40   3291345.87   0.00
564576.56   3299302.65   0.00
572367.93   3309948.73   0.00
571358.99   3301225.93   0.00
569671.32   3299170.20   0.00
569245.89   3304073.92   0.00
572110.97   3297383.04   0.00
562582.48   3306422.62   0.00
579120.46   3290787.38   0.00
569264.81   3295102.69   0.00
578657.80   3300169.99   0.00
562958.46   3291038.85   0.00
572175.66   3298483.54   0.00
562858.97   3292476.88   0.00
567448.96   3304875.94   0.00
574112.98   3306215.09   0.00
567375.10   3290783.72   0.00
572027.95   3307468.79   0.00
572875.15   3303725.39   0.00
573200.48   3298998.08   0.00
568025.15   3304410.84   0.00
566680.50   3290110.48   0.00
565536.67   3302801.90   0.00
568297.98   3306177.25   0.00
560714.74   3308736.53   0.00
571282.08   3309277.93   0.00
572016.36   3302753.07   0.00
576292.00   3300606.40   0.00
576334.73   3302733.54   0.00
573989.07   3305261.70   0.00
577139.19   3291991.64   0.00
563270.97   3290036.01   0.00
573587.45   3304431.59   0.00
578295.24   3294850.61   0.00
568741.11   3292400.59   0.00
567416.00   3308438.67   0.00
565007.48   3292866.30   0.00
577166.05   3308911.10   0.00
564933.62   3297534.41   0.00
564391.00   3299837.95   0.00
565476.24   3302537.61   0.00
569685.35   3302456.43   0.00
563871.58   3303323.16   0.00
575233.62   3294637.59   0.00
563236.18   3290357.07   0.00
560192.88   3297235.94   0.00
576014.89   3291275.67   0.00
576744.90   3298448.74   0.00
573407.39   3295105.75   0.00
579925.53   3296805.63   0.00
578897.06   3304183.17   0.00
574381.54   3293418.07   0.00
574003.11   3309385.97   0.00
571155.74   3294110.23   0.00
574388.87   3294320.20   0.00
577644.58   3292056.95   0.00
564444.11   3304071.47   0.00
573836.48   3291557.66   0.00
568467.06   3304150.82   0.00
577972.35   3303566.70   0.00
566577.35   3305265.36   0.00
574738.61   3293601.18   0.00
573476.97   3299529.71   0.00
569129.31   3292669.15   0.00
568188.73   3303750.42   0.00
579092.99   3291814.63   0.00
572898.34   3295405.44   0.00
570096.74   3290935.70   0.00
569019.44   3296942.35   0.00
564729.15   3302472.91   0.00
568613.54   3294023.56   0.00
570464.80   3300613.12   0.00
569283.12   3303343.30   0.00
578720.05   3296626.18   0.00
570669.88   3295631.89   0.00
578322.09   3290952.18   0.00
560678.12   3309495.22   0.00
576517.23   3302682.88   0.00
569548.02   3301680.65   0.00
570644.25   3307037.87   0.00
579907.83   3309431.75   0.00
563594.47   3301484.73   0.00
570925.63   3290524.92   0.00
566189.15   3291112.09   0.00
564691.31   3296634.11   0.00
579591.66   3293885.62   0.00
572944.12   3305634.63   0.00
560885.04   3296410.11   0.00
572283.09   3308482.62   0.00
564945.83   3300829.80   0.00
565973.69   3296286.81   0.00
565719.78   3293480.94   0.00
560485.24   3303205.97   0.00
570044.25   3295930.36   0.00
574878.99   3290779.44   0.00
567133.40   3309020.36   0.00
571167.94   3309342.63   0.00
566853.85   3290545.67   0.00
563785.52   3302126.83   0.00
569909.36   3297195.04   0.00
576277.35   3307686.09   0.00
563069.55   3291361.13   0.00
563343.61   3306266.37   0.00
562561.72   3303475.75   0.00
566359.45   3305743.89   0.00
578750.57   3290463.27   0.00
560496.23   3292761.31   0.00
565230.26   3300961.03   0.00
561571.09   3304685.51   0.00
565462.20   3307919.25   0.00
570743.74   3308004.09   0.00
560067.75   3299207.43   0.00
565196.08   3298799.71   0.00
567918.33   3306856.59   0.00
572907.50   3290916.17   0.00
564132.82   3305556.51   0.00
579661.24   3307446.21   0.00
568119.14   3301038.54   0.00
566398.51   3301158.18   0.00
564777.37   3298963.90   0.00
565052.64   3299507.13   0.00
571993.16   3294945.22   0.00
570981.78   3299825.13   0.00
577542.65   3296327.71   0.00
560130.62   3290343.64   0.00
578538.77   3296349.68   0.00
569042.02   3302654.81   0.00
566541.95   3291314.74   0.00
565844.90   3291245.77   0.00
571460.92   3301396.22   0.00
570347.61   3305728.63   0.00
567361.06   3305692.62   0.00
571351.66   3291387.37   0.00
573319.50   3292178.41   0.00
579321.27   3303675.34   0.00
572439.95   3293151.95   0.00
562526.93   3292277.90   0.00
562160.10   3306819.97   0.00
564797.51   3300374.46   0.00
578968.47   3295639.82   0.00
572985.63   3294717.55   0.00
570663.17   3302046.88   0.00
572297.13   3292159.49   0.00
579275.49   3292184.51   0.00
577592.70   3298248.54   0.00
567779.78   3308272.65   0.00
578787.19   3303520.31   0.00
573719.90   3300226.75   0.00
568482.31   3293109.23   0.00
562873.01   3297170.02   0.00
569947.20   3295305.95   0.00
566079.90   3309444.56   0.00
573573.41   3304686.12   0.00
572361.22   3301755.73   0.00
579937.13   3305430.16   0.00
561447.19   3308082.22   0.00
577582.32   3290468.15   0.00
568853.42   3308961.15   0.00
573660.08   3302070.07   0.00
566612.14   3301781.37   0.00
565540.94   3309500.72   0.00
572797.02   3304716.03   0.00
571531.11   3309375.59   0.00
572959.99   3304905.24   0.00
568812.52   3304335.15   0.00
566610.92   3291525.32   0.00
576740.01   3305665.15   0.00
561856.14   3304368.11   0.00
573605.76   3295485.40   0.00
571331.52   3298546.40   0.00
565017.24   3294135.87   0.00
572542.50   3295964.54   0.00
571991.33   3308381.91   0.00
565751.52   3304167.30   0.00
576904.20   3306063.11   0.00
572522.97   3293195.90   0.00
575417.95   3292818.08   0.00
568060.55   3291084.02   0.00
572509.54   3296501.05   0.00
570457.47   3308600.42   0.00
570725.42   3294913.48   0.00
579985.96   3293882.56   0.00
568785.06   3292491.53   0.00
571550.65   3307578.05   0.00
578665.12   3301557.36   0.00
573431.81   3299112.22   0.00
579284.04   3293764.15   0.00
575442.98   3294721.82   0.00
574910.12   3297368.39   0.00
579624.01   3297865.23   0.00
576428.72   3305939.21   0.00
576602.68   3292644.73   0.00
573575.85   3294144.41   0.00
560744.04   3290857.57   0.00
576279.79   3306230.96   0.00
567213.35   3293308.82   0.00
573230.38   3292817.47   0.00
564077.27   3306003.91   0.00
565795.46   3301650.14   0.00
562569.05   3301850.95   0.00
565415.81   3297905.51   0.00
578648.03   3308496.05   0.00
572602.31   3299710.38   0.00
568961.46   3292912.69   0.00
565659.35   3304465.77   0.00
574360.79   3303381.76   0.00
577259.44   3291626.64   0.00
574069.64   3299468.67   0.00
566991.79   3297547.23   0.00
563644.52   3290643.94   0.00
568020.87   3308022.40   0.00
579854.73   3294153.57   0.00
575960.57   3304147.77   0.00
565589.16   3292777.18   0.00
578107.85   3307129.43   0.00
577946.10   3303091.22   0.00
571148.41   3297660.76   0.00
572588.89   3294866.48   0.00
565467.70   3295493.33   0.00
567536.85   3292222.36   0.00
564185.31   3294833.52   0.00
579480.57   3297165.14   0.00
575043.79   3301176.49   0.00
575769.52   3306133.30   0.00
563269.14   3305218.36   0.00
575186.01   3300173.04   0.00
563539.54   3299458.91   0.00
560629.90   3299380.78   0.00
579175.39   3293125.10   0.00
576851.71   3302215.34   0.00
566683.55   3291043.73   0.00
576337.17   3300326.85   0.00
573777.28   3292076.48   0.00
566491.29   3309519.03   0.00
568997.47   3292760.09   0.00
561231.73   3307460.86   0.00
571059.91   3291758.48   0.00
570123.60   3298791.77   0.00
576058.23   3300765.71   0.00
568172.25   3298228.40   0.00
570635.09   3297474.59   0.00
579414.65   3292302.32   0.00
569266.03   3306248.66   0.00
577417.52   3290363.17   0.00
563758.05   3302100.59   0.00
575817.74   3305455.79   0.00
563110.45   3303633.23   0.00
572024.90   3295711.23   0.00
571843.62   3290534.07   0.00
577214.88   3306871.24   0.00
564934.23   3291280.56   0.00
575736.56   3306561.78   0.00
567478.26   3296651.81   0.00
567057.10   3290961.33   0.00
577200.23   3304695.88   0.00
573371.99   3294470.96   0.00
577942.44   3292759.48   0.00
566004.21   3303013.70   0.00
562255.32   3302223.88   0.00
573717.46   3301597.64   0.00
571217.99   3291546.07   0.00
566066.47   3296761.07   0.00
569599.90   3303260.90   0.00
574916.84   3304523.15   0.00
564510.64   3300538.04   0.00
567245.09   3304466.99   0.00
565647.14   3298951.08   0.00
572363.05   3290584.12   0.00
575262.92   3309050.26   0.00
576672.87   3299499.80   0.00
565995.67   3295393.23   0.00
569089.02   3306702.17   0.00
574668.42   3307640.31   0.00
570252.39   3291411.79   0.00
570190.13   3309343.85   0.00
568655.05   3300705.89   0.00
563688.47   3300061.95   0.00
576802.88   3293518.78   0.00
578988.62   3296416.21   0.00
570544.76   3295164.34   0.00
571570.79   3307718.44   0.00
564692.53   3302975.86   0.00
574129.46   3291790.22   0.00
568050.17   3293714.71   0.00
576859.65   3306613.67   0.00
570986.66   3293355.82   0.00
560593.28   3303411.05   0.00
568667.26   3299886.78   0.00
570915.25   3296808.07   0.00
573082.67   3299729.91   0.00
571374.25   3297690.05   0.00
576982.94   3308435.62   0.00
563928.34   3304370.56   0.00
562854.70   3296242.87   0.00
574739.22   3297714.47   0.00
560065.92   3309165.01   0.00
573436.69   3295829.04   0.00
563292.34   3306192.51   0.00
563997.92   3293946.04   0.00
575361.80   3303261.51   0.00
575339.21   3305129.25   0.00
567640.61   3304606.77   0.00
569767.75   3307424.85   0.00
561077.30   3292116.15   0.00
577410.81   3293081.76   0.00
561041.90   3293324.08   0.00
574738.61   3305471.66   0.00
569074.98   3298657.49   0.00
575322.12   3299320.35   0.00
564677.27   3308569.90   0.00
570937.22   3309894.41   0.00
560263.07   3301177.10   0.00
571150.24   3306751.00   0.00
562404.25   3301033.66   0.00
579497.05   3297687.00   0.00
562486.04   3299659.11   0.00
574398.02   3298507.34   0.00
569901.43   3308450.88   0.00
572918.49   3294235.97   0.00
570913.42   3294605.85   0.00
565507.37   3307403.49   0.00
566303.90   3300674.76   0.00
579839.47   3299021.27   0.00
570934.17   3298370.01   0.00
561876.89   3297885.37   0.00
568349.25   3297262.18   0.00
572296.52   3303820.00   0.00
563543.20   3298979.77   0.00
566375.32   3300488.60   0.00
567014.98   3297545.40   0.00
575494.86   3303409.83   0.00
573236.49   3296466.87   0.00
578358.10   3298784.45   0.00
566660.36   3303213.90   0.00
560069.58   3298772.24   0.00
578395.95   3291696.83   0.00
567183.45   3308839.69   0.00
566665.85   3293389.39   0.00
576856.59   3292796.72   0.00
564185.31   3307695.85   0.00
568228.40   3291164.59   0.00
565574.51   3292208.32   0.00
574152.65   3298479.87   0.00
577939.39   3303476.36   0.00
561402.02   3295171.06   0.00
567734.00   3308896.45   0.00
577483.44   3299634.08   0.00
567051.00   3300370.80   0.00
572165.29   3296121.40   0.00
572434.46   3290346.08   0.00
571871.09   3304085.51   0.00
579368.88   3300855.43   0.00
575041.35   3304582.96   0.00
565550.71   3306199.22   0.00
566596.88   3309381.69   0.00
566079.90   3299880.06   0.00
579635.00   3308381.91   0.00
573683.28   3306421.40   0.00
562467.12   3300989.72   0.00
567106.54   3308694.42   0.00
579147.31   3307055.57   0.00
560796.53   3291378.83   0.00
561582.08   3303005.77   0.00
578994.72   3291178.62   0.00
561390.42   3298805.20   0.00
567365.34   3294422.74   0.00
579597.16   3301352.28   0.00
565301.68   3292671.59   0.00
562306.59   3299951.48   0.00
572006.59   3296960.66   0.00
560489.52   3299482.71   0.00
569493.70   3301295.51   0.00
561978.82   3296884.98   0.00
575627.92   3296037.17   0.00
573828.55   3306588.64   0.00
570328.68   3301788.08   0.00
563147.68   3290518.81   0.00
568064.21   3304413.89   0.00
574534.13   3298295.54   0.00
579754.02   3301827.14   0.00
572231.21   3293245.95   0.00
577219.15   3303144.93   0.00
565146.03   3309873.65   0.00
563289.90   3290861.84   0.00
562834.56   3298387.10   0.00
560705.59   3306655.17   0.00
560591.45   3301934.57   0.00
562927.34   3291439.86   0.00
561770.07   3302147.59   0.00
579988.40   3300320.14   0.00
575447.86   3298639.18   0.00
562512.89   3303035.07   0.00
577571.34   3298068.48   0.00
577020.78   3290543.84   0.00
573706.47   3298398.69   0.00
575643.18   3298373.67   0.00
571507.92   3303980.53   0.00
573387.25   3307336.34   0.00
561043.73   3297076.63   0.00
576053.35   3292266.30   0.00
571101.41   3301457.87   0.00
571946.78   3299388.71   0.00
579583.73   3303694.27   0.00
570507.52   3302935.58   0.00
566142.77   3307769.10   0.00
560968.66   3301658.07   0.00
565161.29   3308632.77   0.00
574191.11   3305839.11   0.00
567206.64   3300332.96   0.00
560776.39   3295439.01   0.00
567093.11   3304335.76   0.00
568601.34   3300003.97   0.00
566665.85   3293669.55   0.00
572887.36   3300947.60   0.00
570439.77   3298513.44   0.00
561935.48   3306852.32   0.00
562209.54   3308855.56   0.00
571652.58   3302392.96   0.00
560770.29   3299845.27   0.00
571984.62   3301528.06   0.00
562855.31   3295472.58   0.00
578398.39   3305562.00   0.00
571432.23   3296182.44   0.00
571520.74   3296727.50   0.00
577470.02   3306067.38   0.00
578068.18   3307893.00   0.00
573312.78   3305252.54   0.00
576191.90   3299026.76   0.00
565778.37   3303099.77   0.00
578359.94   3301054.41   0.00
567107.15   3297860.35   0.00
574907.68   3297708.37   0.00
571886.96   3298396.86   0.00
571369.98   3306025.27   0.00
578082.83   3293595.08   0.00
562734.46   3306090.58   0.00
560291.15   3305106.66   0.00
577731.25   3300671.10   0.00
573346.35   3309027.68   0.00
576284.07   3295355.39   0.00
574399.85   3302151.86   0.00
573255.41   3299823.30   0.00
561607.10   3298418.84   0.00
571601.92   3300878.02   0.00
577540.82   3291181.07   0.00
578072.45   3307856.38   0.00
575446.03   3306920.07   0.00
564563.13   3301051.97   0.00
576485.49   3306025.27   0.00
568272.35   3303765.68   0.00
576077.15   3296277.05   0.00
573758.96   3308619.95   0.00
567459.94   3294644.92   0.00
570046.08   3298747.83   0.00
560615.86   3303032.62   0.00
565887.02   3294499.65   0.00
564661.40   3293590.81   0.00
576323.13   3306275.52   0.00
571846.06   3309230.93   0.00
563646.35   3304116.03   0.00
571274.15   3294951.32   0.00
565915.71   3304679.40   0.00
570480.67   3305618.15   0.00
576122.93   3306223.03   0.00
572983.79   3305807.98   0.00
565158.24   3292221.75   0.00
569933.16   3307349.16   0.00
571683.10   3294237.19   0.00
573995.18   3300186.47   0.00
572046.88   3294679.10   0.00
573578.30   3302187.26   0.00
573364.06   3300064.39   0.00
575546.13   3303514.82   0.00
562881.56   3305418.56   0.00
574521.32   3291208.53   0.00
576763.82   3300425.73   0.00
576924.95   3309570.91   0.00
561406.90   3297972.66   0.00
577861.26   3302007.20   0.00
570431.23   3295688.04   0.00
578983.12   3309937.13   0.00
570449.54   3291123.69   0.00
565457.32   3294394.05   0.00
578759.12   3301191.75   0.00
570154.73   3295954.77   0.00
566063.42   3306478.77   0.00
563194.68   3298604.39   0.00
567370.83   3291077.30   0.00
574968.11   3293178.20   0.00
574167.91   3298544.57   0.00
570751.67   3305998.41   0.00
571016.57   3294616.84   0.00
565064.24   3308325.14   0.00
569687.19   3297312.23   0.00
573860.90   3292262.64   0.00
563957.03   3305037.69   0.00
572712.18   3308729.82   0.00
578195.14   3303329.87   0.00
579080.17   3293120.21   0.00
572861.11   3300853.60   0.00
566822.72   3294298.23   0.00
560049.44   3295283.36   0.00
571053.19   3292524.49   0.00
572190.31   3299692.68   0.00
571467.02   3301961.42   0.00
577040.93   3290074.47   0.00
572280.04   3303369.55   0.00
562093.57   3304624.47   0.00
566888.64   3302626.12   0.00
561523.48   3295398.11   0.00
565379.80   3300688.19   0.00
568796.66   3302988.07   0.00
573022.86   3290628.68   0.00
568066.04   3294820.09   0.00
577856.38   3307360.76   0.00
567491.07   3297720.57   0.00
575508.90   3305690.79   0.00
567584.46   3305356.91   0.00
569364.30   3292311.47   0.00
567729.12   3291187.78   0.00
574208.81   3307368.69   0.00
563985.11   3307552.42   0.00
561474.65   3301217.99   0.00
561308.63   3301506.70   0.00
574219.79   3302009.03   0.00
573307.90   3308055.97   0.00
569942.32   3299709.77   0.00
572668.23   3291378.83   0.00
579392.68   3302201.30   0.00
565362.10   3294701.07   0.00
579468.37   3309073.46   0.00
571775.87   3309415.27   0.00
568346.20   3298730.74   0.00
567871.94   3304086.12   0.00
560965.61   3294455.09   0.00
569519.94   3303966.49   0.00
572982.57   3305030.37   0.00
573113.19   3301645.25   0.00
571329.69   3305565.05   0.00
575600.45   3309450.06   0.00
579503.16   3294136.48   0.00
567055.88   3294234.14   0.00
575698.11   3309878.54   0.00
578917.81   3305176.85   0.00
571924.19   3308140.81   0.00
561005.28   3295204.63   0.00
572220.22   3298340.71   0.00
570465.41   3306683.86   0.00
578093.81   3300141.30   0.00
565741.14   3301983.40   0.00
579319.44   3303568.53   0.00
568719.75   3309556.87   0.00
578204.29   3308701.13   0.00
568158.82   3306148.56   0.00
565461.59   3290554.83   0.00
567531.36   3305762.20   0.00
575810.42   3304793.54   0.00
570409.86   3296009.70   0.00
561420.94   3299871.52   0.00
566513.26   3292472.61   0.00
571345.56   3291262.25   0.00
571543.93   3291687.67   0.00
575043.18   3303371.38   0.00
563935.06   3293398.54   0.00
578135.32   3294772.48   0.00
571646.47   3292686.85   0.00
568511.61   3292391.43   0.00
572110.97   3292611.77   0.00
560912.50   3290260.02   0.00
578483.23   3297980.59   0.00
578115.18   3298459.73   0.00
575290.99   3300878.63   0.00
576838.28   3297891.48   0.00
576636.25   3298583.03   0.00
576511.12   3306491.59   0.00
570051.58   3294481.95   0.00
579008.76   3292510.45   0.00
579150.36   3302630.39   0.00
577493.21   3300498.37   0.00
568187.51   3306556.90   0.00
562478.71   3305596.79   0.00
561666.31   3292959.69   0.00
563254.49   3301789.30   0.00
562100.28   3290910.67   0.00
572774.44   3299714.04   0.00
579071.02   3297185.89   0.00
574156.93   3299673.15   0.00
572692.04   3298359.02   0.00
576907.25   3295466.48   0.00
564626.00   3290277.72   0.00
560991.85   3294663.23   0.00
579751.58   3305546.74   0.00
576891.38   3290951.57   0.00
571622.06   3309640.49   0.00
579750.36   3294179.20   0.00
574847.87   3296280.10   0.00
565759.45   3293712.88   0.00
577506.03   3302689.60   0.00
568885.77   3300749.84   0.00
576721.70   3295356.61   0.00
566078.68   3305190.89   0.00
570532.55   3306932.89   0.00
569081.09   3292716.76   0.00
569173.25   3294887.23   0.00
570964.08   3297679.68   0.00
578897.67   3302544.94   0.00
565513.47   3297440.41   0.00
561456.95   3293130.59   0.00
567595.45   3303779.11   0.00
562382.27   3297447.74   0.00
572621.23   3296997.28   0.00
571166.72   3305816.52   0.00
563235.57   3298344.98   0.00
566493.73   3304888.76   0.00
561366.01   3306387.83   0.00
569629.81   3309977.42   0.00
573740.65   3292946.87   0.00
579103.98   3293515.73   0.00
569005.40   3304236.88   0.00
569798.88   3300274.36   0.00
574579.91   3302817.77   0.00
569590.14   3309960.33   0.00
571350.44   3295998.72   0.00
576638.69   3297826.17   0.00
574349.80   3306309.09   0.00
570479.45   3293910.64   0.00
577535.33   3309660.63   0.00
560019.53   3291536.91   0.00
570790.73   3296841.03   0.00
561583.30   3305694.45   0.00
567283.55   3303942.08   0.00
570108.95   3291926.33   0.00
569300.21   3307361.37   0.00
576644.80   3306353.65   0.00
570673.54   3309002.66   0.00
575256.20   3297453.23   0.00
563950.93   3307291.18   0.00
572471.69   3290222.17   0.00
570401.32   3299640.80   0.00
562390.82   3293347.88   0.00
561005.89   3291983.70   0.00
560585.35   3290009.16   0.00
566548.66   3301001.92   0.00
579909.67   3302939.85   0.00
564933.01   3304675.74   0.00
561354.41   3294370.25   0.00
563849.60   3306777.86   0.00
563064.67   3291481.98   0.00
566922.21   3290938.75   0.00
560640.28   3297989.75   0.00
561453.29   3309909.67   0.00
561859.19   3302484.51   0.00
575898.92   3305636.46   0.00
568933.99   3304158.15   0.00
565191.20   3305792.72   0.00
571434.06   3306538.59   0.00
572041.99   3292371.29   0.00
562998.75   3299850.76   0.00
562342.60   3307979.67   0.00
564960.48   3302645.65   0.00
562797.33   3295446.33   0.00
570011.90   3303303.63   0.00
578901.33   3296383.25   0.00
569031.04   3292047.79   0.00
561397.14   3304310.13   0.00
574202.09   3304094.06   0.00
579338.36   3297978.15   0.00
561546.07   3304552.45   0.00
567869.50   3290513.32   0.00
565992.61   3295717.34   0.00
568869.29   3300005.80   0.00
572112.19   3297361.67   0.00
572559.59   3297164.53   0.00
573642.38   3300665.61   0.00
578223.21   3295676.44   0.00
564924.47   3306402.48   0.00
562142.40   3300877.41   0.00
577383.34   3308007.14   0.00
570899.99   3302373.42   0.00
564163.34   3290151.37   0.00
568139.90   3306229.13   0.00
566064.03   3303459.27   0.00
572945.34   3292354.20   0.00
561881.16   3305966.06   0.00
577935.12   3292710.04   0.00
576290.78   3291973.94   0.00
565210.12   3295957.21   0.00
568395.64   3298909.57   0.00
568287.61   3294179.82   0.00
574064.15   3292811.37   0.00
578118.84   3297300.64   0.00
565177.77   3303082.67   0.00
561351.36   3290817.29   0.00
578923.92   3307117.83   0.00
568932.77   3302487.56   0.00
560245.37   3295447.55   0.00
563190.40   3293576.16   0.00
570588.09   3298005.62   0.00
561519.21   3300309.15   0.00
566052.43   3302161.02   0.00
564790.19   3301136.81   0.00
578093.20   3303130.28   0.00
568613.54   3295449.39   0.00
579878.54   3297397.69   0.00
565576.95   3309360.33   0.00
571435.90   3299768.97   0.00
576587.42   3294184.70   0.00
566720.18   3294681.54   0.00
579434.19   3293239.84   0.00
575712.15   3302399.67   0.00
572712.18   3302589.50   0.00
564683.37   3290712.91   0.00
563213.60   3301356.55   0.00
567757.81   3292775.96   0.00
574927.21   3297237.77   0.00
572872.71   3301695.91   0.00
567757.19   3302829.98   0.00
575292.83   3302509.54   0.00
564102.91   3308408.76   0.00
561779.84   3292166.81   0.00
571407.21   3306772.97   0.00
578556.47   3308145.70   0.00
578808.56   3295786.92   0.00
566178.17   3296323.44   0.00
576023.44   3294243.29   0.00
574451.73   3298739.28   0.00
572574.85   3296668.29   0.00
560510.27   3291851.86   0.00
565500.05   3302699.36   0.00
563184.91   3295940.12   0.00
573663.14   3306660.05   0.00
576781.52   3306255.99   0.00
566782.43   3302950.22   0.00
577405.93   3306563.62   0.00
567328.71   3292886.44   0.00
564945.83   3295682.55   0.00
573378.70   3308610.19   0.00
573848.69   3307670.83   0.00
560587.18   3299690.85   0.00
575803.09   3296254.46   0.00
571377.91   3298052.00   0.00
567472.76   3304150.82   0.00
569482.10   3306838.89   0.00
566383.25   3307893.00   0.00
567964.72   3308860.44   0.00
568103.89   3298791.77   0.00
568844.26   3300221.87   0.00
567841.43   3290650.04   0.00
562437.21   3304783.78   0.00
579573.96   3294865.87   0.00
564564.35   3295059.36   0.00
575846.43   3293536.48   0.00
579721.06   3295188.76   0.00
561359.29   3291202.43   0.00
568356.58   3291603.44   0.00
563470.56   3295846.13   0.00
566381.42   3307014.07   0.00
572729.27   3309769.89   0.00
575021.21   3303340.25   0.00
576584.37   3300988.49   0.00
569147.01   3309218.73   0.00
579376.20   3295749.69   0.00
562213.81   3297693.72   0.00
571741.69   3302814.11   0.00
575918.45   3309742.42   0.00
562562.94   3290117.80   0.00
572710.35   3309230.32   0.00
576574.60   3304443.80   0.00
579285.26   3304952.85   0.00
570763.27   3294722.43   0.00
579169.90   3305358.75   0.00
572681.66   3309596.55   0.00
562543.41   3301602.53   0.00
573799.86   3309860.84   0.00
571404.16   3304536.58   0.00
561019.93   3306417.74   0.00
568212.53   3291278.73   0.00
579485.46   3304357.74   0.00
566140.93   3306971.95   0.00
569795.22   3303805.96   0.00
569045.08   3297361.06   0.00
572765.89   3298144.17   0.00
579290.14   3297824.95   0.00
564851.22   3300245.06   0.00
561548.51   3294467.91   0.00
577357.10   3297336.04   0.00
560708.64   3302914.21   0.00
562562.33   3305126.80   0.00
561997.74   3300416.58   0.00
579888.91   3301810.66   0.00
571468.25   3296917.33   0.00
565223.55   3292582.48   0.00
564950.71   3300672.32   0.00
576543.47   3305284.89   0.00
563617.66   3304075.75   0.00
578941.01   3307811.82   0.00
564265.88   3305301.98   0.00
562197.94   3307896.05   0.00
562453.08   3291394.70   0.00
574020.81   3305906.86   0.00
576615.50   3298427.38   0.00
562063.05   3301275.37   0.00
571278.42   3294352.55   0.00
567863.40   3303184.61   0.00
567502.67   3300180.36   0.00
565824.76   3306132.08   0.00
578674.89   3295096.59   0.00
570351.88   3301012.91   0.00
579777.83   3301152.68   0.00
564284.80   3302325.82   0.00
568263.80   3293150.73   0.00
571741.69   3302139.65   0.00
564651.02   3309350.57   0.00
568501.85   3291446.58   0.00
570975.07   3308618.12   0.00
573053.38   3299518.72   0.00
575212.26   3309649.04   0.00
571429.79   3291897.03   0.00
579810.79   3297882.32   0.00
578961.76   3297641.22   0.00
562442.09   3295741.75   0.00
572062.75   3306463.52   0.00
567110.81   3301813.72   0.00
573187.05   3306361.58   0.00
573732.72   3294599.75   0.00
562070.38   3302397.84   0.00
564320.20   3306468.40   0.00
576386.61   3307225.26   0.00
573896.91   3303418.38   0.00
574943.69   3303998.23   0.00
564253.67   3296294.75   0.00
566543.17   3292298.04   0.00
568691.06   3299073.76   0.00
577630.54   3297681.51   0.00
565859.55   3299836.73   0.00
561856.75   3295495.16   0.00
570824.92   3300075.38   0.00
564680.93   3309566.64   0.00
561488.08   3307932.68   0.00
566136.66   3296406.45   0.00
568480.48   3301019.62   0.00
574885.71   3295546.43   0.00
566657.31   3304423.66   0.00
576688.74   3296627.40   0.00
576325.57   3299541.31   0.00
570414.75   3303874.94   0.00
572314.22   3309353.62   0.00
574709.92   3308585.16   0.00
569030.43   3295769.83   0.00
578462.48   3290236.21   0.00
579606.92   3294672.99   0.00
578175.60   3296867.28   0.00
577285.07   3304278.39   0.00
575384.38   3305328.84   0.00
577144.69   3292442.70   0.00
577232.58   3292051.45   0.00
566311.23   3298540.30   0.00
573340.25   3294940.34   0.00
560766.01   3295536.67   0.00
572087.16   3297030.85   0.00
576881.62   3307881.41   0.00
569432.05   3292526.93   0.00
575806.76   3290844.14   0.00
573398.85   3305845.21   0.00
568832.06   3306929.84   0.00
577348.55   3304292.43   0.00
561857.36   3304974.82   0.00
565168.61   3295005.04   0.00
567080.90   3297575.91   0.00
561501.51   3306764.43   0.00
560040.89   3302458.88   0.00
570131.53   3307324.75   0.00
570140.69   3303418.99   0.00
573669.85   3296872.77   0.00
562766.81   3296453.44   0.00
577644.58   3308246.41   0.00
561137.73   3296722.62   0.00
572137.21   3294530.17   0.00
566003.60   3291944.64   0.00
574079.41   3294669.33   0.00
561323.89   3297870.72   0.00
563336.28   3297706.53   0.00
564043.09   3301449.32   0.00
575712.76   3296280.71   0.00
566096.38   3307315.59   0.00
565986.51   3290009.77   0.00
566764.73   3293219.09   0.00
564116.95   3309379.25   0.00
563508.41   3290032.96   0.00
577734.92   3300763.27   0.00
579401.84   3291944.64   0.00
564049.81   3303206.58   0.00
575289.77   3292478.10   0.00
564297.01   3297583.85   0.00
564806.67   3291956.85   0.00
563845.94   3298774.07   0.00
560358.90   3292034.97   0.00
571099.58   3291459.40   0.00
568218.63   3302930.69   0.00
578308.05   3300190.74   0.00
560839.87   3298971.22   0.00
577418.74   3294328.14   0.00
564527.12   3308089.54   0.00
574095.28   3298493.30   0.00
570579.55   3290889.31   0.00
573020.42   3309155.86   0.00
568037.97   3294905.55   0.00
577616.50   3307972.35   0.00
566159.25   3299684.13   0.00
577302.77   3292513.50   0.00
564738.91   3298307.14   0.00
565418.87   3294998.93   0.00
560413.83   3290990.63   0.00
560935.70   3309658.80   0.00
567065.03   3296375.93   0.00
577080.60   3299358.20   0.00
578447.22   3296141.54   0.00
570002.14   3302107.30   0.00
571166.11   3298557.39   0.00
570599.08   3308071.23   0.00
576144.29   3296617.02   0.00
572637.10   3307719.05   0.00
576670.43   3306356.70   0.00
560282.60   3301727.65   0.00
561192.05   3301000.09   0.00
568171.03   3293269.75   0.00
568949.86   3306547.14   0.00
577142.86   3293310.65   0.00
576591.69   3294428.85   0.00
578767.66   3299533.98   0.00
563887.45   3296869.11   0.00
571781.37   3299529.10   0.00
566673.79   3300550.25   0.00
563565.17   3298859.52   0.00
575143.28   3304238.11   0.00
579785.15   3304640.34   0.00
565616.63   3295970.64   0.00
575320.90   3305247.05   0.00
563916.14   3295443.28   0.00
569612.11   3296782.43   0.00
568459.73   3297213.35   0.00
579543.44   3296927.70   0.00
571214.33   3300353.10   0.00
572986.85   3296800.74   0.00
564619.28   3300168.16   0.00
576142.46   3291443.53   0.00
572617.57   3307617.73   0.00
577786.80   3299576.10   0.00
573906.67   3292045.96   0.00
563563.34   3293222.75   0.00
575545.52   3292870.57   0.00
563435.77   3307854.55   0.00
565038.00   3295830.87   0.00
565430.46   3293657.95   0.00
579019.14   3299436.32   0.00
578793.91   3298570.82   0.00
576658.83   3307235.63   0.00
579686.88   3303687.55   0.00
575931.88   3291527.76   0.00
562545.85   3301683.10   0.00
560850.25   3304150.82   0.00
570234.08   3298868.07   0.00
577810.60   3299953.92   0.00
566097.60   3291496.02   0.00
569151.89   3308602.86   0.00
561074.25   3296959.44   0.00
562083.19   3300319.53   0.00
578959.32   3290490.74   0.00
561073.03   3301202.12   0.00
572952.67   3307997.38   0.00
561846.37   3303730.89   0.00
576640.52   3305652.94   0.00
575110.32   3308101.14   0.00
562492.14   3296873.38   0.00
578126.16   3299997.86   0.00
571040.99   3297300.03   0.00
562261.42   3300443.43   0.00
563839.23   3298414.56   0.00
574646.44   3293336.28   0.00
563339.34   3300411.69   0.00
562045.35   3306318.25   0.00
572803.74   3304958.34   0.00
575096.29   3290573.14   0.00
579385.97   3298454.24   0.00
561011.38   3295213.78   0.00
573497.73   3306433.61   0.00
562891.93   3301847.90   0.00
567589.95   3309713.13   0.00
573760.19   3294972.08   0.00
567476.42   3302936.80   0.00
563446.15   3293814.20   0.00
579315.16   3306117.44   0.00
566455.89   3301238.75   0.00
565382.24   3309813.23   0.00
568930.94   3295348.67   0.00
571763.66   3304568.93   0.00
562844.94   3299416.18   0.00
561079.13   3295230.26   0.00
565543.99   3295747.25   0.00
573374.43   3290772.12   0.00
572768.33   3299121.98   0.00
568299.81   3290258.80   0.00
563274.03   3295432.29   0.00
571707.51   3295560.47   0.00
563180.03   3301134.98   0.00
579782.10   3291452.68   0.00
568168.58   3309155.25   0.00
563838.01   3303724.78   0.00
571661.12   3296853.85   0.00
568909.57   3295921.20   0.00
577096.47   3301698.36   0.00
569246.50   3295340.74   0.00
562434.16   3300246.28   0.00
573856.01   3308914.76   0.00
575014.50   3296079.90   0.00
565206.46   3299598.68   0.00
564884.18   3292305.37   0.00
564220.71   3303895.08   0.00
574735.56   3294254.89   0.00
564680.32   3301130.71   0.00
574566.48   3298000.73   0.00
570174.26   3295120.40   0.00
579191.26   3290320.44   0.00
576706.44   3298838.77   0.00
576729.03   3295731.38   0.00
574095.28   3302720.73   0.00
566195.87   3296217.84   0.00
569288.00   3297223.73   0.00
572322.76   3299281.29   0.00
564712.06   3290272.84   0.00
575719.47   3299935.61   0.00
574789.88   3290210.58   0.00
566523.03   3292269.36   0.00
573745.54   3294884.18   0.00
579644.76   3296211.13   0.00
577822.81   3297482.53   0.00
579740.59   3295105.14   0.00
575045.63   3309766.84   0.00
574037.90   3309738.76   0.00
565637.38   3293300.27   0.00
561136.51   3304439.53   0.00
566235.54   3299316.69   0.00
573912.78   3290866.12   0.00
561015.05   3307840.51   0.00
564643.70   3305120.70   0.00
572852.57   3306693.62   0.00
570495.93   3303803.52   0.00
577656.18   3301013.52   0.00
567476.42   3294644.31   0.00
574983.37   3293895.38   0.00
570994.60   3307322.31   0.00
578072.45   3308800.62   0.00
571147.80   3300109.56   0.00
576412.24   3294340.34   0.00
560858.79   3307960.75   0.00
573978.09   3302075.56   0.00
564987.95   3307670.22   0.00
576255.38   3297941.53   0.00
568550.07   3305726.19   0.00
569178.14   3297936.64   0.00
572156.13   3304487.14   0.00
563105.56   3308689.54   0.00
572805.57   3292298.04   0.00
564962.31   3303533.74   0.00
578158.51   3293184.30   0.00
571670.89   3294723.04   0.00
572403.33   3301732.54   0.00
567992.80   3292393.87   0.00
561860.41   3298799.71   0.00
561915.34   3290916.78   0.00
578428.91   3293662.83   0.00
560695.82   3293254.49   0.00
569010.28   3308239.69   0.00
560700.70   3293952.15   0.00
569040.80   3309005.10   0.00
574153.87   3291386.15   0.00
568243.66   3302229.38   0.00
565926.08   3309897.46   0.00
566735.44   3298158.82   0.00
563491.32   3302425.31   0.00
569608.45   3299769.59   0.00
573168.13   3294286.02   0.00
578114.57   3301713.61   0.00
565773.49   3298698.39   0.00
565575.12   3295087.44   0.00
564822.53   3304697.10   0.00
576146.73   3303647.88   0.00
560387.59   3308053.53   0.00
574555.50   3307091.59   0.00
561745.66   3305828.73   0.00
564939.12   3297036.35   0.00
571942.50   3305185.40   0.00
566914.88   3301321.15   0.00
577393.11   3307080.60   0.00
566997.28   3302250.13   0.00
575651.11   3295466.48   0.00
573492.84   3304404.74   0.00
574460.28   3292628.25   0.00
572995.39   3297660.15   0.00
565226.60   3291272.62   0.00
576612.45   3291008.33   0.00
564024.78   3304005.55   0.00
574037.29   3302842.19   0.00
563272.19   3300812.71   0.00
563601.18   3303292.64   0.00
567187.72   3295178.38   0.00
576426.28   3294278.08   0.00
574169.74   3309456.77   0.00
562804.04   3302861.72   0.00
579210.18   3300126.65   0.00
578928.80   3293559.68   0.00
579472.03   3293560.90   0.00
562100.89   3295219.89   0.00
576157.72   3292918.18   0.00
572540.06   3308093.20   0.00
575791.50   3306801.66   0.00
569918.52   3306724.75   0.00
564039.43   3300292.67   0.00
562749.11   3304297.31   0.00
575194.56   3298998.69   0.00
578750.57   3294035.77   0.00
570449.54   3306733.30   0.00
574307.69   3293313.09   0.00
568087.41   3307446.21   0.00
571170.38   3306074.10   0.00
578706.63   3292047.79   0.00
578491.16   3309204.08   0.00
568611.71   3300736.41   0.00
568348.03   3298470.11   0.00
564495.38   3301451.16   0.00
562865.69   3299657.28   0.00
562530.59   3295094.76   0.00
561064.49   3300520.95   0.00
575007.17   3308133.49   0.00
563557.85   3309190.04   0.00
577623.22   3303202.31   0.00
563230.08   3294638.20   0.00
570578.94   3308348.34   0.00
560014.04   3294850.00   0.00
576571.55   3295525.68   0.00
567896.36   3308307.44   0.00
568836.94   3308983.73   0.00
572270.88   3294420.91   0.00
572353.89   3294146.24   0.00
565773.49   3298535.42   0.00
571334.57   3307644.58   0.00
560716.57   3307124.55   0.00
566134.22   3299086.58   0.00
566247.75   3308809.17   0.00
572694.48   3305228.74   0.00
568362.07   3306822.41   0.00
567654.04   3307139.19   0.00
560892.97   3298542.13   0.00
572248.91   3291005.28   0.00
565601.37   3307720.88   0.00
578122.50   3303194.37   0.00
569491.26   3305034.03   0.00
568179.57   3300194.40   0.00
577481.00   3302574.85   0.00
575604.11   3304069.64   0.00
568543.96   3297920.16   0.00
574159.98   3304042.79   0.00
573461.10   3293388.78   0.00
562913.91   3294836.57   0.00
562288.28   3306124.76   0.00
578494.22   3292402.42   0.00
579686.88   3294619.89   0.00
576217.54   3297314.68   0.00
565757.01   3308812.22   0.00
573750.42   3308884.85   0.00
566866.05   3293071.99   0.00
573090.00   3309854.12   0.00
560939.36   3298069.09   0.00
561956.85   3295155.19   0.00
578895.84   3293908.81   0.00
571447.49   3297254.25   0.00
576082.03   3306315.20   0.00
579091.16   3309472.03   0.00
564809.72   3291529.59   0.00
566633.50   3305129.86   0.00
579421.37   3293606.07   0.00
570680.87   3298136.23   0.00
577026.89   3294699.85   0.00
574305.25   3300649.13   0.00
567027.19   3298998.69   0.00
577766.05   3303423.26   0.00
572554.09   3300907.93   0.00
576449.48   3294490.49   0.00
576945.10   3298120.37   0.00
564161.50   3301777.09   0.00
578384.96   3300193.18   0.00
569900.81   3295292.52   0.00
565836.36   3293254.49   0.00
566224.56   3294518.57   0.00
579384.75   3291475.26   0.00
577354.66   3296609.70   0.00
568118.53   3295914.49   0.00
565118.56   3291047.40   0.00
568681.91   3291380.66   0.00
560883.21   3296361.89   0.00
577606.13   3301921.75   0.00
561579.03   3304545.73   0.00
560561.54   3295572.07   0.00
577955.26   3308792.08   0.00
571650.75   3298985.87   0.00
573182.78   3300177.92   0.00
565854.67   3292575.15   0.00
579943.24   3308915.98   0.00
577783.14   3306782.13   0.00
574106.88   3295799.74   0.00
569825.74   3290107.43   0.00
573146.76   3309476.30   0.00
562851.65   3309527.57   0.00
577399.82   3295155.19   0.00
572568.13   3293908.20   0.00
562305.37   3290395.52   0.00
564666.28   3301062.96   0.00
579746.70   3293584.09   0.00
571890.62   3299062.78   0.00
576614.28   3300732.14   0.00
566134.83   3302427.75   0.00
568730.74   3296223.33   0.00
568712.42   3293833.12   0.00
578239.08   3293127.54   0.00
571907.10   3291939.15   0.00
572603.53   3308710.90   0.00
574948.58   3295986.51   0.00
573331.71   3290764.18   0.00
567513.66   3307770.93   0.00
572548.60   3300386.06   0.00
563904.54   3301623.28   0.00
565548.27   3306818.75   0.00
561007.11   3303029.57   0.00
577447.43   3299997.25   0.00
563166.60   3306501.36   0.00
572062.14   3296410.11   0.00
567102.88   3293334.45   0.00
561142.61   3303902.40   0.00
569989.32   3299870.91   0.00
562078.92   3301058.69   0.00
573820.00   3296896.57   0.00
562209.54   3296771.45   0.00
569190.34   3290797.14   0.00
577856.99   3305637.07   0.00
571620.23   3307094.03   0.00
566214.79   3304791.71   0.00
573536.79   3306990.87   0.00
578215.28   3307822.20   0.00
565050.20   3297551.50   0.00
570487.38   3301368.14   0.00
566640.22   3306135.75   0.00
564556.41   3300048.52   0.00
566883.14   3299718.31   0.00
571381.57   3305329.45   0.00
568343.76   3299716.48   0.00
569378.95   3303964.05   0.00
574755.70   3292947.48   0.00
574042.18   3291628.47   0.00
562614.83   3309348.12   0.00
567291.48   3297379.38   0.00
570312.81   3307072.66   0.00
564672.38   3294549.09   0.00
567934.20   3295601.98   0.00
568532.36   3293723.26   0.00
560844.14   3297485.58   0.00
565298.62   3303404.34   0.00
570187.69   3299336.83   0.00
574981.54   3293996.70   0.00
563429.67   3292716.76   0.00
571033.66   3290742.82   0.00
578057.80   3295523.24   0.00
578677.94   3291222.57   0.00
571575.67   3294511.25   0.00
569845.27   3293051.85   0.00
560910.06   3299574.27   0.00
562833.95   3307402.26   0.00
564357.43   3290406.51   0.00
564821.31   3303960.39   0.00
569190.95   3306174.20   0.00
565353.56   3302966.09   0.00
578061.46   3298814.36   0.00
578935.51   3299938.66   0.00
577310.71   3300602.74   0.00
564846.34   3298728.29   0.00
560321.67   3306593.52   0.00
562310.25   3298507.95   0.00
569037.75   3302569.35   0.00
569140.90   3290339.98   0.00
566764.73   3299131.14   0.00
561986.14   3308937.96   0.00
565390.79   3302535.78   0.00
566304.51   3295241.86   0.00
560147.10   3302922.15   0.00
574186.22   3295451.22   0.00
575027.92   3290545.67   0.00
578156.68   3292116.15   0.00
571999.88   3300643.02   0.00
579079.56   3292929.78   0.00
567133.40   3297555.16   0.00
576284.07   3292841.88   0.00
566763.51   3298734.40   0.00
578049.26   3295113.68   0.00
566816.61   3309259.01   0.00
560557.88   3306946.93   0.00
568432.87   3307476.73   0.00
573458.66   3295305.34   0.00
572995.39   3292415.85   0.00
560148.93   3298559.83   0.00
569698.17   3293567.61   0.00
570915.25   3299574.88   0.00
578788.42   3293683.58   0.00
577042.76   3295866.88   0.00
563582.26   3305204.32   0.00
564034.55   3292460.40   0.00
574409.01   3290941.19   0.00
572053.59   3293061.01   0.00
577584.15   3309654.53   0.00
561712.09   3295173.50   0.00
572551.65   3297118.75   0.00
573345.13   3304796.59   0.00
570316.48   3303342.08   0.00
577881.41   3296300.85   0.00
576285.90   3296525.47   0.00
567439.80   3293142.19   0.00
570651.57   3294420.30   0.00
563783.07   3295006.87   0.00
569443.04   3293679.31   0.00
572740.26   3307036.04   0.00
579357.28   3297853.02   0.00
562733.85   3296738.49   0.00
569512.01   3294633.32   0.00
575539.41   3294234.14   0.00
573237.10   3302989.29   0.00
567385.48   3301427.96   0.00
563024.38   3300803.55   0.00
568540.91   3305769.52   0.00
571775.26   3293644.52   0.00
579495.83   3304194.77   0.00
563451.03   3295298.62   0.00
571872.92   3292899.26   0.00
566274.61   3300679.04   0.00
572190.31   3308549.76   0.00
571586.66   3301748.41   0.00
576601.46   3296563.92   0.00
571496.32   3307071.44   0.00
574731.89   3292097.23   0.00
578443.56   3295627.61   0.00
570749.84   3309335.31   0.00
579802.24   3305502.79   0.00
579782.71   3304741.05   0.00
570643.64   3308091.37   0.00
567811.52   3309870.60   0.00
577794.73   3308430.74   0.00
573171.79   3299382.61   0.00
578305.61   3302295.30   0.00
577769.10   3309869.38   0.00
565457.93   3290668.97   0.00
566160.47   3295129.55   0.00
565437.79   3302230.60   0.00
560603.66   3293520.62   0.00
577798.39   3304466.38   0.00
570208.44   3292994.48   0.00
562829.68   3294046.75   0.00
562317.58   3309462.87   0.00
568982.82   3307082.43   0.00
574238.72   3304101.38   0.00
563439.44   3299884.33   0.00
573447.07   3295229.65   0.00
578984.95   3300867.64   0.00
564400.77   3290384.53   0.00
560286.26   3304199.65   0.00
570074.16   3294210.33   0.00
562718.59   3305841.55   0.00
566342.97   3297798.70   0.00
566842.86   3292592.24   0.00
577350.38   3305096.90   0.00
561685.23   3304769.13   0.00
569970.40   3302013.31   0.00
579922.48   3303138.22   0.00
575504.01   3303840.14   0.00
578109.07   3300740.68   0.00
576716.21   3306623.43   0.00
565070.35   3290212.41   0.00
568361.46   3298102.05   0.00
571581.16   3307249.67   0.00
569303.26   3293847.16   0.00
564458.75   3300820.64   0.00
574361.40   3294210.94   0.00
578198.80   3290769.68   0.00
564012.57   3307733.70   0.00
567270.73   3303425.09   0.00
560067.75   3296610.31   0.00
565448.16   3309862.06   0.00
562595.90   3309273.66   0.00
576190.68   3299815.97   0.00
570134.59   3302615.13   0.00
563802.00   3307546.31   0.00
574819.18   3306228.52   0.00
576096.07   3292867.52   0.00
577444.38   3306995.76   0.00
574620.81   3294539.32   0.00
561509.45   3305093.84   0.00
576825.46   3296281.32   0.00
577664.72   3293156.22   0.00
561068.15   3304235.66   0.00
573816.34   3298443.25   0.00
562609.33   3291503.34   0.00
564032.72   3308647.42   0.00
578697.47   3295371.87   0.00
579353.01   3291949.52   0.00
570887.17   3302864.77   0.00
573638.11   3291968.44   0.00
562708.82   3290234.38   0.00
567591.17   3308210.39   0.00
560814.23   3292030.70   0.00
564058.96   3302649.92   0.00
577721.49   3305358.13   0.00
577753.84   3303078.40   0.00
564287.24   3304957.73   0.00
572507.10   3303824.88   0.00
570035.10   3294732.20   0.00
569198.89   3294489.27   0.00
579453.11   3291344.04   0.00
577463.91   3297311.01   0.00
562398.14   3305504.01   0.00
574318.06   3303788.87   0.00
566726.89   3296584.06   0.00
562824.18   3291189.61   0.00
571272.93   3306177.86   0.00
573920.71   3309561.75   0.00
567307.96   3306221.81   0.00
564536.88   3299881.28   0.00
566598.71   3307323.53   0.00
575128.03   3293958.86   0.00
564194.46   3302901.39   0.00
579744.25   3296725.67   0.00
574061.71   3294774.93   0.00
571763.66   3301528.06   0.00
565700.25   3295823.54   0.00
578421.58   3299058.50   0.00
579857.17   3295338.30   0.00
567242.65   3290537.74   0.00
571468.86   3302698.14   0.00
577521.90   3305789.67   0.00
577956.48   3294989.17   0.00
579963.38   3296810.51   0.00
560990.63   3304194.77   0.00
577612.23   3307484.05   0.00
579871.82   3309580.07   0.00
571197.24   3290045.17   0.00
564617.45   3290897.85   0.00
562015.44   3308934.90   0.00
566922.82   3308041.32   0.00
575480.21   3302650.53   0.00
577079.38   3302760.40   0.00
578454.54   3304245.43   0.00
565003.81   3308085.27   0.00
573503.22   3291069.37   0.00
573497.73   3301055.64   0.00
563184.91   3304407.18   0.00
561845.15   3304409.62   0.00
567502.06   3309610.58   0.00
567903.68   3292830.29   0.00
567644.89   3297375.71   0.00
566781.82   3309399.40   0.00
579149.14   3296771.45   0.00
574253.36   3307859.43   0.00
567589.95   3300650.96   0.00
573018.59   3306331.68   0.00
569942.93   3294072.39   0.00
569942.32   3308096.87   0.00
574734.34   3306353.65   0.00
562395.09   3295075.84   0.00
564099.86   3297380.60   0.00
561820.73   3309630.12   0.00
570892.67   3298804.59   0.00
572652.97   3290301.52   0.00
573944.52   3300740.07   0.00
574711.14   3297133.40   0.00
564621.72   3304601.89   0.00
567198.71   3292175.97   0.00
567797.48   3292697.84   0.00
562422.56   3290820.95   0.00
570357.37   3295200.96   0.00
567372.05   3309573.35   0.00
560372.33   3305135.35   0.00
561266.52   3305898.92   0.00
570059.51   3301990.11   0.00
567210.91   3295769.22   0.00
565659.35   3294593.04   0.00
566072.57   3304519.49   0.00
577349.77   3303869.44   0.00
570715.05   3296655.48   0.00
572321.54   3296101.87   0.00
568703.88   3300233.47   0.00
564151.74   3307331.46   0.00
571614.73   3291431.93   0.00
561580.86   3309508.65   0.00
579072.24   3294944.61   0.00
569835.51   3299034.09   0.00
575634.02   3305817.74   0.00
567612.54   3298304.09   0.00
568655.66   3308360.55   0.00
572853.79   3290885.04   0.00
565256.51   3297748.65   0.00
560432.75   3300954.31   0.00
576512.34   3299948.42   0.00
564884.18   3297614.37   0.00
566994.23   3295584.89   0.00
571291.85   3294724.88   0.00
577795.95   3303386.03   0.00
567471.54   3306856.59   0.00
561148.11   3308812.22   0.00
560562.76   3292012.39   0.00
574772.79   3293515.73   0.00
571165.50   3301725.82   0.00
574077.58   3291242.10   0.00
568133.18   3309169.90   0.00
570336.01   3305798.82   0.00
577163.61   3295895.57   0.00
572964.26   3296721.40   0.00
566295.36   3307835.63   0.00
564022.95   3308265.33   0.00
561450.85   3301177.71   0.00
563077.49   3307330.24   0.00
575137.18   3308762.78   0.00
570527.67   3305970.34   0.00
561439.86   3307598.19   0.00
567542.34   3294085.82   0.00
560431.53   3298144.78   0.00
560720.24   3297945.80   0.00
565113.68   3295976.13   0.00
569602.95   3290148.32   0.00
574029.97   3306448.26   0.00
565160.68   3306655.17   0.00
562662.43   3303003.94   0.00
577387.62   3296520.58   0.00
576749.17   3299734.18   0.00
560113.53   3299942.93   0.00
560628.68   3298821.68   0.00
571176.49   3300254.22   0.00
563764.15   3303492.23   0.00
576064.94   3305491.20   0.00
578544.27   3297099.22   0.00
573165.68   3305150.61   0.00
572500.99   3298965.73   0.00
568737.45   3297771.23   0.00
568072.15   3297610.71   0.00
579734.49   3294962.92   0.00
573021.03   3291980.04   0.00
572607.81   3297497.79   0.00
574648.88   3301315.04   0.00
576208.99   3309105.20   0.00
560918.00   3294272.59   0.00
576918.24   3303580.74   0.00
561621.75   3297934.20   0.00
574128.24   3290847.19   0.00
572706.08   3297318.34   0.00
564196.30   3297578.97   0.00
576893.22   3306028.93   0.00
571011.08   3308024.84   0.00
563708.61   3298658.71   0.00
571269.88   3300652.79   0.00
562056.95   3305579.09   0.00
572621.23   3306238.29   0.00
568452.41   3300732.14   0.00
572778.71   3303019.81   0.00
564044.31   3303061.92   0.00
577732.47   3294556.41   0.00
563555.41   3302198.25   0.00
567195.04   3305902.58   0.00
569259.32   3309027.68   0.00
565393.84   3303723.56   0.00
573119.30   3301768.55   0.00
565338.30   3295988.34   0.00
560221.56   3308181.10   0.00
564696.19   3296855.07   0.00
576619.16   3294533.83   0.00
561387.98   3292376.78   0.00
574710.53   3301956.54   0.00
567038.18   3292649.62   0.00
579293.19   3300793.79   0.00
566401.56   3306036.87   0.00
567397.08   3303599.66   0.00
560889.92   3301083.71   0.00
565035.55   3307382.12   0.00
564328.75   3291756.04   0.00
573995.18   3305739.62   0.00
569061.56   3291621.14   0.00
571786.25   3301496.32   0.00
570530.72   3292598.96   0.00
577892.39   3300474.56   0.00
568465.22   3293912.47   0.00
569419.84   3297025.97   0.00
572789.09   3296854.46   0.00
579298.68   3291944.03   0.00
572384.41   3290999.79   0.00
560137.94   3293382.06   0.00
574828.94   3307492.60   0.00
566880.70   3301409.65   0.00
575237.28   3305019.99   0.00
561360.52   3306822.41   0.00
562327.95   3304116.64   0.00
571908.32   3304833.22   0.00
579842.52   3295405.44   0.00
571114.84   3294279.92   0.00
571437.73   3297416.00   0.00
564888.45   3302953.89   0.00
567185.28   3309592.27   0.00
575925.17   3309694.81   0.00
579794.31   3296121.40   0.00
574712.97   3303866.39   0.00
568684.35   3306216.32   0.00
561207.31   3292837.00   0.00
560037.23   3306453.75   0.00
570292.67   3298099.61   0.00
560953.40   3290822.17   0.00
564156.01   3290639.67   0.00
575826.29   3304081.24   0.00
564702.90   3306196.17   0.00
563073.21   3304065.98   0.00
569136.02   3291022.37   0.00
560349.13   3298569.60   0.00
561821.34   3298786.89   0.00
576350.60   3302413.71   0.00
565573.29   3309224.22   0.00
577349.77   3290338.76   0.00
565470.14   3309172.95   0.00
566587.12   3291348.31   0.00
568345.59   3306625.26   0.00
564631.49   3300113.22   0.00
571055.64   3298400.52   0.00
568846.10   3291074.25   0.00
560672.63   3302082.89   0.00
560081.18   3290873.44   0.00
579708.85   3292840.66   0.00
574716.64   3294715.72   0.00
579508.04   3295753.35   0.00
570181.59   3302314.22   0.00
574926.60   3294268.93   0.00
562077.70   3299023.10   0.00
563427.23   3305423.44   0.00
561026.03   3297793.82   0.00
561712.70   3302439.95   0.00
567367.78   3307576.22   0.00
563021.94   3295336.47   0.00
571837.52   3303787.65   0.00
568217.41   3290167.85   0.00
560344.86   3306484.88   0.00
573787.04   3297522.81   0.00
570978.73   3301843.01   0.00
569879.45   3290904.57   0.00
561358.68   3292594.68   0.00
571512.80   3305624.87   0.00
574474.32   3293029.88   0.00
576063.72   3298818.02   0.00
561111.48   3294191.41   0.00
570176.09   3301227.76   0.00
567021.09   3294896.39   0.00
579206.52   3301366.92   0.00
562924.89   3304198.43   0.00
562331.61   3292687.46   0.00
565507.37   3290920.44   0.00
566451.00   3304384.59   0.00
567505.72   3305885.49   0.00
561998.96   3306456.80   0.00
565026.40   3292462.84   0.00
573793.76   3309652.09   0.00
560212.41   3291067.54   0.00
570057.07   3290914.94   0.00
567391.58   3293221.53   0.00
562717.98   3304978.48   0.00
560819.73   3290813.62   0.00
562133.24   3292696.62   0.00
572155.52   3296183.05   0.00
579342.63   3306780.30   0.00
575784.17   3298643.45   0.00
578994.72   3305518.66   0.00
570119.94   3293078.10   0.00
576055.18   3295155.80   0.00
573009.43   3306234.63   0.00
579436.02   3291507.00   0.00
579358.50   3296331.98   0.00
575656.00   3301468.25   0.00
579114.35   3291622.97   0.00
575674.31   3295028.23   0.00
563724.48   3303519.09   0.00
578001.65   3308419.14   0.00
579195.53   3299910.58   0.00
571236.92   3309015.47   0.00
573874.32   3294315.32   0.00
569138.46   3302628.56   0.00
579093.60   3296462.60   0.00
561354.41   3293795.89   0.00
570777.31   3299953.92   0.00
572950.83   3299714.04   0.00
570160.83   3292614.83   0.00
575847.65   3308420.97   0.00
571733.15   3305173.80   0.00
565295.57   3301867.43   0.00
576525.77   3303875.55   0.00
564519.79   3294492.32   0.00
578887.91   3302676.78   0.00
570647.30   3307933.29   0.00
564855.49   3300627.77   0.00
565050.81   3292492.14   0.00
570250.56   3300079.04   0.00
561235.39   3295987.12   0.00
576628.32   3291333.05   0.00
573382.37   3290609.76   0.00
573206.58   3299364.30   0.00
578687.09   3298414.56   0.00
562891.32   3298235.72   0.00
576610.61   3306069.83   0.00
560534.07   3308837.24   0.00
578167.06   3309486.68   0.00
561533.25   3305564.44   0.00
568377.94   3298960.23   0.00
568921.17   3307575.61   0.00
575016.94   3305441.15   0.00
577045.20   3300235.30   0.00
566763.51   3298562.27   0.00
579979.86   3302385.02   0.00
573899.96   3297057.71   0.00
562787.56   3305056.00   0.00
574672.08   3302176.89   0.00
563760.49   3297251.81   0.00
560436.41   3294739.52   0.00
565757.01   3304429.15   0.00
562725.30   3306451.31   0.00
564771.26   3295294.96   0.00
575347.76   3306089.36   0.00
573850.52   3302553.48   0.00
574654.99   3291210.97   0.00
570490.43   3293219.09   0.00
571095.92   3305985.60   0.00
565631.28   3294128.54   0.00
575187.84   3295785.70   0.00
562382.89   3308270.21   0.00
571023.90   3299164.10   0.00
562595.90   3307558.52   0.00
560443.13   3307836.85   0.00
569416.79   3297684.56   0.00
570997.04   3295296.18   0.00
563937.50   3300652.79   0.00
570818.81   3304687.34   0.00
564077.27   3290646.38   0.00
563543.20   3296562.09   0.00
563812.37   3308832.36   0.00
566382.03   3307147.74   0.00
560884.43   3292738.12   0.00
564493.55   3297735.83   0.00
571108.13   3305829.34   0.00
564762.72   3305846.43   0.00
577407.15   3302894.68   0.00
562123.48   3298757.59   0.00
571703.24   3296892.30   0.00
561541.18   3300056.46   0.00
577778.25   3302854.40   0.00
568791.77   3309815.06   0.00
573238.93   3304490.80   0.00
573141.88   3309024.63   0.00
578712.12   3299115.27   0.00
575082.86   3308919.64   0.00
572382.58   3306515.40   0.00
562218.09   3295797.91   0.00
578019.35   3297387.92   0.00
566446.73   3291986.14   0.00
564591.81   3306981.11   0.00
565551.93   3303553.88   0.00
565622.73   3309545.27   0.00
562340.16   3295412.15   0.00
576382.95   3299234.29   0.00
564436.17   3304426.10   0.00
577071.44   3293078.10   0.00
577867.98   3291151.16   0.00
560092.17   3301650.14   0.00
577569.51   3300835.29   0.00
569558.40   3303050.33   0.00
567919.55   3294297.01   0.00
571147.19   3305841.55   0.00
576445.20   3299315.47   0.00
560434.58   3296547.44   0.00
573814.51   3303155.92   0.00
567828.00   3297356.18   0.00
563243.51   3296842.25   0.00
568226.57   3309633.17   0.00
572441.79   3291828.67   0.00
573534.96   3308886.07   0.00
571221.66   3299661.55   0.00
576149.78   3306799.83   0.00
567898.80   3295288.86   0.00
561552.17   3305964.84   0.00
567602.77   3294617.45   0.00
578125.55   3302925.20   0.00
565632.50   3306958.53   0.00
562317.58   3305175.02   0.00
578969.70   3292979.22   0.00
567295.14   3297721.79   0.00
569082.92   3308787.80   0.00
573183.39   3304849.09   0.00
579151.59   3306772.97   0.00
567040.01   3302693.26   0.00
578818.93   3293831.90   0.00
570683.31   3308273.87   0.00
579618.52   3297603.99   0.00
564490.49   3300585.04   0.00
574181.95   3301332.74   0.00
565301.07   3299391.16   0.00
562368.85   3297992.19   0.00
566546.22   3297337.26   0.00
577427.29   3304291.82   0.00
578732.26   3291004.67   0.00
575323.95   3305192.11   0.00
578392.28   3306541.64   0.00
560361.95   3309551.38   0.00
563650.62   3305480.82   0.00
570213.32   3307528.61   0.00
564508.80   3306389.05   0.00
573487.96   3290372.94   0.00
565977.97   3307950.38   0.00
562969.45   3303219.40   0.00
572196.42   3309127.17   0.00
577640.92   3291514.94   0.00
569642.63   3292013.61   0.00
576618.55   3291705.98   0.00
577581.71   3303011.87   0.00
578131.66   3306808.98   0.00
563850.83   3297946.41   0.00
566665.24   3297482.53   0.00
574139.23   3306760.77   0.00
561387.37   3309241.31   0.00
572850.12   3303396.40   0.00
568993.19   3306419.57   0.00
563704.95   3296504.10   0.00
574091.01   3293526.11   0.00
568193.61   3306591.69   0.00
570246.89   3294597.92   0.00
569994.20   3305243.39   0.00
564822.53   3291191.44   0.00
563509.02   3302040.16   0.00
560725.73   3309633.17   0.00
574612.87   3294796.29   0.00
568200.32   3298148.44   0.00
571762.44   3308738.36   0.00
569776.30   3304503.62   0.00
575576.65   3300259.10   0.00
571518.91   3294774.32   0.00
565022.13   3290866.12   0.00
563679.31   3303880.43   0.00
568324.84   3306951.81   0.00
563894.16   3298492.08   0.00
576729.03   3290999.18   0.00
566043.89   3302955.72   0.00
569237.95   3299875.18   0.00
567900.63   3308843.96   0.00
566455.28   3295803.40   0.00
560693.99   3298767.97   0.00
561650.44   3305665.15   0.00
573711.97   3305072.48   0.00
567177.34   3294244.51   0.00
577064.73   3294033.33   0.00
564369.64   3307042.15   0.00
575742.67   3296197.09   0.00
575037.08   3308287.30   0.00
578086.49   3293470.56   0.00
562688.68   3309766.84   0.00
571790.52   3303596.00   0.00
561607.72   3296100.65   0.00
570580.16   3292633.75   0.00
561903.13   3302092.04   0.00
564672.38   3296078.68   0.00
568661.76   3307761.77   0.00
578148.75   3299234.29   0.00
563327.74   3306716.82   0.00
566370.43   3297468.49   0.00
565433.52   3293454.08   0.00
576561.17   3306975.62   0.00
562808.92   3305239.72   0.00
564668.11   3306677.76   0.00
568387.10   3304178.29   0.00
571650.75   3301875.36   0.00
571744.13   3295110.02   0.00
572294.69   3290287.48   0.00
563481.55   3304947.97   0.00
579701.53   3301097.75   0.00
560594.50   3299084.14   0.00
578561.36   3307628.10   0.00
570934.78   3300497.15   0.00
570339.06   3304279.00   0.00
564903.10   3307174.60   0.00
563505.36   3308349.56   0.00
572493.06   3293482.16   0.00
571923.58   3297358.62   0.00
573809.02   3291105.99   0.00
574531.69   3302508.93   0.00
561190.83   3295185.71   0.00
579437.24   3308903.16   0.00
561060.82   3291268.96   0.00
565548.88   3303143.10   0.00
573622.85   3308717.00   0.00
564876.25   3298937.65   0.00
578538.77   3296170.23   0.00
578614.46   3301346.78   0.00
564704.73   3304719.08   0.00
570143.13   3300273.75   0.00
572261.12   3294387.34   0.00
568071.54   3293853.27   0.00
564941.56   3309568.47   0.00
562434.77   3292335.28   0.00
560908.84   3299022.49   0.00
567192.60   3303110.75   0.00
560191.05   3306079.59   0.00
572134.16   3307489.55   0.00
576837.06   3304654.38   0.00
577320.47   3309861.45   0.00
573932.31   3306710.10   0.00
573200.48   3309871.21   0.00
569587.08   3296792.20   0.00
579504.99   3298217.41   0.00
572027.34   3299259.32   0.00
566060.98   3306716.21   0.00
571910.15   3293828.24   0.00
568646.50   3293242.29   0.00
569991.76   3305074.92   0.00
563001.19   3292184.51   0.00
568276.01   3301492.66   0.00
570137.64   3291026.64   0.00
562755.82   3309755.85   0.00
576054.57   3303693.04   0.00
565891.90   3299801.93   0.00
579000.82   3301268.04   0.00
576932.89   3306353.65   0.00
567392.80   3290737.33   0.00
568218.63   3302517.47   0.00
561530.20   3302346.57   0.00
565583.06   3291076.08   0.00
562218.70   3296227.00   0.00
570983.61   3309097.26   0.00
579435.41   3308905.00   0.00
565480.51   3291492.36   0.00
564156.01   3290309.46   0.00
560697.65   3309146.70   0.00
576475.72   3291926.33   0.00
576879.18   3307235.02   0.00
573137.61   3296698.20   0.00
575673.70   3299372.23   0.00
567605.21   3291313.52   0.00
565775.32   3303199.26   0.00
565798.52   3291502.73   0.00
569535.81   3293038.42   0.00
570614.95   3300965.30   0.00
568677.63   3295252.85   0.00
578367.87   3294555.19   0.00
577241.13   3301916.87   0.00
560266.73   3306353.04   0.00
579870.60   3308436.23   0.00
572055.42   3293238.62   0.00
563591.42   3290738.55   0.00
564942.17   3294603.41   0.00
561178.01   3307661.67   0.00
560945.46   3298816.19   0.00
574252.75   3304152.65   0.00
565777.15   3297073.58   0.00
574233.83   3300923.80   0.00
562387.16   3295258.34   0.00
569265.42   3306172.98   0.00
578305.00   3304429.76   0.00
575242.16   3294997.71   0.00
569883.72   3300571.61   0.00
579065.52   3292135.07   0.00
576595.97   3294224.37   0.00
572247.08   3303642.99   0.00
568482.31   3300624.71   0.00
562995.70   3293150.12   0.00
579899.29   3290975.98   0.00
564896.39   3308307.44   0.00
572668.84   3295480.51   0.00
570325.02   3293053.07   0.00
561782.28   3298747.83   0.00
566707.36   3291329.39   0.00
566753.75   3298219.86   0.00
563759.88   3297862.79   0.00
561773.13   3306221.81   0.00
569831.84   3301643.42   0.00
567766.96   3306273.69   0.00
565465.87   3297727.29   0.00
579500.11   3304282.05   0.00
572323.37   3292978.61   0.00
570843.84   3305246.44   0.00
565575.73   3301385.24   0.00
571329.69   3296089.66   0.00
567902.46   3294567.40   0.00
577119.66   3305250.71   0.00
573212.07   3303111.36   0.00
569512.01   3299660.94   0.00
578220.77   3294342.78   0.00
564118.17   3309728.39   0.00
569998.47   3302175.05   0.00
563819.09   3302948.39   0.00
567627.19   3294647.97   0.00
578644.37   3296782.43   0.00
566076.24   3294791.41   0.00
565684.38   3291413.62   0.00
560435.80   3300432.45   0.00
572171.39   3293007.29   0.00
578622.39   3298573.26   0.00
574845.42   3308112.13   0.00
560688.50   3299961.85   0.00
578736.53   3299811.09   0.00
572860.50   3309487.29   0.00
568483.54   3306263.92   0.00
574422.44   3298015.99   0.00
575324.56   3292247.99   0.00
565581.84   3291302.53   0.00
572864.16   3294339.73   0.00
574434.03   3301593.98   0.00
564765.77   3290346.69   0.00
571155.74   3297550.28   0.00
577478.56   3293631.70   0.00
567546.62   3298118.53   0.00
561123.08   3302935.58   0.00
570049.75   3305970.34   0.00
571681.88   3308336.74   0.00
564373.91   3306136.97   0.00
577582.32   3303971.98   0.00
579841.91   3305466.78   0.00
563838.01   3308132.27   0.00
571588.49   3298524.43   0.00
576842.56   3301372.42   0.00
568738.06   3295563.52   0.00
562956.63   3303252.97   0.00
566683.55   3298189.95   0.00
564008.91   3298337.66   0.00
571587.88   3298353.53   0.00
562834.56   3292074.04   0.00
575242.16   3306276.13   0.00
561981.26   3307183.75   0.00
568398.08   3302955.11   0.00
568699.00   3301183.81   0.00
570701.01   3302862.33   0.00
569346.60   3295667.29   0.00
565351.73   3302461.93   0.00
566342.36   3297964.11   0.00
576616.72   3300171.21   0.00
560767.24   3305815.30   0.00
578320.26   3303398.85   0.00
573769.34   3295669.73   0.00
571430.40   3308269.60   0.00
569873.35   3305252.54   0.00
578881.19   3307674.49   0.00
575334.33   3291003.45   0.00
575734.73   3293268.53   0.00
574653.16   3291030.92   0.00
562832.73   3307032.99   0.00
578381.91   3294196.91   0.00
562038.03   3308034.61   0.00
565342.57   3305956.91   0.00
561210.97   3290007.93   0.00
572388.07   3291586.96   0.00
567032.69   3295382.85   0.00
574818.57   3307418.13   0.00
573804.74   3301376.69   0.00
570600.30   3300696.13   0.00
566356.40   3303788.87   0.00
571485.95   3308713.34   0.00
565168.61   3294111.45   0.00
574180.12   3297807.25   0.00
571861.32   3295586.72   0.00
574670.25   3292880.34   0.00
563143.41   3293833.74   0.00
578841.52   3298044.68   0.00
571379.13   3307672.66   0.00
572508.93   3299024.93   0.00
579868.16   3295766.78   0.00
563991.21   3307950.99   0.00
570985.44   3304710.53   0.00
562340.77   3301146.58   0.00
575295.88   3294188.97   0.00
564372.08   3290563.98   0.00
579766.23   3304832.61   0.00
573596.61   3299466.84   0.00
563211.16   3304388.87   0.00
564201.18   3302999.05   0.00
577083.65   3297843.26   0.00
573190.10   3304261.30   0.00
579746.09   3297112.64   0.00
573812.68   3306521.50   0.00
562340.77   3295923.64   0.00
573409.22   3292182.07   0.00
574391.92   3305524.16   0.00
568794.21   3309129.61   0.00
567248.76   3296831.26   0.00
562304.15   3295091.10   0.00
563518.78   3304654.38   0.00
571633.05   3300629.60   0.00
570591.14   3299608.45   0.00
576582.54   3301385.85   0.00
566390.58   3303354.29   0.00
575852.53   3300215.16   0.00
575488.75   3292778.41   0.00
576995.15   3309825.43   0.00
563678.70   3308749.35   0.00
572656.03   3296545.61   0.00
569167.76   3295056.92   0.00
566230.66   3295862.00   0.00
578479.57   3303191.32   0.00
560062.87   3300323.80   0.00
565222.94   3308547.93   0.00
569302.65   3290468.76   0.00
579828.49   3293713.49   0.00
574555.50   3309373.76   0.00
568386.49   3304448.68   0.00
576443.98   3291466.11   0.00
568717.31   3293981.44   0.00
565212.56   3306219.37   0.00
561787.77   3301257.06   0.00
568492.69   3307350.99   0.00
566608.48   3298747.83   0.00
570356.76   3308162.18   0.00
576727.20   3295468.92   0.00
564787.74   3293623.77   0.00
566452.83   3290803.86   0.00
576689.96   3309859.61   0.00
564932.40   3304785.00   0.00
573556.93   3301619.62   0.00
566200.75   3300434.89   0.00
560936.92   3298403.58   0.00
573332.93   3303812.07   0.00
564806.05   3299831.23   0.00
564823.76   3297370.22   0.00
573985.41   3300898.77   0.00
561319.01   3292266.91   0.00
565714.29   3307742.85   0.00
560824.61   3295239.42   0.00
567525.25   3304538.41   0.00
560512.10   3295679.49   0.00
578519.24   3302153.69   0.00
573257.24   3308524.74   0.00
563190.40   3309186.38   0.00
577026.28   3298595.84   0.00
560910.67   3296009.09   0.00
565239.42   3302010.86   0.00
564201.18   3292450.64   0.00
576236.46   3290280.77   0.00
568921.78   3309727.77   0.00
569969.18   3292743.00   0.00
569499.80   3307266.15   0.00
570044.25   3302923.37   0.00
562317.58   3295028.23   0.00
579242.53   3304478.59   0.00
570397.05   3291969.66   0.00
566641.44   3302334.36   0.00
572488.17   3291259.19   0.00
574465.16   3294636.98   0.00
569707.94   3292878.51   0.00
562778.41   3291156.65   0.00
572834.86   3294228.64   0.00
560170.29   3293757.44   0.00
563395.49   3299371.01   0.00
578527.79   3304564.65   0.00
571666.01   3297527.09   0.00
560037.23   3297448.96   0.00
564710.23   3291459.40   0.00
574549.39   3298464.61   0.00
567585.68   3306360.97   0.00
575401.47   3290844.75   0.00
570832.24   3299874.57   0.00
571858.27   3290203.86   0.00
567382.43   3303877.38   0.00
566270.94   3305554.67   0.00
572007.20   3298638.57   0.00
574089.18   3291770.07   0.00
566422.93   3309994.51   0.00
574848.48   3309119.24   0.00
563192.85   3290145.88   0.00
572261.73   3295494.55   0.00
571539.66   3292727.13   0.00
571537.83   3306962.19   0.00
578196.97   3302741.48   0.00
572046.27   3292255.93   0.00
566424.15   3292018.49   0.00
563466.29   3296842.86   0.00
566316.11   3300796.84   0.00
563530.38   3302184.21   0.00
579516.59   3296065.25   0.00
565498.21   3295812.56   0.00
571480.45   3307289.96   0.00
573482.47   3297862.18   0.00
574395.58   3290145.27   0.00
573749.20   3299662.16   0.00
573891.42   3298882.72   0.00
560119.63   3300029.60   0.00
562668.54   3297949.46   0.00
561602.83   3294879.91   0.00
574161.81   3293499.25   0.00
570373.24   3305786.61   0.00
579367.05   3295405.44   0.00
578228.71   3303104.04   0.00
579959.72   3290405.29   0.00
579651.48   3309295.02   0.00
560828.27   3297008.88   0.00
569591.97   3298071.54   0.00
575145.12   3302782.98   0.00
574108.10   3294984.28   0.00
565096.59   3294649.19   0.00
561975.16   3295078.89   0.00
571413.31   3302812.28   0.00
575407.57   3303252.36   0.00
574804.53   3308941.62   0.00
567992.80   3292926.73   0.00
562435.38   3299246.50   0.00
567990.36   3308670.00   0.00
562569.05   3293049.41   0.00
575101.78   3308381.30   0.00
560496.84   3307494.43   0.00
568838.16   3290681.78   0.00
578882.41   3309017.30   0.00
576623.43   3303118.69   0.00
575641.35   3292193.06   0.00
579739.98   3296813.56   0.00
562496.41   3296596.27   0.00
565255.90   3303187.05   0.00
577307.66   3302290.41   0.00
562055.12   3298371.23   0.00
573322.55   3294574.72   0.00
569090.24   3290951.57   0.00
578471.63   3298620.26   0.00
573986.63   3298645.89   0.00
567815.18   3294603.41   0.00
570126.65   3309555.65   0.00
562290.11   3293982.67   0.00
570335.40   3293615.83   0.00
576865.14   3307525.56   0.00
565288.86   3299864.80   0.00
571236.92   3305721.30   0.00
564776.76   3305152.44   0.00
566189.76   3302202.52   0.00
569941.71   3309928.59   0.00
578745.69   3300799.28   0.00
574619.59   3306719.26   0.00
579224.83   3296847.13   0.00
563904.54   3296927.70   0.00
563349.10   3293383.28   0.00
568072.15   3301578.72   0.00
562511.06   3302846.46   0.00
579968.87   3301631.21   0.00
565323.04   3294914.09   0.00
574011.05   3293491.93   0.00
573591.72   3301092.26   0.00
574910.73   3295345.01   0.00
565822.93   3296690.88   0.00
574244.82   3309926.76   0.00
571396.22   3290808.13   0.00
563011.57   3299371.01   0.00
568525.65   3304946.13   0.00
578279.98   3297754.14   0.00
569135.41   3290880.15   0.00
572069.46   3296953.34   0.00
563772.70   3308423.41   0.00
560584.12   3291456.95   0.00
569689.63   3293681.75   0.00
561916.56   3297738.27   0.00
575207.37   3298457.90   0.00
560357.07   3293831.29   0.00
563499.86   3291402.63   0.00
565433.52   3294721.82   0.00
568915.68   3301553.70   0.00
563792.23   3309188.21   0.00
568960.84   3294879.91   0.00
572067.02   3293706.78   0.00
565071.57   3304460.89   0.00
568841.82   3309058.81   0.00
575306.86   3304921.11   0.00
573843.81   3295252.85   0.00
572071.29   3291752.37   0.00
572485.73   3290395.52   0.00
568006.84   3296136.66   0.00
573886.53   3309132.66   0.00
563176.37   3295907.77   0.00
560493.18   3306279.18   0.00
576653.95   3293266.70   0.00
577430.34   3301280.86   0.00
575657.83   3299884.33   0.00
579694.20   3309114.35   0.00
565352.34   3300007.63   0.00
565336.47   3293253.27   0.00
572430.19   3292199.77   0.00
572737.82   3306341.44   0.00
565614.80   3300342.11   0.00
570111.39   3294174.32   0.00
566197.70   3294509.41   0.00
575362.41   3308634.60   0.00
571746.57   3292365.79   0.00
574418.16   3305192.72   0.00
566092.72   3301683.10   0.00
576162.60   3290604.88   0.00
578741.42   3294618.67   0.00
572095.71   3296433.30   0.00
566814.78   3294383.07   0.00
578849.45   3304006.16   0.00
562666.10   3304907.68   0.00
571672.11   3296453.44   0.00
560274.67   3304146.55   0.00
567021.09   3303435.47   0.00
563559.68   3291639.45   0.00
562380.44   3294191.41   0.00
569732.96   3290956.45   0.00
571427.35   3304536.58   0.00
570815.15   3297647.33   0.00
562676.47   3293423.57   0.00
566440.02   3293326.52   0.00
579732.05   3294705.34   0.00
571075.78   3296517.53   0.00
571252.17   3299715.26   0.00
568778.95   3290875.27   0.00
568782.62   3296291.09   0.00
578623.00   3301420.64   0.00
560550.55   3299873.96   0.00
563903.32   3299405.19   0.00
579374.98   3302297.74   0.00
568268.68   3306436.66   0.00
572786.03   3293902.71   0.00
571880.25   3298481.09   0.00
573516.04   3304592.12   0.00
570744.96   3300383.62   0.00
578452.10   3299456.47   0.00
572330.09   3291508.22   0.00
574194.77   3294600.97   0.00
570596.03   3293148.90   0.00
577345.50   3308787.80   0.00
573566.70   3298310.80   0.00
567643.06   3296519.97   0.00
566565.14   3294512.47   0.00
562075.87   3298207.04   0.00
564238.41   3300209.05   0.00
568102.05   3293012.18   0.00
574491.41   3305479.60   0.00
564085.21   3290032.35   0.00
567468.49   3297596.67   0.00
565091.10   3303414.72   0.00
572693.26   3302103.64   0.00
562158.88   3307044.59   0.00
577497.48   3300022.89   0.00
573169.96   3294436.78   0.00
569865.41   3291821.34   0.00
573447.07   3299436.32   0.00
578819.54   3308765.83   0.00
564204.84   3303370.77   0.00
575464.95   3302274.54   0.00
566975.31   3304270.46   0.00
567827.39   3291912.90   0.00
562135.69   3293787.35   0.00
572604.75   3302640.16   0.00
579663.69   3297428.82   0.00
576952.42   3291939.76   0.00
560239.88   3303743.71   0.00
573442.79   3297460.55   0.00
574838.71   3298069.09   0.00
561301.92   3305787.84   0.00
560900.30   3306484.27   0.00
577072.66   3292970.06   0.00
563253.27   3305573.60   0.00
567803.58   3297438.58   0.00
577868.59   3303644.22   0.00
569915.46   3295921.20   0.00
566600.54   3309006.93   0.00
566844.08   3302999.05   0.00
561030.30   3290954.62   0.00
568608.66   3304916.84   0.00
563527.94   3309066.13   0.00
566410.72   3308274.48   0.00
563674.43   3296443.07   0.00
565399.33   3294232.92   0.00
578154.85   3292533.65   0.00
568730.12   3298846.71   0.00
572254.40   3291136.51   0.00
576030.76   3290154.42   0.00
571085.54   3299234.29   0.00
569411.30   3302656.03   0.00
578657.80   3292267.53   0.00
570137.03   3299794.61   0.00
572930.08   3301482.89   0.00
579086.28   3305074.31   0.00
574966.89   3298973.66   0.00
564130.38   3292429.88   0.00
560313.73   3296041.44   0.00
567547.23   3296487.01   0.00
570730.92   3300503.25   0.00
576596.58   3293324.08   0.00
574397.41   3308569.90   0.00
570391.55   3292370.07   0.00
572725.00   3296916.71   0.00
566178.78   3290058.60   0.00
561889.71   3290580.46   0.00
578159.73   3305867.79   0.00
567221.29   3292292.55   0.00
571973.63   3291359.90   0.00
578565.63   3308892.18   0.00
567975.71   3292869.35   0.00
564750.51   3300426.34   0.00
576420.79   3298427.99   0.00
575279.40   3307579.88   0.00
577691.58   3309591.66   0.00
567370.83   3303037.51   0.00
570690.63   3308762.17   0.00
566482.13   3302430.80   0.00
562521.44   3302651.14   0.00
578430.74   3300469.68   0.00
562579.42   3292493.36   0.00
561237.22   3307898.50   0.00
574188.67   3291648.00   0.00
574835.05   3294895.78   0.00
566895.96   3301208.84   0.00
576735.13   3296550.49   0.00
562561.11   3304241.16   0.00
561812.80   3306021.61   0.00
578355.05   3309282.82   0.00
574308.30   3291028.47   0.00
579797.36   3303724.17   0.00
570182.20   3299284.95   0.00
566964.93   3307700.74   0.00
577949.77   3308497.88   0.00
566980.80   3309108.86   0.00
576113.77   3306565.45   0.00
575922.12   3290391.86   0.00
575325.17   3297597.89   0.00
563265.48   3307699.51   0.00
563396.71   3299379.56   0.00
561998.35   3293056.12   0.00
561290.93   3307901.55   0.00
577515.79   3300170.60   0.00
568208.87   3294591.20   0.00
578434.40   3304490.19   0.00
563909.42   3291862.85   0.00
562443.92   3298148.44   0.00
566376.54   3292610.55   0.00
560325.33   3290416.88   0.00
572963.65   3299273.96   0.00
571254.62   3294286.63   0.00
563142.19   3308099.31   0.00
572519.91   3309815.06   0.00
570973.24   3304216.13   0.00
576783.35   3304844.81   0.00
565432.29   3293169.04   0.00
560000.61   3303743.10   0.00
566711.02   3304511.55   0.00
573137.00   3304764.85   0.00
576619.77   3293093.97   0.00
560784.33   3296673.79   0.00
571216.77   3293680.53   0.00
579835.81   3295252.85   0.00
573790.70   3294503.31   0.00
561305.58   3290315.56   0.00
576315.20   3305391.71   0.00
568453.02   3303854.79   0.00
567510.61   3306091.80   0.00
574310.74   3309946.29   0.00
575629.14   3290413.83   0.00
571756.34   3297035.13   0.00
564090.09   3291818.29   0.00
579248.02   3303235.88   0.00
568097.17   3306074.10   0.00
575347.15   3305254.98   0.00
570350.05   3296612.75   0.00
565157.02   3291579.64   0.00
563988.77   3298205.21   0.00
571801.51   3300549.03   0.00
560886.26   3304577.47   0.00
576061.89   3293924.07   0.00
573418.38   3295603.20   0.00
577312.54   3306606.34   0.00
567836.54   3309688.71   0.00
578859.22   3303094.88   0.00
577363.81   3296977.75   0.00
570827.97   3301346.17   0.00
573145.54   3299002.35   0.00
573708.91   3294624.16   0.00
561177.40   3290405.29   0.00
575694.45   3291996.52   0.00
563331.40   3308356.27   0.00
566927.70   3308081.00   0.00
570609.45   3305286.11   0.00
563794.67   3302674.34   0.00
566750.69   3290571.92   0.00
566376.54   3300896.94   0.00
570314.04   3296790.37   0.00
562191.23   3294459.36   0.00
573362.83   3296160.47   0.00
579353.01   3294696.80   0.00
564872.59   3302818.38   0.00
562263.25   3297976.93   0.00
576997.59   3306523.94   0.00
572979.52   3294124.88   0.00
562304.76   3293448.59   0.00
571352.28   3298472.55   0.00
560119.63   3299656.06   0.00
577097.69   3298173.47   0.00
560087.28   3292895.60   0.00
566895.96   3293392.44   0.00
561095.61   3308352.00   0.00
569657.28   3304011.05   0.00
573667.41   3293957.03   0.00
573076.57   3302460.10   0.00
563957.64   3290903.35   0.00
564604.63   3303310.95   0.00
567477.65   3304971.77   0.00
579956.05   3290253.91   0.00
570669.88   3294308.60   0.00
562277.90   3291077.91   0.00
568456.07   3309271.83   0.00
565117.34   3301289.41   0.00
575895.26   3309971.92   0.00
562292.55   3306980.50   0.00
562056.34   3297133.40   0.00
577808.77   3307590.87   0.00
564257.94   3301905.27   0.00
578936.12   3309170.51   0.00
570767.54   3290233.16   0.00
565578.17   3308775.60   0.00
570114.44   3307437.06   0.00
579055.15   3300621.66   0.00
575126.19   3298599.51   0.00
563420.51   3304626.91   0.00
579813.23   3290408.95   0.00
562450.03   3307950.99   0.00
577234.41   3290065.31   0.00
565413.98   3300177.31   0.00
576462.90   3306884.67   0.00
564763.33   3292747.28   0.00
566775.72   3292222.97   0.00
578861.05   3303281.66   0.00
567199.93   3303347.58   0.00
562868.74   3295403.00   0.00
569530.32   3306874.90   0.00
560930.81   3294699.24   0.00
572951.45   3307407.15   0.00
562765.59   3291438.64   0.00
578387.40   3296988.13   0.00
577800.23   3290670.19   0.00
560700.09   3291002.23   0.00
569965.51   3300332.35   0.00
566866.66   3306148.56   0.00
566288.64   3297992.80   0.00
578254.34   3306104.01   0.00
562385.94   3306848.05   0.00
565128.94   3290512.10   0.00
578008.36   3301603.14   0.00
571508.53   3292916.35   0.00
565739.92   3294862.82   0.00
578495.44   3303260.29   0.00
565996.28   3304652.55   0.00
564210.94   3300583.82   0.00
571426.13   3293697.01   0.00
568459.12   3291547.29   0.00
573860.29   3301085.54   0.00
560231.94   3300389.72   0.00
576919.46   3296939.91   0.00
576205.94   3305963.01   0.00
567415.39   3300718.71   0.00
568324.84   3291462.45   0.00
568662.37   3293778.80   0.00
568624.53   3302476.58   0.00
568829.00   3306818.14   0.00
569394.82   3298978.55   0.00
567455.67   3292827.85   0.00
566826.99   3296894.74   0.00
573259.07   3306177.86   0.00
566262.40   3304863.73   0.00
576349.38   3298455.46   0.00
577162.39   3291814.63   0.00
567992.19   3291696.83   0.00
575932.49   3290997.34   0.00
571030.00   3299613.33   0.00
564728.54   3296075.62   0.00
574091.01   3297459.94   0.00
564354.99   3294917.75   0.00
572717.06   3291160.92   0.00
569396.65   3296712.24   0.00
570527.67   3306313.97   0.00
563695.79   3298020.87   0.00
563548.08   3307701.35   0.00
564317.15   3303409.22   0.00
560828.27   3309943.85   0.00
572098.76   3306266.37   0.00
564473.40   3309899.90   0.00
576942.66   3305450.91   0.00
562213.81   3301454.82   0.00
575950.80   3303378.70   0.00
575643.79   3303318.28   0.00
572538.83   3301179.54   0.00
577239.30   3300449.54   0.00
574651.33   3296553.54   0.00
579302.35   3309743.64   0.00
560203.25   3299944.76   0.00
567932.98   3290602.44   0.00
567875.00   3294658.96   0.00
565174.72   3291010.77   0.00
561379.44   3296556.60   0.00
572441.79   3309744.87   0.00
565337.08   3298937.04   0.00
578362.99   3305337.99   0.00
560871.61   3298241.83   0.00
564166.39   3292434.77   0.00
579061.86   3306208.99   0.00
569729.30   3296146.43   0.00
560363.17   3304092.23   0.00
573407.39   3305042.57   0.00
578143.86   3304578.08   0.00
568792.99   3293396.71   0.00
574429.76   3297021.70   0.00
571499.37   3293322.86   0.00
566017.03   3301631.82   0.00
579118.63   3307411.42   0.00
569054.23   3308219.55   0.00
577458.42   3302499.77   0.00
560221.56   3305146.95   0.00
576205.33   3295205.24   0.00
562646.57   3294098.03   0.00
567116.92   3309837.03   0.00
574664.14   3296289.86   0.00
567881.10   3299313.03   0.00
569554.73   3305755.49   0.00
564768.21   3309720.45   0.00
564387.34   3295322.43   0.00
577190.47   3299118.32   0.00
566082.95   3290917.39   0.00
577305.83   3291237.22   0.00
572836.09   3299803.16   0.00
567784.66   3294679.71   0.00
579006.93   3308400.22   0.00
570863.37   3308253.12   0.00
561619.92   3295291.30   0.00
571814.94   3303061.92   0.00
576588.03   3295057.53   0.00
569955.75   3301985.84   0.00
562782.07   3298549.46   0.00
560319.83   3307159.95   0.00
562090.52   3305236.67   0.00
579120.46   3296090.27   0.00
573563.65   3293246.56   0.00
576121.10   3297030.24   0.00
569798.27   3302729.88   0.00
567056.49   3304233.83   0.00
573667.41   3298163.09   0.00
569206.82   3303720.51   0.00
563526.72   3305229.96   0.00
573267.62   3290172.12   0.00
565025.79   3307891.17   0.00
574629.35   3305591.30   0.00
577641.53   3301279.64   0.00
577200.23   3300331.74   0.00
574067.20   3306038.70   0.00
572890.41   3307151.40   0.00
560573.14   3299728.08   0.00
569885.56   3308884.24   0.00
576478.16   3290932.65   0.00
572835.47   3290379.65   0.00
560833.16   3291682.79   0.00
568080.08   3295324.26   0.00
564472.79   3293825.19   0.00
577042.15   3298560.44   0.00
575529.65   3304963.23   0.00
570906.09   3294553.36   0.00
576556.90   3309591.05   0.00
569712.21   3292603.84   0.00
561379.44   3291051.06   0.00
578991.67   3299450.97   0.00
569790.95   3299933.77   0.00
567061.37   3299878.84   0.00
568230.84   3304548.17   0.00
576112.55   3295956.60   0.00
574561.60   3309089.94   0.00
570209.66   3295539.11   0.00
575073.09   3295125.89   0.00
573331.10   3290646.38   0.00
571840.57   3292029.48   0.00
560572.53   3296354.56   0.00
568554.34   3291980.04   0.00
575639.52   3290813.62   0.00
572956.33   3295161.90   0.00
577753.23   3307034.21   0.00
563997.92   3300783.41   0.00
571097.14   3297042.45   0.00
561854.92   3309537.34   0.00
579928.59   3299057.89   0.00
568915.68   3293137.91   0.00
562473.22   3308290.96   0.00
579869.38   3296549.27   0.00
566744.59   3302005.37   0.00
569025.54   3308532.06   0.00
561388.59   3299464.40   0.00
572981.96   3306139.41   0.00
564705.34   3307380.29   0.00
576768.09   3308785.36   0.00
564952.54   3291497.85   0.00
561592.46   3307499.92   0.00
575063.94   3304941.25   0.00
562317.58   3305012.05   0.00
574907.68   3293932.62   0.00
572782.98   3292275.46   0.00
564210.33   3291530.20   0.00
567104.71   3297066.26   0.00
579266.95   3299992.37   0.00
575082.25   3290269.78   0.00
576566.67   3292399.37   0.00
579824.82   3305499.13   0.00
576456.80   3294163.95   0.00
575733.51   3297644.28   0.00
569973.45   3295040.44   0.00
574958.34   3296008.48   0.00
561956.24   3292274.85   0.00
560458.39   3297624.13   0.00
573584.40   3295509.81   0.00
573785.82   3296398.51   0.00
577440.72   3294070.56   0.00
575723.75   3293700.67   0.00
568252.82   3297260.96   0.00
567900.63   3306024.66   0.00
562415.23   3308293.40   0.00
573505.66   3295334.64   0.00
569425.95   3302470.47   0.00
565229.04   3297751.09   0.00
568364.51   3290258.80   0.00
578557.70   3296159.25   0.00
572532.73   3295863.83   0.00
578542.44   3292405.47   0.00
575386.82   3291937.93   0.00
578172.55   3304681.84   0.00
560876.49   3301049.53   0.00
576472.67   3305729.24   0.00
571336.41   3304531.69   0.00
574452.35   3307490.16   0.00
576025.27   3309341.41   0.00
577031.77   3307830.13   0.00
573466.60   3293548.69   0.00
579071.02   3304952.24   0.00
570699.18   3301088.60   0.00
563622.55   3295136.88   0.00
572565.69   3306386.61   0.00
570540.48   3299422.28   0.00
564166.39   3299504.68   0.00
563558.46   3294855.49   0.00
579602.65   3292407.30   0.00
573977.48   3295941.95   0.00
560130.62   3296995.45   0.00
569074.98   3301914.43   0.00
574863.12   3295516.53   0.00
563368.02   3295443.89   0.00
567121.80   3293986.33   0.00
560849.64   3308425.24   0.00
579593.49   3299241.62   0.00
566333.20   3300454.42   0.00
561386.76   3290250.86   0.00
574014.71   3305630.97   0.00
570140.08   3304310.13   0.00
571395.00   3293298.44   0.00
572281.87   3308740.20   0.00
566672.57   3298363.29   0.00
574589.68   3298725.85   0.00
577742.24   3306801.05   0.00
570159.61   3291906.19   0.00
570914.64   3291991.03   0.00
571910.76   3300350.05   0.00
567495.35   3307490.16   0.00
576763.21   3290537.74   0.00
566332.59   3291877.50   0.00
573594.16   3291978.21   0.00
560473.04   3291300.09   0.00
578115.79   3305081.64   0.00
576038.70   3295330.97   0.00
567791.38   3308916.59   0.00
571457.26   3291776.79   0.00
579910.89   3299473.56   0.00
565174.72   3296058.53   0.00
565959.04   3299062.78   0.00
569958.80   3300779.14   0.00
565400.56   3307467.57   0.00
561936.70   3301120.33   0.00
571997.44   3295482.96   0.00
562483.60   3301679.43   0.00
575793.94   3291460.62   0.00
561082.80   3300379.96   0.00
573890.80   3301489.61   0.00
577296.67   3295071.57   0.00
573136.39   3293825.80   0.00
569952.09   3308460.65   0.00
577848.45   3308219.55   0.00
571689.81   3296972.26   0.00
565709.40   3300733.97   0.00
576980.50   3299197.06   0.00
564945.22   3304712.36   0.00
561746.27   3309522.08   0.00
575919.06   3298487.81   0.00
562713.71   3292587.36   0.00
570263.99   3300489.82   0.00
574607.38   3304189.89   0.00
570682.70   3302347.18   0.00
573328.65   3294248.79   0.00
564532.00   3300631.43   0.00
563233.74   3297477.65   0.00
574324.17   3297856.07   0.00
576641.13   3307368.69   0.00
578265.94   3293355.20   0.00
563679.31   3299123.20   0.00
563961.91   3294674.21   0.00
560628.07   3297157.81   0.00
568409.68   3290092.78   0.00
574848.48   3292799.16   0.00
567401.96   3292902.31   0.00
574441.36   3307804.50   0.00
567477.03   3298070.93   0.00
560765.40   3309322.49   0.00
563524.89   3301911.37   0.00
571921.14   3291927.55   0.00
575190.28   3305386.82   0.00
575341.65   3292351.15   0.00
565180.82   3291669.36   0.00
577612.84   3292528.15   0.00
572622.46   3298587.30   0.00
569637.75   3296593.83   0.00
564574.72   3296573.08   0.00
575284.89   3297445.91   0.00
578837.24   3292748.50   0.00
561631.52   3298507.34   0.00
561163.37   3291770.68   0.00
578941.01   3306307.26   0.00
570028.38   3294051.03   0.00
568482.92   3299503.46   0.00
572041.38   3301994.99   0.00
566338.08   3309982.91   0.00
561163.37   3294860.38   0.00
561298.87   3301650.14   0.00
564831.69   3302888.58   0.00
575001.68   3302539.45   0.00
570122.38   3301304.06   0.00
562401.81   3295873.59   0.00
573080.23   3294832.91   0.00
560738.55   3305691.40   0.00
564336.68   3293348.49   0.00
565089.88   3302667.01   0.00
574142.28   3309277.32   0.00
578659.02   3305756.71   0.00
569934.39   3297381.82   0.00
575909.30   3305286.11   0.00
569575.49   3307564.01   0.00
566682.94   3303107.70   0.00
563374.74   3291285.44   0.00
579413.43   3295456.10   0.00
568028.81   3292259.59   0.00
571565.90   3294124.27   0.00
565594.65   3302016.97   0.00
565433.52   3291577.20   0.00
570635.09   3290982.70   0.00
577406.54   3305649.28   0.00
578646.20   3295687.43   0.00
578842.13   3309423.20   0.00
578901.33   3292730.80   0.00
576666.16   3301939.45   0.00
564836.57   3300137.03   0.00
571817.99   3305345.93   0.00
565096.59   3296707.97   0.00
563682.97   3304118.47   0.00
568371.84   3300017.40   0.00
578614.46   3291979.43   0.00
565146.64   3293654.90   0.00
570690.02   3302132.33   0.00
579494.00   3304365.06   0.00
572820.22   3306443.98   0.00
574022.64   3299676.20   0.00
566326.49   3299199.50   0.00
561123.69   3306683.25   0.00
567130.34   3291046.17   0.00
563629.26   3302567.52   0.00
576658.83   3308766.44   0.00
578002.26   3297517.32   0.00
575610.22   3306484.88   0.00
563200.78   3300644.86   0.00
568690.45   3303958.56   0.00
568327.28   3309537.34   0.00
578457.59   3297551.50   0.00
562187.57   3294072.39   0.00
576382.34   3299536.42   0.00
577898.50   3295109.41   0.00
569272.74   3291337.32   0.00
575648.67   3308691.37   0.00
569165.32   3306346.32   0.00
576756.49   3296378.98   0.00
564823.15   3307932.68   0.00
572139.65   3292345.65   0.00
562958.46   3298272.96   0.00
578322.09   3307848.45   0.00
577308.27   3303630.18   0.00
564107.18   3303713.80   0.00
573683.28   3291694.39   0.00
561038.85   3291452.07   0.00
569123.20   3306631.37   0.00
560777.00   3293632.92   0.00
573276.77   3297436.14   0.00
572513.20   3304139.23   0.00
570129.09   3305247.66   0.00
563545.64   3298930.94   0.00
568212.53   3305220.19   0.00
576153.45   3297945.80   0.00
577414.47   3308601.64   0.00
563870.36   3308750.57   0.00
560512.10   3300621.05   0.00
560312.51   3292579.42   0.00
577562.79   3299833.06   0.00
563659.78   3303381.15   0.00
571263.16   3294519.79   0.00
569930.11   3300494.09   0.00
571418.20   3301800.90   0.00
578166.45   3305584.58   0.00
566632.28   3305054.78   0.00
560665.91   3304465.77   0.00
561350.14   3295287.64   0.00
561371.50   3304423.66   0.00
566382.64   3292075.26   0.00
575550.40   3307676.32   0.00
561021.15   3309699.09   0.00
573885.92   3291591.24   0.00
574890.59   3304097.11   0.00
564116.95   3296286.81   0.00
567647.94   3306270.64   0.00
573329.87   3290237.43   0.00
574658.65   3297751.09   0.00
564047.98   3294517.96   0.00
576772.97   3293769.04   0.00
567230.45   3296298.41   0.00
562332.22   3309741.20   0.00
565312.05   3292227.85   0.00
579525.13   3296697.59   0.00
568409.07   3292322.46   0.00
567216.41   3301293.07   0.00
576807.76   3304989.47   0.00
562386.55   3295995.67   0.00
572874.54   3293802.61   0.00
572289.80   3295111.24   0.00
575500.35   3306669.82   0.00
569463.18   3302244.03   0.00
560210.58   3307999.82   0.00
577721.49   3304830.77   0.00
578066.35   3294506.36   0.00
567242.04   3301368.76   0.00
576470.84   3305272.07   0.00
566885.59   3296967.38   0.00
575030.98   3306688.13   0.00
571862.54   3292841.88   0.00
579564.20   3302907.50   0.00
574878.38   3305376.45   0.00
567410.50   3292429.27   0.00
578880.58   3300387.28   0.00
567148.66   3301444.44   0.00
579531.85   3298200.32   0.00
565854.67   3294553.36   0.00
575533.31   3295180.82   0.00
567022.92   3293506.58   0.00
574929.65   3297325.66   0.00
572281.87   3304565.87   0.00
575507.68   3291557.05   0.00
570014.34   3305128.03   0.00
567426.37   3290333.87   0.00
564024.78   3290233.16   0.00
576201.67   3295209.51   0.00
565369.43   3309579.45   0.00
574158.76   3294956.21   0.00
560469.99   3295665.46   0.00
578494.22   3303893.86   0.00
578648.64   3293700.67   0.00
564060.79   3296025.57   0.00
572196.42   3293888.67   0.00
569007.23   3300632.65   0.00
572110.97   3296725.67   0.00
561385.54   3294929.35   0.00
572618.18   3291926.94   0.00
564873.81   3299418.62   0.00
567610.71   3301612.29   0.00
571713.61   3291564.38   0.00
572125.00   3308377.64   0.00
561003.45   3303414.72   0.00
571982.18   3298868.07   0.00
570472.12   3298788.11   0.00
574720.91   3303491.62   0.00
579846.80   3295661.18   0.00
564936.06   3302881.86   0.00
573951.23   3309373.15   0.00
577167.88   3301750.85   0.00
563659.17   3302276.38   0.00
569444.26   3300748.01   0.00
572817.16   3295458.54   0.00
570623.49   3306946.93   0.00
569272.74   3308159.73   0.00
564636.37   3293597.52   0.00
568130.13   3300506.30   0.00
564783.47   3309757.68   0.00
565355.39   3305197.00   0.00
561184.73   3290426.65   0.00
569859.31   3303751.03   0.00
574523.15   3307825.86   0.00
572180.55   3292959.69   0.00
579200.42   3294420.91   0.00
577897.27   3297152.93   0.00
569034.09   3298339.49   0.00
563888.67   3291912.29   0.00
568618.43   3301788.08   0.00
565576.34   3294855.49   0.00
563469.34   3303106.48   0.00
573259.68   3309114.35   0.00
572092.65   3293081.15   0.00
565685.60   3295133.82   0.00
573081.45   3306135.75   0.00
578969.70   3296419.26   0.00
570384.84   3297033.30   0.00
578985.56   3294849.39   0.00
569862.97   3303713.19   0.00
575364.85   3301185.03   0.00
570254.83   3306879.18   0.00
565220.50   3296402.78   0.00
561688.28   3306979.89   0.00
564721.21   3309470.20   0.00
574852.14   3309186.99   0.00
576641.13   3307188.63   0.00
573954.89   3297013.15   0.00
572014.53   3301740.47   0.00
576605.12   3305185.40   0.00
574014.10   3291545.46   0.00
573721.73   3292400.59   0.00
562182.07   3301073.34   0.00
572613.91   3304591.51   0.00
565139.32   3295213.78   0.00
576349.99   3309321.88   0.00
579891.96   3293856.93   0.00
562537.92   3291939.76   0.00
565867.49   3302283.09   0.00
574647.05   3294122.44   0.00
571804.56   3302998.44   0.00
568990.14   3305411.24   0.00
563613.39   3304648.88   0.00
570502.64   3308397.78   0.00
571343.12   3293620.72   0.00
560424.82   3308156.07   0.00
563372.91   3303965.88   0.00
569032.87   3306564.84   0.00
565955.38   3291270.79   0.00
576528.82   3292128.97   0.00
576237.07   3306099.73   0.00
575220.19   3305945.31   0.00
566880.09   3292622.15   0.00
576113.77   3294413.59   0.00
570409.86   3308079.78   0.00
573050.33   3309342.63   0.00
561414.23   3308676.11   0.00
567503.28   3306050.90   0.00
564721.21   3297553.94   0.00
567159.64   3300115.67   0.00
567676.63   3300463.58   0.00
561427.66   3293366.19   0.00
564646.75   3304742.27   0.00
566970.43   3309765.62   0.00
571875.97   3307253.33   0.00
566412.55   3291799.98   0.00
560817.90   3306885.89   0.00
573332.93   3298003.78   0.00
568072.76   3307250.89   0.00
566669.52   3292234.57   0.00
570043.03   3305204.32   0.00
567666.25   3305339.21   0.00
560448.62   3290803.25   0.00
562484.82   3299822.08   0.00
578817.71   3294347.06   0.00
563599.96   3298150.27   0.00
568070.93   3306101.57   0.00
573115.02   3305312.97   0.00
569344.77   3304348.58   0.00
561112.70   3306265.76   0.00
572156.13   3297383.04   0.00
562172.31   3308882.41   0.00
568048.34   3295077.06   0.00
563174.54   3293040.86   0.00
565838.19   3295637.99   0.00
565519.58   3296462.60   0.00
576589.25   3303191.93   0.00
574886.32   3297939.09   0.00
566433.91   3301808.22   0.00
561655.32   3308566.24   0.00
565379.19   3301595.20   0.00
565121.01   3291606.49   0.00
570206.00   3302493.06   0.00
564612.57   3301617.79   0.00
569600.51   3291383.71   0.00
570664.39   3303452.56   0.00
569632.86   3298150.88   0.00
579340.80   3301779.53   0.00
567716.91   3306304.21   0.00
562855.31   3301725.21   0.00
573169.96   3303804.74   0.00
579602.65   3291281.17   0.00
562493.36   3309705.80   0.00
576726.58   3306092.41   0.00
567517.93   3302242.19   0.00
568360.24   3307248.45   0.00
564508.80   3303990.30   0.00
562645.34   3292717.37   0.00
562387.77   3309721.06   0.00
560670.80   3293027.44   0.00
578172.55   3292570.88   0.00
560453.51   3291839.66   0.00
577767.88   3294170.05   0.00
569073.76   3302019.41   0.00
570239.57   3294321.42   0.00
576110.11   3297850.58   0.00
573685.11   3305895.87   0.00
571481.06   3294000.98   0.00
560828.27   3290529.19   0.00
560828.27   3291872.62   0.00
562475.05   3300781.58   0.00
561568.04   3303959.78   0.00
576934.72   3304350.41   0.00
572720.73   3296837.98   0.00
563547.47   3295992.61   0.00
561666.92   3303415.94   0.00
568444.47   3292760.09   0.00
560935.09   3305064.55   0.00
560647.60   3298180.18   0.00
578155.46   3294255.50   0.00
566656.09   3291009.55   0.00
572299.57   3298336.44   0.00
561627.25   3304181.95   0.00
579344.46   3295056.31   0.00
565290.08   3309576.40   0.00
560459.00   3300481.89   0.00
560705.59   3294228.03   0.00
575873.90   3299915.46   0.00
564007.69   3303617.36   0.00
577520.68   3302449.72   0.00
563239.84   3297641.83   0.00
563601.18   3309778.44   0.00
574425.49   3294923.25   0.00
568188.12   3299889.22   0.00
572985.02   3291044.95   0.00
568990.75   3296266.67   0.00
568631.24   3306372.57   0.00
566408.89   3303226.72   0.00
561864.68   3309059.42   0.00
577005.52   3298006.84   0.00
570199.29   3308881.19   0.00
574510.94   3300244.45   0.00
562233.95   3307509.08   0.00
561497.24   3309457.38   0.00
567707.14   3300858.49   0.00
564842.07   3291159.70   0.00
561645.56   3299126.87   0.00
578099.92   3302237.92   0.00
570749.23   3300160.22   0.00
563916.14   3296201.97   0.00
560115.97   3301755.12   0.00
579613.64   3298955.96   0.00
568454.85   3308540.60   0.00
579049.04   3295689.26   0.00
569891.05   3299047.52   0.00
573903.01   3299537.03   0.00
570502.64   3308605.30   0.00
567498.40   3302610.86   0.00
577709.28   3293675.65   0.00
564283.58   3300050.36   0.00
570634.48   3293266.09   0.00
568108.77   3307700.13   0.00
569571.21   3293030.49   0.00
572412.49   3304040.96   0.00
572674.95   3307694.02   0.00
575449.69   3297014.98   0.00
578004.09   3307423.63   0.00
563679.92   3306351.21   0.00
579042.94   3303768.12   0.00
576454.36   3302020.02   0.00
571823.48   3300793.18   0.00
575101.17   3309456.16   0.00
561770.68   3307035.43   0.00
569564.50   3302155.52   0.00
568405.41   3293905.76   0.00
565702.08   3292285.84   0.00
576017.94   3296158.64   0.00
566367.99   3299925.23   0.00
568446.91   3300060.12   0.00
569416.79   3291558.89   0.00
576085.70   3294872.59   0.00
575740.84   3308467.36   0.00
573234.05   3293289.28   0.00
570473.95   3295605.64   0.00
573934.75   3296435.13   0.00
570485.55   3291635.79   0.00
564405.65   3309065.52   0.00
561286.66   3290698.26   0.00
560200.81   3300581.99   0.00
576476.33   3296579.79   0.00
566222.11   3297499.62   0.00
562847.38   3299880.06   0.00
567708.98   3302977.69   0.00
564292.73   3298818.02   0.00
570328.07   3309049.65   0.00
567613.15   3294290.90   0.00
577490.16   3297171.24   0.00
563369.24   3299819.64   0.00
563018.28   3292717.98   0.00
564900.66   3296998.50   0.00
567295.14   3309047.82   0.00
578628.50   3297082.13   0.00
575005.95   3306760.77   0.00
568775.29   3299324.63   0.00
562613.61   3303781.55   0.00
569623.71   3306708.27   0.00
573684.50   3301885.13   0.00
568439.59   3309673.45   0.00
570186.47   3305290.99   0.00
572181.77   3298484.76   0.00
577896.05   3296955.78   0.00
561127.35   3294857.94   0.00
574022.64   3308187.81   0.00
562540.36   3303461.10   0.00
575195.78   3307198.40   0.00
567494.13   3293932.62   0.00
573915.22   3302234.26   0.00
563993.04   3294027.22   0.00
561617.48   3304899.75   0.00
569503.46   3304518.88   0.00
566455.89   3309295.63   0.00
576024.66   3296490.68   0.00
563941.16   3292612.99   0.00
570823.08   3301630.60   0.00
568552.51   3292789.39   0.00
565955.99   3296156.80   0.00
564455.09   3308863.49   0.00
579711.29   3309006.93   0.00
563441.88   3299645.07   0.00
563081.76   3294903.71   0.00
568225.35   3306343.88   0.00
574410.23   3302936.80   0.00
569209.27   3294750.51   0.00
575314.80   3301264.99   0.00
572858.06   3302626.73   0.00
571036.10   3308590.66   0.00
569798.88   3307909.48   0.00
568320.57   3293003.02   0.00
560766.62   3303361.61   0.00
573967.71   3308843.96   0.00
568534.20   3293292.34   0.00
567164.53   3292190.01   0.00
573937.80   3297978.15   0.00
568739.89   3305609.61   0.00
564131.60   3301393.17   0.00
560448.62   3292785.73   0.00
571196.63   3307894.83   0.00
577432.17   3293663.44   0.00
569216.59   3303475.75   0.00
566953.34   3300715.05   0.00
567970.82   3307213.66   0.00
576560.56   3306973.78   0.00
571338.24   3308534.50   0.00
564777.98   3306445.81   0.00
578560.75   3295930.36   0.00
577468.18   3297528.31   0.00
576484.88   3292741.78   0.00
562980.44   3290066.53   0.00
560898.46   3305635.24   0.00
569214.15   3306663.72   0.00
575101.17   3301404.77   0.00
575720.08   3298869.90   0.00
563819.09   3297714.47   0.00
563966.19   3308891.57   0.00
570603.96   3303415.94   0.00
578895.84   3297420.27   0.00
576824.85   3294054.69   0.00
564890.90   3308228.71   0.00
570395.21   3298207.04   0.00
569288.00   3290142.22   0.00
562346.87   3300248.12   0.00
576544.08   3307025.67   0.00
579381.08   3295204.63   0.00
566200.75   3296393.63   0.00
570518.51   3301291.85   0.00
577760.55   3307290.57   0.00
575983.76   3305778.68   0.00
575598.62   3298042.85   0.00
576432.39   3309793.08   0.00
577045.81   3304523.76   0.00
570660.12   3307699.51   0.00
576750.39   3299550.46   0.00
579912.11   3306672.26   0.00
570466.02   3294040.04   0.00
566916.71   3302088.38   0.00
571368.14   3300544.76   0.00
567776.12   3294365.98   0.00
562040.47   3309800.41   0.00
564825.59   3302873.32   0.00
575249.49   3300901.21   0.00
578602.86   3302530.90   0.00
566629.23   3295738.09   0.00
567037.57   3298738.67   0.00
572414.93   3298318.12   0.00
569996.03   3306244.39   0.00
575327.01   3309589.22   0.00
567300.64   3307582.32   0.00
571753.90   3298399.30   0.00
568351.08   3296709.80   0.00
563348.49   3299217.20   0.00
561474.04   3303464.16   0.00
566159.25   3297227.39   0.00
561121.25   3304460.28   0.00
560426.65   3291444.14   0.00
561046.17   3296064.64   0.00
574172.80   3296445.51   0.00
571582.38   3295059.97   0.00
563697.62   3293377.79   0.00
569147.01   3302633.44   0.00
564122.44   3290833.16   0.00
576097.90   3297306.74   0.00
573091.83   3306240.73   0.00
579065.52   3292442.70   0.00
560765.40   3308386.18   0.00
563885.62   3303939.02   0.00
569227.58   3291693.78   0.00
575264.14   3303746.15   0.00
574428.54   3302891.02   0.00
579283.43   3304833.22   0.00
573798.64   3290672.63   0.00
576896.27   3293221.53   0.00
572645.04   3299009.67   0.00
566513.26   3292712.49   0.00
572465.59   3294707.17   0.00
563820.92   3297936.03   0.00
574300.97   3309851.68   0.00
576949.98   3301346.78   0.00
560248.42   3309756.46   0.00
565119.17   3309788.81   0.00
566272.16   3307053.74   0.00
578883.63   3296255.07   0.00
569416.18   3292531.21   0.00
562566.61   3303360.39   0.00
569784.84   3297911.62   0.00
579874.26   3299327.07   0.00
561851.86   3290911.89   0.00
565962.71   3307698.90   0.00
571075.78   3297447.13   0.00
572059.69   3307348.55   0.00
573193.76   3303245.64   0.00
572153.69   3292758.87   0.00
565388.96   3304851.53   0.00
562329.17   3308540.60   0.00
565252.24   3305247.05   0.00
576383.56   3295071.57   0.00
576337.17   3309678.33   0.00
560852.69   3295912.66   0.00
568448.13   3297296.37   0.00
562591.02   3307585.38   0.00
570776.70   3294246.35   0.00
571999.27   3302372.81   0.00
566016.42   3303828.55   0.00
575050.51   3304745.32   0.00
563575.55   3299345.99   0.00
577230.14   3292047.79   0.00
560022.58   3295285.81   0.00
572510.15   3300070.50   0.00
564876.86   3302436.29   0.00
560491.35   3304120.30   0.00
579880.37   3302574.24   0.00
564834.13   3296234.93   0.00
569865.41   3308354.44   0.00
576101.57   3309148.53   0.00
573361.00   3304012.27   0.00
572143.31   3307642.14   0.00
571033.05   3292515.34   0.00
579143.04   3297900.02   0.00
560116.58   3304786.83   0.00
566454.66   3295504.32   0.00
572944.12   3296617.02   0.00
578353.83   3302678.61   0.00
567693.11   3308905.61   0.00
575824.46   3295421.92   0.00
569501.02   3296839.81   0.00
571516.46   3291149.33   0.00
570041.81   3303649.71   0.00
570984.83   3297461.17   0.00
563711.66   3304554.28   0.00
563349.71   3292672.20   0.00
568540.30   3296528.52   0.00
574489.58   3298729.51   0.00
569952.70   3299520.55   0.00
565900.45   3297126.07   0.00
575507.07   3304730.67   0.00
572349.01   3308458.20   0.00
578735.92   3295594.04   0.00
561430.71   3306236.46   0.00
560212.41   3297077.85   0.00
568175.30   3305577.26   0.00
563972.90   3298926.66   0.00
567811.52   3297406.84   0.00
577403.49   3308478.96   0.00
579821.77   3308794.52   0.00
572743.92   3298672.75   0.00
566411.94   3300044.86   0.00
578309.27   3306881.62   0.00
578521.68   3299173.86   0.00
577560.96   3290186.77   0.00
572491.84   3304390.70   0.00
564162.11   3292726.52   0.00
570530.72   3295213.17   0.00
571131.32   3290733.66   0.00
568087.41   3302844.02   0.00
562215.64   3290900.91   0.00
561267.13   3300423.29   0.00
563628.65   3307686.70   0.00
577409.59   3303794.98   0.00
564254.28   3295190.59   0.00
561953.79   3303404.34   0.00
562454.91   3299230.63   0.00
564726.71   3297950.07   0.00
567611.32   3305232.40   0.00
578756.07   3290424.82   0.00
574506.06   3307568.29   0.00
574760.58   3297159.64   0.00
578687.70   3295968.20   0.00
564422.74   3290501.11   0.00
570937.22   3304621.42   0.00
575575.43   3305748.77   0.00
578961.76   3299600.51   0.00
572430.19   3292973.11   0.00
574432.20   3290232.55   0.00
563967.41   3304343.09   0.00
573509.93   3300040.59   0.00
573617.97   3297583.85   0.00
568963.90   3302873.32   0.00
573356.73   3306197.39   0.00
562020.33   3299866.02   0.00
575334.94   3297057.71   0.00
572063.36   3302839.75   0.00
564177.37   3306024.66   0.00
572308.73   3299772.03   0.00
563073.21   3292177.80   0.00
569584.03   3307962.58   0.00
576769.92   3301322.37   0.00
576332.90   3290522.48   0.00
564616.23   3299364.30   0.00
572968.54   3301805.78   0.00
566767.17   3306203.50   0.00
568709.37   3297408.06   0.00
576673.48   3290752.59   0.00
579012.42   3294371.47   0.00
562990.20   3297721.18   0.00
567730.95   3297195.04   0.00
574023.87   3306773.58   0.00
572131.72   3295304.12   0.00
567837.15   3294699.85   0.00
578878.75   3307580.49   0.00
561154.82   3301225.32   0.00
569126.87   3299591.36   0.00
560171.51   3309062.47   0.00
560838.04   3309143.04   0.00
566405.84   3298860.13   0.00
566450.39   3305768.30   0.00
560715.96   3309655.14   0.00
574019.59   3299798.88   0.00
578606.52   3305455.18   0.00
569969.79   3306620.99   0.00
579942.63   3298581.80   0.00
571565.90   3301755.73   0.00
566214.79   3290395.52   0.00
567235.94   3292387.77   0.00
568459.12   3300028.38   0.00
572875.15   3300960.42   0.00
578966.03   3301749.63   0.00
562246.77   3306465.96   0.00
569907.53   3301589.71   0.00
579613.64   3299058.50   0.00
572003.54   3293847.16   0.00
572714.62   3293610.34   0.00
576347.54   3308101.14   0.00
574228.95   3297842.04   0.00
572526.02   3307359.54   0.00
569828.79   3300641.19   0.00
566149.48   3307963.81   0.00
560969.88   3296207.46   0.00
568925.44   3301875.97   0.00
560524.92   3309642.93   0.00
564387.95   3291973.94   0.00
569400.92   3299605.40   0.00
562428.66   3300982.39   0.00
572249.52   3303669.24   0.00
565727.71   3304652.55   0.00
560414.44   3301993.77   0.00
561236.61   3309839.47   0.00
560222.17   3304947.36   0.00
579817.50   3308070.01   0.00
574752.65   3300293.28   0.00
577168.49   3305259.87   0.00
577208.17   3305579.09   0.00
579177.22   3298175.91   0.00
564015.02   3301338.24   0.00
564795.68   3298288.83   0.00
565774.10   3290744.65   0.00
569593.80   3293628.65   0.00
564182.87   3301332.13   0.00
563090.91   3309279.76   0.00
573065.58   3294408.09   0.00
563008.51   3297122.41   0.00
571628.16   3297797.48   0.00
579561.75   3295472.58   0.00
568062.38   3307516.40   0.00
572907.50   3309214.45   0.00
561630.91   3294030.88   0.00
576894.44   3291074.25   0.00
561349.53   3298703.88   0.00
572212.29   3294652.85   0.00
569397.87   3296058.53   0.00
562093.57   3299834.28   0.00
567382.43   3307497.48   0.00
573671.68   3301208.23   0.00
573574.63   3302082.89   0.00
578126.16   3300122.99   0.00
569250.77   3290017.70   0.00
572751.85   3290996.73   0.00
562260.20   3304443.19   0.00
578055.97   3302511.98   0.00
565945.01   3297182.84   0.00
573026.52   3304313.79   0.00
561528.98   3304061.71   0.00
561687.67   3299848.93   0.00
562122.87   3305411.85   0.00
574069.03   3295955.38   0.00
566439.41   3297403.79   0.00
574710.53   3309838.86   0.00
560373.55   3299825.74   0.00
561839.66   3304053.16   0.00
574552.45   3295925.47   0.00
570331.74   3290119.63   0.00
575985.60   3309954.83   0.00
561581.47   3291397.75   0.00
561947.08   3298028.81   0.00
573423.26   3305843.38   0.00
574207.59   3297936.03   0.00
573205.97   3299270.30   0.00
561737.11   3293514.51   0.00
567160.25   3309750.97   0.00
570020.45   3299223.30   0.00
569184.85   3293766.59   0.00
565085.60   3300536.21   0.00
562161.32   3294750.51   0.00
570398.27   3295782.65   0.00
574944.30   3304629.35   0.00
564719.38   3295052.03   0.00
568130.13   3299000.52   0.00
579075.29   3301802.12   0.00
571750.24   3296572.47   0.00
560946.07   3292778.41   0.00
567994.02   3303480.03   0.00
563811.76   3301890.62   0.00
562102.73   3293112.89   0.00
570170.60   3303644.22   0.00
574547.56   3302073.73   0.00
566160.47   3301783.20   0.00
577625.05   3292896.82   0.00
575908.69   3298741.11   0.00
569590.14   3304146.55   0.00
573729.67   3291543.63   0.00
569454.63   3298526.87   0.00
562302.93   3309780.27   0.00
565570.24   3309621.57   0.00
574951.02   3301268.04   0.00
561133.46   3297892.09   0.00
570141.30   3301041.60   0.00
569721.98   3296559.65   0.00
576345.71   3309285.26   0.00
563999.15   3297995.24   0.00
575368.51   3293830.68   0.00
570708.94   3301238.14   0.00
562285.84   3302863.55   0.00
575076.75   3291279.95   0.00
570103.46   3303430.59   0.00
567762.08   3290725.73   0.00
577267.98   3291411.79   0.00
577465.13   3294462.42   0.00
566156.19   3308552.20   0.00
562323.68   3307965.03   0.00
570668.66   3292185.13   0.00
563231.91   3299854.43   0.00
561041.29   3293290.51   0.00
572186.04   3309345.68   0.00
564019.29   3308483.84   0.00
578803.67   3299194.62   0.00
566496.17   3301579.94   0.00
568129.52   3294787.13   0.00
560765.40   3300357.98   0.00
572853.79   3299977.11   0.00
579492.78   3304139.84   0.00
573069.25   3290314.34   0.00
578536.94   3307814.26   0.00
566695.76   3294276.86   0.00
575756.71   3297934.81   0.00
563689.69   3303136.39   0.00
563908.20   3306512.96   0.00
567171.85   3300081.48   0.00
565780.82   3298125.25   0.00
574590.29   3309224.83   0.00
569670.71   3295975.52   0.00
562046.57   3295115.51   0.00
573343.91   3302519.91   0.00
564920.80   3293389.39   0.00
574592.73   3300288.40   0.00
577894.83   3303171.18   0.00
576521.50   3308530.23   0.00
567527.70   3301861.93   0.00
565686.21   3301300.39   0.00
560490.74   3292935.88   0.00
571205.79   3302621.23   0.00
560590.23   3307368.69   0.00
562976.17   3304332.71   0.00
577705.01   3309320.66   0.00
577117.83   3302268.44   0.00
561763.36   3306709.49   0.00
566762.29   3296375.93   0.00
564887.23   3297285.38   0.00
566326.49   3290406.51   0.00
564817.65   3290839.26   0.00
567384.26   3296799.52   0.00
572762.84   3298172.25   0.00
574262.52   3302387.46   0.00
578779.87   3307444.38   0.00
577491.38   3300549.03   0.00
577821.59   3298530.53   0.00
573231.60   3305428.94   0.00
569573.66   3296016.42   0.00
566803.19   3293852.66   0.00
575206.15   3291442.30   0.00
568435.93   3290568.25   0.00
564160.28   3295437.79   0.00
579379.86   3302423.47   0.00
574106.27   3290357.68   0.00
576484.27   3297119.97   0.00
577180.70   3304056.22   0.00
573384.81   3292161.93   0.00
575646.84   3295415.20   0.00
566410.11   3309624.01   0.00
560090.95   3292260.20   0.00
563349.71   3302361.83   0.00
573280.43   3292275.46   0.00
563187.35   3307299.72   0.00
572812.28   3307562.18   0.00
564944.00   3291406.90   0.00
575676.14   3303446.46   0.00
573744.32   3305999.63   0.00
577860.04   3292172.92   0.00
562235.79   3294982.45   0.00
572110.97   3292111.27   0.00
575482.04   3292664.88   0.00
576994.54   3293082.98   0.00
577461.47   3296772.06   0.00
560360.12   3298459.73   0.00
567287.21   3292274.24   0.00
570354.32   3304636.68   0.00
563286.84   3291663.87   0.00
577089.14   3308513.14   0.00
563049.41   3307300.94   0.00
578103.58   3303612.48   0.00
577579.88   3301452.38   0.00
570741.90   3295452.44   0.00
567676.63   3309660.63   0.00
564565.57   3296802.58   0.00
560667.13   3303042.39   0.00
576934.11   3293448.59   0.00
575610.22   3305171.36   0.00
564868.92   3301089.21   0.00
575107.88   3309149.75   0.00
576341.44   3303990.30   0.00
571839.96   3290501.11   0.00
574086.12   3296021.91   0.00
567953.12   3301509.14   0.00
575091.40   3294707.79   0.00
575422.22   3302624.90   0.00
578872.04   3308898.89   0.00
575516.22   3296573.08   0.00
567654.04   3290708.64   0.00
565492.11   3300774.25   0.00
571608.02   3292338.94   0.00
570635.70   3303716.85   0.00
562232.73   3298399.30   0.00
569783.01   3300893.28   0.00
567041.84   3294369.03   0.00
572441.79   3295940.12   0.00
568653.22   3301815.55   0.00
575638.90   3302589.50   0.00
561426.44   3300993.38   0.00
578621.17   3293072.60   0.00
568756.98   3291451.46   0.00
563530.99   3308590.04   0.00
574163.64   3291276.28   0.00
560183.72   3297475.81   0.00
569288.61   3305587.63   0.00
563073.82   3296690.27   0.00
571939.45   3304919.89   0.00
578728.60   3302245.25   0.00
577289.35   3304115.42   0.00
571541.49   3304211.25   0.00
575371.56   3302341.07   0.00
566206.85   3291913.51   0.00
577985.78   3294870.75   0.00
574880.83   3304951.63   0.00
568143.56   3297249.37   0.00
567191.38   3295657.52   0.00
575181.13   3292459.79   0.00
571229.59   3298637.35   0.00
568652.00   3301728.26   0.00
563638.42   3292994.48   0.00
574146.55   3309584.95   0.00
576931.06   3292880.95   0.00
564139.53   3303808.40   0.00
562157.05   3291992.25   0.00
567010.10   3300875.58   0.00
575049.90   3297630.24   0.00
567343.36   3297549.06   0.00
563770.87   3299966.73   0.00
560650.04   3299215.98   0.00
566386.30   3292121.65   0.00
575629.14   3305616.93   0.00
576188.24   3306689.96   0.00
567082.74   3304573.20   0.00
562995.09   3304335.76   0.00
572635.27   3294359.87   0.00
568561.05   3300086.98   0.00
576353.65   3305323.95   0.00
564197.52   3302946.56   0.00
572413.71   3301391.34   0.00
568758.81   3294447.16   0.00
571929.07   3292083.19   0.00
575098.73   3301780.14   0.00
566068.30   3295662.40   0.00
563127.54   3291119.42   0.00
568587.30   3304035.46   0.00
567602.77   3296762.90   0.00
570898.16   3290043.95   0.00
578760.34   3291720.63   0.00
572807.40   3307758.11   0.00
563930.78   3295375.53   0.00
562035.58   3306403.70   0.00
568256.48   3303836.48   0.00
565660.57   3308550.98   0.00
562631.31   3298609.88   0.00
566588.95   3293181.86   0.00
576995.76   3299223.91   0.00
568202.15   3294267.10   0.00
567102.27   3295415.81   0.00
560281.38   3295474.41   0.00
572895.29   3304517.04   0.00
569358.81   3291638.23   0.00
576601.46   3309660.63   0.00
566593.83   3297607.04   0.00
578682.82   3304427.93   0.00
576324.35   3295103.92   0.00
579763.79   3299576.10   0.00
578402.05   3298214.36   0.00
566656.09   3297450.18   0.00
567444.07   3308138.37   0.00
570618.00   3309719.23   0.00
562121.04   3297818.23   0.00
575953.86   3304062.32   0.00
567611.32   3297079.68   0.00
567101.66   3295416.43   0.00
564344.00   3298905.30   0.00
572316.05   3307430.34   0.00
566154.36   3297459.33   0.00
572077.39   3299725.03   0.00
560981.48   3298506.73   0.00
570354.93   3306613.06   0.00
577228.31   3292827.85   0.00
576845.61   3302879.42   0.00
568906.52   3293274.64   0.00
578315.99   3302261.73   0.00
562704.55   3306083.25   0.00
567163.91   3304248.48   0.00
560088.50   3297061.98   0.00
565345.62   3294824.98   0.00
577565.23   3303300.58   0.00
571761.83   3296787.93   0.00
578240.30   3290997.34   0.00
571258.89   3295254.68   0.00
577787.41   3290058.60   0.00
573353.07   3293993.04   0.00
577954.65   3306068.00   0.00
578801.23   3308202.46   0.00
570738.85   3300270.09   0.00
562155.22   3309351.79   0.00
566346.63   3298191.78   0.00
568415.17   3307728.81   0.00
568069.09   3297507.55   0.00
571905.27   3308296.46   0.00
567195.04   3295801.57   0.00
575508.29   3305504.01   0.00
561094.39   3308831.75   0.00
578372.14   3292659.99   0.00
567580.80   3299920.96   0.00
570216.38   3291510.06   0.00
578695.64   3291120.03   0.00
560373.55   3297626.58   0.00
567027.80   3296739.71   0.00
579670.40   3307247.84   0.00
567701.65   3309897.46   0.00
563294.78   3301186.25   0.00
569146.40   3302695.70   0.00
572760.40   3291434.37   0.00
575787.22   3290657.98   0.00
565099.03   3306086.92   0.00
575770.74   3302050.54   0.00
567403.18   3298210.70   0.00
576857.81   3302701.80   0.00
564846.95   3294286.63   0.00
563600.57   3296969.21   0.00
560307.02   3307843.56   0.00
578942.23   3295453.66   0.00
573711.36   3293911.25   0.00
563343.61   3290098.27   0.00
579238.26   3309926.76   0.00
574585.41   3307299.11   0.00
568491.47   3298700.83   0.00
561351.97   3299642.63   0.00
577782.53   3299087.19   0.00
573735.16   3306908.47   0.00
567629.63   3299967.96   0.00
563768.43   3306945.10   0.00
572618.18   3303186.44   0.00
579135.72   3307064.73   0.00
569728.08   3291048.62   0.00
563161.11   3296561.48   0.00
563274.64   3304023.87   0.00
564216.44   3290993.68   0.00
574562.82   3304257.64   0.00
567668.69   3308844.57   0.00
574402.91   3290539.57   0.00
573485.52   3291191.44   0.00
566598.10   3300336.62   0.00
572638.33   3305015.72   0.00
560536.52   3304519.49   0.00
565414.59   3300753.50   0.00
561006.50   3290413.22   0.00
574768.52   3304747.76   0.00
573364.06   3298794.21   0.00
577836.85   3297197.49   0.00
572179.94   3290451.06   0.00
568746.60   3296241.04   0.00
571486.56   3307947.94   0.00
575832.39   3298799.71   0.00
564748.07   3308202.46   0.00
566394.24   3298801.54   0.00
572688.99   3291514.33   0.00
562120.43   3293416.24   0.00
567091.89   3302662.13   0.00
578301.95   3297919.55   0.00
568703.88   3309689.93   0.00
569950.87   3299816.58   0.00
567362.29   3296022.52   0.00
577974.18   3292847.38   0.00
562478.10   3291524.09   0.00
578493.61   3301505.48   0.00
571992.55   3298122.81   0.00
568468.28   3296677.45   0.00
567935.42   3295634.33   0.00
570727.26   3293056.12   0.00
566714.07   3303406.17   0.00
571536.61   3308922.09   0.00
572246.47   3303403.12   0.00
573837.09   3298938.87   0.00
560076.30   3300369.58   0.00
579265.72   3300587.48   0.00
560589.62   3304680.62   0.00
562095.40   3304844.20   0.00
569456.47   3293517.56   0.00
568214.36   3291756.04   0.00
563422.35   3295990.17   0.00
562261.42   3301515.24   0.00
569579.76   3297819.45   0.00
576061.28   3301665.40   0.00
566240.42   3291231.12   0.00
561465.50   3301073.95   0.00
563532.21   3305656.00   0.00
560738.55   3291278.73   0.00
561848.81   3304881.44   0.00
577603.08   3305850.09   0.00
576277.96   3306275.52   0.00
562076.48   3298374.28   0.00
565125.28   3307700.13   0.00
572223.88   3309709.46   0.00
570672.93   3297749.26   0.00
565943.78   3305112.77   0.00
570284.13   3294931.18   0.00
565924.25   3291880.55   0.00
565983.46   3291420.33   0.00
570885.34   3298122.20   0.00
570644.86   3307007.35   0.00
576235.24   3303285.93   0.00
578899.50   3308861.66   0.00
577266.15   3301073.95   0.00
560896.63   3302751.24   0.00
578014.47   3305364.85   0.00
567049.17   3291322.67   0.00
578909.88   3299761.65   0.00
561865.29   3305081.64   0.00
566337.47   3301407.82   0.00
575020.60   3301689.20   0.00
577241.74   3299678.03   0.00
567774.29   3299211.71   0.00
561888.49   3300380.57   0.00
562867.52   3298931.55   0.00
577926.57   3296092.10   0.00
576016.11   3303358.56   0.00
578849.45   3293251.44   0.00
577135.53   3305060.88   0.00
570010.07   3296631.67   0.00
579414.65   3291939.76   0.00
575290.38   3301825.31   0.00
564368.42   3304579.30   0.00
567561.27   3296357.01   0.00
560990.63   3291282.39   0.00
566062.20   3300063.17   0.00
567131.57   3296436.96   0.00
573811.46   3305341.04   0.00
571230.81   3307821.59   0.00
578187.20   3307917.42   0.00
562522.05   3298481.70   0.00
567794.43   3308745.69   0.00
567847.53   3308805.51   0.00
568746.60   3297657.09   0.00
563187.35   3304413.28   0.00
573487.96   3299402.75   0.00
578050.48   3295498.83   0.00
565275.43   3292696.01   0.00
560837.43   3293236.79   0.00
571454.82   3302891.63   0.00
563307.60   3308886.68   0.00
568648.95   3298921.17   0.00
572267.22   3291215.86   0.00
572982.57   3295113.07   0.00
566614.58   3307874.08   0.00
578477.13   3308520.46   0.00
567862.79   3306326.18   0.00
576725.36   3292374.34   0.00
562257.15   3299992.98   0.00
560991.24   3296310.62   0.00
562626.42   3295205.85   0.00
567840.82   3293961.91   0.00
568079.47   3304604.94   0.00
579439.68   3308569.29   0.00
569684.74   3302612.69   0.00
579638.05   3297220.68   0.00
560246.59   3308601.03   0.00
566973.48   3304354.08   0.00
576309.70   3293374.74   0.00
577709.89   3305134.13   0.00
570513.63   3294608.29   0.00
562039.25   3309342.02   0.00
562429.27   3296844.08   0.00
566578.57   3306399.43   0.00
565988.95   3301692.86   0.00
566270.94   3302148.20   0.00
561649.22   3303849.91   0.00
578836.63   3308009.58   0.00
571401.10   3298559.83   0.00
564877.47   3293158.67   0.00
564762.11   3296150.09   0.00
566783.04   3300326.85   0.00
573863.34   3309259.62   0.00
569537.03   3295859.55   0.00
565768.00   3308388.01   0.00
576570.94   3294664.45   0.00
570139.47   3291389.81   0.00
563782.46   3290660.42   0.00
570386.67   3302541.89   0.00
564840.24   3293363.14   0.00
576411.02   3306799.83   0.00
570899.99   3301227.76   0.00
567076.63   3294880.52   0.00
577864.93   3292370.07   0.00
560539.57   3304789.88   0.00
564309.21   3303307.90   0.00
560546.89   3295415.20   0.00
573189.49   3296316.11   0.00
576838.28   3297819.45   0.00
560465.10   3306059.45   0.00
567776.12   3299852.60   0.00
563770.87   3306093.63   0.00
563328.35   3309707.63   0.00
574239.33   3305880.61   0.00
576525.16   3294047.98   0.00
564620.50   3298935.82   0.00
561514.94   3296333.81   0.00
576815.70   3292733.85   0.00
566355.17   3290960.11   0.00
561943.42   3300995.21   0.00
578645.59   3298847.93   0.00
576079.59   3308980.68   0.00
572142.09   3300101.63   0.00
564777.98   3292420.12   0.00
572476.58   3309365.22   0.00
579509.87   3300701.01   0.00
570092.47   3309493.39   0.00
579138.77   3304933.32   0.00
578543.66   3309174.78   0.00
579566.03   3301529.28   0.00
566259.35   3300118.72   0.00
564654.68   3291910.46   0.00
579921.26   3299441.82   0.00
561582.08   3308978.24   0.00
567555.77   3292874.23   0.00
573713.80   3290958.89   0.00
579491.56   3304409.62   0.00
574158.15   3293267.92   0.00
575275.73   3308026.06   0.00
573097.93   3298995.03   0.00
574709.92   3307103.18   0.00
562045.35   3298655.66   0.00
561101.72   3297158.42   0.00
568128.30   3299821.47   0.00
574870.45   3297531.36   0.00
561543.63   3297259.74   0.00
565629.44   3307632.37   0.00
569303.87   3304206.37   0.00
560870.39   3293393.05   0.00
578388.01   3295393.23   0.00
579375.59   3299533.98   0.00
561442.30   3302462.54   0.00
567477.03   3293277.08   0.00
568138.68   3292386.55   0.00
566298.41   3295130.16   0.00
575322.12   3309522.69   0.00
568093.51   3302366.71   0.00
579074.68   3291920.83   0.00
569812.31   3300821.86   0.00
561818.29   3302520.52   0.00
562021.55   3290641.50   0.00
577582.32   3305851.92   0.00
561300.09   3301594.59   0.00
568551.90   3290867.34   0.00
564232.92   3303583.79   0.00
576046.63   3290538.96   0.00
571134.98   3307976.01   0.00
579021.58   3298829.62   0.00
577628.10   3305377.67   0.00
563241.68   3295677.05   0.00
562190.01   3295482.96   0.00
574247.26   3300609.45   0.00
567807.86   3294613.79   0.00
577222.21   3305618.76   0.00
565857.11   3296581.62   0.00
576914.58   3307919.25   0.00
560334.48   3292494.58   0.00
560711.69   3293206.88   0.00
560562.15   3305135.96   0.00
578010.80   3290062.26   0.00
560500.50   3303534.35   0.00
578996.55   3306100.96   0.00
572780.54   3293360.09   0.00
565965.76   3306512.34   0.00
575593.13   3308762.17   0.00
560311.90   3305604.72   0.00
560551.16   3301275.98   0.00
578297.68   3291986.14   0.00
579658.80   3291428.27   0.00
578740.20   3297996.46   0.00
579496.44   3298662.37   0.00
575744.50   3294028.44   0.00
560769.68   3295205.24   0.00
579591.05   3298354.75   0.00
571330.91   3299509.57   0.00
578914.15   3303085.73   0.00
570792.57   3294889.68   0.00
567300.64   3306887.72   0.00
574883.88   3308973.97   0.00
567419.05   3295083.77   0.00
577646.41   3299607.84   0.00
575820.18   3297760.86   0.00
579611.80   3302826.32   0.00
561519.21   3306509.90   0.00
560076.30   3308518.02   0.00
561502.73   3300425.73   0.00
561612.60   3299411.91   0.00
566262.40   3301987.67   0.00
564915.92   3299011.51   0.00
578500.93   3293447.37   0.00
562144.84   3304097.11   0.00
578123.72   3294354.99   0.00
566850.80   3307421.19   0.00
576648.46   3290833.77   0.00
568640.40   3306227.30   0.00
574147.16   3297245.70   0.00
570687.58   3302216.56   0.00
561858.58   3300860.93   0.00
578221.99   3308577.23   0.00
563587.15   3290161.75   0.00
576118.05   3309714.96   0.00
579013.64   3297403.79   0.00
563715.32   3309304.18   0.00
562047.79   3296058.53   0.00
564983.67   3292279.12   0.00
577349.16   3303765.07   0.00
562170.48   3296402.78   0.00
568124.03   3291416.06   0.00
571044.65   3299023.10   0.00
578352.61   3308999.60   0.00
565872.37   3294657.12   0.00
562540.97   3308822.60   0.00
572241.58   3309014.86   0.00
566149.48   3296745.81   0.00
575859.86   3305095.07   0.00
569797.66   3292048.40   0.00
565462.20   3306978.06   0.00
560395.52   3306553.24   0.00
577938.17   3296936.86   0.00
562304.76   3303628.96   0.00
563810.54   3291496.02   0.00
571667.84   3307709.28   0.00
561196.94   3292055.73   0.00
567025.36   3304936.98   0.00
576367.08   3295717.34   0.00
579351.79   3305569.32   0.00
579026.46   3301924.80   0.00
574618.37   3308765.22   0.00
570456.86   3300554.52   0.00
572035.89   3300381.79   0.00
572628.56   3297072.36   0.00
571074.56   3304402.29   0.00
576416.52   3300389.72   0.00
570402.54   3298620.26   0.00
577040.31   3309035.62   0.00
571862.54   3295211.95   0.00
574858.24   3301277.81   0.00
572614.52   3296809.29   0.00
569640.19   3304812.46   0.00
578564.41   3308711.51   0.00
566435.13   3291648.61   0.00
562208.93   3297851.80   0.00
561171.91   3293816.03   0.00
578019.96   3299147.62   0.00
564107.79   3305512.56   0.00
578488.72   3299858.70   0.00
569255.65   3307327.80   0.00
563964.96   3302577.90   0.00
567910.40   3298158.21   0.00
569408.25   3297477.65   0.00
574404.13   3290446.79   0.00
561174.35   3304445.02   0.00
562213.20   3294362.32   0.00
566971.04   3295717.95   0.00
578539.38   3306551.41   0.00
572099.98   3299658.50   0.00
575493.64   3309088.72   0.00
565113.68   3296282.54   0.00
566006.65   3294242.07   0.00
566012.15   3305171.36   0.00
562594.68   3300690.02   0.00
560101.32   3296393.63   0.00
567093.11   3296801.36   0.00
570642.41   3305057.22   0.00
569499.80   3296617.02   0.00
573415.33   3300121.77   0.00
564040.04   3304146.55   0.00
566320.38   3308090.76   0.00
560587.79   3291614.43   0.00
577145.30   3302213.51   0.00
579559.92   3307278.36   0.00
562617.88   3297822.50   0.00
568409.07   3298430.43   0.00
561878.72   3304420.61   0.00
567851.80   3305239.11   0.00
577487.72   3295160.68   0.00
565941.95   3291014.44   0.00
567094.33   3304326.61   0.00
568119.14   3304563.43   0.00
578904.39   3293447.37   0.00
561364.79   3300223.70   0.00
574048.89   3296675.01   0.00
560581.07   3291231.12   0.00
569004.18   3306036.87   0.00
575319.68   3302024.29   0.00
561168.25   3307200.23   0.00
564991.61   3295122.23   0.00
570729.09   3306371.96   0.00
560675.68   3298196.66   0.00
561943.42   3298951.08   0.00
561653.49   3306967.68   0.00
576962.80   3300566.73   0.00
564798.12   3309537.95   0.00
565312.66   3291123.08   0.00
574935.76   3307803.89   0.00
562172.92   3292479.93   0.00
574312.57   3301561.02   0.00
578560.14   3290384.53   0.00
579286.48   3290925.32   0.00
576555.07   3301295.51   0.00
562369.46   3302704.86   0.00
572699.36   3294705.34   0.00
567749.87   3296338.69   0.00
562667.93   3291601.00   0.00
578411.82   3295032.50   0.00
570370.19   3309683.22   0.00
562982.88   3297714.47   0.00
574578.08   3295963.93   0.00
560438.25   3297435.53   0.00
576226.08   3297375.10   0.00
570770.59   3301841.18   0.00
579497.67   3290010.38   0.00
569772.64   3301337.02   0.00
569823.91   3297622.91   0.00
576039.31   3300577.72   0.00
561926.94   3300005.80   0.00
568324.84   3298896.15   0.00
561018.10   3301882.69   0.00
561374.55   3295307.17   0.00
570295.72   3302928.86   0.00
578359.94   3303708.30   0.00
567847.53   3299551.68   0.00
568036.74   3293890.50   0.00
566100.65   3299052.40   0.00
564761.50   3304010.44   0.00
576928.62   3296797.69   0.00
579476.91   3300117.50   0.00
575549.79   3297021.09   0.00
579801.02   3308385.57   0.00
566342.97   3307886.90   0.00
567348.86   3295661.79   0.00
563698.84   3291428.88   0.00
570397.05   3303961.61   0.00
571034.27   3299010.28   0.00
560030.52   3294533.22   0.00
571097.14   3292898.65   0.00
567887.81   3307119.05   0.00
570690.02   3304615.92   0.00
573636.28   3290031.74   0.00
572923.37   3290657.37   0.00
560292.37   3306689.35   0.00
560139.77   3296231.27   0.00
565530.56   3294199.96   0.00
560627.46   3307618.34   0.00
567077.85   3299663.38   0.00
562242.50   3303797.42   0.00
570348.83   3309776.60   0.00
566075.62   3307954.04   0.00
576423.84   3299391.16   0.00
563277.69   3309492.17   0.00
578508.87   3294646.14   0.00
568182.62   3297180.39   0.00
564989.78   3296284.98   0.00
570834.68   3294060.18   0.00
577227.09   3298800.32   0.00
562060.61   3294729.76   0.00
560180.06   3291022.98   0.00
574205.76   3295642.26   0.00
574035.46   3293781.85   0.00
570655.23   3299032.87   0.00
564909.21   3300254.83   0.00
567274.39   3301102.63   0.00
562797.94   3294644.31   0.00
578885.46   3305092.62   0.00
564866.48   3294799.34   0.00
573907.90   3309855.95   0.00
572222.66   3294401.38   0.00
570288.40   3294566.79   0.00
578284.25   3290352.18   0.00
575846.43   3290194.10   0.00
576880.40   3290980.86   0.00
566156.19   3298344.37   0.00
568199.71   3290689.72   0.00
563094.58   3308121.89   0.00
570718.71   3306680.20   0.00
567178.56   3291621.14   0.00
577226.48   3303367.11   0.00
566812.95   3308674.89   0.00
563079.93   3300115.67   0.00
577582.93   3301482.89   0.00
564812.16   3307924.74   0.00
574705.04   3309754.63   0.00
577213.66   3290677.51   0.00
571773.43   3306978.67   0.00
567012.54   3296592.00   0.00
568912.63   3308453.93   0.00
571293.07   3295485.40   0.00
563474.84   3291701.10   0.00
578750.57   3307490.77   0.00
566402.17   3299884.95   0.00
561933.04   3298836.94   0.00
577371.75   3308865.93   0.00
578584.55   3290332.65   0.00
561859.80   3308510.70   0.00
570204.17   3294162.72   0.00
563245.95   3298887.60   0.00
575973.39   3304631.79   0.00
573077.79   3291966.61   0.00
570145.57   3298481.09   0.00
572623.68   3299457.69   0.00
561044.34   3290399.18   0.00
568846.71   3297396.47   0.00
579786.98   3299350.26   0.00
577910.09   3308125.55   0.00
576855.98   3291351.36   0.00
579348.74   3290272.84   0.00
574656.21   3294318.98   0.00
574032.41   3297372.66   0.00
574163.64   3290610.37   0.00
569041.41   3295731.99   0.00
563803.22   3302884.91   0.00
562580.65   3302193.98   0.00
568686.18   3298909.57   0.00
572057.86   3292396.92   0.00
568309.58   3290941.19   0.00
578450.27   3300174.26   0.00
560872.22   3295293.74   0.00
570088.20   3298708.15   0.00
562306.59   3307736.14   0.00
578977.02   3304067.20   0.00
578166.45   3300325.02   0.00
572776.88   3291751.76   0.00
576490.37   3295319.99   0.00
575582.75   3306873.07   0.00
579769.89   3301783.81   0.00
560607.93   3298586.08   0.00
564137.09   3290504.78   0.00
567915.28   3299414.96   0.00
563912.47   3292873.01   0.00
570302.44   3300072.33   0.00
569620.65   3299312.42   0.00
560486.47   3300422.07   0.00
577615.28   3302922.15   0.00
562699.67   3307198.40   0.00
579425.64   3303928.65   0.00
561817.07   3299101.84   0.00
568955.35   3300588.09   0.00
573157.75   3309912.11   0.00
575663.32   3302157.35   0.00
566071.35   3290222.17   0.00
561833.55   3309559.92   0.00
564436.78   3298445.69   0.00
572089.60   3299372.84   0.00
577203.89   3301688.59   0.00
573239.54   3296761.07   0.00
562093.57   3297145.60   0.00
572618.18   3292974.94   0.00
575595.57   3294619.89   0.00
573015.53   3293053.68   0.00
572370.37   3290800.81   0.00
572338.02   3309340.19   0.00
567197.49   3295929.75   0.00
566123.23   3306442.15   0.00
562586.14   3303469.04   0.00
561026.64   3293271.58   0.00
575170.75   3303404.34   0.00
577412.03   3307771.54   0.00
564027.22   3309807.12   0.00
569168.37   3309962.16   0.00
574025.09   3303277.38   0.00
578879.36   3308937.96   0.00
577339.40   3298896.76   0.00
576467.79   3299434.49   0.00
566260.57   3300311.59   0.00
579441.51   3293585.31   0.00
560412.61   3290575.58   0.00
562866.30   3303505.05   0.00
561510.06   3300376.29   0.00
577194.13   3300313.43   0.00
578781.70   3304264.35   0.00
562058.78   3305232.40   0.00
578179.27   3305523.55   0.00
574183.78   3298377.33   0.00
578507.03   3300292.06   0.00
577507.86   3300869.47   0.00
567583.24   3301568.96   0.00
573668.63   3295891.90   0.00
561570.48   3293727.53   0.00
560958.28   3304319.28   0.00
560592.06   3298166.75   0.00
579885.86   3300536.82   0.00
563765.98   3300708.33   0.00
573456.83   3304086.73   0.00
576771.75   3301391.34   0.00
560316.78   3292754.60   0.00
575088.96   3297263.41   0.00
568862.58   3292730.19   0.00
576019.17   3298812.52   0.00
570455.64   3291460.01   0.00
562624.59   3290648.21   0.00
579867.55   3308820.76   0.00
572707.91   3297075.41   0.00
561068.76   3292238.84   0.00
575945.92   3303168.13   0.00
566506.55   3291384.93   0.00
572327.04   3291978.21   0.00
567967.16   3298053.22   0.00
574993.74   3308507.03   0.00
567180.39   3306869.41   0.00
570622.88   3291049.23   0.00
564267.10   3302442.40   0.00
560476.70   3300557.57   0.00
572165.29   3308584.55   0.00
575238.50   3308627.28   0.00
575158.54   3305228.13   0.00
566758.63   3294747.46   0.00
579629.51   3308663.29   0.00
569852.60   3293435.16   0.00
575168.31   3300717.49   0.00
577246.62   3301869.87   0.00
574152.04   3302511.98   0.00
560824.00   3308666.34   0.00
567929.32   3298405.41   0.00
562283.39   3294406.26   0.00
567734.00   3305765.25   0.00
566331.37   3304551.84   0.00
568443.25   3296177.56   0.00
579542.22   3305361.80   0.00
563318.58   3303735.77   0.00
568009.89   3303448.29   0.00
567846.92   3306014.28   0.00
576909.09   3299587.69   0.00
560803.86   3293370.46   0.00
565096.59   3297411.11   0.00
560676.90   3292191.84   0.00
577880.18   3297611.32   0.00
565558.64   3297704.70   0.00
571069.67   3298272.96   0.00
574639.73   3301989.50   0.00
569450.36   3291966.61   0.00
579438.46   3292809.53   0.00
572787.87   3300223.09   0.00
562869.96   3308888.52   0.00
572502.82   3296017.03   0.00
574301.58   3307252.11   0.00
572131.11   3294883.57   0.00
578702.35   3308276.31   0.00
574701.38   3305289.77   0.00
568024.54   3294042.48   0.00
570144.35   3298890.65   0.00
572933.74   3305651.11   0.00
565878.48   3291297.04   0.00
563017.06   3295092.93   0.00
573673.51   3293969.24   0.00
573591.72   3297325.05   0.00
575931.27   3307872.25   0.00
567239.60   3298164.31   0.00
564508.80   3299513.84   0.00
568196.66   3303624.68   0.00
575204.32   3309990.23   0.00
577715.38   3306326.18   0.00
571026.34   3297664.42   0.00
568529.92   3294596.70   0.00
577386.39   3305101.17   0.00
566549.27   3299902.04   0.00
562324.29   3290886.26   0.00
577899.72   3308210.39   0.00
564900.05   3296954.56   0.00
569443.04   3290931.42   0.00
564870.75   3292047.79   0.00
560902.74   3301058.08   0.00
576790.06   3301932.74   0.00
576709.49   3290115.36   0.00
561636.40   3306998.81   0.00
575698.11   3291564.99   0.00
579116.18   3297870.72   0.00
566787.93   3306274.30   0.00
573741.87   3309646.60   0.00
568761.25   3295684.38   0.00
577841.12   3305394.15   0.00
562262.64   3298297.98   0.00
564591.81   3309536.12   0.00
572161.02   3295106.97   0.00
574225.90   3301738.03   0.00
568376.11   3299600.51   0.00
566522.42   3291928.16   0.00
563317.36   3297959.23   0.00
562715.54   3307082.43   0.00
574044.01   3295074.01   0.00
569938.05   3290378.43   0.00
567272.56   3292009.95   0.00
571332.13   3303375.65   0.00
575372.78   3290539.57   0.00
574951.02   3291810.97   0.00
561450.85   3290372.33   0.00
564565.57   3305665.15   0.00
561673.64   3294702.90   0.00
565524.46   3294102.30   0.00
562929.78   3309707.63   0.00
568763.70   3305924.56   0.00
563980.83   3293604.85   0.00
566113.47   3296154.36   0.00
578203.68   3300923.80   0.00
560020.75   3309381.08   0.00
566064.03   3297575.91   0.00
560803.25   3300478.23   0.00
575446.03   3292387.16   0.00
574573.81   3303344.52   0.00
577946.10   3300690.63   0.00
574951.63   3308265.94   0.00
579280.98   3305618.76   0.00
561686.45   3298537.25   0.00
571915.65   3292716.76   0.00
579327.98   3306973.17   0.00
568044.68   3303499.56   0.00
579045.38   3302917.87   0.00
561048.01   3303574.63   0.00
576755.27   3290394.91   0.00
573553.27   3290971.71   0.00
570645.47   3308013.25   0.00
560216.68   3300282.91   0.00
571250.95   3291247.60   0.00
563366.19   3308248.24   0.00
567185.28   3307744.68   0.00
569610.28   3296418.04   0.00
579666.74   3306241.34   0.00
565554.98   3296505.94   0.00
568954.74   3309757.07   0.00
560747.09   3294063.23   0.00
565829.04   3293660.39   0.00
575965.45   3296097.60   0.00
571228.37   3299245.89   0.00
564992.22   3298263.80   0.00
577181.31   3303444.62   0.00
567985.47   3297249.98   0.00
572151.25   3295287.64   0.00
564573.50   3303980.53   0.00
563920.41   3299762.87   0.00
564809.11   3303269.45   0.00
563135.47   3299665.21   0.00
566093.94   3295539.72   0.00
560643.33   3296093.33   0.00
574205.76   3306242.56   0.00
561745.66   3298196.05   0.00
576552.63   3298589.74   0.00
570484.33   3302802.51   0.00
565780.21   3295241.25   0.00
567094.33   3294563.13   0.00
561853.69   3304553.67   0.00
571752.68   3307220.98   0.00
570743.13   3297027.80   0.00
577728.20   3296640.83   0.00
567829.83   3307579.88   0.00
567080.29   3306223.03   0.00
564173.71   3309252.30   0.00
572020.02   3295323.04   0.00
563749.50   3293997.92   0.00
575056.61   3291304.36   0.00
569787.90   3306160.77   0.00
571061.74   3295852.23   0.00
568340.10   3304271.07   0.00
564370.86   3306162.60   0.00
567200.54   3296795.25   0.00
564051.64   3301647.08   0.00
578298.29   3307448.04   0.00
570455.64   3296769.01   0.00
561693.78   3295700.86   0.00
576188.85   3290630.51   0.00
579307.23   3308117.62   0.00
574620.81   3293953.98   0.00
576484.27   3306124.15   0.00
579058.20   3304059.27   0.00
579554.43   3305861.08   0.00
565701.47   3308482.01   0.00
567481.92   3295718.56   0.00
563526.72   3307847.83   0.00
565743.58   3307205.73   0.00
564194.46   3298626.97   0.00
560562.76   3304748.99   0.00
575132.30   3306401.26   0.00
561613.82   3290076.91   0.00
568899.20   3290256.97   0.00
571332.74   3306790.67   0.00
571971.19   3308942.84   0.00
568952.30   3300754.11   0.00
566059.14   3309406.11   0.00
567389.75   3301937.01   0.00
565094.15   3308338.57   0.00
571110.57   3303320.11   0.00
561002.84   3307355.27   0.00
573093.66   3302500.38   0.00
561392.86   3292428.05   0.00
579022.80   3301615.96   0.00
572283.70   3298209.48   0.00
576830.35   3291214.64   0.00
568992.58   3307853.94   0.00
579717.40   3293695.18   0.00
568319.96   3308980.07   0.00
560775.78   3291940.98   0.00
565139.93   3296385.69   0.00
567335.43   3298775.90   0.00
566537.06   3302153.69   0.00
573165.07   3292866.91   0.00
566599.32   3303752.25   0.00
576646.63   3296692.71   0.00
575007.78   3290780.66   0.00
563053.68   3302212.90   0.00
562536.70   3300967.13   0.00
579060.64   3299851.99   0.00
576592.30   3306047.85   0.00
577588.43   3296433.91   0.00
569915.46   3298158.21   0.00
561148.11   3297683.34   0.00
575577.26   3297354.96   0.00
561767.02   3300923.80   0.00
571383.40   3290894.80   0.00
565654.47   3293594.47   0.00
566820.89   3304897.92   0.00
560709.25   3303216.35   0.00
575666.98   3299017.00   0.00
575013.28   3294422.13   0.00
567389.14   3304742.27   0.00
564418.47   3298689.23   0.00
560457.78   3297961.67   0.00
577365.64   3292386.55   0.00
570699.18   3306404.31   0.00
575050.51   3308770.10   0.00
577808.16   3302593.16   0.00
575071.26   3299545.58   0.00
563156.83   3302928.25   0.00
576675.31   3291633.35   0.00
562014.22   3303529.47   0.00
575729.24   3294745.63   0.00
563302.10   3293463.24   0.00
567547.23   3305411.24   0.00
560017.09   3295972.47   0.00
565689.87   3303075.35   0.00
563444.93   3298343.76   0.00
574868.01   3303888.36   0.00
564283.58   3301033.05   0.00
566071.35   3307819.76   0.00
573808.40   3306666.77   0.00
572051.76   3304712.36   0.00
568202.15   3299560.84   0.00
571277.20   3294912.26   0.00
569169.59   3296366.77   0.00
578493.00   3290091.56   0.00
563971.68   3298474.38   0.00
570007.02   3309890.74   0.00
577997.99   3306800.44   0.00
561828.06   3300003.97   0.00
562994.48   3309584.95   0.00
568778.34   3307344.28   0.00
574097.72   3303818.78   0.00
562707.60   3297892.09   0.00
578764.00   3300928.07   0.00
577938.78   3292873.01   0.00
570750.45   3297347.03   0.00
562055.73   3308875.09   0.00
572255.62   3300590.53   0.00
560179.45   3297538.07   0.00
577349.77   3291465.50   0.00
570837.73   3290443.13   0.00
579819.33   3293038.42   0.00
561558.28   3304814.91   0.00
578549.15   3306984.77   0.00
562326.73   3295670.95   0.00
563569.44   3307945.49   0.00
565006.26   3290045.78   0.00
575895.87   3296521.81   0.00
566869.11   3308909.27   0.00
564275.03   3301520.13   0.00
566349.07   3292396.31   0.00
571977.90   3292083.80   0.00
569148.23   3293996.70   0.00
576750.39   3290335.09   0.00
572820.83   3299302.65   0.00
577058.63   3305143.89   0.00
567953.12   3294959.26   0.00
567744.99   3297657.09   0.00
564079.71   3303430.59   0.00
578222.60   3299215.37   0.00
578442.34   3309214.45   0.00
576336.56   3292268.75   0.00
575726.19   3292124.09   0.00
571011.69   3294934.84   0.00
576907.25   3293272.19   0.00
576818.75   3299804.99   0.00
565312.05   3309363.38   0.00
573570.36   3307640.31   0.00
568042.24   3300942.72   0.00
564093.14   3306573.99   0.00
560863.67   3290211.19   0.00
563280.74   3297444.69   0.00
574708.70   3294034.55   0.00
561561.94   3295889.46   0.00
571893.67   3307773.37   0.00
575909.91   3291818.29   0.00
570198.07   3305560.17   0.00
571514.02   3296897.79   0.00
562915.13   3292645.34   0.00
567243.26   3300665.61   0.00
573002.11   3295439.62   0.00
568019.04   3305905.64   0.00
569461.96   3304872.28   0.00
577231.97   3303903.01   0.00
564073.61   3298702.05   0.00
572317.27   3300209.05   0.00
576599.63   3298393.81   0.00
576627.70   3291536.91   0.00
566595.66   3306190.07   0.00
570709.56   3304420.00   0.00
579944.46   3298004.39   0.00
576127.81   3296243.48   0.00
568244.88   3297760.86   0.00
574948.58   3309296.85   0.00
569176.31   3308803.06   0.00
578013.86   3298444.47   0.00
565960.26   3307994.32   0.00
565128.94   3303068.64   0.00
574056.83   3298146.61   0.00
570291.45   3303885.31   0.00
573204.75   3304388.87   0.00
575079.81   3295268.72   0.00
572943.51   3290104.37   0.00
563333.23   3293715.93   0.00
569732.96   3298070.31   0.00
560250.25   3293058.57   0.00
563804.44   3292409.13   0.00
569018.22   3307067.17   0.00
573857.23   3306993.32   0.00
568108.77   3290056.15   0.00
577737.36   3295912.66   0.00
562370.07   3296127.51   0.00
577213.05   3291643.73   0.00
571023.90   3307666.55   0.00
574980.93   3306535.54   0.00
565703.91   3293723.87   0.00
562022.16   3303241.98   0.00
561661.43   3308908.05   0.00
563433.94   3309724.11   0.00
575259.25   3293399.15   0.00
560863.67   3304447.46   0.00
570874.36   3304739.83   0.00
579669.79   3307400.43   0.00
570347.00   3301987.67   0.00
578934.29   3302558.98   0.00
568089.85   3292892.54   0.00
572449.72   3307418.13   0.00
564986.11   3304697.10   0.00
578814.66   3295221.11   0.00
564204.23   3309196.14   0.00
568742.94   3305512.56   0.00
562047.18   3302683.49   0.00
567738.88   3308626.67   0.00
576971.95   3291402.63   0.00
562237.62   3299756.77   0.00
569889.83   3303131.50   0.00
567356.18   3308215.89   0.00
578893.40   3295522.63   0.00
564361.71   3297513.05   0.00
561505.78   3301832.03   0.00
565998.72   3301884.52   0.00
567611.32   3304647.66   0.00
577792.29   3294885.40   0.00
576160.16   3298258.92   0.00
573446.46   3295685.60   0.00
578796.96   3290278.33   0.00
572476.58   3308676.11   0.00
563526.11   3303149.82   0.00
578190.86   3302031.01   0.00
561540.57   3306158.33   0.00
564144.41   3300832.85   0.00
570336.62   3298581.19   0.00
567203.59   3300395.83   0.00
576246.83   3294592.43   0.00
575327.01   3295407.88   0.00
569512.62   3290548.72   0.00
568202.76   3290521.26   0.00
575018.16   3305285.50   0.00
578867.15   3308008.97   0.00
571813.10   3294044.92   0.00
574413.89   3298118.53   0.00
564551.53   3306663.11   0.00
563940.55   3307749.57   0.00
579970.70   3290636.01   0.00
571839.96   3293069.55   0.00
571527.45   3309701.53   0.00
564569.23   3291706.60   0.00
565333.41   3298542.13   0.00
569024.32   3300133.98   0.00
570497.76   3304258.86   0.00
570635.70   3291872.01   0.00
567007.66   3295213.78   0.00
569319.13   3302146.98   0.00
574279.61   3307897.89   0.00
561400.80   3294604.02   0.00
573494.06   3292410.96   0.00
565647.76   3295728.93   0.00
566845.30   3307219.76   0.00
561518.60   3292581.87   0.00
566833.09   3303780.94   0.00
577773.37   3299482.71   0.00
578712.73   3291686.45   0.00
579551.99   3309259.62   0.00
569241.62   3304934.54   0.00
572060.91   3294699.85   0.00
564834.13   3299955.14   0.00
568985.26   3295816.83   0.00
572257.45   3306028.32   0.00
563747.67   3298562.88   0.00
564990.39   3298700.22   0.00
571747.80   3300614.95   0.00
568376.11   3296839.20   0.00
561703.54   3309849.85   0.00
566678.67   3293946.04   0.00
564220.10   3291146.89   0.00
565193.03   3304345.53   0.00
575702.99   3307133.70   0.00
570504.47   3294891.51   0.00
565756.40   3308494.83   0.00
562046.57   3302800.68   0.00
566181.83   3299489.43   0.00
578071.23   3290241.71   0.00
569696.95   3294276.86   0.00
569154.33   3296316.11   0.00
576512.96   3309696.04   0.00
562371.29   3297033.91   0.00
576884.06   3290106.81   0.00
569256.26   3293936.28   0.00
567763.30   3309938.35   0.00
560678.12   3301964.48   0.00
571678.21   3309543.44   0.00
561755.42   3297218.24   0.00
575965.45   3290010.99   0.00
569935.00   3295219.89   0.00
560474.26   3302543.11   0.00
569358.20   3300310.37   0.00
571880.25   3298022.71   0.00
564645.53   3296803.80   0.00
572716.45   3292414.62   0.00
567214.58   3302527.85   0.00
563263.04   3293597.52   0.00
577266.15   3295363.93   0.00
564412.37   3305274.51   0.00
574557.94   3293432.72   0.00
579630.73   3293577.99   0.00
561093.78   3299522.39   0.00
564151.74   3291994.08   0.00
568849.15   3290412.61   0.00
579523.30   3290230.72   0.00
575661.49   3301700.19   0.00
561620.53   3302658.47   0.00
562412.18   3308757.90   0.00
560274.06   3301946.17   0.00
574622.03   3294450.21   0.00
578615.68   3293515.73   0.00
561579.03   3304238.72   0.00
570274.97   3296444.29   0.00
576144.29   3299282.51   0.00
562560.50   3306433.61   0.00
568329.11   3308185.37   0.00
563736.69   3306477.55   0.00
575802.48   3307991.27   0.00
562525.10   3300848.72   0.00
564427.63   3295065.46   0.00
577963.19   3298030.64   0.00
561965.39   3296485.18   0.00
567734.61   3298221.69   0.00
578068.79   3302561.42   0.00
573107.70   3291029.08   0.00
573688.16   3291115.76   0.00
568589.74   3298991.97   0.00
573016.14   3304148.99   0.00
574445.63   3292538.53   0.00
561101.11   3307504.20   0.00
560181.28   3292027.04   0.00
560242.32   3294175.54   0.00
577138.58   3302468.64   0.00
568304.70   3301868.04   0.00
568306.53   3296579.79   0.00
572070.07   3305439.31   0.00
573496.51   3291776.18   0.00
578755.46   3294853.66   0.00
577982.12   3296737.27   0.00
578813.44   3299264.81   0.00
562747.28   3293168.43   0.00
563157.44   3307860.65   0.00
564461.20   3308378.86   0.00
567915.89   3308084.05   0.00
563300.88   3304307.69   0.00
569856.26   3291869.56   0.00
566752.53   3298622.70   0.00
565595.26   3290509.66   0.00
567514.88   3303510.54   0.00
577726.37   3308775.60   0.00
563629.87   3297786.49   0.00
560980.86   3298922.39   0.00
578960.54   3297955.57   0.00
571562.24   3305208.59   0.00
572151.86   3303835.87   0.00
572756.13   3299538.25   0.00
572187.26   3304383.98   0.00
579969.48   3298867.46   0.00
568676.41   3299336.83   0.00
578295.85   3304993.13   0.00
574990.08   3302301.40   0.00
575754.88   3297345.81   0.00
572375.87   3300912.20   0.00
565311.44   3299420.45   0.00
573173.01   3299685.35   0.00
578818.93   3309460.43   0.00
571254.01   3301192.97   0.00
565989.56   3296026.80   0.00
577817.93   3291183.51   0.00
561543.63   3309078.34   0.00
570660.12   3303271.28   0.00
573632.62   3307174.60   0.00
575045.63   3308820.76   0.00
576686.30   3291447.19   0.00
564305.55   3307653.13   0.00
561796.32   3306952.42   0.00
578286.69   3305198.22   0.00
567765.13   3302022.46   0.00
567779.17   3291713.31   0.00
565938.29   3306262.70   0.00
563042.70   3309201.64   0.00
561957.46   3297793.82   0.00
574562.82   3301647.08   0.00
567550.28   3300391.55   0.00
564154.18   3294199.35   0.00
565482.35   3301116.06   0.00
574546.34   3296923.43   0.00
560802.03   3309092.99   0.00
575565.66   3298749.05   0.00
561496.63   3306035.04   0.00
575045.63   3307238.69   0.00
561685.23   3309161.96   0.00
572590.72   3299799.49   0.00
570483.72   3297116.31   0.00
564314.71   3301968.75   0.00
579649.04   3299517.50   0.00
576679.59   3298391.98   0.00
573143.71   3300774.86   0.00
577564.62   3292122.87   0.00
571741.08   3298777.73   0.00
562681.97   3297867.06   0.00
575785.39   3309100.92   0.00
565475.63   3304798.43   0.00
579252.30   3295336.47   0.00
568614.76   3294565.57   0.00
578215.28   3296189.15   0.00
565217.44   3290128.79   0.00
566854.46   3309946.90   0.00
567926.88   3301031.22   0.00
564129.15   3306967.68   0.00
573961.00   3300744.96   0.00
564240.24   3290792.87   0.00
564264.66   3301714.84   0.00
574003.72   3298523.82   0.00
564893.34   3303719.29   0.00
570266.43   3301073.95   0.00
568738.67   3301176.49   0.00
560484.02   3293935.06   0.00
565738.70   3305024.26   0.00
579591.66   3299076.20   0.00
579687.49   3304790.49   0.00
566278.88   3308594.93   0.00
579768.67   3306486.71   0.00
571819.21   3290756.86   0.00
564944.00   3291945.86   0.00
564546.65   3309042.33   0.00
569319.13   3295234.53   0.00
563136.08   3294820.09   0.00
566603.60   3301752.68   0.00
561787.77   3304288.77   0.00
561807.92   3305659.05   0.00
560455.34   3300292.06   0.00
568285.16   3291240.88   0.00
563237.40   3309647.82   0.00
578250.07   3293857.54   0.00
578055.97   3296604.21   0.00
564900.05   3306069.22   0.00
560752.59   3303061.92   0.00
564268.32   3304595.78   0.00
576721.70   3296168.40   0.00
574917.45   3303720.51   0.00
563205.66   3293930.78   0.00
563617.66   3290755.64   0.00
565384.08   3309454.94   0.00
575127.41   3309214.45   0.00
569372.84   3304441.36   0.00
574192.94   3305290.99   0.00
565262.61   3292570.88   0.00
577909.48   3303301.19   0.00
563325.91   3303392.13   0.00
566549.27   3305677.36   0.00
576505.63   3307340.62   0.00
570997.65   3303171.18   0.00
572323.98   3292523.88   0.00
564914.70   3290868.56   0.00
567328.10   3293880.12   0.00
579745.48   3295656.30   0.00
567201.15   3305350.20   0.00
570708.94   3290750.14   0.00
565656.91   3295678.27   0.00
571890.62   3302931.30   0.00
565258.95   3298478.65   0.00
568556.17   3308089.54   0.00
573267.62   3297172.46   0.00
564822.53   3300719.32   0.00
575658.44   3295445.72   0.00
574802.09   3292988.37   0.00
562426.22   3293828.24   0.00
575347.76   3308993.50   0.00
567306.74   3303041.78   0.00
568528.09   3309842.52   0.00
575031.59   3294718.16   0.00
571952.88   3295180.21   0.00
579252.91   3300139.47   0.00
565070.35   3296786.10   0.00
564252.45   3297597.89   0.00
569574.88   3309863.89   0.00
573572.80   3299022.49   0.00
572031.62   3297652.21   0.00
578673.06   3296484.57   0.00
566861.78   3294986.11   0.00
570765.10   3299212.93   0.00
567798.09   3306421.40   0.00
568927.88   3301737.42   0.00
565942.56   3304556.11   0.00
567638.78   3293798.94   0.00
562555.01   3304176.46   0.00
576846.83   3292632.53   0.00
574689.78   3297843.87   0.00
577705.01   3308266.55   0.00
561804.86   3308555.25   0.00
567093.72   3302444.84   0.00
571485.34   3305092.62   0.00
574064.76   3291820.12   0.00
572378.31   3295703.30   0.00
561308.63   3296020.08   0.00
572489.39   3305715.81   0.00
574805.14   3301221.05   0.00
570952.48   3294729.76   0.00
574745.93   3299861.14   0.00
561400.80   3299003.57   0.00
570884.73   3297105.93   0.00
575067.60   3294657.12   0.00
575416.73   3304698.93   0.00
561729.18   3307324.14   0.00
576527.60   3292819.91   0.00
576639.91   3303874.32   0.00
565728.93   3300574.66   0.00
571553.09   3291826.84   0.00
562110.66   3295744.19   0.00
577979.67   3302092.04   0.00
566628.62   3304416.94   0.00
560791.04   3300647.30   0.00
569559.01   3301124.61   0.00
570305.49   3304795.37   0.00
564240.85   3300118.11   0.00
570967.13   3309608.14   0.00
570232.25   3298396.25   0.00
574760.58   3300196.23   0.00
579007.54   3291116.37   0.00
577471.85   3295422.53   0.00
565315.10   3290017.09   0.00
565927.30   3298686.18   0.00
577330.24   3305469.83   0.00
574333.32   3301399.88   0.00
568712.42   3302791.53   0.00
577844.78   3294790.80   0.00
565712.45   3293436.38   0.00
561480.15   3295644.70   0.00
572435.68   3291700.49   0.00
572521.74   3301621.45   0.00
567397.69   3297553.33   0.00
574507.28   3301763.66   0.00
574494.46   3296230.05   0.00
570956.14   3297829.22   0.00
561509.45   3295210.73   0.00
576941.43   3302066.41   0.00
569288.00   3309198.58   0.00
566645.10   3307059.24   0.00
564695.58   3293736.69   0.00
575007.78   3293268.53   0.00
560495.62   3298083.74   0.00
561606.49   3309899.29   0.00
575264.14   3297968.38   0.00
574893.03   3294697.41   0.00
576466.57   3298853.42   0.00
564891.51   3308338.57   0.00
579827.27   3290334.48   0.00
562515.95   3308992.28   0.00
568110.60   3302292.86   0.00
573600.27   3302718.28   0.00
562441.48   3303433.03   0.00
565787.53   3295307.17   0.00
569290.44   3292829.68   0.00
576396.37   3301184.42   0.00
576248.05   3305106.66   0.00
579380.47   3295017.24   0.00
579711.29   3299867.85   0.00
579525.74   3301640.37   0.00
577612.23   3296023.74   0.00
571991.33   3309920.65   0.00
570308.54   3301611.07   0.00
575330.67   3306201.67   0.00
562764.37   3299756.77   0.00
576111.33   3292937.71   0.00
571144.14   3301391.95   0.00
573263.95   3308149.36   0.00
566944.18   3305356.91   0.00
560284.43   3291320.84   0.00
561792.66   3296501.66   0.00
573407.39   3291379.44   0.00
566035.34   3302435.07   0.00
563882.56   3302353.28   0.00
564234.14   3299516.89   0.00
562484.21   3302362.44   0.00
560709.86   3308741.42   0.00
574362.62   3301551.87   0.00
578244.58   3292126.53   0.00
572377.70   3294589.98   0.00
563070.16   3290237.43   0.00
567035.13   3303371.99   0.00
579283.43   3291463.67   0.00
561144.44   3305532.09   0.00
565783.87   3293682.97   0.00
567332.38   3294410.53   0.00
578889.13   3308930.63   0.00
576531.88   3306088.14   0.00
573730.28   3291704.76   0.00
575571.15   3299109.16   0.00
567567.37   3301526.84   0.00
561991.64   3302540.67   0.00
578138.98   3300383.01   0.00
574217.96   3297956.18   0.00
560180.67   3295678.88   0.00
565198.52   3291008.94   0.00
573229.16   3309323.10   0.00
577657.40   3298189.95   0.00
563841.06   3303567.92   0.00
569062.78   3304404.13   0.00
575352.64   3304236.88   0.00
564455.09   3297002.78   0.00
568299.20   3291956.24   0.00
565246.74   3291875.06   0.00
564630.88   3302021.85   0.00
572125.00   3297243.87   0.00
578835.41   3303520.31   0.00
570182.20   3290771.51   0.00
569101.23   3298336.44   0.00
574394.97   3295622.73   0.00
571650.75   3290670.19   0.00
563582.87   3291088.90   0.00
571352.28   3307679.98   0.00
560969.88   3303411.66   0.00
571756.95   3301887.57   0.00
569464.40   3292425.61   0.00
577666.55   3295968.81   0.00
579802.24   3299648.12   0.00
573367.72   3300545.98   0.00
579655.14   3293435.77   0.00
569660.33   3305618.15   0.00
561850.64   3296839.81   0.00
562789.39   3296244.09   0.00
579813.84   3293780.63   0.00
578427.08   3293115.33   0.00
568354.75   3299166.54   0.00
563810.54   3308630.33   0.00
577946.71   3308584.55   0.00
561174.35   3299103.06   0.00
560591.45   3293183.08   0.00
565593.43   3303733.33   0.00
575421.61   3295384.08   0.00
560366.83   3290953.40   0.00
572146.98   3291024.20   0.00
573064.97   3302789.70   0.00
560482.80   3293585.31   0.00
565365.76   3297848.75   0.00
563678.70   3306105.23   0.00
579805.90   3303570.36   0.00
564270.15   3296415.60   0.00
576569.72   3298356.58   0.00
560184.94   3301326.03   0.00
563443.10   3294210.94   0.00
579329.20   3295374.31   0.00
572056.64   3300511.80   0.00
570765.10   3309775.99   0.00
563539.54   3299539.48   0.00
560629.90   3297188.94   0.00
576721.70   3294391.61   0.00
570890.22   3307933.29   0.00
561984.92   3299902.65   0.00
569085.36   3293267.31   0.00
573920.71   3297195.65   0.00
567165.14   3301373.03   0.00
565885.19   3302496.11   0.00
577560.96   3301650.75   0.00
579609.36   3290822.78   0.00
564597.31   3302966.09   0.00
572955.72   3305192.11   0.00
579395.12   3301465.19   0.00
578983.73   3291949.52   0.00
576359.75   3303583.79   0.00
579409.16   3292865.69   0.00
579411.60   3299878.23   0.00
565620.90   3294608.29   0.00
576056.40   3295301.07   0.00
570347.61   3306226.69   0.00
567437.36   3291548.51   0.00
563121.43   3305266.58   0.00
572490.62   3307101.35   0.00
572654.19   3303144.32   0.00
574319.28   3290582.90   0.00
569248.33   3290402.23   0.00
566928.92   3293074.43   0.00
570379.96   3292475.66   0.00
570434.28   3294984.89   0.00
562564.78   3296585.28   0.00
572866.60   3293127.54   0.00
562639.85   3300397.05   0.00
566711.63   3303611.26   0.00
571582.38   3303053.99   0.00
578294.02   3306180.30   0.00
563997.92   3309227.88   0.00
578143.86   3305622.43   0.00
566393.02   3306791.89   0.00
570459.91   3295872.37   0.00
567362.90   3308760.95   0.00
569803.77   3302438.12   0.00
572817.16   3300107.73   0.00
563141.58   3308767.66   0.00
569374.07   3300090.64   0.00
565362.71   3302190.92   0.00
569038.36   3300713.83   0.00
566405.84   3305053.56   0.00
578295.85   3291941.59   0.00
578102.36   3306675.31   0.00
564746.85   3294303.11   0.00
578878.14   3301746.57   0.00
564405.65   3309495.22   0.00
564430.07   3290804.47   0.00
562782.68   3309627.67   0.00
562504.35   3308395.95   0.00
572887.97   3295717.95   0.00
579899.29   3294563.74   0.00
563269.14   3306075.93   0.00
579822.38   3295283.36   0.00
579219.34   3305190.28   0.00
577720.88   3307460.86   0.00
570262.15   3293752.56   0.00
573719.90   3294131.60   0.00
567064.42   3290435.19   0.00
569779.35   3305480.82   0.00
560881.98   3306056.40   0.00
569707.33   3291302.53   0.00
568665.43   3300746.18   0.00
570149.85   3300538.65   0.00
576962.80   3304755.70   0.00
560679.34   3293502.91   0.00
567729.73   3293512.68   0.00
561113.32   3302433.24   0.00
579185.16   3297569.81   0.00
574181.95   3305986.82   0.00
564823.15   3298052.61   0.00
561671.80   3293300.27   0.00
563722.04   3308247.02   0.00
562175.97   3303257.85   0.00
565260.78   3291937.31   0.00
578564.41   3294563.74   0.00
561378.22   3299138.46   0.00
573307.29   3292274.24   0.00
569496.75   3309821.77   0.00
579780.88   3306391.49   0.00
579230.93   3306282.85   0.00
567666.25   3308153.02   0.00
566014.59   3304768.52   0.00
570580.77   3299645.68   0.00
564766.38   3306978.06   0.00
574058.66   3302366.10   0.00
566717.73   3302081.67   0.00
572007.81   3300339.67   0.00
572529.07   3299864.80   0.00
569768.97   3303451.95   0.00
564822.53   3305632.80   0.00
561903.13   3306586.81   0.00
573253.58   3297500.23   0.00
562826.01   3290214.85   0.00
575244.61   3296686.00   0.00
578425.24   3298055.67   0.00
565509.81   3291439.86   0.00
576769.92   3297427.59   0.00
577493.82   3305230.57   0.00
566059.76   3297925.05   0.00
569844.66   3309812.62   0.00
577914.37   3294035.77   0.00
561060.82   3293805.05   0.00
564141.97   3307333.29   0.00
565417.65   3307400.43   0.00
565116.12   3293859.98   0.00
573312.78   3293830.07   0.00
577867.98   3292334.06   0.00
569147.62   3308217.11   0.00
562039.25   3298799.71   0.00
569878.23   3294431.29   0.00
571810.05   3303348.80   0.00
577348.55   3300583.82   0.00
571921.14   3294536.27   0.00
567542.34   3303771.78   0.00
565934.02   3307119.05   0.00
569872.13   3304711.14   0.00
574835.05   3298735.62   0.00
579634.39   3302876.98   0.00
574116.03   3291160.92   0.00
576749.78   3292772.91   0.00
567460.55   3301752.68   0.00
573920.71   3291964.17   0.00
565153.97   3300718.10   0.00
567328.71   3301488.39   0.00
565346.23   3299831.23   0.00
572992.95   3309273.66   0.00
566288.64   3308212.84   0.00
561919.00   3297196.26   0.00
567675.41   3300811.49   0.00
577162.39   3302389.29   0.00
569212.93   3295201.57   0.00
565929.14   3293436.38   0.00
564533.22   3302330.09   0.00
569845.27   3292074.04   0.00
578594.32   3306828.52   0.00
566508.38   3301026.34   0.00
566670.74   3302524.80   0.00
565459.15   3308596.15   0.00
563083.59   3298774.68   0.00
571687.98   3290639.06   0.00
577770.93   3303235.88   0.00
579808.95   3300552.69   0.00
568838.16   3296715.29   0.00
572019.41   3307883.24   0.00
569214.15   3305710.93   0.00
562978.61   3296205.02   0.00
575530.26   3308272.65   0.00
564719.38   3300876.19   0.00
577346.72   3298808.25   0.00
574726.40   3297301.25   0.00
574866.18   3307464.52   0.00
560305.80   3300329.29   0.00
563239.23   3299697.56   0.00
562366.41   3305408.19   0.00
571602.53   3291664.48   0.00
571741.08   3292120.43   0.00
574962.61   3307065.34   0.00
561168.86   3300734.58   0.00
567061.37   3291048.62   0.00
566072.57   3302375.87   0.00
572342.91   3306818.14   0.00
577244.18   3293465.68   0.00
565142.98   3290553.00   0.00
578572.34   3295042.88   0.00
574235.66   3290283.21   0.00
572934.35   3307586.60   0.00
560846.58   3304324.78   0.00
569376.51   3301976.07   0.00
568285.16   3304915.62   0.00
574707.48   3297210.91   0.00
571282.08   3302674.34   0.00
562630.70   3305507.68   0.00
563195.29   3297496.57   0.00
563544.42   3295410.93   0.00
569185.46   3291530.20   0.00
568125.86   3293530.38   0.00
563491.32   3309840.69   0.00
567832.27   3295543.99   0.00
578937.96   3304394.36   0.00
565440.23   3307075.11   0.00
566787.32   3306996.37   0.00
578751.79   3305082.86   0.00
575077.97   3306788.84   0.00
570581.38   3300385.45   0.00
563551.13   3297950.68   0.00
568169.19   3291938.54   0.00
563317.97   3293214.21   0.00
565123.45   3293499.86   0.00
579370.10   3308831.75   0.00
569030.43   3303296.91   0.00
564063.23   3296602.98   0.00
567853.02   3297329.94   0.00
579716.79   3308612.02   0.00
578245.80   3296936.86   0.00
578421.58   3290267.95   0.00
568904.69   3291234.17   0.00
577214.88   3307310.10   0.00
562085.02   3305068.21   0.00
576722.31   3302361.22   0.00
566404.61   3293100.68   0.00
561405.07   3306697.29   0.00
564065.68   3290651.88   0.00
569532.76   3302822.05   0.00
565610.52   3301923.58   0.00
571009.25   3303496.51   0.00
575345.32   3296233.10   0.00
561172.52   3302833.64   0.00
560551.16   3292879.12   0.00
568697.78   3305088.96   0.00
567610.10   3305266.58   0.00
565728.32   3306774.80   0.00
578168.89   3304909.51   0.00
578354.44   3297714.47   0.00
568467.67   3295946.84   0.00
565571.46   3296672.57   0.00
564958.04   3300792.57   0.00
564840.24   3307176.43   0.00
579335.92   3307534.71   0.00
572372.20   3309157.69   0.00
576108.89   3299728.08   0.00
576263.92   3292043.52   0.00
575834.83   3299186.07   0.00
570615.56   3304914.40   0.00
567143.16   3302411.27   0.00
568741.72   3309356.06   0.00
570676.60   3301279.64   0.00
563617.05   3290636.01   0.00
568061.16   3308612.02   0.00
573667.41   3292822.96   0.00
579056.37   3299246.50   0.00
562039.86   3293477.28   0.00
579976.81   3307253.33   0.00
567475.20   3303533.13   0.00
566541.95   3309896.24   0.00
574907.07   3308007.75   0.00
574259.47   3298988.31   0.00
563907.59   3293149.51   0.00
579468.37   3290245.37   0.00
563118.99   3295663.01   0.00
574177.68   3291280.56   0.00
568778.34   3299620.04   0.00
577820.37   3298848.54   0.00
575472.27   3296701.86   0.00
579036.84   3305980.10   0.00
577241.74   3295376.75   0.00
570632.65   3309620.96   0.00
567167.58   3294655.29   0.00
570820.03   3299402.14   0.00
573553.27   3308038.27   0.00
573873.71   3298171.03   0.00
560833.16   3293282.57   0.00
563328.96   3294904.93   0.00
573340.25   3293615.83   0.00
570839.56   3300628.99   0.00
570036.93   3306022.22   0.00
573826.72   3307970.52   0.00
568363.90   3302215.34   0.00
575043.18   3304969.94   0.00
565301.07   3297945.19   0.00
577173.99   3303776.67   0.00
573788.26   3296237.98   0.00
575604.72   3294847.56   0.00
562619.71   3300212.10   0.00
562473.83   3307283.24   0.00
577941.83   3301087.37   0.00
565144.20   3305919.68   0.00
574473.71   3297019.26   0.00
572209.85   3305803.70   0.00
574585.41   3308370.31   0.00
570169.99   3294675.44   0.00
563346.05   3305058.44   0.00
563888.06   3304085.51   0.00
577679.37   3291598.56   0.00
563970.46   3299765.92   0.00
577739.19   3305465.56   0.00
574177.68   3291889.10   0.00
578644.98   3294397.11   0.00
562003.85   3295830.87   0.00
570686.36   3308276.31   0.00
565548.88   3304065.98   0.00
566134.22   3291200.60   0.00
579791.86   3299825.74   0.00
560773.34   3309378.64   0.00
575418.56   3293133.64   0.00
568293.71   3300462.97   0.00
573303.63   3309852.29   0.00
575649.89   3299964.29   0.00
567785.27   3294358.65   0.00
577529.22   3290353.40   0.00
561853.69   3296483.96   0.00
578044.37   3308485.67   0.00
567375.71   3303331.10   0.00
577773.37   3296967.99   0.00
573489.18   3306598.41   0.00
574283.27   3295103.92   0.00
576280.40   3306043.58   0.00
574249.09   3295024.57   0.00
572879.42   3299698.78   0.00
565304.12   3298646.50   0.00
573095.49   3301470.69   0.00
565738.09   3301071.50   0.00
571709.95   3296748.86   0.00
560173.35   3296057.92   0.00
574565.87   3296645.71   0.00
579345.07   3309188.82   0.00
561568.04   3301496.32   0.00
572099.98   3294353.77   0.00
579723.50   3294238.41   0.00
567759.64   3299189.73   0.00
569340.50   3294303.11   0.00
576948.76   3295074.01   0.00
576528.21   3292634.97   0.00
569029.21   3297328.10   0.00
575096.90   3298473.77   0.00
574262.52   3291234.17   0.00
571008.03   3298515.27   0.00
568819.85   3309497.67   0.00
572483.90   3299081.70   0.00
570772.42   3296781.21   0.00
578902.55   3291928.16   0.00
565181.43   3306935.94   0.00
571615.96   3294299.45   0.00
566414.99   3308545.49   0.00
579799.80   3303876.16   0.00
575816.52   3304427.32   0.00
564466.69   3299224.52   0.00
562849.21   3300692.46   0.00
573777.89   3306385.39   0.00
567843.26   3291007.72   0.00
572756.13   3302210.46   0.00
574469.44   3291677.91   0.00
560548.11   3295091.71   0.00
570061.95   3293167.82   0.00
578345.29   3293692.13   0.00
561922.06   3303702.20   0.00
561093.17   3304313.18   0.00
567720.57   3290553.00   0.00
576122.32   3307515.79   0.00
568124.03   3294657.12   0.00
561807.31   3294629.66   0.00
579781.49   3304169.13   0.00
569399.09   3294765.16   0.00
576774.19   3302588.27   0.00
561139.56   3292962.13   0.00
578684.04   3297084.57   0.00
567796.87   3290092.78   0.00
573370.77   3302639.55   0.00
578732.26   3305151.22   0.00
572613.91   3307634.82   0.00
567638.17   3290545.06   0.00
568726.46   3296511.43   0.00
567060.76   3301031.22   0.00
570267.04   3295124.06   0.00
574838.10   3306891.99   0.00
564985.50   3294413.59   0.00
565577.56   3292013.00   0.00
568114.26   3298029.42   0.00
570295.72   3307454.15   0.00
564138.92   3309516.59   0.00
577349.77   3301160.62   0.00
560168.46   3304702.60   0.00
577781.91   3294431.29   0.00
579038.06   3304904.02   0.00
568201.54   3305768.30   0.00
570250.56   3296574.30   0.00
574333.32   3292732.02   0.00
566911.83   3293028.05   0.00
568352.92   3292438.43   0.00
566751.92   3303857.23   0.00
563139.74   3291300.70   0.00
565382.85   3307664.11   0.00
576563.01   3304663.53   0.00
579904.78   3293748.28   0.00
568938.26   3296943.57   0.00
570983.61   3308357.49   0.00
566767.78   3302898.34   0.00
561542.41   3291132.85   0.00
575900.14   3300659.50   0.00
560167.24   3297382.43   0.00
577222.82   3297142.55   0.00
567371.44   3291788.38   0.00
568024.54   3296468.70   0.00
572831.20   3309194.92   0.00
562143.01   3292017.88   0.00
561730.40   3308084.66   0.00
572027.95   3292738.12   0.00
578325.75   3292380.44   0.00
565843.07   3304344.31   0.00
564861.60   3307189.86   0.00
562733.24   3296012.15   0.00
563972.29   3304115.42   0.00
579379.25   3293220.31   0.00
562671.59   3301772.21   0.00
570964.69   3307338.18   0.00
566081.12   3297112.03   0.00
579688.10   3302601.09   0.00
579000.82   3293203.83   0.00
573932.31   3291095.61   0.00
563462.63   3299077.43   0.00
571228.37   3296374.71   0.00
570384.23   3307264.93   0.00
568128.30   3296327.71   0.00
573447.07   3304662.92   0.00
570122.38   3305942.26   0.00
563324.69   3302342.30   0.00
564714.50   3290563.37   0.00
570396.44   3299920.35   0.00
570794.40   3290294.81   0.00
574051.33   3290138.55   0.00
567414.17   3306150.40   0.00
566724.45   3299253.21   0.00
575113.38   3308592.49   0.00
570787.68   3308872.65   0.00
572901.39   3299079.26   0.00
576408.58   3294868.92   0.00
564031.50   3305240.94   0.00
578518.63   3308980.07   0.00
573692.43   3300315.87   0.00
561005.28   3298734.40   0.00
571728.87   3307470.63   0.00
566254.46   3291320.23   0.00
563538.32   3299626.15   0.00
578170.72   3297027.80   0.00
562247.99   3295416.43   0.00
576798.00   3297879.88   0.00
565311.44   3301906.49   0.00
572669.45   3297091.89   0.00
568640.40   3304692.22   0.00
579006.93   3294970.85   0.00
561400.19   3296009.09   0.00
569895.32   3306887.11   0.00
574601.89   3301471.91   0.00
562562.94   3308939.18   0.00
566596.27   3296073.79   0.00
571885.13   3306943.88   0.00
578618.12   3290066.53   0.00
575237.89   3294364.15   0.00
563487.04   3295352.95   0.00
575834.22   3294817.04   0.00
560601.83   3293003.02   0.00
562654.50   3294765.16   0.00
560346.08   3292540.36   0.00
575111.55   3302039.55   0.00
571035.49   3303600.88   0.00
570557.57   3295800.96   0.00
571525.01   3290601.83   0.00
562776.57   3303573.41   0.00
562610.55   3291050.45   0.00
569574.88   3290974.76   0.00
560339.98   3308099.92   0.00
577595.14   3299764.09   0.00
564367.81   3297994.02   0.00
562487.26   3299837.95   0.00
564467.91   3303022.25   0.00
572552.87   3290792.87   0.00
578341.01   3290599.99   0.00
573990.91   3298691.06   0.00
563831.29   3309113.74   0.00
565872.37   3303632.62   0.00
578691.37   3301143.53   0.00
562963.96   3303789.48   0.00
570995.21   3304698.93   0.00
574529.86   3291496.02   0.00
573356.12   3303082.67   0.00
577233.80   3307045.20   0.00
564051.03   3294015.02   0.00
570268.87   3305795.16   0.00
568183.23   3298639.79   0.00
570838.95   3304229.56   0.00
562013.00   3301037.93   0.00
578116.40   3300586.26   0.00
573574.02   3298875.39   0.00
563798.94   3295676.44   0.00
562705.16   3295808.28   0.00
577398.60   3309532.46   0.00
573623.46   3296269.72   0.00
564376.35   3299488.20   0.00
563154.39   3293264.87   0.00
565257.12   3295348.06   0.00
577761.77   3309800.41   0.00
573845.64   3297232.89   0.00
562478.71   3304567.71   0.00
562664.88   3291758.48   0.00
574893.03   3302516.25   0.00
573755.30   3292154.00   0.00
567279.89   3300927.46   0.00
562939.54   3297950.68   0.00
570038.15   3291622.97   0.00
575697.50   3299869.08   0.00
579532.46   3309935.91   0.00
562760.70   3305523.55   0.00
563473.62   3291055.94   0.00
573568.53   3291573.53   0.00
566974.09   3304391.92   0.00
575687.12   3297945.19   0.00
572374.65   3306558.73   0.00
578341.01   3309747.31   0.00
576000.85   3303628.35   0.00
568167.97   3302505.26   0.00
574951.02   3303261.51   0.00
575323.34   3296350.90   0.00
567050.39   3307344.89   0.00
578063.30   3294766.38   0.00
577093.42   3305762.81   0.00
563928.34   3293537.10   0.00
572499.16   3301929.69   0.00
575656.61   3295518.36   0.00
561509.45   3290701.32   0.00
579940.79   3296847.74   0.00
577048.25   3299294.11   0.00
567170.63   3300231.03   0.00
579368.27   3291839.66   0.00
560275.28   3300918.91   0.00
560616.47   3308195.75   0.00
560785.55   3301008.03   0.00
564436.17   3297638.78   0.00
570254.83   3297683.95   0.00
563731.80   3298067.87   0.00
575151.83   3301038.54   0.00
569724.42   3301337.63   0.00
573362.22   3307078.16   0.00
575420.39   3295349.89   0.00
570405.59   3301553.09   0.00
566621.30   3303531.91   0.00
563515.12   3300237.74   0.00
563595.69   3292313.30   0.00
561686.45   3301272.32   0.00
566539.51   3307250.28   0.00
579830.93   3295207.68   0.00
567952.51   3308390.45   0.00
575153.05   3308365.43   0.00
565053.87   3305534.53   0.00
563885.62   3305143.28   0.00
575357.52   3304000.06   0.00
566495.56   3304897.31   0.00
568542.13   3301516.46   0.00
579489.73   3299010.90   0.00
577734.31   3306881.62   0.00
561955.02   3303788.26   0.00
563325.91   3300996.43   0.00
574943.69   3294794.46   0.00
572461.93   3290915.56   0.00
561836.60   3298261.97   0.00
567312.23   3297521.59   0.00
567810.91   3305196.39   0.00
565260.17   3307460.25   0.00
566527.91   3303800.47   0.00
564131.60   3309962.77   0.00
572179.94   3295841.85   0.00
575582.75   3309170.51   0.00
565009.31   3292596.51   0.00
579782.10   3292594.07   0.00
568430.43   3295981.63   0.00
564504.53   3306332.90   0.00
565876.03   3300510.57   0.00
561765.19   3297671.74   0.00
575499.74   3301695.30   0.00
565116.73   3295691.70   0.00
570849.33   3306517.23   0.00
560733.66   3290509.66   0.00
565647.76   3291592.46   0.00
575415.51   3301777.09   0.00
570794.40   3304662.31   0.00
574624.47   3297060.15   0.00
561722.46   3295019.68   0.00
573690.60   3290730.61   0.00
564233.53   3308518.02   0.00
575303.81   3303989.07   0.00
576927.40   3292761.31   0.00
576419.57   3296639.00   0.00
578365.43   3308131.05   0.00
577706.84   3291256.75   0.00
577082.43   3290241.10   0.00
578655.35   3300357.37   0.00
572576.68   3299479.66   0.00
571477.40   3297196.87   0.00
565396.28   3303229.77   0.00
576918.85   3300837.73   0.00
564460.59   3306425.06   0.00
575111.55   3296089.66   0.00
569726.86   3296041.44   0.00
574589.07   3298960.84   0.00
578333.08   3295164.34   0.00
572593.16   3308245.19   0.00
572347.79   3292244.94   0.00
569792.78   3293860.59   0.00
576243.17   3301185.03   0.00
572540.06   3302578.51   0.00
562216.25   3297860.35   0.00
565796.08   3291752.37   0.00
571495.71   3308717.61   0.00
569840.39   3291688.89   0.00
569737.85   3297065.03   0.00
563895.99   3307265.54   0.00
564661.40   3302686.54   0.00
569795.83   3299439.37   0.00
564028.44   3300395.83   0.00
578809.17   3297263.41   0.00
562097.23   3293166.60   0.00
574760.58   3301031.22   0.00
572685.93   3305453.35   0.00
576562.40   3307180.70   0.00
576956.69   3292334.67   0.00
573283.49   3295584.89   0.00
564051.64   3290103.15   0.00
574885.10   3309844.97   0.00
572709.13   3303923.15   0.00
571745.96   3291217.69   0.00
571977.29   3298182.01   0.00
566098.82   3296805.63   0.00
569155.55   3305170.75   0.00
568507.95   3302621.85   0.00
563090.30   3297696.77   0.00
562508.62   3302167.12   0.00
570942.11   3301279.64   0.00
570541.70   3301141.09   0.00
566559.65   3291531.42   0.00
564292.12   3298909.57   0.00
578577.23   3292365.79   0.00
572577.29   3297351.91   0.00
566361.89   3300647.91   0.00
569891.05   3307723.32   0.00
561945.25   3292913.30   0.00
578742.64   3296139.10   0.00
576046.02   3299789.12   0.00
568902.86   3298331.55   0.00
576326.18   3303726.62   0.00
566700.64   3304274.73   0.00
575999.02   3305684.68   0.00
577470.63   3303324.38   0.00
560907.01   3296383.25   0.00
574296.09   3290494.40   0.00
573212.07   3297750.48   0.00
576170.54   3304482.25   0.00
579800.41   3290189.21   0.00
568689.23   3298080.69   0.00
563546.25   3291293.98   0.00
570409.86   3291604.05   0.00
565555.59   3301631.21   0.00
578001.65   3309935.91   0.00
576498.92   3303218.79   0.00
573309.73   3293839.84   0.00
565182.04   3306327.40   0.00
565454.27   3306160.16   0.00
562465.90   3290222.17   0.00
571100.19   3303514.82   0.00
568657.49   3293482.16   0.00
566009.09   3294134.65   0.00
562511.06   3299505.29   0.00
571011.08   3292456.74   0.00
579947.51   3292841.88   0.00
565509.81   3291095.61   0.00
560630.51   3291970.89   0.00
571659.90   3300828.58   0.00
570519.12   3294143.80   0.00
562321.85   3299212.32   0.00
578517.41   3297929.32   0.00
575944.09   3298453.02   0.00
575358.13   3299071.32   0.00
571472.52   3293165.99   0.00
572828.76   3305300.15   0.00
566431.47   3298640.40   0.00
571484.12   3305706.66   0.00
571292.46   3300231.03   0.00
574950.41   3300317.09   0.00
563252.05   3304519.49   0.00
578966.03   3305484.48   0.00
572557.15   3292846.77   0.00
573262.73   3300728.48   0.00
564486.22   3307863.09   0.00
564436.17   3292643.51   0.00
570126.04   3293701.28   0.00
577907.04   3301503.04   0.00
569057.28   3300417.19   0.00
567111.42   3306183.36   0.00
577083.65   3293306.38   0.00
568048.95   3293031.71   0.00
562121.04   3297730.34   0.00
567300.03   3304311.35   0.00
561379.44   3300077.21   0.00
561647.39   3291830.50   0.00
562957.24   3295478.68   0.00
577425.46   3291402.02   0.00
564971.47   3302909.94   0.00
567718.13   3303744.32   0.00
575359.36   3298296.76   0.00
575536.97   3297447.74   0.00
565462.20   3306259.04   0.00
561097.45   3299648.73   0.00
560526.14   3301105.69   0.00
561326.33   3290009.77   0.00
560242.32   3297717.52   0.00
579714.35   3303657.03   0.00
572451.55   3302938.02   0.00
574647.05   3298675.80   0.00
573132.72   3308092.59   0.00
564345.84   3293816.64   0.00
575815.30   3293269.75   0.00
576523.94   3292007.51   0.00
563520.00   3303984.80   0.00
560894.80   3295319.38   0.00
566373.49   3290847.19   0.00
572671.90   3306999.42   0.00
578002.87   3292866.91   0.00
565146.03   3306199.84   0.00
573851.13   3295014.19   0.00
579512.92   3291027.25   0.00
564528.34   3300661.95   0.00
570035.10   3295539.11   0.00
567329.33   3309541.00   0.00
572689.60   3296305.12   0.00
569035.92   3301819.82   0.00
575414.29   3294170.66   0.00
563138.52   3298951.69   0.00
578081.00   3306836.45   0.00
574594.56   3301896.73   0.00
560319.22   3297881.10   0.00
575248.27   3297354.35   0.00
565318.77   3297864.62   0.00
563045.75   3292631.31   0.00
577732.47   3303112.58   0.00
568158.21   3309766.23   0.00
563803.22   3307832.58   0.00
579145.48   3299528.49   0.00
571849.12   3295168.00   0.00
572287.36   3305943.48   0.00
561217.08   3302829.98   0.00
577199.62   3301929.69   0.00
577845.39   3308914.15   0.00
561866.51   3306709.49   0.00
564544.21   3293548.69   0.00
570210.88   3305595.57   0.00
564139.53   3301981.57   0.00
575328.84   3302783.59   0.00
563581.04   3304736.78   0.00
561514.33   3307784.97   0.00
577162.39   3300471.51   0.00
578198.19   3306107.06   0.00
576957.30   3297149.27   0.00
578922.09   3294828.64   0.00
568619.04   3297158.42   0.00
568482.31   3293672.60   0.00
560645.77   3302004.15   0.00
571359.60   3292214.42   0.00
565256.51   3302190.92   0.00
564562.52   3303852.96   0.00
578984.95   3307932.07   0.00
568011.11   3307156.90   0.00
561129.80   3306296.88   0.00
575584.58   3305226.91   0.00
578186.59   3300433.06   0.00
579956.66   3303682.06   0.00
572366.10   3296484.57   0.00
574347.36   3297910.40   0.00
562357.86   3293826.41   0.00
564312.27   3290201.42   0.00
574430.37   3304249.09   0.00
572696.92   3307383.34   0.00
572015.75   3295707.57   0.00
570876.19   3299594.41   0.00
561892.15   3306273.08   0.00
579415.27   3290815.45   0.00
565097.81   3303896.91   0.00
571261.94   3301781.37   0.00
570690.63   3297628.41   0.00
560609.15   3295898.62   0.00
560485.85   3295895.57   0.00
570544.15   3308805.51   0.00
562899.87   3297483.75   0.00
562606.28   3292172.31   0.00
564014.40   3290838.04   0.00
561395.92   3292408.52   0.00
573996.40   3307304.61   0.00
577338.18   3294852.44   0.00
576990.87   3303945.74   0.00
560734.28   3294112.06   0.00
562619.71   3301554.31   0.00
570237.13   3301157.57   0.00
567206.64   3293479.11   0.00
568854.64   3307792.90   0.00
562845.55   3290903.35   0.00
570624.71   3299141.51   0.00
562458.57   3300191.96   0.00
571075.17   3294760.28   0.00
578945.28   3297928.10   0.00
564600.97   3309016.69   0.00
566560.87   3299281.90   0.00
561877.50   3291337.93   0.00
562652.67   3305312.97   0.00
570438.55   3296983.86   0.00
577861.26   3304848.48   0.00
571545.15   3308938.57   0.00
572933.13   3296556.60   0.00
576468.40   3301564.07   0.00
570255.44   3306841.33   0.00
575306.25   3306642.96   0.00
578244.58   3309174.78   0.00
561474.04   3292419.51   0.00
576706.44   3300514.24   0.00
564973.30   3296280.10   0.00
561305.58   3300400.10   0.00
577583.54   3301687.98   0.00
575256.20   3308382.52   0.00
563084.81   3300002.14   0.00
566361.89   3305389.87   0.00
575654.77   3307806.94   0.00
577542.65   3294669.94   0.00
579543.44   3300365.31   0.00
568949.25   3307925.96   0.00
573170.57   3291843.32   0.00
579817.50   3292266.91   0.00
570758.38   3302906.28   0.00
568161.26   3303617.97   0.00
564627.83   3306324.96   0.00
576456.80   3302180.55   0.00
561286.66   3291219.52   0.00
561413.62   3295608.08   0.00
574428.54   3296559.04   0.00
575983.15   3305488.14   0.00
567972.66   3294539.32   0.00
561710.87   3302774.44   0.00
572269.05   3294472.79   0.00
579575.18   3307791.68   0.00
566588.95   3307813.65   0.00
577412.64   3300431.23   0.00
571033.05   3304932.10   0.00
562086.25   3296169.62   0.00
560976.59   3304282.66   0.00
574495.68   3293534.04   0.00
567180.39   3304571.98   0.00
575562.61   3308632.77   0.00
574687.34   3300561.24   0.00
561323.89   3302385.02   0.00
563637.20   3293128.15   0.00
575250.71   3296071.96   0.00
565120.40   3294211.55   0.00
575912.35   3300829.80   0.00
575189.67   3297261.57   0.00
568122.81   3296716.51   0.00
560167.85   3293825.19   0.00
575690.79   3306968.90   0.00
576370.13   3306887.72   0.00
563886.23   3303085.12   0.00
577354.66   3301597.64   0.00
569772.03   3306351.82   0.00
571851.56   3304003.11   0.00
568500.63   3301438.34   0.00
565472.58   3308411.21   0.00
573718.07   3307688.53   0.00
569336.22   3304016.54   0.00
560193.49   3303733.33   0.00
568731.35   3301407.21   0.00
566801.36   3291046.17   0.00
574947.36   3309576.40   0.00
567976.93   3292075.26   0.00
573391.52   3304070.25   0.00
571776.48   3308558.92   0.00
571118.50   3296895.35   0.00
572662.13   3295672.78   0.00
576906.64   3308801.84   0.00
577140.42   3297621.08   0.00
576985.99   3294582.66   0.00
570373.85   3300289.01   0.00
579566.64   3302000.49   0.00
561900.08   3306601.46   0.00
571275.98   3294971.47   0.00
578569.90   3290194.71   0.00
578635.82   3301638.54   0.00
562841.27   3293038.42   0.00
577700.74   3297944.58   0.00
564551.53   3302623.07   0.00
564992.83   3307343.06   0.00
564287.85   3294346.45   0.00
572843.41   3307264.93   0.00
576484.88   3294720.60   0.00
562275.46   3302969.76   0.00
570373.85   3291019.93   0.00
576553.24   3299402.75   0.00
576910.31   3303003.33   0.00
568515.88   3291685.23   0.00
579802.85   3302332.53   0.00
564832.30   3304864.96   0.00
578764.00   3295306.56   0.00
560285.65   3303543.50   0.00
563118.38   3294544.21   0.00
565230.87   3302020.02   0.00
563887.45   3295239.42   0.00
579334.09   3295561.08   0.00
562469.56   3301603.75   0.00
574732.51   3303431.20   0.00
564051.03   3299139.68   0.00
561727.35   3304302.19   0.00
573872.49   3298349.25   0.00
560147.71   3294678.49   0.00
564461.81   3305523.55   0.00
569494.92   3290948.52   0.00
571979.74   3306214.48   0.00
561006.50   3305693.84   0.00
569783.01   3297040.62   0.00
564762.72   3298883.94   0.00
577345.50   3291428.88   0.00
574945.52   3294581.44   0.00
572649.92   3294929.35   0.00
566399.73   3303770.56   0.00
566187.93   3295725.27   0.00
565598.32   3303953.06   0.00
564682.76   3305964.84   0.00
569154.94   3296123.23   0.00
562660.60   3299536.42   0.00
572990.51   3309751.58   0.00
570006.41   3301915.65   0.00
565299.84   3296395.46   0.00
573613.09   3297705.31   0.00
566425.37   3302579.73   0.00
561262.86   3291497.24   0.00
568769.19   3302549.21   0.00
565857.72   3307682.42   0.00
579877.32   3301531.72   0.00
578127.99   3304822.84   0.00
561799.98   3290137.94   0.00
565937.68   3290230.72   0.00
569881.28   3300515.46   0.00
568325.45   3290357.68   0.00
564073.61   3304885.10   0.00
562388.38   3302633.44   0.00
575925.78   3307086.09   0.00
571146.58   3304373.61   0.00
564354.99   3307758.11   0.00
570508.13   3304387.65   0.00
563338.11   3293770.87   0.00
563461.41   3292898.65   0.00
574635.46   3292550.13   0.00
579619.13   3295416.43   0.00
568682.52   3301899.17   0.00
568236.34   3306174.81   0.00
566771.45   3295959.04   0.00
562835.78   3306767.48   0.00
567643.67   3297928.10   0.00
565550.71   3305605.33   0.00
571625.11   3300160.83   0.00
569329.51   3303815.73   0.00
565421.92   3302274.54   0.00
566109.81   3303214.51   0.00
560706.81   3307891.78   0.00
579095.43   3301969.97   0.00
569621.88   3290638.45   0.00
567262.18   3293594.47   0.00
570314.65   3290025.64   0.00
560214.85   3294872.59   0.00
565644.09   3307837.46   0.00
571517.08   3298364.51   0.00
568172.86   3305651.72   0.00
568625.75   3295103.92   0.00
574574.42   3294125.49   0.00
567554.55   3303118.08   0.00
562576.37   3294651.63   0.00
570383.62   3307387.01   0.00
573575.24   3304031.80   0.00
573748.59   3306879.79   0.00
574029.97   3302779.32   0.00
566430.25   3294285.41   0.00
578778.04   3297680.29   0.00
564174.32   3304058.05   0.00
569386.27   3299238.56   0.00
579858.39   3294414.20   0.00
570669.27   3304623.86   0.00
577133.09   3298897.37   0.00
578491.16   3306760.77   0.00
565675.83   3293137.30   0.00
561986.14   3300166.94   0.00
566158.64   3292431.71   0.00
573319.50   3304182.56   0.00
563074.43   3305771.97   0.00
568105.11   3294198.74   0.00
573539.84   3301937.62   0.00
569620.65   3301526.23   0.00
570193.79   3293291.12   0.00
579931.03   3292517.78   0.00
566331.98   3292887.66   0.00
571054.41   3307575.61   0.00
561384.93   3290531.02   0.00
579290.14   3290662.25   0.00
574875.94   3303403.73   0.00
575835.44   3309954.22   0.00
566979.58   3306887.72   0.00
576818.75   3300237.74   0.00
573809.63   3301208.23   0.00
565869.93   3307704.40   0.00
575552.84   3299523.00   0.00
572356.33   3307742.24   0.00
565586.72   3293080.54   0.00
578402.05   3296364.94   0.00
578691.98   3299071.32   0.00
577833.19   3305898.92   0.00
566493.12   3306807.76   0.00
560147.71   3305550.40   0.00
578258.00   3307836.85   0.00
562663.05   3297482.53   0.00
575159.76   3305637.68   0.00
563940.55   3309026.46   0.00
576154.67   3290499.28   0.00
561633.96   3291646.17   0.00
563577.38   3295232.70   0.00
567870.11   3307291.18   0.00
566592.00   3297317.73   0.00
565297.40   3292750.94   0.00
570617.39   3303125.40   0.00
576922.51   3302651.14   0.00
570854.21   3299833.67   0.00
572859.89   3301694.69   0.00
578042.54   3290665.30   0.00
567121.19   3306799.83   0.00
574563.43   3299071.32   0.00
567571.64   3309736.32   0.00
569024.32   3297478.87   0.00
572168.95   3300896.33   0.00
567443.46   3306244.39   0.00
574622.03   3304828.33   0.00
569159.22   3298417.62   0.00
572586.44   3308143.86   0.00
565591.60   3295957.82   0.00
561524.70   3290443.13   0.00
569983.21   3293014.62   0.00
567354.35   3298866.24   0.00
576237.68   3291909.85   0.00
561011.38   3296902.07   0.00
574987.64   3307435.83   0.00
568053.22   3308087.10   0.00
565012.97   3305098.12   0.00
576422.62   3305201.88   0.00
568135.62   3308933.07   0.00
575504.62   3305608.39   0.00
565716.12   3304517.65   0.00
569595.63   3303342.69   0.00
564876.25   3292797.94   0.00
578911.10   3298587.30   0.00
572576.68   3300368.97   0.00
571257.67   3295158.24   0.00
565662.40   3301816.16   0.00
577496.26   3306616.72   0.00
575022.43   3299759.82   0.00
573915.83   3301644.03   0.00
571963.26   3298216.80   0.00
564647.97   3309299.91   0.00
574944.91   3294906.77   0.00
567248.15   3294782.25   0.00
564783.47   3308129.83   0.00
574557.94   3306330.45   0.00
566463.82   3303839.53   0.00
575992.92   3303873.71   0.00
565675.22   3298536.03   0.00
571358.99   3290072.02   0.00
578195.75   3303603.93   0.00
560339.37   3294362.32   0.00
560256.97   3306722.31   0.00
560769.68   3290634.17   0.00
578013.86   3295965.15   0.00
578822.60   3299167.15   0.00
564228.03   3302232.43   0.00
564235.36   3293450.42   0.00
560319.22   3305612.05   0.00
573705.25   3302507.71   0.00
571882.69   3301323.59   0.00
575564.44   3309357.89   0.00
575806.76   3290855.13   0.00
578877.53   3296231.88   0.00
567126.68   3293916.14   0.00
560072.63   3297173.68   0.00
563723.26   3306838.89   0.00
570242.01   3308646.81   0.00
576995.76   3303049.10   0.00
576224.25   3298775.29   0.00
566642.66   3301235.08   0.00
578607.75   3305843.99   0.00
567665.64   3296831.26   0.00
579768.67   3306677.14   0.00
567724.85   3302452.16   0.00
565075.84   3305529.65   0.00
562972.50   3292894.99   0.00
570384.23   3304108.10   0.00
570486.16   3300336.62   0.00
578938.57   3303351.24   0.00
565427.41   3295351.12   0.00
560819.73   3297591.17   0.00
561058.99   3299375.90   0.00
578059.02   3291726.13   0.00
579730.22   3304241.16   0.00
568531.14   3302021.24   0.00
572964.87   3304401.68   0.00
571772.21   3291170.69   0.00
578784.75   3297486.19   0.00
569826.35   3298241.83   0.00
574373.00   3298792.38   0.00
566268.50   3294126.71   0.00
572220.22   3305348.98   0.00
576503.19   3303126.01   0.00
577871.03   3295177.77   0.00
572488.17   3301291.24   0.00
577398.60   3297376.93   0.00
574990.69   3292150.33   0.00
572728.05   3298641.62   0.00
576509.90   3290441.91   0.00
572937.41   3301863.77   0.00
567989.75   3294478.29   0.00
579661.24   3302422.86   0.00
572442.40   3297770.01   0.00
574719.69   3297796.87   0.00
578614.46   3300533.16   0.00
568099.61   3296121.40   0.00
577814.26   3291702.93   0.00
574413.28   3299314.25   0.00
577031.77   3302080.45   0.00
575954.47   3306400.04   0.00
571466.41   3299236.73   0.00
560485.85   3292653.89   0.00
569601.73   3304802.09   0.00
571878.41   3290187.38   0.00
573939.63   3304760.58   0.00
561720.02   3305610.83   0.00
570521.56   3293378.40   0.00
560036.01   3300381.79   0.00
570368.97   3301388.90   0.00
573227.94   3309487.29   0.00
575959.96   3309063.69   0.00
567367.78   3304053.77   0.00
575870.85   3294786.52   0.00
564968.41   3293546.25   0.00
560703.76   3299764.70   0.00
573354.90   3293148.29   0.00
563435.16   3299496.75   0.00
572762.23   3291967.83   0.00
577296.06   3302620.62   0.00
562285.23   3307690.97   0.00
574318.06   3307772.76   0.00
571807.00   3303298.75   0.00
577675.10   3299077.43   0.00
578022.40   3291486.86   0.00
570928.07   3290899.08   0.00
572695.09   3302403.94   0.00
577318.64   3302470.47   0.00
561263.47   3300328.68   0.00
572220.22   3293029.88   0.00
579925.53   3304925.99   0.00
561881.16   3298099.00   0.00
569314.86   3302693.87   0.00
571584.83   3297506.94   0.00
572922.15   3304232.00   0.00
576339.00   3295806.45   0.00
578348.95   3292952.97   0.00
577240.52   3305692.62   0.00
569549.85   3300870.08   0.00
576623.43   3295057.53   0.00
568173.47   3297071.14   0.00
575120.70   3308298.90   0.00
572128.67   3304522.54   0.00
563768.43   3302516.86   0.00
569499.80   3290809.96   0.00
574269.23   3309212.62   0.00
575948.36   3308456.98   0.00
560549.33   3302126.22   0.00
573703.42   3290430.92   0.00
574727.62   3301825.92   0.00
560287.48   3296479.69   0.00
570621.66   3297684.56   0.00
565091.71   3295901.06   0.00
577925.35   3297862.79   0.00
561925.72   3302392.96   0.00
560162.97   3307924.74   0.00
575671.86   3306592.91   0.00
579572.74   3308709.07   0.00
571162.45   3301940.67   0.00
562013.61   3294089.48   0.00
562412.79   3309487.90   0.00
565050.81   3299237.34   0.00
570328.07   3297268.90   0.00
562317.58   3300015.56   0.00
567012.54   3299881.89   0.00
567301.25   3294138.31   0.00
574805.14   3293874.02   0.00
569662.16   3304705.65   0.00
578165.23   3294586.93   0.00
567217.63   3296748.86   0.00
576538.59   3290058.60   0.00
566718.34   3307410.20   0.00
576322.52   3297633.29   0.00
576535.54   3300376.90   0.00
570055.85   3298882.72   0.00
564384.29   3305202.49   0.00
560964.38   3298474.99   0.00
563222.14   3292132.02   0.00
560979.64   3302618.18   0.00
578422.80   3303061.31   0.00
560361.34   3302690.82   0.00
579371.32   3309254.74   0.00
577045.20   3299701.22   0.00
568601.34   3296444.29   0.00
563841.67   3295186.32   0.00
571588.49   3307941.22   0.00
561613.82   3304185.61   0.00
560336.92   3306370.13   0.00
576555.68   3295902.28   0.00
573884.09   3304674.52   0.00
569692.07   3297696.77   0.00
568833.89   3306992.71   0.00
576741.84   3308012.63   0.00
563065.28   3290050.05   0.00
566443.07   3293883.18   0.00
565722.83   3305682.24   0.00
575493.03   3298628.19   0.00
576624.65   3295108.19   0.00
568205.21   3295370.65   0.00
568205.82   3295601.37   0.00
579022.80   3292002.01   0.00
573130.89   3290155.03   0.00
566006.04   3303215.74   0.00
570691.85   3300787.07   0.00
573427.53   3295232.70   0.00
575120.70   3296098.82   0.00
571581.16   3298856.47   0.00
578941.62   3293722.65   0.00
571956.54   3296463.21   0.00
574487.75   3308271.43   0.00
565883.36   3298569.60   0.00
566705.53   3305421.61   0.00
564774.93   3295589.77   0.00
560374.77   3292758.87   0.00
570105.90   3300420.24   0.00
574867.40   3308002.26   0.00
571230.81   3307461.47   0.00
569565.11   3295232.70   0.00
579192.48   3303716.24   0.00
573079.62   3309766.84   0.00
574618.37   3297581.41   0.00
579370.10   3302272.71   0.00
577855.16   3300961.03   0.00
563910.64   3302781.15   0.00
579446.39   3290317.39   0.00
563020.72   3295196.69   0.00
579090.55   3302307.50   0.00
569480.27   3302949.61   0.00
571201.51   3309597.16   0.00
567561.27   3296392.41   0.00
565193.03   3292509.84   0.00
560601.83   3302596.21   0.00
578616.90   3292113.71   0.00
574236.88   3308139.59   0.00
571274.15   3300379.35   0.00
568424.33   3295540.94   0.00
578434.40   3293032.32   0.00
561383.71   3303942.69   0.00
571273.54   3300732.75   0.00
578571.73   3294679.10   0.00
562671.59   3304189.28   0.00
569822.69   3292356.64   0.00
566479.08   3308851.28   0.00
567782.22   3302059.08   0.00
568389.54   3304794.15   0.00
570746.79   3293316.75   0.00
576539.20   3307427.29   0.00
563051.85   3291458.17   0.00
569954.53   3304638.51   0.00
576114.99   3306965.85   0.00
572980.13   3306023.44   0.00
563273.42   3303465.99   0.00
573805.35   3299794.00   0.00
571537.83   3294980.01   0.00
575220.80   3293021.94   0.00
563377.18   3293055.51   0.00
575721.30   3300816.98   0.00
571675.16   3294403.21   0.00
569089.63   3300080.26   0.00
560971.10   3309669.79   0.00
560582.90   3293452.25   0.00
578120.67   3303967.71   0.00
567839.59   3299081.09   0.00
565483.57   3309790.03   0.00
564643.09   3291835.99   0.00
579793.69   3302927.03   0.00
575662.10   3291588.79   0.00
569800.10   3302023.07   0.00
560287.48   3304197.82   0.00
575833.61   3302383.80   0.00
573705.25   3290800.81   0.00
564407.48   3304673.30   0.00
563305.15   3291065.10   0.00
560985.14   3309114.96   0.00
568587.30   3295999.94   0.00
574034.24   3295824.15   0.00
562649.62   3295966.98   0.00
573494.67   3301904.05   0.00
563415.63   3299509.57   0.00
576788.84   3295915.10   0.00
572707.30   3308633.38   0.00
565493.33   3300364.70   0.00
571297.95   3306146.12   0.00
565801.57   3302818.38   0.00
568062.38   3300702.84   0.00
575896.48   3306274.30   0.00
571359.60   3305169.53   0.00
573366.50   3299419.23   0.00
560761.74   3293924.07   0.00
565786.31   3297395.25   0.00
567262.18   3294740.75   0.00
577580.49   3293693.35   0.00
560083.01   3300858.49   0.00
576308.48   3293809.93   0.00
568214.36   3298873.56   0.00
571483.50   3291284.83   0.00
574797.20   3298081.91   0.00
569059.11   3296744.59   0.00
572490.01   3296884.37   0.00
574701.38   3300584.43   0.00
577934.51   3291891.54   0.00
568977.32   3299898.98   0.00
573444.62   3305350.20   0.00
567583.24   3290306.41   0.00
574053.16   3296507.16   0.00
569734.18   3293272.80   0.00
568028.81   3292556.84   0.00
567845.09   3299569.99   0.00
569001.13   3304772.18   0.00
561624.81   3299496.75   0.00
567806.02   3305458.85   0.00
569710.38   3300473.95   0.00
562185.13   3291358.68   0.00
561959.90   3302657.86   0.00
572466.20   3309123.51   0.00
565546.43   3293176.37   0.00
561334.27   3308473.46   0.00
567952.51   3309630.73   0.00
565842.46   3298691.67   0.00
570011.29   3293472.40   0.00
579765.01   3294053.47   0.00
572111.58   3303900.57   0.00
574427.93   3303829.16   0.00
566689.05   3292873.62   0.00
576147.34   3292478.71   0.00
560133.67   3291897.03   0.00
568387.71   3305676.14   0.00
577235.02   3291182.90   0.00
576773.58   3307766.66   0.00
571291.24   3301819.82   0.00
565078.28   3306304.21   0.00
573010.65   3301576.89   0.00
560318.00   3309279.76   0.00
561322.67   3294964.75   0.00
575063.33   3290668.36   0.00
569230.02   3308181.10   0.00
565108.80   3309928.59   0.00
567826.17   3309556.87   0.00
570623.49   3301061.13   0.00
561597.95   3296147.65   0.00
578889.74   3296873.99   0.00
578147.53   3297071.75   0.00
576780.30   3304061.71   0.00
565448.77   3294236.58   0.00
571084.32   3294730.37   0.00
579772.33   3291071.20   0.00
564804.83   3309994.51   0.00
577391.28   3309891.96   0.00
567566.76   3301268.65   0.00
573214.51   3308525.96   0.00
568239.39   3304878.99   0.00
579444.56   3296817.84   0.00
567923.22   3295619.68   0.00
567409.28   3303644.83   0.00
561406.29   3294882.96   0.00
565681.33   3295060.58   0.00
565220.50   3298977.94   0.00
577604.91   3294204.84   0.00
560429.70   3303277.38   0.00
571369.98   3303585.62   0.00
568267.46   3307803.28   0.00
565747.25   3300378.12   0.00
566748.25   3299886.78   0.00
564610.74   3305352.64   0.00
566385.08   3299523.61   0.00
563377.79   3296058.53   0.00
573130.28   3303046.05   0.00
560481.58   3304897.31   0.00
576669.82   3290742.21   0.00
577019.56   3292692.95   0.00
572191.53   3294049.81   0.00
577675.10   3298407.85   0.00
573758.96   3307936.95   0.00
576069.22   3295605.64   0.00
567408.06   3304108.71   0.00
577638.48   3296304.51   0.00
562097.84   3290660.42   0.00
563186.74   3292830.90   0.00
566635.33   3293798.33   0.00
566218.45   3298315.07   0.00
570704.67   3307253.33   0.00
567189.55   3296436.35   0.00
578120.67   3305019.38   0.00
577798.39   3301055.64   0.00
570434.28   3303036.29   0.00
578438.06   3296354.56   0.00
569018.83   3305442.37   0.00
561938.54   3298106.94   0.00
573748.59   3301020.23   0.00
566728.11   3306710.10   0.00
566411.33   3305466.78   0.00
572521.74   3292593.46   0.00
576975.62   3295105.75   0.00
561685.23   3304646.44   0.00
560819.12   3307672.66   0.00
579385.97   3302262.34   0.00
565080.11   3295789.36   0.00
575650.50   3301656.24   0.00
572217.78   3308771.94   0.00
562471.39   3297057.10   0.00
578930.02   3308364.82   0.00
569071.32   3307408.37   0.00
578554.03   3294063.84   0.00
568459.12   3309203.47   0.00
565055.70   3303624.07   0.00
578397.17   3306075.93   0.00
566761.07   3304388.26   0.00
569911.19   3295778.98   0.00
567923.22   3301064.79   0.00
566462.60   3305164.65   0.00
566277.05   3295574.51   0.00
566911.22   3293798.94   0.00
564693.14   3304591.51   0.00
575386.21   3296839.81   0.00
565055.70   3290401.62   0.00
571205.79   3307788.63   0.00
562492.75   3290716.57   0.00
561953.18   3291757.26   0.00
568085.57   3303045.44   0.00
572845.24   3309864.50   0.00
578176.21   3309268.78   0.00
575513.17   3305388.65   0.00
578403.27   3296032.90   0.00
569322.79   3292309.64   0.00
560590.84   3296588.95   0.00
578364.21   3296850.80   0.00
560611.59   3309699.09   0.00
577217.32   3292657.55   0.00
575349.59   3301241.19   0.00
568648.34   3300234.08   0.00
566894.13   3304134.34   0.00
566330.76   3291262.25   0.00
572085.33   3302208.01   0.00
565740.53   3308429.52   0.00
565529.34   3293641.47   0.00
576333.51   3301384.62   0.00
574225.29   3299599.90   0.00
578140.20   3309457.99   0.00
571908.93   3293689.08   0.00
575899.53   3291761.53   0.00
571254.62   3297856.07   0.00
573857.84   3295297.40   0.00
562050.23   3300362.25   0.00
564351.94   3301694.08   0.00
573478.80   3301446.88   0.00
573312.17   3303211.46   0.00
568616.60   3302316.66   0.00
575800.65   3308617.51   0.00
569293.50   3303076.57   0.00
564715.11   3309578.84   0.00
579426.25   3305232.40   0.00
565783.26   3308182.93   0.00
564948.27   3304388.26   0.00
561966.00   3296217.84   0.00
578474.68   3308766.44   0.00
560406.51   3306835.23   0.00
566811.73   3309167.46   0.00
565039.83   3309219.34   0.00
569446.09   3296006.04   0.00
567987.91   3306890.77   0.00
566137.27   3309041.72   0.00
562878.51   3290269.17   0.00
561731.01   3295422.53   0.00
573193.76   3304115.42   0.00
566330.15   3301686.76   0.00
578784.75   3300483.11   0.00
578940.40   3295321.82   0.00
573680.23   3297803.58   0.00
572712.79   3301529.28   0.00
578305.61   3296728.72   0.00
569921.57   3290800.81   0.00
579237.04   3293354.59   0.00
564787.13   3302949.00   0.00
579629.51   3300456.86   0.00
562276.07   3303199.26   0.00
573423.87   3297352.52   0.00
571005.58   3295983.46   0.00
566474.81   3299029.21   0.00
578372.14   3292050.84   0.00
577714.77   3305144.51   0.00
566032.29   3294527.73   0.00
563480.33   3299545.58   0.00
573861.51   3299541.31   0.00
578135.32   3300915.25   0.00
570511.19   3297043.06   0.00
574095.89   3295174.11   0.00
578696.86   3307454.76   0.00
574405.96   3290270.39   0.00
573331.10   3299753.72   0.00
560971.10   3303976.87   0.00
560642.72   3306633.20   0.00
571581.77   3305312.97   0.00
576389.66   3302355.72   0.00
568850.98   3300237.74   0.00
571298.56   3298926.05   0.00
574192.33   3302216.56   0.00
561861.02   3306215.09   0.00
569960.63   3298294.93   0.00
574605.55   3291644.34   0.00
562882.78   3291311.69   0.00
561962.95   3305075.53   0.00
571901.00   3308864.71   0.00
577870.42   3304513.38   0.00
573555.71   3299659.11   0.00
571216.77   3308258.00   0.00
568034.91   3307869.20   0.00
565274.21   3309125.95   0.00
579009.98   3306126.59   0.00
561218.91   3296365.55   0.00
570382.40   3297768.18   0.00
573893.25   3300895.72   0.00
573080.84   3308970.31   0.00
577904.60   3309486.68   0.00
565006.87   3301384.62   0.00
572212.29   3303511.76   0.00
577284.46   3305912.96   0.00
561309.85   3307896.66   0.00
569909.36   3308234.20   0.00
561138.34   3305887.94   0.00
569952.70   3306719.26   0.00
567844.48   3305262.92   0.00
575416.12   3293350.32   0.00
577522.51   3291618.70   0.00
577880.79   3298275.40   0.00
575051.12   3294346.45   0.00
567071.14   3308616.90   0.00
560166.02   3300934.17   0.00
570459.30   3302168.34   0.00
568872.95   3305207.37   0.00
571026.95   3306592.91   0.00
578346.51   3305147.56   0.00
576323.74   3304761.80   0.00
573422.04   3295902.28   0.00
561934.26   3296842.25   0.00
562823.57   3293614.00   0.00
562488.48   3299776.30   0.00
563238.62   3295695.97   0.00
573333.54   3294760.89   0.00
579365.22   3293180.03   0.00
575991.70   3303365.89   0.00
578065.74   3300757.16   0.00
570542.92   3302905.67   0.00
564750.51   3300138.86   0.00
568031.86   3301697.13   0.00
560104.37   3302365.49   0.00
566053.04   3304822.84   0.00
565297.40   3304682.45   0.00
560612.20   3291026.64   0.00
573790.09   3307613.45   0.00
577415.08   3291373.33   0.00
577872.25   3307853.94   0.00
575681.02   3290280.77   0.00
568048.34   3292608.72   0.00
567631.46   3299566.94   0.00
573404.34   3291002.23   0.00
566766.56   3306130.25   0.00
561067.54   3308180.49   0.00
568047.73   3303882.26   0.00
562904.75   3297735.22   0.00
573128.45   3290570.70   0.00
567561.27   3298076.42   0.00
563741.57   3300102.24   0.00
565981.63   3308370.92   0.00
576386.61   3291003.45   0.00
568534.20   3309675.28   0.00
561414.23   3301638.54   0.00
561853.69   3306893.22   0.00
579669.79   3292807.70   0.00
563548.08   3297177.95   0.00
579781.49   3308359.32   0.00
562868.13   3300401.93   0.00
569253.82   3294423.35   0.00
565489.06   3297322.61   0.00
562462.84   3307918.64   0.00
570513.63   3291069.98   0.00
578701.74   3294926.91   0.00
577829.52   3297579.58   0.00
573375.65   3309586.17   0.00
573939.02   3300592.97   0.00
575504.62   3294109.62   0.00
574396.80   3296856.90   0.00
574620.81   3290570.09   0.00
570966.52   3307142.86   0.00
570221.87   3305057.83   0.00
561637.01   3298705.71   0.00
566876.43   3294852.44   0.00
571609.24   3294821.92   0.00
568124.64   3299228.19   0.00
563384.50   3297018.65   0.00
572289.19   3304511.55   0.00
564085.21   3295618.46   0.00
563330.79   3304027.53   0.00
568120.98   3294237.80   0.00
579862.67   3303550.83   0.00
563333.23   3303853.57   0.00
575452.74   3292889.49   0.00
578745.69   3292055.73   0.00
573348.19   3294229.26   0.00
562030.70   3303138.83   0.00
568730.12   3307856.38   0.00
564840.24   3294617.45   0.00
561637.01   3305889.77   0.00
564104.74   3305830.56   0.00
573677.79   3294650.41   0.00
577435.83   3304225.90   0.00
571651.97   3296282.54   0.00
560753.20   3304978.48   0.00
571221.66   3290260.02   0.00
566272.77   3309542.22   0.00
563733.02   3305400.86   0.00
568955.96   3298782.01   0.00
579341.41   3303012.48   0.00
579574.57   3306292.61   0.00
569533.98   3301800.29   0.00
572493.06   3307543.26   0.00
562209.54   3305152.44   0.00
566306.96   3290466.93   0.00
572408.22   3301434.68   0.00
565457.93   3303118.69   0.00
561835.38   3297921.99   0.00
560946.68   3304027.53   0.00
570302.44   3298980.38   0.00
578277.54   3290872.83   0.00
572201.30   3309138.77   0.00
570746.79   3293105.56   0.00
561146.28   3291663.26   0.00
566220.89   3304133.73   0.00
575905.64   3303271.28   0.00
565501.27   3298710.59   0.00
570743.13   3295592.21   0.00
560423.60   3291140.78   0.00
563303.32   3304022.03   0.00
569811.09   3299929.50   0.00
563158.67   3294579.00   0.00
561395.31   3294503.92   0.00
574146.55   3309398.79   0.00
577850.28   3309630.73   0.00
573617.36   3301475.57   0.00
575040.13   3303152.26   0.00
561724.91   3299299.60   0.00
570630.82   3302667.62   0.00
563883.79   3291993.47   0.00
571169.16   3296788.54   0.00
579506.82   3295586.11   0.00
575769.52   3296582.23   0.00
560162.97   3291039.46   0.00
564520.40   3302844.02   0.00
570276.80   3294664.45   0.00
569751.88   3304807.58   0.00
573484.91   3291538.74   0.00
578270.82   3305929.44   0.00
577783.75   3292562.33   0.00
562699.67   3302369.15   0.00
562595.90   3305765.86   0.00
570050.97   3309788.81   0.00
560871.61   3302505.87   0.00
565635.55   3304092.84   0.00
579352.40   3309168.68   0.00
560465.10   3291751.15   0.00
570128.48   3305000.46   0.00
560246.59   3295302.29   0.00
576607.56   3296702.48   0.00
564104.13   3309688.71   0.00
567022.31   3290406.51   0.00
571154.52   3295027.01   0.00
578604.69   3291654.71   0.00
563059.79   3301462.14   0.00
565543.38   3294019.29   0.00
560677.51   3291701.10   0.00
573865.78   3306972.56   0.00
562943.21   3296880.70   0.00
576345.10   3303646.05   0.00
566098.21   3291370.28   0.00
570584.43   3299091.46   0.00
571399.27   3302151.86   0.00
573382.98   3299682.91   0.00
579426.86   3298391.98   0.00
574515.21   3294265.27   0.00
579121.07   3296834.93   0.00
563056.12   3307697.68   0.00
569668.26   3308640.71   0.00
569363.08   3307393.11   0.00
563366.80   3303294.47   0.00
575850.70   3303501.39   0.00
567589.34   3295209.51   0.00
579677.11   3293343.61   0.00
573976.87   3308652.91   0.00
560474.26   3290731.22   0.00
572981.35   3306614.28   0.00
576237.68   3290791.04   0.00
561886.04   3299245.28   0.00
560503.56   3290927.76   0.00
564427.01   3297495.96   0.00
563949.10   3298537.86   0.00
570141.91   3307570.12   0.00
573520.31   3306112.55   0.00
571567.13   3291824.40   0.00
572231.21   3304343.09   0.00
567418.44   3291743.22   0.00
572751.24   3293863.64   0.00
569864.80   3298601.95   0.00
567906.13   3306251.11   0.00
564034.55   3307453.54   0.00
571214.33   3294900.66   0.00
577871.64   3300063.78   0.00
570593.59   3306421.40   0.00
570466.02   3292410.96   0.00
568352.92   3293154.39   0.00
576991.49   3292384.72   0.00
570598.47   3297454.45   0.00
578363.60   3303304.24   0.00
579180.88   3308352.00   0.00
573751.03   3298880.89   0.00
569302.04   3301221.66   0.00
564067.51   3305252.54   0.00
565919.37   3301089.82   0.00
564560.08   3295711.23   0.00
562053.29   3300191.35   0.00
574625.69   3293755.61   0.00
572143.31   3290415.66   0.00
562979.83   3290083.01   0.00
563559.68   3301259.50   0.00
576303.60   3309154.64   0.00
579414.65   3303906.06   0.00
569487.59   3290954.62   0.00
575776.24   3292074.65   0.00
565606.86   3303574.63   0.00
566428.42   3300240.79   0.00
563744.01   3292235.79   0.00
578297.07   3309869.99   0.00
562791.83   3300387.89   0.00
570652.79   3304284.49   0.00
579356.06   3308496.66   0.00
561245.77   3302787.26   0.00
567882.93   3306159.55   0.00
572465.59   3294665.67   0.00
561143.83   3303162.63   0.00
560668.36   3303708.91   0.00
579190.04   3295105.14   0.00
561799.37   3303852.35   0.00
564909.21   3309225.44   0.00
576420.79   3296582.84   0.00
574318.67   3306041.75   0.00
567281.72   3290728.78   0.00
579696.04   3302442.40   0.00
572558.98   3295252.85   0.00
573693.66   3291842.10   0.00
567873.17   3305680.41   0.00
572557.76   3307039.70   0.00
560233.16   3294785.30   0.00
566566.97   3301387.07   0.00
567010.10   3308162.79   0.00
575826.90   3293914.30   0.00
563076.88   3295298.01   0.00
579539.17   3294017.46   0.00
569243.45   3296786.10   0.00
576874.29   3291342.20   0.00
565095.37   3298288.83   0.00
567569.81   3306492.20   0.00
579382.31   3291892.15   0.00
570379.96   3308176.21   0.00
561058.99   3295462.20   0.00
567499.62   3292432.94   0.00
564129.76   3290632.34   0.00
573096.10   3309548.94   0.00
569392.99   3290057.99   0.00
574059.88   3294287.24   0.00
576231.57   3294542.99   0.00
561112.70   3305080.42   0.00
567567.37   3290680.56   0.00
578391.06   3307773.37   0.00
561105.99   3309627.67   0.00
569625.54   3309577.62   0.00
569989.32   3297627.19   0.00
569057.28   3298836.33   0.00
565994.45   3298931.55   0.00
575197.00   3296238.59   0.00
568391.37   3301713.00   0.00
575564.44   3293103.12   0.00
571595.20   3307623.83   0.00
560526.75   3302356.94   0.00
574725.18   3295601.98   0.00
574371.78   3297834.10   0.00
566208.08   3300571.00   0.00
561716.36   3307522.51   0.00
566546.83   3297635.12   0.00
577411.42   3296374.71   0.00
562373.12   3292418.90   0.00
578031.56   3304324.78   0.00
574915.62   3308157.90   0.00
563101.29   3295110.63   0.00
576011.84   3290170.29   0.00
564170.66   3301557.97   0.00
574776.45   3298346.20   0.00
569862.97   3302919.71   0.00
568066.65   3308259.22   0.00
565031.28   3299922.79   0.00
577855.16   3291539.35   0.00
572135.38   3303126.62   0.00
568644.67   3296133.61   0.00
572973.42   3300231.03   0.00
568048.34   3297064.42   0.00
578890.35   3297953.73   0.00
563654.90   3298331.55   0.00
567585.07   3304105.04   0.00
579313.33   3296564.53   0.00
574649.49   3305476.55   0.00
563949.71   3307059.85   0.00
577950.99   3307184.97   0.00
576058.23   3302828.15   0.00
562999.97   3309075.29   0.00
576967.68   3307271.65   0.00
567414.17   3304829.55   0.00
576035.04   3291117.59   0.00
572609.64   3299387.49   0.00
560869.78   3294243.29   0.00
560844.75   3290319.83   0.00
575728.02   3302996.61   0.00
565741.75   3308764.61   0.00
561186.56   3303657.64   0.00
574404.74   3305563.83   0.00
578244.58   3302657.25   0.00
569271.52   3298219.86   0.00
569950.87   3294174.93   0.00
567811.52   3304296.09   0.00
563706.17   3305749.38   0.00
568202.15   3296886.20   0.00
567345.19   3302516.25   0.00
579107.03   3307783.75   0.00
562139.96   3300708.94   0.00
561678.52   3293966.19   0.00
565838.80   3291038.85   0.00
561919.00   3293028.66   0.00
568868.07   3302585.83   0.00
561506.39   3303187.05   0.00
576829.13   3307817.32   0.00
565233.31   3293471.79   0.00
562398.75   3299370.40   0.00
573165.07   3299751.88   0.00
579782.10   3299215.98   0.00
575652.33   3292193.06   0.00
564815.82   3290825.22   0.00
579321.88   3309796.14   0.00
573873.10   3294975.13   0.00
562163.76   3307619.56   0.00
564671.77   3299809.87   0.00
565851.62   3292335.28   0.00
572129.28   3305782.34   0.00
563407.70   3291721.85   0.00
562376.78   3296109.20   0.00
570350.66   3293725.09   0.00
578066.96   3293352.76   0.00
577440.11   3300724.81   0.00
578089.54   3292763.76   0.00
573150.43   3294608.29   0.00
564832.91   3293007.90   0.00
573997.62   3298304.09   0.00
562106.39   3294897.00   0.00
570836.51   3309371.32   0.00
576849.27   3308755.46   0.00
569267.25   3291293.98   0.00
567755.97   3301042.21   0.00
572261.73   3298094.73   0.00
573946.35   3300860.93   0.00
563147.07   3297888.42   0.00
566785.49   3296971.04   0.00
577062.29   3291010.77   0.00
578010.80   3305934.32   0.00
579016.69   3308342.84   0.00
567254.86   3302022.46   0.00
576674.70   3305451.52   0.00
562122.26   3309501.94   0.00
565996.28   3298179.57   0.00
573923.15   3307931.46   0.00
577849.67   3295304.73   0.00
562194.89   3291087.07   0.00
563721.43   3293891.72   0.00
571143.53   3290153.20   0.00
568667.87   3292967.62   0.00
571117.89   3301788.08   0.00
569599.90   3291142.00   0.00
568252.20   3291698.66   0.00
567057.71   3303797.42   0.00
575395.98   3294355.60   0.00
568581.19   3305471.66   0.00
567458.11   3299455.24   0.00
571808.83   3293065.89   0.00
574290.60   3305771.97   0.00
565423.75   3295496.99   0.00
574235.05   3293017.06   0.00
576087.53   3305414.29   0.00
561459.40   3292327.34   0.00
579458.60   3298619.04   0.00
570210.27   3306016.11   0.00
563453.47   3296801.97   0.00
569099.40   3297201.15   0.00
561851.86   3299223.30   0.00
568558.61   3299947.20   0.00
566376.54   3298965.12   0.00
574583.57   3290535.29   0.00
575378.28   3309381.69   0.00
571888.79   3290496.23   0.00
567248.76   3296363.72   0.00
569604.79   3302018.80   0.00
576679.59   3302057.86   0.00
572637.10   3306371.96   0.00
561903.13   3295641.65   0.00
571816.16   3305958.74   0.00
561032.14   3296810.51   0.00
575958.13   3300626.54   0.00
565628.22   3307572.56   0.00
578969.08   3298862.58   0.00
569616.38   3297995.24   0.00
565111.24   3294492.93   0.00
561683.40   3301518.91   0.00
565557.42   3309519.03   0.00
579275.49   3305468.00   0.00
569359.42   3293706.17   0.00
572316.05   3292381.05   0.00
561956.24   3301567.13   0.00
574786.83   3297788.32   0.00
574349.19   3297334.82   0.00
572274.54   3300054.02   0.00
576061.28   3308585.77   0.00
563624.99   3307922.91   0.00
575011.44   3299107.33   0.00
564824.98   3301377.30   0.00
577431.56   3301661.12   0.00
573229.16   3291447.19   0.00
570943.94   3301240.58   0.00
560269.17   3294588.15   0.00
563929.56   3309473.25   0.00
570765.71   3307252.11   0.00
564307.99   3300769.98   0.00
576957.91   3296278.88   0.00
570861.54   3290867.95   0.00
565395.67   3290740.38   0.00
560216.07   3308373.97   0.00
564803.61   3290844.14   0.00
562617.88   3299940.49   0.00
573042.39   3299539.48   0.00
569621.88   3299704.89   0.00
571303.45   3292439.04   0.00
566815.39   3303608.20   0.00
563652.46   3291693.78   0.00
574712.97   3299217.81   0.00
570049.13   3299429.00   0.00
570934.17   3291692.56   0.00
570966.52   3296377.76   0.00
576799.83   3296494.95   0.00
571743.52   3301343.12   0.00
561462.45   3299496.14   0.00
564780.42   3297091.89   0.00
566707.36   3295077.67   0.00
577718.44   3298330.33   0.00
565535.45   3302879.42   0.00
565713.68   3307368.69   0.00
577666.55   3293792.23   0.00
575947.14   3293108.01   0.00
575075.53   3305842.16   0.00
562473.83   3298974.88   0.00
560700.09   3300578.33   0.00
579562.36   3295420.09   0.00
573432.42   3300596.64   0.00
571622.67   3302618.18   0.00
562521.44   3298818.02   0.00
567871.33   3298985.26   0.00
564525.89   3300151.68   0.00
579841.30   3301143.53   0.00
565918.15   3306163.82   0.00
569870.91   3290952.79   0.00
564485.61   3303384.81   0.00
568695.94   3295242.47   0.00
572644.43   3305865.96   0.00
570263.99   3293856.93   0.00
575790.28   3292625.20   0.00
561904.35   3301653.80   0.00
568813.75   3290599.99   0.00
577974.18   3300066.84   0.00
563908.81   3303729.67   0.00
575101.17   3303866.39   0.00
572787.87   3298797.88   0.00
577161.17   3298741.11   0.00
576443.37   3308659.63   0.00
568100.83   3295321.82   0.00
565567.19   3303472.09   0.00
560739.16   3295280.92   0.00
564765.77   3290561.54   0.00
579669.18   3295120.40   0.00
563682.97   3293547.47   0.00
566388.74   3303285.32   0.00
568163.70   3291345.26   0.00
564781.64   3296220.28   0.00
574585.41   3307686.70   0.00
575074.31   3308999.60   0.00
560473.65   3291759.09   0.00
574394.97   3306144.29   0.00
574536.58   3300618.61   0.00
572060.30   3308272.04   0.00
579230.93   3303970.76   0.00
577710.50   3300179.75   0.00
569000.52   3301968.75   0.00
570425.73   3296006.04   0.00
577300.33   3296643.27   0.00
566938.69   3307084.87   0.00
575532.70   3307585.38   0.00
577079.99   3308115.79   0.00
577025.67   3292515.95   0.00
564566.79   3307288.74   0.00
569172.03   3303365.89   0.00
561278.12   3295971.25   0.00
566863.61   3298480.48   0.00
573123.57   3303596.61   0.00
570331.13   3301590.32   0.00
565639.21   3293363.14   0.00
560529.80   3308159.73   0.00
567443.46   3304393.14   0.00
575186.62   3309744.87   0.00
579657.58   3295946.23   0.00
578635.82   3296984.47   0.00
569435.71   3299342.94   0.00
568569.60   3291849.42   0.00
575721.30   3293196.51   0.00
572829.37   3309774.16   0.00
565347.45   3307597.58   0.00
579356.67   3302291.63   0.00
567625.97   3292864.47   0.00
572438.12   3300812.10   0.00
565528.12   3298493.91   0.00
578360.55   3292147.28   0.00
571594.59   3297927.49   0.00
573608.20   3306426.89   0.00
566699.42   3304763.63   0.00
578721.27   3308015.08   0.00
569787.29   3296043.28   0.00
570945.16   3290067.14   0.00
576716.21   3308229.32   0.00
578794.52   3303339.64   0.00
576321.30   3301502.43   0.00
571654.41   3299881.89   0.00
561834.77   3298011.11   0.00
567545.40   3302242.19   0.00
565782.65   3309682.61   0.00
572182.38   3298797.88   0.00
576478.77   3301232.64   0.00
572438.12   3295849.79   0.00
564248.18   3304000.06   0.00
577356.49   3307097.69   0.00
575503.40   3306218.76   0.00
569823.30   3291121.25   0.00
562793.05   3295364.54   0.00
562026.43   3297497.79   0.00
568960.23   3298199.71   0.00
577833.80   3292175.36   0.00
573514.21   3294131.60   0.00
575204.93   3302728.05   0.00
579367.05   3307520.07   0.00
571772.21   3294120.61   0.00
568038.58   3294555.19   0.00
566706.75   3295606.25   0.00
561467.33   3290332.04   0.00
562001.40   3309382.31   0.00
578545.49   3291741.39   0.00
576291.39   3301622.06   0.00
564503.31   3301808.83   0.00
574338.21   3306529.44   0.00
561277.50   3291102.33   0.00
565302.90   3304008.61   0.00
576973.78   3301839.96   0.00
572938.02   3301605.58   0.00
562558.06   3290307.63   0.00
570809.66   3301324.81   0.00
573904.23   3293236.79   0.00
565692.31   3301955.32   0.00
567307.96   3293737.91   0.00
562246.77   3297532.58   0.00
566613.36   3292439.04   0.00
572115.24   3302552.87   0.00
570058.29   3299439.37   0.00
560554.83   3304575.64   0.00
574975.43   3292712.49   0.00
573734.55   3294828.64   0.00
568467.06   3298575.09   0.00
579822.38   3297454.45   0.00
562186.96   3299855.65   0.00
566983.25   3308001.65   0.00
579338.36   3307379.68   0.00
571423.69   3301809.44   0.00
572034.67   3300401.93   0.00
578590.04   3302899.56   0.00
577131.87   3291610.77   0.00
570663.17   3293994.26   0.00
568658.71   3302322.76   0.00
563467.51   3298297.37   0.00
574982.15   3303503.83   0.00
565913.27   3293657.34   0.00
578817.71   3308230.54   0.00
565108.19   3309737.54   0.00
568215.58   3291223.79   0.00
570256.66   3308818.32   0.00
576656.39   3301081.27   0.00
578471.02   3300859.71   0.00
560361.95   3300820.64   0.00
575624.87   3293444.93   0.00
570970.18   3302379.53   0.00
575370.34   3307232.58   0.00
571673.94   3290677.51   0.00
569440.60   3297536.24   0.00
574971.77   3302879.42   0.00
572371.59   3292675.25   0.00
570139.47   3298471.33   0.00
573758.96   3309694.20   0.00
578555.25   3305789.67   0.00
561178.62   3298094.73   0.00
564999.54   3300617.39   0.00
566904.51   3292205.27   0.00
563061.62   3302474.14   0.00
561525.93   3302803.74   0.00
562763.76   3304229.56   0.00
567618.03   3308619.95   0.00
578547.32   3300658.28   0.00
576567.28   3298355.36   0.00
565725.27   3291569.26   0.00
561689.50   3303827.33   0.00
563545.64   3305129.86   0.00
570766.32   3294871.36   0.00
572975.86   3297002.17   0.00
571106.91   3296634.72   0.00
567336.65   3290941.19   0.00
570290.84   3299866.63   0.00
563922.24   3296446.73   0.00
565688.65   3304848.48   0.00
574709.31   3309118.02   0.00
565900.45   3309579.45   0.00
564302.50   3309329.81   0.00
577231.97   3302845.85   0.00
573227.94   3304852.75   0.00
578336.74   3292798.55   0.00
574700.77   3293040.86   0.00
576146.73   3291660.21   0.00
562999.36   3308218.33   0.00
566214.18   3307195.35   0.00
561561.94   3309884.03   0.00
570600.30   3301555.53   0.00
568937.65   3297363.51   0.00
576414.69   3308144.47   0.00
570710.78   3306530.05   0.00
568157.60   3307102.57   0.00
575529.65   3294218.88   0.00
576970.12   3290058.60   0.00
563361.31   3305970.34   0.00
579921.26   3294760.89   0.00
564098.64   3292702.11   0.00
572461.93   3300215.16   0.00
574640.34   3291971.50   0.00
567170.02   3302956.33   0.00
572575.46   3299416.18   0.00
561904.97   3305080.42   0.00
574595.78   3306027.10   0.00
570504.47   3294655.90   0.00
577757.50   3306856.59   0.00
579143.65   3309143.65   0.00
571717.28   3296808.68   0.00
561482.59   3302450.33   0.00
560077.52   3299112.83   0.00
575735.34   3306240.12   0.00
578950.16   3302124.39   0.00
576763.82   3306128.42   0.00
570872.52   3290070.80   0.00
566349.68   3303382.37   0.00
562208.93   3303366.50   0.00
574746.54   3302757.35   0.00
562141.79   3294119.39   0.00
576652.12   3297087.62   0.00
571397.44   3292466.51   0.00
574712.36   3309261.45   0.00
578819.54   3309348.12   0.00
573697.93   3302204.96   0.00
573920.71   3291351.36   0.00
578463.70   3297497.18   0.00
573535.57   3293255.10   0.00
578823.21   3293244.12   0.00
570701.01   3303890.80   0.00
574465.16   3301834.47   0.00
563885.01   3290947.90   0.00
563031.71   3298203.99   0.00
574697.10   3300354.93   0.00
564486.22   3299233.07   0.00
572192.14   3295847.35   0.00
564892.73   3304900.97   0.00
571913.21   3294365.37   0.00
572739.65   3301821.65   0.00
567773.67   3302889.80   0.00
570922.57   3299794.00   0.00
564921.41   3292349.93   0.00
577521.29   3301975.46   0.00
571708.12   3294230.48   0.00
578483.23   3299318.52   0.00
578874.48   3295493.33   0.00
565353.56   3309893.19   0.00
564099.25   3297448.35   0.00
561166.42   3293708.61   0.00
570018.62   3294192.63   0.00
567624.13   3303677.79   0.00
573844.42   3296246.53   0.00
576691.79   3303329.87   0.00
576714.99   3295008.70   0.00
579727.77   3291912.29   0.00
570894.50   3293657.95   0.00
577288.13   3307502.98   0.00
572949.61   3300121.77   0.00
562704.55   3308740.81   0.00
561025.42   3307746.51   0.00
562591.63   3305835.44   0.00
564353.16   3299280.68   0.00
567383.65   3301441.39   0.00
563101.90   3299810.48   0.00
575035.86   3292049.62   0.00
566714.68   3294259.16   0.00
561021.15   3290509.66   0.00
568841.21   3295086.83   0.00
577736.14   3300308.54   0.00
566997.89   3295808.28   0.00
576443.98   3302234.26   0.00
565081.33   3295954.77   0.00
574887.54   3304045.84   0.00
566855.68   3293109.23   0.00
563686.03   3293775.14   0.00
578544.88   3307635.43   0.00
574651.33   3307292.40   0.00
568646.50   3295725.88   0.00
564134.04   3290742.21   0.00
563104.34   3296398.51   0.00
574546.34   3308505.81   0.00
563950.32   3308059.63   0.00
567162.69   3297273.17   0.00
569551.68   3300264.60   0.00
569340.50   3296897.79   0.00
564584.49   3296299.63   0.00
569279.46   3298611.71   0.00
577858.82   3292206.49   0.00
561441.69   3301264.38   0.00
576118.05   3307880.18   0.00
575764.64   3296184.88   0.00
571944.94   3295855.89   0.00
573785.82   3291309.24   0.00
573888.36   3303428.14   0.00
564809.11   3295183.87   0.00
576944.49   3293701.90   0.00
565230.26   3291478.32   0.00
561514.94   3301222.88   0.00
574158.15   3304637.90   0.00
578969.08   3307799.01   0.00
568443.25   3307281.41   0.00
571921.14   3294143.80   0.00
570251.17   3309995.73   0.00
567375.71   3292965.79   0.00
570295.11   3304124.58   0.00
570838.95   3299125.64   0.00
579862.06   3298202.15   0.00
579533.07   3302491.23   0.00
574747.76   3298636.13   0.00
562836.39   3299111.00   0.00
564237.80   3295277.87   0.00
568082.52   3306335.95   0.00
568245.49   3302497.94   0.00
579824.82   3297505.11   0.00
575743.89   3296396.07   0.00
570710.17   3301836.91   0.00
567608.26   3298768.58   0.00
572078.01   3305127.41   0.00
577000.64   3308460.04   0.00
562407.30   3296908.78   0.00
570417.80   3290715.96   0.00
561746.27   3299663.99   0.00
562525.71   3305182.35   0.00
570238.35   3305748.77   0.00
567912.23   3303143.71   0.00
578876.31   3297622.91   0.00
562874.23   3294662.62   0.00
570607.01   3297038.18   0.00
560373.55   3296216.62   0.00
579918.82   3298786.28   0.00
571279.64   3299468.06   0.00
569019.44   3294647.36   0.00
575023.04   3291794.49   0.00
568751.49   3303161.41   0.00
572793.97   3309205.91   0.00
562352.37   3290836.82   0.00
566404.00   3292256.54   0.00
560192.27   3300437.94   0.00
575930.05   3305607.17   0.00
563617.66   3291961.73   0.00
579280.37   3291828.06   0.00
566014.59   3291937.93   0.00
566797.69   3300101.02   0.00
569228.80   3296674.40   0.00
574023.26   3300413.53   0.00
563461.41   3305070.04   0.00
565750.91   3303896.91   0.00
568764.31   3306627.70   0.00
574501.17   3299919.13   0.00
566263.62   3300281.69   0.00
566523.64   3290557.88   0.00
577235.63   3309677.72   0.00
578473.46   3293085.42   0.00
578155.46   3290513.93   0.00
577871.03   3291082.19   0.00
569851.99   3295588.55   0.00
570478.23   3304813.07   0.00
568886.99   3293154.39   0.00
567712.03   3301480.45   0.00
579285.87   3304232.61   0.00
577224.65   3295991.39   0.00
572743.92   3294486.83   0.00
569768.36   3302852.57   0.00
575438.70   3306296.88   0.00
565481.12   3309826.65   0.00
569560.84   3306650.29   0.00
572705.47   3293967.41   0.00
567705.92   3296482.13   0.00
562470.78   3290668.97   0.00
568236.34   3297085.79   0.00
571772.82   3296341.14   0.00
569745.78   3299211.71   0.00
578757.29   3295344.40   0.00
572751.24   3290495.62   0.00
562946.26   3291813.41   0.00
566739.10   3306827.91   0.00
573635.67   3296978.36   0.00
570680.87   3303292.03   0.00
579567.25   3292627.64   0.00
565159.46   3290300.30   0.00
563027.44   3301325.42   0.00
564213.39   3290551.16   0.00
571481.06   3304008.61   0.00
565038.61   3302428.36   0.00
569866.63   3295598.32   0.00
563664.05   3305469.83   0.00
566683.55   3299238.56   0.00
574730.67   3293538.93   0.00
576992.71   3309795.53   0.00
563491.32   3291310.46   0.00
575455.79   3307238.07   0.00
568175.91   3299699.39   0.00
562539.14   3290527.97   0.00
560812.40   3305865.35   0.00
577007.35   3292642.90   0.00
564671.16   3303410.44   0.00
577827.69   3307351.60   0.00
576418.96   3298398.08   0.00
568617.82   3308382.52   0.00
571133.15   3306816.31   0.00
567754.75   3291588.79   0.00
578291.57   3299107.94   0.00
577275.31   3300756.55   0.00
566861.17   3297404.40   0.00
573685.72   3307662.28   0.00
567616.81   3301073.34   0.00
573817.56   3307017.12   0.00
570807.82   3306210.82   0.00
578842.13   3296919.16   0.00
567303.69   3294710.23   0.00
569574.27   3305441.15   0.00
571341.90   3298520.77   0.00
576195.56   3293963.74   0.00
572997.22   3294726.10   0.00
575506.45   3297912.84   0.00
578512.53   3297073.58   0.00
578855.56   3295481.12   0.00
566594.44   3299568.16   0.00
563845.33   3305001.68   0.00
578819.54   3297765.13   0.00
572962.43   3301566.52   0.00
572260.51   3303381.76   0.00
572236.70   3293537.10   0.00
572472.30   3297851.80   0.00
573076.57   3309555.04   0.00
574944.91   3300458.69   0.00
570378.73   3296690.27   0.00
573163.85   3296652.42   0.00
560068.36   3300347.61   0.00
561395.31   3302195.81   0.00
569164.10   3306551.41   0.00
570327.46   3308752.40   0.00
561512.50   3297241.43   0.00
563676.26   3306543.47   0.00
572317.88   3299204.99   0.00
573909.73   3309705.19   0.00
574573.81   3297256.69   0.00
565181.43   3299959.41   0.00
570542.92   3292312.08   0.00
561630.91   3294237.19   0.00
571399.27   3294962.92   0.00
569150.06   3291864.68   0.00
578156.68   3295186.32   0.00
568755.15   3306951.81   0.00
567011.93   3298811.91   0.00
569685.35   3301593.98   0.00
572231.82   3291372.11   0.00
560351.57   3305528.43   0.00
569696.95   3299960.63   0.00
565265.66   3297849.97   0.00
574239.94   3293722.65   0.00
566063.42   3296430.86   0.00
573895.69   3293603.63   0.00
574763.63   3290655.54   0.00
574189.89   3291978.82   0.00
577371.14   3303105.26   0.00
575593.74   3292797.33   0.00
575960.57   3295808.28   0.00
577266.76   3292846.77   0.00
567359.84   3306688.13   0.00
570212.71   3294790.80   0.00
566562.09   3291831.72   0.00
572977.08   3292575.76   0.00
572985.63   3299204.38   0.00
573002.72   3299854.43   0.00
567713.25   3309431.13   0.00
566784.88   3302037.72   0.00
579836.42   3309276.71   0.00
561928.77   3302605.37   0.00
570015.56   3293443.71   0.00
574255.81   3304301.58   0.00
569403.97   3300320.75   0.00
563065.89   3295835.75   0.00
562040.47   3297293.92   0.00
577695.85   3304717.25   0.00
568846.10   3301257.06   0.00
578485.67   3306845.61   0.00
561347.70   3309945.07   0.00
565290.08   3293488.27   0.00
563252.05   3309707.02   0.00
576650.29   3306263.92   0.00
567997.68   3295353.56   0.00
572750.02   3300754.72   0.00
570408.64   3307699.51   0.00
565299.84   3309382.92   0.00
560570.70   3304422.44   0.00
567445.91   3304166.08   0.00
578067.57   3309873.04   0.00
566848.35   3309982.30   0.00
574680.62   3299451.58   0.00
575052.95   3308964.81   0.00
563706.17   3304180.12   0.00
576268.20   3306658.83   0.00
563988.16   3291094.39   0.00
568689.23   3300558.79   0.00
576801.66   3305087.74   0.00
561482.59   3301654.41   0.00
563721.43   3307810.60   0.00
560558.49   3309606.31   0.00
563586.54   3299283.12   0.00
566259.96   3292183.90   0.00
576689.35   3297814.57   0.00
576089.36   3309586.17   0.00
574322.34   3303876.16   0.00
575599.23   3294264.05   0.00
561795.10   3303536.79   0.00
570574.66   3306884.06   0.00
573059.48   3297101.66   0.00
563623.77   3299040.80   0.00
565054.48   3308568.07   0.00
568315.07   3303362.83   0.00
569908.75   3301522.57   0.00
563971.07   3301616.57   0.00
573112.58   3297118.14   0.00
564257.94   3291447.19   0.00
575800.65   3299735.40   0.00
562683.80   3302380.75   0.00
569253.82   3305970.34   0.00
568139.29   3301698.97   0.00
579755.85   3302569.35   0.00
573599.66   3300835.90   0.00
571924.80   3308928.80   0.00
571120.33   3302893.46   0.00
568648.34   3309793.08   0.00
576241.95   3301926.02   0.00
575744.50   3293773.92   0.00
574934.54   3294600.36   0.00
569471.72   3303314.62   0.00
576210.82   3294866.48   0.00
575022.43   3291720.02   0.00
563521.84   3292261.42   0.00
574106.27   3292888.88   0.00
568073.98   3304470.05   0.00
569773.25   3299362.47   0.00
577175.21   3304767.91   0.00
566579.79   3294316.54   0.00
560756.86   3294974.52   0.00
574234.44   3293131.81   0.00
569176.31   3304538.41   0.00
572840.97   3300148.63   0.00
565434.74   3306375.01   0.00
567877.44   3296250.80   0.00
564938.51   3290097.05   0.00
573016.75   3302890.41   0.00
565919.37   3303245.64   0.00
568928.50   3298183.23   0.00
563647.57   3301153.90   0.00
576183.97   3290702.54   0.00
571554.92   3296073.79   0.00
570381.79   3306589.25   0.00
562401.20   3306180.30   0.00
577632.37   3295608.08   0.00
572604.14   3295084.99   0.00
578513.75   3291776.79   0.00
562852.26   3302486.34   0.00
578630.33   3294190.19   0.00
578142.03   3296570.64   0.00
573900.57   3303658.86   0.00
560344.25   3308803.06   0.00
568691.67   3300800.50   0.00
576443.98   3301719.11   0.00
574934.54   3301199.68   0.00
575557.73   3290356.46   0.00
570339.67   3293258.77   0.00
577878.96   3307940.00   0.00
563837.40   3294374.52   0.00
568647.11   3296447.95   0.00
566373.49   3291056.55   0.00
560297.25   3292694.17   0.00
575178.08   3298619.04   0.00
575883.66   3290531.63   0.00
569634.69   3306063.11   0.00
576926.18   3309824.82   0.00
566884.98   3301784.42   0.00
568793.60   3292793.05   0.00
575271.46   3305723.14   0.00
566751.92   3298377.94   0.00
573767.51   3303587.45   0.00
575800.65   3295225.38   0.00
575504.01   3308765.83   0.00
567420.27   3303939.02   0.00
563524.89   3307567.67   0.00
566366.77   3309210.79   0.00
576891.99   3293402.81   0.00
570619.83   3292456.13   0.00
575267.19   3305538.19   0.00
577631.15   3305594.35   0.00
560097.66   3298037.35   0.00
579976.20   3296569.41   0.00
560527.36   3294537.49   0.00
563552.35   3307267.98   0.00
562155.22   3294459.36   0.00
571440.17   3294437.39   0.00
566779.38   3306288.34   0.00
566548.66   3294242.07   0.00
561232.34   3293556.02   0.00
576182.13   3301069.67   0.00
563452.25   3309141.21   0.00
571638.54   3301228.98   0.00
563897.82   3303511.15   0.00
565978.58   3292149.11   0.00
570446.49   3302537.61   0.00
563079.32   3307717.22   0.00
574887.54   3300508.13   0.00
561104.77   3300365.31   0.00
569148.84   3303956.11   0.00
563512.68   3300552.08   0.00
569368.57   3291935.48   0.00
560726.95   3304239.33   0.00
575948.97   3308369.70   0.00
575600.45   3309013.03   0.00
567706.53   3292088.08   0.00
575789.06   3309453.11   0.00
578254.34   3300194.40   0.00
566166.57   3292390.82   0.00
572729.88   3290369.27   0.00
564405.04   3302676.78   0.00
573006.38   3297748.65   0.00
572839.75   3300068.67   0.00
569496.75   3291996.52   0.00
569752.49   3297897.58   0.00
567695.55   3290200.20   0.00
573191.32   3304096.50   0.00
567559.43   3291204.26   0.00
560457.78   3295248.57   0.00
563877.07   3307023.83   0.00
576378.06   3304269.84   0.00
565730.77   3296944.79   0.00
573492.23   3292335.89   0.00
563187.96   3299950.87   0.00
577280.80   3305710.93   0.00
579349.35   3291092.56   0.00
579557.48   3308066.35   0.00
575861.08   3297425.76   0.00
573146.76   3308944.67   0.00
570044.25   3299148.84   0.00
570980.56   3298974.88   0.00
571738.64   3291556.44   0.00
562729.58   3292475.05   0.00
578003.48   3293441.88   0.00
572102.42   3308057.19   0.00
573793.15   3297568.59   0.00
567929.32   3307868.59   0.00
576736.96   3308834.19   0.00
572167.73   3306091.80   0.00
574139.23   3305759.76   0.00
577935.12   3307325.36   0.00
570342.11   3290919.83   0.00
560717.18   3305471.66   0.00
572550.43   3305949.58   0.00
575861.08   3303762.02   0.00
573272.50   3296734.21   0.00
565478.07   3306533.10   0.00
577474.90   3304435.87   0.00
567893.92   3303390.30   0.00
572598.65   3307950.99   0.00
572754.30   3296379.59   0.00
569548.63   3293446.15   0.00
574927.82   3290790.43   0.00
572779.32   3296588.95   0.00
570315.87   3300215.77   0.00
567615.59   3293092.75   0.00
566707.36   3306496.48   0.00
562920.62   3303216.35   0.00
572792.14   3305171.36   0.00
577241.13   3305823.24   0.00
578467.97   3297065.65   0.00
566549.27   3307648.85   0.00
569559.62   3296629.84   0.00
561724.30   3303373.82   0.00
570075.99   3297665.03   0.00
573870.66   3292156.44   0.00
575134.74   3307057.41   0.00
575621.20   3306224.86   0.00
567671.13   3307143.47   0.00
576539.81   3297167.58   0.00
562063.66   3297331.77   0.00
560750.76   3295550.71   0.00
567802.97   3295612.35   0.00
564923.25   3309470.20   0.00
576314.58   3290568.25   0.00
564720.60   3297677.85   0.00
564077.88   3304524.98   0.00
567868.89   3302912.38   0.00
575162.21   3298450.58   0.00
561934.87   3301032.44   0.00
576293.22   3299250.77   0.00
574968.72   3291611.38   0.00
567588.12   3300056.46   0.00
577112.95   3305594.96   0.00
562081.36   3294157.23   0.00
561322.67   3295653.25   0.00
577163.00   3293185.52   0.00
571304.67   3304857.02   0.00
571051.36   3290186.16   0.00
574810.02   3299295.33   0.00
567440.41   3298191.78   0.00
570406.81   3300268.87   0.00
561425.82   3304932.71   0.00
565849.18   3301670.89   0.00
569850.15   3294305.55   0.00
576177.25   3308197.58   0.00
579185.77   3295222.33   0.00
579666.74   3299992.37   0.00
574083.68   3308467.36   0.00
579752.19   3299375.29   0.00
579707.63   3292188.79   0.00
571060.52   3305253.76   0.00
560986.97   3296649.98   0.00
577659.84   3290858.18   0.00
571905.88   3308856.17   0.00
561668.75   3290432.14   0.00
577954.04   3297693.72   0.00
570337.84   3290474.87   0.00
564872.59   3300209.05   0.00
579733.27   3291195.10   0.00
576812.04   3299629.20   0.00
563147.68   3293779.41   0.00
577021.39   3295779.60   0.00
562363.35   3299101.23   0.00
574216.13   3298505.51   0.00
569891.05   3293508.41   0.00
567721.79   3304720.91   0.00
560307.02   3307301.55   0.00
574539.02   3309722.28   0.00
578825.65   3301530.50   0.00
571445.05   3293382.67   0.00
565210.73   3308745.08   0.00
575261.09   3291853.69   0.00
561178.62   3303301.80   0.00
574404.13   3295396.89   0.00
579389.02   3306881.62   0.00
574860.07   3302980.13   0.00
562166.81   3304816.13   0.00
573691.21   3294248.79   0.00
568084.96   3298864.41   0.00
563205.05   3309512.92   0.00
574507.28   3292061.22   0.00
578922.09   3298357.80   0.00
574244.82   3291254.31   0.00
574443.80   3307523.73   0.00
574435.87   3302971.59   0.00
576374.40   3308656.58   0.00
575774.41   3308221.99   0.00
562393.26   3296574.30   0.00
560220.34   3291878.11   0.00
575629.14   3298666.04   0.00
565309.00   3292247.99   0.00
578434.40   3306043.58   0.00
573182.16   3306466.57   0.00
578712.12   3307079.38   0.00
572480.24   3297334.21   0.00
571896.11   3293953.37   0.00
561203.04   3297226.17   0.00
571730.70   3302832.42   0.00
568678.24   3294696.80   0.00
572953.28   3298301.03   0.00
564748.68   3299403.97   0.00
579022.19   3302687.77   0.00
574319.90   3290977.20   0.00
578010.19   3300884.12   0.00
565377.97   3307460.86   0.00
579784.54   3301310.16   0.00
568612.93   3298942.53   0.00
577597.58   3303628.96   0.00
576764.43   3302018.80   0.00
567224.34   3293845.94   0.00
561822.57   3300686.36   0.00
566758.63   3297419.66   0.00
578207.34   3309320.66   0.00
570196.84   3290999.79   0.00
570038.15   3303335.98   0.00
577942.44   3303428.14   0.00
570648.52   3293177.59   0.00
577342.45   3306615.50   0.00
572434.46   3307252.11   0.00
576392.10   3306936.55   0.00
575190.89   3299427.17   0.00
563728.75   3297748.04   0.00
571042.82   3306734.52   0.00
578038.27   3303671.07   0.00
574109.32   3292882.17   0.00
579996.95   3297249.98   0.00
573013.09   3303223.67   0.00
569886.78   3298627.58   0.00
574370.56   3306786.40   0.00
563992.43   3298843.65   0.00
575380.72   3291004.06   0.00
572912.38   3297400.13   0.00
573644.22   3304766.08   0.00
574913.79   3294701.68   0.00
572331.31   3295408.49   0.00
567446.52   3290008.55   0.00
568824.12   3295284.59   0.00
569949.64   3305523.55   0.00
564967.19   3303519.70   0.00
561069.37   3307228.92   0.00
567038.79   3298594.62   0.00
563419.29   3303116.25   0.00
573575.24   3307372.97   0.00
579001.43   3309417.10   0.00
579171.12   3306191.90   0.00
568415.17   3305468.61   0.00
572385.63   3299660.94   0.00
576990.26   3307840.51   0.00
575869.62   3292767.42   0.00
560941.19   3304334.54   0.00
566845.30   3301937.62   0.00
576706.44   3298506.12   0.00
566067.69   3300661.34   0.00
566555.99   3305306.25   0.00
573379.92   3305318.46   0.00
563630.48   3308488.11   0.00
577999.82   3296816.00   0.00
569509.57   3300393.99   0.00
561657.77   3303684.50   0.00
567445.30   3294752.95   0.00
562711.26   3302229.38   0.00
564388.56   3293106.78   0.00
579359.72   3299388.10   0.00
564925.08   3295494.55   0.00
560082.40   3293905.76   0.00
570254.22   3296026.80   0.00
579440.29   3301452.38   0.00
565327.92   3293955.20   0.00
567337.26   3299313.03   0.00
567283.55   3300889.00   0.00
569897.76   3296275.83   0.00
578284.86   3294756.61   0.00
570061.95   3303333.54   0.00
575908.69   3301159.40   0.00
566035.95   3290836.21   0.00
564190.19   3292728.35   0.00
575720.08   3307715.38   0.00
578460.65   3307114.78   0.00
565232.09   3308394.12   0.00
567094.94   3294236.58   0.00
569668.26   3303029.57   0.00
563305.76   3293415.63   0.00
564201.79   3296692.10   0.00
570094.30   3291010.16   0.00
573672.29   3293118.99   0.00
571492.05   3299191.56   0.00
578765.22   3308663.29   0.00
573220.01   3306470.84   0.00
566922.21   3292056.95   0.00
565882.75   3300613.12   0.00
566109.20   3295630.05   0.00
573830.38   3294557.63   0.00
569548.02   3293592.64   0.00
562802.82   3295973.08   0.00
569560.23   3293011.57   0.00
569499.80   3291062.04   0.00
568634.30   3293111.67   0.00
566176.34   3303264.56   0.00
565843.07   3298521.38   0.00
563412.58   3297449.57   0.00
566737.88   3302085.33   0.00
564167.61   3290256.97   0.00
574849.09   3302875.76   0.00
572250.74   3297188.33   0.00
572902.62   3295023.35   0.00
568324.23   3297079.07   0.00
571902.22   3292992.65   0.00
576584.37   3304582.96   0.00
576174.20   3308929.41   0.00
575214.70   3291288.49   0.00
562523.88   3307699.51   0.00
573765.68   3306094.85   0.00
561615.04   3295252.24   0.00
570568.56   3295460.37   0.00
579700.31   3305930.05   0.00
573314.62   3294175.54   0.00
568824.73   3304340.65   0.00
575920.90   3307256.39   0.00
563643.30   3307434.00   0.00
574814.29   3293595.69   0.00
572949.00   3302393.57   0.00
577750.18   3292007.51   0.00
564063.23   3305975.83   0.00
568297.98   3300268.26   0.00
568199.71   3300917.08   0.00
579118.02   3307794.12   0.00
564928.74   3295039.22   0.00
577142.86   3292579.42   0.00
573870.05   3298673.97   0.00
573812.07   3303016.14   0.00
571734.37   3306031.37   0.00
563457.14   3295218.05   0.00
562846.77   3296139.71   0.00
562985.93   3306481.22   0.00
561265.91   3298982.82   0.00
575974.61   3295501.27   0.00
572632.22   3302453.99   0.00
574300.36   3309975.59   0.00
573868.22   3305755.49   0.00
560440.69   3292205.27   0.00
578853.72   3294873.20   0.00
563560.29   3303343.91   0.00
568205.21   3305740.23   0.00
572508.32   3296889.25   0.00
571281.47   3290725.12   0.00
578861.05   3302070.07   0.00
578533.89   3294064.46   0.00
573124.18   3307729.42   0.00
572345.35   3291862.85   0.00
567224.34   3307352.21   0.00
574460.89   3302294.08   0.00
566420.48   3295840.63   0.00
578149.36   3301615.34   0.00
563742.18   3298680.68   0.00
563214.82   3291633.96   0.00
560107.43   3304109.93   0.00
561986.75   3294240.24   0.00
563215.43   3298920.56   0.00
574410.23   3298634.91   0.00
568362.68   3298521.99   0.00
560358.29   3296880.70   0.00
574294.87   3291883.60   0.00
567309.79   3293394.88   0.00
577220.98   3291987.37   0.00
561483.81   3304015.93   0.00
576121.71   3292411.57   0.00
560595.11   3290261.85   0.00
572464.98   3300672.32   0.00
576321.30   3304413.89   0.00
577468.79   3308950.16   0.00
564629.05   3291037.63   0.00
570018.01   3292822.96   0.00
572078.62   3300585.65   0.00
578381.30   3298630.63   0.00
576222.42   3300681.48   0.00
568832.06   3290098.88   0.00
568235.72   3300738.24   0.00
574316.84   3294845.73   0.00
575899.53   3295511.03   0.00
566280.71   3301396.83   0.00
575054.17   3303227.33   0.00
562786.34   3307329.63   0.00
567662.59   3303907.90   0.00
576047.24   3309181.49   0.00
574593.95   3293510.85   0.00
572494.28   3294732.81   0.00
561259.19   3299519.94   0.00
568516.50   3308310.50   0.00
564230.48   3293601.79   0.00
574979.71   3309705.80   0.00
576949.37   3306963.41   0.00
573667.41   3297367.17   0.00
562671.59   3304021.42   0.00
578757.29   3296468.70   0.00
572764.67   3300027.16   0.00
566460.16   3302485.12   0.00
578469.80   3298252.82   0.00
565955.38   3300899.99   0.00
574280.83   3292376.78   0.00
574729.45   3293676.26   0.00
561038.24   3309692.98   0.00
571462.14   3293104.95   0.00
566880.70   3300755.33   0.00
569573.05   3293662.22   0.00
574170.35   3291105.99   0.00
564559.47   3302500.99   0.00
570520.34   3300687.58   0.00
578245.19   3299198.89   0.00
572049.93   3306579.49   0.00
573068.64   3305390.48   0.00
576992.10   3294682.76   0.00
579542.83   3294904.93   0.00
577771.54   3295971.25   0.00
569988.71   3305041.35   0.00
569693.29   3292939.54   0.00
561701.10   3299593.80   0.00
564351.94   3291869.56   0.00
562638.02   3304266.79   0.00
565892.51   3306547.14   0.00
562782.07   3305095.68   0.00
578250.68   3309041.11   0.00
564292.73   3290499.28   0.00
561491.13   3293187.35   0.00
573564.87   3307591.48   0.00
565379.19   3306385.39   0.00
568331.55   3293372.30   0.00
578294.02   3295341.96   0.00
562934.05   3291436.20   0.00
579624.62   3301388.90   0.00
564871.97   3294798.12   0.00
573768.73   3290991.24   0.00
565775.93   3305491.81   0.00
573856.01   3297079.07   0.00
579913.94   3291541.80   0.00
573318.89   3296820.89   0.00
573364.67   3291950.13   0.00
573448.29   3301473.74   0.00
576978.67   3290306.41   0.00
565043.49   3303921.32   0.00
566253.24   3307665.94   0.00
572294.08   3299537.64   0.00
561249.43   3295304.12   0.00
577006.74   3305994.14   0.00
569667.04   3297981.20   0.00
571318.09   3297635.12   0.00
566214.79   3308339.18   0.00
576999.42   3300053.41   0.00
571391.95   3303055.21   0.00
579495.83   3300481.28   0.00
562805.87   3301382.79   0.00
574809.41   3299629.20   0.00
562163.15   3296692.10   0.00
577366.86   3300596.64   0.00
571037.93   3301654.41   0.00
566982.63   3300472.12   0.00
578561.97   3297670.52   0.00
563051.85   3300260.93   0.00
574152.04   3309197.36   0.00
564092.53   3298753.32   0.00
568399.30   3293568.22   0.00
560767.24   3305964.23   0.00
575253.76   3306957.91   0.00
560503.56   3301770.38   0.00
578612.02   3297093.72   0.00
571843.01   3295362.10   0.00
576456.80   3303362.83   0.00
566637.78   3291148.72   0.00
565648.98   3294912.87   0.00
568232.67   3296726.89   0.00
560520.04   3307398.60   0.00
563738.52   3298547.62   0.00
568366.34   3308977.02   0.00
568537.25   3300903.04   0.00
574991.91   3296189.15   0.00
561138.95   3293858.76   0.00
563412.58   3290350.96   0.00
576513.57   3305756.71   0.00
578848.23   3295072.79   0.00
576025.88   3305912.96   0.00
563125.10   3305542.47   0.00
562093.57   3293133.03   0.00
571631.82   3290182.50   0.00
575704.82   3295681.33   0.00
575917.23   3295327.31   0.00
564899.44   3298307.75   0.00
565097.20   3293521.23   0.00
562367.63   3301980.96   0.00
569167.15   3306082.03   0.00
560258.80   3291937.31   0.00
577349.77   3300543.53   0.00
560357.07   3299674.98   0.00
574614.70   3293607.29   0.00
567720.57   3294517.35   0.00
569482.71   3300229.80   0.00
565932.19   3290375.99   0.00
576245.61   3299459.52   0.00
562069.77   3303331.10   0.00
564723.04   3297667.47   0.00
579533.68   3305653.55   0.00
560685.45   3299776.91   0.00
566844.69   3291905.58   0.00
570068.06   3309129.00   0.00
560549.94   3302730.49   0.00
570091.25   3306608.17   0.00
570351.27   3301963.26   0.00
560428.48   3309647.21   0.00
564583.88   3292690.51   0.00
577537.16   3301741.69   0.00
564179.20   3307875.91   0.00
565269.33   3293095.80   0.00
563216.65   3301181.98   0.00
564910.43   3303031.40   0.00
564217.05   3293615.83   0.00
577747.73   3304768.52   0.00
566274.00   3301617.18   0.00
563300.88   3303227.33   0.00
574170.35   3302213.51   0.00
566354.56   3306453.14   0.00
566592.00   3300878.63   0.00
575888.55   3301302.22   0.00
571572.01   3297704.09   0.00
569058.50   3294013.18   0.00
567282.33   3297520.98   0.00
563336.89   3306281.01   0.00
576303.60   3299587.08   0.00
569942.93   3307466.35   0.00
571498.15   3292474.44   0.00
571684.32   3293565.78   0.00
561607.10   3309775.38   0.00
578346.51   3293559.07   0.00
574701.38   3292248.60   0.00
562731.41   3293768.43   0.00
567603.99   3292048.40   0.00
570505.08   3300849.33   0.00
579423.81   3304633.63   0.00
566935.64   3294036.38   0.00
577305.83   3304008.61   0.00
573693.04   3307279.58   0.00
572537.61   3306904.81   0.00
578797.57   3291878.72   0.00
575134.74   3301531.11   0.00
572863.55   3300259.10   0.00
565019.07   3306525.77   0.00
574755.70   3301498.76   0.00
567936.64   3295718.56   0.00
579786.37   3309241.31   0.00
574213.69   3294350.11   0.00
573573.41   3292617.88   0.00
568498.18   3302353.28   0.00
564691.92   3290799.58   0.00
568600.73   3290328.38   0.00
579233.99   3301807.61   0.00
561560.11   3303850.52   0.00
570411.69   3306208.38   0.00
575063.33   3301706.29   0.00
566325.27   3296314.28   0.00
572336.80   3303713.19   0.00
569015.78   3291518.60   0.00
568647.72   3293729.36   0.00
567936.64   3290388.81   0.00
577526.17   3293482.77   0.00
560958.28   3300138.86   0.00
564835.35   3292848.60   0.00
566045.11   3294115.12   0.00
578831.14   3292194.28   0.00
576713.16   3297910.40   0.00
574304.64   3302421.64   0.00
564407.48   3294737.69   0.00
578970.92   3298327.89   0.00
560917.39   3290687.28   0.00
560194.71   3290913.72   0.00
563952.15   3290489.52   0.00
560199.59   3294262.22   0.00
579011.81   3304414.50   0.00
577877.74   3292606.89   0.00
560666.52   3296920.99   0.00
565321.82   3303229.16   0.00
566380.20   3297702.87   0.00
577217.93   3300795.62   0.00
565992.00   3305726.80   0.00
561203.65   3298764.92   0.00
579992.07   3306913.97   0.00
567339.70   3293494.98   0.00
569709.77   3296074.40   0.00
564795.07   3306664.94   0.00
572540.67   3303730.28   0.00
563894.77   3291643.12   0.00
565335.86   3298434.71   0.00
571639.76   3299433.88   0.00
569085.36   3305239.11   0.00
578826.87   3309804.07   0.00
578010.19   3290905.18   0.00
566895.35   3303243.81   0.00
566192.82   3296508.38   0.00
572632.83   3299367.35   0.00
574883.88   3308043.15   0.00
578845.79   3297382.43   0.00
573576.46   3305665.15   0.00
569137.24   3304258.25   0.00
578015.69   3302189.70   0.00
574917.45   3306209.60   0.00
578234.81   3291472.82   0.00
572750.63   3309133.88   0.00
579759.51   3297301.25   0.00
560195.93   3303607.59   0.00
571098.36   3303412.27   0.00
568236.95   3300090.64   0.00
560653.10   3295275.43   0.00
578443.56   3309937.74   0.00
576163.82   3294254.89   0.00
562981.66   3297865.84   0.00
569814.75   3294779.81   0.00
575607.78   3301489.00   0.00
562138.13   3305146.34   0.00
571753.90   3303542.28   0.00
567825.56   3302580.34   0.00
565845.52   3292435.99   0.00
576579.49   3303179.72   0.00
563973.51   3296747.64   0.00
572128.06   3297368.39   0.00
560033.57   3309288.92   0.00
562534.26   3291477.71   0.00
573478.80   3306362.80   0.00
564911.04   3306091.80   0.00
576786.40   3297846.31   0.00
577683.03   3291768.24   0.00
570788.29   3293718.38   0.00
563504.75   3292777.79   0.00
575968.50   3302652.36   0.00
575976.44   3299463.79   0.00
577868.59   3308307.44   0.00
573266.40   3299867.85   0.00
574714.80   3298943.14   0.00
571777.70   3291237.83   0.00
565400.56   3295976.13   0.00
562975.55   3302039.55   0.00
565943.17   3297106.54   0.00
566504.72   3305105.44   0.00
572543.72   3299640.19   0.00
562722.25   3292537.92   0.00
579371.32   3299632.25   0.00
577768.49   3292998.75   0.00
569201.33   3292476.27   0.00
564298.84   3302003.54   0.00
565030.06   3290563.37   0.00
571012.91   3305849.48   0.00
560787.99   3303634.45   0.00
564088.26   3309800.41   0.00
579283.43   3297453.84   0.00
573660.08   3291159.09   0.00
575494.25   3296433.30   0.00
568458.51   3307842.95   0.00
573339.64   3305817.13   0.00
571744.74   3303088.17   0.00
574050.72   3299069.49   0.00
561649.83   3296924.04   0.00
564268.93   3306080.81   0.00
569060.34   3305021.82   0.00
561995.91   3307817.32   0.00
576166.88   3295547.65   0.00
568520.16   3293041.47   0.00
568796.04   3304658.65   0.00
564442.88   3302732.93   0.00
565667.90   3301249.73   0.00
577934.51   3297817.62   0.00
577679.37   3301583.00   0.00
563339.95   3295857.11   0.00
560359.51   3304430.98   0.00
578261.67   3292298.04   0.00
572615.13   3307344.89   0.00
577242.35   3291920.22   0.00
564881.74   3294685.20   0.00
570176.09   3306102.79   0.00
569826.96   3298036.74   0.00
563571.89   3301541.49   0.00
578702.96   3299625.54   0.00
572791.53   3296028.63   0.00
576499.53   3299374.07   0.00
563388.16   3306935.33   0.00
579006.93   3296211.74   0.00
569677.42   3308007.75   0.00
564915.31   3304271.07   0.00
568651.39   3300113.22   0.00
566086.00   3294583.27   0.00
577376.02   3291556.44   0.00
569100.01   3302919.71   0.00
571987.06   3293588.37   0.00
571232.64   3294380.02   0.00
576413.46   3306735.13   0.00
563958.86   3305369.12   0.00
578953.22   3303576.46   0.00
567126.68   3293577.38   0.00
564820.70   3303591.11   0.00
566919.16   3296601.15   0.00
562805.26   3305699.33   0.00
560728.78   3309810.79   0.00
574146.55   3294121.83   0.00
562072.21   3304110.54   0.00
561763.97   3303190.10   0.00
568669.09   3294202.40   0.00
567971.43   3296722.01   0.00
566811.12   3297981.81   0.00
578778.04   3307594.53   0.00
575140.23   3297693.72   0.00
562927.95   3293137.91   0.00
560972.32   3303469.04   0.00
563788.57   3291973.33   0.00
572283.70   3309871.21   0.00
572211.68   3297921.99   0.00
578480.18   3306072.27   0.00
578500.32   3296608.48   0.00
563086.64   3290291.76   0.00
571599.48   3300385.45   0.00
561478.32   3309114.96   0.00
563640.86   3307202.67   0.00
566767.17   3292316.97   0.00
567964.11   3299048.13   0.00
576982.94   3303825.50   0.00
568733.18   3305583.97   0.00
566667.68   3299435.71   0.00
570290.23   3308598.59   0.00
576010.62   3291912.29   0.00
564353.16   3292910.25   0.00
560643.33   3294094.97   0.00
563190.40   3299339.27   0.00
575228.13   3300643.02   0.00
576902.37   3305370.95   0.00
573956.11   3299027.99   0.00
562920.01   3309145.48   0.00
561088.90   3290421.16   0.00
565868.71   3302389.29   0.00
574662.31   3291079.74   0.00
575893.43   3307916.20   0.00
576476.33   3294868.92   0.00
563595.69   3307327.19   0.00
571504.26   3307540.82   0.00
579697.87   3294527.12   0.00
569838.56   3293397.93   0.00
577546.92   3300688.19   0.00
574300.36   3304966.89   0.00
566610.92   3306284.07   0.00
566837.37   3296294.75   0.00
575068.21   3305818.96   0.00
576838.28   3290515.76   0.00
569618.21   3300876.80   0.00
564482.56   3302293.47   0.00
570658.89   3307114.78   0.00
562260.81   3305770.74   0.00
570924.41   3290830.10   0.00
567775.51   3308656.58   0.00
575734.73   3300719.93   0.00
570962.86   3303067.42   0.00
572969.76   3290459.61   0.00
568848.54   3293752.56   0.00
570892.67   3297733.39   0.00
570974.46   3294326.30   0.00
571950.44   3295324.26   0.00
568605.61   3292135.07   0.00
560677.51   3299911.19   0.00
570857.88   3292378.00   0.00
573827.33   3294176.76   0.00
560863.06   3302118.29   0.00
570848.72   3307868.59   0.00
575096.29   3304791.10   0.00
572847.07   3293419.90   0.00
578992.89   3305857.42   0.00
568142.34   3301782.59   0.00
561981.87   3300201.73   0.00
572554.70   3294058.96   0.00
565056.92   3301926.02   0.00
562540.97   3294598.53   0.00
564009.52   3307140.42   0.00
569310.59   3301153.29   0.00
561454.51   3290394.30   0.00
572037.72   3297730.34   0.00
570767.54   3305361.80   0.00
578305.61   3305770.74   0.00
565059.97   3290407.73   0.00
569899.59   3299263.59   0.00
574324.78   3309671.01   0.00
562076.48   3299441.21   0.00
563861.81   3290264.29   0.00
574437.09   3294660.18   0.00
577125.77   3306252.33   0.00
561522.26   3301109.35   0.00
576105.84   3309992.68   0.00
561265.91   3309960.33   0.00
562376.78   3301498.76   0.00
569419.23   3296586.50   0.00
571933.96   3296429.64   0.00
578077.94   3297484.36   0.00
566942.35   3303337.81   0.00
566436.96   3290505.39   0.00
577527.39   3290800.81   0.00
561898.86   3304040.96   0.00
576729.03   3295061.80   0.00
579653.31   3290772.73   0.00
561743.83   3308798.18   0.00
578862.27   3291623.58   0.00
564581.44   3301653.80   0.00
563570.06   3305522.93   0.00
565260.78   3293152.56   0.00
566468.09   3290618.92   0.00
570670.49   3308617.51   0.00
563629.87   3292567.83   0.00
572215.34   3298722.19   0.00
578354.44   3305507.07   0.00
565382.85   3293304.54   0.00
562230.29   3301356.55   0.00
564343.39   3290059.82   0.00
571558.58   3293064.06   0.00
574716.64   3308743.86   0.00
567241.43   3307421.19   0.00
577624.44   3291500.29   0.00
576285.29   3293068.94   0.00
568163.70   3299966.12   0.00
563018.28   3299335.00   0.00
561414.23   3309732.66   0.00
568169.80   3291503.34   0.00
569109.16   3292837.00   0.00
563918.58   3298164.31   0.00
560096.44   3308878.14   0.00
563047.58   3296255.07   0.00
567716.30   3295383.47   0.00
570320.14   3309420.76   0.00
577214.27   3298072.76   0.00
574215.52   3305322.73   0.00
576318.86   3291618.09   0.00
567132.18   3307514.57   0.00
562112.49   3291542.41   0.00
572200.08   3307516.40   0.00
567310.40   3307873.47   0.00
564813.38   3292706.99   0.00
579083.83   3301181.37   0.00
567021.70   3295664.24   0.00
573539.23   3291624.81   0.00
562889.49   3300568.56   0.00
579001.43   3301629.38   0.00
572963.65   3292312.08   0.00
571192.97   3302822.05   0.00
575964.84   3303922.54   0.00
573466.60   3307852.11   0.00
575831.17   3307930.23   0.00
565193.03   3297715.69   0.00
562239.45   3307308.27   0.00
571445.05   3305217.14   0.00
562724.08   3291610.77   0.00
577086.09   3305186.01   0.00
574528.03   3293925.90   0.00
578408.76   3292074.04   0.00
574298.53   3294278.08   0.00
575429.55   3295569.63   0.00
573769.34   3305096.90   0.00
577976.62   3294831.69   0.00
579532.46   3304387.04   0.00
568688.62   3301991.94   0.00
565047.15   3292210.76   0.00
576055.79   3295534.23   0.00
572993.56   3296125.68   0.00
560622.58   3294187.75   0.00
576104.01   3301181.98   0.00
567481.31   3291943.42   0.00
574601.89   3290122.68   0.00
568177.13   3304837.49   0.00
578356.27   3309402.45   0.00
565156.41   3290112.31   0.00
571898.56   3306647.24   0.00
561874.45   3308389.23   0.00
570409.86   3295193.03   0.00
571695.30   3309467.76   0.00
564810.33   3291310.46   0.00
568704.49   3292389.60   0.00
564076.66   3299758.60   0.00
573561.20   3300384.23   0.00
572912.99   3293274.64   0.00
577513.96   3301313.82   0.00
572891.02   3301641.59   0.00
577707.45   3294265.27   0.00
565199.74   3295948.67   0.00
566899.01   3292887.66   0.00
563120.82   3303672.29   0.00
570719.93   3306120.49   0.00
572347.18   3300198.07   0.00
575594.96   3306923.12   0.00
567289.65   3292423.17   0.00
560455.95   3309642.93   0.00
561477.10   3300043.64   0.00
575366.68   3306639.30   0.00
560187.99   3290165.41   0.00
560185.55   3304788.05   0.00
573427.53   3290865.50   0.00
566399.12   3292496.41   0.00
577390.06   3299316.08   0.00
575233.01   3297851.19   0.00
562512.89   3290108.65   0.00
575189.06   3308522.29   0.00
576268.20   3299396.04   0.00
572114.02   3294047.98   0.00
578793.91   3290482.19   0.00
574934.54   3301136.81   0.00
579511.70   3296480.91   0.00
570180.97   3302588.89   0.00
572840.36   3305666.98   0.00
568425.55   3290485.24   0.00
561138.34   3305154.27   0.00
575760.37   3294258.55   0.00
562998.75   3308513.14   0.00
573435.47   3294264.66   0.00
575015.72   3302961.21   0.00
578793.91   3291496.02   0.00
565157.63   3301747.80   0.00
570611.29   3304049.50   0.00
565868.10   3297361.06   0.00
571981.57   3290971.10   0.00
565011.75   3301177.71   0.00
573863.34   3294121.83   0.00
562801.60   3305182.96   0.00
572417.98   3298661.76   0.00
572828.76   3291389.20   0.00
563257.55   3302801.90   0.00
575313.58   3304573.20   0.00
565736.87   3297433.70   0.00
560713.52   3293955.81   0.00
560405.29   3306271.25   0.00
571808.83   3299455.24   0.00
572750.63   3307118.44   0.00
562378.00   3308137.15   0.00
566353.95   3304904.02   0.00
560618.31   3296478.47   0.00
578588.21   3297089.45   0.00
575401.47   3304084.90   0.00
561975.77   3302094.49   0.00
573514.21   3294470.96   0.00
564339.73   3291344.04   0.00
565998.11   3308544.27   0.00
570863.98   3295584.89   0.00
571719.72   3306396.98   0.00
561196.33   3306077.15   0.00
576284.68   3303058.87   0.00
564716.33   3301294.29   0.00
574434.03   3293804.44   0.00
567087.62   3299762.26   0.00
574042.79   3294671.16   0.00
571230.20   3309645.99   0.00
569840.39   3293783.07   0.00
565825.98   3295728.93   0.00
564987.33   3299130.53   0.00
564492.93   3294394.67   0.00
568625.14   3298413.95   0.00
568745.38   3297241.43   0.00
567530.14   3296588.34   0.00
577871.03   3293957.03   0.00
579993.29   3306724.14   0.00
578842.74   3295074.62   0.00
570047.91   3299810.48   0.00
579400.01   3305238.50   0.00
570181.59   3309139.38   0.00
577416.91   3307596.36   0.00
570643.64   3294871.97   0.00
569679.25   3309959.72   0.00
563479.11   3304437.70   0.00
573212.07   3293338.72   0.00
579418.32   3294366.59   0.00
562257.76   3293488.27   0.00
565738.09   3309203.47   0.00
574056.22   3296085.39   0.00
563230.08   3303106.48   0.00
566527.91   3296164.74   0.00
570390.94   3299776.91   0.00
561002.84   3302441.18   0.00
572965.48   3296325.27   0.00
573113.80   3297130.34   0.00
566966.77   3306712.55   0.00
564971.47   3291914.12   0.00
573299.97   3290383.92   0.00
561763.97   3290654.32   0.00
572107.30   3301727.04   0.00
565887.02   3299494.92   0.00
574969.33   3305970.95   0.00
571741.08   3294967.19   0.00
563079.93   3297155.98   0.00
574321.12   3290732.44   0.00
569528.49   3303805.35   0.00
574712.36   3293581.04   0.00
573797.42   3297905.51   0.00
575634.02   3309312.11   0.00
566623.74   3292843.10   0.00
570140.08   3309124.12   0.00
573329.26   3305905.64   0.00
576614.28   3297135.23   0.00
573754.69   3290977.81   0.00
563173.31   3309666.13   0.00
566919.77   3297063.20   0.00
574617.76   3306897.49   0.00
578538.77   3298243.66   0.00
565037.39   3307546.31   0.00
579504.38   3290715.35   0.00
569212.32   3307164.22   0.00
573481.25   3302518.08   0.00
575925.17   3290701.93   0.00
561721.24   3291582.69   0.00
576313.36   3299951.48   0.00
563235.57   3297727.90   0.00
570386.06   3306498.31   0.00
578434.40   3304223.46   0.00
564828.64   3290803.86   0.00
574375.44   3294549.70   0.00
565220.50   3298052.61   0.00
579739.37   3299981.99   0.00
575796.38   3291370.89   0.00
567652.21   3303612.48   0.00
569866.02   3293065.89   0.00
574487.75   3296448.56   0.00
564027.22   3294486.83   0.00
572768.33   3291203.04   0.00
579291.36   3305150.61   0.00
566297.19   3309408.55   0.00
562244.94   3301747.18   0.00
565637.99   3307469.41   0.00
569383.83   3307655.57   0.00
572071.29   3297294.53   0.00
567725.46   3303588.67   0.00
568155.16   3307119.05   0.00
574844.20   3299999.08   0.00
563010.96   3298144.17   0.00
571438.95   3291865.90   0.00
570458.69   3302629.17   0.00
569572.44   3306493.42   0.00
568132.57   3299047.52   0.00
569690.24   3304932.10   0.00
575696.28   3309943.85   0.00
569562.67   3307672.66   0.00
560282.60   3298104.50   0.00
578259.22   3305211.04   0.00
567292.09   3306680.81   0.00
578290.96   3304125.19   0.00
564655.90   3298875.39   0.00
569040.80   3309283.43   0.00
578713.34   3302831.81   0.00
574607.38   3292815.03   0.00
569806.82   3297336.04   0.00
569187.29   3290458.39   0.00
565731.99   3303970.15   0.00
563125.71   3295917.54   0.00
561166.42   3301330.30   0.00
562747.89   3293855.71   0.00
561194.49   3306946.93   0.00
567114.47   3302141.48   0.00
577062.90   3302520.52   0.00
574808.80   3303981.75   0.00
572285.53   3308101.75   0.00
563888.67   3300559.40   0.00
567228.61   3300845.06   0.00
578134.71   3304806.97   0.00
560291.76   3303959.17   0.00
562698.45   3306935.94   0.00
573822.44   3301469.47   0.00
562308.42   3292347.48   0.00
562872.40   3304437.09   0.00
565120.40   3302556.54   0.00
574943.69   3304238.11   0.00
565373.70   3299740.29   0.00
578820.76   3298546.40   0.00
567948.85   3305553.45   0.00
570644.86   3305629.75   0.00
567973.27   3294820.70   0.00
575329.45   3292595.90   0.00
568586.08   3294736.47   0.00
571452.99   3293208.72   0.00
569991.76   3290203.25   0.00
577759.94   3300895.72   0.00
572931.91   3305920.29   0.00
569379.56   3292579.42   0.00
569693.29   3305859.25   0.00
561904.35   3308957.49   0.00
565777.15   3300749.23   0.00
571438.95   3306840.11   0.00
565365.15   3304191.11   0.00
568753.93   3309200.42   0.00
563690.91   3308031.56   0.00
575663.93   3308531.45   0.00
579457.99   3297616.20   0.00
561760.92   3309154.64   0.00
570413.53   3297561.27   0.00
569620.65   3304096.50   0.00
565222.94   3308642.54   0.00
566609.70   3292161.93   0.00
574745.93   3306452.53   0.00
571424.91   3290828.27   0.00
575858.64   3302443.01   0.00
573476.97   3290581.07   0.00
570940.28   3297962.28   0.00
573257.24   3306326.79   0.00
576145.51   3291940.37   0.00
561799.98   3291490.52   0.00
561591.85   3292821.13   0.00
567378.15   3290448.01   0.00
576589.86   3295381.63   0.00
567542.95   3294889.68   0.00
563028.66   3293060.40   0.00
574645.83   3299762.26   0.00
570063.78   3306416.52   0.00
572960.60   3304404.13   0.00
573202.92   3298343.15   0.00
575529.04   3294500.87   0.00
570945.77   3296673.79   0.00
578864.71   3290487.69   0.00
562078.92   3294786.52   0.00
563624.38   3298016.60   0.00
576761.99   3290844.14   0.00
579390.24   3306127.20   0.00
564527.73   3296295.36   0.00
561671.19   3308729.82   0.00
572323.98   3294254.28   0.00
579261.45   3295041.66   0.00
575715.20   3298388.93   0.00
560068.36   3304586.63   0.00
576374.40   3292945.04   0.00
573553.88   3292392.04   0.00
568992.58   3304526.20   0.00
577888.73   3300009.46   0.00
570722.37   3306253.55   0.00
569966.12   3297976.93   0.00
576288.95   3304937.59   0.00
566393.63   3295351.73   0.00
571887.57   3291884.21   0.00
573580.13   3301940.67   0.00
570999.48   3307952.21   0.00
575052.95   3298849.15   0.00
565240.03   3303496.51   0.00
574127.63   3302975.25   0.00
573378.09   3303823.66   0.00
560053.71   3301074.56   0.00
561639.45   3300773.03   0.00
575759.76   3299021.88   0.00
578427.69   3301061.13   0.00
575324.56   3301890.01   0.00
576578.88   3292005.07   0.00
569306.92   3290476.09   0.00
566288.64   3295256.51   0.00
566042.66   3309899.90   0.00
571820.43   3309167.46   0.00
567049.17   3295891.29   0.00
575132.91   3290411.39   0.00
564655.29   3294405.04   0.00
579541.61   3295495.77   0.00
579980.47   3300178.53   0.00
576551.41   3292768.03   0.00
569392.38   3309855.95   0.00
568970.61   3305568.71   0.00
577570.12   3295313.27   0.00
573447.07   3297132.79   0.00
565283.36   3292802.21   0.00
575532.70   3297880.49   0.00
570036.32   3293537.10   0.00
560423.60   3305709.10   0.00
567674.18   3291352.58   0.00
572483.29   3299924.01   0.00
573105.26   3293060.40   0.00
566678.67   3299422.89   0.00
568238.17   3307122.10   0.00
565057.53   3305765.86   0.00
575279.40   3296266.06   0.00
561390.42   3301750.85   0.00
563498.03   3309685.66   0.00
567102.88   3306125.98   0.00
567603.38   3300412.92   0.00
561613.21   3295050.81   0.00
565836.97   3303534.35   0.00
560224.01   3290954.01   0.00
575928.22   3300837.12   0.00
562663.66   3309385.97   0.00
577015.29   3307528.61   0.00
575424.67   3304510.94   0.00
575677.36   3306657.61   0.00
571013.52   3303856.62   0.00
564185.92   3306846.83   0.00
577242.35   3292943.21   0.00
569113.44   3308978.24   0.00
579680.17   3300425.73   0.00
578412.43   3297442.24   0.00
570395.83   3304363.23   0.00
565102.69   3301590.32   0.00
566116.52   3290249.03   0.00
575681.02   3302996.61   0.00
568921.78   3301426.13   0.00
561381.27   3294176.15   0.00
572603.53   3292502.52   0.00
560417.49   3304369.34   0.00
567815.79   3306410.41   0.00
569320.96   3298014.16   0.00
569137.85   3305710.32   0.00
571506.70   3301554.31   0.00
577175.21   3298791.16   0.00
561192.66   3304177.68   0.00
578825.65   3291569.87   0.00
570799.28   3308132.88   0.00
578835.41   3305325.17   0.00
579937.13   3294240.85   0.00
565769.22   3291287.88   0.00
574136.78   3298224.13   0.00
565515.31   3302622.46   0.00
571421.86   3303483.08   0.00
565462.20   3294400.77   0.00
564860.99   3305941.65   0.00
562456.13   3292227.24   0.00
579218.12   3296588.95   0.00
577678.15   3300105.29   0.00
569833.67   3297342.75   0.00
571559.80   3308198.19   0.00
561856.14   3295854.06   0.00
561859.19   3291087.68   0.00
577949.16   3294886.01   0.00
578032.17   3297180.39   0.00
572598.04   3301885.74   0.00
575009.61   3299852.60   0.00
561149.94   3294379.41   0.00
579523.30   3290991.85   0.00
561698.05   3306808.98   0.00
572085.94   3307546.31   0.00
577946.71   3294438.61   0.00
577767.88   3291694.39   0.00
561173.13   3299965.51   0.00
568885.16   3295290.08   0.00
579426.86   3298436.54   0.00
572725.00   3309175.39   0.00
572064.58   3306122.93   0.00
567438.58   3308007.75   0.00
577776.42   3308956.88   0.00
579220.56   3291223.18   0.00
574205.15   3296170.23   0.00
563901.49   3290750.14   0.00
577293.01   3294748.07   0.00
566085.39   3306111.33   0.00
578485.06   3290329.60   0.00
578942.84   3297528.31   0.00
567901.24   3290178.23   0.00
577799.01   3297668.08   0.00
561617.48   3293850.83   0.00
570634.48   3292635.58   0.00
561168.25   3307183.75   0.00
578626.06   3292860.81   0.00
563404.03   3305221.41   0.00
569846.49   3304482.25   0.00
568822.29   3299725.03   0.00
579262.06   3301872.92   0.00
566500.44   3296865.44   0.00
578134.10   3291917.78   0.00
563761.71   3300741.90   0.00
565969.42   3290679.34   0.00
578681.60   3308348.34   0.00
568127.69   3303064.36   0.00
563578.60   3291601.61   0.00
572221.44   3306129.03   0.00
577607.35   3292078.92   0.00
566427.81   3306639.91   0.00
576569.72   3304057.44   0.00
572840.97   3293518.17   0.00
578088.32   3291515.55   0.00
578989.84   3295789.97   0.00
570250.56   3294696.19   0.00
560640.89   3306672.26   0.00
561853.08   3291865.29   0.00
579019.75   3304414.50   0.00
562377.39   3291895.81   0.00
565566.58   3290522.48   0.00
569811.70   3303290.20   0.00
577361.98   3295994.45   0.00
574456.01   3295277.26   0.00
576334.73   3296184.27   0.00
576821.80   3296606.65   0.00
575390.48   3304924.16   0.00
567761.47   3307657.40   0.00
564574.11   3308534.50   0.00
568952.91   3291493.58   0.00
560399.79   3290333.87   0.00
561852.47   3299499.19   0.00
571468.25   3306291.39   0.00
563256.32   3297191.99   0.00
563496.81   3302423.47   0.00
575586.41   3305872.07   0.00
576893.83   3294589.98   0.00
570025.94   3305708.49   0.00
579988.40   3301285.13   0.00
570636.31   3295896.79   0.00
571060.52   3290064.70   0.00
577567.67   3297517.93   0.00
572273.93   3308236.03   0.00
577504.81   3294705.34   0.00
568655.05   3298422.50   0.00
579460.43   3299770.81   0.00
575235.45   3309643.54   0.00
564041.87   3297889.65   0.00
565479.29   3304523.15   0.00
564327.52   3296989.96   0.00
564129.76   3293255.10   0.00
566459.55   3298456.07   0.00
577592.09   3294957.43   0.00
568098.39   3294278.08   0.00
564977.57   3297026.58   0.00
562845.55   3306278.57   0.00
562946.87   3293127.54   0.00
568774.68   3293020.11   0.00
567453.23   3290446.79   0.00
569182.41   3300052.80   0.00
565537.28   3306819.97   0.00
563697.01   3299085.36   0.00
560277.72   3308370.92   0.00
577860.65   3291746.88   0.00
562034.36   3308287.30   0.00
569310.59   3303530.08   0.00
569106.72   3297344.58   0.00
578694.42   3303558.76   0.00
570928.07   3306826.08   0.00
563427.84   3295803.40   0.00
576924.95   3294434.34   0.00
562437.82   3297363.51   0.00
564166.39   3293853.88   0.00
569999.69   3309447.61   0.00
566930.75   3298554.34   0.00
566803.80   3296670.74   0.00
561300.09   3300489.21   0.00
566375.93   3300301.83   0.00
567934.20   3294294.56   0.00
564971.47   3301077.00   0.00
566118.96   3307626.88   0.00
573072.91   3297207.86   0.00
562241.28   3308251.29   0.00
576610.61   3293216.65   0.00
565793.63   3308519.24   0.00
566039.61   3305209.20   0.00
576049.07   3297849.97   0.00
561390.42   3298219.86   0.00
572518.08   3303849.91   0.00
571423.08   3301256.45   0.00
572331.92   3292680.14   0.00
575001.68   3295659.35   0.00
567648.55   3309318.83   0.00
562832.12   3302410.05   0.00
566236.76   3308319.04   0.00
567665.64   3304008.61   0.00
568343.15   3295711.84   0.00
561107.82   3306544.08   0.00
562971.28   3292658.77   0.00
565155.19   3297591.78   0.00
576705.83   3301487.17   0.00
576582.54   3305547.96   0.00
578194.52   3304739.22   0.00
572306.28   3296040.22   0.00
571423.69   3297847.53   0.00
573849.91   3291030.30   0.00
560907.01   3306072.27   0.00
579036.23   3306241.95   0.00
561909.85   3306320.08   0.00
579030.12   3292523.27   0.00
578843.35   3304470.66   0.00
568858.91   3296796.47   0.00
564942.17   3308836.02   0.00
569533.98   3308184.15   0.00
566360.67   3290377.21   0.00
569899.59   3304969.33   0.00
563805.66   3290306.41   0.00
566330.76   3307996.15   0.00
574832.00   3305692.62   0.00
568410.90   3296140.93   0.00
569931.94   3293702.51   0.00
568710.59   3309478.74   0.00
565532.40   3305101.78   0.00
564789.57   3295766.17   0.00
567039.40   3307632.37   0.00
571554.31   3305882.44   0.00
565035.55   3309904.78   0.00
572089.60   3293820.92   0.00
577777.03   3306418.35   0.00
565094.15   3306897.49   0.00
563098.24   3294341.56   0.00
577040.31   3301760.00   0.00
572859.89   3302676.78   0.00
577184.36   3291855.53   0.00
573055.82   3304426.10   0.00
563559.07   3301965.70   0.00
562714.32   3292396.92   0.00
578062.69   3295432.29   0.00
574709.92   3309266.34   0.00
578772.55   3309707.63   0.00
571616.57   3292516.56   0.00
567618.03   3305849.48   0.00
579721.06   3304897.92   0.00
561523.48   3307587.82   0.00
574332.10   3291001.62   0.00
565156.41   3295580.61   0.00
579497.05   3290610.98   0.00
573397.63   3292500.08   0.00
575259.87   3309423.81   0.00
561666.92   3304553.67   0.00
575585.80   3297779.78   0.00
572227.55   3295081.33   0.00
570069.89   3298037.35   0.00
574584.19   3295850.40   0.00
572564.47   3291186.56   0.00
568116.70   3291662.65   0.00
569844.05   3303362.22   0.00
565057.53   3303915.22   0.00
573431.81   3302854.40   0.00
561951.35   3308725.55   0.00
567718.13   3308256.17   0.00
577714.77   3295254.68   0.00
577495.65   3298370.62   0.00
566418.65   3299851.99   0.00
568022.71   3304496.29   0.00
562928.56   3301640.98   0.00
560766.01   3295721.00   0.00
569518.11   3295180.21   0.00
577921.08   3297854.85   0.00
561582.69   3305815.91   0.00
578848.23   3296611.53   0.00
560581.68   3303356.73   0.00
561552.17   3305681.02   0.00
572334.97   3299693.90   0.00
572324.59   3290301.52   0.00
578788.42   3305989.87   0.00
576671.65   3306975.62   0.00
561386.15   3295063.63   0.00
574656.82   3309929.81   0.00
564174.32   3304600.67   0.00
573790.09   3304969.94   0.00
574744.10   3306794.95   0.00
562567.22   3301339.46   0.00
571160.01   3300079.65   0.00
577815.49   3302205.57   0.00
572988.68   3308536.94   0.00
568935.21   3304412.67   0.00
564552.75   3304637.90   0.00
572194.59   3308110.90   0.00
568537.86   3300923.80   0.00
578182.93   3306895.05   0.00
578073.06   3306259.65   0.00
565550.71   3299078.04   0.00
565414.59   3292279.12   0.00
564170.05   3290721.46   0.00
575362.41   3305657.22   0.00
560827.05   3291045.56   0.00
561511.89   3291817.07   0.00
570584.43   3290850.86   0.00
573503.83   3305721.92   0.00
566926.48   3304571.98   0.00
573356.73   3295345.62   0.00
573827.94   3306586.81   0.00
569037.14   3293479.11   0.00
572850.73   3302413.71   0.00
563377.18   3303470.26   0.00
568412.73   3305410.63   0.00
566470.53   3294540.54   0.00
564342.78   3299609.06   0.00
569668.26   3292296.21   0.00
574849.09   3299308.15   0.00
569301.43   3300058.29   0.00
563027.44   3306048.46   0.00
578257.39   3296634.72   0.00
570035.71   3293596.30   0.00
573528.86   3306174.81   0.00
568051.39   3301559.19   0.00
577868.59   3305701.16   0.00
560151.37   3308256.17   0.00
563668.32   3305980.10   0.00
560223.40   3303478.80   0.00
577190.47   3291321.45   0.00
576047.24   3291752.37   0.00
571272.32   3293963.13   0.00
568656.88   3306736.35   0.00
564639.42   3308636.43   0.00
571131.32   3307372.36   0.00
575939.82   3302964.26   0.00
579907.22   3296428.42   0.00
570628.99   3309299.91   0.00
561766.41   3292042.30   0.00
568835.72   3293629.87   0.00
569613.94   3292899.26   0.00
572329.48   3307186.19   0.00
570157.78   3307667.78   0.00
578706.63   3296363.72   0.00
576644.18   3309317.61   0.00
560938.75   3296593.22   0.00
569742.12   3304949.80   0.00
560392.47   3305781.12   0.00
579729.61   3301753.90   0.00
571447.49   3302943.51   0.00
573080.84   3299723.81   0.00
565847.96   3307662.89   0.00
576606.34   3291760.31   0.00
574901.58   3305987.43   0.00
562246.77   3301778.92   0.00
577654.35   3298405.41   0.00
565660.57   3301449.32   0.00
573169.96   3295507.98   0.00
561722.46   3296192.82   0.00
565034.33   3296978.97   0.00
570065.00   3301067.84   0.00
576210.82   3299523.61   0.00
573781.55   3297154.76   0.00
562371.29   3309374.98   0.00
564419.08   3309080.78   0.00
561834.77   3304988.86   0.00
576385.39   3294297.01   0.00
570222.48   3305563.22   0.00
563892.94   3304745.32   0.00
577974.79   3291000.40   0.00
563571.89   3291522.26   0.00
578835.41   3308944.06   0.00
575865.96   3293189.18   0.00
567445.91   3294500.87   0.00
568346.20   3298329.72   0.00
574161.20   3298299.20   0.00
574065.98   3302992.95   0.00
575216.53   3308477.13   0.00
568071.54   3293646.35   0.00
566374.10   3302248.91   0.00
575213.48   3296261.18   0.00
578170.11   3292667.93   0.00
572359.39   3302153.08   0.00
560884.43   3306202.89   0.00
578159.12   3291206.70   0.00
577372.36   3296766.56   0.00
573460.49   3303113.19   0.00
571856.44   3291811.58   0.00
565526.29   3297227.39   0.00
572837.92   3296121.40   0.00
579155.86   3291699.88   0.00
578220.16   3308923.31   0.00
567850.58   3302479.63   0.00
560792.87   3299942.32   0.00
568144.78   3292827.23   0.00
562190.01   3300033.88   0.00
570221.26   3293963.74   0.00
573445.23   3292000.79   0.00
567940.92   3307474.90   0.00
570281.08   3297242.04   0.00
561419.72   3290097.05   0.00
561243.93   3303835.87   0.00
575258.03   3291516.16   0.00
576821.19   3291701.71   0.00
565564.75   3305793.94   0.00
577651.91   3300453.81   0.00
578900.72   3307051.30   0.00
569971.01   3295574.51   0.00
576248.66   3290041.51   0.00
566404.00   3298534.81   0.00
565158.24   3306226.69   0.00
560234.99   3296483.96   0.00
573177.89   3295982.85   0.00
571279.64   3297134.62   0.00
565694.14   3307572.56   0.00
571482.28   3304468.21   0.00
561317.79   3303490.40   0.00
568365.12   3300885.95   0.00
567933.59   3304824.67   0.00
574456.62   3291431.32   0.00
572530.29   3294245.12   0.00
560817.29   3295705.74   0.00
567958.01   3308254.34   0.00
562796.11   3303102.21   0.00
569713.43   3299316.08   0.00
576134.53   3296993.01   0.00
565894.96   3298496.96   0.00
571548.81   3303479.42   0.00
573444.62   3299237.34   0.00
565916.32   3290337.53   0.00
563806.27   3292880.34   0.00
578184.76   3291790.83   0.00
571119.72   3296586.50   0.00
568133.79   3304719.08   0.00
566081.73   3304252.14   0.00
566114.69   3291943.42   0.00
568594.62   3301063.57   0.00
571891.84   3298209.48   0.00
562328.56   3292307.20   0.00
570706.50   3294479.51   0.00
564324.47   3307065.95   0.00
564697.41   3296181.83   0.00
572761.01   3307417.52   0.00
567796.26   3291024.81   0.00
566006.04   3303771.17   0.00
562222.97   3302007.20   0.00
576091.80   3306959.14   0.00
564709.62   3301247.29   0.00
569717.09   3297711.42   0.00
560574.36   3300260.32   0.00
579923.70   3304141.06   0.00
573774.22   3292304.76   0.00
561555.83   3307854.55   0.00
571055.02   3292423.78   0.00
573638.72   3309332.26   0.00
568333.99   3290804.47   0.00
561785.94   3293178.20   0.00
577429.73   3305090.18   0.00
563788.57   3303890.80   0.00
561267.74   3307250.89   0.00
571473.13   3292752.77   0.00
575693.84   3290662.25   0.00
571988.28   3306492.20   0.00
566004.21   3292997.53   0.00
561625.42   3298315.07   0.00
576338.39   3300563.07   0.00
575302.59   3291955.63   0.00
560036.01   3309708.85   0.00
564837.18   3299350.26   0.00
569112.22   3290931.42   0.00
569137.85   3302575.46   0.00
570937.83   3291301.92   0.00
569427.78   3300666.83   0.00
570292.06   3300831.63   0.00
572635.88   3291944.64   0.00
564878.08   3298410.90   0.00
576080.81   3292476.27   0.00
572445.45   3302949.61   0.00
576560.56   3301288.80   0.00
577639.09   3305329.45   0.00
576987.82   3292972.50   0.00
576697.29   3306803.49   0.00
573688.77   3308288.52   0.00
568129.52   3299471.11   0.00
577486.50   3303406.78   0.00
567494.13   3294441.05   0.00
571703.85   3308409.99   0.00
574402.29   3293320.41   0.00
560202.03   3295667.90   0.00
569872.74   3308646.20   0.00
568584.86   3308734.70   0.00
572167.73   3308886.07   0.00
571689.20   3292360.91   0.00
569222.08   3293639.03   0.00
570495.32   3294284.19   0.00
575810.42   3294652.24   0.00
571569.57   3299383.83   0.00
573552.66   3308283.64   0.00
572176.89   3306853.54   0.00
561906.19   3295034.94   0.00
564175.54   3291005.28   0.00
578258.00   3291784.72   0.00
579837.03   3296331.37   0.00
575236.06   3292332.83   0.00
572689.60   3307445.60   0.00
573383.59   3301897.95   0.00
576542.25   3304536.58   0.00
577300.94   3301180.76   0.00
575784.17   3304951.02   0.00
573392.13   3305626.70   0.00
570107.73   3301538.44   0.00
577340.01   3295503.10   0.00
566763.51   3298374.28   0.00
569427.78   3302429.58   0.00
563486.43   3294492.93   0.00
565843.68   3307968.08   0.00
575204.32   3296253.24   0.00
564081.55   3299920.96   0.00
567662.59   3308964.20   0.00
570572.22   3301938.23   0.00
571094.09   3308387.40   0.00
568660.54   3302076.17   0.00
577040.93   3302754.91   0.00
575068.21   3295924.86   0.00
571476.18   3305914.79   0.00
562947.48   3309932.25   0.00
567334.82   3292235.18   0.00
579673.45   3300543.53   0.00
569585.25   3293894.16   0.00
577472.46   3294793.24   0.00
575963.01   3291171.91   0.00
565044.10   3307962.58   0.00
566493.12   3296381.42   0.00
578273.87   3303932.31   0.00
564932.40   3302052.98   0.00
578170.72   3293859.37   0.00
565243.69   3294004.03   0.00
574166.69   3298794.82   0.00
566236.76   3299917.29   0.00
560883.82   3291873.23   0.00
567499.62   3294046.14   0.00
566507.77   3305701.77   0.00
569741.51   3308685.26   0.00
560881.37   3300558.79   0.00
572677.39   3293018.89   0.00
561460.62   3299051.79   0.00
573575.24   3309982.30   0.00
565235.76   3302835.47   0.00
579591.66   3291745.66   0.00
564762.72   3297027.19   0.00
577022.61   3304471.27   0.00
576414.08   3297946.41   0.00
570594.20   3302936.19   0.00
578988.01   3309794.31   0.00
575914.18   3305678.58   0.00
570789.51   3305906.86   0.00
578215.89   3291264.08   0.00
563314.92   3300205.39   0.00
560514.54   3306321.30   0.00
579662.47   3304460.28   0.00
574305.86   3305948.97   0.00
575793.33   3297007.05   0.00
575918.45   3297138.28   0.00
572771.39   3298529.92   0.00
561671.19   3305829.34   0.00
578105.41   3300538.65   0.00
564933.62   3298215.58   0.00
564311.66   3302172.00   0.00
568223.52   3296944.79   0.00
562836.39   3300936.61   0.00
573478.80   3302815.33   0.00
561448.41   3293028.66   0.00
563609.73   3302613.30   0.00
563238.01   3308839.08   0.00
578469.80   3293704.34   0.00
575336.16   3299284.34   0.00
578361.77   3306008.18   0.00
565492.72   3298585.47   0.00
578212.23   3291981.87   0.00
574627.52   3299112.22   0.00
565531.79   3305236.67   0.00
563481.55   3303924.99   0.00
565291.30   3298408.46   0.00
561497.24   3292634.36   0.00
564835.35   3300917.69   0.00
576049.68   3306213.87   0.00
561962.95   3307231.97   0.00
570152.29   3306370.74   0.00
569291.67   3296261.79   0.00
566769.62   3295122.84   0.00
578043.76   3292518.39   0.00
567848.75   3290191.66   0.00
574362.62   3309647.82   0.00
566209.30   3301838.74   0.00
571301.61   3306978.67   0.00
578407.54   3306776.02   0.00
569594.41   3299700.00   0.00
576698.51   3304767.91   0.00
570347.00   3293296.00   0.00
568230.23   3293557.85   0.00
572760.40   3302867.82   0.00
579589.22   3307737.97   0.00
560023.80   3307956.48   0.00
574815.52   3297185.28   0.00
566497.39   3303504.44   0.00
565028.23   3290702.54   0.00
569300.21   3297573.47   0.00
577772.76   3300469.07   0.00
577449.87   3296443.07   0.00
564218.27   3292943.82   0.00
561655.32   3307719.66   0.00
572338.63   3301838.13   0.00
577908.26   3302076.17   0.00
564184.70   3308776.82   0.00
567976.93   3304251.53   0.00
565393.84   3307291.79   0.00
569951.48   3293932.62   0.00
565041.66   3295749.08   0.00
561944.64   3307142.25   0.00
573977.48   3294854.27   0.00
572086.55   3298759.42   0.00
579757.07   3295348.67   0.00
577928.40   3296803.19   0.00
566302.68   3291526.54   0.00
568389.54   3309093.60   0.00
576418.35   3306202.89   0.00
571369.37   3292919.40   0.00
565272.99   3302740.26   0.00
560144.66   3308345.90   0.00
562997.53   3309784.54   0.00
561680.96   3305771.97   0.00
574496.90   3294307.99   0.00
579988.40   3308375.80   0.00
574619.59   3308612.02   0.00
577632.37   3300067.45   0.00
566803.80   3306882.23   0.00
568545.18   3299570.60   0.00
563323.47   3296956.39   0.00
565240.64   3291268.35   0.00
575261.70   3302902.01   0.00
573574.02   3293424.79   0.00
570332.96   3304042.18   0.00
578163.40   3294420.30   0.00
566688.44   3306050.90   0.00
571602.53   3297616.20   0.00
560816.68   3309747.92   0.00
570586.87   3305478.38   0.00
577672.66   3293206.88   0.00
572074.34   3303583.79   0.00
561159.09   3292815.03   0.00
572618.18   3295135.04   0.00
573084.51   3298898.59   0.00
563983.28   3306608.17   0.00
578722.50   3291546.68   0.00
568176.52   3295152.75   0.00
567094.33   3292254.71   0.00
565019.07   3298387.71   0.00
564112.67   3297012.54   0.00
575381.33   3297187.72   0.00
566687.83   3306461.68   0.00
573204.75   3292117.98   0.00
575948.97   3298750.88   0.00
569443.65   3304117.86   0.00
577681.20   3300711.39   0.00
561038.85   3300069.28   0.00
568122.81   3302973.42   0.00
568059.94   3293874.02   0.00
573234.66   3294658.35   0.00
572136.60   3303664.36   0.00
579570.30   3303265.18   0.00
579299.30   3295766.17   0.00
564873.20   3295372.48   0.00
560366.83   3296056.09   0.00
566531.57   3303792.54   0.00
571992.55   3299311.81   0.00
575999.02   3296790.37   0.00
571498.76   3297208.47   0.00
577323.53   3295001.98   0.00
568628.80   3295563.52   0.00
577904.60   3291669.36   0.00
567336.65   3301470.69   0.00
569597.46   3301825.31   0.00
560740.38   3290937.53   0.00
568294.32   3296041.44   0.00
572364.27   3297658.93   0.00
570110.78   3304382.15   0.00
566796.47   3293543.20   0.00
572294.69   3306165.65   0.00
562884.00   3301631.21   0.00
576989.65   3291182.29   0.00
572593.16   3292009.34   0.00
565973.08   3307979.67   0.00
578657.80   3301368.76   0.00
564496.60   3304833.22   0.00
574142.89   3306812.04   0.00
562352.98   3299055.45   0.00
577046.42   3294550.31   0.00
570294.50   3300235.30   0.00
563065.89   3294104.13   0.00
579928.59   3303053.38   0.00
569653.00   3298635.52   0.00
565211.95   3295291.91   0.00
574482.86   3302043.82   0.00
573679.01   3296669.52   0.00
561461.84   3293437.60   0.00
565510.42   3294110.23   0.00
577402.26   3299620.65   0.00
568589.13   3309096.04   0.00
572479.02   3296204.41   0.00
567649.77   3302703.02   0.00
567610.71   3297984.86   0.00
575660.27   3293968.02   0.00
561871.40   3309196.75   0.00
565551.32   3297193.21   0.00
563068.94   3304277.17   0.00
570426.34   3293822.75   0.00
574612.87   3299764.09   0.00
570367.75   3304517.04   0.00
561796.32   3307952.21   0.00
573973.20   3297046.11   0.00
570617.39   3292926.11   0.00
572743.92   3295627.00   0.00
562263.25   3299611.50   0.00
576448.87   3307332.07   0.00
576386.00   3296448.56   0.00
567587.51   3291193.88   0.00
566284.98   3302330.09   0.00
563083.59   3305630.97   0.00
579143.04   3298421.28   0.00
561329.39   3299812.92   0.00
564406.87   3295483.57   0.00
562703.94   3304605.55   0.00
563478.50   3297337.26   0.00
561695.00   3308702.35   0.00
563800.16   3291076.69   0.00
578748.13   3295581.84   0.00
570492.26   3304671.47   0.00
569964.29   3306909.70   0.00
578648.64   3302573.02   0.00
562779.63   3308005.92   0.00
579426.25   3299956.36   0.00
575740.84   3301015.35   0.00
563040.86   3306219.37   0.00
570508.74   3301392.56   0.00
571812.49   3298362.07   0.00
574216.74   3303333.54   0.00
566362.50   3294878.08   0.00
560301.52   3309780.88   0.00
578111.51   3290775.17   0.00
565938.29   3292616.66   0.00
571183.20   3304354.08   0.00
574200.26   3298687.40   0.00
566852.02   3296374.10   0.00
579071.02   3307260.05   0.00
573650.93   3292220.53   0.00
561434.98   3294558.85   0.00
576272.47   3307709.89   0.00
574166.08   3290998.57   0.00
566379.59   3309149.75   0.00
564443.49   3306725.97   0.00
568460.34   3308283.03   0.00
571424.30   3291119.42   0.00
563841.67   3302739.65   0.00
567383.65   3301854.00   0.00
565996.28   3302621.23   0.00
560464.49   3309158.30   0.00
570259.10   3293842.89   0.00
567150.49   3290898.46   0.00
571089.21   3298858.91   0.00
572588.27   3304103.82   0.00
569990.54   3305395.37   0.00
566891.69   3308560.14   0.00
567222.51   3303815.12   0.00
575542.47   3308102.97   0.00
560426.65   3303742.48   0.00
572021.85   3305230.57   0.00
563291.12   3290569.48   0.00
570788.90   3294660.18   0.00
567378.15   3292468.95   0.00
568740.50   3291454.51   0.00
560242.93   3298543.35   0.00
573268.23   3299345.99   0.00
562965.18   3298727.07   0.00
565045.93   3294877.47   0.00
560220.34   3306076.54   0.00
573666.19   3292994.48   0.00
566012.15   3292062.44   0.00
574252.14   3309700.31   0.00
578200.02   3295503.71   0.00
563176.98   3307410.20   0.00
564933.62   3295746.02   0.00
561002.23   3298630.02   0.00
576133.30   3290736.11   0.00
560772.73   3293569.44   0.00
563127.54   3290596.94   0.00
569786.68   3307338.18   0.00
579588.00   3307337.57   0.00
562966.40   3292324.90   0.00
566866.66   3291317.18   0.00
575958.13   3291409.34   0.00
576887.11   3295101.47   0.00
576078.37   3297607.65   0.00
575685.90   3295314.49   0.00
579244.36   3295796.69   0.00
560751.98   3293131.81   0.00
571000.09   3292128.97   0.00
575276.35   3304031.80   0.00
579769.28   3306772.36   0.00
572441.18   3297419.66   0.00
560462.66   3295587.33   0.00
572873.93   3296776.33   0.00
576563.01   3296383.86   0.00
568390.15   3300920.74   0.00
578803.06   3305367.29   0.00
575151.22   3297047.94   0.00
568581.80   3299405.80   0.00
569355.75   3306135.14   0.00
564223.76   3309746.09   0.00
568606.22   3291364.79   0.00
578220.77   3302792.75   0.00
572051.76   3290181.89   0.00
563566.39   3293592.64   0.00
562454.91   3300596.64   0.00
577330.85   3307631.76   0.00
563293.56   3302383.80   0.00
579571.52   3296577.35   0.00
574023.26   3303784.60   0.00
575734.12   3303597.22   0.00
576636.86   3294338.51   0.00
560645.16   3303867.61   0.00
576631.37   3294477.68   0.00
572239.14   3295902.89   0.00
571518.30   3302500.99   0.00
573128.45   3309335.31   0.00
569992.37   3309556.87   0.00
568158.21   3304755.70   0.00
574897.31   3303259.68   0.00
576058.23   3291259.19   0.00
573097.32   3290562.15   0.00
563320.41   3297306.13   0.00
565394.45   3300514.85   0.00
578434.40   3300528.89   0.00
579608.14   3297525.25   0.00
574589.68   3292107.00   0.00
579936.52   3305759.15   0.00
578987.40   3301345.56   0.00
575746.94   3295291.91   0.00
576877.35   3296061.59   0.00
562890.10   3290650.04   0.00
568440.81   3304427.32   0.00
560689.11   3292354.20   0.00
566660.36   3293877.07   0.00
577710.50   3292096.01   0.00
574280.22   3292710.65   0.00
569452.19   3292177.19   0.00
567998.29   3290020.14   0.00
561073.64   3309827.27   0.00
568014.16   3299556.57   0.00
578284.86   3297027.19   0.00
561044.34   3303169.96   0.00
579525.74   3296476.03   0.00
574946.75   3299447.92   0.00
572560.81   3304300.36   0.00
573065.58   3293167.82   0.00
568614.76   3300158.39   0.00
566435.13   3291199.38   0.00
577167.88   3295348.67   0.00
571954.71   3300475.17   0.00
574540.24   3299548.63   0.00
574662.92   3293656.12   0.00
569396.65   3296812.34   0.00
562247.38   3298122.20   0.00
578285.47   3291456.34   0.00
569898.37   3293898.43   0.00
574336.99   3294443.49   0.00
563640.25   3296164.13   0.00
562263.25   3290908.23   0.00
560266.73   3307944.88   0.00
562761.31   3299436.93   0.00
572002.32   3298633.69   0.00
579457.99   3303725.39   0.00
574011.66   3293953.37   0.00
571520.74   3307256.39   0.00
562891.93   3292992.03   0.00
565058.14   3291597.34   0.00
564262.22   3297928.71   0.00
566432.08   3308965.42   0.00
577576.83   3292085.02   0.00
570607.62   3309666.74   0.00
576298.10   3291920.83   0.00
567671.13   3295052.03   0.00
571540.27   3308595.54   0.00
560636.62   3296601.15   0.00
577316.20   3304731.89   0.00
577662.89   3291760.92   0.00
565506.76   3301993.77   0.00
571810.66   3297176.12   0.00
568694.11   3305115.82   0.00
571468.86   3309917.60   0.00
578952.60   3297995.24   0.00
574564.04   3297350.69   0.00
560758.69   3297484.97   0.00
569683.52   3306257.82   0.00
566119.57   3300508.74   0.00
577245.40   3291845.15   0.00
570050.36   3290111.09   0.00
573820.00   3297257.30   0.00
574535.97   3296093.33   0.00
572755.52   3304222.24   0.00
579086.89   3295829.04   0.00
564202.40   3305458.24   0.00
566027.41   3290910.67   0.00
567690.05   3299460.74   0.00
578632.16   3305238.50   0.00
560357.07   3298297.98   0.00
560236.21   3300176.70   0.00
573979.31   3309038.67   0.00
572458.88   3292409.13   0.00
563902.71   3299436.93   0.00
560634.78   3290114.75   0.00
563026.83   3308505.20   0.00
564616.84   3293084.81   0.00
563939.94   3292586.14   0.00
563040.25   3292412.79   0.00
562354.20   3307565.84   0.00
569197.67   3295382.24   0.00
564944.61   3297837.76   0.00
566634.11   3291169.47   0.00
574738.00   3292655.11   0.00
562598.96   3302997.83   0.00
577155.67   3300489.21   0.00
567472.76   3302353.89   0.00
579852.29   3302017.58   0.00
578292.18   3290909.45   0.00
569465.62   3292374.34   0.00
574507.28   3305754.88   0.00
578407.54   3293283.79   0.00
564085.21   3293580.43   0.00
564814.60   3305693.23   0.00
568095.95   3309434.19   0.00
578794.52   3303550.83   0.00
561892.15   3305662.10   0.00
578077.94   3299333.78   0.00
561023.59   3306682.64   0.00
566220.28   3301958.98   0.00
569996.03   3295195.47   0.00
576457.41   3297705.92   0.00
562013.00   3305469.83   0.00
574354.69   3294769.43   0.00
567814.57   3309318.22   0.00
562371.90   3302068.85   0.00
561743.83   3290399.18   0.00
579465.32   3302944.12   0.00
563166.60   3292462.23   0.00
578850.06   3294355.60   0.00
561366.01   3297161.47   0.00
577059.85   3292221.14   0.00
562038.03   3297063.81   0.00
577415.69   3293505.36   0.00
563516.95   3299484.54   0.00
561029.08   3295697.20   0.00
560846.58   3306759.54   0.00
568483.54   3304289.99   0.00
565835.75   3308591.27   0.00
565285.81   3308900.72   0.00
561207.31   3292092.96   0.00
574249.70   3298640.40   0.00
576980.50   3305149.39   0.00
567904.29   3297372.66   0.00
567198.71   3298720.36   0.00
564077.88   3309478.13   0.00
575141.45   3303724.78   0.00
577762.38   3296746.42   0.00
565128.94   3308108.46   0.00
572395.40   3297038.79   0.00
569060.34   3309737.54   0.00
563681.75   3305320.90   0.00
565800.35   3290739.77   0.00
579078.95   3307706.84   0.00
561542.41   3308911.10   0.00
566068.30   3309143.04   0.00
569275.80   3291817.68   0.00
572348.40   3305337.38   0.00
575474.11   3309227.27   0.00
571055.02   3299584.03   0.00
572143.31   3309468.37   0.00
574157.54   3295086.83   0.00
562337.11   3295379.80   0.00
567136.45   3303419.60   0.00
577282.63   3305440.53   0.00
568081.30   3299742.12   0.00
573226.11   3295727.10   0.00
564318.37   3305403.91   0.00
566131.78   3308314.77   0.00
569712.21   3308547.32   0.00
572361.83   3301745.96   0.00
575750.60   3303351.85   0.00
573450.12   3309201.03   0.00
579544.66   3298531.14   0.00
573109.53   3299981.38   0.00
561869.56   3295714.90   0.00
564586.32   3309945.68   0.00
578369.09   3308337.35   0.00
576492.81   3296505.33   0.00
577043.98   3301659.90   0.00
575242.16   3303831.60   0.00
565162.51   3304551.23   0.00
572208.62   3293864.86   0.00
578706.63   3293647.57   0.00
573740.04   3308784.75   0.00
577479.17   3300527.05   0.00
562144.84   3300538.65   0.00
579003.88   3302509.54   0.00
565786.92   3293073.82   0.00
574338.82   3307719.66   0.00
566395.46   3292886.44   0.00
578928.80   3295027.62   0.00
561740.17   3293515.12   0.00
561619.92   3299506.52   0.00
571773.43   3309607.53   0.00
564967.80   3304011.66   0.00
566375.93   3306176.64   0.00
579951.78   3307524.34   0.00
562830.90   3298687.40   0.00
568237.56   3290876.49   0.00
571149.63   3309577.62   0.00
575098.73   3290486.47   0.00
575370.95   3296856.29   0.00
566126.29   3300722.37   0.00
568965.73   3300395.83   0.00
570857.26   3295523.24   0.00
572465.59   3301540.88   0.00
566435.74   3309910.89   0.00
571442.61   3301668.45   0.00
564444.11   3291998.35   0.00
562969.45   3295314.49   0.00
574020.20   3306143.68   0.00
568677.02   3303495.90   0.00
564387.34   3297846.31   0.00
562538.53   3302854.40   0.00
579927.98   3301041.60   0.00
571509.75   3296244.09   0.00
570915.86   3298393.20   0.00
577141.64   3300392.16   0.00
573041.78   3295221.72   0.00
576293.83   3296248.97   0.00
578851.28   3297690.66   0.00
569078.65   3297667.47   0.00
574219.79   3295876.03   0.00
572154.91   3304018.98   0.00
562997.53   3302341.69   0.00
565496.38   3292382.27   0.00
572935.58   3306849.88   0.00
570763.88   3294935.45   0.00
566032.90   3297826.78   0.00
569402.75   3297152.93   0.00
566419.26   3291217.08   0.00
578595.54   3302462.54   0.00
568900.42   3297336.04   0.00
573184.00   3298962.68   0.00
561297.04   3306364.02   0.00
571700.19   3293842.28   0.00
563695.79   3303093.66   0.00
574618.37   3291115.76   0.00
577735.53   3291561.94   0.00
572963.65   3298304.70   0.00
569062.17   3300188.91   0.00
575393.54   3297691.27   0.00
576075.32   3308048.65   0.00
571879.02   3307766.05   0.00
568077.64   3302901.39   0.00
562119.82   3290494.40   0.00
565977.97   3291603.44   0.00
566805.63   3290032.96   0.00
568647.11   3293531.60   0.00
569851.37   3298510.39   0.00
578066.96   3297630.85   0.00
569740.90   3294508.19   0.00
566393.02   3293728.75   0.00
568093.51   3309859.61   0.00
578060.85   3298730.74   0.00
573581.35   3290391.25   0.00
570046.08   3308318.43   0.00
569325.24   3306245.61   0.00
563422.96   3294784.08   0.00
561890.32   3297381.82   0.00
569334.39   3301628.16   0.00
560011.60   3309914.55   0.00
562496.41   3295526.90   0.00
561164.59   3308883.63   0.00
565375.53   3306321.30   0.00
574120.91   3303103.43   0.00
576146.73   3295628.22   0.00
575597.40   3307705.62   0.00
563568.83   3304719.08   0.00
569137.85   3299996.03   0.00
561900.69   3302270.88   0.00
564344.62   3294267.71   0.00
568980.99   3302633.44   0.00
564582.66   3291174.35   0.00
560590.84   3295225.99   0.00
561292.76   3307305.22   0.00
564241.46   3295692.31   0.00
563023.77   3300574.05   0.00
565490.89   3299436.32   0.00
577322.92   3297064.42   0.00
569931.33   3308169.50   0.00
573595.39   3294933.01   0.00
573961.00   3290087.89   0.00
565074.62   3291015.05   0.00
567473.37   3304310.13   0.00
578010.80   3305750.60   0.00
561584.52   3290193.49   0.00
566215.40   3292048.40   0.00
564524.06   3292162.54   0.00
579081.39   3303734.55   0.00
578813.44   3300668.05   0.00
561203.04   3309180.27   0.00
562862.03   3299903.87   0.00
571728.26   3305759.76   0.00
570102.85   3302907.50   0.00
561552.78   3300754.11   0.00
568782.62   3304668.42   0.00
576501.97   3294317.15   0.00
575556.51   3293866.70   0.00
564603.41   3290147.10   0.00
565982.85   3293875.24   0.00
575595.57   3309470.81   0.00
575066.38   3293637.81   0.00
570780.36   3293972.29   0.00
570957.37   3299059.72   0.00
571359.60   3293303.93   0.00
574951.02   3305529.04   0.00
563364.36   3302777.49   0.00
570885.95   3302197.03   0.00
567320.17   3306882.84   0.00
577098.91   3308640.71   0.00
570755.94   3294253.06   0.00
564025.39   3294532.61   0.00
571693.47   3299698.78   0.00
570607.01   3302945.34   0.00
571239.97   3298934.60   0.00
562598.96   3307911.31   0.00
563400.37   3291629.69   0.00
565924.25   3306866.36   0.00
560251.47   3298403.58   0.00
578189.03   3298601.95   0.00
560583.51   3307388.84   0.00
571488.39   3307352.21   0.00
560145.27   3295992.61   0.00
569625.54   3303630.79   0.00
571622.06   3303478.80   0.00
572869.66   3302460.71   0.00
572455.21   3299988.71   0.00
573378.70   3309604.48   0.00
568647.72   3307644.58   0.00
574410.23   3296430.86   0.00
572663.96   3299333.78   0.00
576447.04   3294039.43   0.00
563560.29   3290827.05   0.00
563363.14   3307265.54   0.00
567466.66   3291831.11   0.00
571750.24   3299194.01   0.00
566543.17   3291618.09   0.00
576537.37   3306807.76   0.00
574539.63   3304847.25   0.00
576019.78   3298390.76   0.00
567079.68   3293208.72   0.00
569433.27   3293317.36   0.00
564800.56   3308513.14   0.00
570187.69   3294847.56   0.00
577466.96   3292846.16   0.00
567887.81   3296554.16   0.00
567181.62   3301429.18   0.00
562277.90   3293007.90   0.00
578833.58   3303787.04   0.00
562211.98   3295349.28   0.00
575886.72   3308870.82   0.00
572799.46   3302363.05   0.00
569653.61   3309747.92   0.00
563831.90   3307688.53   0.00
560163.58   3293485.21   0.00
562631.31   3293785.52   0.00
576764.43   3291859.19   0.00
564430.68   3293287.45   0.00
576567.28   3298501.85   0.00
563421.12   3308355.66   0.00
568878.44   3308123.11   0.00
577589.65   3308672.44   0.00
563723.26   3303428.75   0.00
570467.85   3298688.01   0.00
572603.53   3305356.91   0.00
562924.89   3294754.78   0.00
579598.99   3292259.59   0.00
578117.62   3302762.84   0.00
570954.31   3303656.42   0.00
572733.54   3296913.66   0.00
561261.64   3294178.59   0.00
577650.69   3290250.25   0.00
564371.47   3293341.78   0.00
561129.18   3297569.81   0.00
567152.93   3296757.41   0.00
577675.71   3301342.51   0.00
574235.05   3304415.72   0.00
575687.12   3301266.21   0.00
561845.15   3291663.87   0.00
567018.04   3298077.64   0.00
568879.06   3308511.31   0.00
571581.16   3292244.94   0.00
563314.31   3292863.86   0.00
560111.70   3308171.94   0.00
572110.97   3293349.71   0.00
568226.57   3304528.03   0.00
572703.02   3307321.70   0.00
564888.45   3301344.95   0.00
574224.07   3309692.37   0.00
568419.45   3304490.19   0.00
566583.45   3298207.04   0.00
573169.35   3298149.05   0.00
565514.08   3290791.65   0.00
579978.64   3305942.26   0.00
571728.26   3300594.81   0.00
573554.49   3291297.65   0.00
572294.69   3304347.97   0.00
579884.64   3297707.75   0.00
562371.29   3309672.23   0.00
566815.39   3299492.48   0.00
575413.68   3296957.00   0.00
560921.66   3303699.15   0.00
579979.25   3301435.90   0.00
563784.91   3293752.56   0.00
571267.43   3291071.20   0.00
560817.90   3295497.60   0.00
575507.68   3305901.97   0.00
565746.64   3296241.65   0.00
575318.46   3294444.11   0.00
573886.53   3297432.48   0.00
574177.07   3292802.82   0.00
567327.49   3291596.12   0.00
568108.16   3302090.82   0.00
565163.73   3304155.10   0.00
562731.41   3309797.97   0.00
561885.43   3290754.42   0.00
563776.36   3290734.28   0.00
567054.66   3290721.46   0.00
579208.35   3293165.38   0.00
569403.97   3307285.07   0.00
561072.42   3305765.25   0.00
578467.36   3295169.23   0.00
565199.74   3291018.10   0.00
566878.87   3306211.43   0.00
576875.51   3300690.63   0.00
566458.94   3293592.64   0.00
560621.97   3298997.47   0.00
561213.42   3305345.32   0.00
562204.05   3309088.72   0.00
570374.46   3307725.76   0.00
560980.86   3308480.79   0.00
564603.41   3309110.69   0.00
560740.38   3309060.64   0.00
568485.37   3305015.72   0.00
577134.31   3307282.63   0.00
572432.63   3294874.42   0.00
569836.73   3300185.25   0.00
567133.40   3291203.65   0.00
577559.74   3292858.36   0.00
563659.78   3291772.52   0.00
564036.99   3292972.50   0.00
572369.15   3295404.83   0.00
573121.13   3298010.50   0.00
563713.49   3292040.47   0.00
561091.34   3290814.84   0.00
564093.75   3307681.20   0.00
564331.80   3309085.67   0.00
569877.01   3294838.40   0.00
570470.29   3304440.75   0.00
572699.36   3309123.51   0.00
571124.61   3296681.11   0.00
579185.16   3302582.17   0.00
564380.02   3298868.07   0.00
578207.95   3294427.63   0.00
565111.24   3298849.76   0.00
578809.78   3309768.67   0.00
571282.08   3292858.36   0.00
571915.04   3306975.62   0.00
564351.94   3296800.13   0.00
578953.83   3304306.47   0.00
571903.44   3290868.56   0.00
560527.36   3306409.80   0.00
570622.27   3303100.99   0.00
568238.78   3301342.51   0.00
577756.28   3307504.81   0.00
572806.79   3308713.95   0.00
569173.25   3302382.58   0.00
571600.09   3309592.27   0.00
572150.03   3304473.71   0.00
568707.54   3298789.94   0.00
571004.36   3304543.29   0.00
570672.32   3290162.36   0.00
573712.58   3300039.37   0.00
571018.40   3295535.45   0.00
577623.22   3290449.23   0.00
566684.16   3307888.12   0.00
562398.75   3290972.93   0.00
579503.77   3309424.42   0.00
568312.02   3290141.00   0.00
565845.52   3295150.30   0.00
568012.33   3307007.35   0.00
567542.95   3292581.87   0.00
569898.37   3293532.21   0.00
567240.82   3308213.45   0.00
561217.08   3297788.93   0.00
561273.23   3301365.70   0.00
569013.34   3293615.83   0.00
573218.79   3296046.94   0.00
567055.27   3292333.45   0.00
561227.45   3291441.08   0.00
566863.00   3302167.12   0.00
562281.56   3301658.07   0.00
560961.33   3290977.20   0.00
566476.64   3305362.41   0.00
576490.37   3297946.41   0.00
564478.90   3295915.10   0.00
567279.89   3309829.10   0.00
561268.96   3292646.57   0.00
562542.19   3307401.04   0.00
579295.63   3303881.65   0.00
560277.72   3297725.46   0.00
564173.10   3302356.33   0.00
563537.71   3297868.89   0.00
576042.36   3303637.50   0.00
567663.81   3305684.07   0.00
579716.18   3308175.60   0.00
576628.32   3303285.32   0.00
576747.34   3297613.76   0.00
576600.85   3308854.95   0.00
572525.41   3305986.82   0.00
564867.09   3302379.53   0.00
561547.29   3296416.21   0.00
562222.97   3300973.85   0.00
563969.24   3303951.23   0.00
566974.09   3309383.53   0.00
576578.26   3295155.19   0.00
578654.13   3301318.09   0.00
571297.95   3305085.91   0.00
569601.73   3297230.45   0.00
564362.93   3302274.54   0.00
572515.03   3294156.62   0.00
569281.29   3302342.91   0.00
562099.06   3293262.43   0.00
576706.44   3300877.41   0.00
578949.55   3300703.45   0.00
574354.69   3306184.58   0.00
573780.33   3307431.56   0.00
570082.71   3302555.93   0.00
560132.45   3303572.19   0.00
571255.23   3304664.75   0.00
573686.33   3292999.97   0.00
563526.72   3293719.60   0.00
566290.48   3303729.06   0.00
562163.15   3296005.43   0.00
572855.01   3299750.66   0.00
579026.46   3294423.96   0.00
579212.01   3309945.07   0.00
578345.90   3293675.65   0.00
569082.31   3299681.08   0.00
564410.53   3309695.43   0.00
578267.16   3300747.40   0.00
574293.04   3303968.93   0.00
574191.72   3305214.70   0.00
578742.03   3293362.53   0.00
568923.61   3298879.06   0.00
564360.48   3296081.12   0.00
563797.11   3299897.76   0.00
560205.08   3304384.59   0.00
573759.58   3298243.66   0.00
561912.29   3304689.78   0.00
569571.21   3301607.41   0.00
576501.97   3295676.44   0.00
565981.02   3303365.28   0.00
560957.67   3305030.98   0.00
574007.39   3298250.37   0.00
577735.53   3295439.62   0.00
565437.18   3301335.80   0.00
560294.20   3300477.61   0.00
567687.61   3295969.42   0.00
571806.39   3300990.33   0.00
577135.53   3306274.30   0.00
570147.40   3302619.40   0.00
569050.57   3299845.88   0.00
562301.71   3305084.08   0.00
572258.06   3296274.00   0.00
561311.08   3303838.92   0.00
566650.59   3307101.96   0.00
568883.33   3294748.07   0.00
571676.38   3302860.50   0.00
576790.67   3302388.68   0.00
563930.17   3292801.60   0.00
570181.59   3302608.42   0.00
571968.75   3292941.98   0.00
565938.29   3299973.45   0.00
566481.52   3308060.24   0.00
569184.85   3290715.96   0.00
573933.53   3303262.12   0.00
561099.28   3291823.79   0.00
571813.72   3290740.38   0.00
561129.80   3306877.35   0.00
573606.37   3307355.88   0.00
576751.61   3309277.93   0.00
561616.87   3308660.85   0.00
563891.72   3293479.72   0.00
575775.02   3294998.32   0.00
571140.48   3294856.72   0.00
576531.88   3295294.35   0.00
570876.19   3308823.21   0.00
569995.42   3304164.25   0.00
570428.79   3309843.75   0.00
573408.61   3297975.71   0.00
566408.89   3300945.16   0.00
569107.33   3305473.49   0.00
575328.84   3294362.93   0.00
565079.50   3298601.95   0.00
563628.04   3293949.71   0.00
570250.56   3299149.45   0.00
570249.34   3299957.58   0.00
562620.32   3306836.45   0.00
564870.75   3306837.67   0.00
578378.86   3304471.88   0.00
574932.10   3294665.67   0.00
560117.19   3305811.03   0.00
564569.23   3304830.77   0.00
572275.77   3301726.43   0.00
578594.93   3300601.52   0.00
561931.21   3290330.21   0.00
574636.68   3303204.14   0.00
573072.91   3306662.50   0.00
576569.72   3304031.19   0.00
572467.42   3297575.30   0.00
572360.00   3303610.64   0.00
575262.92   3297442.24   0.00
569446.70   3297952.51   0.00
568435.32   3290304.57   0.00
570791.34   3302911.16   0.00
560214.85   3294096.19   0.00
564712.06   3297172.46   0.00
573617.97   3292558.67   0.00
571636.71   3294503.31   0.00
572193.98   3290476.70   0.00
560889.92   3305884.27   0.00
576137.58   3297863.40   0.00
560648.21   3302146.98   0.00
576870.02   3298708.76   0.00
574182.56   3297746.82   0.00
568219.86   3309931.64   0.00
565513.47   3306294.44   0.00
562338.94   3306144.29   0.00
567610.10   3308463.70   0.00
568460.34   3295868.10   0.00
576246.83   3302917.87   0.00
562638.02   3304816.13   0.00
562653.89   3300858.49   0.00
566588.95   3291871.40   0.00
568080.08   3294837.79   0.00
563758.05   3293389.39   0.00
573394.57   3302454.60   0.00
570738.24   3301438.95   0.00
566852.63   3295551.93   0.00
572162.85   3291618.09   0.00
563152.56   3295554.37   0.00
577205.11   3306066.16   0.00
576902.98   3305560.78   0.00
565800.35   3307292.40   0.00
563631.09   3299815.36   0.00
562719.81   3308453.32   0.00
571457.87   3301197.24   0.00
567623.52   3295697.20   0.00
576555.68   3307329.63   0.00
579212.01   3308207.95   0.00
565525.07   3295956.60   0.00
561602.83   3291563.16   0.00
577811.82   3290200.20   0.00
571070.28   3290046.39   0.00
571281.47   3294322.03   0.00
571241.80   3293519.39   0.00
564090.70   3300622.88   0.00
574916.23   3304499.34   0.00
575966.06   3298093.51   0.00
560593.28   3301047.70   0.00
562026.43   3303458.66   0.00
561864.07   3301111.79   0.00
562268.75   3305215.92   0.00
577775.81   3303933.53   0.00
579839.47   3301318.09   0.00
562290.72   3294149.91   0.00
571222.88   3301106.91   0.00
560986.36   3304221.63   0.00
561470.38   3292134.46   0.00
573095.49   3300800.50   0.00
567592.39   3302486.95   0.00
567022.31   3290668.97   0.00
563231.91   3299245.28   0.00
567470.93   3291876.89   0.00
567766.96   3293703.73   0.00
562288.89   3305696.28   0.00
572938.63   3293968.02   0.00
567167.58   3295020.91   0.00
570149.85   3295564.13   0.00
576320.69   3304841.15   0.00
571553.09   3290679.34   0.00
577257.61   3290405.29   0.00
568048.34   3306660.66   0.00
577794.12   3308713.34   0.00
577326.58   3294394.05   0.00
563400.98   3298939.48   0.00
565066.68   3297198.10   0.00
573044.83   3307445.60   0.00
572436.90   3300841.40   0.00
571613.51   3302969.15   0.00
572993.56   3295324.87   0.00
567083.96   3297648.55   0.00
572132.33   3309044.16   0.00
570529.50   3299481.49   0.00
572195.20   3305958.74   0.00
567110.81   3291862.24   0.00
576370.13   3306396.37   0.00
576167.49   3305808.59   0.00
574504.23   3302114.63   0.00
568531.75   3300510.57   0.00
563956.42   3306242.56   0.00
579199.80   3297828.61   0.00
568612.32   3308735.31   0.00
563473.01   3306354.26   0.00
569190.34   3297954.95   0.00
574711.75   3300671.71   0.00
567959.84   3299017.00   0.00
571799.07   3291441.08   0.00
561000.40   3309511.70   0.00
574473.10   3291920.83   0.00
561124.30   3303238.93   0.00
574625.08   3296565.14   0.00
564587.54   3302574.24   0.00
561701.10   3297315.90   0.00
564715.11   3290090.33   0.00
570335.40   3293213.60   0.00
565566.58   3300067.45   0.00
568326.67   3298956.57   0.00
578762.17   3300500.81   0.00
573098.54   3308024.84   0.00
576603.29   3306255.38   0.00
574758.14   3296005.43   0.00
564603.41   3293964.35   0.00
573881.04   3299736.01   0.00
566559.04   3299320.96   0.00
572149.42   3297890.87   0.00
565282.75   3307372.36   0.00
563964.96   3308642.54   0.00
572129.28   3296444.90   0.00
567165.14   3290011.60   0.00
568432.87   3306337.17   0.00
560963.16   3298546.40   0.00
571984.62   3291380.05   0.00
569245.28   3291937.31   0.00
571672.11   3309024.02   0.00
577335.12   3291211.58   0.00
563410.75   3304535.97   0.00
560370.49   3308115.18   0.00
570489.21   3302476.58   0.00
571400.49   3293317.97   0.00
561450.24   3305547.96   0.00
567331.77   3291067.54   0.00
568639.79   3291447.80   0.00
560858.18   3295910.21   0.00
560542.62   3308364.82   0.00
576489.15   3297102.88   0.00
571033.66   3299724.42   0.00
578799.40   3306356.09   0.00
578665.73   3298820.46   0.00
571041.60   3294511.25   0.00
579124.73   3303956.72   0.00
572223.27   3292796.11   0.00
563972.90   3294715.11   0.00
570794.40   3304271.68   0.00
568804.59   3299988.71   0.00
563054.90   3301098.97   0.00
563939.94   3298391.98   0.00
574420.61   3293253.88   0.00
570790.12   3301683.10   0.00
571658.07   3304311.96   0.00
577000.64   3301815.55   0.00
564228.03   3299923.40   0.00
573517.26   3292249.82   0.00
562851.65   3304617.15   0.00
566687.22   3304150.21   0.00
573428.14   3292541.58   0.00
568527.48   3308079.17   0.00
574428.54   3307782.53   0.00
578275.70   3301838.13   0.00
575895.26   3299870.30   0.00
578362.99   3295059.36   0.00
568164.31   3290114.75   0.00
577921.08   3291178.01   0.00
578439.28   3294375.74   0.00
566953.34   3297417.22   0.00
563340.56   3297914.67   0.00
574300.97   3303403.12   0.00
575564.44   3307931.46   0.00
572510.15   3299037.14   0.00
572755.52   3299428.39   0.00
562755.21   3292255.93   0.00
566740.93   3300018.01   0.00
562912.69   3297292.70   0.00
561239.66   3309299.91   0.00
571929.07   3294073.00   0.00
576168.10   3298432.26   0.00
573603.32   3309374.37   0.00
566675.62   3305526.60   0.00
572908.72   3300357.37   0.00
575037.08   3292485.43   0.00
567975.10   3291117.59   0.00
563509.63   3298910.79   0.00
570865.81   3302859.28   0.00
566302.68   3298708.76   0.00
560263.07   3308332.47   0.00
568767.97   3295012.36   0.00
579198.58   3291151.77   0.00
571943.11   3299054.84   0.00
560937.53   3300627.16   0.00
570572.83   3308604.08   0.00
576168.10   3302714.62   0.00
562729.58   3291602.22   0.00
564588.76   3297741.94   0.00
579160.74   3290620.75   0.00
564044.31   3305505.23   0.00
570489.82   3293758.66   0.00
560323.50   3308374.58   0.00
560391.86   3307617.73   0.00
570744.35   3293040.25   0.00
562873.62   3297964.11   0.00
564653.46   3301506.70   0.00
571773.43   3293718.99   0.00
573970.15   3291975.16   0.00
560620.75   3299890.44   0.00
576884.67   3300235.30   0.00
560968.05   3295074.01   0.00
567853.63   3302181.16   0.00
577324.14   3299151.28   0.00
577008.58   3308098.09   0.00
566814.17   3306808.37   0.00
572096.32   3309320.05   0.00
561695.00   3292498.25   0.00
566095.16   3307903.38   0.00
562840.66   3302477.80   0.00
563607.90   3309927.98   0.00
562332.83   3299530.32   0.00
569180.58   3293057.95   0.00
563280.74   3296021.30   0.00
570649.74   3308989.23   0.00
574986.42   3300890.84   0.00
560659.20   3291394.70   0.00
571589.71   3296215.40   0.00
569471.11   3290015.87   0.00
572319.10   3308974.58   0.00
572175.05   3301500.60   0.00
571459.09   3293624.99   0.00
563454.70   3297628.41   0.00
576179.69   3291131.02   0.00
563007.90   3301545.15   0.00
560333.26   3300058.29   0.00
564756.00   3292628.25   0.00
572362.44   3305366.07   0.00
572971.59   3290608.54   0.00
565424.36   3300518.51   0.00
578441.72   3299580.37   0.00
567875.61   3308543.66   0.00
577797.17   3302510.15   0.00
562228.46   3297658.31   0.00
569129.92   3306890.16   0.00
570708.33   3297092.50   0.00
567027.19   3292135.69   0.00
575541.25   3308732.87   0.00
570137.03   3299380.78   0.00
572090.82   3300207.83   0.00
564408.09   3294265.88   0.00
562971.89   3295051.42   0.00
575110.93   3303373.21   0.00
571266.21   3305553.45   0.00
570776.09   3294905.55   0.00
560961.94   3303933.53   0.00
572174.44   3304261.91   0.00
562752.16   3297463.61   0.00
569452.19   3295109.41   0.00
573299.36   3303157.14   0.00
560566.42   3296595.05   0.00
566109.20   3307651.30   0.00
574128.85   3307312.54   0.00
562130.80   3307917.42   0.00
569784.23   3306651.51   0.00
578203.68   3298406.02   0.00
579264.50   3304156.93   0.00
561483.81   3300275.58   0.00
561219.52   3307518.85   0.00
567975.10   3298300.42   0.00
572971.59   3299820.25   0.00
573278.60   3301114.84   0.00
572302.62   3306671.65   0.00
573702.20   3290390.03   0.00
572408.22   3303845.64   0.00
565841.24   3294591.20   0.00
563140.96   3306051.52   0.00
562764.98   3292920.62   0.00
561667.53   3307465.13   0.00
574925.38   3305088.96   0.00
565663.01   3294640.64   0.00
573917.66   3292527.54   0.00
572172.00   3302432.63   0.00
567223.12   3306672.26   0.00
575255.59   3293546.25   0.00
562045.35   3309940.79   0.00
565558.03   3292350.54   0.00
566381.42   3305036.47   0.00
564904.93   3293571.89   0.00
565436.57   3298187.51   0.00
579072.24   3296496.78   0.00
561520.43   3291966.00   0.00
561838.44   3305302.59   0.00
575545.52   3293296.61   0.00
573458.05   3306153.45   0.00
578245.80   3292285.23   0.00
566665.85   3301674.55   0.00
569257.48   3297498.40   0.00
563350.32   3293435.16   0.00
572165.29   3303308.51   0.00
575016.94   3293062.23   0.00
563657.95   3294931.79   0.00
570161.44   3292617.88   0.00
564905.55   3306797.39   0.00
561685.84   3294851.22   0.00
573293.86   3299845.27   0.00
577476.12   3293966.19   0.00
562627.03   3293411.97   0.00
567269.51   3307517.01   0.00
569941.10   3297299.42   0.00
568938.26   3290061.04   0.00
577038.48   3299666.43   0.00
567307.96   3309202.86   0.00
564871.97   3296371.04   0.00
568644.67   3294629.66   0.00
568914.46   3297376.93   0.00
563925.90   3300799.28   0.00
573617.97   3295857.72   0.00
564033.33   3293869.75   0.00
574109.93   3295620.29   0.00
579974.97   3303522.14   0.00
563234.35   3302477.19   0.00
571277.81   3290283.21   0.00
572075.56   3295183.26   0.00
575669.42   3308989.23   0.00
562072.21   3301574.45   0.00
563170.87   3298999.91   0.00
576874.29   3295518.97   0.00
567731.56   3301799.68   0.00
572036.50   3300321.97   0.00
579523.91   3296606.65   0.00
570697.35   3294195.68   0.00
571031.83   3294611.96   0.00
563355.20   3303425.09   0.00
560049.44   3302478.41   0.00
579877.32   3298854.64   0.00
562725.30   3295721.00   0.00
571846.68   3301322.98   0.00
579758.90   3292600.18   0.00
573405.56   3291660.21   0.00
568897.98   3309138.77   0.00
578681.60   3290892.36   0.00
566845.91   3305902.58   0.00
563949.71   3306254.16   0.00
573704.03   3307167.27   0.00
572649.31   3308653.52   0.00
563082.98   3303083.29   0.00
571366.31   3297206.64   0.00
571005.58   3295482.96   0.00
574927.21   3296467.48   0.00
566711.02   3297939.70   0.00
568716.09   3301974.24   0.00
578516.80   3290712.30   0.00
566341.75   3299745.78   0.00
577827.08   3301196.02   0.00
570783.41   3295347.45   0.00
574441.36   3290507.83   0.00
577136.14   3298149.05   0.00
566275.22   3296828.82   0.00
565086.83   3296407.06   0.00
576615.50   3296128.73   0.00
579235.82   3308791.47   0.00
562042.30   3290899.08   0.00
565399.33   3307977.84   0.00
564145.63   3307518.85   0.00
561013.21   3301943.11   0.00
568143.56   3292877.29   0.00
567761.47   3308577.23   0.00
561552.17   3290882.60   0.00
564556.41   3309236.43   0.00
576013.67   3309473.86   0.00
568997.47   3296874.60   0.00
565409.10   3298766.75   0.00
565429.85   3304364.45   0.00
563398.54   3290963.77   0.00
567730.95   3308640.71   0.00
573483.08   3302635.88   0.00
574944.91   3296287.42   0.00
574746.54   3290020.14   0.00
567899.41   3306199.84   0.00
576375.62   3297950.07   0.00
564920.19   3294934.84   0.00
564098.03   3293037.20   0.00
564771.87   3300386.67   0.00
571662.95   3301745.35   0.00
574953.46   3309408.55   0.00
560476.70   3303961.61   0.00
573464.77   3304996.80   0.00
560537.74   3302709.74   0.00
562181.46   3298684.35   0.00
575778.68   3300617.39   0.00
579953.61   3303739.43   0.00
566949.06   3303763.24   0.00
573550.83   3294818.87   0.00
575165.26   3303538.01   0.00
574593.34   3309691.76   0.00
579242.53   3297133.40   0.00
560576.80   3298650.17   0.00
569950.87   3297292.09   0.00
568130.74   3297252.42   0.00
574301.58   3291936.70   0.00
576618.55   3308000.43   0.00
572998.44   3304312.57   0.00
570223.70   3306594.13   0.00
564186.53   3294254.89   0.00
576633.81   3298379.16   0.00
576604.51   3291222.57   0.00
570450.76   3300614.95   0.00
565279.70   3299710.99   0.00
579453.11   3296187.93   0.00
572892.24   3307667.78   0.00
561832.94   3294395.28   0.00
569919.74   3298551.29   0.00
572541.28   3304423.66   0.00
576703.39   3297638.78   0.00
566847.13   3297147.43   0.00
560546.28   3293221.53   0.00
579264.50   3300877.41   0.00
570986.05   3303306.07   0.00
565939.51   3306671.04   0.00
566341.75   3308446.61   0.00
568654.44   3308844.57   0.00
574689.17   3301340.68   0.00
568544.57   3296303.90   0.00
562365.79   3293803.83   0.00
567676.02   3300320.75   0.00
573147.98   3291749.93   0.00
566598.10   3294377.57   0.00
571204.57   3298808.86   0.00
575992.31   3291710.87   0.00
570979.95   3299199.50   0.00
570555.13   3296170.23   0.00
567103.49   3300486.16   0.00
563227.03   3292028.26   0.00
567471.54   3306844.39   0.00
567903.07   3308357.49   0.00
562612.38   3303453.17   0.00
568736.84   3303600.27   0.00
574470.66   3302655.42   0.00
564180.43   3305967.28   0.00
577725.76   3292492.75   0.00
563869.75   3295269.33   0.00
576777.25   3298250.98   0.00
566489.46   3301832.03   0.00
571520.74   3297638.17   0.00
576736.35   3308097.48   0.00
575032.81   3300220.65   0.00
569512.62   3308545.49   0.00
576301.16   3291743.83   0.00
579470.20   3293568.22   0.00
571112.40   3293955.81   0.00
564029.05   3292908.41   0.00
574235.66   3300569.17   0.00
577999.82   3304293.04   0.00
576013.67   3299976.50   0.00
567930.54   3302890.41   0.00
576499.53   3305353.25   0.00
564307.99   3297209.69   0.00
560249.64   3302762.23   0.00
579735.10   3307075.72   0.00
564914.70   3297895.75   0.00
571203.34   3309289.53   0.00
566737.88   3292075.26   0.00
574603.72   3306620.38   0.00
576093.02   3308132.27   0.00
569579.15   3305735.95   0.00
566190.37   3296794.03   0.00
562857.14   3299704.28   0.00
568069.70   3304213.08   0.00
568185.67   3300693.08   0.00
575005.95   3291238.44   0.00
570990.33   3298484.76   0.00
569454.02   3305084.69   0.00
575890.99   3290444.35   0.00
575660.27   3293997.92   0.00
565186.93   3298549.46   0.00
571061.13   3305562.61   0.00
566449.17   3299120.15   0.00
579595.93   3299259.93   0.00
577337.57   3300868.86   0.00
560057.37   3293912.47   0.00
565766.17   3296894.74   0.00
572613.30   3300638.14   0.00
573553.27   3306249.28   0.00
576602.07   3301929.69   0.00
561662.65   3290694.60   0.00
562760.70   3307501.75   0.00
565181.43   3302287.36   0.00
572981.35   3307512.74   0.00
576142.46   3307401.04   0.00
570728.48   3293800.16   0.00
562323.07   3302822.66   0.00
575256.81   3309746.09   0.00
560155.64   3309548.94   0.00
562732.63   3299396.65   0.00
569847.71   3299889.83   0.00
567400.74   3296474.81   0.00
570868.86   3303534.96   0.00
565912.66   3303890.19   0.00
565905.94   3308173.77   0.00
577941.83   3304387.04   0.00
571424.30   3300320.14   0.00
566217.23   3292948.70   0.00
562949.92   3301958.37   0.00
569097.57   3291586.35   0.00
573211.46   3308629.11   0.00
568798.49   3297134.62   0.00
571247.29   3304587.24   0.00
568423.72   3302676.17   0.00
560627.46   3300657.06   0.00
560899.08   3303232.22   0.00
564892.73   3290407.12   0.00
562950.53   3306330.45   0.00
578348.34   3290270.39   0.00
577246.62   3298079.47   0.00
570331.74   3299231.85   0.00
575823.85   3305379.50   0.00
561088.29   3303713.80   0.00
567938.47   3304891.20   0.00
577368.08   3303284.71   0.00
565444.50   3299383.22   0.00
565872.37   3302806.79   0.00
568841.21   3292091.13   0.00
572684.71   3306659.44   0.00
567111.42   3299710.38   0.00
566795.25   3300653.40   0.00
574472.49   3294639.42   0.00
575857.42   3297269.51   0.00
577162.39   3297117.53   0.00
572291.63   3309841.30   0.00
573396.40   3307858.82   0.00
577869.81   3291303.75   0.00
579609.97   3301825.92   0.00
564898.83   3303146.15   0.00
566113.47   3293762.32   0.00
562130.80   3290176.40   0.00
575289.16   3296101.26   0.00
563525.50   3306735.74   0.00
565450.61   3299887.39   0.00
567989.14   3309982.91   0.00
573492.23   3299330.12   0.00
568214.97   3305871.46   0.00
579452.50   3290614.64   0.00
576749.17   3303450.73   0.00
566112.86   3305598.62   0.00
567410.50   3303110.75   0.00
576769.92   3291005.28   0.00
560184.94   3294394.67   0.00
564284.19   3293770.26   0.00
567723.01   3309013.64   0.00
574554.89   3303122.96   0.00
571560.41   3304670.86   0.00
577522.51   3290066.53   0.00
566195.26   3305342.88   0.00
568846.10   3294862.21   0.00
579138.77   3293623.77   0.00
575363.63   3303141.27   0.00
565066.68   3300767.54   0.00
567464.22   3301281.47   0.00
562202.22   3290048.22   0.00
571507.92   3291660.82   0.00
569042.63   3299067.66   0.00
565398.72   3298424.94   0.00
569568.77   3296634.72   0.00
570458.08   3304382.15   0.00
565054.48   3299835.51   0.00
562700.89   3309656.97   0.00
560602.44   3306928.01   0.00
576661.28   3292729.58   0.00
564530.17   3291679.13   0.00
564873.20   3304482.86   0.00
568734.40   3294776.15   0.00
566148.26   3295876.03   0.00
568157.60   3297926.88   0.00
565760.67   3309885.25   0.00
567476.42   3296286.81   0.00
560675.68   3298317.51   0.00
573149.20   3294828.03   0.00
572941.68   3294144.41   0.00
[truncated: 14,599,081 more chars]
