# Supplementary material for: Comparative investigation of parallel spatial interpolation algorithms for building large-scale digital elevation models
Source: PeerJ Comput Sci. 2020 Mar 2;6:e263. doi: 10.7717/peerj-cs.263 (PMC7924418; doi:10.7717/peerj-cs.263)
Supplement: Supplemental Information 1 [file peerj-cs-06-263-s001.zip › normally distribution/hebei-guss50w.txt]

349323.53   4134062.57   0.00
349460.84   4129613.72   0.00
351417.95   4129230.50   0.00
348159.04   4128244.84   0.00
344813.58   4130405.39   0.00
338599.03   4131339.62   0.00
348548.73   4129286.48   0.00
349046.42   4130007.41   0.00
348766.91   4128433.86   0.00
346771.66   4133508.29   0.00
348839.14   4132562.93   0.00
344983.66   4125578.45   0.00
349688.99   4129424.20   0.00
351753.16   4129545.70   0.00
348234.48   4126664.88   0.00
349973.45   4122882.62   0.00
347607.66   4129662.52   0.00
352382.83   4122407.68   0.00
350781.28   4131788.94   0.00
349115.87   4131523.65   0.00
345345.80   4126025.33   0.00
345491.43   4129171.04   0.00
338823.05   4129108.20   0.00
344135.68   4129320.67   0.00
350345.44   4123223.94   0.00
350392.29   4128684.05   0.00
345576.28   4132402.29   0.00
345650.85   4127577.95   0.00
346055.68   4124342.82   0.00
351049.58   4127885.75   0.00
344973.20   4131274.66   0.00
344511.13   4131303.02   0.00
352135.28   4130389.08   0.00
351015.73   4124481.32   0.00
344207.86   4123483.81   0.00
348615.51   4129914.76   0.00
354623.85   4130832.78   0.00
348686.67   4126593.98   0.00
349520.48   4135189.51   0.00
352618.64   4128361.92   0.00
352743.98   4127389.09   0.00
349257.59   4129770.78   0.00
348831.21   4128865.34   0.00
344146.71   4124628.46   0.00
340248.61   4123249.76   0.00
354157.76   4128911.58   0.00
347149.07   4136219.74   0.00
352945.03   4129607.78   0.00
345892.99   4131883.72   0.00
346151.69   4130871.28   0.00
347225.21   4129012.41   0.00
350767.93   4129694.41   0.00
343359.73   4125272.69   0.00
344041.21   4125866.98   0.00
342582.22   4125172.94   0.00
349613.77   4129618.31   0.00
347399.24   4131345.33   0.00
349800.99   4131915.73   0.00
348926.04   4135053.36   0.00
353791.49   4131415.57   0.00
347713.38   4129250.70   0.00
348280.10   4126423.96   0.00
350576.37   4125766.61   0.00
344997.02   4128610.53   0.00
349740.60   4126933.33   0.00
348189.62   4129999.82   0.00
350269.90   4135516.26   0.00
348988.35   4128898.00   0.00
349244.48   4129018.82   0.00
351161.38   4132345.10   0.00
346526.72   4130145.51   0.00
338975.84   4132097.27   0.00
351648.71   4130154.35   0.00
348870.10   4138557.43   0.00
348734.55   4127237.89   0.00
356030.10   4131176.04   0.00
348338.37   4131864.45   0.00
348882.58   4125153.65   0.00
348168.88   4129702.76   0.00
347404.90   4139954.83   0.00
348241.30   4126309.68   0.00
343872.18   4136227.45   0.00
341683.20   4131021.05   0.00
347543.71   4130967.91   0.00
344057.78   4128709.74   0.00
355233.39   4138120.62   0.00
353751.21   4128075.10   0.00
344487.00   4122564.38   0.00
346280.19   4135717.49   0.00
351289.96   4123747.85   0.00
343056.78   4132118.27   0.00
354179.00   4127268.72   0.00
348468.78   4129492.27   0.00
345294.41   4132850.77   0.00
347432.82   4133510.38   0.00
348668.45   4126028.88   0.00
345364.35   4133136.44   0.00
349513.24   4127437.48   0.00
354146.24   4126573.21   0.00
351975.25   4122613.39   0.00
346604.45   4129746.76   0.00
349171.45   4127263.38   0.00
343986.93   4123535.12   0.00
348225.61   4127646.80   0.00
348607.94   4136759.83   0.00
345587.56   4136683.67   0.00
347527.01   4129535.03   0.00
347752.06   4128118.91   0.00
348812.91   4132503.77   0.00
344721.05   4127013.74   0.00
355316.41   4132672.67   0.00
351610.63   4130070.17   0.00
346198.16   4135319.63   0.00
346296.63   4127341.84   0.00
350344.09   4129572.00   0.00
345116.93   4132070.66   0.00
346374.97   4132486.36   0.00
339578.36   4128883.12   0.00
345951.77   4132448.78   0.00
348966.08   4129895.86   0.00
353576.57   4129143.85   0.00
348436.13   4129516.69   0.00
349628.20   4130821.01   0.00
343981.18   4129480.31   0.00
350194.39   4135930.01   0.00
348628.95   4131538.84   0.00
341608.50   4124657.90   0.00
343969.03   4126099.46   0.00
346446.37   4134739.28   0.00
347206.95   4134092.88   0.00
347700.71   4130516.37   0.00
349270.59   4126042.05   0.00
352851.09   4134678.60   0.00
346759.33   4129856.35   0.00
344450.38   4126793.50   0.00
351305.04   4130278.22   0.00
342592.33   4133267.37   0.00
342607.40   4131262.66   0.00
345351.41   4128479.18   0.00
345494.95   4132281.62   0.00
346969.52   4133825.20   0.00
343869.51   4126525.69   0.00
347522.90   4125747.95   0.00
346500.00   4133840.93   0.00
347757.05   4125857.70   0.00
350326.34   4131830.21   0.00
343516.53   4130012.87   0.00
350139.84   4132758.05   0.00
348489.98   4124383.28   0.00
345013.80   4126780.19   0.00
346561.07   4131865.43   0.00
347287.17   4126921.06   0.00
347875.28   4125277.23   0.00
347885.03   4130520.58   0.00
347805.63   4124944.28   0.00
346459.32   4129881.00   0.00
348211.88   4131283.90   0.00
342448.56   4128949.64   0.00
351034.57   4133915.06   0.00
342818.93   4124891.84   0.00
353474.90   4133604.75   0.00
351221.24   4138445.83   0.00
344083.34   4129854.49   0.00
344351.24   4126699.07   0.00
349089.61   4130875.21   0.00
357586.82   4127500.91   0.00
349501.09   4133570.30   0.00
348707.50   4129478.36   0.00
348350.62   4129844.22   0.00
350100.77   4126638.17   0.00
347946.30   4132765.30   0.00
347568.80   4128658.52   0.00
345193.16   4129988.16   0.00
350059.21   4132961.14   0.00
350640.47   4129539.16   0.00
348173.17   4128502.93   0.00
351134.88   4134094.61   0.00
349682.39   4129228.51   0.00
349754.83   4129612.83   0.00
342760.26   4137695.97   0.00
342327.11   4133944.88   0.00
349041.12   4131951.18   0.00
345706.46   4127037.44   0.00
347274.46   4126276.75   0.00
351101.08   4127639.59   0.00
340820.53   4124317.69   0.00
343826.16   4129462.27   0.00
347807.20   4124682.32   0.00
348782.36   4131277.96   0.00
350069.09   4131271.90   0.00
348082.84   4126904.11   0.00
350709.63   4131177.75   0.00
344041.39   4130028.04   0.00
343349.50   4135032.10   0.00
349398.58   4132974.14   0.00
350633.10   4133029.11   0.00
353119.58   4129491.98   0.00
352332.36   4133872.31   0.00
351204.12   4136674.78   0.00
341728.27   4126957.95   0.00
344155.92   4129241.04   0.00
345244.86   4129005.59   0.00
346480.20   4131864.59   0.00
347663.57   4132987.43   0.00
349465.25   4126302.41   0.00
344454.51   4129371.15   0.00
347766.64   4134991.65   0.00
351869.00   4129581.46   0.00
355289.81   4133749.56   0.00
339585.94   4134103.91   0.00
348391.95   4133260.94   0.00
342229.81   4129722.88   0.00
349111.73   4126143.00   0.00
341562.87   4128780.32   0.00
342667.51   4129316.47   0.00
344690.03   4128817.84   0.00
345756.90   4130350.59   0.00
350301.00   4132618.77   0.00
347572.86   4130871.47   0.00
350679.65   4132216.82   0.00
346248.54   4128108.16   0.00
346337.88   4127093.95   0.00
349497.98   4126448.76   0.00
345786.51   4128507.45   0.00
348228.16   4127120.10   0.00
348492.90   4128458.24   0.00
341980.72   4133875.29   0.00
343345.58   4134123.11   0.00
347507.12   4131547.73   0.00
349241.76   4133377.25   0.00
353610.25   4123718.41   0.00
346065.22   4133732.41   0.00
344927.93   4129691.18   0.00
345429.91   4123415.57   0.00
348148.13   4126656.31   0.00
345830.23   4125056.94   0.00
351055.08   4131592.35   0.00
347818.82   4129496.60   0.00
347380.99   4128079.79   0.00
348526.69   4130534.65   0.00
346824.22   4128805.58   0.00
348362.34   4126451.25   0.00
347210.31   4133633.35   0.00
346639.01   4130920.66   0.00
346831.61   4134868.23   0.00
343720.21   4126451.67   0.00
344128.05   4124804.22   0.00
349845.31   4135247.84   0.00
351511.71   4131722.00   0.00
346163.11   4128108.39   0.00
349252.36   4129541.98   0.00
353487.18   4125761.06   0.00
345237.40   4125668.04   0.00
353582.55   4131057.11   0.00
346759.99   4125433.31   0.00
352895.64   4130079.61   0.00
349920.98   4138315.08   0.00
341909.49   4128531.23   0.00
348085.50   4129439.33   0.00
346788.86   4124535.12   0.00
346793.73   4128255.54   0.00
345234.98   4130466.70   0.00
350473.81   4129057.08   0.00
351309.59   4132422.86   0.00
342363.43   4131653.70   0.00
353100.16   4128476.71   0.00
350759.17   4129140.00   0.00
346349.82   4130877.07   0.00
345320.51   4133932.73   0.00
344279.45   4125647.04   0.00
349648.26   4128052.73   0.00
347575.48   4129824.90   0.00
354409.83   4134391.50   0.00
348662.72   4137795.73   0.00
350803.79   4131773.88   0.00
348519.39   4132055.65   0.00
345352.26   4127105.78   0.00
346123.63   4129349.89   0.00
343629.82   4132899.65   0.00
351390.07   4128847.22   0.00
347444.74   4128910.87   0.00
348363.33   4132479.56   0.00
349345.20   4132302.02   0.00
340478.77   4131710.83   0.00
342787.62   4127235.78   0.00
351907.20   4128269.49   0.00
352297.76   4137119.05   0.00
341416.84   4131732.72   0.00
345649.09   4131729.53   0.00
341281.41   4132895.04   0.00
345017.82   4127522.69   0.00
344129.97   4135804.84   0.00
344209.81   4131657.97   0.00
349052.12   4131465.07   0.00
347711.13   4129036.30   0.00
346894.24   4127206.61   0.00
350965.30   4129012.70   0.00
349012.98   4124936.25   0.00
347747.41   4129444.83   0.00
345475.79   4133654.87   0.00
350895.50   4130749.43   0.00
345141.95   4131636.40   0.00
352159.11   4134010.59   0.00
350671.39   4127928.46   0.00
353420.87   4133535.45   0.00
349930.90   4130314.10   0.00
349857.97   4129246.84   0.00
351751.87   4131667.45   0.00
344817.17   4129105.45   0.00
350538.14   4129408.72   0.00
347921.36   4128142.48   0.00
347726.66   4127982.62   0.00
342341.85   4121768.27   0.00
342586.73   4130465.07   0.00
354507.28   4132750.39   0.00
345585.22   4126441.51   0.00
347942.58   4134040.05   0.00
352549.50   4129195.84   0.00
343800.67   4128527.72   0.00
346270.21   4137673.00   0.00
345145.63   4129169.53   0.00
347740.72   4128752.37   0.00
351465.91   4132300.99   0.00
346558.02   4130197.03   0.00
345780.52   4128171.19   0.00
348798.43   4125750.27   0.00
348214.47   4124548.67   0.00
345782.45   4131533.52   0.00
346436.69   4129424.68   0.00
346075.96   4128628.04   0.00
354429.13   4131763.31   0.00
348345.97   4131699.67   0.00
352603.47   4126869.60   0.00
353203.50   4125876.31   0.00
353233.84   4127291.39   0.00
343571.77   4134498.18   0.00
346015.05   4129988.59   0.00
348723.13   4130625.63   0.00
347422.31   4130089.36   0.00
346469.95   4127797.42   0.00
343836.10   4127217.27   0.00
354857.75   4133278.31   0.00
351796.48   4137587.22   0.00
348069.18   4133956.30   0.00
351453.14   4133572.03   0.00
348731.42   4134163.81   0.00
350734.50   4127377.54   0.00
351867.95   4132149.17   0.00
345191.06   4129857.73   0.00
346292.79   4122602.12   0.00
343299.65   4132102.86   0.00
341472.38   4130296.69   0.00
347964.79   4131896.11   0.00
344034.13   4135081.31   0.00
343783.46   4135763.39   0.00
344467.12   4131367.91   0.00
352189.54   4128354.96   0.00
346919.90   4128233.55   0.00
349667.25   4125757.01   0.00
344621.92   4129524.72   0.00
346919.17   4130200.57   0.00
345824.27   4128546.33   0.00
346554.47   4124549.96   0.00
350662.41   4127008.68   0.00
346011.80   4132239.50   0.00
348034.09   4129080.19   0.00
352577.67   4129693.32   0.00
347096.77   4135792.30   0.00
343596.75   4128197.91   0.00
348152.72   4128509.30   0.00
352614.71   4125585.99   0.00
348671.80   4135535.42   0.00
355462.98   4134652.32   0.00
344556.84   4130517.48   0.00
344706.43   4130045.89   0.00
349516.21   4132399.41   0.00
349283.61   4129476.35   0.00
351745.64   4129111.92   0.00
347116.78   4128802.98   0.00
351673.62   4128444.17   0.00
349136.81   4132349.29   0.00
346798.31   4128324.10   0.00
345081.94   4128432.25   0.00
350384.07   4135344.47   0.00
348289.03   4132308.42   0.00
346183.69   4136704.85   0.00
347719.93   4132547.63   0.00
346803.01   4122705.04   0.00
346625.95   4128257.95   0.00
345197.41   4133390.11   0.00
348938.65   4125108.03   0.00
357139.35   4134231.73   0.00
347853.80   4127447.87   0.00
353169.65   4130839.49   0.00
348992.25   4126549.27   0.00
348160.76   4127181.87   0.00
345097.02   4128334.33   0.00
349889.23   4125273.25   0.00
351417.80   4132240.20   0.00
355475.87   4133512.35   0.00
350258.92   4131569.52   0.00
348907.60   4126027.33   0.00
349637.49   4131574.29   0.00
344913.06   4134067.60   0.00
344711.46   4133285.07   0.00
350603.42   4132185.89   0.00
348203.43   4136823.90   0.00
347092.07   4131902.31   0.00
343072.15   4131278.27   0.00
351032.35   4130171.35   0.00
344736.73   4132009.42   0.00
347034.45   4134258.22   0.00
351081.93   4133421.83   0.00
345291.22   4135800.95   0.00
347893.43   4127683.36   0.00
348228.04   4126041.32   0.00
348284.25   4129596.38   0.00
346960.59   4128647.29   0.00
347267.40   4136345.29   0.00
345312.72   4130465.87   0.00
350737.04   4129961.27   0.00
344713.17   4128803.95   0.00
345695.61   4133148.58   0.00
347813.13   4128031.88   0.00
353129.92   4134635.66   0.00
348225.25   4135020.87   0.00
347756.44   4131297.75   0.00
354363.30   4130544.12   0.00
348069.44   4127075.56   0.00
351063.35   4132367.46   0.00
342074.55   4128403.33   0.00
343220.29   4129653.13   0.00
340676.53   4129880.93   0.00
352797.18   4125981.61   0.00
345325.42   4137138.90   0.00
354880.00   4127848.59   0.00
350053.46   4124726.64   0.00
349656.24   4129896.85   0.00
351220.73   4130458.91   0.00
347032.03   4136075.09   0.00
347514.08   4130562.91   0.00
351777.51   4126162.34   0.00
349330.36   4125521.72   0.00
354420.61   4126375.06   0.00
345160.39   4124005.54   0.00
342094.89   4133462.49   0.00
353111.50   4130205.77   0.00
346043.44   4130623.58   0.00
349472.71   4128814.32   0.00
350275.22   4132671.83   0.00
346492.32   4125536.79   0.00
351739.22   4127161.36   0.00
350475.38   4131395.31   0.00
351934.22   4130894.25   0.00
344133.09   4127987.35   0.00
349404.32   4124008.81   0.00
347464.11   4130011.67   0.00
350056.80   4131293.22   0.00
352426.67   4134570.11   0.00
341948.18   4127931.53   0.00
339341.27   4131023.30   0.00
347377.38   4127893.08   0.00
346750.96   4129482.84   0.00
347266.97   4131500.89   0.00
352718.45   4129927.92   0.00
345046.92   4134096.49   0.00
351787.57   4127970.35   0.00
348761.81   4125256.47   0.00
351455.89   4127437.48   0.00
346684.98   4134160.17   0.00
344860.38   4133967.82   0.00
348241.21   4129041.79   0.00
346716.11   4135650.07   0.00
347935.22   4132694.26   0.00
346649.56   4130096.00   0.00
347820.17   4132997.47   0.00
347974.98   4127653.55   0.00
344928.46   4130838.45   0.00
345330.44   4129075.41   0.00
345243.03   4132814.15   0.00
347922.43   4126650.30   0.00
346330.45   4128212.99   0.00
353257.81   4132076.80   0.00
350281.11   4130046.20   0.00
344415.95   4127852.24   0.00
350359.45   4126166.77   0.00
346747.29   4130667.91   0.00
345038.70   4131920.82   0.00
350600.72   4122380.42   0.00
346400.15   4127878.50   0.00
349060.47   4129159.79   0.00
345428.08   4132370.41   0.00
348536.64   4130774.16   0.00
348395.92   4131779.00   0.00
350321.69   4129355.73   0.00
349662.39   4130998.93   0.00
344894.61   4128934.32   0.00
349263.52   4129258.82   0.00
348173.98   4137364.09   0.00
346966.49   4135362.12   0.00
343979.65   4129800.60   0.00
344315.28   4127077.15   0.00
343290.55   4128322.81   0.00
345584.00   4134694.31   0.00
349243.30   4128046.28   0.00
347511.79   4133254.89   0.00
351352.87   4129051.97   0.00
347159.38   4136163.24   0.00
349283.63   4129148.02   0.00
352405.96   4131414.38   0.00
351463.44   4126466.04   0.00
345147.47   4127478.24   0.00
345692.32   4129869.45   0.00
344532.62   4133586.43   0.00
344909.59   4137892.92   0.00
350005.12   4131652.09   0.00
347678.83   4126756.89   0.00
342322.44   4134023.19   0.00
345765.05   4130309.20   0.00
345951.85   4130686.10   0.00
348999.84   4124663.55   0.00
346952.19   4128625.63   0.00
343360.97   4127435.63   0.00
345628.31   4127802.46   0.00
348174.18   4124927.07   0.00
351358.75   4133001.12   0.00
351960.70   4126311.49   0.00
346087.72   4125413.63   0.00
350125.42   4127194.81   0.00
349432.77   4126793.56   0.00
345472.98   4129052.85   0.00
342812.96   4132818.33   0.00
350169.52   4126761.31   0.00
344963.25   4133059.79   0.00
351892.02   4126056.98   0.00
348035.30   4124660.13   0.00
357946.13   4127835.43   0.00
344807.46   4132991.86   0.00
348722.58   4129563.97   0.00
347222.64   4125443.80   0.00
348000.23   4133029.32   0.00
345575.79   4127264.02   0.00
347492.21   4127299.98   0.00
348110.99   4127904.33   0.00
341769.91   4132945.84   0.00
344127.60   4126908.29   0.00
350524.20   4133638.69   0.00
344054.32   4127250.54   0.00
348832.19   4126930.95   0.00
347696.83   4131580.42   0.00
353693.76   4131383.06   0.00
346115.38   4126200.42   0.00
344674.80   4129656.69   0.00
341468.89   4130880.45   0.00
352148.58   4132746.37   0.00
355280.93   4123725.37   0.00
345326.18   4131613.08   0.00
350923.40   4135533.29   0.00
352321.89   4138562.89   0.00
349328.54   4126695.34   0.00
352563.89   4132997.79   0.00
349794.44   4132393.43   0.00
346487.43   4133525.56   0.00
354788.48   4127985.82   0.00
344576.54   4130037.61   0.00
345733.18   4126703.68   0.00
346986.23   4133565.11   0.00
350827.27   4136421.30   0.00
352939.03   4128707.29   0.00
345228.79   4127725.32   0.00
343178.76   4131513.49   0.00
346431.86   4125033.21   0.00
351391.33   4130904.22   0.00
350905.17   4128446.23   0.00
350849.20   4130308.80   0.00
350033.05   4132142.47   0.00
347891.91   4133563.00   0.00
351179.34   4134603.90   0.00
350465.25   4130706.45   0.00
353057.34   4127181.51   0.00
352100.52   4125897.05   0.00
353516.97   4128341.96   0.00
347267.68   4129447.90   0.00
344689.44   4129549.04   0.00
347738.65   4128582.16   0.00
346807.23   4128024.30   0.00
350322.52   4130714.76   0.00
348643.66   4124301.79   0.00
342501.10   4123554.50   0.00
341136.18   4130432.22   0.00
350666.15   4132882.97   0.00
349838.90   4127712.92   0.00
347093.18   4130043.46   0.00
348822.49   4126860.15   0.00
345916.17   4127943.24   0.00
350614.74   4127319.78   0.00
342442.40   4125299.93   0.00
346952.12   4126794.20   0.00
349802.42   4128436.02   0.00
347770.36   4134758.08   0.00
341632.06   4129384.73   0.00
349402.57   4132198.03   0.00
351608.36   4127979.84   0.00
344620.37   4124425.79   0.00
346135.54   4125856.10   0.00
346337.40   4129461.96   0.00
350900.70   4128607.67   0.00
351697.93   4128785.99   0.00
353983.14   4131607.48   0.00
349307.29   4129322.73   0.00
349066.68   4128185.14   0.00
349580.63   4129633.76   0.00
345849.91   4125168.25   0.00
348282.29   4123740.94   0.00
349989.61   4125715.04   0.00
351640.18   4135354.02   0.00
352332.98   4126203.38   0.00
344272.01   4126276.02   0.00
349206.36   4131860.14   0.00
345319.68   4129511.83   0.00
348744.75   4131214.16   0.00
349984.83   4133317.71   0.00
348948.02   4126067.90   0.00
347990.71   4128345.74   0.00
349434.80   4129432.67   0.00
346102.37   4130868.56   0.00
345470.76   4133125.91   0.00
347039.76   4128040.52   0.00
347033.81   4126234.29   0.00
348002.72   4131011.48   0.00
353200.40   4127194.40   0.00
347523.34   4132516.42   0.00
350588.12   4132148.09   0.00
352014.15   4130277.42   0.00
347014.50   4128464.48   0.00
339697.21   4126513.15   0.00
348405.39   4132535.07   0.00
346865.59   4125179.32   0.00
352822.33   4135569.27   0.00
353472.67   4132150.53   0.00
348805.05   4134250.64   0.00
349440.66   4126133.88   0.00
344827.01   4127086.41   0.00
348157.48   4130798.35   0.00
343036.23   4123755.93   0.00
345190.57   4128210.58   0.00
348161.37   4129161.00   0.00
348630.48   4131279.95   0.00
348961.07   4127871.59   0.00
349189.19   4126858.33   0.00
356442.26   4131303.32   0.00
344829.62   4128891.82   0.00
351315.69   4133218.87   0.00
349513.01   4131108.88   0.00
351160.45   4128082.63   0.00
348156.45   4130466.19   0.00
346639.76   4133304.58   0.00
350362.67   4131039.79   0.00
347568.28   4131674.65   0.00
348110.30   4131309.00   0.00
347577.80   4129742.24   0.00
348147.39   4131256.41   0.00
345241.55   4128747.10   0.00
349103.14   4133459.83   0.00
344092.23   4131625.62   0.00
345736.15   4137279.33   0.00
348300.67   4130084.20   0.00
349642.38   4128255.42   0.00
353610.82   4128989.48   0.00
350478.74   4129354.81   0.00
349678.57   4126559.92   0.00
347062.87   4129547.38   0.00
346334.53   4123480.58   0.00
347597.44   4137253.07   0.00
351647.80   4127196.62   0.00
345563.29   4129564.31   0.00
350639.67   4134143.84   0.00
350363.92   4134286.12   0.00
348662.79   4128876.70   0.00
346742.43   4131784.41   0.00
353059.53   4135824.79   0.00
350209.85   4132555.68   0.00
345084.37   4127941.77   0.00
346746.18   4131829.38   0.00
346814.91   4131671.45   0.00
349433.80   4130132.98   0.00
346733.26   4136533.11   0.00
349614.57   4133280.82   0.00
340040.77   4132013.61   0.00
348609.94   4128684.24   0.00
350975.89   4128163.68   0.00
349224.89   4125823.54   0.00
346357.18   4128265.78   0.00
349417.88   4131740.98   0.00
351622.22   4131954.60   0.00
347835.77   4128002.72   0.00
347900.47   4129902.36   0.00
353647.27   4130351.35   0.00
343494.21   4133979.24   0.00
347342.07   4128728.71   0.00
353071.61   4126150.27   0.00
344280.89   4134839.92   0.00
343094.44   4127502.34   0.00
345883.25   4136908.71   0.00
341057.06   4132095.79   0.00
345322.62   4132717.12   0.00
345020.00   4127349.02   0.00
350037.41   4132538.18   0.00
343749.22   4122885.12   0.00
352871.73   4130082.30   0.00
350850.65   4125741.13   0.00
348269.33   4131277.10   0.00
349193.79   4129110.08   0.00
346566.88   4131082.16   0.00
348274.67   4126860.53   0.00
347458.16   4133109.51   0.00
338659.36   4131200.50   0.00
347304.34   4135290.56   0.00
347036.45   4130572.46   0.00
350095.11   4131904.59   0.00
355237.88   4132686.00   0.00
348969.43   4133487.18   0.00
347708.13   4126571.52   0.00
349877.74   4128817.46   0.00
348930.23   4126429.00   0.00
346045.02   4131745.58   0.00
346080.59   4137606.52   0.00
350599.37   4131010.04   0.00
347249.07   4131536.87   0.00
339515.49   4135518.36   0.00
345052.91   4130240.81   0.00
354353.15   4133545.40   0.00
346466.63   4130927.10   0.00
353385.77   4124976.53   0.00
353563.50   4136006.68   0.00
348169.28   4129555.20   0.00
352033.52   4129347.28   0.00
345062.49   4126809.03   0.00
350497.30   4134086.54   0.00
348978.61   4127789.98   0.00
351462.81   4129598.13   0.00
345241.23   4128990.00   0.00
340383.14   4126882.47   0.00
343610.76   4133098.17   0.00
349056.82   4131873.72   0.00
348710.64   4125770.55   0.00
351438.39   4126953.54   0.00
350455.00   4130785.74   0.00
344339.84   4129429.86   0.00
348180.00   4136592.36   0.00
347301.81   4133860.00   0.00
350884.62   4129955.07   0.00
351070.85   4131498.45   0.00
350141.43   4128655.48   0.00
350640.61   4129698.99   0.00
348660.74   4131547.43   0.00
348331.83   4134199.67   0.00
353859.49   4128663.84   0.00
351128.52   4129157.52   0.00
350539.23   4130496.31   0.00
349161.00   4132282.86   0.00
345534.17   4126583.70   0.00
349364.41   4131634.13   0.00
346936.09   4125650.74   0.00
346938.20   4133604.57   0.00
346902.31   4133597.89   0.00
348679.92   4131408.41   0.00
344858.06   4125083.60   0.00
345220.55   4128309.58   0.00
343467.08   4129254.53   0.00
344784.11   4133962.80   0.00
344997.37   4132000.16   0.00
350170.95   4130853.58   0.00
346147.87   4127143.62   0.00
351305.32   4132231.11   0.00
352533.96   4130770.70   0.00
348487.62   4128249.00   0.00
356020.05   4128166.85   0.00
345930.41   4134140.22   0.00
347547.28   4129826.04   0.00
348564.68   4127470.33   0.00
350226.35   4131256.65   0.00
351829.72   4129830.55   0.00
351381.03   4133624.95   0.00
348342.25   4124833.61   0.00
352206.49   4133900.28   0.00
346519.03   4131909.90   0.00
345706.17   4130760.80   0.00
352243.22   4125401.56   0.00
349377.21   4127739.23   0.00
351049.94   4136414.18   0.00
345835.72   4125486.21   0.00
346368.61   4130690.69   0.00
345510.36   4128404.69   0.00
343380.88   4137653.69   0.00
354455.85   4131228.70   0.00
348823.32   4132146.41   0.00
345927.54   4132982.50   0.00
351884.86   4130536.88   0.00
346211.35   4127626.16   0.00
349437.85   4130744.98   0.00
350251.27   4131147.63   0.00
345806.35   4132977.89   0.00
343892.87   4131350.88   0.00
344115.63   4134824.17   0.00
346254.30   4129948.60   0.00
348655.21   4125630.48   0.00
349405.60   4128013.66   0.00
347437.87   4131775.65   0.00
353553.79   4126514.34   0.00
349343.36   4123754.75   0.00
344648.86   4129876.08   0.00
351192.63   4125807.59   0.00
352271.65   4129649.73   0.00
352470.80   4130662.05   0.00
346641.84   4131626.34   0.00
346080.76   4130957.26   0.00
346678.25   4136619.84   0.00
348812.83   4128611.74   0.00
343401.24   4133199.55   0.00
352622.47   4125711.32   0.00
350758.78   4131827.37   0.00
345931.47   4127105.20   0.00
344887.30   4128234.31   0.00
350894.75   4126195.62   0.00
343403.75   4139940.47   0.00
347062.93   4124929.23   0.00
351199.41   4134061.78   0.00
348459.09   4132306.28   0.00
345122.52   4129579.81   0.00
348207.92   4126271.95   0.00
350779.57   4135811.83   0.00
352263.09   4128494.27   0.00
350278.38   4128034.78   0.00
347552.42   4128571.03   0.00
356530.97   4126198.23   0.00
353223.77   4128012.61   0.00
347045.71   4130566.38   0.00
349438.60   4133716.99   0.00
347161.87   4130936.07   0.00
339131.56   4125410.80   0.00
342039.16   4129443.23   0.00
342921.37   4130075.61   0.00
346313.27   4132140.12   0.00
352201.49   4130273.00   0.00
347949.82   4130081.63   0.00
351571.73   4130809.23   0.00
349397.47   4128866.58   0.00
348656.99   4126596.41   0.00
352136.06   4131116.43   0.00
343398.85   4130894.54   0.00
350001.29   4131056.23   0.00
354059.71   4131831.27   0.00
346489.89   4130596.54   0.00
348210.29   4126729.17   0.00
344971.70   4128585.21   0.00
349144.80   4130029.06   0.00
352374.94   4129305.62   0.00
345392.36   4132668.22   0.00
342647.33   4128853.37   0.00
347782.16   4128672.02   0.00
346914.63   4125494.78   0.00
353685.49   4129199.07   0.00
347550.59   4130791.52   0.00
355433.86   4132937.31   0.00
348731.85   4129552.02   0.00
346210.83   4132406.84   0.00
342532.40   4126940.38   0.00
347429.89   4129930.88   0.00
351744.82   4128434.80   0.00
352002.74   4129427.56   0.00
343761.40   4126680.35   0.00
354249.78   4137964.56   0.00
351728.24   4138085.10   0.00
350244.40   4130213.89   0.00
343014.75   4124076.84   0.00
350871.06   4133774.00   0.00
346997.44   4130986.41   0.00
351081.03   4125303.10   0.00
348892.34   4126437.38   0.00
347839.19   4132160.97   0.00
343891.37   4124633.78   0.00
348252.15   4129491.39   0.00
344349.74   4128496.11   0.00
340253.73   4135262.03   0.00
347905.36   4133438.59   0.00
345103.71   4131115.65   0.00
346376.16   4136046.10   0.00
345384.23   4129857.58   0.00
351940.33   4126809.56   0.00
352522.72   4127866.52   0.00
346557.47   4126437.86   0.00
346757.82   4131119.33   0.00
353904.11   4125577.30   0.00
353552.83   4130863.83   0.00
344568.68   4128967.81   0.00
351138.76   4127668.30   0.00
350650.72   4132371.12   0.00
348063.21   4134477.18   0.00
346249.92   4130307.02   0.00
343685.19   4134932.44   0.00
348290.75   4130417.76   0.00
344576.77   4127426.72   0.00
346952.76   4133859.37   0.00
348481.34   4127455.70   0.00
349697.90   4124550.91   0.00
352766.55   4132510.74   0.00
350144.17   4132864.74   0.00
344312.45   4127018.10   0.00
342792.97   4130630.91   0.00
353144.27   4124185.47   0.00
349010.98   4134058.76   0.00
345421.70   4129126.73   0.00
345286.74   4131051.85   0.00
348898.70   4129844.79   0.00
355040.55   4129068.27   0.00
345338.66   4125149.12   0.00
350208.89   4128191.17   0.00
353083.40   4130619.93   0.00
353979.92   4125806.31   0.00
345517.93   4132575.24   0.00
345205.79   4127185.83   0.00
351273.50   4127005.96   0.00
346451.20   4129467.63   0.00
350004.62   4129334.55   0.00
347494.74   4128730.96   0.00
345242.61   4133364.09   0.00
353332.41   4139510.72   0.00
346951.36   4125894.23   0.00
341248.31   4133089.43   0.00
345959.61   4128709.34   0.00
345601.05   4125877.53   0.00
348116.27   4130194.47   0.00
352890.90   4129726.68   0.00
347402.90   4130284.41   0.00
355031.81   4124247.53   0.00
346070.21   4127898.76   0.00
346062.84   4126246.29   0.00
344902.09   4125444.13   0.00
344008.87   4132513.81   0.00
341613.85   4130105.62   0.00
348666.24   4132914.58   0.00
346640.06   4131577.00   0.00
341495.34   4128520.19   0.00
347536.68   4130954.68   0.00
351019.78   4127369.63   0.00
349383.18   4129665.13   0.00
348373.93   4130437.70   0.00
347193.59   4130541.81   0.00
350234.65   4132198.96   0.00
347343.21   4125170.03   0.00
348981.81   4136117.58   0.00
346861.66   4133622.30   0.00
349784.77   4129952.11   0.00
349908.42   4130373.89   0.00
352184.68   4131399.93   0.00
350448.48   4128770.38   0.00
353243.54   4137697.81   0.00
349101.82   4132240.63   0.00
348425.98   4130018.23   0.00
349493.61   4131767.96   0.00
352497.05   4130581.24   0.00
347116.43   4132371.33   0.00
339717.29   4131525.77   0.00
349722.93   4128574.73   0.00
344295.17   4132388.05   0.00
342192.93   4126656.42   0.00
347279.77   4130798.41   0.00
346022.40   4131131.99   0.00
348838.69   4128168.96   0.00
350694.86   4131146.53   0.00
352323.70   4135791.93   0.00
349082.61   4125820.23   0.00
351698.50   4127922.88   0.00
353337.32   4131176.72   0.00
347013.49   4136763.90   0.00
344770.77   4127901.68   0.00
344122.36   4132165.57   0.00
344934.41   4130661.89   0.00
347785.39   4131936.30   0.00
351307.11   4125739.92   0.00
350170.48   4128825.18   0.00
351240.78   4132095.96   0.00
349233.70   4128001.99   0.00
348470.41   4124744.86   0.00
350512.68   4131262.11   0.00
349964.97   4127376.27   0.00
348448.87   4130642.14   0.00
349594.83   4126002.31   0.00
343328.64   4128829.00   0.00
353261.22   4132109.67   0.00
345792.36   4130872.57   0.00
345481.89   4130555.55   0.00
351214.93   4126196.71   0.00
352269.97   4129192.55   0.00
346301.39   4130059.61   0.00
347736.50   4130237.43   0.00
344866.46   4128368.99   0.00
343971.52   4122165.69   0.00
349374.13   4126473.58   0.00
346818.43   4137740.45   0.00
348971.87   4135705.21   0.00
347895.79   4128790.83   0.00
347393.48   4131734.10   0.00
350762.40   4131956.54   0.00
352918.89   4128929.18   0.00
343945.33   4130397.74   0.00
348608.22   4129644.93   0.00
350359.34   4131454.06   0.00
349878.69   4130574.52   0.00
353073.45   4135581.99   0.00
348975.49   4129383.09   0.00
348295.77   4131248.42   0.00
352601.08   4133571.51   0.00
344594.43   4133400.10   0.00
349838.00   4130710.88   0.00
350801.26   4129781.28   0.00
348756.48   4129167.24   0.00
347354.02   4128404.17   0.00
348244.86   4127127.37   0.00
347237.26   4125334.63   0.00
346606.22   4126862.01   0.00
347386.20   4130843.02   0.00
343608.16   4128473.16   0.00
352110.03   4125417.48   0.00
344818.10   4123165.08   0.00
350853.64   4130674.96   0.00
342843.09   4126849.00   0.00
343442.76   4127933.19   0.00
343393.85   4130299.60   0.00
347447.15   4133242.16   0.00
348099.52   4128423.97   0.00
349298.07   4133865.10   0.00
348690.82   4132442.45   0.00
345864.46   4136422.96   0.00
350307.41   4135377.56   0.00
348215.06   4134582.81   0.00
344306.97   4131351.23   0.00
348121.93   4132108.51   0.00
346312.24   4130331.44   0.00
342128.07   4128973.69   0.00
349926.41   4128804.14   0.00
346511.71   4127779.07   0.00
347754.60   4132728.32   0.00
345058.01   4127056.63   0.00
343074.12   4126969.09   0.00
346949.39   4129071.55   0.00
348875.77   4128743.82   0.00
346217.99   4126057.31   0.00
349785.18   4130893.28   0.00
347594.22   4128843.01   0.00
345631.87   4133112.24   0.00
345875.58   4133707.48   0.00
343711.23   4130215.26   0.00
345449.22   4130220.24   0.00
350968.38   4131282.47   0.00
349961.66   4132263.35   0.00
344704.37   4133615.53   0.00
343854.20   4130132.04   0.00
344702.87   4130259.78   0.00
348646.09   4131374.41   0.00
345167.58   4130129.50   0.00
348077.20   4128050.35   0.00
344543.51   4130438.15   0.00
348842.02   4125795.07   0.00
344553.87   4131532.62   0.00
341952.74   4136107.73   0.00
347607.10   4120157.08   0.00
347369.24   4129451.50   0.00
352597.46   4127134.05   0.00
357867.56   4132672.90   0.00
353888.46   4134177.86   0.00
349179.81   4131991.49   0.00
351959.28   4131813.52   0.00
357036.57   4127309.64   0.00
347821.02   4131257.01   0.00
348251.90   4129691.97   0.00
348569.21   4129700.65   0.00
348653.16   4129148.84   0.00
348465.22   4131069.85   0.00
356509.82   4135366.86   0.00
350717.44   4130773.93   0.00
348696.95   4127258.96   0.00
347437.68   4129446.73   0.00
351794.70   4138020.87   0.00
343316.67   4129961.74   0.00
354240.38   4125599.98   0.00
351398.22   4131747.29   0.00
349975.66   4128350.55   0.00
346723.17   4127664.88   0.00
352112.51   4130642.20   0.00
339329.12   4126807.03   0.00
353231.43   4124504.34   0.00
349361.90   4127260.93   0.00
344951.07   4137466.02   0.00
346951.01   4131329.56   0.00
350164.61   4128661.91   0.00
352436.25   4130974.52   0.00
348241.89   4130388.69   0.00
346517.92   4130901.53   0.00
349864.78   4138951.82   0.00
355483.87   4132019.31   0.00
345860.84   4128134.99   0.00
350490.17   4131738.51   0.00
344248.21   4127608.14   0.00
352227.19   4133538.51   0.00
345442.06   4130340.40   0.00
352252.44   4131334.19   0.00
345134.02   4132888.74   0.00
343751.28   4129225.35   0.00
347715.04   4130505.76   0.00
347016.15   4133339.84   0.00
342241.61   4132596.01   0.00
348874.94   4130602.05   0.00
350231.65   4128786.77   0.00
347925.05   4136457.14   0.00
349993.93   4128396.01   0.00
343255.13   4133966.42   0.00
345983.26   4132330.44   0.00
348927.63   4122575.92   0.00
350036.81   4129137.26   0.00
348230.70   4127746.02   0.00
349505.26   4120110.41   0.00
349267.55   4135178.63   0.00
352031.28   4134417.78   0.00
345783.48   4131041.86   0.00
350037.88   4127311.78   0.00
346786.09   4125991.99   0.00
345353.47   4133175.62   0.00
345567.93   4133258.65   0.00
350297.35   4128803.60   0.00
349815.14   4123014.64   0.00
351098.11   4132637.72   0.00
346504.08   4131807.49   0.00
347235.53   4133010.36   0.00
348694.34   4128616.05   0.00
349679.61   4132171.46   0.00
347364.56   4128080.54   0.00
345459.92   4127197.44   0.00
350584.17   4131188.36   0.00
345914.08   4131910.43   0.00
343489.70   4137055.20   0.00
350384.09   4133135.94   0.00
348301.18   4132459.93   0.00
346501.99   4127544.44   0.00
343912.30   4126001.15   0.00
347010.18   4131965.64   0.00
343257.40   4128225.77   0.00
351713.36   4130462.84   0.00
352062.81   4129255.62   0.00
349052.60   4126556.94   0.00
343186.05   4128630.39   0.00
342518.33   4132583.54   0.00
349934.59   4126308.03   0.00
350234.92   4129823.75   0.00
352922.21   4130680.49   0.00
350255.60   4134283.17   0.00
347013.07   4127575.79   0.00
347849.66   4132984.77   0.00
345220.18   4132928.73   0.00
344771.23   4128439.45   0.00
345937.27   4133069.81   0.00
343833.71   4125136.69   0.00
351161.57   4129660.31   0.00
345653.50   4127999.74   0.00
346989.60   4128504.85   0.00
352822.79   4126119.19   0.00
351244.24   4127536.18   0.00
349313.29   4127642.74   0.00
350525.34   4129026.05   0.00
349577.01   4128331.40   0.00
352467.26   4133431.29   0.00
352793.85   4136919.92   0.00
352063.22   4126655.75   0.00
347389.88   4126861.27   0.00
344403.71   4128432.15   0.00
347676.55   4132509.70   0.00
350351.88   4129253.72   0.00
346795.41   4132803.98   0.00
351083.14   4128321.04   0.00
348802.36   4131806.21   0.00
352032.42   4131536.12   0.00
352199.61   4136764.31   0.00
343121.94   4124013.81   0.00
341484.55   4133934.66   0.00
350396.73   4123365.98   0.00
345982.53   4131581.13   0.00
349288.82   4129749.28   0.00
349781.45   4127353.44   0.00
345852.63   4129438.52   0.00
350343.99   4124537.30   0.00
342736.32   4126455.94   0.00
349865.42   4133317.40   0.00
354016.93   4129974.25   0.00
346010.35   4128881.85   0.00
350548.61   4135728.19   0.00
351560.57   4131980.36   0.00
345744.97   4137264.18   0.00
348272.57   4136914.21   0.00
351870.84   4130163.58   0.00
348986.47   4125175.17   0.00
346985.82   4127711.45   0.00
346733.59   4136757.41   0.00
345116.10   4130658.80   0.00
352025.76   4131009.39   0.00
346940.81   4120399.57   0.00
347427.03   4134810.66   0.00
348932.25   4130177.94   0.00
348648.21   4127338.91   0.00
347154.62   4126797.80   0.00
353339.93   4125500.68   0.00
351671.93   4127086.35   0.00
350010.50   4132658.59   0.00
345847.14   4133503.69   0.00
347677.42   4129515.52   0.00
348479.48   4133411.30   0.00
348972.45   4129028.45   0.00
349424.27   4123813.38   0.00
342691.73   4127348.09   0.00
342067.39   4122692.31   0.00
344130.90   4135296.30   0.00
348815.19   4128569.55   0.00
350747.25   4134899.65   0.00
350723.07   4129963.73   0.00
347059.30   4131429.03   0.00
353145.32   4125595.71   0.00
344664.35   4124403.80   0.00
349508.38   4126841.31   0.00
348163.81   4125772.67   0.00
350370.62   4133966.80   0.00
342596.67   4131715.79   0.00
345389.35   4123523.68   0.00
345883.17   4135576.83   0.00
348892.54   4126145.64   0.00
350993.95   4130481.54   0.00
345486.14   4126823.49   0.00
347516.29   4128600.68   0.00
348752.22   4128300.28   0.00
352183.24   4123239.33   0.00
353631.22   4125454.76   0.00
348870.74   4130959.32   0.00
350493.94   4130233.11   0.00
350282.01   4131223.00   0.00
347029.41   4134923.28   0.00
349453.59   4128157.89   0.00
351418.81   4137058.53   0.00
352849.95   4132498.99   0.00
352088.30   4129917.14   0.00
349975.29   4125316.42   0.00
355538.40   4135551.76   0.00
353133.26   4132254.42   0.00
346814.66   4126202.06   0.00
353519.00   4128311.35   0.00
349039.48   4125498.21   0.00
346382.32   4135834.63   0.00
349530.93   4131643.84   0.00
347266.79   4137459.62   0.00
351003.68   4126760.50   0.00
350056.73   4127669.27   0.00
349941.18   4131649.41   0.00
348163.51   4129206.15   0.00
346214.82   4130589.22   0.00
343800.86   4133336.90   0.00
344190.69   4128130.99   0.00
351810.12   4131808.18   0.00
349311.45   4136352.57   0.00
344369.98   4129896.48   0.00
350248.32   4130455.99   0.00
347248.90   4136445.43   0.00
351595.05   4133619.59   0.00
346650.70   4131336.28   0.00
347145.06   4131119.48   0.00
351310.90   4122502.19   0.00
352821.67   4125642.32   0.00
345123.20   4132540.37   0.00
347505.34   4131951.09   0.00
350387.28   4131750.73   0.00
348949.69   4130134.39   0.00
348615.52   4127479.40   0.00
344856.19   4128334.59   0.00
340103.46   4127971.51   0.00
348495.51   4135002.32   0.00
344319.96   4127042.14   0.00
348934.40   4128772.46   0.00
347336.94   4133304.73   0.00
346193.45   4128551.36   0.00
346356.40   4131441.30   0.00
345048.47   4132497.54   0.00
350664.17   4137182.64   0.00
346088.26   4129548.00   0.00
348351.76   4133296.78   0.00
348831.12   4131105.64   0.00
346140.49   4132990.77   0.00
346355.01   4131683.06   0.00
353140.23   4132843.54   0.00
349978.85   4126120.27   0.00
344219.01   4132362.74   0.00
351447.59   4132298.40   0.00
348858.67   4134828.05   0.00
351482.45   4129658.23   0.00
350453.57   4126329.23   0.00
340689.32   4130250.88   0.00
346523.60   4128221.02   0.00
348453.21   4127677.11   0.00
343024.65   4132946.83   0.00
346614.09   4125179.30   0.00
343694.06   4128929.67   0.00
352083.70   4124959.63   0.00
348452.50   4134560.56   0.00
344842.67   4136008.29   0.00
342952.53   4128288.22   0.00
349396.01   4129491.63   0.00
345886.13   4129901.74   0.00
346081.98   4132425.13   0.00
348698.16   4130926.74   0.00
353778.03   4135487.57   0.00
351663.78   4125175.38   0.00
343121.99   4132032.60   0.00
349307.12   4131530.39   0.00
350963.86   4135018.54   0.00
346577.83   4132108.33   0.00
348672.73   4130703.92   0.00
350844.65   4130025.16   0.00
346336.18   4129541.30   0.00
352493.78   4131512.20   0.00
347920.87   4124915.80   0.00
348781.27   4123805.99   0.00
351943.71   4133018.65   0.00
349966.65   4134551.62   0.00
348553.89   4127301.36   0.00
349305.17   4126691.34   0.00
349674.35   4131480.63   0.00
352483.79   4131107.50   0.00
347127.72   4132574.04   0.00
345069.45   4135229.93   0.00
347337.92   4126215.80   0.00
348817.89   4128412.66   0.00
352413.51   4125121.92   0.00
346444.60   4129099.48   0.00
348865.28   4125991.67   0.00
347970.89   4125823.46   0.00
349217.96   4128088.93   0.00
345044.99   4129707.05   0.00
347718.03   4131440.44   0.00
350848.47   4133656.05   0.00
350409.18   4130636.47   0.00
347684.68   4132173.15   0.00
349081.31   4128327.08   0.00
347520.67   4130890.18   0.00
344811.41   4127369.30   0.00
345689.26   4133486.44   0.00
343577.86   4130508.47   0.00
344828.47   4133346.35   0.00
350021.52   4127482.71   0.00
349298.99   4132027.95   0.00
350738.06   4126506.85   0.00
354193.85   4132674.53   0.00
348593.26   4123423.07   0.00
350472.47   4131274.17   0.00
350395.65   4127534.18   0.00
346215.90   4127120.89   0.00
352098.66   4124606.72   0.00
343609.62   4131911.24   0.00
351290.59   4129016.39   0.00
346486.08   4134132.29   0.00
348442.97   4125249.92   0.00
352418.50   4128950.48   0.00
346783.29   4131633.64   0.00
344662.88   4129595.04   0.00
346369.02   4131739.73   0.00
352075.51   4130584.31   0.00
346295.66   4134797.68   0.00
351226.89   4126085.89   0.00
346833.15   4129915.89   0.00
351312.38   4126758.87   0.00
349820.34   4126026.49   0.00
351240.04   4129263.36   0.00
347678.31   4128955.03   0.00
353813.17   4133320.92   0.00
349531.02   4129510.31   0.00
343971.77   4134873.64   0.00
346876.98   4129108.91   0.00
348905.80   4133046.64   0.00
354433.72   4136370.74   0.00
353073.00   4131414.70   0.00
348410.12   4130133.14   0.00
349490.72   4133638.77   0.00
348308.29   4132243.36   0.00
343694.58   4132641.30   0.00
348927.48   4131110.76   0.00
356857.87   4133183.64   0.00
348806.85   4129766.70   0.00
348295.19   4130706.17   0.00
345660.90   4129311.40   0.00
348783.95   4130841.28   0.00
345092.92   4129942.20   0.00
343756.64   4133803.33   0.00
347695.49   4133062.22   0.00
351988.76   4127757.11   0.00
342838.16   4129152.64   0.00
347498.37   4130620.17   0.00
347284.92   4129225.81   0.00
343754.76   4132419.08   0.00
353630.13   4129681.93   0.00
342511.85   4133421.15   0.00
351881.76   4130555.92   0.00
352496.91   4129600.18   0.00
350567.92   4131697.05   0.00
344114.25   4121403.69   0.00
348593.26   4128967.13   0.00
348639.17   4125982.34   0.00
347046.55   4133352.66   0.00
343864.22   4129903.20   0.00
355122.06   4129971.12   0.00
348020.02   4135852.74   0.00
351984.27   4130482.80   0.00
342846.00   4121672.35   0.00
344588.15   4132026.38   0.00
350489.17   4133992.18   0.00
350360.81   4128975.31   0.00
353566.66   4132436.19   0.00
341426.01   4126367.94   0.00
343675.38   4129907.21   0.00
350241.40   4127307.56   0.00
350512.08   4130371.54   0.00
347778.67   4130224.82   0.00
351387.00   4129162.74   0.00
351282.22   4120053.21   0.00
346985.57   4128770.69   0.00
344394.00   4125118.80   0.00
352543.30   4124350.89   0.00
354062.15   4128508.24   0.00
351212.58   4133741.87   0.00
349118.80   4133553.59   0.00
356218.34   4137274.81   0.00
346153.55   4127145.61   0.00
353117.29   4133452.54   0.00
348402.80   4130375.27   0.00
350537.61   4133219.04   0.00
347736.76   4136510.34   0.00
346468.64   4133279.94   0.00
348774.44   4129893.63   0.00
348851.05   4124528.16   0.00
349299.38   4133805.98   0.00
347796.96   4122481.05   0.00
346737.75   4129532.71   0.00
348135.68   4133957.34   0.00
343537.64   4133874.45   0.00
341670.84   4132567.84   0.00
340669.48   4131986.32   0.00
345533.36   4131328.31   0.00
342943.00   4131562.96   0.00
340073.63   4133059.63   0.00
350521.24   4130677.42   0.00
354265.93   4132459.79   0.00
343986.44   4130367.48   0.00
348199.55   4131694.89   0.00
347590.94   4133902.03   0.00
352048.39   4124500.72   0.00
349849.50   4128743.12   0.00
348147.60   4127416.34   0.00
350875.59   4126510.56   0.00
348255.55   4126547.22   0.00
345407.84   4128620.20   0.00
350570.98   4131025.49   0.00
347356.90   4126703.93   0.00
349974.87   4127389.43   0.00
342145.97   4127563.42   0.00
352974.96   4129251.81   0.00
343136.32   4123243.90   0.00
345635.72   4127979.94   0.00
350188.79   4126515.23   0.00
349013.29   4131035.25   0.00
351514.94   4130485.81   0.00
347119.24   4127655.75   0.00
350819.26   4131639.81   0.00
348613.52   4130144.57   0.00
343038.44   4131232.29   0.00
347811.31   4133457.77   0.00
348846.28   4129999.76   0.00
347285.44   4129342.71   0.00
343580.67   4128005.38   0.00
347199.63   4129119.80   0.00
348880.82   4128139.56   0.00
351770.89   4127943.06   0.00
341300.31   4128807.08   0.00
347192.47   4128044.38   0.00
349078.88   4128354.48   0.00
352409.21   4136580.53   0.00
351899.74   4129756.02   0.00
345548.41   4127990.28   0.00
348552.80   4121442.81   0.00
341421.26   4131525.98   0.00
351151.77   4131367.95   0.00
353272.28   4130601.92   0.00
350635.19   4133428.02   0.00
351909.37   4127097.31   0.00
353219.28   4130403.26   0.00
352292.65   4132280.27   0.00
347750.10   4137700.65   0.00
351342.75   4125284.54   0.00
347901.09   4126773.86   0.00
340746.34   4131855.17   0.00
353068.82   4135103.40   0.00
346670.68   4130922.46   0.00
344245.05   4131029.75   0.00
346564.79   4129913.88   0.00
353360.90   4133983.21   0.00
344950.44   4132520.43   0.00
351593.50   4133354.32   0.00
350830.94   4133464.74   0.00
354049.99   4136396.64   0.00
348006.14   4128534.31   0.00
350003.67   4125345.94   0.00
346428.76   4127034.88   0.00
347692.79   4129066.56   0.00
353198.09   4133453.51   0.00
344009.90   4125774.05   0.00
350738.05   4131270.63   0.00
349086.51   4128873.78   0.00
345325.84   4129357.52   0.00
352454.93   4125326.55   0.00
345140.10   4127571.80   0.00
348415.66   4128579.37   0.00
345932.69   4129469.69   0.00
350578.54   4125362.52   0.00
348665.46   4127101.98   0.00
343325.42   4134260.57   0.00
347806.81   4131487.98   0.00
341879.09   4129580.89   0.00
344852.68   4129262.66   0.00
343094.39   4126556.99   0.00
343521.84   4130533.50   0.00
350905.59   4127384.52   0.00
348974.86   4133025.57   0.00
346890.35   4124959.57   0.00
343406.31   4129675.59   0.00
345377.00   4133752.63   0.00
351251.99   4133330.78   0.00
346415.21   4127194.41   0.00
345868.65   4126924.63   0.00
347729.38   4124244.13   0.00
345461.48   4131653.40   0.00
350564.87   4127480.30   0.00
347992.59   4133877.04   0.00
349062.03   4127778.24   0.00
347051.83   4129256.94   0.00
350593.99   4129677.94   0.00
350401.50   4134744.90   0.00
343865.18   4127995.77   0.00
354318.57   4124885.59   0.00
349120.99   4128688.01   0.00
346033.96   4136074.63   0.00
342680.80   4125855.21   0.00
348196.73   4134738.12   0.00
349650.32   4131822.53   0.00
343908.75   4130397.98   0.00
352865.05   4128758.83   0.00
351233.13   4131082.62   0.00
341776.85   4133616.28   0.00
344979.05   4136407.51   0.00
342062.85   4136021.47   0.00
349263.48   4135844.79   0.00
347748.74   4120872.00   0.00
350761.63   4125108.49   0.00
352192.27   4125083.09   0.00
348630.52   4130150.36   0.00
345501.88   4129285.76   0.00
352303.63   4126969.60   0.00
344038.85   4131014.07   0.00
344750.26   4128084.21   0.00
341916.93   4128361.68   0.00
353992.32   4124932.80   0.00
346748.53   4128844.88   0.00
347201.07   4125504.44   0.00
346847.18   4134597.78   0.00
344490.47   4126597.76   0.00
350152.77   4132377.78   0.00
346750.81   4126360.63   0.00
350592.94   4130995.55   0.00
348905.81   4126154.80   0.00
346388.85   4127051.77   0.00
344738.99   4125073.44   0.00
352960.98   4130988.52   0.00
345635.21   4129315.04   0.00
347997.88   4127833.40   0.00
348893.67   4132505.74   0.00
349782.07   4135676.48   0.00
339453.04   4131225.30   0.00
350728.68   4131177.71   0.00
350150.59   4127346.10   0.00
346746.05   4132526.53   0.00
352701.45   4128382.95   0.00
342773.58   4134484.27   0.00
349796.91   4129830.09   0.00
346936.97   4128563.86   0.00
349647.00   4125216.30   0.00
346551.51   4138574.05   0.00
344507.31   4127016.70   0.00
352460.27   4130569.98   0.00
344124.65   4129847.19   0.00
343869.16   4128998.98   0.00
344569.40   4127306.42   0.00
351348.82   4125954.38   0.00
354112.91   4120141.74   0.00
350937.88   4129087.55   0.00
348646.03   4127285.56   0.00
349396.84   4134662.59   0.00
349354.68   4131233.28   0.00
346834.93   4123999.16   0.00
348258.53   4129072.16   0.00
345575.45   4123698.17   0.00
349881.88   4120728.48   0.00
344442.30   4131254.09   0.00
341306.57   4134177.22   0.00
350948.73   4131442.86   0.00
344819.65   4124228.36   0.00
339690.94   4126976.31   0.00
352768.42   4129591.57   0.00
347960.20   4121682.82   0.00
346094.11   4133193.37   0.00
349204.92   4129261.12   0.00
346676.10   4128608.62   0.00
341418.29   4134134.89   0.00
346543.24   4134473.35   0.00
344447.06   4130487.12   0.00
347361.96   4130739.54   0.00
349744.80   4134404.06   0.00
350749.92   4130919.92   0.00
341648.09   4128672.70   0.00
350244.56   4134738.80   0.00
355676.86   4127300.26   0.00
349556.18   4130655.99   0.00
352508.17   4126810.26   0.00
345936.00   4128201.56   0.00
352138.52   4126441.52   0.00
345643.13   4131444.88   0.00
349800.15   4128856.14   0.00
352487.76   4129313.25   0.00
349317.88   4127213.48   0.00
347910.50   4133748.00   0.00
346643.77   4127187.25   0.00
344450.14   4129995.85   0.00
352333.13   4131495.21   0.00
347551.49   4139147.07   0.00
347256.99   4132825.66   0.00
350579.62   4130355.28   0.00
343466.26   4131190.15   0.00
349175.74   4130253.82   0.00
350314.79   4125868.97   0.00
342930.29   4123789.53   0.00
345279.24   4126720.02   0.00
349694.89   4131907.86   0.00
350229.34   4126851.09   0.00
347322.19   4127965.65   0.00
347925.02   4129347.29   0.00
343044.80   4129358.52   0.00
352909.11   4129927.06   0.00
349520.50   4125050.97   0.00
349703.92   4135476.78   0.00
346111.96   4131860.69   0.00
350609.05   4134883.92   0.00
342891.71   4130840.25   0.00
352012.09   4128723.74   0.00
343213.58   4129869.63   0.00
349054.23   4131441.49   0.00
347628.20   4131126.99   0.00
347211.44   4128136.09   0.00
343472.97   4123999.37   0.00
350854.32   4131238.37   0.00
350859.47   4127038.81   0.00
349735.36   4129962.49   0.00
350801.97   4128128.20   0.00
347749.41   4128522.44   0.00
353643.67   4126526.21   0.00
348819.02   4125638.73   0.00
347328.77   4135477.64   0.00
348440.32   4126559.61   0.00
351790.74   4122472.35   0.00
346845.20   4131845.62   0.00
348488.48   4126029.31   0.00
355321.82   4129804.52   0.00
348330.77   4127459.80   0.00
350456.36   4126883.58   0.00
352332.03   4130074.41   0.00
345855.55   4130998.36   0.00
351319.88   4129709.29   0.00
343666.28   4128796.77   0.00
352329.63   4129480.21   0.00
351602.77   4132860.25   0.00
351681.73   4124593.94   0.00
342017.09   4130418.49   0.00
352770.02   4122858.50   0.00
341472.97   4132359.43   0.00
350203.91   4129300.61   0.00
345646.72   4125402.59   0.00
350232.04   4127222.20   0.00
350368.78   4128563.48   0.00
345587.18   4126163.73   0.00
343527.78   4128928.16   0.00
347383.86   4132232.49   0.00
355545.29   4128007.91   0.00
341950.90   4130463.54   0.00
347263.42   4127593.46   0.00
342070.70   4130101.01   0.00
347864.77   4123543.56   0.00
349253.03   4128430.88   0.00
349092.73   4128698.00   0.00
340642.68   4134582.05   0.00
354676.26   4128033.50   0.00
346219.72   4126962.25   0.00
349164.77   4129116.97   0.00
344181.92   4132987.47   0.00
350796.41   4133210.93   0.00
346295.59   4132028.25   0.00
349936.55   4128802.93   0.00
347578.32   4132406.12   0.00
342692.07   4128630.01   0.00
352260.38   4132852.02   0.00
347470.29   4127308.55   0.00
350044.40   4132955.92   0.00
342150.41   4133248.63   0.00
350840.18   4130665.17   0.00
351761.92   4132546.84   0.00
348590.47   4127945.83   0.00
352416.72   4126340.39   0.00
347857.31   4128390.95   0.00
344325.21   4130591.39   0.00
349444.24   4132289.62   0.00
345379.73   4137331.69   0.00
350052.63   4126597.98   0.00
346184.93   4130966.56   0.00
346765.47   4130389.84   0.00
344984.88   4129909.00   0.00
341263.88   4131949.14   0.00
348043.67   4128081.50   0.00
348659.71   4127526.81   0.00
346394.60   4129536.53   0.00
341792.67   4136109.94   0.00
348639.26   4132912.07   0.00
344326.28   4129413.42   0.00
350045.69   4128053.81   0.00
342006.87   4128176.06   0.00
347747.35   4131214.81   0.00
343810.61   4134874.55   0.00
351701.83   4134703.07   0.00
350671.95   4128729.65   0.00
347893.34   4130828.71   0.00
346694.60   4130017.63   0.00
346273.42   4127679.81   0.00
349132.44   4124668.55   0.00
349178.70   4129784.71   0.00
345815.08   4130432.75   0.00
348020.13   4126085.70   0.00
351582.69   4128171.47   0.00
351335.21   4127202.69   0.00
351134.96   4132644.99   0.00
350506.71   4135157.84   0.00
351224.28   4129522.80   0.00
346119.71   4126208.75   0.00
350598.52   4129152.09   0.00
344358.27   4135005.90   0.00
346986.08   4130063.49   0.00
347009.50   4128345.32   0.00
344433.55   4123403.30   0.00
348178.76   4128374.70   0.00
344336.49   4131610.60   0.00
347322.54   4125642.63   0.00
343877.90   4130166.06   0.00
352730.81   4127422.66   0.00
350730.28   4129192.23   0.00
344476.71   4133331.98   0.00
351659.98   4132199.70   0.00
351818.97   4124103.81   0.00
346457.90   4135930.03   0.00
349205.65   4129736.66   0.00
349970.94   4133444.79   0.00
351032.34   4133853.69   0.00
343702.71   4128529.28   0.00
347373.83   4130149.22   0.00
352406.25   4127569.23   0.00
347891.63   4126992.44   0.00
346565.91   4126141.10   0.00
353240.06   4128838.94   0.00
349654.62   4127685.91   0.00
341064.24   4127769.65   0.00
345067.80   4130938.89   0.00
349528.87   4133638.47   0.00
343197.43   4133466.07   0.00
347682.44   4129520.49   0.00
353406.88   4130714.95   0.00
347286.88   4122020.44   0.00
347325.44   4128469.54   0.00
343305.45   4131082.17   0.00
345202.55   4132019.48   0.00
348145.06   4128308.98   0.00
349787.24   4135292.17   0.00
352857.79   4133711.16   0.00
351276.93   4127602.80   0.00
351608.48   4121138.46   0.00
346083.42   4125115.79   0.00
340495.95   4128634.41   0.00
346675.57   4128738.18   0.00
349837.88   4130139.14   0.00
348201.29   4130195.82   0.00
352540.76   4127367.76   0.00
341502.34   4124209.79   0.00
340051.47   4134811.06   0.00
344302.59   4126412.48   0.00
344282.48   4131123.57   0.00
348691.09   4133865.55   0.00
346544.82   4129353.57   0.00
346021.05   4130948.98   0.00
343077.26   4127121.04   0.00
346453.53   4130984.86   0.00
353427.63   4130761.70   0.00
342130.10   4125417.56   0.00
351694.22   4131943.79   0.00
344163.96   4129493.27   0.00
343123.16   4133298.23   0.00
351033.22   4130995.34   0.00
347511.05   4130809.81   0.00
345498.14   4133148.45   0.00
341826.50   4132384.27   0.00
352853.95   4132509.79   0.00
347913.54   4132772.83   0.00
347205.44   4128907.78   0.00
351529.59   4123436.71   0.00
344777.20   4123521.30   0.00
354920.11   4127856.54   0.00
352595.80   4131944.02   0.00
348566.08   4132014.81   0.00
351202.93   4130036.43   0.00
348139.18   4127591.25   0.00
353639.99   4130329.72   0.00
345335.40   4129135.59   0.00
348174.13   4133996.59   0.00
348344.98   4126100.77   0.00
348566.11   4132846.12   0.00
350978.46   4131807.49   0.00
344074.13   4131254.67   0.00
346202.19   4132200.02   0.00
346739.64   4132979.15   0.00
352851.11   4132945.39   0.00
345753.41   4134928.32   0.00
348318.62   4128414.64   0.00
344018.50   4133802.47   0.00
345182.37   4132638.29   0.00
344768.88   4127784.62   0.00
344795.65   4129559.34   0.00
339525.84   4125236.88   0.00
350785.07   4123943.65   0.00
346554.09   4133215.95   0.00
350767.01   4132955.55   0.00
347267.09   4136014.74   0.00
347503.03   4131270.32   0.00
345060.19   4130978.67   0.00
352483.08   4130657.62   0.00
349107.77   4130765.74   0.00
355271.95   4129341.66   0.00
351940.82   4128416.87   0.00
348282.72   4134498.04   0.00
348341.89   4130577.91   0.00
345496.94   4132909.74   0.00
345082.84   4127708.33   0.00
343567.59   4128117.17   0.00
347929.76   4128226.01   0.00
345997.25   4125061.83   0.00
349736.92   4125448.82   0.00
351137.74   4131145.64   0.00
343692.07   4133987.16   0.00
347300.10   4132368.77   0.00
349363.00   4134668.11   0.00
348002.29   4128041.19   0.00
346732.13   4131320.85   0.00
345671.81   4128087.69   0.00
353282.53   4126296.02   0.00
347798.62   4127938.87   0.00
348984.74   4124064.69   0.00
345183.35   4130170.10   0.00
354248.11   4136175.44   0.00
349477.47   4134258.55   0.00
339336.24   4127942.33   0.00
348529.04   4135219.91   0.00
348754.71   4123627.87   0.00
348802.14   4126162.14   0.00
350303.39   4129649.97   0.00
351275.93   4124978.28   0.00
353922.80   4131943.66   0.00
348684.36   4128136.56   0.00
350951.96   4125912.00   0.00
350310.25   4130967.27   0.00
346773.73   4129466.57   0.00
342365.17   4131060.60   0.00
347095.80   4123299.67   0.00
347684.10   4134458.40   0.00
347506.59   4130514.97   0.00
345019.36   4131574.15   0.00
345078.18   4134083.77   0.00
346846.93   4128892.66   0.00
350024.85   4132715.82   0.00
346852.15   4131155.29   0.00
344494.68   4129658.85   0.00
344734.74   4135704.18   0.00
344731.23   4136222.00   0.00
345890.98   4131284.10   0.00
345994.52   4128680.47   0.00
345712.34   4135134.26   0.00
349861.83   4130100.12   0.00
350320.52   4125624.50   0.00
348588.37   4132970.88   0.00
347804.61   4129718.69   0.00
340839.81   4131861.10   0.00
351424.43   4133199.61   0.00
350113.43   4128895.36   0.00
341408.50   4127381.17   0.00
347779.37   4131737.89   0.00
348341.10   4125863.04   0.00
349060.26   4128259.98   0.00
347094.10   4127980.52   0.00
344207.15   4132806.52   0.00
352552.30   4129671.09   0.00
350752.03   4136306.07   0.00
349215.36   4136858.38   0.00
343752.17   4136178.06   0.00
347237.01   4129277.34   0.00
345762.48   4135101.63   0.00
342503.58   4125519.38   0.00
348966.17   4129292.20   0.00
348953.02   4131131.25   0.00
346121.23   4131301.96   0.00
346148.34   4130279.67   0.00
350004.34   4132093.65   0.00
344888.69   4125835.36   0.00
348837.67   4129901.24   0.00
352486.75   4131140.48   0.00
348845.57   4133327.59   0.00
345181.79   4126014.46   0.00
350404.05   4134482.67   0.00
344584.30   4126953.59   0.00
343178.27   4132284.42   0.00
351448.09   4136969.87   0.00
351979.08   4130560.06   0.00
346865.54   4128635.34   0.00
345733.94   4132174.90   0.00
348621.61   4128033.73   0.00
357896.23   4132386.12   0.00
347299.37   4125054.98   0.00
346921.44   4126805.26   0.00
347565.16   4130464.42   0.00
350584.16   4131489.33   0.00
347967.21   4128957.51   0.00
352536.25   4130846.19   0.00
342963.25   4132030.06   0.00
346653.81   4128297.44   0.00
346685.50   4130492.96   0.00
348309.39   4131512.54   0.00
346217.40   4125182.98   0.00
350148.85   4126924.24   0.00
348253.28   4122124.35   0.00
342546.19   4136912.37   0.00
349928.31   4129378.91   0.00
344730.71   4127772.23   0.00
342891.23   4126763.54   0.00
347111.92   4130147.74   0.00
348138.79   4135131.19   0.00
352368.14   4125650.26   0.00
345487.00   4127808.87   0.00
346310.25   4126706.55   0.00
347250.61   4129609.69   0.00
343309.28   4124244.57   0.00
341858.86   4126552.30   0.00
349928.90   4129663.06   0.00
348202.33   4131341.73   0.00
349810.64   4126689.26   0.00
344757.78   4134738.82   0.00
350243.78   4125302.73   0.00
350633.16   4126870.16   0.00
349817.04   4126424.43   0.00
352652.54   4124353.93   0.00
347500.87   4129465.34   0.00
347370.14   4129765.35   0.00
349460.31   4127375.93   0.00
346474.32   4126863.55   0.00
349992.31   4131036.20   0.00
347149.46   4129904.20   0.00
350951.63   4130972.08   0.00
349599.21   4133084.68   0.00
346102.42   4136391.64   0.00
351965.32   4132336.31   0.00
350401.34   4127835.39   0.00
345145.86   4129025.16   0.00
356872.41   4129669.40   0.00
348102.16   4133596.54   0.00
346886.41   4128277.03   0.00
346140.18   4130623.08   0.00
349197.37   4129877.40   0.00
355298.83   4131705.57   0.00
344884.83   4127121.06   0.00
346020.58   4134506.80   0.00
353051.15   4124737.02   0.00
351447.78   4125347.22   0.00
344644.63   4125697.09   0.00
344863.67   4131313.10   0.00
341714.61   4132509.27   0.00
347202.73   4126756.04   0.00
350943.07   4125926.84   0.00
346656.48   4132246.36   0.00
349925.48   4132564.57   0.00
346213.59   4125663.65   0.00
340331.19   4124262.77   0.00
345578.14   4128080.83   0.00
351468.10   4122873.41   0.00
348841.53   4128835.80   0.00
349826.12   4131406.69   0.00
349386.69   4128746.54   0.00
352644.41   4129052.58   0.00
348875.53   4132735.29   0.00
348273.50   4125960.41   0.00
346163.06   4130185.74   0.00
350988.83   4131527.95   0.00
349271.04   4129964.31   0.00
345706.78   4127756.70   0.00
350492.92   4126329.27   0.00
352001.50   4127154.40   0.00
342046.99   4132583.41   0.00
349909.66   4131088.30   0.00
344031.84   4130017.42   0.00
348791.99   4135018.54   0.00
350904.89   4129062.05   0.00
348135.33   4130682.62   0.00
352594.41   4129612.72   0.00
345007.82   4133655.02   0.00
344721.75   4130675.87   0.00
350482.62   4135484.70   0.00
348017.21   4128201.59   0.00
346370.01   4122940.25   0.00
343210.59   4131888.09   0.00
342567.24   4133169.60   0.00
347246.36   4135883.40   0.00
354607.52   4121329.17   0.00
343860.27   4130853.62   0.00
347482.08   4127301.15   0.00
345486.67   4129360.78   0.00
345585.41   4130703.59   0.00
347699.45   4134312.47   0.00
345662.50   4135087.65   0.00
347543.60   4129660.35   0.00
350289.76   4132717.51   0.00
347804.90   4128738.98   0.00
348896.46   4132759.33   0.00
347876.52   4128256.74   0.00
353872.87   4129703.14   0.00
348441.12   4130641.29   0.00
345454.66   4128376.63   0.00
348675.58   4134056.55   0.00
346870.19   4132373.04   0.00
347906.38   4126817.63   0.00
339969.99   4131142.48   0.00
348374.95   4130449.68   0.00
348338.32   4131005.13   0.00
348999.17   4130415.60   0.00
341883.47   4131978.37   0.00
347344.79   4131758.47   0.00
351371.95   4129274.69   0.00
346720.93   4131360.83   0.00
348842.06   4132768.57   0.00
345358.45   4129818.00   0.00
352675.00   4127402.67   0.00
344375.99   4128857.13   0.00
346306.54   4126821.46   0.00
344514.60   4126773.56   0.00
351212.41   4130869.85   0.00
350453.24   4129410.23   0.00
349432.71   4132025.26   0.00
347066.94   4131144.81   0.00
344315.79   4127030.79   0.00
348840.69   4129956.68   0.00
346435.53   4128731.16   0.00
346593.89   4126832.61   0.00
348470.43   4132547.36   0.00
343908.45   4126663.55   0.00
348011.31   4132041.64   0.00
350950.22   4133233.99   0.00
346596.39   4128897.40   0.00
349689.43   4128189.36   0.00
349282.69   4136144.31   0.00
348717.57   4123407.14   0.00
351436.52   4132581.67   0.00
351331.80   4126655.42   0.00
350228.76   4127270.62   0.00
346361.16   4126706.11   0.00
351271.92   4134531.58   0.00
346681.20   4134387.58   0.00
353007.23   4133332.76   0.00
352105.63   4126738.59   0.00
344551.32   4127908.40   0.00
350351.64   4133932.58   0.00
348424.06   4128923.28   0.00
350581.80   4129589.07   0.00
344176.71   4126021.84   0.00
344924.90   4128472.54   0.00
344329.11   4131104.29   0.00
345055.79   4125016.41   0.00
346256.69   4128368.62   0.00
344787.16   4128404.71   0.00
348238.45   4135631.07   0.00
349710.93   4128150.25   0.00
347479.33   4129861.23   0.00
344163.96   4123496.68   0.00
352526.78   4129352.41   0.00
347331.23   4134352.25   0.00
349725.43   4129001.68   0.00
348036.85   4124299.60   0.00
350752.42   4126901.11   0.00
352219.80   4126487.30   0.00
346813.30   4129744.46   0.00
346647.48   4125198.11   0.00
346781.88   4127665.78   0.00
348451.27   4128515.61   0.00
342755.91   4128501.34   0.00
351905.98   4134828.94   0.00
349925.73   4134345.56   0.00
347790.57   4134170.85   0.00
345646.45   4133776.10   0.00
352293.81   4126914.87   0.00
347259.64   4131826.84   0.00
354255.38   4133891.99   0.00
349123.58   4131175.15   0.00
346333.48   4138269.63   0.00
347911.76   4131039.86   0.00
347932.38   4128452.21   0.00
353373.75   4125370.80   0.00
344297.65   4127374.60   0.00
346675.50   4136144.11   0.00
344821.78   4134258.29   0.00
346230.25   4133151.91   0.00
344640.77   4130482.77   0.00
351385.38   4128847.66   0.00
347435.67   4129148.34   0.00
346711.54   4124525.85   0.00
343986.37   4133756.28   0.00
352860.86   4127242.74   0.00
341955.62   4128018.71   0.00
347079.55   4126656.67   0.00
346406.04   4122143.68   0.00
348395.86   4136426.20   0.00
345064.98   4127241.89   0.00
342715.24   4132146.37   0.00
348351.13   4128316.75   0.00
348221.04   4137115.34   0.00
348549.54   4137334.51   0.00
344255.77   4130521.35   0.00
348636.76   4128996.03   0.00
352332.91   4132782.38   0.00
346482.14   4122810.66   0.00
347291.09   4125058.59   0.00
342651.09   4132029.86   0.00
344086.16   4132232.79   0.00
345242.54   4126941.63   0.00
343678.10   4133648.46   0.00
345814.72   4137068.97   0.00
346384.48   4126253.30   0.00
354107.29   4130957.10   0.00
351602.68   4130811.66   0.00
350538.97   4130083.61   0.00
346200.36   4127216.39   0.00
347617.65   4128095.03   0.00
352307.51   4132959.49   0.00
348644.38   4127754.36   0.00
341938.90   4133131.30   0.00
349747.13   4130645.85   0.00
343907.24   4133250.90   0.00
351706.77   4131704.69   0.00
338783.55   4130732.92   0.00
352650.73   4128561.66   0.00
347054.19   4129985.56   0.00
349173.95   4132292.44   0.00
350301.98   4130796.43   0.00
346285.52   4133563.45   0.00
349463.81   4137680.18   0.00
346546.87   4132732.00   0.00
348050.12   4132557.63   0.00
352426.97   4134126.42   0.00
342740.91   4132049.72   0.00
346091.88   4126053.68   0.00
349228.18   4133078.13   0.00
344988.15   4129520.48   0.00
347797.33   4127647.95   0.00
346796.54   4125421.90   0.00
352082.89   4135061.83   0.00
347266.17   4132247.27   0.00
351886.13   4127442.01   0.00
345926.95   4129737.08   0.00
347403.94   4131471.65   0.00
346645.21   4130012.45   0.00
345849.43   4131759.26   0.00
351757.15   4125091.45   0.00
348546.78   4130901.76   0.00
353091.87   4132034.06   0.00
346044.54   4134712.76   0.00
350045.09   4128875.96   0.00
349120.96   4129005.50   0.00
346100.51   4128023.86   0.00
341943.84   4133146.31   0.00
351666.73   4129146.61   0.00
345349.34   4127682.57   0.00
344204.92   4135237.99   0.00
346409.51   4131270.01   0.00
347767.08   4134175.33   0.00
350005.52   4130396.37   0.00
349640.60   4135413.62   0.00
349038.56   4131907.66   0.00
344254.49   4122922.31   0.00
345207.00   4129682.44   0.00
351552.16   4126084.60   0.00
347549.02   4133023.73   0.00
346741.43   4130238.89   0.00
339642.60   4130927.25   0.00
347407.75   4128193.64   0.00
345208.42   4132863.39   0.00
345927.87   4128220.66   0.00
349185.55   4130481.17   0.00
345377.56   4128808.20   0.00
349180.23   4125746.07   0.00
345335.02   4129357.75   0.00
343561.19   4128927.88   0.00
342272.25   4125269.31   0.00
350927.15   4128978.87   0.00
348220.01   4125403.58   0.00
344493.98   4129234.41   0.00
350533.37   4133950.99   0.00
352029.30   4135492.05   0.00
342504.06   4131723.73   0.00
343246.39   4132896.73   0.00
347296.63   4133609.93   0.00
344765.57   4133460.38   0.00
344412.43   4126204.29   0.00
338999.51   4139496.00   0.00
342881.22   4123281.62   0.00
346447.38   4133727.31   0.00
354144.51   4132972.01   0.00
346785.21   4128330.84   0.00
345367.47   4130657.77   0.00
349132.00   4129670.64   0.00
351175.86   4131206.58   0.00
349574.30   4131308.75   0.00
353739.28   4133358.14   0.00
350410.32   4125281.28   0.00
355361.62   4134971.19   0.00
350774.54   4130142.55   0.00
348696.90   4128301.57   0.00
352350.58   4126383.25   0.00
350994.46   4127720.34   0.00
349364.21   4132389.53   0.00
344593.52   4128829.01   0.00
347408.26   4133778.90   0.00
345244.10   4129525.40   0.00
349191.84   4133941.17   0.00
349633.56   4124453.63   0.00
349902.34   4127720.96   0.00
348307.57   4135706.53   0.00
353273.10   4130986.83   0.00
347489.06   4132768.09   0.00
351481.92   4132666.14   0.00
341400.14   4130779.40   0.00
348977.02   4131772.01   0.00
343470.32   4128369.27   0.00
345731.13   4132129.83   0.00
350789.09   4128999.70   0.00
346655.01   4130018.98   0.00
344407.73   4136327.13   0.00
354502.22   4132741.95   0.00
345982.09   4125408.50   0.00
352101.12   4131551.51   0.00
348560.95   4130386.96   0.00
351059.83   4130449.07   0.00
346584.83   4130192.83   0.00
348198.26   4132157.35   0.00
349507.95   4127569.49   0.00
350906.91   4128813.54   0.00
342991.37   4129523.77   0.00
343780.00   4129950.79   0.00
349508.19   4134318.37   0.00
350641.81   4129489.78   0.00
347186.58   4127840.75   0.00
339476.11   4131329.19   0.00
351057.36   4129997.97   0.00
347904.85   4131622.76   0.00
343231.00   4128254.88   0.00
350961.53   4132685.69   0.00
354295.35   4134654.62   0.00
350026.19   4127523.37   0.00
354287.52   4130733.43   0.00
341562.11   4127675.65   0.00
345212.00   4130223.44   0.00
347860.26   4131029.23   0.00
345465.94   4127950.05   0.00
344972.94   4131445.93   0.00
345613.70   4129309.78   0.00
346778.93   4132103.11   0.00
344870.28   4127547.24   0.00
347111.17   4131116.80   0.00
348067.83   4130642.67   0.00
348949.64   4128504.35   0.00
347457.87   4126648.31   0.00
350889.84   4133371.84   0.00
347711.63   4127176.95   0.00
347194.22   4125112.57   0.00
350109.87   4124342.86   0.00
350671.13   4133122.59   0.00
342749.13   4126224.35   0.00
345240.42   4126475.37   0.00
346913.58   4126092.52   0.00
345763.81   4129412.23   0.00
345150.65   4131634.13   0.00
345615.91   4133888.17   0.00
344955.84   4130846.72   0.00
349170.59   4129146.04   0.00
344045.93   4135112.94   0.00
350858.88   4128025.11   0.00
348365.83   4126889.80   0.00
346718.77   4126679.05   0.00
346858.04   4132504.55   0.00
348811.62   4132285.14   0.00
352251.25   4122419.29   0.00
352046.48   4124052.36   0.00
353961.25   4127350.29   0.00
346383.53   4128664.32   0.00
342165.83   4127026.18   0.00
350368.61   4123355.11   0.00
346149.88   4128038.45   0.00
351273.44   4129593.09   0.00
345469.54   4132179.36   0.00
348938.11   4127635.87   0.00
345853.71   4133800.97   0.00
352142.55   4134443.02   0.00
346401.46   4125673.98   0.00
342015.89   4127145.90   0.00
351910.80   4131869.24   0.00
350398.51   4124385.55   0.00
347245.17   4130059.42   0.00
345677.54   4132972.29   0.00
344802.37   4131275.67   0.00
348348.13   4128419.97   0.00
345867.08   4128686.08   0.00
353967.92   4131071.98   0.00
352228.79   4133790.64   0.00
346692.11   4130271.12   0.00
350019.29   4132559.81   0.00
344737.31   4127412.96   0.00
351685.40   4127938.83   0.00
351133.85   4128891.72   0.00
343994.03   4128644.01   0.00
350566.49   4126689.85   0.00
347797.48   4129889.01   0.00
348145.87   4133681.71   0.00
347264.01   4125328.78   0.00
350019.71   4127688.89   0.00
347868.04   4127096.73   0.00
345623.53   4131442.59   0.00
351959.19   4122629.74   0.00
347524.29   4125941.22   0.00
345920.27   4132742.36   0.00
348902.84   4132241.15   0.00
352762.23   4126262.42   0.00
345462.65   4137734.06   0.00
350814.54   4131356.31   0.00
348505.04   4131359.34   0.00
350155.81   4125905.66   0.00
348311.87   4128259.36   0.00
347275.92   4129678.31   0.00
343455.88   4129171.40   0.00
350036.99   4126398.19   0.00
349883.63   4129853.58   0.00
344664.46   4128928.09   0.00
345608.88   4133427.97   0.00
345771.77   4127240.39   0.00
349283.76   4130416.41   0.00
346930.89   4128628.54   0.00
346195.13   4131177.33   0.00
349546.00   4127021.53   0.00
348230.56   4127347.59   0.00
348702.24   4128000.68   0.00
351592.82   4129440.61   0.00
346642.24   4125594.28   0.00
348179.62   4130937.48   0.00
347074.12   4128845.13   0.00
344829.64   4129705.81   0.00
345808.60   4133234.31   0.00
349302.39   4130011.13   0.00
353148.46   4136560.94   0.00
347021.46   4128259.95   0.00
350429.48   4132578.93   0.00
343136.56   4128354.31   0.00
340238.16   4132506.49   0.00
348892.28   4131094.20   0.00
346472.19   4124169.99   0.00
341535.56   4129338.96   0.00
350588.93   4131496.65   0.00
352775.81   4126843.40   0.00
348857.11   4124228.77   0.00
350587.93   4127011.01   0.00
347677.18   4125616.26   0.00
348333.16   4124588.53   0.00
350140.56   4130808.32   0.00
345241.96   4129549.28   0.00
346626.75   4132043.80   0.00
349016.47   4132878.52   0.00
343986.66   4124129.66   0.00
349028.31   4131756.39   0.00
345151.57   4120321.55   0.00
350833.61   4127520.90   0.00
347576.47   4132971.69   0.00
349447.68   4129598.85   0.00
348322.27   4128075.12   0.00
342271.00   4132349.31   0.00
342433.39   4135481.21   0.00
347532.54   4121779.95   0.00
347672.10   4130472.15   0.00
341539.67   4128787.45   0.00
348898.16   4126317.49   0.00
350696.63   4131853.36   0.00
350339.31   4132443.13   0.00
346594.03   4136844.76   0.00
346643.03   4130652.56   0.00
350027.21   4129100.17   0.00
347605.65   4132977.81   0.00
341992.67   4131822.71   0.00
350742.79   4131739.48   0.00
347110.21   4124224.35   0.00
356849.37   4127848.58   0.00
345930.72   4137154.05   0.00
343352.06   4133634.02   0.00
348896.31   4128861.81   0.00
348974.69   4123225.85   0.00
348128.86   4125237.20   0.00
350678.28   4129671.77   0.00
348911.55   4134833.29   0.00
350938.08   4129482.51   0.00
353237.63   4130283.38   0.00
346587.28   4130576.44   0.00
347390.98   4126029.42   0.00
351871.99   4129127.11   0.00
344926.00   4126324.85   0.00
350883.95   4131369.62   0.00
342809.92   4132999.05   0.00
347271.38   4133310.09   0.00
347265.08   4132069.52   0.00
352467.99   4128192.38   0.00
348868.90   4122003.10   0.00
346484.16   4129494.05   0.00
345935.13   4130441.21   0.00
347715.57   4128349.32   0.00
340636.31   4129787.19   0.00
347718.22   4123992.89   0.00
353162.02   4128856.58   0.00
356774.49   4124696.34   0.00
346950.27   4131894.04   0.00
345822.23   4126610.73   0.00
353776.80   4133720.96   0.00
345110.45   4129931.08   0.00
348975.04   4128528.06   0.00
350050.52   4135316.05   0.00
342562.86   4134965.63   0.00
346114.94   4133404.87   0.00
345698.20   4132146.67   0.00
349300.16   4125522.19   0.00
356172.34   4130249.40   0.00
347655.38   4130498.54   0.00
344782.31   4126633.47   0.00
345541.92   4130766.20   0.00
341329.79   4132984.04   0.00
351037.96   4132008.83   0.00
346924.39   4130238.86   0.00
346732.88   4126328.64   0.00
348062.44   4131010.73   0.00
346678.01   4124741.44   0.00
347620.51   4124314.09   0.00
353224.49   4129976.60   0.00
353630.93   4130314.68   0.00
347384.11   4130461.78   0.00
349929.72   4135466.77   0.00
348086.00   4128282.87   0.00
341925.12   4123363.07   0.00
344538.45   4133197.65   0.00
351797.18   4130442.81   0.00
354592.49   4130910.31   0.00
345592.64   4131331.00   0.00
351143.86   4132895.25   0.00
348497.45   4132268.18   0.00
351540.34   4128441.21   0.00
355975.41   4127507.63   0.00
347652.14   4124602.79   0.00
352670.12   4128058.85   0.00
341461.63   4127155.89   0.00
343660.25   4128072.95   0.00
350121.49   4132236.06   0.00
357800.76   4127153.50   0.00
349492.85   4129265.78   0.00
344245.96   4129114.11   0.00
348288.97   4134710.28   0.00
343448.23   4132534.13   0.00
346461.48   4134881.99   0.00
349640.43   4128840.69   0.00
350143.65   4125694.86   0.00
347142.42   4125903.21   0.00
346481.75   4133388.96   0.00
348046.91   4127693.80   0.00
347298.69   4129309.74   0.00
346227.56   4133782.50   0.00
348502.04   4126483.30   0.00
349622.26   4123765.82   0.00
346423.19   4129746.09   0.00
348528.09   4129216.00   0.00
342879.29   4122900.17   0.00
352108.96   4123868.59   0.00
347975.16   4131330.71   0.00
348268.64   4122290.72   0.00
340151.29   4131171.43   0.00
348243.53   4134192.06   0.00
348505.74   4129045.79   0.00
343524.48   4133981.13   0.00
345430.56   4126456.53   0.00
342643.39   4125767.99   0.00
355218.61   4131586.72   0.00
346966.29   4123479.37   0.00
346758.56   4131356.99   0.00
345642.98   4134778.69   0.00
343576.21   4129267.99   0.00
352833.01   4127622.08   0.00
351206.49   4134038.12   0.00
347933.34   4127534.28   0.00
351049.27   4131838.40   0.00
347131.09   4130100.00   0.00
345263.48   4133056.10   0.00
341559.35   4133366.11   0.00
344007.71   4130152.21   0.00
352695.40   4129007.01   0.00
345812.17   4130274.18   0.00
341919.53   4128499.14   0.00
347519.22   4124763.55   0.00
348869.24   4126317.16   0.00
352063.43   4129134.97   0.00
350698.74   4134209.54   0.00
346687.85   4129883.10   0.00
345822.20   4129910.69   0.00
350712.05   4130915.20   0.00
346634.02   4127946.39   0.00
354497.38   4133452.83   0.00
349150.56   4128570.62   0.00
344315.37   4127138.51   0.00
346733.91   4129065.44   0.00
349370.64   4132650.02   0.00
345359.85   4130346.28   0.00
347631.50   4125690.11   0.00
344649.91   4130374.25   0.00
351024.97   4128977.35   0.00
347722.08   4132537.70   0.00
347649.66   4130702.26   0.00
342853.20   4125626.34   0.00
352280.81   4128506.61   0.00
348288.09   4133889.02   0.00
348314.08   4132406.41   0.00
350831.96   4130238.35   0.00
354465.78   4134476.07   0.00
349460.46   4127355.80   0.00
349321.17   4125988.39   0.00
347369.61   4129164.55   0.00
345453.20   4127055.43   0.00
346669.25   4131086.27   0.00
352110.94   4131660.83   0.00
349763.94   4122713.31   0.00
347183.12   4131012.02   0.00
348400.98   4126088.86   0.00
347934.89   4128227.64   0.00
352732.95   4135401.81   0.00
347554.78   4133266.36   0.00
347190.89   4126763.05   0.00
348157.59   4130596.04   0.00
346839.01   4130440.30   0.00
344068.30   4129628.75   0.00
347043.49   4131733.31   0.00
351938.81   4132095.72   0.00
347412.66   4131507.09   0.00
353038.67   4127689.47   0.00
343222.04   4130749.88   0.00
356327.50   4133718.78   0.00
350598.92   4134484.08   0.00
344457.78   4128514.71   0.00
347741.38   4128114.41   0.00
347801.86   4129640.64   0.00
352516.10   4133959.75   0.00
348341.63   4132096.56   0.00
342358.39   4130223.28   0.00
341691.26   4133848.97   0.00
350087.69   4128909.80   0.00
342729.00   4134633.63   0.00
351988.97   4129800.59   0.00
344981.03   4132416.56   0.00
343981.33   4127597.89   0.00
349553.98   4125456.02   0.00
349183.25   4127229.14   0.00
351721.93   4128537.90   0.00
346602.79   4125888.96   0.00
342319.09   4133562.58   0.00
355956.73   4134151.26   0.00
350944.32   4133243.27   0.00
351432.50   4131442.24   0.00
350474.11   4131709.05   0.00
346653.42   4134254.62   0.00
344611.89   4125496.25   0.00
348521.37   4129544.70   0.00
350853.10   4126647.70   0.00
351391.88   4131811.81   0.00
342585.07   4124310.77   0.00
349471.23   4133998.72   0.00
345405.93   4130418.52   0.00
343473.48   4129728.83   0.00
350388.64   4128048.38   0.00
347595.58   4127082.93   0.00
344045.56   4131576.52   0.00
352008.62   4126122.45   0.00
348837.45   4131634.08   0.00
344901.18   4132130.31   0.00
349957.38   4130957.74   0.00
348337.98   4135440.33   0.00
348955.75   4124579.86   0.00
351824.61   4126447.64   0.00
347990.40   4128269.92   0.00
342758.20   4130770.56   0.00
349659.03   4129761.64   0.00
345905.66   4126292.53   0.00
353283.55   4133396.82   0.00
346167.99   4131658.22   0.00
348602.36   4128841.17   0.00
349821.95   4131242.78   0.00
350960.65   4134619.98   0.00
352820.20   4130433.34   0.00
349747.09   4129559.90   0.00
348260.10   4137078.37   0.00
348472.42   4134899.01   0.00
347868.13   4128895.99   0.00
350282.83   4128808.33   0.00
351056.16   4124488.61   0.00
354042.08   4126418.54   0.00
350370.45   4129247.12   0.00
349042.90   4133264.70   0.00
343499.85   4132401.87   0.00
348831.61   4131733.49   0.00
347243.03   4129079.74   0.00
348660.26   4127734.05   0.00
344280.94   4132317.08   0.00
351497.39   4129682.04   0.00
348874.73   4124773.77   0.00
348973.75   4128656.80   0.00
355031.78   4129867.87   0.00
345119.11   4125630.54   0.00
348060.33   4131779.79   0.00
348056.81   4133716.32   0.00
354276.17   4123180.87   0.00
344791.74   4128022.35   0.00
345289.02   4124856.06   0.00
342590.95   4125837.33   0.00
350541.54   4132650.33   0.00
345455.52   4130520.95   0.00
352330.90   4125633.36   0.00
350078.10   4133412.92   0.00
347919.25   4130422.48   0.00
344937.65   4129596.25   0.00
339835.41   4132208.43   0.00
340885.24   4133609.05   0.00
348786.63   4136440.72   0.00
343408.11   4128578.20   0.00
342896.10   4136472.54   0.00
348538.31   4131319.54   0.00
345216.76   4132863.38   0.00
348813.91   4125051.61   0.00
347458.76   4130803.79   0.00
347538.16   4130506.09   0.00
349473.15   4135892.66   0.00
346199.51   4129694.60   0.00
349848.89   4125610.24   0.00
346311.64   4133337.72   0.00
348052.25   4125695.44   0.00
345441.56   4129093.50   0.00
353502.95   4124950.64   0.00
349719.84   4128459.84   0.00
344782.37   4136659.76   0.00
343922.03   4131046.52   0.00
341613.15   4127870.91   0.00
346951.76   4130152.64   0.00
349117.15   4129229.82   0.00
344728.79   4135549.29   0.00
349371.14   4130087.24   0.00
341384.42   4126131.38   0.00
346884.28   4127291.15   0.00
347971.29   4127033.29   0.00
340118.19   4130998.72   0.00
352376.29   4128740.44   0.00
346836.78   4127621.39   0.00
350146.86   4128989.45   0.00
350126.22   4131063.58   0.00
350429.06   4132505.01   0.00
349009.52   4129735.80   0.00
351511.86   4131840.45   0.00
349488.50   4125752.07   0.00
352992.92   4130514.09   0.00
344242.30   4126579.47   0.00
344931.35   4129078.06   0.00
345965.74   4130571.93   0.00
349113.57   4126896.77   0.00
351578.62   4131869.80   0.00
347972.12   4128520.26   0.00
348859.45   4134934.73   0.00
352276.23   4130267.37   0.00
347619.12   4130103.46   0.00
349710.84   4131691.61   0.00
349583.85   4128605.19   0.00
347605.54   4132197.52   0.00
345202.53   4136019.08   0.00
343672.90   4131773.95   0.00
344859.72   4128937.01   0.00
350441.38   4126457.41   0.00
343086.45   4131546.23   0.00
354748.57   4133026.09   0.00
347663.30   4133600.27   0.00
345433.91   4135033.59   0.00
349977.11   4129311.64   0.00
351749.16   4130109.50   0.00
349951.18   4128412.93   0.00
351853.22   4129614.51   0.00
346049.03   4126865.14   0.00
345189.03   4127597.90   0.00
350723.15   4131057.20   0.00
345009.99   4131056.49   0.00
345956.34   4130617.57   0.00
346701.35   4132412.18   0.00
349870.88   4126889.80   0.00
350504.75   4127289.72   0.00
349733.19   4132782.04   0.00
345665.40   4136177.60   0.00
349296.78   4126750.35   0.00
346852.22   4127530.23   0.00
355403.87   4128967.45   0.00
352571.50   4127738.65   0.00
345924.06   4126686.51   0.00
348042.42   4130786.99   0.00
348448.66   4132924.21   0.00
352458.11   4131323.43   0.00
340881.81   4132574.28   0.00
347080.52   4133139.04   0.00
347883.29   4132652.74   0.00
345905.00   4125434.83   0.00
353764.85   4132734.47   0.00
351651.53   4131160.60   0.00
351796.25   4135454.85   0.00
343987.53   4129888.83   0.00
353762.42   4127783.94   0.00
349263.90   4128700.04   0.00
354263.79   4133955.25   0.00
352021.05   4131832.81   0.00
348935.92   4123976.30   0.00
351450.09   4126499.88   0.00
345982.03   4135569.39   0.00
345968.59   4131706.71   0.00
347052.03   4131186.60   0.00
344454.89   4132060.43   0.00
343374.16   4133209.17   0.00
352503.55   4130891.35   0.00
349980.85   4129561.45   0.00
345402.68   4127128.16   0.00
349427.47   4132019.81   0.00
346877.95   4126892.59   0.00
342792.72   4128042.65   0.00
346611.98   4127478.79   0.00
351666.70   4131299.42   0.00
350104.60   4130987.00   0.00
352378.89   4134696.71   0.00
343900.99   4128389.16   0.00
344591.78   4134066.32   0.00
347105.12   4135788.73   0.00
347619.30   4129653.40   0.00
345182.92   4124713.80   0.00
349240.77   4124214.82   0.00
352406.15   4130086.10   0.00
347543.98   4136665.27   0.00
353306.86   4127740.90   0.00
346946.19   4126558.28   0.00
350849.24   4132472.29   0.00
350861.46   4133719.22   0.00
352437.66   4132988.98   0.00
349210.77   4130215.96   0.00
348379.23   4128794.82   0.00
345227.63   4125444.92   0.00
347468.30   4132708.00   0.00
351662.07   4122647.02   0.00
352287.73   4126824.82   0.00
345776.54   4131011.47   0.00
351341.71   4126265.50   0.00
353741.07   4131377.78   0.00
352124.37   4127581.26   0.00
344130.46   4128739.36   0.00
345923.41   4129236.06   0.00
348699.99   4133212.32   0.00
346013.26   4128495.57   0.00
346234.38   4125665.63   0.00
348191.38   4130922.66   0.00
345315.73   4131639.96   0.00
353637.52   4133527.15   0.00
346233.07   4129977.93   0.00
345714.49   4127339.20   0.00
350405.37   4128350.17   0.00
344698.88   4130710.71   0.00
349668.42   4125237.47   0.00
346857.76   4132633.46   0.00
344966.60   4125843.06   0.00
349477.75   4127384.11   0.00
351906.13   4129258.65   0.00
346482.55   4134285.74   0.00
350576.72   4130236.97   0.00
350575.25   4136895.67   0.00
349168.45   4129315.64   0.00
346314.62   4126860.84   0.00
351542.17   4129769.89   0.00
349110.11   4131281.05   0.00
348876.64   4125779.34   0.00
349248.58   4127520.74   0.00
346446.44   4135235.46   0.00
345231.10   4128824.39   0.00
348430.40   4131061.94   0.00
349888.53   4134827.64   0.00
347621.21   4129539.03   0.00
349097.99   4128425.67   0.00
350178.13   4130236.86   0.00
339958.50   4128754.75   0.00
353531.55   4126980.41   0.00
351581.91   4126793.08   0.00
347916.24   4128637.66   0.00
348189.03   4124493.10   0.00
347531.25   4127200.98   0.00
351707.42   4128918.92   0.00
345281.04   4126653.95   0.00
349230.72   4132378.65   0.00
344802.38   4127638.66   0.00
352618.86   4127799.32   0.00
348542.02   4124259.13   0.00
346655.51   4128541.80   0.00
344702.85   4133701.96   0.00
351589.63   4128184.24   0.00
348321.97   4132112.39   0.00
343517.25   4126856.56   0.00
342539.89   4128858.36   0.00
349534.39   4132557.48   0.00
349316.45   4132964.79   0.00
349483.15   4130562.12   0.00
344648.49   4127810.96   0.00
344237.39   4129493.21   0.00
350703.63   4131415.54   0.00
343981.79   4125889.51   0.00
347263.39   4127675.82   0.00
351253.17   4127194.62   0.00
350469.47   4125813.67   0.00
351781.09   4125881.93   0.00
345246.69   4127769.31   0.00
350407.31   4129455.96   0.00
339205.39   4130670.96   0.00
349185.53   4132110.46   0.00
350165.80   4132039.74   0.00
348732.43   4128600.86   0.00
352849.64   4132086.97   0.00
352028.23   4131345.02   0.00
350335.15   4130194.64   0.00
348504.30   4135771.37   0.00
342866.31   4131135.26   0.00
350535.25   4133754.31   0.00
347504.50   4131638.44   0.00
350670.00   4130671.69   0.00
349622.12   4128668.90   0.00
345178.57   4130294.55   0.00
354176.68   4131255.90   0.00
350730.87   4131563.17   0.00
348348.33   4125023.74   0.00
345745.19   4128443.23   0.00
342223.71   4127715.65   0.00
345536.17   4127654.64   0.00
344792.39   4132225.28   0.00
347740.85   4127248.09   0.00
350973.66   4129725.59   0.00
344342.75   4125094.29   0.00
347705.36   4132951.60   0.00
349932.77   4136448.94   0.00
351302.76   4134910.91   0.00
344188.26   4131337.07   0.00
347417.50   4126773.70   0.00
344029.00   4130970.84   0.00
348175.02   4130621.26   0.00
348509.25   4124976.40   0.00
343378.49   4129900.19   0.00
345719.19   4127613.16   0.00
344143.61   4129531.75   0.00
345572.08   4123381.44   0.00
348823.56   4128437.09   0.00
342803.81   4133273.13   0.00
346691.08   4131269.60   0.00
347344.76   4128063.00   0.00
351167.91   4127874.11   0.00
355602.86   4127989.70   0.00
351067.20   4133979.51   0.00
346987.56   4130353.41   0.00
346660.93   4129324.95   0.00
353971.57   4128977.32   0.00
349424.42   4130682.28   0.00
349605.93   4129626.67   0.00
343430.12   4127060.01   0.00
348648.58   4134398.60   0.00
347058.15   4127491.29   0.00
347665.36   4130785.95   0.00
349479.67   4129094.33   0.00
346070.56   4128837.66   0.00
352951.89   4123223.87   0.00
349768.67   4127528.99   0.00
349215.27   4134754.05   0.00
345903.33   4131311.37   0.00
347669.27   4124524.08   0.00
346570.51   4136044.79   0.00
350162.86   4134203.26   0.00
344574.39   4128880.79   0.00
350874.20   4129024.87   0.00
350499.26   4134379.30   0.00
348924.33   4131492.57   0.00
349878.17   4124439.95   0.00
346276.44   4125723.20   0.00
347347.81   4128277.43   0.00
345959.18   4131416.63   0.00
346259.84   4126780.62   0.00
350944.92   4123836.94   0.00
345196.95   4123318.88   0.00
348069.74   4130240.46   0.00
344645.57   4132037.18   0.00
349668.17   4128525.10   0.00
346778.58   4131920.55   0.00
346036.61   4122393.80   0.00
351304.14   4133883.14   0.00
346646.27   4128344.86   0.00
351090.90   4126600.70   0.00
355178.67   4128307.75   0.00
347307.46   4126485.68   0.00
349273.92   4126883.44   0.00
343083.44   4122106.75   0.00
351046.51   4130887.79   0.00
343246.39   4126460.61   0.00
349401.06   4136652.91   0.00
352134.91   4133775.01   0.00
340475.49   4126227.61   0.00
350160.80   4132716.05   0.00
352240.26   4134861.27   0.00
347648.54   4125232.51   0.00
341878.15   4128281.76   0.00
349015.15   4133653.81   0.00
354901.72   4125080.62   0.00
344999.79   4128324.25   0.00
344976.70   4133243.30   0.00
352131.33   4135036.20   0.00
346219.87   4128051.20   0.00
347072.07   4130862.94   0.00
343995.34   4131657.43   0.00
348348.48   4132878.58   0.00
348403.23   4124155.58   0.00
343982.22   4133458.79   0.00
350546.89   4134384.37   0.00
352211.43   4130856.00   0.00
346667.86   4130367.75   0.00
355632.84   4127933.87   0.00
350578.78   4127661.59   0.00
352044.54   4126334.64   0.00
347994.15   4124863.60   0.00
350185.74   4130320.45   0.00
352054.30   4134504.09   0.00
350037.28   4130743.90   0.00
344340.92   4124909.55   0.00
347297.19   4126546.36   0.00
345745.59   4128198.02   0.00
347950.62   4124990.00   0.00
349422.19   4134985.81   0.00
339847.51   4128253.38   0.00
351762.91   4127357.45   0.00
348689.24   4131385.67   0.00
346840.33   4127297.52   0.00
348091.75   4130834.50   0.00
343104.72   4124937.09   0.00
346920.20   4128688.14   0.00
352938.65   4129816.21   0.00
346487.45   4126907.18   0.00
346116.96   4128731.26   0.00
348597.42   4129630.43   0.00
343608.51   4132329.47   0.00
348349.51   4135350.33   0.00
344984.12   4130129.25   0.00
348155.71   4128496.07   0.00
349134.36   4124184.59   0.00
342918.72   4130455.60   0.00
350600.99   4130050.21   0.00
345026.13   4132601.66   0.00
347992.83   4135481.25   0.00
349810.96   4138173.18   0.00
354360.94   4127086.24   0.00
346657.75   4132337.90   0.00
348486.34   4135988.58   0.00
341256.36   4129043.37   0.00
348114.08   4139078.62   0.00
350351.90   4130821.82   0.00
352167.62   4129728.99   0.00
344854.79   4127521.42   0.00
341879.92   4131231.87   0.00
345984.54   4126636.63   0.00
343852.07   4129976.07   0.00
347325.18   4139901.47   0.00
347755.96   4131455.88   0.00
349268.90   4129734.06   0.00
348120.70   4133835.80   0.00
340085.90   4125957.04   0.00
348443.19   4136692.28   0.00
353799.18   4136117.53   0.00
348034.36   4126563.01   0.00
348457.12   4125695.25   0.00
346103.83   4128016.20   0.00
347181.93   4129418.62   0.00
347166.82   4131250.35   0.00
347182.15   4134649.26   0.00
352584.03   4128298.75   0.00
350736.69   4134811.12   0.00
348768.95   4126783.97   0.00
350102.10   4132470.18   0.00
350068.39   4136984.15   0.00
352904.83   4125630.13   0.00
345409.23   4133646.29   0.00
340921.36   4124404.21   0.00
341743.18   4130400.67   0.00
346921.40   4130262.65   0.00
346725.83   4130619.03   0.00
347147.48   4131130.44   0.00
340303.77   4130402.34   0.00
338112.87   4131227.99   0.00
353685.19   4127156.16   0.00
348930.74   4128009.83   0.00
351341.14   4131997.84   0.00
349349.40   4126933.69   0.00
350250.15   4134868.50   0.00
346737.67   4129714.19   0.00
346826.11   4129331.74   0.00
343526.08   4132380.51   0.00
347734.23   4125264.61   0.00
347236.35   4127227.78   0.00
348022.42   4129727.86   0.00
351534.98   4128884.41   0.00
347830.51   4125212.33   0.00
342903.19   4132414.68   0.00
351284.85   4133183.17   0.00
344999.02   4134754.14   0.00
346677.03   4129528.54   0.00
343553.12   4131577.40   0.00
345869.75   4132105.94   0.00
351243.29   4129100.94   0.00
347453.27   4127821.94   0.00
353459.05   4133635.07   0.00
344261.00   4130188.85   0.00
345498.55   4124927.51   0.00
348535.76   4132286.83   0.00
346230.85   4134867.26   0.00
347568.06   4126561.58   0.00
349926.26   4126939.25   0.00
353268.32   4127369.02   0.00
353325.96   4130535.66   0.00
353925.54   4130140.66   0.00
350557.90   4135161.50   0.00
343399.17   4128984.99   0.00
353882.10   4122685.22   0.00
349352.29   4129223.27   0.00
346330.16   4129954.99   0.00
346112.66   4131718.66   0.00
347666.37   4132781.80   0.00
349248.28   4135255.09   0.00
352020.62   4135662.57   0.00
343945.26   4132546.55   0.00
347417.26   4128221.60   0.00
351432.71   4130023.36   0.00
344781.19   4134217.53   0.00
346915.48   4132914.94   0.00
348234.21   4131015.74   0.00
343183.15   4126942.49   0.00
345387.47   4138169.10   0.00
350621.39   4127746.02   0.00
344227.25   4129794.95   0.00
355238.38   4130625.88   0.00
345114.67   4135767.13   0.00
349784.76   4130359.28   0.00
345676.07   4123125.95   0.00
353130.22   4127696.10   0.00
349161.54   4130280.82   0.00
348075.02   4130422.19   0.00
344013.88   4132381.11   0.00
350769.96   4132147.76   0.00
348114.90   4131525.84   0.00
348115.58   4133444.94   0.00
351684.32   4127444.54   0.00
349118.96   4127358.68   0.00
355310.50   4126766.68   0.00
345308.50   4131409.10   0.00
352540.96   4126518.77   0.00
348205.93   4135167.18   0.00
346160.21   4124784.20   0.00
352195.95   4127443.96   0.00
348087.75   4126978.84   0.00
348800.92   4137398.09   0.00
348937.87   4131226.70   0.00
350483.27   4122497.32   0.00
346789.89   4133180.85   0.00
344378.88   4131161.62   0.00
345404.04   4130803.84   0.00
353647.72   4126273.29   0.00
350232.32   4130667.87   0.00
344917.90   4133533.33   0.00
349991.13   4127404.19   0.00
344544.92   4128869.14   0.00
344549.17   4126415.99   0.00
349065.60   4133157.97   0.00
349186.66   4121379.53   0.00
345243.09   4130765.35   0.00
349733.20   4130607.74   0.00
345433.56   4132965.67   0.00
350243.52   4129009.81   0.00
348132.02   4129441.42   0.00
348004.36   4126269.38   0.00
341313.57   4128336.61   0.00
340027.64   4128610.97   0.00
349144.36   4130733.97   0.00
350174.75   4130971.36   0.00
353506.21   4137086.56   0.00
352725.92   4131326.45   0.00
351323.09   4129084.34   0.00
351520.32   4125824.47   0.00
350747.43   4129110.00   0.00
348171.53   4122314.00   0.00
348995.80   4130815.70   0.00
350848.36   4126990.72   0.00
347637.96   4127787.69   0.00
348485.10   4126984.22   0.00
344725.47   4131426.51   0.00
346861.84   4133354.82   0.00
349515.11   4126390.61   0.00
350861.42   4136005.14   0.00
345157.26   4130518.19   0.00
347461.03   4125623.34   0.00
348561.67   4134022.16   0.00
341373.94   4135179.20   0.00
349809.61   4131619.86   0.00
347178.84   4126287.62   0.00
350382.37   4133959.89   0.00
347895.94   4133381.85   0.00
346532.92   4128221.82   0.00
349551.54   4130379.46   0.00
350262.54   4128746.92   0.00
345937.51   4127680.76   0.00
344491.62   4129648.35   0.00
342443.75   4134762.31   0.00
349997.33   4136472.24   0.00
343942.30   4129666.43   0.00
345596.43   4134466.08   0.00
349863.89   4129017.85   0.00
343216.90   4133829.86   0.00
346955.23   4125984.01   0.00
341812.18   4135055.91   0.00
338606.05   4132467.45   0.00
345371.86   4127775.90   0.00
345122.57   4128319.00   0.00
347514.59   4135151.68   0.00
345760.20   4120447.35   0.00
350557.12   4126674.64   0.00
353300.31   4131601.39   0.00
350156.91   4128465.39   0.00
345460.09   4131597.43   0.00
349286.59   4130233.02   0.00
346089.09   4134692.39   0.00
345965.71   4132379.30   0.00
343978.65   4124639.28   0.00
349109.37   4129729.20   0.00
344893.71   4123809.49   0.00
352012.11   4134107.66   0.00
342649.57   4125089.33   0.00
343349.74   4134715.24   0.00
356248.74   4132620.61   0.00
349283.77   4138599.14   0.00
349225.79   4126746.79   0.00
344344.62   4130491.84   0.00
341763.54   4131093.45   0.00
340754.42   4128471.23   0.00
344680.42   4131815.09   0.00
349320.31   4125703.34   0.00
349588.39   4124469.48   0.00
343003.45   4126057.35   0.00
347860.74   4127951.22   0.00
345746.49   4122602.65   0.00
343798.84   4132316.78   0.00
351360.67   4128168.66   0.00
349541.45   4134564.25   0.00
349196.66   4133635.54   0.00
350528.51   4125674.19   0.00
349061.88   4129579.21   0.00
349992.62   4126335.51   0.00
348800.76   4127747.44   0.00
355125.87   4130151.27   0.00
346992.54   4134188.98   0.00
349380.34   4128826.97   0.00
346458.61   4127767.88   0.00
348787.33   4138277.83   0.00
350010.46   4132083.66   0.00
346594.05   4122850.84   0.00
349140.39   4128174.32   0.00
345931.68   4132926.89   0.00
341513.93   4125407.07   0.00
347659.69   4134530.54   0.00
354461.98   4130711.00   0.00
345613.02   4129371.67   0.00
346570.67   4128009.05   0.00
349757.56   4127357.74   0.00
350306.87   4125201.54   0.00
344938.34   4131254.30   0.00
344862.76   4127937.83   0.00
344915.26   4128575.53   0.00
345469.74   4124294.49   0.00
348904.39   4131996.89   0.00
346619.21   4133185.84   0.00
346688.82   4125234.99   0.00
350567.93   4135325.02   0.00
342521.38   4132097.70   0.00
351994.20   4132767.34   0.00
350695.18   4128999.86   0.00
347997.83   4126251.49   0.00
345448.05   4134497.20   0.00
341618.78   4126949.16   0.00
345430.04   4128006.22   0.00
345512.17   4133805.08   0.00
354508.24   4133317.31   0.00
348335.73   4131018.47   0.00
346648.98   4135325.97   0.00
349207.97   4133023.38   0.00
348015.98   4126612.15   0.00
339487.91   4131510.90   0.00
349456.35   4129452.97   0.00
340348.73   4133527.61   0.00
348393.03   4127526.78   0.00
348166.46   4127230.90   0.00
350459.38   4128276.29   0.00
347842.19   4133503.54   0.00
347473.89   4127087.06   0.00
353441.25   4128690.09   0.00
347070.79   4129363.91   0.00
352902.16   4132224.39   0.00
347592.69   4131407.86   0.00
348353.26   4133904.79   0.00
350073.36   4131692.97   0.00
351584.18   4134029.80   0.00
353037.65   4134274.22   0.00
347672.74   4130826.94   0.00
351466.53   4131418.02   0.00
348007.43   4126550.51   0.00
342004.12   4127113.27   0.00
350899.29   4130554.10   0.00
348362.46   4130774.49   0.00
343560.39   4131139.93   0.00
345761.82   4130933.53   0.00
348905.62   4130535.13   0.00
348782.39   4137160.83   0.00
345465.42   4132084.58   0.00
347185.42   4128157.82   0.00
345361.33   4127390.50   0.00
343620.63   4130765.60   0.00
345894.64   4125355.22   0.00
350209.23   4129420.32   0.00
349391.13   4135444.95   0.00
342493.85   4133650.81   0.00
350691.99   4129990.11   0.00
355766.44   4130944.09   0.00
345155.22   4132345.21   0.00
346569.11   4131161.14   0.00
344800.08   4135818.30   0.00
353491.89   4131091.01   0.00
350148.37   4135748.85   0.00
346275.26   4128770.47   0.00
349820.91   4131958.84   0.00
351548.24   4132149.49   0.00
350725.70   4133894.20   0.00
352849.42   4129056.45   0.00
350366.74   4128832.76   0.00
351792.95   4128273.77   0.00
353397.18   4126558.27   0.00
347315.12   4132289.60   0.00
338680.94   4134872.10   0.00
349016.41   4128803.65   0.00
350176.03   4132959.66   0.00
346572.79   4133330.66   0.00
353363.32   4129070.33   0.00
347088.12   4130598.12   0.00
342621.40   4131698.17   0.00
349527.28   4129576.91   0.00
346484.87   4130360.92   0.00
347865.07   4135421.15   0.00
346589.90   4129728.48   0.00
350692.56   4134600.20   0.00
350373.69   4126933.74   0.00
352710.96   4132246.12   0.00
350444.05   4130190.66   0.00
349347.74   4127871.40   0.00
351374.47   4129902.25   0.00
346859.87   4130979.37   0.00
344774.71   4127408.42   0.00
339959.29   4129773.88   0.00
345738.99   4133096.57   0.00
350922.28   4131550.89   0.00
344010.03   4137424.68   0.00
349877.59   4128491.55   0.00
341370.69   4130262.68   0.00
347862.44   4129583.62   0.00
345674.33   4126679.80   0.00
350975.96   4125909.50   0.00
346803.34   4127308.82   0.00
346196.11   4130699.83   0.00
347613.90   4129362.45   0.00
346618.90   4131874.77   0.00
343502.53   4133269.97   0.00
340673.63   4131561.64   0.00
347922.77   4131588.33   0.00
346929.37   4135091.56   0.00
344866.31   4127926.81   0.00
347994.04   4131941.91   0.00
339268.46   4133740.73   0.00
351244.71   4130785.47   0.00
354807.63   4133521.82   0.00
346350.28   4133882.36   0.00
344075.04   4135080.29   0.00
348177.50   4130066.57   0.00
354070.51   4131721.31   0.00
345340.23   4135048.52   0.00
350289.73   4125272.14   0.00
344036.93   4130101.63   0.00
349351.83   4129108.97   0.00
351442.57   4131671.63   0.00
353156.23   4129544.94   0.00
355879.97   4126175.19   0.00
346202.03   4129804.50   0.00
344472.60   4127191.33   0.00
353678.43   4130204.04   0.00
349535.49   4129259.06   0.00
345413.15   4130804.66   0.00
349050.92   4129987.43   0.00
352271.43   4129543.48   0.00
346260.53   4125998.32   0.00
351304.39   4136894.93   0.00
345399.08   4127141.25   0.00
349461.47   4124464.44   0.00
349135.28   4128544.51   0.00
350047.58   4128676.10   0.00
348437.77   4130245.24   0.00
345393.35   4129447.28   0.00
347182.76   4127285.00   0.00
346990.81   4127872.11   0.00
340904.15   4131855.18   0.00
345111.08   4128984.37   0.00
352164.35   4128070.76   0.00
347097.58   4132956.40   0.00
351666.72   4128206.96   0.00
344030.79   4130846.46   0.00
342274.26   4132738.23   0.00
350805.41   4130981.41   0.00
348521.35   4127320.44   0.00
344106.77   4131718.33   0.00
349803.36   4127922.18   0.00
344729.61   4129442.98   0.00
342188.10   4137299.13   0.00
347311.59   4129035.02   0.00
347519.68   4134747.76   0.00
353076.00   4125258.13   0.00
348302.19   4128909.15   0.00
350224.21   4130251.10   0.00
348547.70   4129004.52   0.00
346336.38   4129624.90   0.00
350449.61   4129434.97   0.00
341066.45   4130885.04   0.00
346361.50   4121652.15   0.00
345748.53   4129731.87   0.00
350870.75   4130554.90   0.00
347468.11   4128386.18   0.00
347556.01   4132131.39   0.00
346657.90   4131559.76   0.00
351337.68   4132233.36   0.00
345388.95   4121024.96   0.00
350467.85   4129073.95   0.00
348817.37   4133052.11   0.00
346553.56   4127241.78   0.00
353186.16   4131501.10   0.00
341483.59   4133139.18   0.00
355574.00   4126443.07   0.00
344428.72   4127549.76   0.00
345451.63   4135078.60   0.00
350341.70   4125887.15   0.00
349069.84   4130680.85   0.00
353065.51   4129530.99   0.00
345559.83   4133037.22   0.00
350447.65   4133979.24   0.00
345744.09   4133097.30   0.00
346823.80   4128051.66   0.00
347640.35   4138512.76   0.00
347281.00   4128097.47   0.00
355322.42   4129535.08   0.00
344751.64   4128416.52   0.00
351749.55   4129163.60   0.00
346964.47   4133427.35   0.00
346020.92   4127241.34   0.00
350528.92   4131384.47   0.00
346334.58   4128681.46   0.00
344795.95   4133115.84   0.00
352043.83   4127914.94   0.00
346480.87   4125856.27   0.00
350963.55   4132774.75   0.00
351462.11   4128410.54   0.00
342243.33   4132153.88   0.00
347059.65   4128072.55   0.00
350699.08   4130687.59   0.00
344594.60   4128517.51   0.00
346055.84   4125736.48   0.00
348600.11   4127593.29   0.00
348524.64   4128641.54   0.00
341973.08   4127816.89   0.00
345561.65   4137308.58   0.00
355034.47   4135047.28   0.00
349066.80   4133569.50   0.00
353446.18   4128352.38   0.00
350604.56   4129868.70   0.00
347081.07   4133024.97   0.00
344795.00   4131612.19   0.00
344785.39   4129851.26   0.00
349614.96   4131139.00   0.00
348798.73   4128513.35   0.00
346922.29   4122484.58   0.00
347938.84   4130853.67   0.00
345073.51   4127314.23   0.00
345700.72   4130705.93   0.00
347220.87   4132376.51   0.00
345500.36   4127738.26   0.00
346675.36   4128896.53   0.00
347921.43   4130806.41   0.00
346495.78   4134833.18   0.00
347098.21   4126277.07   0.00
343733.41   4130671.50   0.00
348470.91   4131250.61   0.00
346169.68   4131210.72   0.00
349908.93   4127266.63   0.00
348924.63   4134114.77   0.00
341196.17   4132927.89   0.00
344489.91   4127353.69   0.00
348260.51   4137402.23   0.00
348160.97   4136497.09   0.00
343831.57   4135896.94   0.00
342317.14   4128634.01   0.00
342701.40   4126151.24   0.00
345990.64   4129707.18   0.00
353966.50   4131314.67   0.00
347775.04   4126629.74   0.00
350918.90   4129396.42   0.00
350784.46   4126723.37   0.00
355182.95   4126466.18   0.00
348423.97   4126438.11   0.00
348050.95   4123555.04   0.00
351219.06   4126819.36   0.00
348539.16   4130829.41   0.00
343526.53   4122388.47   0.00
348882.98   4129125.07   0.00
344295.87   4134312.94   0.00
345145.75   4135667.89   0.00
354738.93   4132003.47   0.00
348425.28   4132298.54   0.00
345029.49   4132688.84   0.00
344316.76   4138690.74   0.00
349831.08   4128706.95   0.00
349565.11   4128622.17   0.00
347040.03   4128689.37   0.00
348124.33   4132682.17   0.00
348566.84   4130660.32   0.00
348594.23   4129470.61   0.00
342764.43   4136410.70   0.00
349843.01   4128431.16   0.00
347218.34   4132787.33   0.00
347376.05   4134810.14   0.00
342247.11   4124438.73   0.00
340450.70   4128916.40   0.00
349844.10   4131275.08   0.00
341547.56   4128782.36   0.00
344892.27   4129752.65   0.00
348067.33   4126782.39   0.00
350703.28   4132074.48   0.00
348339.25   4132736.02   0.00
347219.50   4129556.85   0.00
350304.86   4126943.26   0.00
343044.94   4126603.68   0.00
348655.42   4136883.09   0.00
348269.26   4133492.89   0.00
344124.59   4134131.55   0.00
345224.07   4131264.09   0.00
348444.17   4130383.04   0.00
350513.87   4129647.97   0.00
345633.22   4132173.19   0.00
346296.68   4131229.21   0.00
349256.94   4126208.91   0.00
346961.96   4128147.81   0.00
340661.96   4129981.10   0.00
344651.73   4132509.21   0.00
347367.07   4126888.32   0.00
348759.79   4128969.96   0.00
345837.69   4131910.58   0.00
346649.69   4129175.34   0.00
347037.82   4130135.21   0.00
346829.66   4129593.40   0.00
350063.72   4127928.05   0.00
353928.98   4129277.02   0.00
352640.10   4127717.87   0.00
348068.18   4133375.21   0.00
345525.81   4134757.69   0.00
349783.44   4127001.76   0.00
345468.75   4129788.11   0.00
345157.68   4129421.66   0.00
342226.14   4133355.64   0.00
344385.84   4129634.37   0.00
345488.68   4129142.16   0.00
345144.13   4134168.12   0.00
349397.23   4130262.32   0.00
351417.20   4130328.09   0.00
344845.36   4130633.99   0.00
345818.18   4135914.01   0.00
345324.44   4137733.78   0.00
343907.65   4129808.41   0.00
347918.08   4130429.72   0.00
342882.90   4127497.06   0.00
343954.48   4125814.45   0.00
350069.96   4129011.34   0.00
342261.15   4127860.15   0.00
345207.77   4134584.58   0.00
350545.94   4126023.09   0.00
351237.03   4135408.46   0.00
351803.39   4130831.96   0.00
348112.40   4131358.42   0.00
354456.75   4130656.38   0.00
348370.87   4127695.63   0.00
345897.73   4127861.10   0.00
354591.95   4134254.84   0.00
346320.54   4130180.74   0.00
346944.47   4131118.07   0.00
346639.99   4133229.07   0.00
342607.99   4128836.83   0.00
347443.16   4133765.91   0.00
349254.20   4133485.18   0.00
347979.10   4134454.60   0.00
342344.34   4128709.56   0.00
344901.47   4127453.92   0.00
344963.68   4134277.61   0.00
349777.75   4130300.75   0.00
347815.61   4131390.12   0.00
347169.44   4126309.79   0.00
345187.96   4130350.48   0.00
342752.97   4131867.81   0.00
346174.58   4129504.65   0.00
346929.96   4135566.08   0.00
346750.02   4123485.89   0.00
345675.16   4132105.58   0.00
353712.56   4134347.59   0.00
349503.23   4129980.23   0.00
346212.44   4125009.80   0.00
351519.87   4126964.98   0.00
347607.93   4134002.85   0.00
341027.01   4127124.00   0.00
347830.34   4132103.44   0.00
341027.82   4136376.89   0.00
347956.86   4134027.61   0.00
347693.31   4130121.50   0.00
352109.68   4134026.74   0.00
342928.28   4129334.61   0.00
350921.89   4132137.45   0.00
346931.30   4132758.80   0.00
344607.19   4123606.86   0.00
348643.64   4132602.76   0.00
342277.87   4127694.29   0.00
345764.88   4130193.48   0.00
348377.60   4131047.52   0.00
350275.22   4125014.51   0.00
343859.57   4128221.74   0.00
345721.63   4130814.59   0.00
339456.69   4129325.10   0.00
349085.02   4130813.19   0.00
346291.47   4130991.42   0.00
342582.20   4124761.74   0.00
342822.04   4128388.79   0.00
347150.42   4127849.57   0.00
349445.57   4128716.33   0.00
346982.42   4134359.46   0.00
344961.87   4132945.93   0.00
345739.77   4130644.26   0.00
348158.39   4128221.94   0.00
348883.19   4130700.17   0.00
348507.04   4130087.66   0.00
351794.20   4128882.93   0.00
354548.06   4128210.96   0.00
346044.05   4131739.86   0.00
348669.30   4127105.78   0.00
347859.67   4134925.60   0.00
351404.80   4127325.58   0.00
344227.20   4128049.14   0.00
347321.23   4129332.89   0.00
345860.35   4138832.57   0.00
351914.26   4130490.60   0.00
347640.28   4129191.07   0.00
347703.58   4135688.86   0.00
348473.20   4126421.32   0.00
351959.58   4131494.62   0.00
346272.46   4128726.60   0.00
350057.02   4123749.34   0.00
352356.36   4134353.10   0.00
345941.88   4129195.69   0.00
344356.92   4131760.90   0.00
342398.45   4132423.40   0.00
341478.80   4130483.22   0.00
348125.27   4133835.71   0.00
348135.20   4134228.17   0.00
348272.65   4128701.94   0.00
344399.55   4129174.72   0.00
356755.55   4129861.35   0.00
351550.24   4128193.51   0.00
351083.46   4132861.50   0.00
349394.87   4130124.58   0.00
347781.01   4128621.11   0.00
354653.84   4128443.43   0.00
348355.44   4126406.53   0.00
345935.71   4126665.06   0.00
348709.45   4133078.09   0.00
347404.60   4129229.16   0.00
344824.14   4131013.74   0.00
345141.77   4123798.47   0.00
347984.04   4126865.94   0.00
341752.85   4130660.57   0.00
345912.04   4132330.78   0.00
347939.53   4127921.89   0.00
345975.75   4127812.57   0.00
346566.21   4132285.29   0.00
348621.40   4125216.77   0.00
351316.07   4131810.16   0.00
350002.33   4130388.98   0.00
350090.72   4129820.91   0.00
341745.39   4132232.51   0.00
349786.76   4130729.90   0.00
350558.14   4137612.36   0.00
346051.27   4128162.19   0.00
346482.57   4132443.32   0.00
347976.29   4130614.44   0.00
348258.11   4133380.67   0.00
346941.33   4130219.18   0.00
348111.61   4130165.20   0.00
351608.58   4132448.72   0.00
348396.70   4130617.47   0.00
350608.43   4133360.60   0.00
346500.85   4130796.99   0.00
351997.96   4136462.65   0.00
342067.27   4130484.07   0.00
351750.23   4124976.89   0.00
338313.58   4131437.73   0.00
344698.81   4129686.13   0.00
341218.22   4131434.93   0.00
351410.40   4127555.06   0.00
353771.34   4139081.82   0.00
345408.20   4130440.05   0.00
351108.93   4129852.79   0.00
352094.35   4130975.42   0.00
347463.07   4132383.64   0.00
349335.27   4130954.71   0.00
348048.99   4127176.65   0.00
345330.30   4132574.66   0.00
351159.83   4124610.83   0.00
346756.45   4125528.14   0.00
353472.38   4131990.98   0.00
343382.50   4135309.57   0.00
341642.28   4123426.15   0.00
345754.45   4129148.22   0.00
350114.01   4129863.06   0.00
348671.09   4130886.86   0.00
349555.77   4129161.99   0.00
349539.10   4130411.27   0.00
341237.34   4134744.25   0.00
344603.78   4133231.89   0.00
347583.96   4124921.74   0.00
355005.40   4130602.00   0.00
345828.19   4130067.53   0.00
352934.02   4132231.57   0.00
350048.46   4129571.56   0.00
347353.53   4132542.21   0.00
345686.20   4133835.00   0.00
350291.78   4132632.72   0.00
339068.93   4129559.54   0.00
349676.89   4130356.03   0.00
347821.58   4121279.12   0.00
350819.86   4130570.33   0.00
349825.86   4124686.89   0.00
348705.09   4128342.59   0.00
354381.90   4132525.39   0.00
346916.25   4134215.91   0.00
352018.89   4128286.12   0.00
350872.70   4128958.74   0.00
343371.01   4127530.25   0.00
343469.76   4127467.69   0.00
347975.82   4127025.00   0.00
348313.27   4132210.77   0.00
348830.55   4130592.77   0.00
355053.92   4126687.69   0.00
347858.97   4131825.42   0.00
341707.23   4127506.47   0.00
352821.83   4128781.06   0.00
352422.43   4121998.62   0.00
346211.13   4132105.35   0.00
349260.37   4130020.50   0.00
352339.11   4131017.96   0.00
348709.88   4126457.47   0.00
345897.23   4132070.18   0.00
355111.66   4127444.22   0.00
346230.93   4131729.42   0.00
350234.68   4133829.57   0.00
342895.40   4131348.45   0.00
351082.62   4129833.75   0.00
350072.82   4131686.00   0.00
346833.15   4130589.42   0.00
342512.21   4135092.97   0.00
346141.26   4125680.54   0.00
346050.81   4131944.33   0.00
344796.15   4128203.65   0.00
347432.26   4138444.08   0.00
345646.61   4135039.05   0.00
346962.68   4129806.11   0.00
350711.66   4130783.03   0.00
354028.46   4135056.50   0.00
348479.89   4128558.00   0.00
347760.98   4130107.07   0.00
347055.35   4135629.48   0.00
348963.83   4128643.97   0.00
351305.11   4126970.38   0.00
353740.71   4121850.17   0.00
346196.07   4132563.02   0.00
340531.54   4132250.55   0.00
350542.00   4132043.71   0.00
343253.57   4128630.58   0.00
346491.61   4130425.07   0.00
350355.25   4124801.59   0.00
348830.21   4129476.55   0.00
344064.67   4128431.23   0.00
354329.48   4133100.05   0.00
352778.46   4134594.02   0.00
349010.96   4129005.52   0.00
348314.69   4125505.26   0.00
348810.62   4132474.97   0.00
347257.70   4130587.67   0.00
344536.02   4130092.48   0.00
351402.51   4128700.50   0.00
344585.23   4133042.06   0.00
349828.96   4126265.46   0.00
347278.96   4130275.20   0.00
348457.55   4130546.77   0.00
341397.44   4131512.62   0.00
345268.97   4131319.68   0.00
351269.44   4135443.64   0.00
345165.35   4127161.23   0.00
349119.85   4135022.20   0.00
345927.52   4133665.38   0.00
351328.00   4131733.39   0.00
348120.83   4124101.38   0.00
349151.86   4135710.64   0.00
346019.53   4127679.81   0.00
344218.22   4131343.00   0.00
344001.35   4127079.10   0.00
346496.80   4126347.49   0.00
346759.37   4134711.09   0.00
351721.04   4131454.97   0.00
350688.64   4132388.40   0.00
348793.72   4123417.50   0.00
349739.48   4132539.91   0.00
348218.23   4127531.85   0.00
345347.02   4127393.84   0.00
342875.39   4132790.31   0.00
345558.64   4132427.66   0.00
343907.39   4123910.26   0.00
349068.97   4134852.05   0.00
346603.97   4130692.31   0.00
347681.83   4133597.37   0.00
351365.41   4130320.69   0.00
343248.51   4131001.64   0.00
351081.97   4131314.40   0.00
344373.52   4131225.26   0.00
352066.15   4133318.58   0.00
350725.26   4131805.31   0.00
353009.74   4132942.33   0.00
351077.65   4125593.92   0.00
352402.75   4129742.44   0.00
351463.37   4131451.27   0.00
351485.94   4134349.99   0.00
352320.91   4137055.52   0.00
343814.82   4123664.89   0.00
349443.98   4124761.80   0.00
346327.93   4129563.42   0.00
353157.63   4128578.99   0.00
349350.30   4134482.26   0.00
352537.43   4129427.80   0.00
348228.66   4127299.05   0.00
340002.62   4123945.94   0.00
350498.40   4131298.78   0.00
353405.45   4128161.40   0.00
349554.38   4134968.54   0.00
351491.92   4127757.86   0.00
351988.44   4129114.39   0.00
351841.59   4132408.32   0.00
347318.34   4129900.34   0.00
347114.89   4128009.47   0.00
349381.46   4130396.44   0.00
343942.24   4134433.11   0.00
349623.76   4135404.30   0.00
347278.13   4131103.96   0.00
344856.73   4128348.05   0.00
353314.96   4130229.57   0.00
347523.09   4136656.85   0.00
346937.11   4129528.08   0.00
350783.67   4131651.09   0.00
345960.26   4126315.12   0.00
355180.10   4128208.91   0.00
344668.49   4121360.82   0.00
355442.99   4129238.45   0.00
340567.42   4127902.19   0.00
343613.13   4128666.09   0.00
345228.98   4131605.24   0.00
349425.58   4124485.55   0.00
349321.27   4127819.62   0.00
347059.37   4133271.73   0.00
344777.45   4133290.28   0.00
348572.06   4129959.40   0.00
342469.19   4131714.97   0.00
354211.07   4126840.94   0.00
351375.19   4133542.31   0.00
354492.75   4137959.10   0.00
346397.01   4128801.22   0.00
350586.48   4130258.24   0.00
348343.81   4131624.49   0.00
349582.30   4132940.61   0.00
346988.70   4129571.87   0.00
344581.53   4128402.40   0.00
346620.72   4128304.60   0.00
350125.26   4125790.87   0.00
345153.54   4131514.29   0.00
352655.32   4123584.89   0.00
355150.71   4126221.86   0.00
345894.84   4125262.48   0.00
347700.28   4129317.36   0.00
348797.51   4131564.79   0.00
342527.74   4130367.99   0.00
344117.85   4129100.43   0.00
351902.14   4132402.57   0.00
351111.73   4134760.85   0.00
351121.71   4135816.21   0.00
354447.55   4124309.45   0.00
346183.12   4128240.07   0.00
351902.49   4134160.88   0.00
347240.71   4130394.62   0.00
350578.14   4129184.79   0.00
350756.90   4131287.79   0.00
347698.15   4128957.39   0.00
344901.40   4127082.58   0.00
347390.76   4138064.29   0.00
351830.32   4128709.52   0.00
344793.08   4129650.81   0.00
351151.65   4131229.47   0.00
351735.25   4127524.48   0.00
348738.23   4132124.94   0.00
348180.56   4127514.41   0.00
349788.57   4132679.02   0.00
345621.89   4132092.11   0.00
345059.35   4137360.08   0.00
351897.15   4135144.47   0.00
344429.12   4131820.21   0.00
347751.20   4128853.70   0.00
346489.72   4129321.78   0.00
348757.31   4128770.15   0.00
349887.86   4133655.86   0.00
349767.36   4130591.88   0.00
345206.79   4128743.17   0.00
349278.84   4128844.70   0.00
350085.83   4127750.41   0.00
347468.51   4129813.24   0.00
351924.19   4130234.20   0.00
347456.58   4132748.86   0.00
346699.69   4131416.44   0.00
353767.46   4131324.63   0.00
347504.85   4133078.28   0.00
342768.56   4129026.88   0.00
348617.88   4132103.03   0.00
345639.04   4130354.45   0.00
352866.00   4124120.39   0.00
346628.01   4124886.55   0.00
347455.97   4131416.47   0.00
351431.90   4131863.36   0.00
348939.67   4120533.83   0.00
352223.12   4125332.33   0.00
351491.17   4130126.43   0.00
351128.22   4132325.74   0.00
350994.17   4133585.73   0.00
348896.42   4130269.08   0.00
347906.45   4128813.03   0.00
351455.14   4128580.04   0.00
345379.97   4123153.25   0.00
352275.81   4130015.90   0.00
345335.81   4132748.61   0.00
352367.24   4130042.60   0.00
350808.77   4131170.01   0.00
349610.99   4123962.54   0.00
345176.72   4126465.96   0.00
343566.66   4129208.40   0.00
348615.95   4130045.45   0.00
347068.81   4134206.45   0.00
342350.76   4133325.56   0.00
349956.20   4129098.51   0.00
346413.53   4130656.24   0.00
341164.78   4125878.63   0.00
347058.44   4123304.21   0.00
344445.89   4132297.36   0.00
350867.52   4121714.00   0.00
344576.20   4130336.53   0.00
352363.88   4131846.08   0.00
348192.71   4129785.18   0.00
348707.19   4132122.90   0.00
354152.62   4129548.31   0.00
347874.57   4125137.99   0.00
346527.04   4132657.43   0.00
341814.74   4132505.24   0.00
345206.43   4127948.60   0.00
341711.84   4130677.81   0.00
348054.73   4135670.23   0.00
345919.14   4126863.66   0.00
345006.08   4134077.63   0.00
344842.75   4133734.67   0.00
348232.19   4133184.40   0.00
349126.94   4132809.65   0.00
352219.22   4129396.59   0.00
351762.44   4129481.07   0.00
347921.54   4128422.43   0.00
352361.29   4131647.57   0.00
343069.97   4133265.95   0.00
350149.23   4126191.89   0.00
344745.88   4133049.69   0.00
342309.01   4125888.33   0.00
347239.49   4135843.94   0.00
350329.84   4127882.61   0.00
351404.91   4125510.28   0.00
346958.99   4132436.45   0.00
345362.44   4132464.52   0.00
345054.86   4130316.62   0.00
347830.87   4124600.62   0.00
349455.85   4134086.20   0.00
347583.17   4127764.10   0.00
345710.11   4129959.32   0.00
343816.79   4128903.40   0.00
344882.83   4128565.72   0.00
343589.28   4134272.22   0.00
349295.29   4129769.34   0.00
348039.40   4126369.75   0.00
345877.58   4134998.59   0.00
350444.87   4130785.75   0.00
352966.36   4132833.36   0.00
345639.74   4125936.89   0.00
349409.71   4134145.53   0.00
353684.03   4125237.81   0.00
343922.32   4128728.25   0.00
345020.01   4130328.59   0.00
350630.82   4133206.81   0.00
345328.98   4127267.09   0.00
350284.71   4135371.26   0.00
345031.08   4127317.10   0.00
346977.66   4126597.45   0.00
344629.29   4129098.35   0.00
349034.09   4130597.25   0.00
349773.01   4126587.55   0.00
346138.55   4128577.20   0.00
345328.08   4128243.37   0.00
347951.05   4130982.08   0.00
347679.03   4130156.05   0.00
353123.44   4132611.76   0.00
356203.98   4131882.26   0.00
353337.57   4126216.74   0.00
350846.61   4132792.51   0.00
348667.44   4126224.43   0.00
348207.80   4123869.90   0.00
347522.01   4130029.63   0.00
345380.33   4130918.52   0.00
348985.68   4126650.15   0.00
348698.45   4129496.11   0.00
344477.71   4126202.65   0.00
348736.01   4132105.18   0.00
344189.77   4128908.56   0.00
345809.51   4120649.77   0.00
343748.83   4126328.67   0.00
349131.39   4130007.76   0.00
351635.84   4123172.45   0.00
346303.98   4135952.11   0.00
347434.56   4131571.43   0.00
347042.99   4128977.98   0.00
343526.39   4130163.61   0.00
349912.20   4124162.29   0.00
341805.39   4131720.80   0.00
346024.63   4129534.77   0.00
353317.04   4135685.93   0.00
346946.62   4126580.41   0.00
347218.33   4130392.78   0.00
346394.48   4129826.37   0.00
346976.75   4133996.64   0.00
352137.17   4127359.19   0.00
346490.66   4125689.21   0.00
354066.30   4131506.00   0.00
347589.28   4129543.08   0.00
342831.50   4130213.29   0.00
346362.25   4132935.61   0.00
346189.80   4127514.63   0.00
343259.47   4136865.55   0.00
343378.56   4133500.40   0.00
349400.02   4127288.44   0.00
348793.11   4132435.74   0.00
344683.88   4132737.40   0.00
347145.84   4127882.08   0.00
346428.28   4129323.18   0.00
346624.19   4127280.61   0.00
349593.64   4130260.49   0.00
346023.09   4128442.20   0.00
345897.02   4131251.97   0.00
346303.90   4122977.18   0.00
345849.37   4131711.06   0.00
347090.58   4127956.57   0.00
347847.49   4126959.75   0.00
349278.77   4129560.58   0.00
354178.62   4130484.54   0.00
351180.01   4125018.82   0.00
350684.73   4132696.80   0.00
347229.71   4126291.13   0.00
347527.30   4130190.84   0.00
348137.57   4127430.81   0.00
349581.92   4126961.23   0.00
339363.65   4135448.44   0.00
345237.05   4129397.80   0.00
342802.04   4130638.84   0.00
350008.23   4135526.93   0.00
348740.37   4128865.75   0.00
343103.08   4129737.15   0.00
354797.14   4124990.38   0.00
345895.92   4134689.37   0.00
349727.30   4123716.70   0.00
347647.80   4129007.22   0.00
351384.06   4133064.11   0.00
341873.30   4134468.50   0.00
346368.83   4132546.24   0.00
347338.53   4126014.19   0.00
349266.37   4131594.88   0.00
347360.02   4127334.18   0.00
349169.10   4137488.03   0.00
345922.61   4130387.53   0.00
343452.00   4131668.82   0.00
350539.12   4130567.20   0.00
350412.47   4125432.29   0.00
348428.57   4127705.03   0.00
352400.04   4129906.10   0.00
344435.89   4136597.75   0.00
353658.44   4135917.10   0.00
342453.35   4133357.75   0.00
349907.48   4129670.94   0.00
340262.96   4129079.46   0.00
352481.91   4128250.55   0.00
347770.03   4131877.24   0.00
352857.77   4131868.76   0.00
346776.36   4129848.81   0.00
345713.17   4122701.73   0.00
349215.74   4129042.19   0.00
351757.87   4136228.46   0.00
347164.27   4129649.77   0.00
344221.76   4129006.73   0.00
342573.70   4131972.90   0.00
345352.80   4133423.48   0.00
341984.94   4134397.32   0.00
344375.53   4125762.39   0.00
353011.92   4129173.02   0.00
348754.89   4127461.36   0.00
349829.01   4131534.27   0.00
342834.91   4129759.56   0.00
348296.31   4138448.59   0.00
347689.95   4135909.66   0.00
355541.59   4130994.76   0.00
343509.76   4129794.44   0.00
345136.87   4128913.37   0.00
340708.95   4138671.64   0.00
344058.98   4131656.06   0.00
343745.32   4139608.67   0.00
351333.42   4127175.67   0.00
355246.52   4128107.56   0.00
350416.57   4131510.28   0.00
346926.24   4129238.14   0.00
350567.65   4124915.07   0.00
348378.82   4133203.60   0.00
347882.64   4135743.33   0.00
344576.05   4131435.79   0.00
343022.65   4126922.50   0.00
344649.36   4136201.68   0.00
343198.11   4135432.20   0.00
352197.44   4130617.66   0.00
348060.24   4126078.66   0.00
350381.24   4133404.95   0.00
351073.18   4130539.98   0.00
347095.65   4125081.65   0.00
348879.80   4132025.92   0.00
346689.70   4131113.75   0.00
350072.84   4133922.81   0.00
347369.03   4137774.10   0.00
348139.85   4127257.27   0.00
352813.31   4133385.19   0.00
350449.15   4135191.96   0.00
346966.22   4128993.64   0.00
346009.75   4132547.11   0.00
344153.02   4132653.23   0.00
350105.70   4135167.75   0.00
353966.79   4136505.39   0.00
345951.54   4129427.28   0.00
347457.72   4127274.21   0.00
350853.83   4129342.82   0.00
341034.95   4129621.74   0.00
345538.43   4134574.18   0.00
347131.35   4131931.71   0.00
344392.51   4132783.34   0.00
345506.21   4126171.62   0.00
349723.11   4125677.53   0.00
353935.52   4125468.09   0.00
345617.15   4129854.21   0.00
346723.59   4135060.32   0.00
347309.41   4129111.27   0.00
343942.67   4132855.60   0.00
349743.93   4126519.91   0.00
352006.69   4132958.90   0.00
346657.69   4134440.48   0.00
349550.24   4132968.04   0.00
347875.50   4125438.04   0.00
351358.73   4131906.64   0.00
352615.88   4128970.76   0.00
351819.22   4130414.46   0.00
343296.62   4125070.32   0.00
347211.57   4133772.54   0.00
345313.13   4135986.88   0.00
352405.17   4128135.84   0.00
351988.75   4132781.74   0.00
353934.62   4132415.02   0.00
351029.49   4127933.29   0.00
347413.11   4130984.04   0.00
342494.38   4129804.68   0.00
344432.95   4129650.82   0.00
352582.21   4131701.56   0.00
345640.92   4130773.99   0.00
349280.66   4130263.74   0.00
342903.36   4130573.50   0.00
353051.26   4130836.38   0.00
343282.79   4126092.24   0.00
349403.39   4129571.74   0.00
351738.59   4131983.23   0.00
346070.40   4128881.25   0.00
356639.17   4135632.48   0.00
352809.81   4127747.72   0.00
345813.00   4129893.04   0.00
346305.52   4127320.10   0.00
351176.94   4123929.92   0.00
349063.99   4131518.33   0.00
348530.90   4135091.71   0.00
348544.20   4128183.27   0.00
356375.65   4128186.84   0.00
345637.56   4134003.84   0.00
346671.26   4129036.56   0.00
348302.25   4127375.12   0.00
344536.29   4135932.02   0.00
344086.78   4128718.88   0.00
348468.46   4129534.63   0.00
344586.14   4139257.08   0.00
347297.65   4131164.38   0.00
351616.36   4131008.36   0.00
353411.59   4129669.38   0.00
344195.05   4131861.60   0.00
348588.18   4128302.41   0.00
346907.24   4129485.31   0.00
348590.39   4128964.25   0.00
343307.01   4131277.09   0.00
355707.47   4125244.81   0.00
350801.12   4124626.64   0.00
346190.98   4133783.11   0.00
352918.49   4134703.08   0.00
348092.73   4129299.50   0.00
356246.58   4128044.93   0.00
345542.72   4128818.99   0.00
342659.96   4131452.10   0.00
348703.17   4125307.37   0.00
347501.29   4134315.40   0.00
346829.88   4132209.05   0.00
349509.27   4125041.99   0.00
343847.12   4130670.51   0.00
345838.38   4131076.02   0.00
350508.16   4124326.67   0.00
346624.63   4131460.21   0.00
352926.55   4120247.73   0.00
346818.68   4123960.90   0.00
349921.79   4125114.45   0.00
345612.14   4127645.52   0.00
348158.82   4128952.03   0.00
347414.98   4127935.73   0.00
353631.38   4125846.61   0.00
348491.96   4135644.91   0.00
343189.40   4130668.44   0.00
350655.71   4132373.76   0.00
350416.56   4135276.50   0.00
348968.28   4124429.23   0.00
351088.58   4131237.04   0.00
343327.55   4131617.18   0.00
348359.92   4127531.54   0.00
347227.69   4127489.59   0.00
344798.60   4133235.19   0.00
352353.26   4127974.92   0.00
354327.25   4126380.43   0.00
349249.57   4123795.55   0.00
346065.02   4124088.16   0.00
345838.94   4128464.92   0.00
347963.76   4133695.83   0.00
350602.46   4128811.15   0.00
346744.28   4136062.99   0.00
350691.16   4129453.22   0.00
347180.88   4129766.27   0.00
351922.75   4133822.68   0.00
350764.45   4135070.24   0.00
347734.54   4133107.76   0.00
346724.97   4128464.44   0.00
349068.85   4127978.78   0.00
347561.27   4125691.49   0.00
347362.08   4132412.22   0.00
343863.14   4131868.78   0.00
349663.39   4135546.44   0.00
344227.50   4129280.62   0.00
345664.92   4136643.25   0.00
342191.84   4120959.46   0.00
346508.46   4130163.52   0.00
345463.30   4130032.61   0.00
349014.21   4129795.40   0.00
343754.92   4135508.35   0.00
346349.74   4129629.99   0.00
344516.06   4126619.91   0.00
349035.61   4131834.17   0.00
345857.98   4127308.92   0.00
348448.83   4130819.98   0.00
348321.98   4128843.10   0.00
351425.85   4131467.56   0.00
344419.26   4125994.38   0.00
346934.79   4129435.46   0.00
345539.77   4138615.79   0.00
349832.42   4132877.15   0.00
348434.92   4129155.37   0.00
348321.06   4127407.56   0.00
349631.39   4127233.50   0.00
349044.23   4134094.67   0.00
347823.48   4125503.53   0.00
346204.61   4133272.14   0.00
349542.71   4128497.78   0.00
341691.05   4127860.62   0.00
340191.53   4130994.53   0.00
354719.50   4124334.57   0.00
346653.39   4133076.24   0.00
347454.14   4134096.02   0.00
346294.88   4131407.95   0.00
354883.13   4130328.25   0.00
352149.13   4129281.91   0.00
344825.62   4132342.74   0.00
348112.17   4129334.75   0.00
346841.13   4134408.65   0.00
349668.58   4127300.70   0.00
347723.80   4126572.25   0.00
351198.59   4128179.16   0.00
354328.48   4130345.38   0.00
346400.45   4130159.82   0.00
351134.02   4129281.35   0.00
347710.89   4134025.23   0.00
348856.68   4126183.42   0.00
342282.29   4130978.09   0.00
350048.11   4133848.28   0.00
351213.33   4126781.28   0.00
342101.27   4129925.89   0.00
342829.15   4136863.50   0.00
348518.65   4129283.71   0.00
345527.85   4125090.98   0.00
345968.20   4127169.32   0.00
348400.65   4130942.06   0.00
345920.20   4131589.80   0.00
347737.39   4126393.85   0.00
355053.48   4122628.77   0.00
341859.48   4132077.95   0.00
350530.04   4136865.81   0.00
349894.73   4131410.34   0.00
350161.42   4130691.30   0.00
348184.88   4132927.49   0.00
341163.01   4126712.96   0.00
341347.06   4132002.85   0.00
339595.06   4128520.86   0.00
355715.75   4129899.71   0.00
351659.83   4131113.76   0.00
343945.00   4126047.26   0.00
355865.96   4131672.02   0.00
351932.87   4134773.69   0.00
343392.03   4127130.70   0.00
341618.79   4127686.59   0.00
349506.80   4128656.14   0.00
347604.23   4125599.03   0.00
346757.80   4128277.00   0.00
344463.77   4129091.37   0.00
350431.87   4129239.14   0.00
347585.16   4125261.80   0.00
340005.26   4130802.34   0.00
351144.71   4135398.84   0.00
346350.30   4132003.42   0.00
348538.48   4128991.66   0.00
349281.30   4134369.53   0.00
349093.39   4138128.13   0.00
341971.23   4133135.58   0.00
348250.11   4137932.02   0.00
349927.11   4132117.19   0.00
345522.26   4130380.34   0.00
349810.25   4129474.59   0.00
346602.77   4124644.26   0.00
349726.00   4127484.23   0.00
346466.61   4127076.70   0.00
347729.20   4128595.18   0.00
350329.51   4129843.85   0.00
344853.10   4130757.50   0.00
344011.26   4127283.35   0.00
348336.69   4128287.88   0.00
349782.98   4125240.51   0.00
347642.83   4134300.70   0.00
348093.56   4134217.81   0.00
352614.15   4132467.83   0.00
344335.91   4129782.97   0.00
341947.78   4129933.59   0.00
350817.99   4132386.09   0.00
349286.17   4131696.66   0.00
344174.77   4133136.13   0.00
348126.19   4133455.64   0.00
350872.75   4131479.62   0.00
353493.50   4128808.87   0.00
344151.85   4127329.16   0.00
352508.38   4127338.38   0.00
346332.88   4129904.57   0.00
345340.98   4129683.61   0.00
352887.16   4134072.53   0.00
348110.37   4134707.17   0.00
344661.14   4127501.02   0.00
346835.52   4132347.75   0.00
349126.09   4127242.82   0.00
349703.63   4127494.27   0.00
354242.78   4127647.06   0.00
351141.70   4124603.95   0.00
352249.09   4127375.90   0.00
351545.32   4131270.12   0.00
342270.51   4131433.94   0.00
348208.74   4131876.25   0.00
345449.35   4132697.43   0.00
345520.80   4130080.89   0.00
351266.43   4134343.77   0.00
347698.18   4125763.55   0.00
342150.02   4135388.11   0.00
352202.08   4128342.07   0.00
349594.94   4128080.30   0.00
352276.38   4126664.67   0.00
355005.86   4131498.72   0.00
348132.18   4127765.91   0.00
344830.62   4129506.50   0.00
347470.83   4132627.03   0.00
348769.95   4131218.86   0.00
345604.61   4131213.08   0.00
350512.84   4129376.35   0.00
345343.98   4125473.46   0.00
348862.97   4131437.08   0.00
342028.95   4132247.12   0.00
350992.39   4131374.39   0.00
351054.21   4129989.93   0.00
344280.95   4127275.64   0.00
349598.88   4131663.39   0.00
341413.50   4129909.73   0.00
348259.36   4126146.12   0.00
348805.13   4123116.61   0.00
354163.91   4130161.69   0.00
349147.08   4128802.53   0.00
346820.48   4130232.86   0.00
347302.72   4130668.98   0.00
345269.21   4128584.62   0.00
344515.83   4127162.87   0.00
346613.41   4126839.69   0.00
349522.34   4126716.72   0.00
345151.06   4133968.63   0.00
340640.19   4132470.77   0.00
347166.49   4128415.53   0.00
344802.68   4130415.51   0.00
350653.72   4128483.86   0.00
346251.41   4130497.54   0.00
354519.70   4124442.63   0.00
350542.59   4129739.86   0.00
344971.88   4125576.16   0.00
346243.32   4132666.44   0.00
350436.37   4123455.91   0.00
349219.72   4128106.35   0.00
352538.91   4122867.35   0.00
343491.72   4130888.79   0.00
343238.60   4130755.39   0.00
350809.91   4128444.70   0.00
345984.74   4131801.50   0.00
349062.74   4126476.43   0.00
341936.06   4131571.80   0.00
346168.88   4127123.03   0.00
350420.90   4131154.52   0.00
348605.93   4130815.43   0.00
350075.83   4136305.81   0.00
346538.73   4128099.77   0.00
348088.01   4127186.02   0.00
349208.83   4130119.94   0.00
345158.55   4132148.77   0.00
341640.74   4122688.62   0.00
347973.31   4128768.03   0.00
346625.76   4133493.07   0.00
347687.28   4127382.47   0.00
342473.54   4131483.58   0.00
351478.25   4128015.83   0.00
347686.59   4127976.65   0.00
343200.42   4129723.67   0.00
342618.31   4123128.12   0.00
353191.84   4130857.27   0.00
349283.29   4130093.72   0.00
345634.36   4130794.49   0.00
345785.54   4129195.14   0.00
353138.41   4128746.86   0.00
347877.39   4136228.63   0.00
348711.34   4127018.78   0.00
343173.60   4124757.60   0.00
353077.43   4124222.94   0.00
346388.57   4123230.07   0.00
342884.93   4124111.16   0.00
344307.55   4123513.38   0.00
346537.63   4130708.36   0.00
349799.14   4134152.16   0.00
346208.54   4135917.21   0.00
345779.06   4128736.64   0.00
353841.00   4132613.02   0.00
342458.07   4130733.20   0.00
345101.84   4130090.18   0.00
346579.85   4130212.58   0.00
352057.70   4129400.42   0.00
352590.00   4128457.53   0.00
353882.42   4129660.61   0.00
346770.31   4128308.36   0.00
344301.62   4130107.15   0.00
346149.71   4134403.82   0.00
351912.48   4130515.97   0.00
347628.52   4131388.30   0.00
345603.73   4127070.68   0.00
347483.78   4133958.78   0.00
346871.73   4130134.19   0.00
346726.15   4135231.11   0.00
351564.19   4131212.04   0.00
345198.66   4127491.59   0.00
342178.71   4129915.16   0.00
348407.62   4125922.78   0.00
342966.78   4137979.26   0.00
347023.73   4131173.06   0.00
352029.77   4124867.78   0.00
348633.98   4130843.25   0.00
354704.03   4127786.14   0.00
353365.46   4129736.29   0.00
348946.53   4126726.46   0.00
346568.81   4129512.46   0.00
344953.90   4126230.60   0.00
345663.91   4124485.49   0.00
347637.67   4127746.86   0.00
341260.37   4130122.30   0.00
349096.34   4134452.10   0.00
352907.74   4128891.54   0.00
349641.91   4127465.40   0.00
339389.33   4130901.85   0.00
350587.76   4132824.24   0.00
347041.85   4127984.21   0.00
349375.63   4133897.08   0.00
342678.08   4131615.54   0.00
346527.76   4130766.87   0.00
339454.07   4130629.60   0.00
342291.96   4126929.78   0.00
349463.92   4129258.14   0.00
348761.39   4125032.79   0.00
345185.46   4131000.75   0.00
345983.59   4132607.31   0.00
347728.01   4129123.28   0.00
352866.72   4134150.07   0.00
348821.55   4132047.28   0.00
345828.38   4130501.40   0.00
347298.99   4136588.18   0.00
347456.80   4125808.70   0.00
351048.40   4125847.25   0.00
347279.15   4135664.42   0.00
345536.16   4132065.60   0.00
348843.04   4127540.24   0.00
352873.58   4130330.08   0.00
349294.63   4126490.55   0.00
349106.39   4128540.78   0.00
346980.68   4129925.37   0.00
343287.37   4135339.03   0.00
346773.96   4132058.16   0.00
348790.30   4132238.08   0.00
343198.55   4124962.52   0.00
355903.69   4137447.03   0.00
345631.01   4131398.14   0.00
350258.20   4128439.13   0.00
345978.82   4125997.44   0.00
348045.10   4127260.17   0.00
346460.79   4127408.59   0.00
351291.69   4132184.19   0.00
349682.10   4131817.49   0.00
348234.15   4126954.55   0.00
349061.47   4131980.02   0.00
352056.46   4126781.98   0.00
345505.85   4124682.91   0.00
350304.58   4133107.64   0.00
345187.72   4129535.44   0.00
346093.81   4130309.78   0.00
348185.81   4132012.62   0.00
345629.19   4128791.38   0.00
354824.04   4129583.28   0.00
344510.49   4128279.63   0.00
344819.40   4130208.08   0.00
346650.51   4128464.88   0.00
351764.76   4128129.70   0.00
351703.60   4131752.68   0.00
344418.19   4133195.11   0.00
348550.01   4129032.73   0.00
348559.21   4136426.23   0.00
345240.64   4127633.03   0.00
348423.98   4130617.72   0.00
352752.17   4134737.29   0.00
344196.29   4130406.56   0.00
348883.28   4134148.62   0.00
352851.17   4132446.60   0.00
348486.35   4126436.53   0.00
342621.33   4126431.86   0.00
351112.22   4125179.24   0.00
347434.85   4129319.34   0.00
350997.66   4132224.11   0.00
348906.56   4132316.52   0.00
345969.85   4130739.73   0.00
350841.61   4133447.06   0.00
352638.55   4132670.10   0.00
353326.63   4128798.95   0.00
345802.77   4125713.18   0.00
346792.76   4127808.16   0.00
354111.94   4128739.62   0.00
349688.68   4131205.21   0.00
350795.83   4128174.31   0.00
351447.43   4126540.86   0.00
349441.19   4128687.96   0.00
344278.37   4128983.14   0.00
342896.09   4130394.10   0.00
344851.03   4133166.07   0.00
349824.56   4129997.47   0.00
348738.04   4123583.13   0.00
346455.95   4129846.60   0.00
351526.87   4129741.62   0.00
345664.64   4132807.99   0.00
344896.74   4133506.56   0.00
348387.07   4125434.29   0.00
344670.37   4127522.62   0.00
343065.00   4135641.21   0.00
341147.12   4131203.49   0.00
350913.81   4133856.04   0.00
354565.39   4133082.02   0.00
347144.37   4130633.04   0.00
341897.72   4127798.06   0.00
348173.14   4127862.76   0.00
348771.09   4135406.20   0.00
352720.37   4134939.38   0.00
347470.30   4122997.83   0.00
345084.29   4126234.16   0.00
344623.61   4130889.83   0.00
346714.82   4133475.79   0.00
345000.12   4126023.11   0.00
354277.52   4136694.10   0.00
347964.56   4129513.71   0.00
346834.36   4130719.59   0.00
352065.78   4126166.77   0.00
349330.34   4128680.28   0.00
350993.60   4134232.61   0.00
348098.16   4122800.73   0.00
346181.35   4127366.04   0.00
348086.97   4128467.39   0.00
349130.99   4129414.32   0.00
351062.06   4129640.68   0.00
350483.26   4134545.93   0.00
345165.82   4128389.83   0.00
345961.47   4128965.44   0.00
351057.76   4133792.43   0.00
351001.46   4131746.36   0.00
345537.18   4133670.93   0.00
347298.15   4132008.38   0.00
352506.51   4128877.79   0.00
350204.88   4129798.26   0.00
347193.79   4131983.36   0.00
346079.19   4130418.86   0.00
348122.89   4130005.77   0.00
344043.20   4131358.36   0.00
347081.57   4132550.98   0.00
343877.00   4127614.81   0.00
349953.39   4131009.40   0.00
344094.10   4130021.55   0.00
354928.20   4132175.56   0.00
340988.71   4130127.22   0.00
344459.73   4127934.78   0.00
346466.67   4133808.15   0.00
345785.52   4125210.68   0.00
352095.95   4125444.85   0.00
348748.15   4125683.14   0.00
348745.96   4130624.89   0.00
349708.72   4131030.37   0.00
347041.71   4127803.15   0.00
351611.59   4131506.77   0.00
349333.44   4129581.84   0.00
355135.30   4129679.52   0.00
351244.21   4126449.54   0.00
351740.48   4130291.16   0.00
352303.42   4133888.71   0.00
348208.48   4129722.20   0.00
349024.60   4132433.10   0.00
349156.37   4137448.23   0.00
346817.84   4129997.47   0.00
345954.54   4133990.04   0.00
349473.53   4128549.47   0.00
348533.81   4124664.48   0.00
345464.32   4135349.13   0.00
343671.73   4128339.05   0.00
346313.82   4129876.75   0.00
348821.90   4134227.06   0.00
352519.43   4129988.82   0.00
348119.93   4131013.36   0.00
347128.16   4132385.51   0.00
344411.75   4120390.42   0.00
350706.60   4127788.92   0.00
344686.58   4125210.77   0.00
347913.81   4128219.57   0.00
346887.61   4128133.66   0.00
347288.29   4131494.30   0.00
344251.61   4125880.16   0.00
350051.27   4134109.05   0.00
351703.75   4120215.32   0.00
350314.75   4128173.23   0.00
348365.38   4122355.88   0.00
350958.29   4134349.30   0.00
348885.96   4129264.40   0.00
350899.00   4132481.02   0.00
347353.46   4132475.30   0.00
345329.71   4126300.03   0.00
352908.31   4124089.33   0.00
348646.67   4123021.24   0.00
348552.93   4133000.64   0.00
353274.18   4126905.26   0.00
345857.38   4128938.30   0.00
348166.57   4132841.66   0.00
344468.67   4125546.07   0.00
346229.66   4133550.56   0.00
351659.32   4133534.33   0.00
348631.35   4131216.94   0.00
346409.75   4131931.97   0.00
342856.95   4127558.98   0.00
347806.94   4129447.54   0.00
350017.33   4133858.31   0.00
351394.89   4127400.13   0.00
354209.36   4131042.34   0.00
343763.63   4124466.56   0.00
348103.68   4129006.46   0.00
340889.49   4133799.92   0.00
354834.15   4132100.67   0.00
346044.89   4132643.72   0.00
348021.99   4129337.07   0.00
349133.14   4130667.71   0.00
350854.77   4126482.71   0.00
346376.64   4135046.00   0.00
344288.11   4129226.64   0.00
347606.43   4132184.64   0.00
352474.93   4129995.57   0.00
346809.73   4135118.19   0.00
343029.32   4133820.23   0.00
345611.76   4132257.39   0.00
350060.05   4132007.99   0.00
346655.91   4133921.86   0.00
350113.02   4130917.26   0.00
348609.84   4135181.70   0.00
349142.39   4130427.33   0.00
345282.61   4131860.76   0.00
344285.50   4127829.71   0.00
344534.13   4129162.67   0.00
341899.59   4124977.86   0.00
350457.30   4134130.63   0.00
348684.98   4129221.03   0.00
346113.62   4131559.93   0.00
347444.32   4124055.05   0.00
349198.78   4133643.70   0.00
339441.90   4132891.75   0.00
354828.79   4129410.97   0.00
352994.89   4128487.08   0.00
353542.69   4126651.63   0.00
345846.97   4127049.21   0.00
355236.27   4124830.01   0.00
350939.64   4125484.60   0.00
351629.52   4121527.53   0.00
342162.58   4130794.56   0.00
343140.54   4132328.65   0.00
350802.06   4127747.50   0.00
350501.48   4124686.81   0.00
339858.86   4132555.77   0.00
346982.21   4132632.31   0.00
350902.54   4127103.36   0.00
354450.65   4128031.51   0.00
345790.39   4136219.87   0.00
345412.07   4130865.51   0.00
343983.87   4132431.55   0.00
347792.98   4128090.83   0.00
344185.24   4125410.28   0.00
344346.71   4125822.29   0.00
354558.84   4132753.86   0.00
348955.30   4131963.59   0.00
347502.41   4127589.11   0.00
347163.10   4127663.48   0.00
354392.89   4129099.46   0.00
348072.96   4127733.23   0.00
349782.51   4131702.78   0.00
350058.38   4135625.91   0.00
347660.62   4124388.76   0.00
350640.50   4126876.61   0.00
347999.37   4133584.63   0.00
352327.56   4132535.64   0.00
352406.86   4131605.53   0.00
355352.90   4130487.72   0.00
347550.97   4131673.57   0.00
350037.83   4125797.94   0.00
346843.55   4128002.54   0.00
350457.77   4126065.01   0.00
348025.10   4131854.24   0.00
348547.53   4125237.11   0.00
349882.18   4135834.27   0.00
353711.63   4134567.86   0.00
349978.89   4131713.14   0.00
351061.81   4131936.24   0.00
346550.05   4132280.69   0.00
350956.09   4135095.94   0.00
346251.93   4135117.54   0.00
349331.24   4131015.32   0.00
348965.20   4129878.84   0.00
351725.50   4125035.98   0.00
347908.50   4131706.25   0.00
345839.06   4125993.82   0.00
346464.04   4135156.98   0.00
347166.89   4130847.41   0.00
345532.07   4135072.40   0.00
352166.92   4130852.18   0.00
347708.85   4122514.90   0.00
354901.80   4131170.83   0.00
353415.53   4128153.68   0.00
343918.40   4133978.80   0.00
347098.46   4133687.61   0.00
344580.34   4132766.14   0.00
347044.26   4131896.42   0.00
345901.78   4120722.46   0.00
347468.36   4130144.25   0.00
351703.08   4124346.67   0.00
349779.97   4130056.12   0.00
350534.13   4128564.03   0.00
347054.73   4129317.25   0.00
343030.59   4131243.51   0.00
349692.16   4130027.05   0.00
343953.32   4127401.85   0.00
349067.55   4128753.21   0.00
342668.62   4131370.03   0.00
347332.51   4130692.67   0.00
351891.38   4121176.07   0.00
346419.57   4129816.03   0.00
355731.97   4129971.66   0.00
344646.49   4133087.40   0.00
350448.06   4129215.87   0.00
347549.55   4129849.60   0.00
348706.54   4138280.12   0.00
346301.27   4129808.69   0.00
345076.68   4132941.42   0.00
341407.88   4128104.63   0.00
347606.44   4128970.26   0.00
343398.07   4128594.88   0.00
356180.80   4131318.85   0.00
346748.80   4131530.77   0.00
348494.55   4128951.76   0.00
341952.94   4133843.35   0.00
346311.35   4132599.96   0.00
354068.99   4129895.29   0.00
349586.01   4130013.76   0.00
347762.02   4127861.57   0.00
352905.23   4131034.90   0.00
351594.65   4128262.10   0.00
349440.53   4131329.93   0.00
348908.66   4126572.45   0.00
349858.63   4131535.26   0.00
351239.07   4124935.20   0.00
343141.24   4126923.22   0.00
347723.24   4129956.93   0.00
352633.73   4130434.03   0.00
351957.62   4130948.25   0.00
343953.65   4131408.96   0.00
349776.63   4129627.22   0.00
352590.84   4132225.82   0.00
350725.95   4136167.43   0.00
346446.22   4129031.45   0.00
343816.98   4130415.93   0.00
349197.48   4127749.51   0.00
347218.80   4131259.01   0.00
351343.66   4127857.65   0.00
346239.90   4127121.44   0.00
347993.86   4130824.73   0.00
355284.50   4130041.61   0.00
345371.53   4134356.51   0.00
347366.90   4125953.45   0.00
348776.96   4129513.12   0.00
347076.21   4133097.64   0.00
348615.46   4125874.18   0.00
349886.78   4129812.32   0.00
355796.60   4134362.48   0.00
344644.50   4129232.78   0.00
345124.47   4129213.21   0.00
346463.78   4137724.52   0.00
353130.30   4134329.85   0.00
342708.04   4131532.53   0.00
348586.11   4129787.19   0.00
348319.69   4135305.85   0.00
348840.09   4132613.06   0.00
348592.99   4124257.78   0.00
348892.55   4130273.43   0.00
348496.42   4129743.04   0.00
348023.99   4124579.57   0.00
344322.80   4130690.09   0.00
352511.20   4126612.10   0.00
345738.55   4131822.95   0.00
346980.00   4123418.44   0.00
340604.67   4133421.81   0.00
346915.89   4133934.67   0.00
345490.08   4131268.02   0.00
347682.36   4130235.11   0.00
343087.31   4125566.90   0.00
351840.01   4134284.64   0.00
353574.78   4126000.57   0.00
345111.13   4132387.60   0.00
353743.97   4127665.39   0.00
347902.83   4128354.58   0.00
342344.19   4122541.64   0.00
348521.52   4128565.76   0.00
344796.51   4124724.76   0.00
346883.51   4132816.11   0.00
350517.84   4132262.63   0.00
347423.87   4135604.24   0.00
353946.62   4129560.49   0.00
351519.86   4130478.55   0.00
347219.81   4126743.13   0.00
344478.71   4134711.50   0.00
345347.86   4131947.44   0.00
349886.86   4132417.08   0.00
348635.85   4130727.85   0.00
350447.76   4130203.75   0.00
348562.79   4129841.89   0.00
351147.31   4128452.12   0.00
345207.13   4124665.89   0.00
350997.70   4129656.85   0.00
347441.57   4129923.86   0.00
349655.71   4136527.94   0.00
347611.89   4132986.72   0.00
349917.93   4129625.28   0.00
344927.93   4136108.90   0.00
345985.91   4130638.68   0.00
346601.84   4129543.91   0.00
352166.51   4131684.15   0.00
346152.90   4131782.89   0.00
343772.77   4129397.84   0.00
347827.72   4129239.06   0.00
346084.29   4129511.37   0.00
348906.95   4130273.29   0.00
342201.24   4127999.22   0.00
346873.27   4124789.27   0.00
348262.40   4133647.50   0.00
348589.84   4128576.07   0.00
348018.60   4131983.73   0.00
347460.25   4128120.00   0.00
344921.26   4128576.23   0.00
344279.46   4127163.71   0.00
345602.23   4132813.07   0.00
354343.01   4130331.85   0.00
352054.75   4132695.94   0.00
352948.80   4131312.48   0.00
352514.62   4130254.41   0.00
350951.58   4130993.87   0.00
348182.42   4129178.32   0.00
346812.90   4135716.25   0.00
351809.66   4128148.32   0.00
350738.86   4131225.94   0.00
347623.89   4134761.83   0.00
349186.42   4131701.36   0.00
351578.43   4124653.10   0.00
352603.27   4129692.20   0.00
342253.51   4127977.47   0.00
346006.46   4132170.95   0.00
345421.87   4127497.64   0.00
347823.59   4127059.69   0.00
347608.66   4127650.25   0.00
354085.87   4131415.62   0.00
347955.97   4132016.26   0.00
349572.32   4127970.20   0.00
355434.61   4129283.11   0.00
345146.14   4131225.53   0.00
347569.38   4133319.68   0.00
350060.42   4124894.00   0.00
348836.60   4129594.48   0.00
352617.96   4131281.82   0.00
348240.55   4126744.20   0.00
345042.64   4128444.08   0.00
350368.50   4131031.12   0.00
343133.06   4127013.05   0.00
353832.46   4132246.60   0.00
347949.91   4131765.29   0.00
347461.53   4125112.09   0.00
349537.97   4131798.44   0.00
345429.02   4128380.49   0.00
349821.98   4127156.94   0.00
348939.03   4131466.04   0.00
349936.58   4122021.17   0.00
344065.77   4128439.50   0.00
347339.60   4126909.08   0.00
352241.35   4126452.22   0.00
353051.49   4129788.66   0.00
346927.92   4131324.60   0.00
350615.39   4130024.52   0.00
349282.66   4132000.98   0.00
348657.59   4129645.70   0.00
348971.32   4127646.38   0.00
348098.88   4131320.09   0.00
350401.97   4132630.80   0.00
350196.58   4127879.80   0.00
350608.68   4131937.40   0.00
352872.70   4135183.21   0.00
350632.97   4133985.62   0.00
344183.56   4128593.03   0.00
348056.55   4129860.27   0.00
344730.57   4128058.72   0.00
341165.43   4130015.20   0.00
348906.46   4125511.48   0.00
349359.85   4133924.39   0.00
343201.34   4135536.90   0.00
348758.61   4124978.96   0.00
347514.13   4124980.52   0.00
342825.94   4132450.82   0.00
349598.07   4134013.70   0.00
344422.57   4129718.00   0.00
349136.35   4136564.12   0.00
352248.46   4129742.56   0.00
349146.45   4133385.17   0.00
343713.26   4132795.59   0.00
347142.05   4130889.87   0.00
345275.95   4129616.73   0.00
344530.86   4131460.39   0.00
344048.76   4127689.34   0.00
350698.26   4131043.23   0.00
344470.03   4130520.62   0.00
341935.67   4128197.44   0.00
345938.37   4126932.97   0.00
344925.92   4131545.00   0.00
344183.04   4135321.78   0.00
347885.36   4134036.72   0.00
349204.63   4131671.62   0.00
349419.13   4130242.73   0.00
342631.77   4132964.12   0.00
346366.02   4129964.17   0.00
348519.96   4124077.74   0.00
348494.04   4130144.58   0.00
350294.79   4129578.22   0.00
346043.45   4124717.16   0.00
347216.77   4137166.92   0.00
343726.85   4135475.85   0.00
354655.75   4130771.82   0.00
349045.67   4134526.25   0.00
347733.33   4136116.01   0.00
341065.17   4127499.03   0.00
344273.97   4125759.23   0.00
349386.08   4129244.07   0.00
347491.71   4123445.43   0.00
344886.52   4122024.75   0.00
345103.82   4130216.96   0.00
341979.76   4132558.44   0.00
356523.46   4126898.15   0.00
349713.48   4137068.21   0.00
345963.37   4131872.45   0.00
346816.47   4130232.48   0.00
346153.22   4128040.27   0.00
349562.33   4127065.43   0.00
348866.53   4128342.09   0.00
346492.22   4130541.29   0.00
347865.70   4133011.23   0.00
345856.47   4122782.37   0.00
349678.90   4132642.49   0.00
347793.07   4134814.39   0.00
355639.80   4130779.76   0.00
343370.30   4126918.49   0.00
348333.48   4131714.09   0.00
345739.99   4128367.22   0.00
345517.16   4136057.27   0.00
345739.40   4131608.95   0.00
346020.70   4132378.46   0.00
347562.47   4130946.59   0.00
350321.20   4125007.83   0.00
349404.83   4125739.72   0.00
348342.56   4130405.58   0.00
345155.47   4130971.98   0.00
349072.65   4126622.69   0.00
354431.40   4128517.98   0.00
346005.89   4132099.53   0.00
346193.94   4131777.57   0.00
346209.61   4132419.22   0.00
347818.93   4134661.11   0.00
341834.22   4128075.38   0.00
346674.54   4135350.07   0.00
341230.32   4132620.35   0.00
345293.42   4131667.57   0.00
351763.30   4129363.42   0.00
344928.73   4130963.87   0.00
343091.21   4127055.52   0.00
345982.59   4129151.21   0.00
345457.46   4135347.72   0.00
345603.53   4130046.18   0.00
349857.39   4128977.53   0.00
347061.46   4126777.07   0.00
346296.76   4126182.27   0.00
341841.88   4132130.57   0.00
347255.91   4132274.46   0.00
343806.10   4125866.91   0.00
342038.74   4125693.00   0.00
348392.21   4125478.03   0.00
344857.52   4133375.85   0.00
349405.49   4131924.94   0.00
350365.51   4132071.16   0.00
347969.40   4133549.46   0.00
354720.66   4127654.60   0.00
351226.91   4128061.15   0.00
347414.23   4133247.88   0.00
344489.98   4131991.49   0.00
350602.64   4128987.19   0.00
346392.69   4134036.35   0.00
348644.64   4127605.45   0.00
350167.05   4133114.08   0.00
348089.56   4125906.39   0.00
343030.94   4129825.00   0.00
346793.70   4134052.38   0.00
351729.27   4129318.70   0.00
352005.27   4131175.14   0.00
350277.30   4131062.31   0.00
347165.74   4125293.94   0.00
348587.55   4125369.51   0.00
348348.88   4131186.87   0.00
347839.66   4129350.55   0.00
343493.35   4131187.34   0.00
342949.80   4127131.12   0.00
343115.75   4132003.94   0.00
347792.01   4133779.54   0.00
348283.41   4129202.69   0.00
351693.21   4128308.13   0.00
345166.82   4127771.32   0.00
351052.42   4128226.03   0.00
349193.99   4131032.48   0.00
353675.19   4127423.24   0.00
347036.38   4132530.53   0.00
347301.13   4128242.82   0.00
341224.38   4130783.41   0.00
348168.46   4130818.33   0.00
344119.39   4130253.24   0.00
354152.55   4128025.73   0.00
347418.08   4127867.53   0.00
354981.91   4133257.98   0.00
349049.66   4129922.64   0.00
347594.06   4135025.49   0.00
355797.19   4131145.63   0.00
351200.62   4127990.61   0.00
346256.86   4129845.70   0.00
346455.93   4130213.47   0.00
351057.82   4126565.11   0.00
346132.76   4122960.61   0.00
345284.69   4125366.72   0.00
344012.70   4132755.69   0.00
346473.04   4132209.94   0.00
347148.24   4132325.18   0.00
342621.70   4135852.03   0.00
344391.44   4125779.31   0.00
343526.70   4127652.31   0.00
350943.64   4131668.53   0.00
345204.71   4132995.16   0.00
343998.48   4129604.87   0.00
344701.86   4128360.46   0.00
350493.68   4131569.10   0.00
348493.88   4132606.49   0.00
344777.83   4131296.98   0.00
347875.69   4130051.00   0.00
349344.08   4130385.34   0.00
350744.64   4135209.81   0.00
345581.89   4128848.96   0.00
344050.17   4129787.01   0.00
349931.65   4126135.86   0.00
347614.30   4134968.04   0.00
346543.12   4131700.65   0.00
345919.50   4123793.18   0.00
343726.37   4125579.90   0.00
351618.57   4130518.46   0.00
351218.78   4130768.58   0.00
353692.37   4128594.64   0.00
341959.11   4131981.44   0.00
349962.92   4124563.24   0.00
349664.67   4128365.71   0.00
354034.97   4128862.88   0.00
350979.83   4125528.31   0.00
345667.71   4132523.81   0.00
348896.03   4129655.39   0.00
348243.62   4126659.11   0.00
351342.35   4133754.32   0.00
346172.59   4122780.23   0.00
348070.41   4129598.78   0.00
346046.22   4133789.89   0.00
347139.57   4127514.51   0.00
347257.97   4127661.80   0.00
345512.81   4134831.54   0.00
346853.42   4133823.15   0.00
346222.68   4137782.20   0.00
348923.46   4133152.35   0.00
348944.31   4123102.41   0.00
343805.76   4131177.22   0.00
348007.91   4125358.55   0.00
348114.31   4134798.34   0.00
347176.32   4130378.15   0.00
346385.02   4132222.63   0.00
348997.57   4125106.34   0.00
346235.50   4132356.12   0.00
347041.96   4131196.03   0.00
346735.58   4126861.98   0.00
345071.55   4129185.56   0.00
347396.50   4129052.43   0.00
351763.46   4130495.51   0.00
350181.30   4127106.76   0.00
351024.19   4123596.83   0.00
344351.76   4128479.67   0.00
344020.87   4127681.52   0.00
348684.41   4133675.99   0.00
345076.83   4129094.45   0.00
351166.33   4134115.05   0.00
353620.00   4132794.56   0.00
350462.47   4126951.26   0.00
352434.74   4131773.01   0.00
341581.54   4128346.97   0.00
350207.92   4132941.84   0.00
349309.63   4127760.62   0.00
343811.68   4129145.86   0.00
345756.97   4136180.28   0.00
350111.42   4137964.19   0.00
342860.92   4133421.47   0.00
344462.43   4127757.38   0.00
347747.14   4123622.58   0.00
350401.89   4130790.70   0.00
350232.94   4126783.96   0.00
345675.18   4131095.88   0.00
340720.44   4134784.57   0.00
344955.06   4130139.40   0.00
349981.37   4133057.27   0.00
354748.30   4131822.38   0.00
346022.09   4128851.60   0.00
352544.66   4133481.80   0.00
346137.18   4131061.98   0.00
347058.54   4128762.36   0.00
351609.32   4134491.74   0.00
345108.59   4135211.77   0.00
346685.28   4126947.74   0.00
352551.23   4130498.44   0.00
349019.00   4130045.69   0.00
348530.20   4131418.17   0.00
347564.06   4130342.66   0.00
347013.26   4130347.45   0.00
354677.13   4128589.95   0.00
344213.20   4130840.18   0.00
349580.26   4129392.02   0.00
342615.83   4122231.66   0.00
343929.89   4129406.80   0.00
347223.58   4126314.86   0.00
349088.08   4126239.68   0.00
347585.25   4129806.25   0.00
345814.79   4122606.27   0.00
350191.01   4127159.26   0.00
348554.96   4133614.62   0.00
348824.65   4123517.79   0.00
345817.85   4127844.06   0.00
350431.14   4125715.78   0.00
342303.74   4133917.65   0.00
345710.99   4130994.45   0.00
350954.68   4131755.94   0.00
351135.66   4132291.07   0.00
347354.43   4132469.11   0.00
354824.94   4130455.54   0.00
340703.99   4133339.55   0.00
353519.68   4131056.37   0.00
350959.48   4128659.50   0.00
343247.24   4128299.16   0.00
354263.80   4134439.95   0.00
349051.55   4128459.83   0.00
355234.83   4129017.70   0.00
350771.65   4126693.83   0.00
351258.66   4131210.62   0.00
348511.33   4128144.04   0.00
347922.19   4127618.41   0.00
351699.05   4131761.42   0.00
349577.69   4133031.29   0.00
344354.36   4125027.89   0.00
350047.96   4134868.57   0.00
346893.46   4132030.03   0.00
341784.16   4129621.17   0.00
351847.09   4127111.99   0.00
351984.42   4128404.43   0.00
348344.86   4134376.02   0.00
351641.24   4125443.29   0.00
348269.81   4135506.27   0.00
347195.17   4128859.15   0.00
348964.70   4129134.23   0.00
350479.09   4130504.80   0.00
350041.25   4131420.45   0.00
343178.93   4131776.02   0.00
348544.56   4135894.56   0.00
349002.14   4131397.98   0.00
345888.29   4127881.42   0.00
348732.79   4127837.16   0.00
349544.86   4129276.67   0.00
348728.03   4125275.73   0.00
346252.60   4125725.17   0.00
348561.86   4123715.27   0.00
351218.27   4128295.57   0.00
356134.82   4130348.93   0.00
353812.59   4123520.15   0.00
347727.11   4130284.13   0.00
345550.35   4130912.07   0.00
344595.41   4131448.39   0.00
353597.30   4135974.50   0.00
346693.09   4132101.17   0.00
352399.79   4129080.36   0.00
351968.87   4130236.08   0.00
340312.17   4135303.46   0.00
344919.76   4127354.27   0.00
347623.85   4132528.05   0.00
347473.25   4133681.82   0.00
348391.94   4127124.55   0.00
347800.87   4133018.76   0.00
347538.58   4134391.52   0.00
351359.71   4130689.56   0.00
346179.84   4132115.14   0.00
342954.39   4129293.98   0.00
346494.71   4126556.45   0.00
345376.15   4131806.17   0.00
349925.57   4127732.86   0.00
343809.34   4133431.20   0.00
352370.98   4127800.49   0.00
352794.10   4129295.74   0.00
351647.58   4134047.88   0.00
347927.94   4124279.88   0.00
349831.92   4136964.19   0.00
353667.24   4130653.13   0.00
353657.15   4125004.73   0.00
349041.35   4134610.35   0.00
344877.45   4125787.85   0.00
352634.57   4125351.35   0.00
340984.84   4129797.30   0.00
347708.94   4127472.56   0.00
340573.27   4131374.28   0.00
341664.16   4135925.25   0.00
346148.64   4125387.23   0.00
342885.42   4132530.72   0.00
350805.43   4128064.47   0.00
351811.86   4128787.12   0.00
345770.97   4130606.99   0.00
349813.87   4128952.40   0.00
345659.01   4123241.51   0.00
349034.36   4124229.35   0.00
346244.73   4131269.68   0.00
349846.80   4125681.88   0.00
355415.07   4136906.93   0.00
351685.33   4131986.59   0.00
346170.13   4136322.82   0.00
342350.78   4125259.53   0.00
345735.96   4129365.12   0.00
345986.75   4123206.39   0.00
347292.15   4130577.21   0.00
347147.25   4132607.71   0.00
349573.96   4126574.81   0.00
346921.70   4128219.85   0.00
351473.20   4128416.68   0.00
350340.76   4130316.99   0.00
349052.76   4132044.65   0.00
350075.30   4126279.17   0.00
353166.93   4133126.34   0.00
352642.40   4129850.99   0.00
349689.41   4128787.77   0.00
350735.93   4127922.78   0.00
346250.22   4130758.41   0.00
349816.12   4130049.56   0.00
343946.63   4126099.35   0.00
349268.05   4131184.66   0.00
349386.13   4132205.63   0.00
345001.10   4133531.90   0.00
348209.27   4134155.18   0.00
347882.68   4130996.71   0.00
345483.73   4130781.84   0.00
342260.85   4129249.36   0.00
347690.31   4139214.52   0.00
351700.68   4132656.91   0.00
349310.06   4128438.68   0.00
347423.26   4128103.14   0.00
343013.33   4131422.18   0.00
348216.50   4131073.76   0.00
349861.30   4131806.80   0.00
344877.32   4127265.97   0.00
343368.50   4130483.05   0.00
348944.23   4130616.45   0.00
350359.30   4129433.85   0.00
355198.41   4133230.23   0.00
350576.00   4129024.49   0.00
349138.69   4130362.42   0.00
350748.68   4128841.95   0.00
346337.68   4133047.69   0.00
344218.49   4124363.88   0.00
348684.58   4127690.97   0.00
348508.99   4130879.16   0.00
347236.10   4124353.99   0.00
344664.97   4130032.11   0.00
342597.94   4126027.85   0.00
343002.82   4137043.54   0.00
351583.29   4127229.93   0.00
345215.94   4134476.84   0.00
346535.16   4123597.01   0.00
344056.77   4131495.17   0.00
344486.74   4122367.36   0.00
345132.40   4128149.71   0.00
348609.84   4122819.68   0.00
345084.23   4123304.61   0.00
345636.85   4133620.49   0.00
343596.40   4132518.80   0.00
348178.24   4123843.55   0.00
350456.17   4134471.10   0.00
346834.32   4125188.20   0.00
346261.48   4128155.97   0.00
350843.24   4127449.35   0.00
353585.72   4123553.80   0.00
342995.33   4127110.11   0.00
353639.98   4127224.02   0.00
345146.51   4129529.48   0.00
349952.39   4134415.99   0.00
349406.72   4124547.61   0.00
346862.33   4130267.96   0.00
347292.49   4123691.39   0.00
355109.20   4125949.85   0.00
348027.61   4125067.78   0.00
348547.28   4130684.60   0.00
348732.37   4126511.12   0.00
346719.71   4134167.31   0.00
343206.16   4125341.00   0.00
345123.20   4134860.02   0.00
347680.24   4127139.77   0.00
348788.34   4134420.49   0.00
348659.81   4132593.66   0.00
352617.45   4126091.25   0.00
347314.82   4130606.63   0.00
347323.63   4129903.69   0.00
348104.51   4124347.70   0.00
348329.90   4127834.43   0.00
349042.14   4133812.86   0.00
351212.51   4123793.98   0.00
346584.66   4131519.34   0.00
353269.91   4130012.97   0.00
348831.36   4128584.99   0.00
349087.47   4132804.29   0.00
349079.52   4130834.48   0.00
349116.79   4126822.55   0.00
348741.31   4128407.05   0.00
347166.68   4129164.14   0.00
351973.98   4133227.86   0.00
350948.73   4130222.48   0.00
347710.05   4125657.79   0.00
346934.15   4133052.02   0.00
346684.96   4126475.20   0.00
352149.97   4126867.82   0.00
348277.50   4130990.61   0.00
353188.24   4134045.84   0.00
344100.03   4137652.81   0.00
349364.88   4127531.96   0.00
347320.09   4128465.71   0.00
348588.55   4132580.50   0.00
350648.86   4126843.02   0.00
352403.78   4132159.16   0.00
350162.37   4127939.26   0.00
348717.48   4131077.11   0.00
347951.52   4134999.55   0.00
346231.67   4133738.98   0.00
349346.02   4130558.65   0.00
348415.92   4129157.37   0.00
348739.14   4136543.40   0.00
350508.33   4131010.37   0.00
348405.17   4129099.50   0.00
345078.93   4126142.95   0.00
348751.66   4133167.79   0.00
346288.72   4129776.17   0.00
354380.47   4127312.94   0.00
348078.18   4133148.29   0.00
350399.16   4124252.80   0.00
345447.13   4133771.11   0.00
352388.76   4129123.51   0.00
344881.38   4131689.78   0.00
344497.71   4127243.55   0.00
349084.14   4127113.03   0.00
345963.10   4133119.07   0.00
350655.66   4123184.73   0.00
344512.99   4130610.79   0.00
347356.28   4125108.79   0.00
348470.20   4127260.07   0.00
343072.13   4129991.05   0.00
346231.01   4130095.69   0.00
342899.92   4133980.14   0.00
348830.07   4128836.49   0.00
345463.86   4129229.38   0.00
349208.35   4131242.46   0.00
348800.11   4133394.51   0.00
355475.56   4126221.31   0.00
349541.30   4132875.01   0.00
351032.30   4131236.31   0.00
347384.86   4120447.25   0.00
342619.19   4132256.12   0.00
348997.11   4132839.34   0.00
342864.29   4126759.44   0.00
349412.02   4127134.10   0.00
355618.25   4124693.05   0.00
349479.49   4126352.70   0.00
347777.13   4126345.21   0.00
348443.09   4121472.64   0.00
347411.79   4127305.92   0.00
347845.63   4131756.05   0.00
344415.61   4131298.62   0.00
345484.32   4127505.56   0.00
346127.07   4123617.18   0.00
348640.06   4131497.29   0.00
351829.58   4130705.28   0.00
348442.21   4129815.54   0.00
344054.07   4135028.54   0.00
344669.17   4127350.28   0.00
352233.15   4125031.83   0.00
347686.44   4132398.73   0.00
347769.09   4130071.33   0.00
346939.45   4131123.54   0.00
352084.04   4124616.45   0.00
352387.40   4132281.00   0.00
351594.78   4128323.94   0.00
345116.11   4130344.90   0.00
347595.27   4133582.59   0.00
346968.63   4133129.40   0.00
346409.94   4127364.11   0.00
345006.03   4126209.12   0.00
348525.87   4126845.55   0.00
351456.76   4131861.61   0.00
347172.72   4134125.99   0.00
345919.56   4126317.64   0.00
348473.37   4136133.16   0.00
345674.41   4125840.92   0.00
345444.05   4126154.54   0.00
347354.45   4133196.31   0.00
349588.34   4130775.87   0.00
347456.32   4136269.02   0.00
347853.59   4126926.51   0.00
349638.06   4128203.65   0.00
345873.08   4129295.93   0.00
349116.89   4132593.64   0.00
349850.46   4128245.26   0.00
350989.51   4124510.25   0.00
348984.56   4130112.20   0.00
347489.85   4135738.29   0.00
349099.21   4120361.78   0.00
348132.05   4129983.34   0.00
348179.24   4131251.21   0.00
343788.75   4130005.32   0.00
343809.35   4129117.14   0.00
342429.71   4128403.08   0.00
345995.54   4123883.22   0.00
350726.28   4131035.89   0.00
350820.99   4135908.08   0.00
347189.21   4127885.55   0.00
346238.92   4135083.22   0.00
348817.41   4132257.30   0.00
354697.59   4129851.26   0.00
350836.95   4125669.53   0.00
349574.44   4131265.35   0.00
345101.02   4131008.79   0.00
352015.27   4129136.10   0.00
349994.56   4130564.18   0.00
347431.86   4132063.67   0.00
347606.19   4124006.62   0.00
349855.24   4124946.00   0.00
346195.36   4125195.94   0.00
349733.71   4123488.88   0.00
347231.50   4126097.33   0.00
343868.67   4132038.52   0.00
349242.49   4128563.67   0.00
346389.64   4136046.58   0.00
347429.23   4132463.54   0.00
351212.28   4131857.89   0.00
346931.78   4134470.99   0.00
345008.54   4134174.34   0.00
343740.19   4127703.30   0.00
350630.19   4125288.59   0.00
342332.87   4129266.15   0.00
347912.62   4125499.11   0.00
350699.16   4125514.82   0.00
349725.42   4126218.04   0.00
343725.79   4136946.66   0.00
345294.32   4131051.06   0.00
345625.21   4133410.96   0.00
354563.80   4132697.10   0.00
352011.67   4130646.61   0.00
342834.22   4134959.57   0.00
344171.86   4132526.29   0.00
351202.93   4130017.03   0.00
351084.52   4133320.00   0.00
343511.91   4130746.34   0.00
341026.22   4123966.85   0.00
341032.29   4129816.17   0.00
349665.75   4124421.76   0.00
352298.26   4130493.09   0.00
353490.15   4128678.71   0.00
347509.91   4133772.93   0.00
342463.28   4129159.84   0.00
348329.04   4134643.24   0.00
344526.16   4129996.45   0.00
347012.52   4132790.20   0.00
351133.23   4132971.09   0.00
345416.12   4133821.92   0.00
344364.70   4134457.77   0.00
351360.55   4130770.71   0.00
343866.71   4128047.41   0.00
347270.56   4129561.33   0.00
347994.96   4131981.84   0.00
350466.44   4128517.47   0.00
350646.16   4132660.15   0.00
346371.27   4133982.32   0.00
345388.22   4130776.77   0.00
348159.81   4130636.86   0.00
353786.07   4124948.67   0.00
352211.45   4133082.75   0.00
353717.71   4132400.36   0.00
356999.49   4127662.89   0.00
351227.48   4129456.44   0.00
351500.19   4130430.14   0.00
344369.75   4134168.84   0.00
351314.04   4127078.38   0.00
344647.50   4129449.72   0.00
344905.56   4132374.38   0.00
349642.74   4134756.60   0.00
344857.73   4123565.36   0.00
345757.63   4132131.31   0.00
345595.21   4127501.15   0.00
348212.71   4129259.27   0.00
344999.09   4126178.93   0.00
344269.64   4129519.95   0.00
345137.06   4126194.62   0.00
348717.18   4124737.03   0.00
346712.37   4133745.40   0.00
351165.79   4131358.28   0.00
352245.03   4131069.70   0.00
349203.28   4129461.87   0.00
345350.92   4127559.81   0.00
352547.23   4134673.44   0.00
345582.93   4134880.22   0.00
352647.70   4129081.26   0.00
347363.71   4125394.39   0.00
346063.15   4130809.03   0.00
348372.05   4130297.10   0.00
353834.71   4133409.77   0.00
350748.47   4126472.98   0.00
350377.80   4127855.24   0.00
344346.98   4129441.90   0.00
350821.29   4127194.48   0.00
347000.11   4133637.89   0.00
348074.52   4129480.73   0.00
344167.38   4130057.91   0.00
345498.47   4128296.21   0.00
349590.18   4127241.81   0.00
345733.72   4135910.14   0.00
349524.39   4134137.54   0.00
351952.29   4134191.01   0.00
353249.18   4131970.11   0.00
353300.13   4133148.06   0.00
345953.44   4132450.66   0.00
351222.16   4125023.25   0.00
346107.11   4131588.28   0.00
346713.80   4125552.44   0.00
345674.05   4127206.81   0.00
349955.41   4135520.10   0.00
346377.17   4133497.47   0.00
342539.66   4128862.29   0.00
349858.92   4125340.63   0.00
347247.57   4133080.39   0.00
340944.46   4133778.93   0.00
351088.22   4128991.71   0.00
348528.42   4128553.35   0.00
346630.51   4128314.99   0.00
348393.38   4129037.90   0.00
353862.64   4134628.42   0.00
348235.87   4128592.73   0.00
344119.71   4130629.74   0.00
346471.69   4130940.59   0.00
347066.11   4128655.48   0.00
352204.62   4127671.24   0.00
346329.16   4122760.09   0.00
351753.82   4134013.39   0.00
349626.59   4129297.07   0.00
349163.61   4134387.05   0.00
343878.31   4130090.24   0.00
351814.56   4128252.98   0.00
349459.78   4129527.30   0.00
349048.05   4134569.77   0.00
349739.03   4125466.51   0.00
351608.09   4131571.16   0.00
347590.75   4130849.28   0.00
349280.40   4127273.65   0.00
346089.20   4125636.01   0.00
342679.52   4137537.03   0.00
350764.80   4132939.14   0.00
349224.01   4132469.85   0.00
351700.41   4127027.00   0.00
347990.28   4127327.97   0.00
348260.47   4123912.57   0.00
348693.94   4129834.80   0.00
349833.71   4132752.95   0.00
349795.41   4125756.72   0.00
354726.61   4129774.40   0.00
350768.85   4125119.98   0.00
353227.47   4125890.06   0.00
347144.63   4133645.77   0.00
348781.48   4131195.19   0.00
344674.01   4133467.18   0.00
346138.80   4134163.79   0.00
346094.97   4124903.04   0.00
340049.21   4131268.22   0.00
348100.09   4132793.59   0.00
346564.64   4130682.31   0.00
350318.53   4130329.21   0.00
343716.84   4129423.25   0.00
346104.50   4126335.80   0.00
342584.43   4128456.80   0.00
345997.15   4133551.19   0.00
345692.11   4126927.97   0.00
347402.10   4129221.75   0.00
349854.85   4132675.88   0.00
350234.04   4133642.85   0.00
341875.59   4134298.70   0.00
356490.63   4126043.35   0.00
344970.63   4134563.91   0.00
350520.45   4127234.90   0.00
347938.83   4125880.59   0.00
347305.75   4124812.30   0.00
352509.07   4132873.64   0.00
348264.30   4129561.29   0.00
349381.55   4128953.59   0.00
342790.23   4129826.12   0.00
344648.90   4130472.31   0.00
349902.30   4124357.75   0.00
347235.68   4129206.01   0.00
349774.28   4129870.49   0.00
347399.15   4132980.33   0.00
347495.71   4125175.71   0.00
348708.07   4130117.64   0.00
347399.11   4130909.03   0.00
350295.14   4130314.54   0.00
342757.34   4132120.22   0.00
346477.93   4125680.73   0.00
344842.87   4130887.33   0.00
341718.01   4131864.04   0.00
356838.39   4131190.76   0.00
347164.59   4129302.90   0.00
351857.80   4134822.06   0.00
348556.42   4128458.98   0.00
350147.93   4129950.98   0.00
351776.67   4123793.34   0.00
342945.39   4131931.81   0.00
345971.34   4129437.81   0.00
348013.34   4132762.50   0.00
346953.55   4133196.05   0.00
351550.20   4134277.78   0.00
349749.82   4129491.24   0.00
348615.22   4137970.95   0.00
339123.46   4134806.56   0.00
351132.20   4125112.66   0.00
345081.79   4134895.28   0.00
345168.39   4127646.59   0.00
352838.88   4135424.81   0.00
350621.95   4129685.57   0.00
345749.35   4129224.05   0.00
350051.57   4132613.22   0.00
350597.37   4135215.39   0.00
343182.01   4129912.90   0.00
345295.23   4128420.97   0.00
346767.01   4125950.27   0.00
345739.91   4131957.39   0.00
351977.76   4128698.53   0.00
352179.43   4128991.24   0.00
344347.02   4134500.57   0.00
347158.41   4128638.75   0.00
342367.83   4125880.51   0.00
348219.33   4138067.60   0.00
345933.97   4131723.78   0.00
343206.23   4123286.68   0.00
345662.25   4133382.78   0.00
344043.62   4129716.86   0.00
348606.87   4131571.74   0.00
351677.08   4130378.54   0.00
346757.81   4127270.62   0.00
347592.44   4124787.78   0.00
350986.70   4134221.39   0.00
348331.60   4129500.68   0.00
347819.29   4130118.23   0.00
347912.54   4131191.84   0.00
344544.98   4127215.69   0.00
348225.35   4134691.52   0.00
349271.16   4128969.93   0.00
350165.41   4134484.14   0.00
345090.08   4129188.69   0.00
350403.62   4126071.21   0.00
350972.18   4131093.02   0.00
346792.70   4134641.94   0.00
343998.97   4130398.67   0.00
350148.43   4132026.46   0.00
347847.41   4130085.01   0.00
350058.63   4130643.17   0.00
344367.03   4135190.01   0.00
350737.10   4136680.21   0.00
344233.13   4128236.61   0.00
348884.37   4125542.14   0.00
342622.31   4130298.67   0.00
338472.52   4134767.08   0.00
347716.07   4129961.46   0.00
349610.91   4128446.65   0.00
349123.96   4124712.08   0.00
345377.41   4126402.50   0.00
344994.76   4135006.86   0.00
346882.73   4130056.63   0.00
343744.79   4128914.95   0.00
351947.26   4134160.85   0.00
346571.43   4130880.63   0.00
342990.97   4128040.33   0.00
357097.50   4126964.54   0.00
349594.20   4132573.68   0.00
350618.11   4132206.52   0.00
348168.19   4129989.68   0.00
349544.91   4124624.03   0.00
349297.39   4131345.06   0.00
342478.12   4136334.73   0.00
346752.35   4127226.92   0.00
345112.67   4137646.18   0.00
343142.02   4127089.03   0.00
342304.64   4127854.48   0.00
343906.09   4130560.70   0.00
348771.06   4131723.97   0.00
352788.40   4136866.72   0.00
348240.18   4128835.54   0.00
350029.56   4130644.08   0.00
350172.55   4129500.93   0.00
350007.93   4126070.06   0.00
353890.23   4132739.84   0.00
347214.51   4126555.96   0.00
348882.41   4135204.89   0.00
343687.65   4132803.46   0.00
348653.26   4132876.09   0.00
353589.84   4126107.70   0.00
354143.89   4132730.69   0.00
349686.60   4126125.14   0.00
346915.76   4131220.02   0.00
347227.44   4134537.72   0.00
349785.43   4128017.08   0.00
344590.66   4133258.00   0.00
346454.26   4126218.24   0.00
348847.76   4127463.17   0.00
357335.87   4128266.61   0.00
349142.68   4131511.35   0.00
351961.17   4131654.99   0.00
351218.10   4131107.75   0.00
348982.54   4128763.10   0.00
350290.57   4133471.81   0.00
344120.10   4130839.02   0.00
349384.63   4132408.08   0.00
353128.84   4129334.62   0.00
352834.14   4132183.42   0.00
347433.85   4128936.17   0.00
355842.77   4129367.42   0.00
354675.07   4136052.52   0.00
346904.14   4131375.66   0.00
345444.39   4120794.81   0.00
350499.91   4127606.60   0.00
351011.51   4130884.96   0.00
345249.69   4130238.06   0.00
343623.76   4125356.30   0.00
345917.95   4135992.15   0.00
347833.16   4129624.26   0.00
352931.64   4133054.45   0.00
346243.40   4128374.11   0.00
348930.36   4133940.88   0.00
349921.11   4123173.63   0.00
348846.01   4126650.16   0.00
350886.85   4133253.36   0.00
347666.39   4127446.66   0.00
352917.59   4121191.51   0.00
345988.20   4126252.69   0.00
343276.34   4132827.33   0.00
339884.67   4136464.60   0.00
354561.99   4126293.79   0.00
352454.47   4135298.67   0.00
349574.91   4126102.52   0.00
343753.52   4131335.44   0.00
350041.89   4128086.25   0.00
345449.58   4131503.98   0.00
348645.16   4127540.24   0.00
346569.44   4129927.52   0.00
341285.87   4129087.13   0.00
353284.75   4133020.46   0.00
344434.95   4132072.49   0.00
352732.71   4130057.95   0.00
349404.51   4128253.24   0.00
351970.27   4131684.66   0.00
350269.15   4131802.10   0.00
342915.01   4133155.38   0.00
347922.64   4132278.56   0.00
353054.48   4128476.30   0.00
346257.92   4137578.64   0.00
349035.57   4133618.18   0.00
353695.49   4126825.66   0.00
349127.47   4127974.34   0.00
347830.99   4129624.32   0.00
349646.86   4131845.16   0.00
344930.99   4132035.36   0.00
353422.04   4136302.93   0.00
346439.19   4137533.54   0.00
349228.59   4126041.00   0.00
346541.41   4130886.10   0.00
356231.18   4131159.84   0.00
352782.58   4132139.75   0.00
345465.33   4132673.54   0.00
344132.28   4129659.41   0.00
351252.61   4124738.56   0.00
346288.38   4131894.25   0.00
348086.99   4135693.78   0.00
348605.89   4131548.46   0.00
347732.80   4130198.58   0.00
346279.55   4130733.96   0.00
347049.33   4129939.08   0.00
347899.73   4131237.43   0.00
342434.04   4135030.94   0.00
347393.56   4127600.28   0.00
349664.90   4128306.06   0.00
348153.24   4126994.28   0.00
346841.40   4132856.95   0.00
351204.30   4128561.54   0.00
349377.80   4128386.02   0.00
345259.67   4127000.14   0.00
346183.27   4127064.99   0.00
344813.12   4125157.19   0.00
347344.68   4132553.78   0.00
350530.51   4130494.28   0.00
345723.55   4132535.53   0.00
344057.95   4131097.74   0.00
349831.33   4126516.21   0.00
344850.58   4133841.70   0.00
354626.19   4129159.11   0.00
349020.46   4129852.65   0.00
338764.14   4125629.95   0.00
340641.01   4128857.47   0.00
351249.71   4128367.34   0.00
353865.40   4131437.43   0.00
345656.83   4128567.61   0.00
348411.69   4129196.21   0.00
349409.63   4132737.15   0.00
349510.05   4124583.02   0.00
347899.13   4129925.80   0.00
347487.23   4126042.27   0.00
343441.27   4126462.44   0.00
343669.56   4130253.03   0.00
347266.29   4129657.65   0.00
345853.60   4128702.26   0.00
344259.40   4128199.32   0.00
343915.24   4127926.54   0.00
350811.43   4129515.35   0.00
348320.02   4126242.91   0.00
353062.56   4128732.28   0.00
352122.74   4135901.91   0.00
346134.02   4132165.75   0.00
346494.98   4136681.89   0.00
350185.43   4130641.99   0.00
347354.60   4134623.71   0.00
347693.10   4123693.15   0.00
346873.62   4131074.13   0.00
348655.91   4129305.96   0.00
341115.97   4128061.28   0.00
349795.31   4131150.07   0.00
347890.11   4130007.59   0.00
347098.79   4128762.86   0.00
350814.39   4129610.67   0.00
342297.57   4126097.18   0.00
347173.17   4128261.04   0.00
351282.12   4132457.83   0.00
354149.16   4128126.56   0.00
339709.12   4136731.96   0.00
351449.33   4137147.56   0.00
342997.52   4129054.31   0.00
346407.38   4127052.04   0.00
349824.20   4130260.18   0.00
343758.91   4130049.62   0.00
345583.85   4130753.69   0.00
341405.20   4136170.37   0.00
349717.04   4134348.51   0.00
347747.65   4128155.04   0.00
350539.20   4129151.02   0.00
351915.37   4126865.77   0.00
349170.45   4131070.78   0.00
350723.79   4128240.96   0.00
344793.49   4131025.99   0.00
347042.77   4130491.03   0.00
347324.49   4127123.56   0.00
345602.39   4125775.49   0.00
352005.98   4126401.48   0.00
343935.69   4123840.74   0.00
347129.57   4130726.98   0.00
350419.63   4124925.92   0.00
347125.58   4129499.12   0.00
349166.30   4128736.08   0.00
348829.96   4133090.65   0.00
348910.77   4128223.47   0.00
346610.29   4128369.97   0.00
347701.84   4132976.34   0.00
345423.61   4124959.36   0.00
342558.72   4129801.19   0.00
344779.34   4131976.80   0.00
348786.57   4137075.43   0.00
350657.30   4125601.85   0.00
346800.97   4126784.05   0.00
345098.96   4131719.34   0.00
343015.34   4134898.14   0.00
356884.82   4130337.69   0.00
346949.71   4124385.07   0.00
343966.68   4125433.79   0.00
347011.68   4135322.72   0.00
348826.64   4131106.90   0.00
346437.95   4128328.81   0.00
346830.74   4129392.44   0.00
349498.36   4131167.53   0.00
354531.22   4128114.73   0.00
341062.25   4128036.28   0.00
349919.03   4129379.19   0.00
351243.82   4128858.56   0.00
349606.97   4136251.47   0.00
348776.64   4128882.51   0.00
351041.29   4129821.99   0.00
343761.82   4128139.20   0.00
350981.69   4132750.81   0.00
347959.22   4130499.53   0.00
350107.13   4124725.29   0.00
348200.53   4135510.70   0.00
345503.96   4130499.81   0.00
342662.83   4123122.41   0.00
349581.55   4131546.81   0.00
343036.36   4128082.92   0.00
347229.16   4133029.77   0.00
347453.04   4134822.00   0.00
350312.29   4133202.83   0.00
347946.38   4128758.91   0.00
350546.21   4131129.91   0.00
352783.16   4135516.56   0.00
349124.20   4134974.66   0.00
341193.96   4126689.03   0.00
349251.39   4132103.11   0.00
348321.57   4125140.25   0.00
346358.55   4127331.62   0.00
353525.26   4130833.09   0.00
347750.17   4129912.22   0.00
344459.40   4132540.90   0.00
350679.68   4128621.13   0.00
339066.66   4128750.75   0.00
352317.39   4132064.77   0.00
348760.12   4130793.26   0.00
357373.60   4130961.78   0.00
350432.79   4137715.98   0.00
347975.31   4135899.74   0.00
344165.49   4126398.62   0.00
343456.49   4131811.63   0.00
355379.96   4135629.38   0.00
344431.30   4129583.27   0.00
343442.30   4133525.70   0.00
351659.34   4134505.12   0.00
339544.70   4132996.41   0.00
346415.25   4134647.99   0.00
348885.29   4128782.48   0.00
352266.13   4135922.35   0.00
343444.16   4136348.48   0.00
346467.17   4129196.15   0.00
352374.81   4126893.74   0.00
349228.77   4128718.11   0.00
349696.66   4132945.13   0.00
344420.09   4132047.45   0.00
349070.20   4132656.12   0.00
347461.50   4133198.29   0.00
347647.12   4125345.51   0.00
348733.15   4132788.68   0.00
347471.89   4130313.89   0.00
344185.37   4131106.34   0.00
351531.72   4124827.79   0.00
348581.79   4130976.45   0.00
346482.27   4128818.74   0.00
344805.11   4131281.49   0.00
346430.42   4129531.36   0.00
344394.41   4130187.61   0.00
344072.69   4130375.49   0.00
349629.21   4129226.98   0.00
349152.55   4129771.02   0.00
345543.59   4132057.20   0.00
343386.77   4129196.55   0.00
342711.32   4131602.86   0.00
348063.07   4128405.21   0.00
347061.80   4129281.59   0.00
349058.89   4133400.28   0.00
351119.63   4134077.79   0.00
351996.32   4126019.13   0.00
349203.70   4125525.10   0.00
346968.99   4129042.19   0.00
346297.71   4133914.39   0.00
346410.82   4131256.44   0.00
346540.09   4125659.55   0.00
345293.45   4126177.79   0.00
347803.41   4129013.29   0.00
347407.80   4131952.30   0.00
350285.49   4128261.13   0.00
343385.31   4137588.57   0.00
344548.92   4125407.23   0.00
350750.62   4127661.73   0.00
343207.70   4128566.82   0.00
353841.41   4130523.19   0.00
351456.61   4132401.13   0.00
350479.09   4125850.37   0.00
348728.72   4130999.64   0.00
352031.87   4128525.41   0.00
349018.39   4126395.36   0.00
351753.70   4134616.14   0.00
339159.54   4133245.95   0.00
343462.39   4136777.27   0.00
346322.61   4132373.93   0.00
351238.97   4130147.62   0.00
346386.98   4131135.13   0.00
349830.11   4127928.54   0.00
352140.15   4132255.60   0.00
353332.83   4129696.54   0.00
347994.89   4131217.93   0.00
346364.52   4134916.96   0.00
349751.30   4128507.26   0.00
348425.50   4127771.31   0.00
351536.16   4138738.67   0.00
345339.16   4128402.51   0.00
345638.83   4126665.24   0.00
346162.18   4132698.99   0.00
345011.37   4127696.04   0.00
350453.48   4124297.15   0.00
348559.36   4128356.00   0.00
348485.90   4133129.56   0.00
347693.53   4127334.08   0.00
343480.72   4129422.85   0.00
343582.93   4131808.49   0.00
348328.89   4125692.89   0.00
346529.49   4129659.73   0.00
350031.36   4133991.33   0.00
349825.37   4129349.94   0.00
347307.58   4131392.38   0.00
349330.03   4133631.37   0.00
344020.89   4124176.23   0.00
349247.23   4128102.97   0.00
346722.69   4126353.33   0.00
348184.44   4129775.76   0.00
345342.22   4124854.09   0.00
349659.13   4130786.66   0.00
347351.05   4128971.32   0.00
346525.77   4132083.41   0.00
348383.50   4131175.18   0.00
346786.79   4129480.56   0.00
344676.38   4127346.65   0.00
346101.15   4135510.50   0.00
351334.44   4127221.48   0.00
342838.70   4127018.64   0.00
353523.34   4128587.12   0.00
348460.17   4129627.83   0.00
352765.37   4131627.99   0.00
349166.16   4129621.72   0.00
339314.36   4133183.11   0.00
343649.91   4129521.58   0.00
350506.62   4128573.82   0.00
346215.64   4125723.03   0.00
347688.57   4124749.44   0.00
353888.18   4137483.41   0.00
345011.91   4124439.40   0.00
346678.62   4129233.99   0.00
347197.21   4130722.19   0.00
348650.66   4128742.00   0.00
346855.48   4129680.58   0.00
340035.72   4129257.32   0.00
347596.94   4130923.34   0.00
342816.38   4128395.22   0.00
344424.55   4131192.49   0.00
348457.95   4121306.02   0.00
347793.46   4127999.34   0.00
347976.86   4129027.68   0.00
348677.74   4132607.27   0.00
352489.81   4131431.46   0.00
347900.70   4133840.10   0.00
348629.97   4129025.99   0.00
343265.62   4129901.17   0.00
346986.39   4127704.22   0.00
347720.46   4129324.12   0.00
350608.06   4130546.82   0.00
344823.84   4137697.41   0.00
344163.53   4123743.95   0.00
350493.66   4129033.06   0.00
348681.39   4127128.24   0.00
343187.04   4134165.12   0.00
352630.63   4128972.96   0.00
345142.02   4127876.46   0.00
342775.32   4127296.58   0.00
348945.04   4130368.82   0.00
346488.82   4129565.11   0.00
350769.25   4130654.76   0.00
350031.81   4129841.49   0.00
354404.97   4136381.64   0.00
338729.57   4130074.49   0.00
349920.78   4134071.26   0.00
350558.62   4131801.07   0.00
352044.82   4132100.31   0.00
350910.59   4127506.98   0.00
348183.94   4131168.07   0.00
356896.10   4127060.65   0.00
350673.48   4127341.85   0.00
345320.93   4129584.07   0.00
348339.74   4131824.71   0.00
348516.00   4126000.23   0.00
345674.65   4125652.26   0.00
350002.05   4126195.51   0.00
350616.64   4124040.33   0.00
347194.71   4133145.04   0.00
342096.46   4135876.93   0.00
350564.91   4132116.76   0.00
345435.82   4127241.38   0.00
348255.05   4128994.59   0.00
343020.99   4127444.49   0.00
352967.60   4131678.30   0.00
348926.47   4132817.86   0.00
351230.17   4129736.08   0.00
351880.41   4128189.40   0.00
345796.98   4129373.83   0.00
350773.54   4130794.33   0.00
348934.63   4129080.24   0.00
349532.60   4128537.66   0.00
349252.58   4128435.66   0.00
346576.81   4129161.01   0.00
345003.97   4127473.45   0.00
343372.51   4126378.23   0.00
348269.44   4130009.95   0.00
349994.95   4132421.54   0.00
348995.61   4130311.97   0.00
347699.96   4129301.29   0.00
346666.85   4130753.26   0.00
342531.35   4133165.18   0.00
348978.01   4131683.13   0.00
349096.17   4125641.23   0.00
346534.02   4124590.45   0.00
343909.75   4127211.07   0.00
349497.10   4132032.55   0.00
349274.01   4127716.69   0.00
342969.19   4134045.89   0.00
344753.15   4132449.91   0.00
344057.03   4131008.67   0.00
344654.17   4126412.36   0.00
347361.15   4131835.90   0.00
345240.93   4135402.45   0.00
348835.06   4128872.84   0.00
350623.02   4132626.20   0.00
352124.36   4127444.25   0.00
346911.03   4132608.64   0.00
350806.14   4130273.55   0.00
347705.31   4129288.44   0.00
350302.26   4127380.90   0.00
348755.18   4127881.28   0.00
351864.91   4133730.43   0.00
352304.86   4133261.42   0.00
344151.51   4129256.87   0.00
352436.46   4133061.17   0.00
342339.08   4131671.46   0.00
343087.42   4125707.31   0.00
351866.46   4125819.32   0.00
344923.90   4131556.69   0.00
343014.81   4132786.11   0.00
347020.51   4131968.36   0.00
341805.97   4129511.64   0.00
346998.72   4132350.16   0.00
343258.79   4127834.39   0.00
344373.25   4131062.62   0.00
354780.87   4123626.34   0.00
349551.91   4133023.42   0.00
348062.40   4126929.91   0.00
346461.52   4129015.28   0.00
350702.13   4131714.06   0.00
347865.28   4127522.97   0.00
349581.25   4134727.52   0.00
351424.00   4126173.71   0.00
347732.66   4135171.81   0.00
352450.47   4128564.57   0.00
355598.09   4134110.63   0.00
347766.25   4128642.78   0.00
349476.42   4130822.79   0.00
345771.81   4129996.56   0.00
345559.42   4132012.65   0.00
347187.52   4127271.77   0.00
348969.70   4135251.07   0.00
352669.37   4134765.16   0.00
349492.69   4128856.46   0.00
346550.91   4129440.91   0.00
350578.23   4134919.38   0.00
341015.26   4131842.10   0.00
347350.54   4127789.65   0.00
342362.07   4130899.66   0.00
348411.34   4128178.62   0.00
348622.61   4128719.53   0.00
351498.67   4132143.31   0.00
341250.59   4129784.08   0.00
346977.03   4133193.48   0.00
350829.15   4132941.46   0.00
347706.80   4123738.04   0.00
345964.93   4128624.55   0.00
349310.84   4129457.12   0.00
349030.23   4128875.83   0.00
345998.00   4129668.76   0.00
341269.23   4133378.53   0.00
345645.78   4129757.98   0.00
351519.21   4128986.64   0.00
340601.55   4128501.12   0.00
343302.13   4129121.60   0.00
342758.68   4128288.30   0.00
347927.17   4127057.88   0.00
353296.32   4136720.32   0.00
346111.08   4127302.71   0.00
347946.67   4131323.86   0.00
352915.71   4133448.63   0.00
348953.89   4132341.48   0.00
349228.41   4134905.56   0.00
351261.24   4134358.87   0.00
347540.41   4133353.39   0.00
347825.42   4130831.70   0.00
349065.65   4136300.71   0.00
345001.92   4126235.14   0.00
349096.74   4123112.11   0.00
354230.92   4125255.40   0.00
344173.50   4131296.22   0.00
350050.77   4128199.59   0.00
342460.48   4133280.74   0.00
348037.67   4133112.30   0.00
351986.85   4135232.65   0.00
340867.00   4128557.98   0.00
348012.38   4133888.60   0.00
347228.73   4131146.62   0.00
348973.33   4131205.59   0.00
344175.50   4125491.05   0.00
349587.11   4128192.45   0.00
344497.72   4124873.93   0.00
348573.07   4126990.66   0.00
350745.45   4127735.92   0.00
352082.44   4123840.74   0.00
350363.96   4133916.76   0.00
346364.46   4125403.86   0.00
349248.71   4128615.85   0.00
347949.19   4125736.33   0.00
344796.23   4125896.62   0.00
352483.77   4130046.22   0.00
351776.26   4127320.80   0.00
346263.18   4130999.37   0.00
341129.45   4129987.08   0.00
351781.64   4126128.22   0.00
351026.09   4126594.66   0.00
350866.83   4133792.29   0.00
351351.16   4134050.34   0.00
347469.74   4131115.30   0.00
349620.00   4125780.72   0.00
353052.17   4132924.13   0.00
343985.96   4128956.29   0.00
347631.22   4131593.66   0.00
347016.88   4124543.24   0.00
348736.64   4132924.28   0.00
347709.29   4133034.15   0.00
347153.79   4127648.59   0.00
345488.74   4128201.83   0.00
346117.93   4127732.22   0.00
345927.72   4129449.25   0.00
351105.48   4131917.54   0.00
345253.98   4125669.55   0.00
344787.31   4129207.21   0.00
344719.17   4134132.74   0.00
345397.59   4129725.76   0.00
344889.59   4133056.18   0.00
342243.93   4133092.00   0.00
346500.10   4131950.21   0.00
347175.61   4127494.84   0.00
348551.08   4127969.24   0.00
342885.28   4126498.58   0.00
345156.45   4127419.33   0.00
341463.68   4132034.70   0.00
350711.87   4130663.92   0.00
348389.76   4133786.01   0.00
346729.76   4129356.43   0.00
348900.93   4129119.40   0.00
350523.69   4132690.36   0.00
346860.59   4128225.01   0.00
349154.99   4130204.67   0.00
356128.29   4134972.08   0.00
348273.23   4132191.53   0.00
350140.09   4129895.02   0.00
346236.91   4128158.21   0.00
348769.54   4139302.27   0.00
348618.61   4129797.43   0.00
352500.24   4130323.90   0.00
347851.39   4134981.51   0.00
345541.81   4130700.58   0.00
351996.90   4128619.68   0.00
348439.45   4128396.11   0.00
351687.33   4134215.91   0.00
341177.97   4124525.04   0.00
349083.13   4134306.65   0.00
350435.15   4130236.33   0.00
350917.53   4127062.95   0.00
344007.31   4134868.76   0.00
350651.05   4127824.94   0.00
347527.11   4127673.07   0.00
354442.23   4128572.52   0.00
352076.18   4131102.44   0.00
349698.45   4128422.19   0.00
347896.29   4134190.38   0.00
346195.64   4126699.21   0.00
348594.90   4132879.17   0.00
343299.69   4131024.38   0.00
349716.33   4135823.47   0.00
350194.20   4126557.38   0.00
345865.72   4124840.56   0.00
345109.50   4131837.05   0.00
348162.29   4126756.38   0.00
354756.18   4130259.00   0.00
350357.81   4129376.23   0.00
344683.80   4129263.97   0.00
343648.03   4133433.50   0.00
343662.03   4128653.32   0.00
351363.04   4134260.33   0.00
346934.41   4133781.64   0.00
347865.75   4128824.91   0.00
344695.08   4128146.01   0.00
352510.76   4124610.69   0.00
348139.14   4131312.43   0.00
351126.60   4128689.31   0.00
346804.49   4127593.19   0.00
351097.27   4131778.03   0.00
351139.17   4129634.81   0.00
346349.98   4127119.25   0.00
346699.25   4129318.14   0.00
343342.40   4130953.16   0.00
351879.37   4127974.44   0.00
343279.90   4130185.35   0.00
346050.51   4126179.40   0.00
345670.49   4130253.54   0.00
345593.01   4139008.44   0.00
347998.38   4129716.84   0.00
343619.33   4124209.49   0.00
345311.82   4137588.27   0.00
352745.79   4126915.59   0.00
344410.64   4127321.44   0.00
345754.86   4131269.30   0.00
347869.36   4130720.08   0.00
350536.24   4127342.97   0.00
352556.08   4128436.14   0.00
345153.22   4126336.58   0.00
352968.89   4134544.80   0.00
353871.40   4126205.33   0.00
341502.02   4129382.34   0.00
353911.45   4133147.07   0.00
349048.38   4137539.97   0.00
350451.59   4128754.44   0.00
345615.09   4131096.90   0.00
351004.28   4125181.49   0.00
342946.92   4129954.62   0.00
345987.09   4125737.81   0.00
346354.51   4134804.13   0.00
343538.73   4129643.36   0.00
350903.16   4130285.25   0.00
348209.14   4124337.49   0.00
346060.65   4130158.65   0.00
353395.49   4128995.96   0.00
347772.84   4126011.58   0.00
346581.33   4132606.13   0.00
349967.19   4127918.20   0.00
345995.08   4132376.83   0.00
352901.91   4131209.77   0.00
347362.91   4130097.10   0.00
349969.53   4132512.03   0.00
355062.74   4130964.36   0.00
345626.76   4130250.92   0.00
349699.14   4129731.14   0.00
352476.79   4126220.88   0.00
348301.27   4130956.72   0.00
348760.53   4125880.95   0.00
346708.33   4135690.16   0.00
345505.27   4134690.10   0.00
352305.27   4133806.79   0.00
343389.05   4127627.77   0.00
346914.66   4129916.02   0.00
353308.67   4128554.19   0.00
346072.10   4126197.04   0.00
346218.41   4134838.08   0.00
345872.39   4134491.70   0.00
350724.54   4133590.01   0.00
346935.86   4130183.37   0.00
346323.80   4128046.66   0.00
346330.01   4128486.74   0.00
348977.69   4131517.17   0.00
344251.71   4130358.61   0.00
350637.59   4126172.27   0.00
343830.85   4125910.43   0.00
349618.64   4129088.37   0.00
348538.38   4131722.44   0.00
351967.32   4132282.15   0.00
342990.39   4132372.36   0.00
352291.88   4127979.56   0.00
347378.89   4127860.69   0.00
347711.56   4127165.00   0.00
349609.74   4135958.54   0.00
352643.76   4132219.43   0.00
340666.88   4135722.24   0.00
351226.62   4134625.30   0.00
348056.90   4132175.02   0.00
348639.71   4128378.00   0.00
345119.78   4128547.69   0.00
351131.63   4130747.43   0.00
345137.17   4134073.86   0.00
346608.48   4132809.80   0.00
349188.42   4135479.39   0.00
346912.61   4132069.77   0.00
354354.46   4129001.60   0.00
346166.34   4128134.91   0.00
344299.89   4124391.50   0.00
343971.59   4135073.03   0.00
341487.15   4130792.19   0.00
340657.54   4132912.23   0.00
350221.50   4127955.25   0.00
349648.20   4126583.76   0.00
352461.19   4130617.07   0.00
348675.57   4132615.95   0.00
345244.58   4135136.90   0.00
340130.37   4134381.65   0.00
344777.93   4127310.20   0.00
349792.49   4129752.92   0.00
346731.74   4130274.43   0.00
353815.00   4126089.90   0.00
341532.05   4133169.52   0.00
353111.40   4128261.59   0.00
347985.38   4131810.06   0.00
345889.70   4126464.96   0.00
338096.46   4130046.98   0.00
349779.50   4131653.75   0.00
345862.42   4133183.74   0.00
346358.25   4133475.11   0.00
347345.98   4134086.55   0.00
353488.43   4128382.21   0.00
349015.56   4132038.55   0.00
346251.38   4130176.76   0.00
347006.66   4126515.93   0.00
347496.68   4124841.78   0.00
351442.56   4129962.15   0.00
347962.45   4128182.08   0.00
355267.26   4125958.43   0.00
349604.13   4132839.30   0.00
349298.79   4128726.39   0.00
351021.02   4128730.28   0.00
350840.74   4129782.81   0.00
347152.66   4129916.99   0.00
348443.96   4129864.58   0.00
349357.34   4129091.19   0.00
348943.30   4129548.64   0.00
350565.60   4129831.07   0.00
345156.75   4131932.88   0.00
346103.38   4127598.62   0.00
347083.52   4130700.55   0.00
349053.21   4131498.45   0.00
349289.70   4128853.21   0.00
347455.01   4128947.49   0.00
348669.51   4124645.14   0.00
348707.59   4126088.11   0.00
350327.22   4127096.60   0.00
345847.44   4133283.19   0.00
350469.33   4131669.40   0.00
349933.84   4130746.44   0.00
345324.84   4128475.78   0.00
348350.02   4130921.49   0.00
349001.74   4127364.71   0.00
353612.85   4131425.26   0.00
350224.46   4128072.88   0.00
355397.71   4136675.40   0.00
343516.15   4129750.93   0.00
347031.88   4130653.11   0.00
347811.84   4123614.60   0.00
351188.76   4132930.28   0.00
353463.73   4128980.04   0.00
347446.79   4132447.36   0.00
347664.21   4126447.02   0.00
346913.34   4127709.76   0.00
343070.40   4131941.51   0.00
348221.66   4130158.23   0.00
349068.50   4130149.08   0.00
351617.85   4130283.61   0.00
346209.14   4124137.04   0.00
345786.17   4133777.75   0.00
347350.90   4127622.55   0.00
349485.69   4133705.99   0.00
346281.97   4135008.95   0.00
345718.33   4131473.51   0.00
350316.82   4125019.16   0.00
349731.88   4124986.61   0.00
349246.92   4129493.90   0.00
345397.89   4124569.61   0.00
344391.05   4130918.40   0.00
348851.72   4128681.46   0.00
351074.85   4125895.80   0.00
347211.52   4136288.97   0.00
347758.95   4131081.89   0.00
343988.74   4134698.03   0.00
350808.89   4135857.61   0.00
346341.61   4129084.79   0.00
348281.96   4127149.11   0.00
348134.77   4133703.44   0.00
351496.75   4132485.05   0.00
344728.65   4130337.51   0.00
345308.96   4126738.68   0.00
343134.41   4129843.46   0.00
348243.77   4133178.28   0.00
351916.36   4131415.37   0.00
346963.43   4135705.93   0.00
349187.73   4132368.60   0.00
348264.02   4124445.00   0.00
347754.66   4134959.27   0.00
348871.79   4131358.04   0.00
352559.06   4132630.49   0.00
343827.95   4131850.49   0.00
345733.99   4135253.25   0.00
344327.85   4133756.61   0.00
349258.30   4129298.22   0.00
346740.15   4122709.22   0.00
345205.83   4126177.04   0.00
345078.28   4127996.58   0.00
350866.74   4137075.85   0.00
350905.49   4129489.04   0.00
349537.15   4128605.61   0.00
350781.85   4125569.78   0.00
349848.31   4131222.28   0.00
350448.38   4131687.07   0.00
351913.38   4130518.38   0.00
351889.67   4133138.23   0.00
344585.09   4125913.94   0.00
350884.63   4131165.26   0.00
349718.07   4127911.47   0.00
345764.93   4130865.12   0.00
343329.01   4137143.81   0.00
345853.67   4128623.07   0.00
348966.76   4127095.29   0.00
345747.06   4138298.71   0.00
349045.73   4131692.39   0.00
348053.85   4133720.72   0.00
354668.42   4130088.82   0.00
348138.16   4132314.43   0.00
349037.37   4128772.61   0.00
344900.63   4131341.68   0.00
349347.50   4128966.74   0.00
346678.23   4129731.26   0.00
354456.19   4131658.43   0.00
341056.16   4131920.41   0.00
346354.68   4129940.94   0.00
347241.23   4132868.39   0.00
349474.42   4125453.31   0.00
347877.81   4133284.29   0.00
352794.28   4125711.00   0.00
350168.88   4129350.19   0.00
349189.21   4127162.67   0.00
351904.00   4139987.29   0.00
345468.24   4133726.03   0.00
345024.60   4136294.98   0.00
347520.46   4129777.53   0.00
353204.93   4134399.56   0.00
345474.28   4127315.91   0.00
350246.25   4130977.31   0.00
346158.92   4131300.55   0.00
341857.02   4134605.22   0.00
350161.43   4128797.83   0.00
349510.77   4132345.92   0.00
346107.53   4132559.66   0.00
346380.49   4133982.19   0.00
348066.21   4132278.10   0.00
349760.28   4127621.95   0.00
347657.88   4125102.04   0.00
350513.09   4130213.41   0.00
343113.57   4128595.45   0.00
344980.36   4130618.43   0.00
342706.18   4127734.70   0.00
341106.89   4126846.13   0.00
347970.95   4128667.35   0.00
345497.73   4126059.12   0.00
347768.31   4124943.99   0.00
346256.66   4129319.59   0.00
346364.77   4125600.24   0.00
347558.62   4126008.12   0.00
348687.77   4130277.48   0.00
346925.41   4133928.23   0.00
348280.88   4128303.84   0.00
351259.34   4130118.99   0.00
347754.87   4134093.80   0.00
349375.95   4132279.51   0.00
345934.48   4131100.00   0.00
347871.09   4134559.91   0.00
348718.28   4132418.58   0.00
352250.71   4128416.44   0.00
341624.19   4132501.02   0.00
348785.71   4129137.61   0.00
349541.91   4130516.54   0.00
350008.44   4125247.04   0.00
341281.04   4126013.40   0.00
348666.89   4129432.71   0.00
344568.37   4128666.55   0.00
345807.10   4127292.16   0.00
344358.71   4126724.37   0.00
339476.68   4133541.15   0.00
343341.48   4126740.09   0.00
357556.09   4135803.75   0.00
350833.19   4126541.99   0.00
348024.57   4130541.35   0.00
345780.38   4128050.56   0.00
343935.68   4133573.53   0.00
350827.01   4129430.25   0.00
356100.38   4126416.59   0.00
348713.46   4129427.05   0.00
346139.09   4132057.06   0.00
348158.29   4131560.40   0.00
344144.08   4125888.17   0.00
350268.04   4130772.11   0.00
352556.64   4129452.26   0.00
344092.63   4126600.82   0.00
349566.52   4130963.63   0.00
346066.18   4135686.83   0.00
345439.32   4133151.90   0.00
352301.50   4122287.25   0.00
346531.77   4126647.98   0.00
344026.29   4128000.77   0.00
344967.50   4132689.51   0.00
349186.39   4127702.11   0.00
350048.18   4133729.81   0.00
345467.87   4132664.96   0.00
351980.18   4132336.86   0.00
352487.78   4125508.31   0.00
349487.22   4127712.18   0.00
348138.31   4125140.58   0.00
347257.32   4134376.75   0.00
343861.34   4131693.70   0.00
342996.95   4131303.47   0.00
351048.35   4135667.81   0.00
341088.05   4125768.70   0.00
350711.17   4129671.68   0.00
347589.73   4127478.06   0.00
351296.19   4128073.21   0.00
352657.35   4128096.15   0.00
347282.48   4129083.07   0.00
354842.41   4127277.99   0.00
348870.30   4131433.50   0.00
345492.44   4129566.88   0.00
344501.27   4130266.66   0.00
347385.48   4127386.58   0.00
350222.91   4125785.09   0.00
344616.24   4126190.67   0.00
346452.44   4136497.61   0.00
344802.59   4133231.13   0.00
347292.90   4131126.46   0.00
344115.60   4124636.11   0.00
346402.70   4129652.50   0.00
349601.69   4130839.51   0.00
350774.99   4126476.64   0.00
350260.24   4130995.91   0.00
351770.13   4127042.14   0.00
346774.67   4133065.16   0.00
350010.75   4127457.17   0.00
339930.40   4122756.83   0.00
348313.37   4130623.60   0.00
346580.19   4131582.06   0.00
345905.28   4127762.98   0.00
347177.70   4127546.97   0.00
346183.01   4129094.06   0.00
349076.08   4122572.17   0.00
345694.38   4134501.03   0.00
345135.45   4127051.84   0.00
347644.73   4131959.22   0.00
343148.03   4132733.69   0.00
347051.90   4134480.40   0.00
355972.83   4128630.14   0.00
347905.40   4128073.06   0.00
347792.62   4120745.74   0.00
345828.69   4133775.59   0.00
349050.82   4133092.63   0.00
342617.10   4129171.16   0.00
345308.45   4127502.90   0.00
350322.64   4129161.18   0.00
347457.67   4129901.51   0.00
341581.10   4130865.20   0.00
352331.57   4128882.25   0.00
347884.33   4129295.59   0.00
347601.73   4130393.44   0.00
343867.35   4137188.96   0.00
343442.90   4127280.44   0.00
352020.18   4131464.16   0.00
347492.75   4128539.33   0.00
356128.76   4132556.94   0.00
345443.57   4130667.71   0.00
348871.23   4132919.81   0.00
345970.34   4132196.83   0.00
350081.75   4130740.88   0.00
349964.26   4134060.41   0.00
350064.71   4127649.98   0.00
354122.38   4130264.04   0.00
345719.75   4126933.43   0.00
349122.86   4126446.42   0.00
348110.37   4128092.80   0.00
346563.52   4130992.28   0.00
348104.02   4123980.37   0.00
352913.14   4137009.23   0.00
347846.89   4128432.15   0.00
356417.60   4131964.07   0.00
344583.63   4130835.71   0.00
342361.92   4129576.60   0.00
344723.96   4131053.96   0.00
349911.61   4126872.35   0.00
347489.51   4133696.24   0.00
345733.37   4129786.52   0.00
350856.97   4126240.59   0.00
353441.61   4129990.26   0.00
350315.25   4130861.02   0.00
350566.30   4128035.44   0.00
346880.23   4130828.23   0.00
347266.49   4126182.09   0.00
346422.62   4131893.11   0.00
350206.22   4127899.32   0.00
350826.01   4129294.90   0.00
345873.01   4136186.91   0.00
348069.42   4124489.65   0.00
347943.03   4127219.70   0.00
349282.11   4131095.33   0.00
346474.28   4129180.94   0.00
347865.54   4130219.78   0.00
346330.51   4130954.03   0.00
347435.88   4128457.55   0.00
348158.19   4130447.28   0.00
354178.76   4132480.15   0.00
347643.41   4124150.29   0.00
348677.81   4134001.97   0.00
347956.11   4130110.76   0.00
349733.02   4127766.39   0.00
346933.29   4135499.42   0.00
346095.24   4126144.09   0.00
346185.47   4124312.58   0.00
348607.67   4125605.82   0.00
347616.51   4133129.49   0.00
343611.83   4129195.06   0.00
348507.80   4138829.79   0.00
346440.44   4124636.15   0.00
350970.02   4128097.59   0.00
343526.65   4129147.08   0.00
345399.15   4129921.54   0.00
352917.42   4124834.64   0.00
352115.09   4130669.72   0.00
343199.72   4130669.99   0.00
347381.13   4131748.26   0.00
347097.73   4126196.27   0.00
349879.65   4132786.94   0.00
349355.37   4131249.19   0.00
349677.59   4133479.57   0.00
340085.18   4130252.27   0.00
350040.58   4134432.11   0.00
347709.64   4139322.18   0.00
349342.68   4131883.38   0.00
340655.68   4128252.99   0.00
345600.76   4127607.70   0.00
351478.57   4131722.85   0.00
342988.33   4127946.70   0.00
346402.89   4134610.88   0.00
349505.63   4131541.20   0.00
350550.29   4132726.45   0.00
352690.14   4127690.63   0.00
348197.24   4124777.00   0.00
345222.19   4130381.62   0.00
347153.78   4132861.90   0.00
343938.67   4128990.73   0.00
343531.45   4131279.75   0.00
346271.90   4128498.69   0.00
347194.10   4129418.58   0.00
353807.94   4128258.15   0.00
346343.01   4132493.09   0.00
354055.60   4129913.28   0.00
345949.73   4135186.59   0.00
344990.50   4134543.67   0.00
343101.92   4131290.25   0.00
355489.66   4125777.19   0.00
356202.17   4127517.01   0.00
350104.42   4136283.99   0.00
351892.16   4132996.85   0.00
344962.33   4127900.70   0.00
353375.22   4132664.34   0.00
351533.22   4128024.96   0.00
345772.27   4132126.32   0.00
345739.12   4126005.88   0.00
347598.98   4130031.63   0.00
351107.83   4128507.69   0.00
345641.67   4127041.07   0.00
350162.96   4135344.31   0.00
351346.62   4126660.62   0.00
351708.70   4130938.32   0.00
347699.50   4129910.70   0.00
344659.49   4133390.09   0.00
348873.92   4129602.00   0.00
344831.72   4130494.94   0.00
347215.45   4132702.90   0.00
345336.38   4133838.54   0.00
346465.33   4133649.80   0.00
349462.90   4127823.06   0.00
344458.63   4134341.95   0.00
344444.44   4134865.03   0.00
344612.51   4129746.66   0.00
342908.24   4124299.86   0.00
346867.47   4129262.84   0.00
352096.37   4133260.99   0.00
350868.62   4128853.23   0.00
348261.21   4127391.55   0.00
353207.50   4129804.96   0.00
352955.78   4125216.25   0.00
349895.61   4130515.51   0.00
349079.07   4131905.98   0.00
353017.52   4131501.29   0.00
344068.96   4131593.27   0.00
351728.08   4128055.69   0.00
350913.31   4136712.00   0.00
347236.67   4132873.38   0.00
351017.28   4125811.13   0.00
342634.19   4135690.14   0.00
348939.54   4127218.68   0.00
345073.00   4127982.96   0.00
345824.74   4127680.75   0.00
348697.14   4128981.00   0.00
347255.79   4125881.30   0.00
347704.01   4127867.36   0.00
349082.44   4130986.29   0.00
351782.22   4135226.30   0.00
350578.60   4129513.69   0.00
354365.26   4134609.65   0.00
345389.66   4129283.93   0.00
342647.70   4126654.45   0.00
349230.89   4129964.82   0.00
345988.22   4136103.34   0.00
354112.06   4129733.54   0.00
343811.93   4128575.05   0.00
352993.71   4128062.82   0.00
349847.65   4130729.01   0.00
350704.95   4137420.35   0.00
349999.74   4124815.08   0.00
351887.13   4123280.85   0.00
346996.43   4128325.99   0.00
347805.64   4130504.92   0.00
344059.99   4132978.41   0.00
348630.73   4121856.06   0.00
344625.60   4130111.14   0.00
347515.81   4127503.12   0.00
346521.41   4125809.66   0.00
347223.83   4132806.51   0.00
349703.01   4138654.09   0.00
349673.42   4131053.12   0.00
347488.60   4132694.14   0.00
352733.21   4133347.50   0.00
347466.65   4128626.67   0.00
347841.34   4131765.44   0.00
345824.66   4129859.23   0.00
346394.65   4128274.77   0.00
348991.08   4129608.34   0.00
352751.24   4132895.96   0.00
343453.87   4130086.61   0.00
346497.54   4128062.71   0.00
349811.87   4131839.07   0.00
349072.95   4133201.52   0.00
347079.17   4132043.42   0.00
350428.24   4133872.34   0.00
346796.49   4131152.30   0.00
347889.75   4133306.98   0.00
348750.54   4130863.27   0.00
346985.01   4130901.03   0.00
349589.36   4134043.19   0.00
347013.23   4132967.50   0.00
342400.54   4130196.02   0.00
343889.94   4132027.48   0.00
351034.28   4130329.47   0.00
347781.86   4129454.22   0.00
350993.99   4129230.93   0.00
349836.36   4130947.76   0.00
347124.93   4126555.71   0.00
348656.45   4136698.63   0.00
355473.70   4131085.95   0.00
349498.08   4132832.24   0.00
346642.51   4131837.14   0.00
350012.21   4130666.27   0.00
345688.54   4126514.00   0.00
352035.19   4130599.25   0.00
345327.31   4136884.21   0.00
349420.29   4130602.17   0.00
343709.04   4132801.98   0.00
352754.11   4132898.01   0.00
346679.67   4132195.39   0.00
346678.38   4133088.50   0.00
348471.40   4127590.65   0.00
346484.40   4129571.53   0.00
352748.98   4129320.38   0.00
345710.15   4138211.22   0.00
350877.38   4135646.22   0.00
352477.46   4126939.92   0.00
350264.65   4127436.51   0.00
344687.56   4128062.09   0.00
346685.26   4133214.87   0.00
342180.48   4128743.74   0.00
351355.83   4125901.36   0.00
345040.08   4131240.90   0.00
347749.97   4133714.39   0.00
348282.16   4128867.15   0.00
352191.10   4131099.81   0.00
347231.66   4130390.93   0.00
350076.00   4125763.30   0.00
349518.18   4129804.47   0.00
348210.01   4133174.71   0.00
349773.96   4131760.16   0.00
352328.53   4129769.23   0.00
351650.12   4130190.22   0.00
349185.98   4135346.84   0.00
350057.74   4130429.04   0.00
346105.26   4127270.69   0.00
344468.31   4125881.57   0.00
345576.16   4126675.90   0.00
344334.83   4130340.38   0.00
347440.93   4132259.96   0.00
348724.00   4125941.69   0.00
347638.55   4136769.90   0.00
346580.45   4129718.16   0.00
348562.29   4128497.51   0.00
349445.55   4124863.97   0.00
343340.00   4125208.49   0.00
347702.41   4135162.09   0.00
346632.35   4128251.32   0.00
350512.27   4131111.04   0.00
344484.83   4129395.47   0.00
354150.89   4134389.82   0.00
345178.36   4132360.64   0.00
352143.29   4133731.83   0.00
357734.51   4134169.93   0.00
348550.99   4131599.96   0.00
347002.09   4127300.28   0.00
353374.77   4126825.79   0.00
345183.91   4130538.38   0.00
348903.29   4130956.78   0.00
345514.72   4131460.84   0.00
354336.40   4122852.00   0.00
350792.83   4128379.47   0.00
347724.39   4129424.26   0.00
343152.71   4131134.03   0.00
348439.09   4130874.20   0.00
345497.28   4133711.21   0.00
347694.79   4132624.55   0.00
349826.54   4130402.88   0.00
347543.28   4133699.94   0.00
346349.65   4134049.00   0.00
347128.23   4126240.09   0.00
347005.88   4128917.03   0.00
349374.39   4124114.22   0.00
350044.20   4129346.88   0.00
346331.53   4122071.03   0.00
348773.51   4132320.76   0.00
349794.29   4135356.36   0.00
347519.83   4131031.93   0.00
354033.60   4135309.01   0.00
338594.96   4126933.44   0.00
342171.36   4132192.28   0.00
348283.08   4126489.05   0.00
350709.54   4131944.90   0.00
351293.32   4129032.47   0.00
343155.88   4129950.67   0.00
350812.49   4132260.39   0.00
349231.11   4125445.90   0.00
349034.42   4138276.52   0.00
347530.49   4132774.32   0.00
339593.73   4125685.17   0.00
343643.75   4133677.60   0.00
347457.10   4133604.76   0.00
349082.41   4127062.51   0.00
348116.67   4133417.91   0.00
346670.00   4129631.70   0.00
344945.80   4130075.36   0.00
343774.55   4134662.28   0.00
343207.97   4129039.00   0.00
343918.97   4135244.59   0.00
349439.77   4130026.44   0.00
348727.49   4133214.67   0.00
343601.90   4134090.99   0.00
347524.34   4128872.66   0.00
346278.06   4127548.02   0.00
350270.38   4134027.79   0.00
346810.71   4124981.74   0.00
344906.96   4130854.67   0.00
340356.01   4120799.46   0.00
351014.17   4131054.46   0.00
349862.85   4131266.01   0.00
350983.77   4121590.55   0.00
348976.71   4123605.10   0.00
352332.37   4127440.42   0.00
348013.63   4129386.55   0.00
344729.10   4134232.40   0.00
346766.85   4127537.33   0.00
345122.55   4127491.78   0.00
343798.42   4126163.59   0.00
348502.50   4132561.86   0.00
341771.32   4129323.90   0.00
345649.66   4127286.20   0.00
344779.18   4132976.48   0.00
348622.41   4131919.88   0.00
347171.59   4129777.43   0.00
352326.86   4131159.87   0.00
348400.14   4130898.19   0.00
348412.14   4136851.52   0.00
346050.29   4130077.08   0.00
344112.27   4137013.75   0.00
344109.01   4132957.15   0.00
354245.01   4137538.16   0.00
349281.75   4132960.09   0.00
351031.02   4130596.66   0.00
343369.54   4132362.75   0.00
349848.47   4126469.96   0.00
347203.96   4125090.43   0.00
352540.98   4131675.36   0.00
348820.23   4126233.31   0.00
344249.92   4132217.90   0.00
348451.89   4131890.35   0.00
342639.44   4129870.56   0.00
350612.00   4130690.76   0.00
346434.69   4128964.72   0.00
340863.56   4135154.96   0.00
348377.44   4128985.81   0.00
350191.74   4135834.04   0.00
349726.80   4128892.91   0.00
350759.87   4130404.25   0.00
346711.87   4129791.81   0.00
354694.59   4129220.76   0.00
342672.57   4125462.98   0.00
346757.96   4127628.20   0.00
347315.94   4133006.38   0.00
345377.35   4131927.55   0.00
351345.90   4124347.15   0.00
345714.40   4129015.59   0.00
344810.26   4130746.66   0.00
351167.01   4132271.76   0.00
349756.30   4127401.55   0.00
348917.77   4129463.74   0.00
351141.51   4122670.68   0.00
346132.39   4133059.03   0.00
348070.41   4130051.03   0.00
349144.23   4134505.64   0.00
345304.91   4129638.02   0.00
352177.98   4129029.00   0.00
347553.73   4128782.52   0.00
349434.15   4130491.52   0.00
347400.65   4131133.37   0.00
349315.01   4129301.48   0.00
344362.01   4129774.54   0.00
351680.37   4128355.82   0.00
345142.22   4133192.18   0.00
345053.90   4124593.94   0.00
347547.43   4128184.20   0.00
348649.53   4130718.68   0.00
350376.44   4128083.12   0.00
350050.29   4130640.78   0.00
349788.33   4128074.75   0.00
354197.32   4132405.95   0.00
342639.63   4127745.82   0.00
345392.34   4129693.32   0.00
349219.22   4128702.27   0.00
340414.66   4129254.78   0.00
345171.08   4136336.36   0.00
346565.57   4131517.15   0.00
346556.44   4130145.54   0.00
352830.47   4125321.71   0.00
349017.43   4131695.75   0.00
351653.25   4132697.28   0.00
345018.91   4135044.57   0.00
356598.50   4131172.17   0.00
350179.25   4136052.60   0.00
346255.46   4128934.87   0.00
351352.63   4137358.84   0.00
346090.38   4134175.68   0.00
344676.41   4127854.86   0.00
350059.91   4127794.50   0.00
346811.11   4133949.24   0.00
350876.46   4127434.01   0.00
348822.90   4128278.80   0.00
347806.50   4131423.35   0.00
345544.53   4129851.17   0.00
347531.68   4129331.58   0.00
347530.63   4130160.19   0.00
350138.81   4129335.70   0.00
350424.86   4131400.73   0.00
350789.43   4129578.54   0.00
344916.40   4132363.97   0.00
345591.30   4132155.38   0.00
347215.21   4133784.12   0.00
347225.68   4128087.80   0.00
349210.09   4130741.28   0.00
349869.29   4128488.11   0.00
347703.82   4134750.68   0.00
350783.64   4133693.96   0.00
344417.46   4126190.72   0.00
345419.78   4127494.36   0.00
347711.16   4128553.98   0.00
347111.37   4129888.24   0.00
348830.50   4137456.88   0.00
346140.47   4126117.53   0.00
355252.05   4132835.54   0.00
346869.44   4134914.70   0.00
347701.96   4131941.35   0.00
348522.64   4134943.59   0.00
346621.14   4127449.34   0.00
344504.25   4133232.00   0.00
348002.64   4129266.26   0.00
346495.07   4127142.43   0.00
347444.23   4134234.46   0.00
351750.57   4130407.66   0.00
351034.23   4129792.99   0.00
350631.15   4139668.32   0.00
355034.12   4126189.23   0.00
347274.27   4131522.73   0.00
341319.88   4127414.60   0.00
347159.08   4132892.13   0.00
349688.51   4131117.71   0.00
352949.24   4128330.43   0.00
348097.10   4126478.28   0.00
346110.53   4128489.90   0.00
349490.74   4129457.75   0.00
343030.16   4131448.45   0.00
354203.01   4127945.21   0.00
345909.69   4130151.85   0.00
345973.75   4129553.25   0.00
350337.34   4131737.05   0.00
344827.74   4133379.27   0.00
344715.62   4131461.14   0.00
349882.20   4127456.22   0.00
351500.97   4130012.53   0.00
349681.27   4133167.36   0.00
346808.22   4134044.00   0.00
345959.79   4127290.54   0.00
347660.63   4133048.91   0.00
344047.40   4130902.19   0.00
351646.23   4127541.42   0.00
353700.89   4123131.88   0.00
345907.12   4133894.32   0.00
349370.34   4137595.41   0.00
346759.89   4129867.55   0.00
350990.92   4126043.58   0.00
347223.96   4132100.96   0.00
347511.59   4133660.10   0.00
343108.02   4128009.67   0.00
349250.58   4130645.24   0.00
342037.87   4125680.39   0.00
344264.53   4131465.06   0.00
349427.90   4130676.17   0.00
347058.16   4127988.08   0.00
347703.76   4128152.40   0.00
349738.40   4125129.23   0.00
349801.14   4131005.68   0.00
350212.41   4128680.95   0.00
348260.94   4129359.07   0.00
351628.64   4131478.06   0.00
347182.22   4129368.99   0.00
346240.40   4128805.65   0.00
346843.06   4132980.60   0.00
346078.30   4132505.46   0.00
345254.03   4127295.61   0.00
347554.19   4130917.93   0.00
351448.28   4128755.03   0.00
347389.17   4129203.27   0.00
348111.39   4132918.82   0.00
351115.97   4137905.99   0.00
348418.00   4129784.77   0.00
342477.78   4131705.52   0.00
345271.77   4130500.59   0.00
342707.90   4129418.43   0.00
344923.53   4127686.62   0.00
342966.92   4133915.61   0.00
355210.53   4126533.80   0.00
343527.90   4127388.60   0.00
345935.18   4128097.17   0.00
357195.74   4128034.73   0.00
345761.27   4127514.48   0.00
347001.78   4134118.97   0.00
348780.33   4125706.15   0.00
347478.47   4133657.12   0.00
345235.24   4131049.86   0.00
347929.65   4130681.34   0.00
352844.52   4131993.94   0.00
341588.55   4133723.88   0.00
345410.92   4123939.41   0.00
352336.89   4129357.78   0.00
346516.67   4120943.41   0.00
349751.85   4129926.40   0.00
351144.23   4127182.02   0.00
345548.06   4130374.59   0.00
348844.33   4131063.61   0.00
353085.79   4130481.83   0.00
346078.78   4123841.86   0.00
348792.12   4133179.02   0.00
348258.46   4125356.64   0.00
356249.06   4131822.63   0.00
352144.44   4128365.77   0.00
348030.46   4129392.72   0.00
349224.54   4127947.27   0.00
349441.17   4129678.59   0.00
348011.12   4129514.70   0.00
350609.19   4132354.10   0.00
348482.92   4124382.23   0.00
342846.33   4124234.14   0.00
346357.96   4131102.51   0.00
350711.00   4130857.67   0.00
351005.96   4123749.25   0.00
347315.73   4129787.50   0.00
345862.66   4134409.19   0.00
349684.56   4131089.21   0.00
351053.08   4135983.28   0.00
349693.99   4133807.69   0.00
353435.39   4131202.75   0.00
350086.67   4133299.84   0.00
354235.40   4126602.06   0.00
348067.02   4129079.16   0.00
348971.30   4134666.37   0.00
346750.56   4125073.12   0.00
345584.25   4132063.02   0.00
343375.95   4129140.14   0.00
351271.30   4135330.21   0.00
348974.25   4130299.93   0.00
348744.06   4135654.69   0.00
355246.19   4125424.90   0.00
347873.94   4124997.00   0.00
343310.41   4123863.58   0.00
343693.28   4133324.46   0.00
350612.40   4128834.10   0.00
342846.09   4130906.11   0.00
351301.77   4132014.48   0.00
350688.60   4134118.63   0.00
348065.53   4128824.79   0.00
351694.49   4135251.88   0.00
351613.03   4122713.75   0.00
346621.99   4130521.93   0.00
346574.21   4135130.55   0.00
344638.97   4129908.99   0.00
349475.28   4129714.27   0.00
351974.97   4125402.94   0.00
350961.24   4127704.09   0.00
346708.07   4126424.55   0.00
348077.31   4128565.50   0.00
354144.28   4125787.30   0.00
357496.64   4126059.31   0.00
349595.50   4128141.61   0.00
346438.00   4131524.95   0.00
347079.53   4129890.46   0.00
351358.72   4129299.81   0.00
352770.17   4130049.56   0.00
347210.46   4129236.51   0.00
351578.94   4128226.07   0.00
346855.40   4131534.92   0.00
346606.05   4129541.95   0.00
347317.28   4131264.38   0.00
348768.16   4126396.63   0.00
351276.47   4125834.62   0.00
352838.82   4132416.51   0.00
346715.08   4128049.93   0.00
349006.06   4128894.24   0.00
349170.19   4127370.03   0.00
345926.33   4130525.42   0.00
348827.22   4127778.21   0.00
350427.03   4127537.57   0.00
345059.30   4132646.99   0.00
346837.77   4126106.20   0.00
346621.49   4131829.68   0.00
344737.63   4123687.86   0.00
347889.20   4128595.39   0.00
346184.89   4128316.09   0.00
351588.57   4132851.93   0.00
344932.52   4138911.87   0.00
348279.72   4128843.52   0.00
344909.62   4131052.57   0.00
350058.00   4132542.56   0.00
348779.17   4128206.97   0.00
345069.86   4129974.05   0.00
355613.58   4134407.28   0.00
349523.96   4128272.79   0.00
346060.42   4133351.18   0.00
350150.84   4131129.65   0.00
348893.50   4129575.72   0.00
351216.62   4131180.86   0.00
350106.39   4135668.48   0.00
348376.68   4132288.57   0.00
347725.61   4130836.70   0.00
348888.76   4132727.53   0.00
346269.54   4135184.28   0.00
348459.78   4128008.88   0.00
346384.80   4129584.62   0.00
346100.01   4132420.28   0.00
347477.04   4128637.72   0.00
343631.23   4134128.63   0.00
345783.84   4128756.20   0.00
340928.44   4130985.48   0.00
350889.51   4137105.72   0.00
346310.62   4137040.28   0.00
349361.76   4133451.36   0.00
346703.70   4131446.83   0.00
349718.08   4124597.76   0.00
346193.68   4132153.17   0.00
347579.92   4125776.71   0.00
353532.01   4130784.92   0.00
346110.84   4136793.31   0.00
350517.30   4128874.06   0.00
348366.79   4128418.91   0.00
348410.90   4127214.80   0.00
344562.64   4126563.04   0.00
349142.79   4133480.64   0.00
349715.07   4129395.44   0.00
342366.63   4128899.26   0.00
343982.76   4127290.19   0.00
346149.55   4130370.46   0.00
349813.45   4131980.26   0.00
352276.71   4128646.25   0.00
348129.97   4129748.53   0.00
348259.62   4127213.30   0.00
346873.73   4126843.46   0.00
349030.90   4131268.19   0.00
352623.75   4131865.84   0.00
346448.41   4128320.04   0.00
348404.80   4128712.61   0.00
349676.77   4134350.90   0.00
341351.41   4126293.03   0.00
350082.86   4130503.11   0.00
347650.71   4132001.41   0.00
344903.27   4128103.50   0.00
342386.44   4130235.37   0.00
344219.70   4135799.31   0.00
348933.42   4128568.98   0.00
350990.54   4128012.75   0.00
351977.15   4130133.68   0.00
351171.00   4126878.43   0.00
350799.50   4129969.26   0.00
348314.21   4135458.03   0.00
349095.97   4124834.31   0.00
356478.22   4133386.67   0.00
351663.32   4127915.34   0.00
345028.80   4131052.98   0.00
344212.70   4131173.07   0.00
345757.75   4128768.99   0.00
348003.58   4124507.65   0.00
350176.16   4130066.31   0.00
346459.42   4129560.25   0.00
346606.90   4137143.24   0.00
345442.62   4126484.05   0.00
345600.66   4134757.29   0.00
349456.20   4125083.66   0.00
346326.14   4131685.29   0.00
348738.58   4131765.89   0.00
344146.07   4130705.70   0.00
346350.53   4133665.45   0.00
342416.45   4124335.10   0.00
348355.24   4129041.88   0.00
349557.21   4135890.71   0.00
342451.19   4134338.92   0.00
345991.21   4130669.75   0.00
356042.80   4131585.85   0.00
346236.08   4128496.49   0.00
348105.39   4127521.93   0.00
347624.97   4129588.75   0.00
344338.49   4133036.67   0.00
351296.71   4134763.29   0.00
350374.95   4133336.57   0.00
349333.19   4136664.32   0.00
345252.99   4130819.07   0.00
350556.36   4132898.44   0.00
350217.90   4131057.56   0.00
351504.69   4134816.21   0.00
353000.78   4125653.56   0.00
344770.42   4128486.58   0.00
344166.75   4132372.33   0.00
348877.51   4129411.20   0.00
347809.60   4128059.28   0.00
347765.14   4131232.83   0.00
350019.29   4128865.49   0.00
346809.46   4128234.37   0.00
349948.20   4129337.61   0.00
347589.69   4126852.89   0.00
342193.96   4131145.39   0.00
348303.79   4131028.60   0.00
345140.72   4128316.90   0.00
345030.35   4127405.04   0.00
350188.54   4133063.75   0.00
345691.71   4130038.06   0.00
345151.88   4131440.62   0.00
344695.64   4132172.48   0.00
348238.43   4130757.39   0.00
352264.26   4128635.71   0.00
339563.28   4131054.23   0.00
344791.90   4131540.42   0.00
348199.66   4129068.56   0.00
346555.83   4131642.17   0.00
347220.20   4129222.01   0.00
346767.29   4129140.84   0.00
341758.42   4130220.80   0.00
352484.32   4125257.57   0.00
343862.53   4129417.43   0.00
345894.15   4128748.29   0.00
352545.04   4130733.33   0.00
353804.19   4131260.88   0.00
349815.33   4128062.80   0.00
352446.87   4129783.26   0.00
350371.48   4132767.86   0.00
350790.73   4136402.73   0.00
341880.17   4127574.56   0.00
350220.46   4128908.39   0.00
343820.04   4129983.43   0.00
350073.01   4128735.05   0.00
344427.34   4135336.05   0.00
342980.10   4133428.07   0.00
346318.66   4130886.94   0.00
345815.56   4131834.70   0.00
343548.70   4129623.34   0.00
348257.15   4131732.30   0.00
338735.86   4127036.59   0.00
349005.91   4135646.04   0.00
346260.36   4125840.13   0.00
350617.28   4127648.41   0.00
345321.08   4125542.99   0.00
347278.88   4130078.34   0.00
349594.71   4131782.28   0.00
353250.88   4135837.26   0.00
354346.77   4129891.12   0.00
344281.37   4129911.67   0.00
340742.17   4128954.34   0.00
344769.72   4127647.70   0.00
354839.47   4129811.45   0.00
349955.80   4126663.06   0.00
345691.66   4131011.58   0.00
347158.84   4136342.09   0.00
344523.56   4128444.87   0.00
345661.52   4132900.11   0.00
344221.96   4138032.79   0.00
347131.02   4125028.48   0.00
352121.82   4129659.29   0.00
348986.59   4121554.51   0.00
344625.21   4128331.10   0.00
348542.48   4129352.10   0.00
343383.37   4130290.43   0.00
351194.92   4134965.05   0.00
343683.97   4138080.27   0.00
349291.84   4123911.18   0.00
348901.86   4128761.04   0.00
354570.55   4135094.50   0.00
356656.67   4127694.66   0.00
348080.39   4125449.46   0.00
348315.73   4139433.38   0.00
354389.50   4132563.96   0.00
345244.83   4123632.99   0.00
344884.02   4127214.15   0.00
348689.69   4130953.04   0.00
347858.03   4132267.96   0.00
350435.63   4130366.61   0.00
351143.02   4123264.19   0.00
341754.32   4135021.01   0.00
349379.87   4132684.03   0.00
352009.15   4127057.94   0.00
347751.76   4125217.26   0.00
352752.01   4130933.99   0.00
351895.38   4129604.50   0.00
346571.20   4127984.87   0.00
347706.67   4130621.57   0.00
347971.19   4122293.93   0.00
351161.15   4129077.24   0.00
351461.61   4133238.71   0.00
345910.50   4129384.83   0.00
345823.82   4124372.61   0.00
350758.17   4128385.83   0.00
351812.30   4129717.45   0.00
347169.04   4128939.70   0.00
346995.68   4131227.23   0.00
345797.26   4129445.28   0.00
343419.81   4128875.67   0.00
344445.59   4125557.21   0.00
346392.84   4123839.25   0.00
349295.88   4127764.02   0.00
344700.89   4131388.80   0.00
349529.49   4126311.48   0.00
343620.54   4125782.91   0.00
353198.54   4131981.70   0.00
345175.37   4128431.33   0.00
352681.81   4129802.32   0.00
354100.33   4126696.96   0.00
350832.39   4128484.26   0.00
357201.11   4134207.08   0.00
352164.09   4128629.19   0.00
346463.50   4130012.45   0.00
346940.99   4130430.48   0.00
345698.50   4133684.60   0.00
348926.40   4127735.35   0.00
349206.29   4133461.17   0.00
345971.69   4129282.80   0.00
346196.13   4125907.52   0.00
349582.79   4134860.97   0.00
347908.36   4129680.34   0.00
349736.19   4127089.23   0.00
348881.25   4130897.46   0.00
350845.66   4125871.97   0.00
355480.49   4131026.98   0.00
347342.34   4129376.76   0.00
349419.07   4131213.34   0.00
351240.93   4129913.20   0.00
347390.01   4130002.20   0.00
344970.23   4136484.77   0.00
344946.48   4133636.27   0.00
342368.82   4127253.93   0.00
345789.95   4124203.25   0.00
350488.14   4127413.79   0.00
346407.65   4128421.33   0.00
354544.56   4128938.63   0.00
349554.98   4126288.30   0.00
352849.39   4130323.07   0.00
350144.65   4129924.99   0.00
343018.73   4130690.02   0.00
345473.51   4134422.00   0.00
347580.84   4130526.87   0.00
350889.71   4137179.83   0.00
351264.28   4130861.55   0.00
347434.52   4132236.61   0.00
351184.96   4128738.60   0.00
347725.92   4131450.21   0.00
346719.58   4131980.45   0.00
346631.26   4131078.49   0.00
344946.24   4128563.63   0.00
345195.86   4130762.56   0.00
350768.36   4135184.46   0.00
343530.28   4133559.43   0.00
345173.17   4132644.57   0.00
348769.17   4132202.79   0.00
347410.63   4128180.33   0.00
349934.90   4128519.33   0.00
350831.56   4130718.81   0.00
345046.24   4128196.06   0.00
346517.77   4135583.36   0.00
346617.29   4129470.87   0.00
348655.61   4130310.87   0.00
343912.32   4134878.71   0.00
346414.51   4120144.81   0.00
346934.44   4137376.08   0.00
343044.37   4132367.36   0.00
346278.86   4129536.02   0.00
347117.72   4130535.12   0.00
351700.81   4126978.00   0.00
343210.52   4134867.10   0.00
352825.52   4135711.97   0.00
350794.81   4132335.10   0.00
348514.25   4126867.28   0.00
338427.09   4125670.54   0.00
344360.51   4135195.04   0.00
347280.05   4126737.00   0.00
346007.53   4127940.62   0.00
350220.99   4124303.97   0.00
349299.87   4129125.81   0.00
348216.16   4132877.17   0.00
350529.57   4131973.20   0.00
352788.66   4137565.64   0.00
346838.86   4129334.34   0.00
348394.27   4131257.98   0.00
344641.43   4126667.01   0.00
349977.61   4129772.00   0.00
351851.44   4131340.79   0.00
349170.13   4130810.82   0.00
351398.67   4134573.55   0.00
348495.57   4132551.32   0.00
347097.39   4131162.92   0.00
351107.31   4133652.15   0.00
349428.52   4132121.73   0.00
347722.26   4131460.08   0.00
347831.68   4122564.22   0.00
345687.24   4132170.47   0.00
354135.63   4136203.72   0.00
347904.68   4128480.24   0.00
351345.88   4131661.83   0.00
340540.97   4125972.39   0.00
352204.56   4129983.00   0.00
348940.08   4125229.72   0.00
344332.44   4127439.75   0.00
342883.91   4129299.38   0.00
347663.11   4131808.25   0.00
352417.86   4133324.12   0.00
348062.39   4121029.70   0.00
348510.31   4127770.24   0.00
346015.22   4129032.81   0.00
348477.26   4135611.47   0.00
351729.34   4128061.44   0.00
351880.37   4126584.01   0.00
347191.17   4128196.08   0.00
349511.89   4132117.69   0.00
347987.48   4131259.04   0.00
349419.55   4130937.60   0.00
347829.08   4136993.75   0.00
348784.29   4128111.32   0.00
344367.04   4129783.96   0.00
353043.88   4127547.55   0.00
353377.29   4129212.91   0.00
351794.10   4130754.53   0.00
346804.08   4128391.66   0.00
352246.22   4134291.56   0.00
351368.14   4134854.95   0.00
349586.01   4126694.92   0.00
350211.60   4128457.97   0.00
354322.66   4127822.97   0.00
346827.58   4128510.34   0.00
343161.60   4138468.47   0.00
347144.85   4130675.52   0.00
346585.54   4134269.80   0.00
351693.92   4131219.03   0.00
350374.31   4128514.25   0.00
344557.73   4134113.28   0.00
342909.54   4127652.49   0.00
353250.70   4136644.24   0.00
353651.75   4126795.02   0.00
343387.78   4130898.38   0.00
349207.42   4131555.47   0.00
346857.35   4128128.48   0.00
344527.55   4127580.45   0.00
352384.42   4130064.03   0.00
346212.56   4132709.56   0.00
344144.80   4128418.79   0.00
346630.28   4133866.29   0.00
348840.17   4128660.99   0.00
345740.08   4128686.17   0.00
352859.90   4126964.29   0.00
345447.06   4124086.73   0.00
347136.85   4134225.02   0.00
343412.08   4128562.30   0.00
345098.57   4130228.90   0.00
346516.07   4129881.06   0.00
345351.91   4130605.67   0.00
346039.90   4129866.63   0.00
349840.39   4124828.94   0.00
348191.73   4130794.46   0.00
352191.58   4129463.43   0.00
348002.75   4132736.56   0.00
349115.34   4129207.03   0.00
348883.88   4126016.97   0.00
349933.42   4125061.08   0.00
349061.76   4128374.25   0.00
346283.41   4129129.35   0.00
346527.10   4127667.42   0.00
354952.25   4134599.97   0.00
348499.84   4124527.20   0.00
345774.65   4129156.35   0.00
350941.58   4132471.71   0.00
348313.40   4133697.64   0.00
344068.09   4132888.46   0.00
348985.16   4133519.48   0.00
349713.81   4136355.09   0.00
352216.40   4132567.85   0.00
349661.97   4131203.97   0.00
351708.17   4130006.22   0.00
346823.04   4126099.73   0.00
348870.24   4129695.91   0.00
349254.62   4131457.49   0.00
354748.52   4131971.35   0.00
344681.96   4127799.48   0.00
342101.71   4129852.94   0.00
345835.74   4132590.85   0.00
347750.75   4131342.66   0.00
354149.31   4129873.24   0.00
350348.41   4136275.55   0.00
352563.61   4129042.11   0.00
356359.37   4133297.84   0.00
349610.84   4128596.79   0.00
348658.71   4135283.81   0.00
349929.68   4131594.20   0.00
344506.42   4130170.47   0.00
347948.20   4126791.24   0.00
350467.04   4134314.62   0.00
350366.67   4130668.11   0.00
342302.32   4133259.11   0.00
350035.79   4133066.21   0.00
348183.37   4128813.60   0.00
349634.85   4134099.12   0.00
351562.03   4128754.91   0.00
346948.92   4129478.56   0.00
341547.94   4130604.42   0.00
341714.01   4125405.88   0.00
346539.42   4130225.50   0.00
353334.23   4128649.05   0.00
342118.76   4125251.99   0.00
350571.98   4131460.05   0.00
346780.94   4130759.40   0.00
356056.26   4130898.08   0.00
349178.26   4127412.51   0.00
346843.87   4131942.24   0.00
344135.08   4135099.44   0.00
349544.78   4129233.80   0.00
344907.14   4128692.87   0.00
346590.21   4132442.55   0.00
345630.56   4134568.91   0.00
346277.30   4131236.07   0.00
345228.57   4131127.01   0.00
348397.98   4130387.10   0.00
346760.59   4136180.02   0.00
351230.25   4132919.87   0.00
346450.18   4130142.63   0.00
349149.90   4127472.30   0.00
344152.33   4131238.48   0.00
348603.99   4128020.39   0.00
351197.25   4125942.00   0.00
348520.01   4132343.15   0.00
348384.87   4133935.50   0.00
349617.62   4125991.13   0.00
348286.66   4127559.52   0.00
349062.86   4137460.21   0.00
348133.38   4139787.48   0.00
348258.48   4125388.20   0.00
348018.20   4128271.69   0.00
345518.01   4124453.01   0.00
345304.90   4127080.07   0.00
357546.37   4124661.75   0.00
342280.59   4132649.94   0.00
352244.54   4132263.30   0.00
347489.31   4131588.52   0.00
351458.81   4124675.53   0.00
351200.75   4132344.09   0.00
352358.68   4130610.71   0.00
343437.29   4134249.47   0.00
344728.08   4132092.97   0.00
345893.71   4123637.82   0.00
350094.20   4131002.43   0.00
353521.63   4131777.69   0.00
349531.79   4127986.88   0.00
350569.13   4130144.88   0.00
347265.58   4133855.54   0.00
349523.64   4131003.61   0.00
349350.19   4129682.09   0.00
343389.32   4127055.97   0.00
347775.88   4129830.37   0.00
349780.41   4125723.96   0.00
351305.09   4127466.46   0.00
346926.05   4126879.87   0.00
339691.10   4131843.12   0.00
349489.80   4127457.65   0.00
339958.23   4131245.32   0.00
347826.78   4127403.63   0.00
349234.48   4134992.78   0.00
348789.70   4125435.20   0.00
345813.34   4127308.54   0.00
348238.95   4128710.10   0.00
350958.71   4127229.61   0.00
347896.50   4134772.67   0.00
347294.47   4133341.30   0.00
350880.41   4131041.29   0.00
345253.89   4128205.77   0.00
346242.73   4130977.29   0.00
342684.50   4132410.24   0.00
346488.26   4132187.56   0.00
345054.05   4122985.27   0.00
350155.27   4130035.82   0.00
344640.81   4128719.31   0.00
343895.35   4131631.84   0.00
343279.13   4133045.41   0.00
348878.99   4133534.28   0.00
348747.83   4134972.42   0.00
345694.75   4131359.41   0.00
343366.16   4133741.76   0.00
349940.88   4127614.00   0.00
349666.38   4130052.68   0.00
350203.14   4128469.75   0.00
345252.20   4132691.65   0.00
345464.12   4130684.31   0.00
349068.69   4132080.73   0.00
347117.66   4127449.68   0.00
346609.88   4128758.32   0.00
345592.36   4131329.82   0.00
347802.34   4134127.32   0.00
350915.21   4120246.82   0.00
339781.67   4128863.52   0.00
347387.77   4129006.44   0.00
343921.92   4123923.77   0.00
346827.73   4132278.28   0.00
348374.78   4128952.66   0.00
347539.25   4127433.42   0.00
344546.48   4131629.49   0.00
348417.55   4131508.22   0.00
346732.12   4123641.55   0.00
351557.92   4133377.54   0.00
352925.14   4126834.40   0.00
351651.91   4123533.31   0.00
345137.14   4128534.65   0.00
347602.14   4136315.16   0.00
350720.93   4129811.01   0.00
345335.31   4132553.03   0.00
343803.22   4126279.38   0.00
348740.77   4132290.25   0.00
348187.16   4130566.94   0.00
344544.91   4126116.24   0.00
345211.59   4125952.68   0.00
347108.91   4124319.01   0.00
348705.85   4128056.42   0.00
353238.97   4127963.45   0.00
348268.06   4128986.41   0.00
351431.70   4129474.06   0.00
349277.57   4138308.47   0.00
350146.55   4122929.34   0.00
347521.54   4126737.04   0.00
351978.29   4123149.72   0.00
347007.80   4130752.03   0.00
348976.87   4129710.12   0.00
346299.68   4135524.10   0.00
347096.20   4134334.00   0.00
353320.21   4131043.51   0.00
353550.60   4132054.60   0.00
345571.32   4133614.58   0.00
351235.72   4127632.10   0.00
351610.35   4131447.50   0.00
349635.98   4135848.59   0.00
348408.29   4130069.49   0.00
353284.51   4126411.20   0.00
347617.29   4126723.13   0.00
346533.97   4132166.57   0.00
344770.90   4139859.17   0.00
345994.27   4132991.53   0.00
350629.16   4127806.66   0.00
356265.91   4130867.07   0.00
351918.94   4127608.10   0.00
343710.10   4135263.40   0.00
344148.79   4130594.06   0.00
343235.35   4127344.57   0.00
340556.56   4123637.89   0.00
348170.52   4123235.32   0.00
347888.11   4124902.80   0.00
347838.07   4130985.07   0.00
349971.20   4130745.08   0.00
344770.57   4128167.75   0.00
350096.11   4129658.44   0.00
348081.26   4122928.52   0.00
346209.40   4130730.31   0.00
349117.74   4132057.02   0.00
348439.77   4129040.42   0.00
349771.28   4129105.17   0.00
345172.30   4132138.48   0.00
350823.42   4132028.43   0.00
346597.01   4121527.68   0.00
343500.98   4131911.83   0.00
347741.66   4135864.32   0.00
343887.93   4122124.52   0.00
352180.80   4124293.53   0.00
342819.55   4127958.12   0.00
350261.01   4130411.84   0.00
351377.17   4134316.90   0.00
350471.49   4129070.81   0.00
342627.45   4130991.60   0.00
345576.03   4125273.27   0.00
352358.37   4132186.35   0.00
346940.19   4129698.50   0.00
346779.70   4125581.98   0.00
350298.72   4126685.84   0.00
348973.95   4128839.00   0.00
353836.21   4133350.81   0.00
346890.79   4126820.64   0.00
352227.48   4124542.48   0.00
349298.60   4130650.96   0.00
350467.72   4128204.14   0.00
345411.91   4133139.33   0.00
347983.63   4127253.65   0.00
348246.33   4126105.55   0.00
343931.33   4126558.23   0.00
348940.64   4130998.10   0.00
344423.07   4136432.92   0.00
343879.89   4132351.83   0.00
348181.49   4127622.12   0.00
346032.71   4132189.68   0.00
344699.49   4132225.30   0.00
348687.44   4127245.87   0.00
345454.87   4134131.24   0.00
349826.45   4129022.28   0.00
344868.77   4133034.14   0.00
351758.64   4131834.86   0.00
352026.47   4127701.18   0.00
346886.18   4130007.61   0.00
344990.89   4125096.93   0.00
356836.50   4127152.69   0.00
348326.53   4133053.07   0.00
350406.45   4129620.59   0.00
348299.14   4129966.65   0.00
349153.43   4130399.23   0.00
347103.15   4129174.39   0.00
346186.06   4133603.44   0.00
345262.66   4135079.93   0.00
344353.78   4126993.74   0.00
350308.11   4124782.50   0.00
352211.31   4127972.88   0.00
347390.80   4131612.32   0.00
349673.48   4128290.80   0.00
349782.85   4133055.00   0.00
348907.20   4132414.56   0.00
348198.42   4125888.20   0.00
352510.58   4133519.31   0.00
350110.55   4128696.70   0.00
355230.77   4131166.14   0.00
349083.48   4132436.98   0.00
347382.84   4128160.08   0.00
341155.06   4131127.76   0.00
350674.43   4127422.70   0.00
347662.43   4127454.29   0.00
345452.50   4130037.87   0.00
349159.74   4131810.12   0.00
345045.31   4130153.25   0.00
346605.19   4130740.46   0.00
357067.51   4128863.91   0.00
347564.50   4133344.54   0.00
339526.83   4136536.17   0.00
345207.07   4130965.06   0.00
348533.06   4126887.66   0.00
346979.11   4122909.13   0.00
343399.83   4126420.80   0.00
348942.99   4128423.11   0.00
349625.46   4129578.91   0.00
353912.03   4131178.68   0.00
346290.13   4130153.96   0.00
352451.98   4127368.95   0.00
344820.32   4129035.29   0.00
353729.39   4130450.94   0.00
348377.58   4130992.84   0.00
350557.92   4131297.99   0.00
348918.17   4127427.93   0.00
344288.21   4129544.90   0.00
344570.83   4128369.06   0.00
340840.16   4126982.88   0.00
347138.68   4130426.07   0.00
350078.63   4130978.43   0.00
343051.32   4127571.61   0.00
348315.36   4127685.78   0.00
346803.03   4128164.48   0.00
349494.74   4132914.77   0.00
343964.56   4131567.15   0.00
349936.67   4128958.11   0.00
343391.87   4126736.23   0.00
344529.84   4129756.72   0.00
344487.34   4132846.77   0.00
348082.28   4130176.25   0.00
347682.63   4129002.19   0.00
346251.15   4135251.87   0.00
349486.20   4132281.28   0.00
348759.10   4125190.48   0.00
340363.39   4136739.83   0.00
348103.73   4135513.56   0.00
348477.01   4130660.82   0.00
351552.33   4128571.19   0.00
346471.61   4128461.82   0.00
350286.22   4133470.61   0.00
344695.69   4134888.03   0.00
349852.60   4131404.21   0.00
344188.30   4130311.82   0.00
347905.07   4131709.95   0.00
345476.94   4130068.13   0.00
349000.10   4137815.05   0.00
351843.19   4133962.26   0.00
352006.43   4134738.45   0.00
350936.65   4131027.38   0.00
345757.81   4133978.96   0.00
348559.86   4128955.94   0.00
351532.22   4138547.41   0.00
356750.69   4126780.79   0.00
339686.59   4127641.31   0.00
345609.89   4131438.58   0.00
345394.93   4132367.90   0.00
345707.31   4129834.53   0.00
343615.73   4129062.70   0.00
347901.62   4132303.62   0.00
346539.04   4122981.80   0.00
345403.70   4133025.74   0.00
350226.02   4125471.61   0.00
353594.80   4132871.63   0.00
345738.89   4129685.55   0.00
347242.17   4129885.42   0.00
349093.57   4130780.09   0.00
344715.80   4138376.44   0.00
349281.70   4125549.93   0.00
344296.20   4131351.02   0.00
346271.68   4128494.96   0.00
344833.63   4136870.39   0.00
349382.33   4121888.16   0.00
351069.10   4121867.52   0.00
352411.00   4134447.33   0.00
351160.02   4131517.05   0.00
344584.40   4133085.97   0.00
349435.21   4130462.34   0.00
346132.11   4131614.86   0.00
351867.41   4133034.20   0.00
348622.20   4129144.32   0.00
346899.62   4136814.75   0.00
346680.80   4132269.80   0.00
352763.20   4128780.63   0.00
345064.94   4128128.34   0.00
345067.91   4124086.49   0.00
344863.88   4129676.34   0.00
348532.45   4129816.95   0.00
347755.58   4132117.69   0.00
348760.33   4129946.12   0.00
349272.33   4129240.64   0.00
340911.75   4137519.06   0.00
348056.98   4133546.22   0.00
344036.78   4134176.86   0.00
342752.81   4133101.79   0.00
348856.65   4132668.37   0.00
351373.51   4125868.59   0.00
351072.20   4128577.30   0.00
351338.03   4131875.28   0.00
350555.02   4130034.02   0.00
351687.52   4129052.93   0.00
348503.23   4127905.90   0.00
349771.26   4130248.73   0.00
346317.00   4126952.66   0.00
351564.62   4127306.73   0.00
347299.71   4131452.42   0.00
348965.99   4125107.26   0.00
350597.30   4127140.48   0.00
351463.73   4129511.24   0.00
345171.75   4127830.95   0.00
343624.01   4134780.57   0.00
346747.08   4129068.52   0.00
352363.01   4129211.08   0.00
352671.48   4125288.02   0.00
349264.60   4133179.25   0.00
347753.23   4133403.19   0.00
347263.47   4131342.23   0.00
346816.37   4128943.03   0.00
348893.56   4132132.38   0.00
345664.84   4131064.22   0.00
348762.21   4131499.65   0.00
343863.64   4126110.46   0.00
350375.32   4133238.47   0.00
350320.46   4129989.76   0.00
348265.10   4128697.73   0.00
347629.93   4133371.65   0.00
345750.18   4128141.73   0.00
343414.65   4126867.82   0.00
349161.86   4135553.66   0.00
356255.19   4131259.00   0.00
348576.28   4134173.01   0.00
349352.21   4131295.18   0.00
347026.73   4125408.78   0.00
348949.07   4124542.88   0.00
349193.84   4131226.23   0.00
343224.25   4133541.54   0.00
348170.75   4130143.64   0.00
346943.42   4130031.61   0.00
348308.17   4131838.85   0.00
350765.05   4132484.31   0.00
349490.98   4132481.98   0.00
345949.45   4130610.03   0.00
348198.73   4127959.08   0.00
346110.12   4134224.92   0.00
351156.74   4126099.37   0.00
342784.20   4132334.09   0.00
347737.56   4128046.60   0.00
348602.43   4130896.44   0.00
347536.46   4128936.19   0.00
345278.14   4131783.40   0.00
344958.73   4125761.35   0.00
347522.49   4131883.91   0.00
349470.69   4128818.89   0.00
348636.90   4128173.32   0.00
351338.91   4131728.18   0.00
347663.21   4126579.80   0.00
352291.92   4129872.34   0.00
346296.18   4125780.47   0.00
350446.07   4137247.08   0.00
340249.25   4132144.89   0.00
349271.49   4129286.63   0.00
348258.42   4125425.84   0.00
346482.75   4131139.38   0.00
350315.42   4125814.94   0.00
346264.47   4132682.44   0.00
346370.31   4128207.48   0.00
350018.07   4136507.53   0.00
349811.06   4128637.90   0.00
344939.21   4129167.76   0.00
344216.81   4126003.96   0.00
346603.22   4132548.12   0.00
347934.99   4131430.69   0.00
350727.68   4130329.27   0.00
346073.91   4133821.15   0.00
354704.80   4130235.99   0.00
339129.92   4130144.52   0.00
352703.05   4130891.41   0.00
350093.14   4123225.21   0.00
345107.37   4127313.50   0.00
353756.69   4136617.96   0.00
351385.87   4127424.95   0.00
350214.21   4127272.06   0.00
355194.37   4132482.56   0.00
346654.09   4129848.26   0.00
349456.72   4125196.73   0.00
338420.31   4127746.54   0.00
345823.57   4129132.15   0.00
349294.68   4132180.13   0.00
347344.27   4129398.50   0.00
347723.28   4130513.23   0.00
345861.39   4126217.67   0.00
347066.35   4126456.81   0.00
348594.98   4129776.67   0.00
353058.47   4127136.25   0.00
348473.46   4133992.47   0.00
339660.04   4126838.12   0.00
349637.60   4134152.30   0.00
343573.16   4132454.49   0.00
344361.37   4128752.63   0.00
346575.61   4133945.01   0.00
338387.79   4129279.35   0.00
345343.96   4124828.19   0.00
347155.48   4128016.21   0.00
344600.38   4130333.09   0.00
349469.87   4123117.22   0.00
346982.82   4131869.91   0.00
347442.64   4134404.72   0.00
348601.39   4130159.22   0.00
347729.31   4131759.98   0.00
346859.02   4126953.99   0.00
350169.12   4126733.84   0.00
348824.19   4129832.99   0.00
349362.37   4135684.36   0.00
346745.33   4132713.41   0.00
346654.63   4129556.65   0.00
344452.84   4125820.62   0.00
352160.18   4130048.81   0.00
349519.55   4130807.61   0.00
352864.05   4129683.47   0.00
349342.71   4124924.83   0.00
343972.86   4128887.35   0.00
349665.39   4133730.97   0.00
350735.84   4129136.51   0.00
347806.61   4129388.18   0.00
345387.12   4130850.72   0.00
348899.08   4128841.67   0.00
349338.63   4126831.90   0.00
349915.33   4131059.26   0.00
344780.84   4130284.23   0.00
352748.41   4125448.17   0.00
347855.62   4127529.35   0.00
345532.22   4127287.01   0.00
350345.45   4129993.12   0.00
354952.33   4130534.85   0.00
349133.66   4127639.10   0.00
345109.92   4130742.26   0.00
355650.63   4132814.21   0.00
350227.87   4126705.28   0.00
344738.79   4131790.03   0.00
343375.21   4133369.82   0.00
346841.77   4128279.69   0.00
350908.86   4134644.17   0.00
351399.62   4131903.56   0.00
340308.87   4123289.57   0.00
344535.83   4130054.98   0.00
346408.61   4128522.88   0.00
346619.62   4128329.04   0.00
344703.37   4128228.19   0.00
349376.53   4133637.26   0.00
350475.45   4134349.01   0.00
349531.02   4122419.88   0.00
346205.66   4126256.32   0.00
350894.19   4127823.12   0.00
346033.34   4126572.62   0.00
347530.97   4133561.70   0.00
347685.97   4136746.00   0.00
354393.76   4130442.07   0.00
345860.40   4126708.18   0.00
344607.90   4130983.87   0.00
347615.40   4129469.50   0.00
353305.79   4133463.29   0.00
346337.49   4128511.97   0.00
345327.89   4131363.48   0.00
342748.61   4125750.41   0.00
349498.56   4121803.77   0.00
348513.96   4134767.39   0.00
349047.27   4136047.77   0.00
352091.72   4130013.84   0.00
346841.52   4126994.32   0.00
348724.58   4128458.97   0.00
346289.33   4125687.26   0.00
349986.20   4134518.78   0.00
340835.78   4133301.04   0.00
348074.70   4130474.53   0.00
346768.47   4135331.66   0.00
352291.75   4130748.70   0.00
349012.44   4129003.30   0.00
347550.90   4127397.91   0.00
348576.01   4126325.84   0.00
346727.03   4132744.66   0.00
348834.66   4130048.51   0.00
345576.76   4132134.99   0.00
347077.79   4125626.47   0.00
353015.99   4127667.45   0.00
346619.87   4133699.41   0.00
350864.88   4124505.44   0.00
349728.98   4129666.15   0.00
348306.07   4129305.86   0.00
351573.36   4128363.02   0.00
346650.65   4124302.16   0.00
347444.52   4129926.15   0.00
350198.24   4125422.82   0.00
347699.79   4126791.41   0.00
352268.90   4129192.62   0.00
349841.20   4129109.07   0.00
347325.66   4128073.54   0.00
350630.98   4130456.43   0.00
351227.61   4133734.12   0.00
350208.68   4128496.28   0.00
349169.82   4127276.45   0.00
352518.60   4129147.95   0.00
347364.45   4129833.24   0.00
343822.26   4132173.96   0.00
352358.84   4126111.59   0.00
349411.79   4132754.95   0.00
351617.85   4136204.41   0.00
351232.51   4126232.61   0.00
342548.92   4124964.24   0.00
347799.93   4125601.53   0.00
353623.56   4130175.26   0.00
346650.81   4129812.77   0.00
347803.28   4126973.32   0.00
350294.07   4129605.67   0.00
344442.89   4130544.49   0.00
344237.35   4133581.06   0.00
347384.55   4131925.26   0.00
338667.69   4129491.40   0.00
342836.57   4132115.15   0.00
349221.06   4131051.40   0.00
347945.38   4127490.68   0.00
349109.14   4123779.92   0.00
351263.28   4136839.02   0.00
350655.38   4127380.75   0.00
350747.16   4129364.22   0.00
346010.67   4129462.66   0.00
348602.14   4129213.34   0.00
346516.94   4134086.31   0.00
347481.23   4134010.10   0.00
342153.70   4130711.37   0.00
347274.70   4128281.37   0.00
351318.62   4135457.49   0.00
348391.21   4125030.14   0.00
355088.96   4128422.15   0.00
350935.23   4129252.88   0.00
344286.30   4126612.18   0.00
352012.77   4127839.26   0.00
343925.67   4134011.35   0.00
348480.90   4134239.42   0.00
348581.83   4130214.19   0.00
350092.00   4130333.09   0.00
354719.60   4128009.89   0.00
347010.47   4128480.22   0.00
352983.91   4133207.26   0.00
351222.35   4132737.54   0.00
347094.99   4133340.02   0.00
349890.44   4133672.39   0.00
350375.38   4126677.56   0.00
344928.40   4129188.50   0.00
346688.01   4130234.42   0.00
347833.96   4124140.71   0.00
342484.28   4127901.83   0.00
349208.79   4127920.37   0.00
341708.55   4132564.77   0.00
345445.55   4126560.06   0.00
345341.78   4126364.99   0.00
349742.61   4126677.06   0.00
347347.99   4127233.04   0.00
344626.32   4136082.20   0.00
348237.16   4124297.18   0.00
346600.00   4132007.26   0.00
346001.90   4131164.79   0.00
343817.96   4125817.86   0.00
347396.38   4133596.89   0.00
346614.81   4135125.34   0.00
345482.22   4123169.96   0.00
351673.11   4130348.61   0.00
352531.27   4132986.83   0.00
346801.10   4129941.96   0.00
343389.95   4128815.24   0.00
347029.99   4135096.33   0.00
347170.98   4132541.18   0.00
350661.08   4130990.68   0.00
347075.52   4128335.88   0.00
349737.79   4127707.08   0.00
350623.19   4127511.14   0.00
347525.11   4131664.73   0.00
344876.91   4126489.85   0.00
347536.12   4129564.48   0.00
340347.17   4126035.97   0.00
348575.75   4133711.36   0.00
349243.93   4123569.75   0.00
348017.96   4130096.40   0.00
345023.85   4129795.53   0.00
349949.07   4131194.76   0.00
350403.43   4132082.57   0.00
347683.90   4127550.84   0.00
349164.93   4133435.25   0.00
351625.77   4130424.23   0.00
348723.78   4133010.47   0.00
350549.49   4129076.25   0.00
350390.71   4128979.42   0.00
347264.56   4126809.67   0.00
346739.31   4120612.03   0.00
344596.90   4131942.59   0.00
343170.52   4131594.43   0.00
350408.29   4127710.04   0.00
350443.09   4123150.16   0.00
342173.37   4128792.80   0.00
351345.83   4130217.36   0.00
349615.29   4130963.51   0.00
351547.15   4128394.02   0.00
351310.04   4128434.65   0.00
347412.67   4127985.56   0.00
348702.41   4129996.11   0.00
347194.42   4132552.25   0.00
343796.89   4130054.21   0.00
349274.32   4127645.28   0.00
346992.80   4128613.11   0.00
343813.48   4133813.08   0.00
350154.16   4127702.56   0.00
347090.47   4128170.13   0.00
346047.18   4128314.28   0.00
343335.31   4132338.31   0.00
349245.89   4130438.11   0.00
345144.79   4130594.47   0.00
345217.37   4124287.93   0.00
341439.33   4131126.45   0.00
346809.16   4130172.95   0.00
353812.37   4129495.13   0.00
349227.09   4131717.34   0.00
347250.69   4130128.99   0.00
353819.95   4136387.92   0.00
350681.13   4131819.96   0.00
351880.84   4127245.04   0.00
353300.97   4127280.57   0.00
346013.20   4132841.50   0.00
347696.33   4132847.36   0.00
344632.09   4133260.08   0.00
341757.22   4126445.70   0.00
346419.34   4132806.28   0.00
340663.04   4133946.12   0.00
342083.44   4130057.07   0.00
343903.08   4126032.40   0.00
347917.28   4128101.57   0.00
347839.90   4128911.98   0.00
347591.57   4134890.76   0.00
345026.51   4129752.59   0.00
353230.26   4131209.03   0.00
346408.30   4129816.09   0.00
343223.43   4132721.50   0.00
346861.02   4127894.11   0.00
348373.02   4135404.91   0.00
348804.11   4133439.28   0.00
350877.53   4129703.84   0.00
341544.48   4131980.93   0.00
348874.44   4130270.23   0.00
350701.42   4130392.10   0.00
339382.58   4134718.61   0.00
350808.70   4131695.82   0.00
350520.24   4121811.12   0.00
348394.09   4129658.94   0.00
348426.18   4127699.04   0.00
343099.36   4130382.17   0.00
344154.81   4129294.10   0.00
343087.24   4129788.94   0.00
346860.01   4124255.58   0.00
340811.61   4126256.70   0.00
348705.96   4127233.68   0.00
349095.14   4127574.22   0.00
349178.79   4132752.82   0.00
348701.11   4127186.84   0.00
341339.87   4133145.15   0.00
347826.05   4129334.81   0.00
346785.50   4133707.02   0.00
350750.64   4126397.01   0.00
345326.87   4126227.95   0.00
345900.83   4133755.88   0.00
349227.03   4127009.49   0.00
347302.39   4132279.26   0.00
342839.87   4129263.92   0.00
347793.87   4123485.16   0.00
347392.90   4131562.29   0.00
351438.27   4126336.28   0.00
343203.16   4132045.54   0.00
346882.38   4132366.68   0.00
347500.88   4130408.91   0.00
354799.19   4130111.27   0.00
344696.90   4131454.76   0.00
350402.47   4134152.41   0.00
345464.70   4125661.02   0.00
351524.90   4126275.70   0.00
347554.23   4129016.22   0.00
348742.90   4129507.60   0.00
349340.48   4134031.96   0.00
351221.65   4132561.83   0.00
346355.59   4127728.72   0.00
352337.72   4131704.10   0.00
341623.32   4132318.20   0.00
347062.00   4123859.35   0.00
345989.48   4131087.95   0.00
348811.92   4125694.85   0.00
340696.00   4126493.21   0.00
345767.46   4133942.40   0.00
350181.12   4133204.43   0.00
345392.54   4131471.74   0.00
343890.42   4126703.38   0.00
352310.29   4127417.43   0.00
344093.37   4127216.02   0.00
346610.18   4127536.75   0.00
347970.24   4129568.18   0.00
348128.24   4130440.53   0.00
343835.19   4127605.60   0.00
342632.22   4127636.24   0.00
346736.99   4133100.95   0.00
351601.06   4130602.61   0.00
349871.04   4132124.21   0.00
349647.52   4129684.59   0.00
348443.50   4128516.57   0.00
344864.76   4130176.36   0.00
348190.25   4130397.46   0.00
345765.72   4129232.27   0.00
344083.51   4128747.73   0.00
346747.25   4134631.66   0.00
346764.57   4123401.39   0.00
346327.80   4131316.08   0.00
347122.78   4127381.72   0.00
342782.53   4132789.03   0.00
347434.21   4127735.79   0.00
345698.35   4125924.53   0.00
344694.63   4131140.78   0.00
352100.37   4131376.78   0.00
350141.64   4126155.86   0.00
354426.66   4127860.70   0.00
347808.57   4134638.16   0.00
352519.18   4126164.02   0.00
349808.52   4130191.15   0.00
347279.51   4124940.75   0.00
350411.25   4128301.90   0.00
351374.92   4128721.19   0.00
352118.07   4131416.65   0.00
352675.82   4130429.46   0.00
351807.25   4137510.07   0.00
343685.76   4132852.23   0.00
356612.18   4133327.21   0.00
347804.60   4129518.44   0.00
352167.37   4132163.45   0.00
350865.75   4126596.42   0.00
348312.22   4129983.34   0.00
353334.45   4124892.34   0.00
346562.02   4125276.04   0.00
344829.03   4133421.27   0.00
341844.55   4125295.27   0.00
348049.64   4129912.54   0.00
345288.03   4131004.70   0.00
348711.61   4131849.87   0.00
346754.90   4129205.14   0.00
343318.03   4127312.68   0.00
346752.36   4133713.87   0.00
352033.38   4131961.96   0.00
351113.05   4132386.14   0.00
345966.53   4129657.16   0.00
351878.38   4132556.58   0.00
346065.80   4129626.66   0.00
344345.18   4128806.58   0.00
346110.74   4129679.39   0.00
350588.25   4128187.41   0.00
347604.82   4125535.50   0.00
355480.78   4129912.71   0.00
346643.87   4128961.90   0.00
352772.82   4127635.82   0.00
347534.98   4127463.91   0.00
351345.34   4133694.56   0.00
348203.05   4125983.42   0.00
346564.25   4130394.95   0.00
345162.59   4124906.98   0.00
345882.11   4138912.30   0.00
341312.63   4128545.11   0.00
345717.83   4132282.07   0.00
352642.11   4131466.86   0.00
346687.55   4130191.82   0.00
348268.48   4125682.71   0.00
353104.07   4126296.24   0.00
347960.56   4126361.08   0.00
348094.06   4130165.48   0.00
351802.56   4130029.77   0.00
352602.46   4131091.25   0.00
353383.59   4131140.80   0.00
344146.98   4135669.83   0.00
351245.91   4127084.55   0.00
351933.72   4131109.55   0.00
350467.02   4131061.67   0.00
345541.93   4128278.19   0.00
350124.63   4131408.29   0.00
348711.97   4130702.57   0.00
345712.05   4131536.71   0.00
349761.25   4130189.17   0.00
350997.59   4130820.71   0.00
354663.32   4131831.38   0.00
349844.88   4130999.70   0.00
350028.46   4125410.97   0.00
345639.87   4125584.60   0.00
348961.17   4126447.53   0.00
354643.67   4129743.44   0.00
349108.50   4127725.91   0.00
341869.10   4130510.10   0.00
350905.45   4134277.71   0.00
347513.74   4129350.47   0.00
346628.38   4121466.50   0.00
347511.54   4131198.86   0.00
346239.44   4135582.35   0.00
351466.83   4132142.22   0.00
342596.54   4131118.19   0.00
347188.21   4130785.97   0.00
350312.17   4128007.62   0.00
347686.89   4129454.31   0.00
344548.82   4135657.50   0.00
349047.47   4129683.94   0.00
352985.60   4131788.11   0.00
343122.59   4123107.32   0.00
348523.86   4129537.11   0.00
342968.89   4131064.90   0.00
347103.37   4129271.56   0.00
345364.00   4131285.74   0.00
346284.31   4125692.18   0.00
343335.63   4134310.93   0.00
348616.12   4131153.19   0.00
350545.55   4135022.74   0.00
349284.10   4132439.14   0.00
350933.61   4133592.59   0.00
349488.46   4131185.18   0.00
353049.08   4138472.18   0.00
339137.54   4131485.69   0.00
348472.09   4126828.10   0.00
342267.95   4134337.67   0.00
349891.38   4130953.32   0.00
347612.23   4129632.93   0.00
345043.47   4132458.35   0.00
350239.15   4127671.02   0.00
341565.54   4129599.94   0.00
344000.78   4127466.78   0.00
347215.16   4125692.68   0.00
344065.81   4133766.50   0.00
349511.39   4136923.09   0.00
349331.07   4132668.10   0.00
343770.29   4125874.11   0.00
341850.37   4128559.63   0.00
349425.06   4130639.38   0.00
350537.22   4129575.27   0.00
353598.55   4130185.12   0.00
343324.03   4131853.35   0.00
350567.11   4124391.51   0.00
351884.58   4134542.65   0.00
347808.41   4126379.63   0.00
347351.20   4126861.75   0.00
347229.08   4129438.36   0.00
350935.16   4124497.37   0.00
344093.57   4131390.57   0.00
344711.73   4130588.43   0.00
348850.12   4130068.37   0.00
343990.52   4127878.06   0.00
346134.78   4133445.39   0.00
346675.94   4129166.86   0.00
344598.51   4128893.11   0.00
352315.47   4124926.57   0.00
350221.72   4126659.47   0.00
350797.51   4133746.98   0.00
339512.58   4132783.49   0.00
350529.99   4131852.65   0.00
346486.74   4131559.08   0.00
351522.04   4128020.88   0.00
348674.84   4135864.75   0.00
346832.81   4129200.50   0.00
347655.11   4131220.58   0.00
350687.90   4130167.49   0.00
348925.35   4132241.60   0.00
353371.30   4124905.63   0.00
342432.75   4130288.24   0.00
342114.06   4127478.04   0.00
353727.88   4129778.52   0.00
347564.98   4132490.32   0.00
352237.67   4129152.29   0.00
344720.60   4132022.50   0.00
347019.13   4131868.05   0.00
351869.26   4131888.32   0.00
350128.18   4130331.52   0.00
348318.52   4128813.54   0.00
349883.26   4122593.19   0.00
350161.20   4127549.54   0.00
347082.47   4139036.46   0.00
350961.34   4131080.66   0.00
341836.20   4131935.30   0.00
353226.33   4131187.25   0.00
349975.27   4128268.57   0.00
347047.14   4127626.25   0.00
356561.12   4122023.15   0.00
350156.34   4124550.43   0.00
342977.50   4133625.14   0.00
355048.56   4131098.50   0.00
352115.71   4135482.39   0.00
348090.91   4132222.75   0.00
348981.42   4132592.18   0.00
346176.06   4132868.24   0.00
348048.28   4131189.01   0.00
345763.33   4132234.42   0.00
348037.74   4126976.55   0.00
345049.27   4136895.38   0.00
343951.50   4129289.32   0.00
347295.55   4125966.82   0.00
351880.73   4124891.47   0.00
348661.70   4133990.86   0.00
345557.98   4135574.40   0.00
350273.14   4127215.68   0.00
348640.13   4130499.18   0.00
340664.66   4134553.36   0.00
349248.41   4129065.11   0.00
353605.19   4126800.37   0.00
346811.58   4133290.82   0.00
348339.41   4130662.18   0.00
350836.85   4130265.73   0.00
338923.52   4126607.21   0.00
350386.23   4127086.41   0.00
348274.49   4133721.63   0.00
346101.03   4130375.61   0.00
352824.33   4127049.62   0.00
350989.97   4137120.57   0.00
347228.75   4129127.90   0.00
348662.96   4129817.57   0.00
351429.52   4126311.60   0.00
348518.83   4130434.16   0.00
351863.09   4126681.60   0.00
345792.84   4131499.90   0.00
350623.04   4128395.08   0.00
352118.62   4127917.44   0.00
340638.61   4124619.30   0.00
346432.84   4124742.82   0.00
347771.35   4135723.04   0.00
350257.46   4123232.14   0.00
350584.82   4132449.69   0.00
342342.80   4133019.40   0.00
351008.47   4125754.37   0.00
346446.78   4132483.03   0.00
353673.84   4129999.67   0.00
348207.12   4127639.81   0.00
346657.33   4129906.07   0.00
346896.55   4126711.39   0.00
343848.51   4133502.23   0.00
338635.39   4125864.15   0.00
349833.52   4124032.05   0.00
344556.62   4127409.38   0.00
350093.91   4133170.11   0.00
348101.84   4132196.39   0.00
350099.21   4126101.23   0.00
351481.89   4128264.72   0.00
348946.88   4124639.11   0.00
346121.93   4129639.89   0.00
348826.15   4132415.51   0.00
350443.20   4128739.78   0.00
350186.21   4133064.10   0.00
343377.18   4133824.52   0.00
348478.72   4124943.35   0.00
348242.62   4130318.93   0.00
346015.42   4129839.02   0.00
348304.40   4128583.80   0.00
342770.49   4132332.01   0.00
348384.83   4129419.38   0.00
345824.71   4131054.49   0.00
355058.88   4126117.00   0.00
346504.59   4131876.68   0.00
345603.90   4134369.32   0.00
353899.14   4131433.27   0.00
351839.46   4130139.97   0.00
341028.14   4130787.07   0.00
347839.82   4131851.72   0.00
346193.81   4129015.58   0.00
346588.69   4133650.58   0.00
344006.54   4128113.35   0.00
341148.99   4130154.86   0.00
346491.12   4129704.77   0.00
348433.98   4134058.47   0.00
347318.75   4134084.81   0.00
352968.49   4126910.87   0.00
349056.47   4136797.51   0.00
353073.31   4128340.16   0.00
352035.37   4124203.40   0.00
350488.31   4133973.13   0.00
347747.62   4129835.64   0.00
345323.98   4133441.19   0.00
344717.23   4126955.02   0.00
350274.49   4127000.87   0.00
346044.35   4128237.56   0.00
351262.28   4127577.17   0.00
354571.51   4126561.05   0.00
348653.54   4128167.12   0.00
352135.72   4132306.32   0.00
344850.73   4128166.16   0.00
346029.89   4133506.61   0.00
345062.38   4130515.97   0.00
350612.68   4128096.21   0.00
344610.29   4131795.84   0.00
351119.59   4130209.65   0.00
350489.38   4134835.13   0.00
355081.24   4130803.04   0.00
349069.12   4127225.97   0.00
344125.96   4132774.68   0.00
345486.88   4129675.03   0.00
353420.43   4135301.81   0.00
347123.03   4133087.53   0.00
346015.45   4135071.99   0.00
344285.06   4134356.14   0.00
346866.83   4132560.52   0.00
345621.84   4131809.21   0.00
345374.16   4129871.36   0.00
350218.17   4126948.37   0.00
345588.48   4128490.66   0.00
340401.71   4132227.86   0.00
345188.63   4125608.47   0.00
350662.79   4128041.66   0.00
345981.28   4134145.12   0.00
348968.55   4131307.36   0.00
351502.50   4129472.28   0.00
350799.14   4128563.71   0.00
351342.48   4127541.21   0.00
349482.65   4131737.69   0.00
348449.18   4131502.59   0.00
347816.79   4138910.97   0.00
351203.98   4125055.07   0.00
351808.93   4125219.19   0.00
348237.58   4125892.35   0.00
349840.75   4131491.90   0.00
346749.68   4127432.30   0.00
345914.83   4126131.78   0.00
349426.93   4130182.69   0.00
349009.67   4129339.12   0.00
347873.69   4126971.72   0.00
350866.67   4131185.53   0.00
349744.22   4126075.41   0.00
344341.82   4131190.29   0.00
353435.71   4129193.91   0.00
346547.08   4127722.68   0.00
348281.85   4129621.40   0.00
340304.19   4123597.44   0.00
349866.15   4127267.95   0.00
344033.87   4131498.45   0.00
348450.80   4131824.65   0.00
347150.61   4132986.93   0.00
349661.53   4127731.43   0.00
346360.58   4127116.37   0.00
348390.76   4125520.61   0.00
351041.62   4131429.10   0.00
355165.64   4130683.93   0.00
347201.20   4127946.80   0.00
352571.47   4128360.78   0.00
349863.12   4133882.50   0.00
347795.49   4133127.82   0.00
349909.56   4132357.37   0.00
349370.06   4129216.87   0.00
344437.28   4126604.60   0.00
347321.37   4132933.14   0.00
355030.68   4135138.22   0.00
348187.13   4134236.75   0.00
350499.82   4131304.97   0.00
344382.13   4130130.29   0.00
346355.57   4124361.54   0.00
351240.21   4125030.45   0.00
341110.57   4130164.56   0.00
347721.75   4132548.24   0.00
348651.90   4129890.89   0.00
350685.02   4133439.79   0.00
347912.58   4133515.09   0.00
348176.93   4127659.39   0.00
348416.45   4124911.67   0.00
348671.22   4132663.34   0.00
347658.91   4129419.69   0.00
342455.13   4123990.46   0.00
349282.31   4129345.65   0.00
345668.80   4131275.32   0.00
347998.19   4132397.11   0.00
348701.84   4130476.61   0.00
350019.96   4131620.02   0.00
351626.19   4129744.23   0.00
352026.52   4129481.18   0.00
347813.58   4131369.18   0.00
346790.05   4123400.47   0.00
345969.98   4132076.24   0.00
350840.97   4137871.31   0.00
343287.73   4129809.40   0.00
347908.96   4126385.67   0.00
345147.17   4130852.49   0.00
347574.67   4125861.44   0.00
342821.78   4134432.81   0.00
350609.74   4136195.92   0.00
348925.33   4126786.00   0.00
347126.85   4139899.57   0.00
349223.95   4127515.20   0.00
347117.80   4128073.90   0.00
348173.39   4128001.24   0.00
340930.45   4131719.45   0.00
345706.13   4125133.10   0.00
352818.76   4132949.76   0.00
346017.80   4129105.98   0.00
349402.04   4135944.75   0.00
350294.40   4129391.08   0.00
348185.71   4127354.78   0.00
342333.65   4135449.25   0.00
352665.50   4133663.04   0.00
342347.62   4134887.20   0.00
354414.83   4131577.28   0.00
351114.34   4127676.83   0.00
348157.07   4127808.81   0.00
346856.96   4136463.51   0.00
350072.61   4124776.21   0.00
348898.35   4132682.31   0.00
347616.84   4126899.71   0.00
351651.72   4127694.67   0.00
343040.82   4127252.36   0.00
346068.02   4129274.86   0.00
349655.97   4123341.38   0.00
342170.57   4132527.42   0.00
350747.76   4124591.22   0.00
350913.71   4128787.96   0.00
350625.10   4130644.53   0.00
344874.76   4127610.15   0.00
348261.46   4130301.89   0.00
342520.62   4126315.44   0.00
347407.28   4126354.72   0.00
348393.15   4128249.32   0.00
351194.36   4128576.66   0.00
344170.45   4130497.28   0.00
351522.22   4133361.54   0.00
345935.21   4129310.45   0.00
341097.83   4133111.94   0.00
345032.20   4134321.81   0.00
347284.20   4135761.41   0.00
350327.08   4127213.32   0.00
343737.94   4130253.70   0.00
347863.14   4131529.57   0.00
350009.31   4123968.56   0.00
346952.44   4133190.76   0.00
347548.15   4130105.26   0.00
346099.87   4136798.86   0.00
354437.55   4123192.17   0.00
344535.10   4128130.43   0.00
347594.84   4130306.46   0.00
351882.56   4133804.97   0.00
346142.56   4128294.78   0.00
348700.67   4124801.40   0.00
350376.81   4131983.35   0.00
352160.69   4126293.86   0.00
348713.14   4132855.76   0.00
348244.66   4123103.56   0.00
350038.35   4136268.97   0.00
347606.83   4127319.09   0.00
350266.74   4129202.36   0.00
349685.26   4138653.50   0.00
343882.60   4132857.69   0.00
343800.27   4122180.29   0.00
344740.03   4131368.93   0.00
351122.15   4122344.40   0.00
351707.29   4125452.64   0.00
345835.69   4128820.80   0.00
349290.31   4133828.04   0.00
348034.87   4128465.13   0.00
347026.63   4129639.63   0.00
346517.17   4130469.07   0.00
350881.64   4134138.60   0.00
344523.10   4126846.94   0.00
348824.38   4136260.15   0.00
350794.82   4126135.72   0.00
345850.87   4130031.44   0.00
346511.13   4128235.56   0.00
346294.08   4129455.26   0.00
350274.59   4125689.50   0.00
347913.21   4131061.23   0.00
347147.19   4127742.04   0.00
350541.51   4129360.99   0.00
344714.49   4128658.13   0.00
348227.33   4123602.76   0.00
342467.60   4134401.57   0.00
347862.60   4131799.23   0.00
346192.55   4132961.76   0.00
345423.82   4125241.13   0.00
348660.88   4129213.20   0.00
347626.69   4128493.44   0.00
347306.18   4129007.05   0.00
348172.32   4127791.69   0.00
344639.71   4132853.31   0.00
350068.95   4129919.74   0.00
338334.84   4130250.79   0.00
347041.76   4126720.03   0.00
354573.42   4130060.15   0.00
349071.26   4127504.04   0.00
352619.76   4126092.49   0.00
347790.95   4127460.38   0.00
344097.72   4132582.21   0.00
346416.90   4135897.35   0.00
350851.18   4125355.29   0.00
344171.32   4131337.70   0.00
347438.09   4129529.24   0.00
349654.08   4131772.93   0.00
348891.01   4133862.33   0.00
343034.05   4129438.75   0.00
344029.25   4132094.98   0.00
350044.16   4133276.81   0.00
348496.28   4132632.65   0.00
352331.40   4135438.72   0.00
348217.31   4135076.45   0.00
350985.65   4134375.19   0.00
348209.72   4132180.58   0.00
351905.43   4132170.09   0.00
357397.21   4137562.12   0.00
345496.90   4128285.70   0.00
346857.08   4132419.87   0.00
352536.45   4123036.56   0.00
350813.94   4132922.85   0.00
354383.65   4128726.84   0.00
352017.11   4125983.22   0.00
352662.74   4130500.98   0.00
351018.36   4133520.74   0.00
350680.65   4131551.39   0.00
341153.87   4126046.49   0.00
349773.57   4128598.40   0.00
344981.70   4131678.30   0.00
350351.00   4131164.17   0.00
347790.66   4129419.18   0.00
346744.58   4131565.42   0.00
348542.36   4132787.58   0.00
346431.63   4128423.87   0.00
348288.08   4130268.23   0.00
348075.80   4124115.61   0.00
348806.50   4132290.23   0.00
343091.40   4131373.80   0.00
354488.03   4129866.16   0.00
343656.16   4132765.46   0.00
347767.40   4132441.04   0.00
348669.24   4130659.39   0.00
346301.41   4127135.44   0.00
340740.70   4133858.51   0.00
343853.59   4122746.19   0.00
349478.55   4126026.53   0.00
346323.40   4130215.97   0.00
347760.22   4129552.41   0.00
346998.90   4132564.14   0.00
347810.60   4129079.02   0.00
351154.57   4129392.12   0.00
347482.55   4125013.13   0.00
342541.60   4127441.82   0.00
352403.54   4134179.69   0.00
347107.50   4125094.28   0.00
343411.83   4133042.98   0.00
349022.67   4135710.98   0.00
351917.26   4131731.76   0.00
340796.13   4127460.61   0.00
348085.22   4131159.39   0.00
354528.65   4130092.07   0.00
350777.85   4130301.73   0.00
350218.44   4131738.55   0.00
346368.62   4131664.97   0.00
349057.77   4126904.59   0.00
344885.81   4134401.66   0.00
340864.08   4133348.27   0.00
348883.54   4135778.74   0.00
348581.64   4131299.33   0.00
346303.14   4128180.45   0.00
343687.99   4129826.24   0.00
347617.36   4134448.09   0.00
348828.76   4125260.93   0.00
349474.19   4132379.11   0.00
345904.24   4131615.88   0.00
346691.80   4127344.54   0.00
349424.98   4129419.42   0.00
342405.20   4135372.10   0.00
347148.04   4125350.64   0.00
344014.19   4126852.05   0.00
347896.94   4122397.12   0.00
346547.42   4128781.95   0.00
344219.86   4120803.07   0.00
349226.53   4124676.86   0.00
347647.25   4124356.35   0.00
351062.79   4133759.64   0.00
345503.75   4131024.83   0.00
343763.49   4132830.59   0.00
343821.25   4129067.70   0.00
349694.35   4126294.04   0.00
343409.94   4127609.37   0.00
351977.01   4133220.29   0.00
351177.99   4128527.27   0.00
348568.63   4128996.01   0.00
348645.61   4132079.11   0.00
348035.19   4132831.88   0.00
347754.76   4130248.11   0.00
350133.83   4130819.71   0.00
349073.51   4134151.70   0.00
343594.53   4127124.42   0.00
345707.96   4131786.39   0.00
345676.53   4130642.07   0.00
342212.72   4133886.57   0.00
350527.82   4131440.02   0.00
343759.97   4131488.02   0.00
346396.82   4128256.44   0.00
351798.08   4128641.68   0.00
349472.11   4131150.19   0.00
344154.34   4126453.59   0.00
357747.17   4131978.22   0.00
349336.14   4133448.49   0.00
343852.25   4131851.78   0.00
347145.00   4124383.22   0.00
345695.27   4135426.29   0.00
350427.14   4130807.04   0.00
351187.29   4128997.47   0.00
345038.75   4136782.23   0.00
352255.75   4132085.36   0.00
353478.10   4139128.24   0.00
346594.32   4121989.33   0.00
343185.71   4127064.77   0.00
347738.48   4128165.67   0.00
342733.09   4130719.12   0.00
349674.27   4133826.27   0.00
351203.44   4133050.14   0.00
354118.89   4133762.04   0.00
353253.08   4133340.14   0.00
353305.43   4131698.51   0.00
346017.06   4123542.35   0.00
347362.97   4136026.34   0.00
349136.40   4126554.50   0.00
352229.06   4131580.25   0.00
346157.09   4127229.84   0.00
352788.75   4126951.20   0.00
351976.09   4133462.26   0.00
347755.01   4132374.68   0.00
343498.06   4130426.78   0.00
346389.36   4128516.35   0.00
344760.68   4130541.29   0.00
349298.66   4133075.80   0.00
350234.88   4127892.87   0.00
343376.03   4127228.81   0.00
352037.06   4127082.00   0.00
343246.48   4130471.47   0.00
349461.63   4122251.97   0.00
350481.28   4120936.85   0.00
344208.65   4131739.63   0.00
350398.50   4125812.78   0.00
344949.23   4136149.25   0.00
344789.56   4127632.18   0.00
347997.07   4128345.54   0.00
352867.19   4130343.85   0.00
348871.92   4126425.28   0.00
349686.45   4125895.40   0.00
349991.09   4128032.27   0.00
348291.41   4130930.47   0.00
350653.30   4125635.92   0.00
350617.58   4128573.62   0.00
345746.61   4135229.32   0.00
348975.58   4125082.06   0.00
349739.48   4132452.40   0.00
344570.15   4130527.37   0.00
344061.33   4131796.38   0.00
350661.53   4126394.32   0.00
347226.40   4125449.08   0.00
345245.81   4128018.44   0.00
347638.19   4132070.39   0.00
347545.78   4131031.97   0.00
352350.84   4134647.96   0.00
346817.76   4129790.88   0.00
340999.91   4131798.15   0.00
346876.43   4128276.63   0.00
350449.23   4134322.59   0.00
343443.96   4129208.27   0.00
348083.11   4128156.37   0.00
350411.02   4129307.00   0.00
345107.31   4132424.47   0.00
355760.90   4125858.79   0.00
354935.52   4134623.56   0.00
347696.51   4128655.58   0.00
346811.75   4124557.92   0.00
351443.13   4127628.15   0.00
351639.30   4132630.83   0.00
355949.64   4129878.96   0.00
344931.88   4128812.21   0.00
349452.01   4132633.43   0.00
345438.31   4126379.72   0.00
344875.18   4127626.10   0.00
347655.33   4124558.66   0.00
351517.06   4125988.41   0.00
357026.69   4128003.72   0.00
348805.33   4130332.07   0.00
350472.65   4133500.88   0.00
349514.54   4130052.89   0.00
345911.33   4134233.67   0.00
353675.49   4127994.26   0.00
352020.18   4131989.02   0.00
347730.03   4133298.15   0.00
348552.43   4130969.17   0.00
349310.19   4129431.82   0.00
344892.18   4121558.22   0.00
349104.37   4134904.02   0.00
351323.00   4132805.32   0.00
346735.56   4124396.58   0.00
346931.05   4134549.44   0.00
347699.53   4130900.38   0.00
347550.17   4132753.57   0.00
344338.29   4129245.18   0.00
348487.17   4124866.70   0.00
345556.58   4133652.68   0.00
347523.72   4126823.06   0.00
345021.20   4133782.90   0.00
350031.03   4135048.43   0.00
348631.97   4128341.96   0.00
349812.31   4126603.63   0.00
347976.59   4128677.39   0.00
351477.91   4127027.95   0.00
346701.94   4128713.67   0.00
344503.61   4134345.50   0.00
352239.19   4130412.99   0.00
350488.87   4132243.29   0.00
343597.86   4126753.77   0.00
345471.48   4129722.52   0.00
348054.38   4129610.23   0.00
348435.04   4133537.40   0.00
354699.37   4125849.73   0.00
348960.20   4127077.39   0.00
341874.74   4129598.03   0.00
349795.20   4128628.72   0.00
350887.02   4128445.00   0.00
346173.01   4126913.63   0.00
351424.03   4125539.50   0.00
345585.37   4135030.07   0.00
350926.18   4126091.00   0.00
347775.93   4130748.73   0.00
348288.16   4130881.77   0.00
349559.88   4127280.84   0.00
349615.76   4124363.40   0.00
344927.72   4132849.37   0.00
344852.92   4126336.48   0.00
350763.99   4129524.94   0.00
341038.86   4129586.79   0.00
348036.31   4129812.23   0.00
344093.53   4138311.87   0.00
349203.73   4128925.70   0.00
345935.85   4128140.83   0.00
347486.35   4129870.34   0.00
346814.03   4130906.54   0.00
347349.28   4131272.00   0.00
348561.31   4127702.22   0.00
347427.40   4130978.80   0.00
351355.18   4131336.75   0.00
351801.80   4130471.80   0.00
346583.66   4131425.81   0.00
346476.89   4126925.50   0.00
355390.99   4125601.55   0.00
346818.68   4128109.32   0.00
344062.85   4134856.71   0.00
347318.84   4128754.85   0.00
349888.68   4130422.12   0.00
343157.88   4130029.24   0.00
347775.18   4135341.02   0.00
343853.21   4132706.16   0.00
343882.01   4131157.56   0.00
346939.94   4127349.37   0.00
353836.89   4132542.09   0.00
343934.46   4126461.49   0.00
346712.52   4130644.20   0.00
353820.70   4129415.05   0.00
349522.04   4127972.03   0.00
346822.76   4132876.29   0.00
341487.09   4127719.15   0.00
350211.06   4123180.26   0.00
349593.70   4132062.50   0.00
342986.07   4130251.13   0.00
349801.63   4131949.81   0.00
353761.91   4129092.67   0.00
352328.52   4129099.93   0.00
344067.78   4130237.85   0.00
340957.97   4130001.04   0.00
345922.39   4125675.80   0.00
340932.35   4127778.52   0.00
347111.09   4126449.44   0.00
347670.68   4132318.16   0.00
347889.07   4133491.78   0.00
343147.91   4126198.20   0.00
348876.93   4135409.30   0.00
344951.13   4131845.05   0.00
351841.33   4132207.29   0.00
348340.77   4125287.54   0.00
347322.23   4124393.66   0.00
344875.78   4122954.80   0.00
347216.95   4127185.73   0.00
344994.83   4131063.05   0.00
349440.83   4133074.75   0.00
346702.48   4127532.78   0.00
350055.73   4128953.60   0.00
346351.32   4122798.82   0.00
346955.40   4130995.99   0.00
353036.71   4130420.76   0.00
344454.62   4131042.11   0.00
347556.64   4130661.24   0.00
348856.46   4128798.57   0.00
344331.65   4132368.45   0.00
350655.17   4131224.42   0.00
348546.83   4132887.57   0.00
351568.03   4134906.48   0.00
349631.51   4134057.61   0.00
348328.19   4124437.35   0.00
350471.50   4129136.12   0.00
347245.39   4131092.04   0.00
354001.41   4125159.88   0.00
344345.57   4130776.26   0.00
344467.09   4133885.16   0.00
344454.57   4129758.66   0.00
351060.49   4133603.26   0.00
346485.54   4129377.79   0.00
345292.71   4131739.43   0.00
348632.32   4127560.24   0.00
354626.04   4132723.88   0.00
352714.13   4131278.82   0.00
345926.34   4128218.80   0.00
347230.47   4131815.00   0.00
347634.53   4131273.08   0.00
348217.73   4133170.27   0.00
350357.36   4129930.25   0.00
348072.76   4135300.66   0.00
345408.58   4128924.28   0.00
342119.54   4135216.60   0.00
342470.80   4127895.15   0.00
353690.85   4127586.59   0.00
349881.31   4127535.01   0.00
354160.20   4128631.54   0.00
346439.64   4126695.53   0.00
347661.65   4127742.82   0.00
348788.44   4132702.31   0.00
346171.33   4127556.49   0.00
351649.05   4133406.26   0.00
348343.61   4132544.71   0.00
343304.60   4122933.49   0.00
345593.51   4133501.45   0.00
347693.13   4127251.62   0.00
346524.29   4129820.33   0.00
349541.49   4138246.18   0.00
347660.14   4129106.71   0.00
345618.57   4132129.55   0.00
351569.88   4126079.12   0.00
349746.46   4132106.67   0.00
346572.04   4126277.81   0.00
345445.76   4126867.15   0.00
352871.14   4125872.07   0.00
350538.74   4123799.92   0.00
345183.41   4128278.77   0.00
339480.64   4127788.74   0.00
350789.33   4129276.53   0.00
342752.21   4127796.51   0.00
352064.70   4134280.74   0.00
347610.84   4134538.09   0.00
346354.76   4127931.87   0.00
350687.12   4126738.89   0.00
344954.91   4128171.34   0.00
347683.40   4124683.92   0.00
343719.80   4124502.05   0.00
345209.45   4131397.61   0.00
340886.31   4125589.80   0.00
345654.06   4127109.56   0.00
350055.74   4133339.73   0.00
346697.26   4129971.99   0.00
348358.06   4131204.75   0.00
346790.99   4135653.24   0.00
349512.18   4133358.02   0.00
343773.18   4127806.69   0.00
350990.72   4128223.88   0.00
357687.14   4133178.97   0.00
351451.34   4131026.27   0.00
348579.68   4131724.70   0.00
349317.62   4129137.75   0.00
347382.61   4127838.97   0.00
352893.06   4130875.34   0.00
349871.40   4127620.63   0.00
346941.44   4126352.58   0.00
350041.59   4133337.49   0.00
354291.89   4126138.27   0.00
352286.60   4128507.16   0.00
347947.82   4128308.46   0.00
343900.92   4125103.76   0.00
348661.33   4129534.38   0.00
351436.08   4133073.77   0.00
346764.31   4132173.73   0.00
349446.06   4127750.63   0.00
348067.40   4128006.00   0.00
346587.82   4124025.83   0.00
347078.62   4127775.13   0.00
345547.44   4126598.53   0.00
345281.38   4134645.07   0.00
349834.49   4133549.38   0.00
347794.37   4128489.85   0.00
354429.15   4126050.84   0.00
352744.61   4136003.24   0.00
355459.62   4129057.45   0.00
348131.00   4132538.92   0.00
344211.46   4132568.38   0.00
351821.04   4130460.51   0.00
350657.45   4132789.80   0.00
348871.76   4128378.12   0.00
351436.29   4124103.52   0.00
353619.54   4130644.25   0.00
345569.86   4128405.28   0.00
342972.32   4128508.34   0.00
343911.03   4128632.92   0.00
344346.30   4127999.43   0.00
349863.60   4132754.58   0.00
348011.97   4130287.46   0.00
348430.56   4128664.19   0.00
345251.28   4128055.40   0.00
345779.27   4129476.31   0.00
350278.57   4132650.06   0.00
346647.82   4132047.40   0.00
349539.09   4130982.12   0.00
350818.83   4129724.16   0.00
341234.56   4131891.84   0.00
351564.09   4127583.23   0.00
346066.25   4136307.78   0.00
347577.97   4125084.06   0.00
349577.33   4132196.33   0.00
347118.82   4131312.45   0.00
354104.82   4127584.01   0.00
347202.76   4133546.26   0.00
345392.12   4126670.43   0.00
350863.99   4136600.30   0.00
351700.07   4127744.41   0.00
349997.06   4124301.51   0.00
346233.71   4134517.48   0.00
348560.14   4129430.37   0.00
353622.67   4130002.51   0.00
349254.86   4128602.94   0.00
350071.23   4123876.70   0.00
349126.16   4130763.31   0.00
346758.49   4129968.98   0.00
346803.17   4131931.44   0.00
347000.37   4129509.74   0.00
345605.56   4131368.95   0.00
352917.24   4128681.69   0.00
348737.23   4132762.47   0.00
354498.06   4127321.91   0.00
346880.82   4128072.06   0.00
346253.81   4127099.50   0.00
344940.06   4130144.84   0.00
347123.58   4128920.80   0.00
344819.41   4129298.69   0.00
351428.53   4127088.73   0.00
349996.60   4127356.28   0.00
346329.17   4128727.51   0.00
345065.02   4131818.74   0.00
350830.48   4131443.63   0.00
349452.76   4134814.35   0.00
344848.67   4126554.28   0.00
345184.88   4132011.18   0.00
345047.24   4134807.32   0.00
346144.36   4131417.79   0.00
347122.36   4134877.68   0.00
348558.49   4130061.40   0.00
344603.00   4122336.84   0.00
348406.39   4131063.59   0.00
350659.28   4129729.28   0.00
343985.48   4135597.06   0.00
353868.17   4138992.80   0.00
346626.75   4127575.99   0.00
349419.74   4134724.45   0.00
348055.04   4128967.94   0.00
345189.52   4133892.44   0.00
346719.51   4133201.89   0.00
345822.25   4129422.99   0.00
352115.41   4133094.57   0.00
345979.11   4129978.80   0.00
351366.14   4135491.42   0.00
345352.02   4131297.06   0.00
352303.50   4130773.23   0.00
342897.78   4134669.52   0.00
345858.42   4130284.51   0.00
347943.86   4131089.55   0.00
345360.37   4126484.50   0.00
347165.65   4129100.74   0.00
348259.45   4130951.26   0.00
357006.65   4124971.52   0.00
347856.32   4129753.00   0.00
348518.40   4132206.65   0.00
345674.48   4134634.89   0.00
345416.13   4139578.04   0.00
346478.42   4135759.06   0.00
340893.51   4130006.42   0.00
349671.93   4130130.55   0.00
353496.72   4134132.47   0.00
353925.33   4130168.25   0.00
346056.74   4128861.37   0.00
346667.80   4124483.48   0.00
348826.60   4128118.87   0.00
351769.88   4123456.06   0.00
350125.63   4126490.30   0.00
347662.69   4130316.49   0.00
347421.13   4133644.87   0.00
344455.06   4134361.73   0.00
348162.91   4126712.65   0.00
344764.30   4130186.69   0.00
344682.39   4127525.09   0.00
344399.05   4126332.34   0.00
348537.30   4134863.61   0.00
344912.69   4124479.24   0.00
348674.13   4133525.45   0.00
352526.22   4129351.24   0.00
346350.87   4133737.03   0.00
344226.87   4130936.21   0.00
351436.34   4128718.34   0.00
348153.70   4135145.19   0.00
348039.49   4130852.53   0.00
344656.44   4121959.62   0.00
347061.36   4134265.92   0.00
351652.40   4137714.24   0.00
348213.23   4131877.13   0.00
341938.18   4122832.21   0.00
345646.43   4125270.02   0.00
346009.76   4130041.29   0.00
348049.61   4133190.06   0.00
347960.86   4129615.06   0.00
349306.63   4129007.73   0.00
346984.35   4134488.31   0.00
345691.86   4127979.34   0.00
345439.18   4129095.01   0.00
348913.86   4131472.78   0.00
347388.80   4132377.51   0.00
351839.63   4131400.09   0.00
348566.02   4129404.65   0.00
347153.05   4127126.46   0.00
349152.70   4131942.53   0.00
349827.20   4130468.41   0.00
341026.56   4131803.92   0.00
346348.16   4127280.47   0.00
349562.00   4122045.14   0.00
344505.89   4125052.13   0.00
347242.48   4135047.26   0.00
355151.55   4129552.75   0.00
350876.90   4126359.32   0.00
350670.33   4134458.52   0.00
348865.71   4125850.88   0.00
347847.29   4128041.63   0.00
343955.26   4129985.75   0.00
341256.64   4133754.64   0.00
341434.48   4130921.91   0.00
355023.92   4129652.41   0.00
345202.69   4134854.78   0.00
348647.72   4133423.05   0.00
344063.40   4127588.79   0.00
344840.15   4129775.81   0.00
348793.95   4134618.99   0.00
345909.10   4132487.02   0.00
350705.96   4134978.51   0.00
351972.70   4131982.45   0.00
351534.52   4134187.99   0.00
342923.93   4132931.94   0.00
340358.99   4129886.58   0.00
348985.99   4134400.37   0.00
354035.18   4133581.67   0.00
347402.70   4126137.78   0.00
349559.56   4133271.31   0.00
345603.75   4129046.31   0.00
350396.55   4134371.65   0.00
345573.58   4122064.96   0.00
343415.23   4133834.87   0.00
347340.22   4131740.78   0.00
350050.23   4127283.91   0.00
342974.60   4132442.15   0.00
349310.98   4126733.66   0.00
347357.83   4131296.44   0.00
341976.92   4128041.59   0.00
347105.83   4125421.16   0.00
345941.13   4129632.10   0.00
343484.93   4125125.35   0.00
345375.93   4126245.01   0.00
344218.96   4133247.20   0.00
345196.87   4129217.65   0.00
349244.53   4134397.46   0.00
345123.96   4130895.85   0.00
346780.19   4133148.57   0.00
346016.56   4130765.77   0.00
348983.53   4130618.15   0.00
354158.52   4129628.83   0.00
345878.69   4128544.22   0.00
351475.25   4129041.48   0.00
349948.67   4127221.94   0.00
346617.80   4135744.72   0.00
352193.68   4124030.25   0.00
345027.03   4134337.10   0.00
346390.50   4129899.64   0.00
345560.45   4126222.96   0.00
344110.33   4129123.58   0.00
349543.76   4126626.18   0.00
344836.69   4128415.27   0.00
351058.08   4127964.37   0.00
347280.44   4127016.55   0.00
343954.08   4130563.20   0.00
350832.67   4127119.98   0.00
346970.90   4130546.75   0.00
342814.93   4128545.31   0.00
347932.90   4133695.06   0.00
342128.83   4125358.56   0.00
343136.35   4130452.71   0.00
353279.52   4129268.60   0.00
347348.35   4129207.44   0.00
346484.11   4132455.88   0.00
343134.88   4134800.42   0.00
347735.13   4128145.68   0.00
347273.32   4129559.32   0.00
348963.02   4136191.37   0.00
346161.74   4130710.87   0.00
348860.85   4132672.95   0.00
350057.56   4128949.25   0.00
350707.51   4133490.79   0.00
344581.57   4126537.22   0.00
347201.28   4130075.77   0.00
350609.60   4126890.32   0.00
354613.31   4130566.29   0.00
344230.98   4129239.75   0.00
347055.41   4123023.13   0.00
344403.73   4129454.60   0.00
349149.39   4127608.44   0.00
342178.32   4130818.89   0.00
349605.46   4129386.50   0.00
348165.55   4123030.94   0.00
352541.33   4127744.73   0.00
342403.35   4126936.95   0.00
343939.33   4130094.13   0.00
347393.88   4127308.23   0.00
350142.61   4129205.82   0.00
346823.64   4128489.85   0.00
348120.96   4132323.27   0.00
350130.36   4126459.19   0.00
340883.57   4130334.19   0.00
346083.85   4132280.34   0.00
350754.24   4127092.47   0.00
345623.97   4132433.28   0.00
347613.15   4126710.79   0.00
347648.06   4130569.96   0.00
353840.60   4127735.14   0.00
340525.53   4127239.65   0.00
348920.29   4129548.15   0.00
348309.37   4122910.85   0.00
351629.73   4131122.80   0.00
348609.97   4132290.03   0.00
346915.85   4130982.70   0.00
349035.43   4129155.29   0.00
347026.64   4126362.61   0.00
351950.31   4124796.59   0.00
347269.84   4131829.56   0.00
347619.89   4132113.39   0.00
344612.57   4134485.97   0.00
349726.90   4132579.64   0.00
347428.19   4130136.28   0.00
347294.97   4131239.04   0.00
349003.38   4131037.08   0.00
349271.17   4126886.50   0.00
348524.25   4129939.36   0.00
349853.05   4126194.92   0.00
346345.34   4123858.72   0.00
346399.22   4129537.68   0.00
341891.04   4131164.94   0.00
350183.28   4128071.20   0.00
349322.30   4135069.41   0.00
351594.23   4136488.98   0.00
342127.05   4136097.19   0.00
346879.41   4130742.07   0.00
344231.51   4129474.87   0.00
352380.45   4130681.12   0.00
342599.02   4128536.06   0.00
346109.00   4130190.87   0.00
354583.63   4126893.72   0.00
347995.97   4129912.88   0.00
348549.74   4132787.82   0.00
344696.63   4134880.22   0.00
351231.00   4132362.37   0.00
350330.85   4125937.70   0.00
344684.33   4122747.29   0.00
351371.50   4132553.00   0.00
344910.40   4131245.99   0.00
349384.18   4134915.42   0.00
344948.97   4131000.30   0.00
348011.62   4126240.37   0.00
341137.26   4131663.86   0.00
350073.64   4127683.55   0.00
348612.08   4125765.97   0.00
352422.27   4132579.63   0.00
345553.70   4133336.08   0.00
348610.59   4126529.02   0.00
348590.47   4126847.34   0.00
354139.95   4124262.04   0.00
345201.58   4129264.75   0.00
345528.63   4131832.62   0.00
350219.35   4123339.09   0.00
342462.82   4127767.81   0.00
349005.44   4131258.18   0.00
347382.14   4132975.54   0.00
351832.91   4127495.79   0.00
349632.98   4129949.26   0.00
346515.81   4134875.60   0.00
350339.71   4133379.59   0.00
346936.40   4130162.51   0.00
348299.74   4132545.72   0.00
348320.60   4128751.54   0.00
345434.73   4124585.06   0.00
346447.96   4128240.13   0.00
356454.35   4130017.56   0.00
348419.52   4132162.45   0.00
346622.43   4128870.38   0.00
348088.65   4131153.81   0.00
350739.39   4130121.49   0.00
347015.12   4131541.90   0.00
346805.36   4132388.89   0.00
343306.55   4131332.84   0.00
341491.22   4130474.86   0.00
351649.09   4125617.08   0.00
347025.72   4128597.38   0.00
340295.73   4125796.64   0.00
346289.54   4122888.28   0.00
355430.41   4128429.04   0.00
349185.13   4131174.42   0.00
348369.68   4133336.46   0.00
344541.41   4133653.08   0.00
346295.56   4127041.92   0.00
346808.86   4127362.11   0.00
350845.26   4128053.56   0.00
347360.00   4123979.10   0.00
349126.94   4130209.34   0.00
349309.26   4130450.65   0.00
344498.34   4127013.97   0.00
349518.59   4122236.40   0.00
348699.18   4133961.20   0.00
352241.22   4131595.66   0.00
346513.72   4128862.53   0.00
353485.40   4128945.18   0.00
352019.21   4132754.45   0.00
342632.50   4126119.82   0.00
345845.99   4128758.97   0.00
348271.40   4133509.07   0.00
347107.62   4132370.69   0.00
347286.21   4131739.12   0.00
347934.94   4132265.16   0.00
346735.85   4133512.28   0.00
344421.03   4126121.99   0.00
347130.75   4128206.64   0.00
341932.08   4131109.14   0.00
352442.99   4137978.30   0.00
345616.70   4131002.03   0.00
351056.65   4132028.73   0.00
344958.04   4123694.09   0.00
354320.56   4129980.30   0.00
349278.33   4131524.90   0.00
342820.30   4135369.05   0.00
349051.23   4127770.43   0.00
345302.57   4130781.85   0.00
344108.67   4123782.98   0.00
346978.75   4128790.85   0.00
351283.51   4130643.36   0.00
350179.40   4127968.78   0.00
348834.70   4129642.69   0.00
350124.62   4127493.31   0.00
348078.37   4135039.21   0.00
345985.70   4123910.04   0.00
347240.86   4126497.98   0.00
351885.94   4129335.11   0.00
350151.23   4135761.22   0.00
347632.05   4131489.54   0.00
345460.78   4133065.74   0.00
352029.73   4130023.51   0.00
346752.52   4130732.12   0.00
354702.01   4127951.27   0.00
347482.64   4130364.72   0.00
348997.01   4129565.00   0.00
344306.53   4130319.40   0.00
352197.91   4130657.35   0.00
349590.75   4129510.68   0.00
346248.06   4135605.13   0.00
351042.39   4129701.31   0.00
348673.86   4132137.80   0.00
351670.84   4133046.27   0.00
348298.77   4123154.12   0.00
346854.82   4132841.10   0.00
348109.81   4127848.27   0.00
341251.74   4124433.25   0.00
349462.96   4133118.43   0.00
343832.51   4135085.85   0.00
348102.49   4125275.33   0.00
343664.21   4129856.88   0.00
344464.40   4129121.24   0.00
350953.61   4129924.75   0.00
345502.90   4135729.50   0.00
350406.29   4128824.92   0.00
353193.26   4136854.16   0.00
352189.70   4135348.32   0.00
343710.25   4132365.24   0.00
343604.04   4129420.39   0.00
346827.71   4128977.15   0.00
348272.32   4130579.90   0.00
343543.94   4129664.66   0.00
349332.40   4126818.79   0.00
349002.44   4132820.10   0.00
348683.34   4126762.47   0.00
345140.86   4135336.01   0.00
348881.47   4131455.97   0.00
347845.42   4126806.09   0.00
352977.06   4121279.73   0.00
348129.30   4126345.03   0.00
344704.02   4124868.82   0.00
342399.23   4131378.95   0.00
344661.63   4138091.87   0.00
343475.49   4129451.21   0.00
347834.46   4130472.37   0.00
350514.15   4131271.60   0.00
351757.19   4134047.18   0.00
348212.07   4125081.42   0.00
349161.05   4135126.44   0.00
347034.28   4129023.88   0.00
349690.25   4129642.72   0.00
344803.89   4123833.65   0.00
349241.03   4131614.58   0.00
352209.58   4123001.61   0.00
349648.72   4123869.99   0.00
347960.95   4125850.45   0.00
346443.68   4129349.49   0.00
352997.43   4132829.43   0.00
350992.96   4122691.31   0.00
353705.17   4128247.74   0.00
349223.87   4134460.91   0.00
347502.63   4127910.47   0.00
347323.38   4134740.59   0.00
344202.47   4131242.60   0.00
346773.84   4132546.43   0.00
351951.62   4125481.09   0.00
346082.83   4136638.15   0.00
352700.92   4127166.53   0.00
349907.10   4124864.47   0.00
345766.44   4129147.36   0.00
342423.21   4137235.54   0.00
343330.47   4130924.93   0.00
344699.92   4133353.99   0.00
350995.86   4133682.84   0.00
353452.48   4122819.15   0.00
344676.12   4129167.13   0.00
351109.75   4129223.48   0.00
346463.46   4128639.60   0.00
343069.39   4129055.24   0.00
352250.41   4131989.10   0.00
344065.12   4126315.32   0.00
345261.15   4133427.73   0.00
344278.20   4136976.81   0.00
345595.77   4126335.92   0.00
345963.64   4128018.75   0.00
351983.57   4135293.98   0.00
342969.52   4129070.31   0.00
341652.88   4125199.09   0.00
348084.89   4134178.71   0.00
343382.15   4128337.14   0.00
348885.72   4132110.95   0.00
343311.51   4134263.65   0.00
348015.51   4129874.26   0.00
348580.96   4125624.45   0.00
347032.59   4126508.04   0.00
347437.25   4130901.92   0.00
346133.34   4127492.58   0.00
348149.23   4128292.78   0.00
351574.75   4131011.77   0.00
343967.71   4126255.73   0.00
342128.01   4126833.45   0.00
344485.92   4122605.18   0.00
347164.25   4127826.89   0.00
347172.19   4131293.81   0.00
351771.08   4128101.48   0.00
349169.24   4130681.25   0.00
344597.28   4135855.70   0.00
348850.94   4137438.66   0.00
354962.31   4130533.00   0.00
344593.77   4132447.15   0.00
344443.79   4128036.56   0.00
348624.53   4131554.69   0.00
349236.95   4131633.63   0.00
348189.21   4124414.54   0.00
351649.08   4136208.41   0.00
343483.49   4130166.46   0.00
347886.34   4127789.29   0.00
342683.71   4130587.83   0.00
348903.29   4134623.28   0.00
345977.84   4134179.99   0.00
342671.50   4127489.36   0.00
351729.89   4130741.06   0.00
344763.58   4132280.54   0.00
346785.35   4125160.01   0.00
353323.64   4136149.21   0.00
347687.50   4128611.09   0.00
347668.28   4137216.10   0.00
351739.31   4133803.94   0.00
348253.23   4132861.02   0.00
349021.70   4131610.17   0.00
346417.44   4135964.48   0.00
346302.92   4126376.27   0.00
352447.83   4128961.54   0.00
350995.16   4129420.21   0.00
338592.78   4133794.69   0.00
347366.27   4128866.94   0.00
339808.96   4132667.84   0.00
341663.50   4136046.46   0.00
351415.38   4131524.65   0.00
350777.55   4126081.58   0.00
352110.81   4132698.40   0.00
349144.15   4136030.04   0.00
345005.23   4127200.48   0.00
349372.11   4133979.06   0.00
341276.90   4133609.88   0.00
350288.61   4130192.21   0.00
348987.73   4135902.93   0.00
347852.74   4132834.85   0.00
348022.69   4129575.06   0.00
342513.23   4137735.11   0.00
348208.22   4126362.99   0.00
350034.53   4131534.91   0.00
347809.76   4129815.42   0.00
352385.35   4134179.24   0.00
347667.34   4129046.19   0.00
345565.26   4133834.21   0.00
345268.95   4127939.22   0.00
349408.23   4131324.07   0.00
349530.73   4124527.77   0.00
347925.24   4129372.67   0.00
351752.06   4131164.86   0.00
343678.60   4131089.54   0.00
353914.02   4129040.08   0.00
347038.77   4123092.90   0.00
350872.14   4129815.85   0.00
353576.43   4129114.82   0.00
346850.10   4129085.55   0.00
344369.71   4126217.38   0.00
346085.03   4134345.96   0.00
343446.43   4130676.39   0.00
352068.55   4126727.17   0.00
346652.49   4128750.97   0.00
348137.50   4132203.19   0.00
341222.74   4127633.40   0.00
345105.62   4129431.59   0.00
343989.43   4130086.36   0.00
346874.17   4138235.75   0.00
352145.10   4136266.02   0.00
347272.36   4131205.04   0.00
349880.04   4131391.99   0.00
343954.09   4131227.24   0.00
350203.11   4130921.51   0.00
347253.26   4131924.15   0.00
346222.14   4131878.48   0.00
348569.74   4127557.28   0.00
348401.45   4130506.67   0.00
350716.24   4130022.24   0.00
345528.74   4120220.93   0.00
344932.44   4126806.29   0.00
346905.38   4126925.33   0.00
346852.04   4133831.30   0.00
352523.67   4127344.91   0.00
353165.57   4127358.10   0.00
347787.55   4129062.05   0.00
339821.46   4128358.73   0.00
349348.49   4132556.80   0.00
348835.79   4132258.93   0.00
350008.84   4134025.93   0.00
354590.19   4135147.79   0.00
341787.88   4133061.87   0.00
346065.60   4125921.34   0.00
350164.08   4128825.01   0.00
347141.98   4129718.03   0.00
346826.20   4131081.59   0.00
342187.28   4128521.36   0.00
347060.19   4126665.10   0.00
352243.98   4128073.70   0.00
346875.80   4135177.46   0.00
348380.88   4129413.89   0.00
348423.75   4128580.43   0.00
347744.57   4130643.48   0.00
349957.94   4129805.79   0.00
346228.57   4125554.03   0.00
348124.31   4129893.50   0.00
348249.82   4132457.91   0.00
349328.37   4131205.10   0.00
353861.31   4126784.49   0.00
356068.09   4127117.35   0.00
346565.61   4129745.10   0.00
346260.74   4126676.17   0.00
342867.32   4130413.32   0.00
345243.08   4127888.30   0.00
343404.69   4129237.21   0.00
348960.73   4128541.37   0.00
349375.35   4126018.85   0.00
344799.75   4130053.34   0.00
348528.57   4126013.70   0.00
348622.86   4133168.83   0.00
349332.61   4131147.76   0.00
347591.92   4126601.85   0.00
341182.54   4124254.21   0.00
347304.43   4129891.35   0.00
347254.84   4122582.69   0.00
349753.37   4128845.16   0.00
344560.05   4128444.22   0.00
349331.11   4129118.62   0.00
346225.38   4132517.25   0.00
342263.01   4134542.87   0.00
343896.47   4132931.87   0.00
343977.56   4129539.38   0.00
350865.89   4133234.00   0.00
349061.45   4129030.61   0.00
352662.70   4133299.25   0.00
353900.55   4133816.71   0.00
350016.70   4127506.48   0.00
348716.07   4128785.68   0.00
349206.67   4128870.99   0.00
343205.67   4129884.06   0.00
347412.13   4133689.03   0.00
347948.17   4131594.78   0.00
351379.19   4131875.43   0.00
343404.98   4131343.33   0.00
348101.30   4127221.67   0.00
342828.31   4126086.02   0.00
349946.10   4131090.94   0.00
347099.81   4132274.62   0.00
345941.05   4124816.47   0.00
350287.58   4129334.94   0.00
350574.44   4124765.21   0.00
345532.45   4130508.54   0.00
345573.81   4132962.03   0.00
352819.22   4128021.69   0.00
345301.81   4125850.52   0.00
347976.86   4135839.26   0.00
346820.11   4135451.76   0.00
345439.54   4132144.53   0.00
349889.57   4129939.56   0.00
350664.43   4130831.55   0.00
347565.88   4127915.16   0.00
351831.50   4133279.94   0.00
346492.55   4132531.63   0.00
349634.90   4128558.31   0.00
348454.32   4130312.55   0.00
342782.22   4132419.73   0.00
346488.61   4130279.89   0.00
344178.97   4124815.14   0.00
352093.09   4137045.58   0.00
347362.48   4128761.49   0.00
344638.39   4126776.40   0.00
347591.40   4135028.19   0.00
350021.28   4132613.62   0.00
348795.94   4127094.92   0.00
348620.99   4128742.77   0.00
344734.35   4129112.64   0.00
345880.42   4131231.95   0.00
354401.26   4129271.48   0.00
347912.95   4128734.34   0.00
350196.27   4131664.43   0.00
343649.12   4126247.95   0.00
343932.88   4130799.82   0.00
352414.86   4127651.89   0.00
347841.48   4128041.88   0.00
349116.18   4131435.48   0.00
347663.21   4129047.00   0.00
349649.47   4123218.86   0.00
352697.32   4127699.55   0.00
353665.78   4132057.59   0.00
348546.12   4129260.89   0.00
345910.65   4133629.11   0.00
348836.80   4127711.99   0.00
351218.88   4131616.69   0.00
346137.48   4129750.68   0.00
343873.67   4122427.20   0.00
349204.71   4129674.15   0.00
343924.69   4125855.47   0.00
349277.96   4132849.89   0.00
347251.66   4133847.70   0.00
345480.24   4127974.38   0.00
349201.37   4128450.17   0.00
346146.02   4130726.68   0.00
353236.70   4128675.06   0.00
352631.80   4129631.61   0.00
339442.29   4132673.75   0.00
344712.69   4133707.82   0.00
348852.65   4138218.80   0.00
348710.73   4127293.56   0.00
348096.25   4128055.08   0.00
345896.16   4129145.16   0.00
349181.96   4133849.83   0.00
344248.10   4123685.67   0.00
352183.11   4134694.33   0.00
346916.65   4132786.41   0.00
345757.18   4128382.22   0.00
348464.01   4133006.48   0.00
344864.31   4123765.14   0.00
347397.04   4134377.31   0.00
347662.93   4123269.39   0.00
348319.51   4128885.30   0.00
345731.21   4132270.60   0.00
351714.47   4132361.39   0.00
343796.73   4131536.56   0.00
338993.03   4137638.41   0.00
340387.62   4132414.13   0.00
350878.05   4133374.65   0.00
347168.54   4122059.30   0.00
348887.96   4129061.39   0.00
345969.45   4135646.48   0.00
348760.41   4129413.40   0.00
349180.19   4130589.54   0.00
346702.64   4130988.50   0.00
352605.82   4131347.79   0.00
347116.39   4131901.10   0.00
353496.94   4132746.33   0.00
343074.70   4130908.99   0.00
347206.37   4130676.66   0.00
346685.51   4125083.39   0.00
348940.72   4132283.08   0.00
356014.06   4137208.17   0.00
350284.48   4125343.18   0.00
341435.16   4129742.12   0.00
350391.20   4125574.88   0.00
346213.55   4135459.70   0.00
342603.00   4130185.61   0.00
346276.01   4136476.56   0.00
344236.58   4131769.25   0.00
345197.66   4133035.95   0.00
348688.57   4130631.88   0.00
347350.63   4127443.18   0.00
347710.56   4134934.45   0.00
346187.32   4126349.33   0.00
348274.31   4129516.32   0.00
348250.77   4128639.71   0.00
346730.39   4128371.87   0.00
346477.42   4136546.59   0.00
347684.83   4129101.23   0.00
351383.41   4135622.91   0.00
345131.84   4131260.68   0.00
349671.26   4131683.36   0.00
344295.82   4134259.60   0.00
348980.46   4124535.66   0.00
349397.10   4132228.06   0.00
346089.34   4133065.21   0.00
349455.74   4129912.04   0.00
346349.43   4127594.13   0.00
346087.67   4131301.38   0.00
350730.10   4130040.72   0.00
345399.61   4128615.50   0.00
351468.22   4127058.78   0.00
345824.59   4133844.46   0.00
352594.38   4131351.45   0.00
341170.71   4133910.36   0.00
350333.16   4126032.54   0.00
344544.30   4128465.92   0.00
348748.12   4129761.94   0.00
343505.39   4132068.67   0.00
350347.42   4128470.18   0.00
353555.99   4126372.34   0.00
347611.45   4130820.66   0.00
350110.76   4130352.19   0.00
348305.15   4131895.95   0.00
348466.40   4131176.01   0.00
340740.45   4130379.32   0.00
349028.41   4131152.71   0.00
350550.43   4132521.98   0.00
345702.57   4132199.93   0.00
346895.02   4127261.71   0.00
343922.19   4125932.73   0.00
349165.48   4131849.07   0.00
348379.99   4129763.64   0.00
352075.36   4132959.26   0.00
348368.95   4134273.77   0.00
349111.29   4131862.01   0.00
345968.32   4131363.61   0.00
349778.96   4128776.86   0.00
352763.57   4132800.19   0.00
344102.80   4129181.61   0.00
346012.11   4128599.04   0.00
353311.55   4129862.39   0.00
350563.06   4130242.67   0.00
352174.54   4130741.87   0.00
344716.26   4132539.88   0.00
348631.86   4127024.35   0.00
351033.14   4129955.42   0.00
347801.44   4127291.02   0.00
349077.87   4132974.54   0.00
352652.41   4134204.70   0.00
340752.71   4124146.56   0.00
347986.47   4129304.98   0.00
348374.75   4126978.26   0.00
347372.24   4126152.21   0.00
351555.48   4128963.42   0.00
348066.27   4131669.23   0.00
350678.71   4131858.09   0.00
348070.96   4134329.75   0.00
349800.68   4136375.82   0.00
343716.88   4129226.75   0.00
350636.92   4129629.74   0.00
350505.07   4132330.62   0.00
347740.19   4133453.87   0.00
349601.85   4126447.97   0.00
350934.03   4126881.19   0.00
347484.44   4132865.43   0.00
353683.27   4130539.93   0.00
346148.65   4131222.57   0.00
346940.46   4124317.69   0.00
347069.11   4127704.59   0.00
353262.78   4133114.84   0.00
347102.65   4129211.00   0.00
349203.14   4132712.63   0.00
344402.57   4123708.48   0.00
346097.72   4130001.33   0.00
348603.85   4129921.71   0.00
346750.20   4130904.15   0.00
348161.03   4122423.85   0.00
349895.50   4130996.87   0.00
345327.55   4135636.31   0.00
349464.73   4130869.83   0.00
350454.55   4127505.66   0.00
347712.39   4127160.24   0.00
348199.41   4129865.12   0.00
346964.98   4127530.93   0.00
351482.33   4132151.90   0.00
347494.72   4127823.17   0.00
346889.14   4126732.15   0.00
349895.42   4127760.92   0.00
348190.08   4131756.43   0.00
348177.36   4126400.46   0.00
344619.97   4129437.74   0.00
342333.42   4127087.60   0.00
349439.10   4132559.87   0.00
350814.80   4134612.31   0.00
346897.25   4131199.26   0.00
349592.26   4126791.66   0.00
347461.22   4127699.20   0.00
348001.66   4133151.52   0.00
344286.49   4131541.92   0.00
348787.44   4131905.78   0.00
348928.25   4132070.95   0.00
347631.53   4133047.10   0.00
343954.85   4130986.41   0.00
352039.09   4126602.01   0.00
348270.33   4131931.44   0.00
342406.97   4129384.54   0.00
347312.66   4128229.59   0.00
349727.84   4135303.11   0.00
352951.15   4128161.79   0.00
351150.86   4131829.43   0.00
348728.12   4126349.41   0.00
340397.28   4125318.23   0.00
342931.96   4132325.08   0.00
349706.69   4129954.14   0.00
348426.47   4125770.29   0.00
350490.79   4132396.92   0.00
344614.27   4133513.00   0.00
348757.91   4128514.45   0.00
350931.90   4130334.66   0.00
346955.05   4127451.31   0.00
341883.26   4130996.23   0.00
343614.67   4127821.36   0.00
347869.10   4135746.74   0.00
347178.48   4129122.78   0.00
348683.56   4124481.40   0.00
344795.58   4127891.51   0.00
345655.80   4131140.01   0.00
347660.34   4128749.93   0.00
342094.92   4135787.38   0.00
351589.54   4125621.68   0.00
345210.46   4131265.23   0.00
345979.14   4128746.30   0.00
346030.24   4126750.81   0.00
352469.39   4134455.03   0.00
345392.17   4128788.76   0.00
343683.60   4127926.43   0.00
347541.16   4131102.87   0.00
350945.38   4127456.99   0.00
345526.25   4126242.15   0.00
346576.75   4127599.50   0.00
344692.17   4131955.94   0.00
352800.21   4133914.31   0.00
346965.64   4120233.55   0.00
346547.18   4130109.11   0.00
345287.61   4130387.71   0.00
347265.36   4132432.02   0.00
339896.26   4131305.36   0.00
346783.38   4124221.32   0.00
350724.16   4125448.82   0.00
347176.72   4130583.38   0.00
347796.56   4128803.56   0.00
345655.20   4127866.17   0.00
352331.83   4125692.30   0.00
344980.75   4136586.22   0.00
349762.75   4130441.78   0.00
351487.64   4131738.99   0.00
350145.97   4135448.88   0.00
346851.69   4132405.53   0.00
352615.28   4129555.07   0.00
343786.53   4127607.39   0.00
351409.96   4125832.66   0.00
345299.25   4125490.11   0.00
346427.89   4131010.22   0.00
347211.71   4131495.21   0.00
344465.53   4130293.16   0.00
353023.09   4131673.12   0.00
349165.70   4135775.34   0.00
346376.50   4128762.19   0.00
352395.62   4131351.18   0.00
345228.42   4131429.22   0.00
354892.95   4124216.95   0.00
349233.20   4131260.27   0.00
351700.91   4130239.62   0.00
348598.10   4134512.69   0.00
343965.08   4129142.10   0.00
347482.64   4127696.43   0.00
342962.83   4129472.54   0.00
349894.53   4134372.40   0.00
349602.91   4131608.94   0.00
343611.27   4130766.81   0.00
344530.79   4131657.15   0.00
348741.26   4130571.91   0.00
349949.51   4128038.78   0.00
345733.78   4128751.47   0.00
347529.25   4128288.62   0.00
351287.87   4130659.55   0.00
344358.83   4135081.18   0.00
349657.01   4125312.70   0.00
340885.62   4124250.91   0.00
351488.14   4133324.48   0.00
349484.89   4127617.83   0.00
349297.85   4126167.59   0.00
350330.27   4129253.32   0.00
344054.73   4131650.08   0.00
353380.38   4125746.71   0.00
348052.90   4131032.43   0.00
349066.83   4129123.52   0.00
346213.81   4134802.89   0.00
340846.43   4132433.56   0.00
353340.28   4125585.67   0.00
350751.68   4127642.53   0.00
345778.12   4122436.52   0.00
350389.37   4130222.30   0.00
347479.95   4133170.28   0.00
350413.62   4126603.84   0.00
354389.07   4127121.00   0.00
348294.99   4129880.49   0.00
349902.44   4134598.75   0.00
352203.27   4125460.86   0.00
348912.80   4126591.06   0.00
342683.86   4130916.24   0.00
344294.23   4133662.43   0.00
346187.93   4127990.38   0.00
347196.07   4131764.05   0.00
347229.96   4134246.30   0.00
346282.57   4136453.99   0.00
341961.26   4130563.17   0.00
344230.28   4129512.61   0.00
352518.69   4131292.43   0.00
349236.43   4126666.63   0.00
349388.79   4130939.10   0.00
348328.32   4124204.36   0.00
351046.08   4134888.89   0.00
346639.49   4127836.67   0.00
349931.54   4131020.47   0.00
349502.10   4136192.16   0.00
348146.95   4128402.46   0.00
347368.59   4133212.61   0.00
349852.05   4133366.51   0.00
351494.64   4127423.38   0.00
348896.18   4130028.19   0.00
347021.32   4126173.52   0.00
348417.70   4128257.19   0.00
349591.70   4128199.72   0.00
346010.00   4129081.85   0.00
345749.95   4126252.38   0.00
349431.07   4127683.97   0.00
354756.79   4132917.11   0.00
347008.54   4132851.85   0.00
348551.52   4124032.73   0.00
354057.58   4133323.55   0.00
346485.12   4130931.45   0.00
343184.67   4125900.51   0.00
346637.00   4133128.25   0.00
345547.14   4128345.84   0.00
350699.89   4131794.21   0.00
351674.87   4127317.22   0.00
350777.70   4133255.65   0.00
349080.86   4127386.49   0.00
353693.66   4131690.70   0.00
352292.97   4131210.86   0.00
349400.45   4126543.86   0.00
350192.20   4131298.29   0.00
343726.40   4134447.10   0.00
354745.56   4128996.02   0.00
346818.04   4128576.27   0.00
353121.26   4133894.39   0.00
350265.95   4127163.79   0.00
346625.17   4127776.31   0.00
348279.49   4128688.45   0.00
347861.84   4128036.56   0.00
342314.05   4133234.49   0.00
346016.34   4133202.35   0.00
341586.45   4127032.15   0.00
350239.62   4131122.06   0.00
347278.62   4126652.12   0.00
345670.00   4128643.83   0.00
348724.94   4135041.55   0.00
346254.39   4126368.63   0.00
343564.39   4134588.48   0.00
347867.40   4125447.62   0.00
343924.03   4131808.04   0.00
344353.28   4128436.18   0.00
349366.16   4133582.35   0.00
344252.02   4134407.73   0.00
351420.39   4123791.80   0.00
345219.20   4128670.75   0.00
352180.84   4132537.02   0.00
346538.67   4122263.60   0.00
344073.41   4131137.71   0.00
352835.27   4127073.41   0.00
348550.03   4126407.67   0.00
345414.07   4131159.61   0.00
342563.11   4130303.49   0.00
348253.12   4135631.31   0.00
347239.51   4133869.22   0.00
351566.11   4136081.68   0.00
348645.22   4129815.45   0.00
343538.88   4125332.56   0.00
347497.75   4133743.72   0.00
349636.00   4133008.35   0.00
347715.43   4131460.61   0.00
350894.50   4126759.14   0.00
346065.13   4129629.17   0.00
350344.62   4131540.30   0.00
348052.88   4125695.38   0.00
350234.50   4128063.60   0.00
348667.51   4127025.53   0.00
346109.07   4131489.97   0.00
350009.46   4139716.28   0.00
352024.59   4130418.36   0.00
353411.87   4128320.21   0.00
354585.41   4129835.39   0.00
345038.43   4133740.11   0.00
345693.12   4130284.07   0.00
342796.09   4130807.69   0.00
351744.15   4132620.28   0.00
349441.98   4130836.52   0.00
346066.66   4127641.21   0.00
342321.16   4128297.83   0.00
355305.24   4127593.40   0.00
345525.56   4130633.25   0.00
348563.03   4129331.85   0.00
346524.88   4127451.31   0.00
342733.68   4122775.61   0.00
346032.46   4131383.32   0.00
345987.96   4130534.30   0.00
342491.86   4122721.62   0.00
342945.69   4124582.71   0.00
341351.67   4131612.69   0.00
344068.66   4135573.45   0.00
349434.67   4136476.98   0.00
347269.06   4131734.33   0.00
343774.57   4129586.30   0.00
352270.07   4133750.93   0.00
346128.95   4126676.40   0.00
346265.76   4133018.18   0.00
350137.69   4131400.07   0.00
349860.88   4137059.33   0.00
347694.92   4126154.26   0.00
352902.50   4130301.40   0.00
355837.62   4136746.84   0.00
346796.20   4133872.95   0.00
346773.47   4130642.12   0.00
345387.88   4134834.65   0.00
350113.57   4128534.32   0.00
348678.40   4129028.13   0.00
348281.76   4129969.26   0.00
341177.17   4127462.89   0.00
345584.39   4134931.00   0.00
348074.31   4130132.30   0.00
351919.46   4133536.10   0.00
345758.33   4131936.08   0.00
353282.30   4129603.72   0.00
348498.71   4126975.31   0.00
343452.07   4134053.50   0.00
349263.97   4126035.05   0.00
346114.93   4130594.68   0.00
352595.05   4124850.88   0.00
349180.33   4129331.57   0.00
347814.92   4128953.91   0.00
347438.27   4129900.95   0.00
343783.67   4127374.72   0.00
352259.50   4131021.63   0.00
345966.04   4123449.50   0.00
342323.17   4131594.99   0.00
351123.99   4129465.40   0.00
347964.50   4128889.55   0.00
348611.77   4123913.62   0.00
347540.25   4124061.73   0.00
350018.36   4132159.52   0.00
347383.22   4131269.53   0.00
347006.89   4127054.54   0.00
352500.89   4130312.04   0.00
352248.84   4123039.94   0.00
352334.48   4133777.28   0.00
344256.46   4128373.50   0.00
342381.89   4129327.97   0.00
353746.31   4129706.94   0.00
347148.27   4120947.47   0.00
347539.90   4129713.65   0.00
346907.80   4128202.78   0.00
341494.26   4126954.26   0.00
343933.55   4128289.16   0.00
346575.79   4126808.04   0.00
354903.78   4136575.30   0.00
347498.53   4128237.78   0.00
348162.66   4131388.46   0.00
344472.99   4133365.89   0.00
350108.42   4130952.62   0.00
347533.94   4126988.89   0.00
353816.63   4128025.79   0.00
347135.81   4133637.26   0.00
342107.21   4132957.17   0.00
351125.93   4133273.37   0.00
346992.59   4124386.00   0.00
349910.75   4135952.45   0.00
348749.91   4135399.51   0.00
348359.11   4130040.10   0.00
350617.45   4132562.09   0.00
344180.94   4129423.38   0.00
343624.83   4130762.86   0.00
349905.19   4132702.93   0.00
343957.90   4136466.94   0.00
350666.85   4124336.41   0.00
344599.91   4130995.18   0.00
350360.04   4126307.98   0.00
340500.31   4130787.09   0.00
352017.19   4136663.05   0.00
349770.76   4133879.06   0.00
343239.79   4127248.87   0.00
342885.58   4131251.33   0.00
343082.60   4136073.68   0.00
345843.37   4130550.93   0.00
346720.63   4132922.43   0.00
349246.65   4127095.91   0.00
346518.59   4132574.31   0.00
349186.13   4123563.45   0.00
351776.50   4128520.71   0.00
350858.79   4126153.87   0.00
348530.16   4125674.79   0.00
345463.22   4125741.00   0.00
355352.22   4133059.22   0.00
347137.80   4134136.01   0.00
342874.55   4130304.21   0.00
350817.10   4128531.83   0.00
349709.41   4125791.11   0.00
351481.65   4129586.23   0.00
349974.45   4126303.40   0.00
350689.55   4127616.08   0.00
348360.31   4128068.24   0.00
347225.20   4133801.69   0.00
351338.78   4129690.61   0.00
348656.45   4130170.57   0.00
347737.31   4137441.64   0.00
349758.92   4120401.46   0.00
349364.33   4129194.35   0.00
349694.44   4136746.88   0.00
350283.59   4133790.58   0.00
352188.54   4138607.18   0.00
350290.57   4133405.84   0.00
349521.69   4125919.13   0.00
347668.31   4131325.38   0.00
349220.32   4125511.22   0.00
351935.60   4135768.03   0.00
344391.11   4133759.46   0.00
348931.42   4122551.29   0.00
346504.91   4134037.24   0.00
344576.55   4125663.56   0.00
350853.86   4134963.64   0.00
345432.16   4125525.36   0.00
346484.36   4128885.78   0.00
350563.56   4128990.88   0.00
348705.29   4134646.66   0.00
350561.66   4128484.19   0.00
343122.83   4131226.95   0.00
343980.60   4126564.78   0.00
347544.27   4127550.79   0.00
350266.73   4126295.67   0.00
349868.11   4131391.41   0.00
347068.12   4129080.34   0.00
344672.81   4137633.45   0.00
356984.75   4134546.68   0.00
345383.92   4126751.05   0.00
350542.52   4126152.22   0.00
346380.15   4121087.60   0.00
347862.17   4132156.27   0.00
345968.31   4134615.50   0.00
346424.37   4130524.09   0.00
347971.12   4133899.91   0.00
346804.70   4128600.53   0.00
348965.64   4132624.26   0.00
347467.01   4126861.69   0.00
352467.36   4128078.31   0.00
342377.89   4129327.58   0.00
348882.43   4134779.54   0.00
342494.16   4132236.86   0.00
346040.01   4125247.28   0.00
349659.54   4133075.71   0.00
348151.90   4128133.21   0.00
352112.03   4133789.89   0.00
350580.30   4134255.66   0.00
350658.96   4130861.07   0.00
345273.41   4127503.84   0.00
350383.36   4123182.71   0.00
348448.36   4131598.91   0.00
347231.04   4132423.24   0.00
349003.82   4133692.82   0.00
343027.68   4131522.97   0.00
344761.78   4123773.05   0.00
346455.21   4128112.42   0.00
341065.92   4122560.29   0.00
343246.34   4131964.45   0.00
353543.66   4125949.08   0.00
355279.54   4131451.69   0.00
351051.93   4130140.23   0.00
345643.28   4130833.11   0.00
344595.41   4125578.24   0.00
348784.51   4127401.35   0.00
350498.94   4125114.63   0.00
346885.25   4132464.12   0.00
348307.04   4130288.67   0.00
348918.02   4127882.70   0.00
345922.63   4131701.59   0.00
347088.34   4126972.44   0.00
344983.96   4130972.11   0.00
350211.91   4125944.67   0.00
351039.47   4135166.13   0.00
351042.78   4130644.85   0.00
345396.65   4131142.97   0.00
347784.41   4132320.07   0.00
349429.06   4126406.20   0.00
351113.94   4129134.25   0.00
346319.96   4133621.39   0.00
349482.77   4123845.55   0.00
345061.36   4129489.84   0.00
350995.90   4130735.89   0.00
345720.92   4130815.38   0.00
350534.06   4138448.68   0.00
348215.72   4130256.97   0.00
347833.31   4134832.51   0.00
346221.24   4134190.95   0.00
348446.02   4130171.55   0.00
344996.70   4130944.71   0.00
346179.60   4133810.00   0.00
345297.90   4124924.11   0.00
347131.36   4129471.90   0.00
354530.66   4135826.66   0.00
344086.86   4132596.06   0.00
354273.55   4129469.21   0.00
348930.46   4132446.69   0.00
347549.98   4131176.19   0.00
347871.63   4128746.57   0.00
352520.76   4126033.84   0.00
346911.29   4128016.06   0.00
344477.17   4128548.46   0.00
350139.00   4127837.54   0.00
350082.34   4130445.38   0.00
342090.49   4131443.15   0.00
351721.92   4125667.91   0.00
347422.07   4123734.96   0.00
348537.32   4133951.02   0.00
348836.06   4124810.16   0.00
345113.42   4130313.66   0.00
343169.88   4129355.68   0.00
346615.13   4130386.06   0.00
348318.89   4130802.59   0.00
344772.13   4131128.94   0.00
348834.43   4129492.11   0.00
343843.79   4131798.15   0.00
343878.06   4135691.30   0.00
351467.34   4136711.98   0.00
347065.19   4127426.86   0.00
347086.76   4126780.84   0.00
351290.95   4124489.69   0.00
351518.85   4132134.12   0.00
344010.65   4132168.96   0.00
347228.51   4132728.88   0.00
344586.05   4124637.60   0.00
347759.52   4131686.39   0.00
346778.06   4130978.07   0.00
351514.53   4126293.07   0.00
351402.07   4125753.06   0.00
345715.27   4126453.83   0.00
349189.67   4125505.39   0.00
346675.81   4123940.16   0.00
345994.38   4130311.10   0.00
345907.61   4128133.51   0.00
346245.21   4131607.87   0.00
344911.51   4126786.57   0.00
350814.90   4131412.13   0.00
345194.80   4131577.87   0.00
345208.19   4129114.56   0.00
346009.07   4127472.81   0.00
348353.10   4123655.37   0.00
340537.98   4129622.29   0.00
343004.00   4134927.72   0.00
350842.56   4132469.08   0.00
349302.64   4132340.03   0.00
351762.48   4127313.05   0.00
345915.60   4129081.44   0.00
350105.22   4131159.20   0.00
348983.48   4130489.08   0.00
346201.11   4127992.29   0.00
341663.21   4128468.14   0.00
350819.46   4129763.46   0.00
345719.69   4135654.97   0.00
347396.05   4131620.45   0.00
347140.39   4128467.56   0.00
351346.51   4128588.04   0.00
346312.18   4127750.90   0.00
351140.74   4126496.59   0.00
349787.27   4132168.23   0.00
341650.78   4129845.40   0.00
345390.55   4128511.60   0.00
350885.70   4134187.95   0.00
344231.67   4125773.79   0.00
343909.24   4135736.78   0.00
349166.32   4131485.25   0.00
346281.60   4123928.69   0.00
351399.38   4128466.11   0.00
350342.06   4128233.06   0.00
349246.88   4132716.99   0.00
350011.77   4127176.33   0.00
350211.57   4133045.95   0.00
350792.56   4134248.57   0.00
349059.06   4132069.51   0.00
349639.51   4128427.37   0.00
343077.03   4127079.15   0.00
344895.00   4136171.23   0.00
350038.70   4134304.76   0.00
355128.07   4131654.41   0.00
355437.56   4133863.20   0.00
353601.50   4133545.45   0.00
347768.56   4131417.58   0.00
345147.20   4128815.78   0.00
348767.37   4137812.83   0.00
349057.49   4128291.78   0.00
347950.83   4129847.38   0.00
347290.26   4129534.50   0.00
344265.74   4123454.02   0.00
344739.90   4129155.62   0.00
347346.50   4129021.69   0.00
342782.05   4131339.32   0.00
347148.11   4131372.51   0.00
342138.62   4126107.36   0.00
352174.45   4133166.59   0.00
348300.60   4128368.35   0.00
351439.21   4132784.09   0.00
346032.29   4132109.44   0.00
341648.10   4130239.72   0.00
356363.32   4128694.66   0.00
348130.69   4125704.30   0.00
345454.34   4125730.34   0.00
355334.40   4126381.37   0.00
343720.63   4134206.49   0.00
350760.44   4124650.58   0.00
348553.19   4132154.34   0.00
349864.76   4131910.07   0.00
350265.39   4133953.59   0.00
340354.70   4127990.64   0.00
348816.37   4129256.39   0.00
346426.81   4131909.85   0.00
345747.28   4123500.89   0.00
348956.21   4126416.40   0.00
344818.24   4127058.28   0.00
352245.81   4128862.02   0.00
347359.47   4128386.80   0.00
344438.93   4135080.20   0.00
344350.92   4126936.98   0.00
350109.09   4127390.37   0.00
347699.44   4130437.09   0.00
346308.42   4130964.36   0.00
347544.52   4134750.64   0.00
347737.00   4125146.57   0.00
344944.61   4130839.53   0.00
351794.75   4126815.06   0.00
346932.88   4126426.75   0.00
350502.09   4132580.84   0.00
346599.48   4136050.57   0.00
347445.58   4132193.01   0.00
351369.78   4129045.24   0.00
346937.44   4132859.96   0.00
344783.20   4132527.04   0.00
347214.83   4136615.07   0.00
352828.29   4130479.95   0.00
347398.65   4133079.10   0.00
349882.67   4127672.67   0.00
346690.70   4122211.65   0.00
349526.69   4126992.92   0.00
355986.06   4134200.69   0.00
340879.73   4131760.97   0.00
344904.81   4135145.02   0.00
345446.64   4123517.35   0.00
344359.06   4134347.59   0.00
347618.47   4125935.94   0.00
352242.16   4128126.92   0.00
344929.53   4128452.60   0.00
351783.60   4126144.99   0.00
350814.04   4126250.30   0.00
349808.54   4128030.13   0.00
347387.30   4126251.63   0.00
346128.71   4129369.54   0.00
349117.28   4133367.88   0.00
346031.96   4132519.46   0.00
348174.03   4132245.25   0.00
350291.89   4135708.17   0.00
348552.41   4126299.27   0.00
344165.11   4127018.12   0.00
348416.45   4128673.98   0.00
349796.24   4129545.91   0.00
351810.07   4133244.87   0.00
346421.39   4133911.07   0.00
349904.79   4127029.12   0.00
351114.02   4133048.13   0.00
345007.47   4130212.81   0.00
349889.61   4128394.86   0.00
348692.65   4132339.10   0.00
347965.65   4127116.20   0.00
348807.62   4133360.89   0.00
346666.67   4131305.25   0.00
344810.61   4129832.02   0.00
346600.45   4134101.77   0.00
344849.46   4128114.61   0.00
346329.05   4127592.46   0.00
348800.29   4132994.32   0.00
350087.77   4131232.73   0.00
348637.90   4131005.46   0.00
345364.06   4130639.54   0.00
347145.21   4134045.00   0.00
347880.21   4129214.85   0.00
344952.48   4134828.48   0.00
350647.10   4132362.49   0.00
349214.09   4134744.20   0.00
349774.98   4133658.52   0.00
343190.58   4131865.00   0.00
347290.19   4123943.84   0.00
346673.42   4129510.36   0.00
347647.17   4133958.52   0.00
348264.64   4134001.07   0.00
343757.20   4126491.74   0.00
349711.95   4133703.05   0.00
349683.79   4126404.40   0.00
349104.85   4126943.02   0.00
348462.58   4128012.05   0.00
352709.74   4133320.18   0.00
346331.87   4130328.19   0.00
347014.59   4125908.89   0.00
347043.80   4127691.48   0.00
349691.58   4130986.56   0.00
343012.98   4122067.93   0.00
345208.86   4129932.04   0.00
347429.41   4131358.96   0.00
350353.15   4132987.93   0.00
342571.16   4126749.19   0.00
347035.70   4133421.11   0.00
348969.00   4133299.77   0.00
343912.29   4130265.29   0.00
351378.81   4126070.54   0.00
356628.73   4129013.39   0.00
348940.70   4139638.11   0.00
343042.61   4127241.74   0.00
348397.67   4129098.20   0.00
352080.57   4137252.93   0.00
354189.10   4128860.97   0.00
350155.92   4133267.35   0.00
349092.42   4130998.83   0.00
351232.32   4130708.11   0.00
348577.28   4129927.39   0.00
343218.21   4125020.19   0.00
350218.95   4128001.59   0.00
353690.89   4128020.49   0.00
343195.95   4133535.99   0.00
343724.78   4133153.33   0.00
342559.71   4135110.32   0.00
345836.58   4132251.35   0.00
346706.05   4134322.22   0.00
348258.04   4130129.46   0.00
347534.68   4129130.68   0.00
341838.98   4124488.12   0.00
349693.20   4133056.21   0.00
352591.51   4124388.13   0.00
348534.21   4129736.90   0.00
352605.73   4127468.66   0.00
344535.96   4130578.01   0.00
349336.25   4130670.91   0.00
350267.85   4133069.01   0.00
344379.78   4123640.79   0.00
350975.55   4127280.60   0.00
347924.53   4130021.55   0.00
344679.74   4133011.79   0.00
352606.49   4130539.74   0.00
346053.38   4126823.22   0.00
341245.18   4132459.68   0.00
347381.54   4128360.55   0.00
351915.59   4135817.97   0.00
345578.14   4134523.26   0.00
350387.02   4128224.40   0.00
348091.12   4134231.20   0.00
353399.19   4130823.64   0.00
346989.70   4125670.70   0.00
351826.07   4130333.56   0.00
345427.03   4136683.84   0.00
351449.62   4130453.52   0.00
349857.56   4127400.25   0.00
346646.13   4130062.88   0.00
350013.73   4131472.86   0.00
349016.82   4127797.34   0.00
348505.72   4133388.56   0.00
346144.27   4131972.62   0.00
350074.02   4134280.51   0.00
353449.92   4131761.60   0.00
347150.95   4132911.67   0.00
350492.81   4129241.29   0.00
341292.13   4131019.43   0.00
349421.23   4131498.38   0.00
344147.87   4129228.05   0.00
345033.15   4129199.53   0.00
344168.84   4129653.49   0.00
340880.71   4131543.31   0.00
352904.45   4130527.11   0.00
348380.55   4132893.94   0.00
351920.64   4133843.71   0.00
343944.45   4123708.18   0.00
349955.65   4129466.53   0.00
348019.26   4132647.91   0.00
355603.17   4132006.44   0.00
352861.45   4128347.31   0.00
349105.19   4129038.05   0.00
345965.08   4133479.58   0.00
349376.83   4134911.88   0.00
347369.85   4128782.07   0.00
353658.82   4128003.51   0.00
349020.98   4131300.49   0.00
348117.23   4129813.40   0.00
346134.57   4132040.70   0.00
347096.92   4126352.37   0.00
346848.00   4128657.82   0.00
349344.72   4132616.24   0.00
346797.48   4129596.00   0.00
346275.80   4131586.22   0.00
344831.86   4132085.84   0.00
347035.56   4133072.61   0.00
339607.15   4129457.30   0.00
344898.64   4135641.71   0.00
345971.80   4134343.10   0.00
349614.66   4126638.63   0.00
349892.26   4128097.14   0.00
348164.02   4128148.90   0.00
354369.18   4128255.62   0.00
351910.27   4122453.02   0.00
347848.68   4127605.03   0.00
352053.80   4136195.88   0.00
344376.44   4131971.24   0.00
348636.71   4126853.35   0.00
345445.61   4125442.47   0.00
342356.12   4124754.88   0.00
342121.68   4134004.25   0.00
350556.77   4131775.92   0.00
354286.60   4131476.25   0.00
350651.46   4130684.27   0.00
349942.43   4133514.22   0.00
347079.88   4128634.66   0.00
349908.38   4127517.00   0.00
353555.91   4122163.99   0.00
351398.04   4126581.16   0.00
348577.38   4129549.36   0.00
349041.38   4137070.32   0.00
349357.69   4131215.33   0.00
344199.80   4129638.85   0.00
341341.59   4131886.11   0.00
342896.56   4130894.76   0.00
350426.53   4134915.07   0.00
346669.14   4136557.20   0.00
348679.54   4134334.83   0.00
354221.68   4124382.29   0.00
345170.65   4130390.54   0.00
343191.22   4129158.32   0.00
346299.26   4128065.53   0.00
347961.67   4127689.99   0.00
346854.21   4127316.26   0.00
352958.24   4124189.14   0.00
344417.11   4128166.07   0.00
348210.78   4126921.86   0.00
351157.24   4132337.50   0.00
344666.57   4126519.98   0.00
352860.45   4126266.44   0.00
349959.55   4134951.19   0.00
345665.63   4136396.90   0.00
347316.30   4125228.23   0.00
348298.54   4128266.45   0.00
353742.05   4130620.41   0.00
345670.40   4129325.91   0.00
345287.06   4130848.57   0.00
344349.04   4131551.79   0.00
350375.21   4127645.36   0.00
350574.23   4123755.36   0.00
343081.01   4129095.58   0.00
352015.03   4129996.90   0.00
343564.25   4125088.59   0.00
352829.85   4129533.00   0.00
348119.14   4127679.24   0.00
348126.42   4121204.19   0.00
348184.15   4130365.90   0.00
350779.86   4131503.90   0.00
343784.91   4124740.15   0.00
348305.60   4133003.70   0.00
349428.01   4128383.62   0.00
347587.16   4134852.46   0.00
351996.29   4131557.32   0.00
352050.74   4124869.16   0.00
347110.57   4130373.19   0.00
343825.19   4131589.35   0.00
347163.96   4134084.95   0.00
344933.28   4132868.37   0.00
347528.41   4129377.49   0.00
347667.82   4134459.34   0.00
348257.75   4130444.31   0.00
341897.77   4131305.38   0.00
348795.56   4133349.18   0.00
345760.72   4129451.27   0.00
341088.71   4133438.65   0.00
349473.35   4132968.17   0.00
349483.31   4129493.78   0.00
347979.66   4129474.27   0.00
345283.46   4122451.24   0.00
344611.52   4134025.28   0.00
347311.95   4129016.07   0.00
346545.02   4132381.78   0.00
352054.61   4129829.95   0.00
343821.47   4130733.45   0.00
347647.81   4131534.76   0.00
349437.86   4132458.00   0.00
345417.17   4134917.26   0.00
346016.23   4132183.80   0.00
348409.28   4132306.73   0.00
343879.58   4123766.26   0.00
353873.36   4131075.21   0.00
349823.84   4128096.33   0.00
346575.12   4133583.27   0.00
350545.62   4138371.54   0.00
343173.46   4128669.49   0.00
346347.27   4131082.43   0.00
343853.08   4126055.59   0.00
343560.88   4125898.33   0.00
351779.73   4131401.36   0.00
348153.09   4132321.87   0.00
348943.66   4132540.10   0.00
347079.18   4130487.51   0.00
350975.40   4133173.83   0.00
345453.72   4127943.01   0.00
349529.93   4128755.67   0.00
346127.91   4127325.58   0.00
343717.44   4132818.28   0.00
348093.98   4128840.53   0.00
346697.89   4134353.22   0.00
354514.05   4132274.93   0.00
351377.80   4125855.40   0.00
352189.72   4127162.30   0.00
349828.11   4132179.55   0.00
350739.27   4127390.79   0.00
355509.67   4131454.83   0.00
349463.93   4126516.81   0.00
345330.95   4127829.03   0.00
353426.84   4129572.08   0.00
351177.34   4135281.12   0.00
346351.57   4128383.35   0.00
341944.04   4127446.59   0.00
350665.93   4128470.23   0.00
345457.22   4124470.25   0.00
353425.44   4129275.02   0.00
345754.49   4135797.05   0.00
347497.25   4134587.18   0.00
353556.82   4134745.40   0.00
347668.32   4132504.71   0.00
349682.03   4127559.41   0.00
348019.24   4128998.80   0.00
346766.10   4128943.98   0.00
343618.01   4131216.06   0.00
351054.16   4125543.79   0.00
346265.57   4130143.50   0.00
348287.73   4129402.87   0.00
347735.13   4124438.32   0.00
348428.61   4125636.24   0.00
343438.11   4131417.04   0.00
353196.20   4130400.25   0.00
342737.32   4126339.20   0.00
346173.91   4126707.47   0.00
348132.73   4130286.83   0.00
354014.80   4131586.79   0.00
348587.23   4127419.40   0.00
355261.61   4131312.44   0.00
353859.91   4129242.68   0.00
346732.10   4132201.85   0.00
349872.17   4129354.47   0.00
347085.52   4132690.45   0.00
339862.59   4128279.40   0.00
348578.72   4128464.90   0.00
347312.45   4129620.96   0.00
345694.58   4129096.67   0.00
351344.47   4132790.81   0.00
349155.81   4132692.11   0.00
349381.71   4128699.77   0.00
344586.20   4130622.72   0.00
350646.72   4132982.78   0.00
351811.11   4131814.76   0.00
344713.18   4132381.87   0.00
342178.09   4126574.51   0.00
346597.41   4124161.73   0.00
352350.32   4128985.49   0.00
353009.85   4123745.53   0.00
343799.48   4127425.74   0.00
344890.29   4126364.67   0.00
341449.25   4132061.11   0.00
351382.18   4128211.66   0.00
349583.17   4132769.10   0.00
348790.21   4130910.56   0.00
348539.35   4128541.72   0.00
348322.90   4131473.59   0.00
350920.78   4126334.63   0.00
349424.55   4131914.02   0.00
343929.44   4131874.82   0.00
342874.01   4133426.64   0.00
348903.28   4132666.27   0.00
341054.77   4133122.68   0.00
344882.95   4131323.04   0.00
346923.00   4129828.13   0.00
349900.09   4126773.49   0.00
346418.97   4130397.07   0.00
349249.98   4139181.13   0.00
348513.69   4127844.64   0.00
347599.68   4127065.14   0.00
344349.18   4127364.37   0.00
348784.19   4136463.26   0.00
344840.23   4132142.93   0.00
343030.12   4130854.83   0.00
351514.07   4124164.80   0.00
350057.46   4131752.55   0.00
349000.33   4131276.36   0.00
351640.97   4131226.64   0.00
344245.72   4132812.66   0.00
350892.56   4133464.07   0.00
347394.16   4126177.33   0.00
346445.39   4130359.67   0.00
350702.12   4132897.56   0.00
341013.71   4134182.08   0.00
353085.90   4134452.20   0.00
346510.47   4130505.59   0.00
347308.93   4128143.34   0.00
351648.36   4127568.66   0.00
351211.10   4127017.53   0.00
353707.40   4128021.53   0.00
345579.63   4130914.64   0.00
354060.05   4130041.05   0.00
348985.41   4126857.50   0.00
345220.29   4132750.79   0.00
349762.74   4128957.61   0.00
345337.24   4136435.29   0.00
350629.56   4131839.39   0.00
346798.66   4126550.80   0.00
347356.90   4127476.66   0.00
347747.12   4134989.66   0.00
339713.01   4126254.39   0.00
353575.17   4129537.31   0.00
348977.69   4125908.75   0.00
349489.13   4132884.70   0.00
339852.62   4126420.01   0.00
348681.71   4133052.82   0.00
351641.21   4126072.55   0.00
342579.91   4131783.97   0.00
350853.99   4136830.59   0.00
349501.66   4132908.92   0.00
349171.50   4135534.77   0.00
350363.44   4131203.95   0.00
346100.62   4129290.62   0.00
345664.44   4130167.50   0.00
350497.59   4137897.80   0.00
347532.66   4132684.11   0.00
350009.44   4125952.31   0.00
350252.81   4130251.22   0.00
344221.45   4126470.89   0.00
350363.38   4135814.35   0.00
343365.95   4137513.07   0.00
352129.38   4130471.13   0.00
345596.62   4132189.59   0.00
353646.81   4130832.38   0.00
354088.60   4128206.96   0.00
343794.82   4130307.49   0.00
347689.94   4127551.76   0.00
344660.70   4131829.25   0.00
343375.65   4129419.63   0.00
350835.54   4130851.31   0.00
348658.99   4135055.83   0.00
346015.96   4131425.57   0.00
347323.57   4126072.52   0.00
344860.48   4131387.18   0.00
344355.61   4125860.07   0.00
345505.19   4132269.41   0.00
348888.46   4128921.47   0.00
348672.77   4129674.43   0.00
353863.64   4126413.39   0.00
342791.57   4131167.09   0.00
348060.02   4129372.94   0.00
345500.25   4129875.38   0.00
348307.23   4136536.87   0.00
347907.23   4135690.69   0.00
347725.95   4132580.94   0.00
351089.38   4125493.64   0.00
352759.58   4129417.75   0.00
349145.45   4129392.64   0.00
347405.48   4132150.33   0.00
350940.65   4132047.95   0.00
343920.97   4126744.13   0.00
345571.50   4130285.06   0.00
348089.62   4127540.95   0.00
347899.45   4128234.50   0.00
349018.74   4133389.61   0.00
347289.36   4133181.15   0.00
341971.19   4128374.61   0.00
346688.51   4132897.59   0.00
348854.52   4127944.63   0.00
341410.31   4127638.49   0.00
343801.25   4128724.75   0.00
347973.72   4127656.33   0.00
351639.88   4134392.28   0.00
356608.83   4128828.38   0.00
342464.58   4129500.09   0.00
346548.44   4125093.44   0.00
353295.72   4136313.35   0.00
349516.62   4130999.67   0.00
348276.92   4134799.45   0.00
348626.27   4132676.62   0.00
348759.31   4133415.35   0.00
350728.24   4123388.13   0.00
349456.98   4130388.51   0.00
347420.93   4133902.91   0.00
350476.82   4125382.82   0.00
350040.75   4130991.15   0.00
348025.03   4128883.22   0.00
344208.20   4126202.91   0.00
344917.60   4129445.40   0.00
354255.71   4124753.81   0.00
352348.05   4130582.16   0.00
349755.51   4126445.22   0.00
347902.47   4128975.85   0.00
345397.54   4130482.03   0.00
349391.76   4129084.50   0.00
354905.16   4125592.11   0.00
346379.98   4134714.61   0.00
348169.15   4130672.41   0.00
352556.99   4130963.73   0.00
350630.22   4129189.86   0.00
348347.71   4131150.17   0.00
347746.08   4125629.34   0.00
346730.46   4130578.43   0.00
349452.01   4131545.58   0.00
344348.47   4126110.44   0.00
350539.33   4128062.26   0.00
352290.86   4129980.97   0.00
351006.02   4133961.54   0.00
356187.33   4128636.45   0.00
350605.01   4127232.39   0.00
344779.52   4136238.28   0.00
346282.10   4129864.49   0.00
349402.04   4131176.91   0.00
350805.65   4132515.07   0.00
349861.61   4131615.73   0.00
347186.15   4127943.51   0.00
346208.76   4129733.00   0.00
349885.34   4129194.00   0.00
351895.50   4131479.36   0.00
344265.29   4131056.25   0.00
347160.74   4132923.46   0.00
347548.63   4125570.04   0.00
349011.65   4127016.75   0.00
351789.34   4135254.93   0.00
349322.12   4132097.90   0.00
347406.77   4139008.17   0.00
346427.18   4134944.49   0.00
346905.76   4129242.48   0.00
349607.57   4128714.12   0.00
349638.60   4131209.57   0.00
349382.49   4128439.26   0.00
344135.46   4131097.95   0.00
353237.73   4128846.22   0.00
349807.17   4130992.62   0.00
350762.93   4127131.64   0.00
347909.31   4130287.04   0.00
346409.86   4133753.40   0.00
345349.12   4132102.90   0.00
347878.45   4126846.36   0.00
347441.38   4133076.05   0.00
350243.69   4130302.54   0.00
352731.16   4126089.41   0.00
353441.89   4130917.74   0.00
352216.03   4136563.31   0.00
347875.97   4130874.55   0.00
353371.02   4130114.24   0.00
346985.69   4132143.55   0.00
350890.08   4132875.08   0.00
351481.80   4131976.45   0.00
351388.41   4126277.70   0.00
346852.54   4131646.57   0.00
349281.48   4132379.48   0.00
353150.42   4127913.48   0.00
350954.87   4132393.76   0.00
343696.48   4132761.80   0.00
348168.34   4126728.34   0.00
348690.01   4131386.59   0.00
356546.27   4127758.04   0.00
346465.86   4135493.04   0.00
345722.05   4128212.41   0.00
343114.60   4124370.67   0.00
352315.99   4131199.46   0.00
352397.75   4131832.57   0.00
347014.40   4132338.10   0.00
354434.89   4123802.52   0.00
343985.17   4135280.61   0.00
353000.11   4131997.97   0.00
349886.84   4132519.52   0.00
350536.34   4127915.65   0.00
353888.13   4127890.65   0.00
344530.06   4131796.88   0.00
348985.07   4134564.47   0.00
346645.40   4131509.42   0.00
346282.08   4133292.86   0.00
348389.04   4130678.83   0.00
345939.87   4130734.09   0.00
345754.28   4131461.39   0.00
350283.70   4127325.32   0.00
345227.45   4130166.44   0.00
352949.96   4130415.86   0.00
349941.52   4128725.82   0.00
347705.34   4131602.61   0.00
344892.48   4125800.52   0.00
344329.87   4131534.69   0.00
341202.40   4131327.22   0.00
348918.07   4126200.04   0.00
346513.43   4134757.03   0.00
351474.73   4134793.81   0.00
352050.05   4123139.57   0.00
348051.85   4129532.48   0.00
353309.81   4125295.83   0.00
345266.32   4131260.24   0.00
345194.12   4125370.93   0.00
342509.16   4131165.84   0.00
344183.66   4125432.04   0.00
348428.46   4133525.76   0.00
345746.96   4128584.69   0.00
347413.71   4128207.70   0.00
350064.56   4130080.53   0.00
345974.39   4126219.93   0.00
345088.88   4130367.27   0.00
346457.70   4136214.53   0.00
348191.15   4133758.45   0.00
347228.14   4131363.70   0.00
345424.77   4130919.14   0.00
346505.24   4132868.50   0.00
354281.09   4132762.81   0.00
354969.16   4128369.55   0.00
348605.26   4126126.93   0.00
344748.94   4129964.32   0.00
342838.07   4130891.43   0.00
343866.95   4127008.54   0.00
350975.54   4127742.23   0.00
349600.78   4133875.29   0.00
345359.23   4133190.54   0.00
347009.44   4128918.91   0.00
344047.92   4136844.59   0.00
353998.14   4126564.67   0.00
348839.87   4131661.81   0.00
345618.38   4124626.72   0.00
343256.00   4126122.68   0.00
349480.09   4130345.25   0.00
347421.17   4129007.24   0.00
348193.40   4130713.76   0.00
348978.88   4133115.04   0.00
353301.14   4134828.82   0.00
350625.79   4134312.54   0.00
348868.39   4132182.67   0.00
345601.75   4132952.86   0.00
348774.21   4126685.19   0.00
343603.70   4134451.23   0.00
345702.80   4129301.09   0.00
351442.52   4135001.52   0.00
348219.11   4130056.99   0.00
348402.44   4124691.41   0.00
352114.52   4132115.66   0.00
349149.61   4130338.85   0.00
349509.40   4129277.14   0.00
352564.53   4124862.35   0.00
347283.04   4129554.75   0.00
349225.62   4131920.87   0.00
350078.71   4130434.36   0.00
349963.47   4127426.05   0.00
351703.90   4127155.13   0.00
347115.19   4135437.24   0.00
348252.64   4130268.37   0.00
344204.87   4132513.07   0.00
350607.09   4131940.74   0.00
346552.46   4123870.90   0.00
352474.60   4132255.72   0.00
345472.46   4130438.83   0.00
343699.81   4127329.56   0.00
352519.55   4133868.79   0.00
351125.88   4129071.34   0.00
345508.06   4127907.20   0.00
346812.25   4129217.87   0.00
347324.85   4132147.55   0.00
351421.67   4127181.96   0.00
343950.16   4131381.57   0.00
341717.09   4130817.75   0.00
352415.60   4123335.37   0.00
352946.61   4129084.37   0.00
347334.28   4129967.47   0.00
350444.36   4133373.86   0.00
350013.50   4125993.74   0.00
348997.92   4133434.18   0.00
351608.67   4130242.14   0.00
347326.43   4135796.69   0.00
347027.34   4131183.69   0.00
351800.61   4133473.51   0.00
347412.15   4132698.44   0.00
350874.47   4129393.97   0.00
346016.79   4129926.92   0.00
351384.21   4130796.23   0.00
342086.69   4131079.92   0.00
348734.27   4126913.54   0.00
345472.92   4130681.65   0.00
353242.05   4128360.56   0.00
346164.60   4131694.83   0.00
343074.27   4130968.13   0.00
348880.54   4129989.46   0.00
346690.09   4128473.63   0.00
341968.70   4131150.63   0.00
350787.08   4127835.01   0.00
351885.60   4128683.07   0.00
341492.48   4129716.55   0.00
350309.61   4130924.49   0.00
351434.98   4132106.55   0.00
344945.81   4133414.71   0.00
346896.14   4128179.77   0.00
352611.14   4130516.41   0.00
342573.29   4125950.10   0.00
350617.14   4130452.19   0.00
344654.15   4131332.27   0.00
343180.30   4131551.29   0.00
350907.17   4126840.43   0.00
343387.22   4129789.11   0.00
345716.03   4123425.09   0.00
349713.45   4130475.45   0.00
351539.94   4127720.68   0.00
347089.82   4127189.75   0.00
349446.79   4136211.89   0.00
350245.42   4137893.27   0.00
349275.09   4129914.95   0.00
354471.37   4130017.00   0.00
348709.84   4134147.60   0.00
348657.13   4131322.57   0.00
350767.79   4128524.61   0.00
340315.70   4127769.40   0.00
340206.83   4134453.20   0.00
351517.66   4124882.66   0.00
350845.62   4131128.26   0.00
350268.74   4130837.96   0.00
353260.64   4131074.63   0.00
348514.41   4130922.89   0.00
346521.40   4129556.92   0.00
343724.13   4127660.50   0.00
347521.99   4129369.67   0.00
349416.31   4131810.10   0.00
351911.56   4132709.89   0.00
346221.30   4129358.40   0.00
352254.52   4130528.88   0.00
346421.14   4136465.54   0.00
350766.79   4132972.59   0.00
348249.35   4129499.33   0.00
344581.68   4127779.60   0.00
349211.65   4122524.40   0.00
356081.01   4133305.11   0.00
348296.05   4125917.78   0.00
346849.52   4132860.95   0.00
347173.07   4130185.69   0.00
355353.99   4129732.11   0.00
351917.98   4123855.60   0.00
342926.61   4135363.71   0.00
343945.85   4130247.32   0.00
344684.51   4129142.80   0.00
350123.19   4128782.75   0.00
347590.22   4127677.02   0.00
349114.89   4130073.40   0.00
346273.60   4131004.21   0.00
351393.74   4135534.10   0.00
347963.62   4133796.45   0.00
349206.16   4129460.71   0.00
345581.02   4132374.19   0.00
354316.42   4133737.64   0.00
347716.61   4129608.47   0.00
345411.63   4133894.48   0.00
349342.95   4129570.66   0.00
347460.63   4126524.28   0.00
347892.47   4132563.67   0.00
343960.95   4133382.05   0.00
350250.45   4129013.57   0.00
344195.31   4134616.73   0.00
344901.54   4135343.73   0.00
351691.21   4133848.85   0.00
351389.01   4133045.27   0.00
345726.55   4130760.31   0.00
349026.60   4133043.46   0.00
349990.78   4131131.46   0.00
343744.78   4132304.34   0.00
348533.47   4130227.42   0.00
349574.11   4128045.46   0.00
350295.29   4121189.80   0.00
350584.13   4134129.94   0.00
352651.43   4131889.08   0.00
347103.40   4129501.61   0.00
345365.54   4125381.67   0.00
345193.20   4131608.52   0.00
347178.80   4127160.66   0.00
346464.35   4132386.23   0.00
345319.23   4133132.69   0.00
353456.82   4125096.70   0.00
346521.73   4126315.29   0.00
343621.06   4128472.86   0.00
348740.50   4132213.06   0.00
357495.96   4129770.02   0.00
346082.45   4126198.77   0.00
346089.55   4130681.70   0.00
352485.65   4132507.59   0.00
342381.58   4132885.71   0.00
347577.54   4131500.07   0.00
350007.56   4138274.62   0.00
347906.97   4126118.22   0.00
346989.86   4130873.38   0.00
346609.04   4126890.03   0.00
344457.81   4126446.40   0.00
347782.73   4130900.68   0.00
350549.69   4126113.33   0.00
341659.09   4135388.79   0.00
350461.16   4131023.05   0.00
349606.31   4136614.15   0.00
350667.33   4133736.00   0.00
347491.51   4128081.82   0.00
348434.92   4127953.36   0.00
346425.50   4124343.23   0.00
353715.64   4125478.30   0.00
345710.75   4134038.81   0.00
350519.41   4127228.35   0.00
352673.61   4131433.78   0.00
347429.14   4127711.29   0.00
349330.03   4129353.72   0.00
349839.82   4129697.57   0.00
346015.88   4132648.00   0.00
343555.90   4125175.05   0.00
354047.56   4127902.72   0.00
345825.98   4129649.34   0.00
343586.61   4134700.21   0.00
345621.32   4129750.09   0.00
351276.07   4128483.73   0.00
347126.08   4132787.84   0.00
349731.65   4125843.97   0.00
350345.25   4128694.08   0.00
354003.07   4130676.23   0.00
346768.81   4129618.35   0.00
347624.32   4131735.21   0.00
343391.11   4128720.23   0.00
353314.92   4130132.37   0.00
346665.67   4129622.85   0.00
345041.40   4129716.58   0.00
344139.60   4135622.18   0.00
348906.35   4134775.26   0.00
351944.98   4126530.53   0.00
349710.87   4131819.85   0.00
343121.89   4132780.55   0.00
348060.58   4132536.40   0.00
348783.66   4128242.53   0.00
346313.42   4128222.68   0.00
347832.52   4129618.53   0.00
343636.26   4127731.88   0.00
350761.41   4135771.77   0.00
343299.50   4130570.77   0.00
347375.98   4129745.97   0.00
348783.13   4126498.47   0.00
349076.51   4131119.95   0.00
344585.22   4128219.63   0.00
347176.34   4126592.42   0.00
347093.58   4132963.94   0.00
349759.28   4130414.81   0.00
347665.74   4125471.47   0.00
349372.18   4130116.89   0.00
341906.93   4131817.99   0.00
346869.55   4133599.84   0.00
354007.19   4130223.71   0.00
344154.95   4131106.51   0.00
343752.12   4131048.59   0.00
344813.55   4133291.27   0.00
348121.11   4126917.24   0.00
353696.53   4126162.79   0.00
349970.41   4128964.15   0.00
348745.29   4123538.96   0.00
344756.90   4129035.00   0.00
341225.44   4126592.40   0.00
347252.65   4131332.32   0.00
351172.35   4135104.79   0.00
351218.44   4128338.73   0.00
348707.75   4132038.39   0.00
343047.14   4132811.21   0.00
346741.10   4125446.32   0.00
347829.98   4128593.59   0.00
345755.46   4130709.18   0.00
348700.38   4127828.26   0.00
348053.72   4121741.95   0.00
346404.43   4128899.60   0.00
347503.71   4126725.45   0.00
348219.66   4128359.43   0.00
351798.99   4129468.17   0.00
347585.19   4128834.55   0.00
341685.19   4125420.59   0.00
347371.40   4126177.83   0.00
339129.95   4128637.46   0.00
343731.77   4124951.44   0.00
349197.92   4125330.27   0.00
349656.52   4128007.54   0.00
348050.46   4130758.56   0.00
348310.25   4131273.30   0.00
345736.99   4133390.02   0.00
351824.05   4126405.72   0.00
347597.03   4126851.84   0.00
348017.26   4135598.34   0.00
348076.33   4127799.01   0.00
354107.89   4129439.55   0.00
350732.49   4131827.05   0.00
346423.69   4131302.43   0.00
345622.83   4129233.56   0.00
345922.60   4135654.10   0.00
348584.33   4128069.82   0.00
346172.83   4131183.84   0.00
342653.69   4132532.15   0.00
350944.75   4128906.67   0.00
344243.20   4127345.06   0.00
349106.53   4127224.19   0.00
348242.37   4137581.33   0.00
351632.14   4127264.36   0.00
346655.00   4128103.96   0.00
348231.07   4130588.33   0.00
350247.13   4137199.24   0.00
352907.14   4129710.17   0.00
351243.08   4131165.40   0.00
354337.52   4135720.47   0.00
344534.36   4130895.76   0.00
344367.99   4130132.78   0.00
352289.86   4128084.17   0.00
346997.58   4132267.24   0.00
351153.96   4132569.45   0.00
344529.48   4124838.10   0.00
350778.05   4128264.39   0.00
348072.21   4127881.93   0.00
345767.84   4131100.03   0.00
343698.33   4129236.46   0.00
348567.88   4135937.71   0.00
344083.88   4126123.03   0.00
341456.14   4128059.43   0.00
346512.39   4129835.43   0.00
348206.16   4130787.19   0.00
342969.40   4127610.18   0.00
351225.84   4130054.27   0.00
347180.92   4123651.75   0.00
352572.40   4131274.00   0.00
344128.71   4130621.58   0.00
341177.81   4130087.62   0.00
346832.47   4132193.30   0.00
348175.73   4136338.21   0.00
347102.48   4127037.18   0.00
346599.24   4130344.00   0.00
346158.48   4136849.71   0.00
352592.48   4128422.46   0.00
340269.29   4129295.61   0.00
346227.61   4130403.48   0.00
349203.58   4131486.41   0.00
351021.43   4128867.98   0.00
351307.68   4132948.13   0.00
347513.33   4129094.18   0.00
345647.79   4130375.09   0.00
349673.43   4128800.21   0.00
350848.97   4129223.58   0.00
346564.34   4125165.17   0.00
353138.88   4128152.81   0.00
357240.02   4131963.23   0.00
349551.20   4129481.57   0.00
345137.34   4133609.28   0.00
342360.75   4123012.23   0.00
344267.87   4131464.88   0.00
342703.55   4125856.93   0.00
347498.83   4137627.59   0.00
345188.26   4131249.69   0.00
349457.77   4123305.66   0.00
351035.50   4132413.55   0.00
345208.30   4130203.77   0.00
346522.48   4128671.25   0.00
344964.45   4132160.97   0.00
349243.83   4132104.83   0.00
344786.70   4135013.90   0.00
345061.15   4129487.56   0.00
351795.85   4132007.42   0.00
346931.20   4128248.14   0.00
350742.64   4130415.05   0.00
346012.80   4134814.17   0.00
349182.28   4130817.13   0.00
351853.42   4131695.28   0.00
349370.81   4128349.94   0.00
354751.34   4128131.36   0.00
340652.16   4124869.99   0.00
347365.82   4125314.97   0.00
346522.63   4131654.94   0.00
347690.61   4120853.30   0.00
349968.61   4125643.32   0.00
346316.30   4136194.39   0.00
349350.57   4126973.83   0.00
348161.84   4130092.86   0.00
348457.03   4129774.40   0.00
346789.37   4129616.42   0.00
345589.98   4131631.02   0.00
345369.51   4129278.63   0.00
348362.90   4127593.63   0.00
344345.35   4127336.15   0.00
352109.11   4130112.73   0.00
345382.22   4129612.44   0.00
349796.37   4133035.15   0.00
347157.71   4130640.85   0.00
343529.96   4131981.14   0.00
345616.18   4130447.49   0.00
350353.44   4127021.93   0.00
347921.63   4128873.55   0.00
349299.82   4130209.96   0.00
349615.60   4130069.92   0.00
342952.49   4138062.63   0.00
349152.92   4128661.03   0.00
349504.64   4134092.30   0.00
344204.13   4129833.38   0.00
343129.79   4126327.07   0.00
344206.39   4128419.36   0.00
349767.63   4133705.55   0.00
349510.18   4133902.10   0.00
346887.13   4132264.71   0.00
344046.58   4128725.82   0.00
346560.77   4135038.91   0.00
352444.98   4127822.05   0.00
347490.87   4131720.25   0.00
349051.61   4127094.41   0.00
349999.41   4125125.61   0.00
352886.51   4125662.28   0.00
347921.57   4128401.69   0.00
339985.09   4128055.86   0.00
347724.04   4135198.53   0.00
348204.80   4129224.20   0.00
345558.44   4125248.29   0.00
349935.77   4126694.16   0.00
349374.34   4129409.01   0.00
347865.10   4122288.77   0.00
345540.27   4127777.87   0.00
346581.28   4127059.64   0.00
345429.02   4128758.71   0.00
348354.36   4131375.82   0.00
345442.39   4129676.30   0.00
352796.29   4133952.06   0.00
351453.13   4129791.46   0.00
349471.11   4130981.34   0.00
351115.65   4132974.29   0.00
344843.01   4137095.11   0.00
346085.45   4128858.79   0.00
348630.63   4130334.44   0.00
347467.83   4129169.93   0.00
344046.96   4128974.81   0.00
347875.19   4128654.27   0.00
346864.15   4128173.66   0.00
351040.57   4127292.02   0.00
353129.06   4131100.54   0.00
348658.45   4131104.32   0.00
354044.78   4131752.04   0.00
345390.05   4126976.98   0.00
346023.74   4127740.32   0.00
349333.67   4133586.12   0.00
346283.54   4131668.35   0.00
350899.39   4133216.68   0.00
351195.09   4124745.79   0.00
346502.32   4124894.48   0.00
347749.86   4130829.21   0.00
344702.09   4133582.63   0.00
345712.57   4125511.12   0.00
344918.82   4130325.27   0.00
343917.73   4128910.70   0.00
347229.05   4129676.57   0.00
353416.47   4134066.27   0.00
344208.49   4128654.46   0.00
349757.42   4124516.65   0.00
352938.88   4129548.56   0.00
350291.29   4133683.20   0.00
348629.51   4127318.95   0.00
349025.96   4129747.76   0.00
342899.81   4125622.77   0.00
341847.06   4133121.88   0.00
347749.96   4132025.83   0.00
343372.16   4127219.33   0.00
342683.19   4131371.61   0.00
347520.22   4129818.63   0.00
351047.22   4128275.08   0.00
344220.93   4129215.56   0.00
345469.29   4130699.75   0.00
346934.48   4129830.06   0.00
343756.53   4124430.41   0.00
347708.17   4126079.91   0.00
349320.83   4134080.79   0.00
344321.41   4134810.51   0.00
345522.71   4129095.95   0.00
350743.30   4127298.32   0.00
346466.55   4125096.88   0.00
347531.53   4133461.34   0.00
348886.48   4129663.95   0.00
349868.45   4127122.83   0.00
347169.54   4130814.94   0.00
350897.56   4131671.38   0.00
349634.42   4129853.71   0.00
349134.54   4130174.38   0.00
348021.47   4128254.47   0.00
346496.40   4131301.86   0.00
348850.70   4123566.63   0.00
346414.65   4130480.95   0.00
346580.80   4134187.60   0.00
351313.91   4133164.62   0.00
353562.31   4136749.71   0.00
352546.62   4130526.87   0.00
349649.41   4130622.99   0.00
350719.85   4131772.24   0.00
344557.32   4127063.79   0.00
341044.65   4127840.56   0.00
344517.64   4125969.51   0.00
350702.02   4133991.78   0.00
348221.51   4136880.70   0.00
344898.02   4131130.22   0.00
342215.74   4126063.10   0.00
348067.75   4127112.41   0.00
344843.75   4131060.48   0.00
346722.30   4128480.92   0.00
344208.02   4137168.05   0.00
345696.43   4129519.38   0.00
341962.48   4128697.57   0.00
346173.01   4126683.80   0.00
343507.53   4136889.03   0.00
345347.25   4131909.27   0.00
341545.27   4128670.28   0.00
341704.24   4127338.78   0.00
349416.31   4132437.32   0.00
346387.26   4129142.06   0.00
345048.75   4127728.27   0.00
340933.20   4132493.75   0.00
343648.44   4122188.27   0.00
338210.93   4126144.43   0.00
348980.48   4134057.68   0.00
346464.15   4130756.20   0.00
347926.29   4127486.62   0.00
348577.19   4132854.59   0.00
352024.05   4131052.66   0.00
343594.48   4125503.35   0.00
347760.86   4138103.16   0.00
349379.38   4131123.59   0.00
356464.93   4127548.00   0.00
347848.26   4127290.52   0.00
344857.84   4129185.75   0.00
351495.72   4135159.96   0.00
346878.17   4135240.47   0.00
342464.76   4135640.75   0.00
350105.86   4128609.97   0.00
347516.05   4127747.51   0.00
345978.70   4125034.35   0.00
346734.96   4124318.96   0.00
345941.57   4129663.72   0.00
349039.88   4134179.63   0.00
350330.44   4124193.81   0.00
346987.80   4123358.09   0.00
346982.24   4131226.41   0.00
348029.39   4132075.65   0.00
349741.55   4136143.81   0.00
348529.34   4128544.92   0.00
352887.37   4122990.50   0.00
347868.03   4135078.38   0.00
347138.11   4131469.13   0.00
354003.61   4128458.81   0.00
343048.61   4121910.30   0.00
344109.19   4122843.59   0.00
345049.66   4134978.93   0.00
351221.44   4126586.97   0.00
350534.42   4130240.96   0.00
349276.53   4134764.74   0.00
351209.30   4129820.81   0.00
346905.29   4135982.84   0.00
348735.39   4131510.91   0.00
348631.64   4129578.27   0.00
345740.47   4130089.63   0.00
347811.41   4133851.37   0.00
351184.91   4129171.48   0.00
346450.66   4126886.79   0.00
343846.21   4127078.77   0.00
350594.85   4127505.70   0.00
349950.61   4132180.19   0.00
350705.03   4125654.87   0.00
346770.32   4132187.71   0.00
345714.97   4130924.64   0.00
342296.92   4125813.91   0.00
350725.53   4131576.07   0.00
346854.49   4133904.36   0.00
347716.94   4129480.66   0.00
341636.79   4131105.19   0.00
343820.52   4135062.29   0.00
349465.93   4130408.86   0.00
349135.80   4131573.68   0.00
346797.80   4130377.17   0.00
344417.20   4139052.76   0.00
352351.44   4128383.77   0.00
345925.07   4127928.44   0.00
351511.74   4132432.78   0.00
346990.88   4134338.37   0.00
350367.00   4131642.38   0.00
347960.48   4128234.34   0.00
351161.78   4134519.57   0.00
349539.91   4128672.79   0.00
343031.65   4130051.91   0.00
352136.82   4130864.42   0.00
344026.10   4129601.03   0.00
346727.49   4133312.80   0.00
347562.61   4131215.41   0.00
346147.72   4128622.85   0.00
350156.40   4130990.55   0.00
354165.23   4131151.96   0.00
346561.79   4130986.00   0.00
352575.70   4131414.12   0.00
352655.20   4127971.18   0.00
351871.72   4131136.41   0.00
346742.50   4131039.76   0.00
342471.34   4127993.62   0.00
348768.65   4133669.93   0.00
351119.55   4129228.59   0.00
347227.49   4126230.58   0.00
350622.54   4129499.94   0.00
349748.44   4128845.95   0.00
350339.21   4127429.04   0.00
350463.69   4133068.79   0.00
347727.36   4133137.94   0.00
351161.33   4130733.08   0.00
351078.11   4126553.48   0.00
347796.34   4131633.61   0.00
349077.46   4128451.46   0.00
346436.43   4128665.81   0.00
347430.12   4135642.25   0.00
345357.08   4128840.59   0.00
347720.98   4128701.77   0.00
344264.02   4127860.10   0.00
352140.38   4128651.68   0.00
345913.79   4126375.11   0.00
344881.27   4132208.29   0.00
344373.64   4129750.21   0.00
349165.33   4128313.18   0.00
353294.66   4130650.61   0.00
351779.20   4126457.62   0.00
349913.47   4134490.86   0.00
350966.34   4129842.13   0.00
349919.13   4131190.63   0.00
344348.86   4129024.69   0.00
347097.28   4124904.89   0.00
348285.73   4130877.00   0.00
352735.71   4130899.84   0.00
350836.08   4137395.91   0.00
348343.10   4135746.43   0.00
351699.83   4133410.06   0.00
350172.99   4128982.50   0.00
349596.81   4124166.79   0.00
346815.87   4132466.01   0.00
341938.96   4128996.59   0.00
345383.88   4130877.20   0.00
339471.59   4138103.86   0.00
346774.15   4129144.14   0.00
346473.18   4125877.54   0.00
348257.16   4128214.59   0.00
344199.49   4124150.47   0.00
343171.61   4123132.62   0.00
348761.01   4126507.25   0.00
347670.38   4128247.78   0.00
349522.38   4121831.77   0.00
348996.29   4134006.05   0.00
349414.67   4123883.56   0.00
347535.94   4131489.48   0.00
346209.32   4130356.80   0.00
348591.55   4135178.95   0.00
350348.58   4134474.10   0.00
351711.32   4133208.62   0.00
349971.58   4124455.50   0.00
343130.29   4134467.87   0.00
350157.47   4128476.65   0.00
347050.83   4121228.62   0.00
347075.45   4128615.50   0.00
351335.45   4128966.45   0.00
349464.79   4127638.46   0.00
343282.05   4129453.46   0.00
349522.41   4127127.24   0.00
346728.76   4134716.80   0.00
348753.66   4131452.36   0.00
349591.00   4129020.92   0.00
351688.65   4130282.08   0.00
347362.73   4126280.65   0.00
346970.13   4129686.73   0.00
347707.39   4134951.90   0.00
345332.20   4130113.71   0.00
348809.48   4131188.97   0.00
348031.36   4130523.21   0.00
346323.22   4133015.22   0.00
346823.08   4126782.62   0.00
343512.10   4137160.98   0.00
347156.29   4128138.25   0.00
346190.96   4125783.78   0.00
352368.41   4125397.83   0.00
350841.25   4129141.72   0.00
345651.60   4131819.52   0.00
347779.52   4128508.82   0.00
345087.47   4133047.45   0.00
355528.69   4130609.06   0.00
347638.45   4130874.37   0.00
349234.30   4131156.49   0.00
342469.51   4127404.07   0.00
345015.76   4124596.43   0.00
347262.56   4130577.78   0.00
349059.58   4130439.52   0.00
352186.14   4131099.04   0.00
342363.13   4129184.14   0.00
352361.11   4132786.92   0.00
339691.27   4122130.25   0.00
346785.59   4130451.26   0.00
346206.18   4135962.06   0.00
352798.40   4130625.49   0.00
351064.97   4126558.04   0.00
348249.39   4131579.22   0.00
353610.17   4131298.03   0.00
348263.43   4131546.84   0.00
351610.88   4132329.13   0.00
347649.90   4130347.55   0.00
348365.62   4123273.50   0.00
350613.11   4131676.19   0.00
345952.34   4127278.02   0.00
348732.51   4133863.97   0.00
341457.21   4128423.28   0.00
350943.34   4129928.27   0.00
348047.05   4123179.90   0.00
351237.21   4131020.76   0.00
348005.96   4122132.54   0.00
346247.10   4131535.44   0.00
346540.00   4127909.74   0.00
349691.53   4128832.41   0.00
349998.85   4131286.36   0.00
346803.85   4127227.04   0.00
348940.04   4134412.57   0.00
349906.01   4133220.99   0.00
346798.92   4132068.79   0.00
345476.59   4129560.27   0.00
350757.05   4133829.03   0.00
348596.26   4127610.93   0.00
351694.34   4128842.16   0.00
350858.48   4132394.20   0.00
355188.44   4127491.67   0.00
345410.42   4124196.11   0.00
349895.33   4132133.43   0.00
349365.03   4131984.22   0.00
353011.48   4130405.54   0.00
344708.59   4131360.27   0.00
349294.45   4131100.62   0.00
346260.26   4130163.25   0.00
350877.04   4132941.37   0.00
350068.78   4136833.83   0.00
341901.35   4131377.97   0.00
346134.11   4126832.79   0.00
354426.75   4131058.30   0.00
349908.66   4128022.45   0.00
344896.04   4125201.73   0.00
345567.40   4132151.86   0.00
346893.99   4128366.63   0.00
354648.45   4130763.01   0.00
350948.71   4129729.70   0.00
348456.05   4132991.05   0.00
347096.83   4128821.00   0.00
347533.27   4135701.32   0.00
349342.13   4125293.09   0.00
353190.75   4131915.88   0.00
340511.17   4127489.64   0.00
348365.75   4132258.81   0.00
350299.62   4129792.52   0.00
348684.17   4133755.12   0.00
347524.35   4132819.65   0.00
345726.16   4127208.83   0.00
345305.09   4128827.12   0.00
352258.97   4129616.52   0.00
344545.32   4130742.40   0.00
347778.50   4131845.93   0.00
346872.47   4128388.34   0.00
346244.22   4128337.40   0.00
346788.49   4129249.00   0.00
354331.32   4135104.88   0.00
343319.29   4133298.62   0.00
346522.81   4125240.07   0.00
349283.44   4126547.81   0.00
348301.89   4129869.73   0.00
348968.20   4128836.98   0.00
346584.27   4128747.69   0.00
349879.70   4136733.64   0.00
345274.04   4129320.90   0.00
350021.73   4132868.84   0.00
350154.02   4129225.38   0.00
352105.84   4122319.23   0.00
344862.13   4132300.17   0.00
349002.72   4131681.40   0.00
349453.96   4126139.08   0.00
342887.87   4132679.76   0.00
352032.65   4123611.04   0.00
347109.47   4134920.82   0.00
346035.33   4131379.68   0.00
352389.67   4126471.96   0.00
344649.92   4125936.66   0.00
350159.31   4132907.34   0.00
351164.31   4125953.29   0.00
347773.78   4130365.05   0.00
345719.33   4133083.68   0.00
350334.42   4124232.67   0.00
349490.33   4131087.53   0.00
353734.61   4127954.53   0.00
347621.21   4129899.43   0.00
346703.67   4128562.66   0.00
351503.94   4129360.99   0.00
351131.45   4128207.25   0.00
354766.00   4132581.06   0.00
347291.06   4133847.10   0.00
347261.34   4132041.97   0.00
348531.03   4125789.22   0.00
342633.58   4129172.15   0.00
346429.15   4130027.74   0.00
348284.84   4129410.73   0.00
349172.52   4128186.76   0.00
349395.82   4128984.61   0.00
343452.65   4131402.09   0.00
344322.33   4133768.33   0.00
353631.55   4129451.38   0.00
346035.26   4129221.72   0.00
346457.10   4133975.40   0.00
344694.36   4124796.91   0.00
351841.04   4125477.49   0.00
351305.26   4125577.84   0.00
345735.49   4131642.13   0.00
348542.99   4128209.59   0.00
346537.51   4131888.06   0.00
347797.88   4126757.21   0.00
353447.31   4133675.00   0.00
349109.50   4125836.35   0.00
343461.27   4134273.53   0.00
343597.74   4125183.48   0.00
341829.87   4129630.69   0.00
341542.38   4130393.55   0.00
350084.71   4130275.47   0.00
346368.87   4134093.71   0.00
344518.23   4127813.16   0.00
348946.81   4134165.06   0.00
343030.30   4124875.91   0.00
353546.00   4130233.67   0.00
349083.52   4127874.62   0.00
347921.89   4127350.94   0.00
347459.27   4129505.58   0.00
350703.55   4133884.18   0.00
346245.94   4127281.08   0.00
344933.72   4136318.27   0.00
350207.70   4128386.57   0.00
346516.13   4124828.31   0.00
350234.81   4131989.16   0.00
345260.40   4133290.59   0.00
349391.88   4128705.53   0.00
349527.63   4127292.69   0.00
342632.67   4132709.57   0.00
344807.21   4131164.88   0.00
345140.67   4132439.39   0.00
351906.59   4129714.65   0.00
344910.62   4131223.21   0.00
350335.80   4133079.39   0.00
346037.54   4133452.55   0.00
348603.01   4134318.65   0.00
350473.07   4128322.12   0.00
353282.36   4135892.72   0.00
354277.11   4136949.28   0.00
347660.78   4128939.81   0.00
346773.11   4138383.04   0.00
347482.18   4131613.95   0.00
349049.21   4129679.68   0.00
347728.21   4126059.73   0.00
348670.69   4132803.90   0.00
342612.54   4126307.24   0.00
346397.96   4136530.70   0.00
349201.73   4128278.37   0.00
345648.13   4129929.91   0.00
346720.49   4129405.50   0.00
345848.04   4132686.01   0.00
354950.34   4132522.76   0.00
351757.64   4129663.58   0.00
349318.73   4127610.29   0.00
347904.54   4130578.01   0.00
350772.88   4129702.84   0.00
340657.77   4122849.61   0.00
352516.97   4128159.21   0.00
350855.42   4131985.44   0.00
351311.50   4125389.49   0.00
342590.78   4128040.03   0.00
340579.47   4129751.44   0.00
346440.03   4123369.38   0.00
346232.38   4127364.86   0.00
349787.18   4129790.64   0.00
349054.63   4133285.82   0.00
348475.83   4130273.38   0.00
350183.56   4124572.28   0.00
345664.35   4126298.63   0.00
342911.40   4127883.43   0.00
349440.57   4132477.51   0.00
347073.18   4126717.17   0.00
346046.34   4133232.27   0.00
348870.59   4131874.17   0.00
348425.94   4132307.15   0.00
351265.99   4127969.03   0.00
347268.67   4133445.82   0.00
349275.64   4132208.31   0.00
350701.59   4136175.64   0.00
343530.91   4131997.24   0.00
353670.72   4131018.05   0.00
340841.15   4128626.78   0.00
344571.43   4126466.90   0.00
352638.46   4135824.91   0.00
348681.30   4129812.83   0.00
348741.89   4130628.39   0.00
347566.13   4129665.66   0.00
348237.37   4128610.60   0.00
349265.10   4128166.01   0.00
345422.70   4131764.66   0.00
355092.28   4133688.99   0.00
345606.90   4133420.11   0.00
349724.73   4127335.46   0.00
346665.69   4129718.86   0.00
353443.85   4131084.73   0.00
349458.51   4130781.19   0.00
347919.10   4129798.04   0.00
351508.18   4128243.18   0.00
349429.85   4128137.17   0.00
343063.19   4128577.88   0.00
342408.92   4130269.73   0.00
350761.45   4129248.75   0.00
345322.85   4132060.63   0.00
346058.18   4131571.64   0.00
347726.02   4132407.30   0.00
350427.11   4128114.87   0.00
346015.57   4133252.29   0.00
347625.31   4125791.81   0.00
349871.00   4127960.62   0.00
348923.91   4132161.60   0.00
349112.32   4129802.68   0.00
348352.80   4137225.32   0.00
354076.45   4124526.48   0.00
346764.22   4135809.92   0.00
350145.78   4127908.48   0.00
353585.30   4127541.10   0.00
345693.84   4126690.81   0.00
342053.78   4130620.33   0.00
348375.75   4131148.72   0.00
345119.69   4127977.36   0.00
347862.25   4127072.00   0.00
354219.36   4130207.83   0.00
344404.67   4129642.01   0.00
355686.88   4126371.69   0.00
349148.78   4133059.63   0.00
353514.50   4126360.72   0.00
349256.05   4133958.04   0.00
350633.32   4131445.26   0.00
347242.29   4135017.93   0.00
342893.13   4132992.99   0.00
351486.62   4129317.41   0.00
348020.06   4128626.10   0.00
342541.53   4134150.19   0.00
347220.45   4130354.87   0.00
345455.17   4132567.74   0.00
345274.25   4129345.43   0.00
352314.92   4128938.34   0.00
342739.76   4132458.16   0.00
353689.59   4127706.58   0.00
344722.27   4132249.76   0.00
348832.05   4131416.17   0.00
344698.25   4132836.92   0.00
343022.29   4133181.87   0.00
350047.73   4131350.22   0.00
347759.80   4133147.91   0.00
348565.75   4128121.14   0.00
345565.44   4132619.98   0.00
343274.99   4127587.62   0.00
349610.14   4129716.13   0.00
343683.97   4123927.50   0.00
348094.86   4128622.70   0.00
349862.40   4125338.92   0.00
343610.91   4124679.82   0.00
352478.88   4131698.80   0.00
349957.19   4129950.17   0.00
349226.08   4131920.32   0.00
342261.09   4125714.22   0.00
346803.18   4127458.00   0.00
339405.64   4132751.98   0.00
351175.14   4132662.92   0.00
348201.57   4127043.80   0.00
346192.00   4129039.42   0.00
348660.98   4130282.82   0.00
344129.44   4131001.98   0.00
341573.39   4130114.24   0.00
345926.44   4133513.87   0.00
347792.61   4127055.18   0.00
345320.12   4129214.89   0.00
352722.54   4127102.18   0.00
348901.40   4130173.54   0.00
355636.93   4132547.47   0.00
347546.68   4125679.45   0.00
350835.35   4129967.77   0.00
345281.73   4135604.29   0.00
349012.36   4133558.20   0.00
347170.07   4130237.31   0.00
348324.36   4127478.28   0.00
347459.09   4133795.44   0.00
350491.73   4130003.51   0.00
349354.01   4127870.12   0.00
344386.12   4133476.30   0.00
348316.67   4134175.92   0.00
354658.80   4127523.52   0.00
347025.77   4130466.89   0.00
353311.92   4134643.68   0.00
349119.43   4124260.29   0.00
342478.88   4129452.12   0.00
352213.27   4133734.83   0.00
345414.04   4135941.21   0.00
353362.93   4130054.52   0.00
347518.91   4132878.06   0.00
350763.90   4134172.55   0.00
345859.11   4136570.66   0.00
350367.07   4130971.54   0.00
347475.44   4133288.13   0.00
346909.30   4127907.29   0.00
348869.97   4133110.83   0.00
346924.32   4132344.74   0.00
347230.13   4134495.06   0.00
349383.40   4126897.45   0.00
344482.54   4135999.44   0.00
350189.31   4126622.45   0.00
348944.11   4135749.85   0.00
346510.82   4125819.81   0.00
347552.68   4135224.16   0.00
347785.26   4130983.10   0.00
347330.78   4134027.64   0.00
351887.77   4129805.09   0.00
354984.34   4125627.48   0.00
344125.26   4126159.06   0.00
342772.51   4131154.02   0.00
343207.53   4132876.04   0.00
346144.20   4134427.28   0.00
344264.60   4124042.89   0.00
349373.59   4132083.58   0.00
343112.36   4134123.34   0.00
344169.27   4134853.52   0.00
342114.28   4130016.42   0.00
353243.27   4135759.25   0.00
344761.11   4127672.38   0.00
347837.04   4125234.49   0.00
347981.01   4126274.93   0.00
349766.86   4132059.09   0.00
348186.19   4126376.17   0.00
350902.82   4129702.46   0.00
352552.69   4130171.49   0.00
350127.19   4126535.47   0.00
354151.24   4131205.84   0.00
343366.55   4125611.60   0.00
348861.14   4127992.71   0.00
351992.79   4133345.94   0.00
344501.86   4128078.50   0.00
347864.34   4130522.43   0.00
344247.28   4132076.72   0.00
346841.83   4129680.20   0.00
347312.67   4126634.45   0.00
348777.24   4126686.17   0.00
349711.01   4131572.16   0.00
349763.26   4135415.36   0.00
349920.04   4130203.33   0.00
347585.42   4126812.59   0.00
352540.63   4128537.72   0.00
346347.18   4130620.67   0.00
346026.69   4128106.25   0.00
344987.05   4123977.68   0.00
345514.60   4131917.34   0.00
349941.28   4128459.53   0.00
348602.69   4126871.51   0.00
345317.65   4134397.24   0.00
343808.44   4130154.22   0.00
346040.65   4125878.42   0.00
341415.52   4131950.16   0.00
343113.26   4127241.00   0.00
349298.52   4126772.13   0.00
349571.82   4130328.83   0.00
353087.65   4130931.23   0.00
350915.77   4136162.50   0.00
350221.92   4129854.86   0.00
354916.82   4133221.30   0.00
351610.39   4134755.66   0.00
347714.96   4129106.50   0.00
347912.08   4129025.76   0.00
350114.86   4129502.18   0.00
349348.68   4127254.08   0.00
349339.47   4128847.77   0.00
344509.17   4129974.75   0.00
345657.17   4127862.30   0.00
351316.67   4127062.54   0.00
347806.26   4132620.23   0.00
348277.87   4126685.76   0.00
349919.04   4131858.17   0.00
347373.04   4132144.77   0.00
342616.22   4130110.93   0.00
344594.05   4138026.23   0.00
344815.29   4135397.36   0.00
356285.09   4128710.31   0.00
356300.65   4125623.03   0.00
351640.90   4121794.20   0.00
352525.08   4131835.84   0.00
348546.91   4128550.71   0.00
350143.47   4125892.87   0.00
348095.91   4124718.58   0.00
348327.01   4136343.92   0.00
349757.37   4133071.41   0.00
345138.34   4125051.10   0.00
345734.28   4133899.77   0.00
341143.75   4134366.28   0.00
349849.22   4130315.95   0.00
350923.23   4130477.82   0.00
344122.12   4127860.10   0.00
343692.98   4134809.76   0.00
345876.76   4127237.61   0.00
347282.94   4129174.96   0.00
346827.11   4127380.81   0.00
344739.06   4134390.17   0.00
346122.85   4129572.62   0.00
347632.01   4126771.27   0.00
341505.82   4134070.95   0.00
352131.49   4133086.78   0.00
351627.47   4130263.84   0.00
343843.61   4136159.59   0.00
347182.73   4130535.01   0.00
352616.57   4129503.00   0.00
350316.94   4132305.78   0.00
341695.68   4120976.14   0.00
347924.35   4127491.31   0.00
349940.28   4127394.96   0.00
348351.16   4127065.66   0.00
342164.82   4131850.60   0.00
344620.13   4133268.22   0.00
345427.10   4132679.61   0.00
348575.63   4127242.11   0.00
348858.45   4127947.74   0.00
352272.22   4129200.27   0.00
345456.36   4126450.96   0.00
351318.68   4124382.48   0.00
345985.21   4132951.57   0.00
347554.17   4129639.67   0.00
345923.34   4127550.82   0.00
348983.46   4129110.93   0.00
352340.54   4129028.24   0.00
349338.32   4128832.00   0.00
343094.82   4125193.20   0.00
347163.72   4121383.76   0.00
350155.88   4126084.08   0.00
344109.95   4127502.29   0.00
350301.15   4127755.39   0.00
346100.56   4129498.16   0.00
346881.76   4129283.22   0.00
344136.75   4126535.61   0.00
348059.74   4122932.68   0.00
342055.91   4130755.12   0.00
347279.82   4128039.27   0.00
343234.83   4126427.66   0.00
348798.42   4126927.92   0.00
353324.55   4134954.69   0.00
344794.00   4129444.21   0.00
351155.40   4126535.39   0.00
346257.37   4123482.34   0.00
346070.22   4132981.40   0.00
348930.27   4129576.46   0.00
350947.58   4133409.29   0.00
350951.61   4133823.72   0.00
343776.16   4127515.13   0.00
343335.98   4127505.17   0.00
345846.60   4125841.58   0.00
346504.58   4126390.47   0.00
347141.65   4134738.22   0.00
345376.29   4130686.05   0.00
345762.99   4134337.29   0.00
344368.03   4131392.28   0.00
349428.13   4129679.12   0.00
347111.98   4129298.93   0.00
348488.74   4125731.52   0.00
339948.34   4131326.13   0.00
343810.24   4129101.97   0.00
346504.98   4129922.90   0.00
348613.61   4128984.71   0.00
347434.12   4130776.00   0.00
344599.59   4126548.96   0.00
345142.56   4128948.84   0.00
348274.00   4130507.27   0.00
355244.12   4129465.70   0.00
351810.84   4129726.59   0.00
350677.48   4133957.17   0.00
342979.07   4130014.80   0.00
346307.40   4129170.54   0.00
350297.57   4130457.12   0.00
349640.41   4129866.14   0.00
346236.03   4132684.02   0.00
351843.53   4127635.35   0.00
349367.90   4130041.48   0.00
346845.02   4121774.06   0.00
340564.18   4134718.14   0.00
346285.86   4134673.26   0.00
350969.99   4125172.89   0.00
343969.43   4129779.92   0.00
352031.92   4134164.26   0.00
344916.40   4132890.34   0.00
346768.21   4131203.76   0.00
348136.36   4135272.51   0.00
355092.49   4127755.41   0.00
345026.06   4128677.20   0.00
347663.57   4130119.68   0.00
345059.90   4134302.49   0.00
350588.02   4132371.61   0.00
342760.22   4129131.25   0.00
343458.65   4130298.71   0.00
352092.84   4130742.88   0.00
351249.70   4126120.62   0.00
346330.65   4132392.32   0.00
347264.59   4134006.49   0.00
347117.65   4130841.64   0.00
344046.88   4127926.74   0.00
350419.87   4131854.18   0.00
343841.63   4133275.68   0.00
350621.39   4128884.02   0.00
346585.16   4125370.45   0.00
345018.60   4128923.22   0.00
353622.28   4126339.43   0.00
349969.45   4126269.89   0.00
343016.73   4128416.83   0.00
346857.73   4134405.00   0.00
350344.59   4128706.37   0.00
351282.36   4129117.75   0.00
347145.78   4129351.93   0.00
345051.91   4134541.80   0.00
346699.83   4129844.37   0.00
341477.65   4133637.01   0.00
346070.22   4127703.85   0.00
347752.77   4130632.71   0.00
352698.11   4125577.78   0.00
352659.79   4131537.66   0.00
351630.62   4127584.88   0.00
344535.14   4126146.88   0.00
347642.92   4130300.12   0.00
345813.80   4126849.16   0.00
353449.94   4130558.98   0.00
341851.95   4134712.80   0.00
343420.66   4128352.00   0.00
345868.66   4127407.44   0.00
349898.05   4128957.62   0.00
345319.55   4132177.41   0.00
344400.64   4130776.60   0.00
351541.70   4130795.00   0.00
348870.75   4131062.46   0.00
349368.03   4126554.08   0.00
347107.85   4126565.27   0.00
346718.94   4128333.30   0.00
347864.57   4128550.68   0.00
343022.28   4134705.96   0.00
344154.04   4128372.36   0.00
346670.90   4137115.25   0.00
347588.45   4131459.82   0.00
345207.10   4130078.04   0.00
349472.70   4132289.15   0.00
345529.40   4123258.59   0.00
351048.49   4125349.20   0.00
352046.66   4126700.57   0.00
352984.26   4128587.35   0.00
347998.36   4129207.59   0.00
355365.02   4127056.76   0.00
345018.02   4129205.56   0.00
343284.72   4129852.78   0.00
343523.94   4125554.43   0.00
345480.75   4129883.89   0.00
352164.38   4125185.17   0.00
350805.32   4126557.32   0.00
345459.78   4126894.45   0.00
345086.57   4139570.99   0.00
347815.41   4129580.83   0.00
354700.29   4129768.23   0.00
350615.78   4128063.93   0.00
348095.01   4136359.51   0.00
347783.39   4122085.43   0.00
350578.55   4124666.27   0.00
349492.96   4130449.06   0.00
355117.09   4131711.80   0.00
352100.83   4130719.46   0.00
344719.97   4132212.99   0.00
352754.69   4125361.45   0.00
344818.36   4131595.17   0.00
351904.81   4129208.23   0.00
349274.08   4131095.22   0.00
346040.60   4130265.19   0.00
350334.42   4127979.00   0.00
348256.85   4129996.42   0.00
350057.42   4129783.44   0.00
339055.47   4131215.66   0.00
348606.75   4129084.28   0.00
349925.67   4124668.28   0.00
347658.21   4130673.65   0.00
348828.13   4129144.23   0.00
347127.69   4135814.59   0.00
349082.37   4136795.34   0.00
349615.48   4131783.74   0.00
349233.96   4130868.31   0.00
345424.45   4128506.10   0.00
346726.75   4134715.59   0.00
350186.53   4133687.83   0.00
352540.38   4130876.24   0.00
343313.36   4125817.67   0.00
344125.43   4130053.53   0.00
348838.83   4126258.44   0.00
351374.83   4133507.84   0.00
349756.99   4136290.91   0.00
345313.13   4126607.78   0.00
349026.15   4128264.48   0.00
345803.79   4134826.39   0.00
348725.70   4125535.53   0.00
354994.84   4123190.70   0.00
350962.09   4127455.20   0.00
350893.71   4130872.38   0.00
348605.21   4135195.10   0.00
345073.82   4128909.68   0.00
346997.85   4127343.08   0.00
351281.53   4127463.06   0.00
351877.78   4131097.20   0.00
344748.25   4128148.21   0.00
349703.66   4128714.61   0.00
348088.82   4132428.83   0.00
342826.58   4133185.69   0.00
348622.75   4123617.39   0.00
351657.57   4127917.41   0.00
352036.97   4131331.80   0.00
345263.79   4133384.55   0.00
350002.21   4129070.15   0.00
352346.06   4127991.59   0.00
342065.47   4130493.74   0.00
348428.01   4128738.41   0.00
349419.50   4123755.22   0.00
351615.43   4128823.02   0.00
352001.61   4126214.10   0.00
343109.37   4125317.91   0.00
345428.27   4130465.50   0.00
349923.86   4131178.10   0.00
347617.16   4130870.77   0.00
349645.43   4124795.75   0.00
344842.39   4129478.64   0.00
346363.54   4124460.13   0.00
352000.34   4134219.50   0.00
345758.88   4127976.73   0.00
340765.41   4129420.19   0.00
344205.04   4132291.87   0.00
344095.07   4124341.74   0.00
347616.55   4122917.96   0.00
342778.69   4121736.96   0.00
349681.40   4128500.20   0.00
349334.23   4130906.97   0.00
345429.10   4129086.38   0.00
351734.26   4128358.71   0.00
344784.50   4130332.05   0.00
350081.59   4123804.25   0.00
347489.86   4130510.69   0.00
351147.81   4136304.87   0.00
349749.55   4127905.59   0.00
349709.12   4128596.67   0.00
351322.62   4123963.54   0.00
350555.83   4129753.84   0.00
346812.95   4126323.73   0.00
343511.48   4127567.85   0.00
348868.31   4135003.66   0.00
342118.81   4128854.47   0.00
342489.96   4124824.63   0.00
349382.14   4130939.81   0.00
351278.71   4129842.36   0.00
345737.74   4124581.95   0.00
344555.67   4125039.20   0.00
349993.34   4136350.14   0.00
348145.72   4130575.53   0.00
348096.02   4124451.86   0.00
340761.74   4127575.97   0.00
345743.80   4128726.76   0.00
347956.56   4128035.46   0.00
351284.17   4131095.61   0.00
347672.91   4131321.94   0.00
344430.35   4128473.10   0.00
346815.21   4128460.78   0.00
347525.34   4124335.24   0.00
339377.14   4131240.83   0.00
348505.83   4130602.37   0.00
351608.81   4133694.97   0.00
348086.46   4131733.80   0.00
342618.81   4128950.56   0.00
354022.09   4130300.24   0.00
347726.42   4127226.26   0.00
347626.67   4129111.11   0.00
346762.66   4139892.20   0.00
346949.15   4123287.28   0.00
345494.63   4131174.04   0.00
349755.65   4126745.85   0.00
345459.95   4131039.19   0.00
346113.92   4131653.90   0.00
348093.55   4128459.28   0.00
349184.15   4126763.67   0.00
347339.22   4134648.59   0.00
347507.10   4126038.18   0.00
350182.20   4134335.41   0.00
349888.35   4136613.86   0.00
346644.79   4132691.84   0.00
349085.04   4128593.52   0.00
347043.22   4126107.65   0.00
346049.15   4129120.25   0.00
351185.83   4129321.37   0.00
349807.41   4132255.49   0.00
345450.25   4128429.75   0.00
355097.27   4131054.45   0.00
350932.87   4129822.44   0.00
352211.46   4123953.52   0.00
346053.06   4137530.24   0.00
351211.29   4128366.96   0.00
344805.02   4128117.49   0.00
351591.83   4134515.97   0.00
346704.91   4131823.85   0.00
350159.97   4133091.66   0.00
346815.56   4130868.68   0.00
350074.90   4132930.52   0.00
349001.76   4125737.77   0.00
351053.95   4129605.33   0.00
347140.45   4124303.85   0.00
347228.68   4125877.67   0.00
348723.78   4127575.44   0.00
346503.49   4130514.07   0.00
347668.99   4129657.95   0.00
348957.82   4135826.03   0.00
346549.79   4128193.82   0.00
348546.27   4129355.72   0.00
346492.79   4124048.28   0.00
344843.00   4131380.36   0.00
354380.46   4134485.64   0.00
343095.74   4127618.44   0.00
343736.57   4128467.94   0.00
350099.48   4128743.50   0.00
352380.01   4132345.07   0.00
349646.70   4123983.38   0.00
347388.28   4133021.77   0.00
353420.82   4128870.31   0.00
349046.62   4137250.37   0.00
345199.39   4132096.09   0.00
344176.25   4127181.12   0.00
348181.45   4128421.99   0.00
346548.22   4131714.59   0.00
353593.04   4130526.44   0.00
345233.46   4128872.64   0.00
348518.13   4126200.89   0.00
347281.95   4132845.18   0.00
348063.92   4133003.39   0.00
348542.68   4131485.10   0.00
348630.72   4130170.86   0.00
351609.59   4130845.07   0.00
348212.66   4127904.76   0.00
351122.06   4129056.01   0.00
346027.37   4127744.83   0.00
344686.03   4136694.07   0.00
346688.30   4120025.84   0.00
352078.82   4133580.40   0.00
343771.53   4130032.94   0.00
348160.95   4131409.62   0.00
351104.15   4129841.40   0.00
343318.33   4131923.16   0.00
347964.64   4133390.68   0.00
345821.12   4135279.56   0.00
348865.89   4128760.77   0.00
354024.40   4130068.29   0.00
343544.73   4133531.33   0.00
354157.16   4128954.34   0.00
343910.58   4131105.48   0.00
346727.16   4125080.01   0.00
349262.04   4131871.95   0.00
352147.19   4136288.43   0.00
354701.48   4129012.70   0.00
351796.40   4130600.65   0.00
340854.83   4128102.93   0.00
342406.87   4132970.26   0.00
350776.08   4126116.20   0.00
347142.34   4130945.62   0.00
344985.44   4130105.58   0.00
348405.42   4136080.02   0.00
348945.64   4129093.16   0.00
344478.89   4124666.96   0.00
351692.26   4127415.50   0.00
353265.85   4131309.19   0.00
350590.55   4135776.14   0.00
347830.40   4131167.58   0.00
349418.06   4128150.51   0.00
346988.78   4124725.34   0.00
345166.41   4131829.83   0.00
345858.62   4131904.32   0.00
344785.40   4138923.91   0.00
350058.13   4134269.04   0.00
345519.13   4128702.28   0.00
345999.77   4129894.08   0.00
346429.06   4132518.80   0.00
347218.00   4124241.65   0.00
345214.76   4127446.71   0.00
347041.88   4124650.82   0.00
347328.42   4128839.78   0.00
348424.76   4128144.97   0.00
346082.09   4129044.28   0.00
348712.09   4126277.37   0.00
346501.81   4127974.71   0.00
347359.66   4132144.96   0.00
344608.10   4128900.02   0.00
342653.58   4131473.33   0.00
345284.21   4128576.99   0.00
347036.93   4134929.58   0.00
348898.32   4131827.68   0.00
345262.06   4128759.97   0.00
350719.82   4127886.15   0.00
351001.71   4131018.58   0.00
343400.80   4129496.16   0.00
345301.82   4132121.77   0.00
351354.77   4126959.20   0.00
353366.68   4127142.43   0.00
352275.19   4132348.20   0.00
343850.64   4132686.69   0.00
349022.68   4128645.90   0.00
344989.41   4127700.67   0.00
344032.29   4130609.82   0.00
349217.86   4126447.16   0.00
345764.21   4127589.91   0.00
345128.93   4133684.35   0.00
341930.12   4129005.14   0.00
346228.20   4129205.80   0.00
349478.51   4127893.60   0.00
349347.11   4129606.52   0.00
345379.77   4137224.08   0.00
349349.73   4129207.29   0.00
343557.64   4132676.92   0.00
344329.29   4129048.07   0.00
344470.28   4127617.41   0.00
347355.91   4131666.62   0.00
342846.26   4130293.35   0.00
351831.64   4128254.38   0.00
346878.78   4136885.91   0.00
346826.96   4131882.54   0.00
346522.79   4131051.75   0.00
351498.23   4129354.33   0.00
351576.66   4129457.52   0.00
351316.42   4128438.28   0.00
347338.01   4127997.51   0.00
345480.38   4133993.49   0.00
352751.47   4131449.96   0.00
349326.98   4130264.33   0.00
349654.27   4127018.13   0.00
351195.73   4126946.67   0.00
351353.92   4125387.75   0.00
351887.79   4128778.52   0.00
351225.43   4131473.10   0.00
343897.05   4130327.44   0.00
352552.94   4131194.95   0.00
346833.24   4129472.93   0.00
345975.70   4130644.51   0.00
347647.41   4132025.39   0.00
344997.41   4129742.08   0.00
350495.23   4129512.23   0.00
350026.33   4134163.16   0.00
347483.66   4129698.53   0.00
357214.76   4129713.25   0.00
347526.37   4132162.39   0.00
345678.11   4129287.64   0.00
345755.98   4127462.64   0.00
344605.98   4133166.15   0.00
348659.98   4135603.71   0.00
345429.77   4136109.62   0.00
347729.89   4131078.79   0.00
349487.46   4132411.81   0.00
348496.88   4133891.23   0.00
347942.15   4129368.75   0.00
346795.60   4130252.51   0.00
348313.40   4133183.20   0.00
348483.80   4131424.31   0.00
351071.54   4126548.47   0.00
347591.95   4125872.72   0.00
350904.29   4130676.99   0.00
343862.52   4128775.91   0.00
348061.79   4127190.69   0.00
347814.08   4123047.33   0.00
347473.15   4128798.17   0.00
341157.22   4127589.34   0.00
342699.22   4135721.38   0.00
353361.57   4132156.00   0.00
341815.44   4129896.70   0.00
341590.48   4125898.22   0.00
348155.00   4128287.59   0.00
347330.08   4127743.78   0.00
350496.42   4127514.99   0.00
350911.36   4133308.20   0.00
349390.95   4134876.04   0.00
351896.99   4124147.59   0.00
352639.25   4135113.35   0.00
347939.32   4132233.92   0.00
343659.69   4126731.55   0.00
347783.07   4128104.00   0.00
344075.50   4129921.50   0.00
340214.41   4133350.23   0.00
352995.76   4136198.54   0.00
345890.78   4129931.01   0.00
348659.16   4126895.42   0.00
350859.80   4125308.57   0.00
349350.70   4128797.49   0.00
349956.75   4128400.07   0.00
339104.64   4127162.01   0.00
351107.60   4137769.43   0.00
350562.39   4129583.67   0.00
344019.33   4131953.62   0.00
341807.43   4123017.14   0.00
355391.82   4130387.26   0.00
356019.98   4128361.00   0.00
346965.66   4124743.66   0.00
347372.19   4136318.20   0.00
345475.81   4130068.12   0.00
348574.18   4134320.67   0.00
347110.67   4128477.68   0.00
349086.65   4128072.60   0.00
344942.05   4133565.00   0.00
346175.49   4134357.89   0.00
352504.78   4129399.94   0.00
350189.05   4127964.00   0.00
346618.64   4131421.25   0.00
349795.24   4128127.78   0.00
341304.12   4127331.22   0.00
347354.43   4126525.47   0.00
349489.13   4128618.92   0.00
346342.40   4135910.50   0.00
348401.36   4127285.03   0.00
350342.47   4133431.07   0.00
347176.03   4126621.88   0.00
345151.41   4127610.03   0.00
347031.90   4125768.81   0.00
347982.65   4129563.49   0.00
352978.69   4131599.27   0.00
353324.08   4135868.11   0.00
348109.77   4130932.07   0.00
346164.11   4126298.35   0.00
346744.23   4130581.24   0.00
351178.66   4131790.08   0.00
349249.50   4128642.70   0.00
348135.24   4130241.47   0.00
352775.08   4126075.37   0.00
347538.59   4131781.48   0.00
345049.83   4127142.92   0.00
354507.01   4128717.07   0.00
346723.22   4126684.49   0.00
342919.91   4125762.24   0.00
345187.60   4127106.84   0.00
353483.74   4124780.22   0.00
348566.25   4133707.67   0.00
343794.84   4133759.21   0.00
349736.34   4127644.08   0.00
348263.72   4124279.78   0.00
351975.16   4126001.71   0.00
348058.00   4130869.30   0.00
344686.97   4129525.94   0.00
349021.64   4127257.45   0.00
347556.24   4124105.79   0.00
346351.01   4128578.37   0.00
350079.12   4129057.57   0.00
350533.31   4132942.13   0.00
350113.48   4130708.26   0.00
345987.66   4134688.06   0.00
343668.93   4133735.53   0.00
346366.23   4134510.18   0.00
349398.08   4123050.07   0.00
352005.25   4126551.29   0.00
347015.21   4126891.44   0.00
347122.63   4135227.20   0.00
348595.10   4121137.64   0.00
349324.55   4127263.84   0.00
350443.87   4129089.42   0.00
344683.81   4133203.16   0.00
349150.95   4124349.43   0.00
351706.71   4130370.85   0.00
340867.29   4131423.86   0.00
344697.88   4126793.89   0.00
344944.14   4134520.48   0.00
344693.20   4127851.15   0.00
348073.97   4131316.16   0.00
350243.24   4130092.57   0.00
347808.46   4125220.02   0.00
347628.49   4129485.35   0.00
351949.71   4125579.92   0.00
347401.14   4133096.04   0.00
348380.66   4130694.43   0.00
346187.42   4128823.85   0.00
345636.06   4128829.34   0.00
351006.39   4131764.38   0.00
350246.77   4131485.90   0.00
353211.82   4131393.61   0.00
349357.00   4129826.16   0.00
347423.34   4126594.76   0.00
349314.36   4127759.08   0.00
346424.09   4135256.62   0.00
350437.96   4126579.23   0.00
348268.08   4122639.37   0.00
349211.17   4126941.52   0.00
344313.72   4123506.47   0.00
352716.48   4139219.55   0.00
351289.35   4127280.94   0.00
342655.33   4126043.40   0.00
350395.11   4131399.18   0.00
348573.13   4134568.22   0.00
343316.77   4127575.46   0.00
348597.27   4131468.84   0.00
346557.45   4129718.53   0.00
349796.82   4128328.22   0.00
345450.81   4131751.89   0.00
351124.54   4131620.95   0.00
345191.52   4136241.39   0.00
351133.07   4130435.98   0.00
345317.18   4129249.18   0.00
347029.00   4128309.41   0.00
352434.14   4129527.41   0.00
350022.19   4126102.56   0.00
347891.07   4126693.27   0.00
348212.89   4129134.17   0.00
350279.73   4128519.58   0.00
348952.33   4123076.00   0.00
344451.63   4137492.47   0.00
348729.84   4129833.06   0.00
350641.76   4132012.55   0.00
347762.79   4128469.84   0.00
348025.54   4126589.57   0.00
347459.55   4131898.60   0.00
346334.49   4124507.29   0.00
352038.01   4128685.43   0.00
344842.14   4133650.58   0.00
345424.86   4126553.35   0.00
339990.99   4132331.05   0.00
346881.53   4134629.22   0.00
350254.84   4131870.55   0.00
349018.12   4128746.34   0.00
351901.68   4136706.09   0.00
347058.59   4125451.20   0.00
347175.38   4130952.69   0.00
348132.78   4131964.48   0.00
350348.15   4129959.25   0.00
352063.92   4134638.25   0.00
345427.72   4131223.81   0.00
346186.32   4129262.94   0.00
343766.09   4129276.12   0.00
345423.82   4129062.94   0.00
346045.45   4138435.38   0.00
348234.62   4133582.67   0.00
348701.44   4128467.76   0.00
345167.10   4125710.54   0.00
350054.21   4131170.36   0.00
344296.78   4130841.09   0.00
353461.26   4132157.21   0.00
349230.67   4127828.66   0.00
345341.36   4129503.38   0.00
341621.51   4134335.11   0.00
350728.83   4130660.21   0.00
345737.28   4131108.77   0.00
350933.26   4131735.84   0.00
342411.17   4128317.76   0.00
346664.62   4124105.93   0.00
343231.52   4128586.87   0.00
343436.90   4126991.66   0.00
343980.49   4125428.31   0.00
348743.84   4132024.29   0.00
351028.48   4130638.64   0.00
343047.83   4129092.39   0.00
348751.74   4133434.64   0.00
348296.73   4134200.26   0.00
343182.67   4129920.64   0.00
346505.28   4128292.76   0.00
353234.98   4128447.66   0.00
351085.91   4132523.04   0.00
346471.96   4132865.51   0.00
343285.34   4124847.90   0.00
351241.70   4128532.81   0.00
348115.91   4132296.25   0.00
344754.39   4130122.04   0.00
349394.12   4132177.46   0.00
354891.04   4129282.24   0.00
352598.89   4129853.78   0.00
351655.28   4127284.30   0.00
346014.16   4126308.62   0.00
345389.14   4133135.71   0.00
343729.56   4129819.93   0.00
353221.00   4134676.38   0.00
348477.01   4130159.64   0.00
347056.94   4134028.90   0.00
350270.21   4131792.14   0.00
343313.25   4127141.96   0.00
347906.86   4131675.55   0.00
347750.97   4127274.76   0.00
348793.71   4127015.08   0.00
346747.94   4129832.55   0.00
343656.14   4132632.26   0.00
347534.67   4132414.19   0.00
342708.82   4130195.41   0.00
351102.00   4128493.56   0.00
354313.38   4135232.42   0.00
352284.07   4131537.43   0.00
347354.02   4123584.19   0.00
344967.33   4131967.28   0.00
343616.55   4127350.74   0.00
345932.90   4126003.21   0.00
347580.57   4131366.36   0.00
339315.86   4126950.75   0.00
347491.00   4129262.41   0.00
347221.65   4129124.92   0.00
344564.86   4132846.26   0.00
351797.29   4131026.21   0.00
346034.08   4132635.91   0.00
353925.20   4129457.47   0.00
344866.85   4127748.04   0.00
346816.76   4130190.17   0.00
348494.56   4125778.59   0.00
345414.85   4128009.96   0.00
342609.11   4130135.29   0.00
347438.83   4124715.37   0.00
346314.35   4128023.93   0.00
349851.99   4126684.66   0.00
348797.51   4136892.51   0.00
348979.95   4130736.57   0.00
354488.44   4135334.93   0.00
355348.55   4130345.20   0.00
343554.17   4128998.14   0.00
348807.99   4135225.50   0.00
348181.11   4132107.70   0.00
353312.60   4131599.73   0.00
348882.95   4126651.02   0.00
346179.04   4129957.03   0.00
347589.23   4128344.68   0.00
352198.77   4133560.51   0.00
350156.31   4131682.60   0.00
349109.25   4133113.49   0.00
353043.76   4128752.78   0.00
349130.85   4126812.66   0.00
351571.37   4131854.96   0.00
351117.56   4125433.39   0.00
341723.66   4126364.05   0.00
345926.56   4133926.69   0.00
347357.63   4129133.02   0.00
351275.67   4132646.22   0.00
342649.54   4125848.59   0.00
350254.09   4128951.29   0.00
349067.30   4127166.85   0.00
352546.80   4126407.29   0.00
350001.43   4130113.68   0.00
348747.29   4130628.83   0.00
344947.42   4128182.19   0.00
345212.14   4125381.80   0.00
349636.51   4129367.86   0.00
349559.16   4130944.72   0.00
349079.22   4134413.42   0.00
344390.26   4132498.55   0.00
344251.88   4131063.01   0.00
351111.55   4127024.11   0.00
351643.19   4131924.01   0.00
349421.43   4128207.50   0.00
349633.53   4131318.02   0.00
345355.54   4127113.30   0.00
348547.00   4127732.58   0.00
349872.73   4125795.03   0.00
348503.80   4130907.63   0.00
348391.08   4132042.22   0.00
345700.36   4132189.69   0.00
345276.13   4123393.63   0.00
352016.20   4129803.10   0.00
350120.19   4132509.74   0.00
348387.34   4133094.55   0.00
346043.97   4130778.07   0.00
346970.23   4132739.99   0.00
348772.07   4131782.55   0.00
350938.34   4126096.69   0.00
349809.20   4128503.97   0.00
348613.76   4136517.19   0.00
348813.42   4133344.81   0.00
346258.60   4130199.19   0.00
346626.73   4132887.22   0.00
347598.38   4134371.39   0.00
354380.63   4134288.83   0.00
348157.95   4132055.94   0.00
344055.89   4128590.14   0.00
346315.07   4130509.62   0.00
350989.06   4129564.31   0.00
353912.72   4124840.68   0.00
347087.50   4128604.55   0.00
352074.99   4125281.03   0.00
347885.76   4129095.34   0.00
346292.13   4131312.51   0.00
341663.79   4128931.70   0.00
351657.48   4124420.72   0.00
347627.53   4123332.24   0.00
343861.47   4126218.51   0.00
351922.45   4130881.84   0.00
350752.43   4129743.80   0.00
347278.05   4123176.73   0.00
345336.62   4128413.22   0.00
348948.54   4127722.18   0.00
344510.10   4128637.31   0.00
350727.22   4128771.41   0.00
353066.41   4126007.18   0.00
349497.29   4129913.09   0.00
347485.57   4133946.51   0.00
350653.52   4127989.86   0.00
344853.63   4129982.08   0.00
352605.11   4128450.27   0.00
349696.37   4125653.01   0.00
348678.52   4133428.87   0.00
343698.37   4133564.13   0.00
348613.43   4132604.47   0.00
349518.74   4129589.45   0.00
346142.82   4132271.70   0.00
348637.86   4131236.78   0.00
346915.62   4124133.25   0.00
347028.70   4128674.62   0.00
350198.08   4124378.95   0.00
346596.16   4127421.81   0.00
348812.48   4129465.55   0.00
346061.59   4134789.92   0.00
343714.30   4133299.78   0.00
352914.10   4124886.27   0.00
350801.89   4128409.23   0.00
342577.71   4131392.47   0.00
345760.64   4136440.07   0.00
344258.08   4131184.76   0.00
352017.50   4130371.64   0.00
349121.58   4132227.77   0.00
344341.20   4134395.74   0.00
346321.74   4129643.48   0.00
347039.65   4132643.08   0.00
345333.33   4129373.37   0.00
343374.55   4128985.51   0.00
354786.07   4135423.53   0.00
344374.24   4126076.70   0.00
343565.63   4127431.52   0.00
350255.78   4133242.70   0.00
347608.55   4125249.03   0.00
347141.78   4126300.60   0.00
351675.38   4134180.95   0.00
349344.12   4129345.66   0.00
349096.69   4128198.55   0.00
349012.86   4129661.15   0.00
351184.63   4128173.15   0.00
348476.72   4124812.73   0.00
350343.53   4126319.09   0.00
347472.88   4123750.70   0.00
348649.96   4132933.99   0.00
345825.71   4131453.27   0.00
354985.68   4127716.02   0.00
346344.41   4127770.01   0.00
345018.45   4129619.39   0.00
349929.34   4126904.78   0.00
346412.86   4130454.30   0.00
353130.80   4130094.35   0.00
343492.05   4131033.95   0.00
350374.75   4128530.80   0.00
345779.24   4130891.93   0.00
346496.75   4129633.52   0.00
350409.56   4128157.82   0.00
348048.28   4132727.53   0.00
352174.47   4134005.91   0.00
349771.26   4124912.95   0.00
348840.06   4132712.94   0.00
343118.26   4131747.75   0.00
346443.37   4122524.98   0.00
351354.53   4128123.57   0.00
350783.58   4134386.00   0.00
347296.05   4132938.03   0.00
350793.10   4128755.10   0.00
346805.69   4127969.08   0.00
351051.49   4136059.46   0.00
347383.75   4137060.09   0.00
351333.79   4130068.57   0.00
346942.33   4130062.99   0.00
349397.07   4128304.58   0.00
344232.39   4131098.96   0.00
350696.17   4129924.74   0.00
345607.10   4125553.34   0.00
345864.58   4137412.51   0.00
343513.29   4127144.86   0.00
346651.98   4128507.23   0.00
350861.56   4121131.17   0.00
346874.36   4130519.90   0.00
342649.62   4126869.95   0.00
350749.82   4123423.98   0.00
349562.44   4127308.63   0.00
347676.59   4137011.55   0.00
349968.05   4136147.77   0.00
352758.72   4134372.74   0.00
348930.05   4130747.30   0.00
347843.35   4130032.66   0.00
346478.17   4134939.70   0.00
351524.98   4125418.42   0.00
350357.66   4133173.68   0.00
347015.92   4124802.17   0.00
348430.00   4129343.05   0.00
345160.21   4125047.82   0.00
349622.69   4132099.59   0.00
346585.84   4127067.90   0.00
347485.85   4130350.34   0.00
349180.51   4130072.88   0.00
343628.82   4135362.44   0.00
349131.59   4127101.42   0.00
348238.05   4132212.02   0.00
351234.07   4128590.92   0.00
348585.73   4132533.70   0.00
354135.97   4128784.01   0.00
348116.31   4135439.34   0.00
351685.72   4133254.43   0.00
347132.37   4130842.12   0.00
343387.48   4127849.11   0.00
347668.27   4129133.49   0.00
348913.92   4130506.81   0.00
351397.27   4131477.42   0.00
349567.38   4131455.24   0.00
348188.07   4135963.59   0.00
348180.57   4127976.81   0.00
346647.35   4125504.83   0.00
348066.12   4129873.75   0.00
347681.23   4128487.65   0.00
345963.96   4129512.83   0.00
342450.88   4134371.28   0.00
347052.81   4128084.59   0.00
351963.39   4130138.75   0.00
339101.79   4126327.25   0.00
347204.88   4130157.39   0.00
348125.62   4131714.72   0.00
356995.97   4128659.75   0.00
342079.28   4126032.20   0.00
347330.14   4131741.85   0.00
348469.16   4122382.04   0.00
348825.08   4129389.29   0.00
349150.06   4134414.65   0.00
349930.06   4131272.88   0.00
346936.76   4128810.98   0.00
343989.29   4132605.94   0.00
349690.54   4130320.50   0.00
340698.17   4136448.42   0.00
347671.25   4125517.93   0.00
347331.50   4128378.61   0.00
346070.43   4133476.03   0.00
350779.90   4130308.42   0.00
344039.90   4129749.20   0.00
342583.64   4123593.02   0.00
349501.70   4129090.66   0.00
349103.75   4132808.11   0.00
[truncated: 14,590,741 more chars]
