# Supplementary material for: Comparative investigation of parallel spatial interpolation algorithms for building large-scale digital elevation models
Source: PeerJ Comput Sci. 2020 Mar 2;6:e263. doi: 10.7717/peerj-cs.263 (PMC7924418; doi:10.7717/peerj-cs.263)
Supplement: Supplemental Information 1 [file peerj-cs-06-263-s001.zip › normally distribution/sichuan-guss50w.txt]

570864.31   3298118.69   0.00
568645.70   3305535.05   0.00
566757.98   3296898.90   0.00
570396.14   3291997.18   0.00
570517.61   3301476.95   0.00
569537.45   3295224.87   0.00
569421.32   3304197.68   0.00
571856.90   3299812.13   0.00
566230.79   3302022.66   0.00
569348.86   3304667.83   0.00
569109.41   3295396.25   0.00
570260.39   3303608.13   0.00
566130.11   3296933.82   0.00
571500.77   3300739.68   0.00
567633.96   3302656.05   0.00
569364.29   3299347.22   0.00
571894.82   3294385.11   0.00
566386.58   3294893.78   0.00
568224.06   3299613.40   0.00
570888.85   3300950.82   0.00
574417.02   3296572.93   0.00
564520.45   3298919.44   0.00
571549.05   3299368.73   0.00
572157.68   3300384.03   0.00
573054.51   3299991.25   0.00
571046.56   3303081.67   0.00
570286.37   3301810.78   0.00
571994.02   3299485.47   0.00
571789.38   3295942.64   0.00
575126.20   3305007.75   0.00
564590.23   3298515.63   0.00
575162.83   3299099.92   0.00
573786.25   3299949.48   0.00
572944.35   3297152.49   0.00
568028.86   3301346.02   0.00
569026.32   3303410.37   0.00
571743.93   3300749.10   0.00
569294.27   3299652.20   0.00
571820.66   3299388.08   0.00
571454.78   3298066.44   0.00
569511.09   3303840.57   0.00
571625.43   3295283.14   0.00
570214.69   3304531.25   0.00
571482.07   3298552.94   0.00
566306.72   3299331.86   0.00
574794.20   3299009.67   0.00
572316.17   3298342.13   0.00
569878.61   3300250.71   0.00
564283.88   3302192.26   0.00
566745.83   3298490.17   0.00
571361.00   3304621.08   0.00
568388.70   3301608.39   0.00
571163.30   3299850.88   0.00
566269.07   3297394.29   0.00
567792.26   3300444.63   0.00
567632.14   3303461.72   0.00
564309.74   3299368.64   0.00
564628.64   3300162.67   0.00
567058.81   3302165.44   0.00
570678.67   3298403.98   0.00
569249.34   3304427.30   0.00
576929.25   3298989.94   0.00
565249.21   3301951.76   0.00
571872.86   3299111.32   0.00
567311.27   3301467.39   0.00
576070.23   3294083.13   0.00
569552.03   3299106.78   0.00
568217.15   3300038.42   0.00
576614.71   3303033.08   0.00
570013.96   3301123.10   0.00
573340.96   3299496.07   0.00
570556.48   3300664.86   0.00
565905.97   3292568.55   0.00
563292.61   3302565.10   0.00
566987.98   3301868.37   0.00
569345.16   3305011.43   0.00
565591.23   3305162.89   0.00
573450.48   3298859.80   0.00
573880.46   3298283.79   0.00
566108.54   3298545.26   0.00
574689.25   3301029.88   0.00
569124.27   3300953.59   0.00
572051.55   3303217.10   0.00
566878.28   3296760.39   0.00
572876.88   3301608.89   0.00
564777.19   3299600.43   0.00
565969.21   3294207.76   0.00
577458.66   3301247.05   0.00
570248.24   3299187.43   0.00
576869.46   3298201.56   0.00
567616.00   3301009.96   0.00
562369.76   3297150.60   0.00
569101.52   3302851.31   0.00
568179.45   3306674.23   0.00
567994.89   3295012.17   0.00
573098.19   3294346.73   0.00
568492.78   3293070.18   0.00
570848.54   3297535.30   0.00
579557.22   3302310.28   0.00
571752.73   3305245.31   0.00
568703.39   3298858.34   0.00
568385.20   3303878.04   0.00
574539.15   3303902.56   0.00
568811.04   3296259.60   0.00
565456.03   3300690.26   0.00
569584.10   3300774.38   0.00
567871.10   3295275.22   0.00
570892.16   3301170.72   0.00
570647.58   3297952.43   0.00
568847.24   3300532.91   0.00
563283.60   3304577.53   0.00
568008.28   3299796.41   0.00
577352.80   3300587.98   0.00
572499.97   3296123.03   0.00
568172.38   3299483.98   0.00
566280.20   3302457.95   0.00
566974.78   3300868.91   0.00
567111.67   3303135.02   0.00
565979.79   3302845.93   0.00
573812.76   3306803.67   0.00
571859.90   3305029.45   0.00
569209.09   3302497.13   0.00
574196.89   3303657.36   0.00
575981.02   3307650.35   0.00
569562.21   3301709.91   0.00
572000.30   3297490.09   0.00
568050.52   3302072.96   0.00
571695.36   3302766.30   0.00
565078.80   3302776.63   0.00
562991.55   3303947.74   0.00
568667.90   3294279.34   0.00
563347.60   3297610.19   0.00
570397.23   3302161.85   0.00
571119.60   3302142.72   0.00
568750.85   3297320.94   0.00
564775.17   3301714.89   0.00
569092.02   3294598.74   0.00
573529.63   3299547.07   0.00
577906.57   3295513.97   0.00
570008.08   3296552.79   0.00
572707.31   3303686.59   0.00
567161.62   3300289.74   0.00
569536.88   3300183.62   0.00
574024.02   3299486.66   0.00
569861.07   3300323.62   0.00
567310.81   3301357.07   0.00
569839.02   3295919.15   0.00
576293.47   3301618.78   0.00
567120.93   3295384.82   0.00
568227.45   3298242.70   0.00
568068.03   3294519.54   0.00
570624.10   3295459.46   0.00
572157.73   3306486.79   0.00
575524.84   3297896.31   0.00
565427.12   3298200.58   0.00
573008.67   3300572.75   0.00
566635.48   3300094.64   0.00
565987.53   3301507.68   0.00
569712.38   3298618.43   0.00
568160.11   3299364.44   0.00
571282.52   3298340.58   0.00
572138.00   3301425.68   0.00
575479.29   3300601.34   0.00
567334.20   3297603.81   0.00
568356.35   3297343.12   0.00
569182.90   3300134.21   0.00
569226.18   3304598.09   0.00
571796.33   3302444.99   0.00
569186.57   3303159.33   0.00
568479.37   3305724.94   0.00
567797.35   3302355.98   0.00
569702.99   3301728.12   0.00
567287.85   3299280.17   0.00
569276.46   3302115.51   0.00
566485.66   3296793.62   0.00
570687.01   3297484.98   0.00
573138.80   3297119.05   0.00
566614.63   3302423.86   0.00
570926.34   3296618.57   0.00
570768.52   3301124.60   0.00
569488.15   3299367.31   0.00
570531.04   3295148.88   0.00
565035.18   3302158.68   0.00
571072.92   3299645.55   0.00
571449.96   3301641.60   0.00
568279.93   3300471.94   0.00
569231.23   3299116.98   0.00
569327.11   3301114.73   0.00
564884.06   3298861.87   0.00
569793.98   3297450.63   0.00
567441.61   3299495.72   0.00
576648.40   3301865.38   0.00
572163.66   3302079.26   0.00
569394.61   3299466.90   0.00
570880.02   3300860.57   0.00
564253.13   3296862.54   0.00
572607.30   3301550.53   0.00
572109.44   3295588.29   0.00
571912.15   3300625.80   0.00
567338.17   3297186.85   0.00
568319.82   3297050.68   0.00
572457.93   3301832.64   0.00
571949.78   3293754.81   0.00
572587.71   3303614.64   0.00
565524.16   3301378.99   0.00
567188.63   3301705.92   0.00
566571.76   3295769.63   0.00
573349.65   3302504.19   0.00
565283.26   3298466.41   0.00
568435.91   3301465.34   0.00
569264.52   3299896.93   0.00
566398.68   3297550.54   0.00
570214.64   3300717.71   0.00
570571.82   3297705.88   0.00
568281.06   3302303.39   0.00
569258.10   3299883.15   0.00
570754.37   3299346.19   0.00
577849.89   3297271.63   0.00
566071.28   3299186.76   0.00
566369.21   3300769.55   0.00
571528.20   3304996.15   0.00
565354.81   3300743.21   0.00
570153.83   3296771.91   0.00
573021.23   3300946.80   0.00
566673.88   3300842.22   0.00
569233.51   3298039.09   0.00
572260.27   3302046.82   0.00
570596.12   3298796.83   0.00
572435.07   3300807.22   0.00
569523.07   3297245.48   0.00
565421.25   3299762.11   0.00
565396.05   3298717.22   0.00
568358.42   3301247.83   0.00
566904.90   3297788.55   0.00
567477.84   3303970.35   0.00
569047.72   3298993.60   0.00
571838.19   3297769.33   0.00
564126.29   3299513.99   0.00
569638.42   3301544.30   0.00
566242.17   3295298.77   0.00
565328.15   3296479.25   0.00
568896.53   3295996.84   0.00
567459.56   3301077.36   0.00
569943.30   3297362.31   0.00
570696.04   3293976.68   0.00
573576.05   3298847.58   0.00
572289.64   3303279.16   0.00
567320.83   3294952.08   0.00
569078.13   3302508.02   0.00
566427.94   3295590.53   0.00
569903.07   3297373.58   0.00
574785.36   3302524.67   0.00
575078.26   3297616.65   0.00
574365.47   3299848.72   0.00
565359.78   3299531.54   0.00
570420.60   3301412.91   0.00
569534.87   3299153.41   0.00
569817.53   3300472.53   0.00
564846.30   3301435.73   0.00
566985.73   3306389.70   0.00
565308.21   3301597.19   0.00
573285.42   3295967.24   0.00
575498.33   3305099.61   0.00
575848.57   3297108.04   0.00
564688.15   3293576.98   0.00
567697.02   3297639.00   0.00
565342.52   3300151.10   0.00
573468.84   3298856.71   0.00
572851.68   3298202.48   0.00
568031.87   3296997.35   0.00
567653.20   3299916.78   0.00
571106.65   3300658.44   0.00
568064.07   3298785.81   0.00
573112.73   3291725.84   0.00
574837.82   3297935.79   0.00
572295.55   3302400.50   0.00
571588.95   3302504.03   0.00
567151.88   3295697.07   0.00
566398.36   3300040.25   0.00
567009.58   3300609.48   0.00
573077.09   3297129.57   0.00
575366.68   3302324.15   0.00
575778.64   3303214.02   0.00
568359.08   3299287.04   0.00
570326.01   3298841.37   0.00
569224.85   3298916.18   0.00
569892.87   3299924.91   0.00
573846.22   3302640.36   0.00
562158.96   3295740.89   0.00
576458.31   3303594.88   0.00
568615.70   3299389.14   0.00
569972.46   3305794.64   0.00
574048.23   3305662.69   0.00
569429.26   3296888.03   0.00
571162.69   3297491.86   0.00
572363.12   3298111.47   0.00
570499.83   3304949.18   0.00
569323.61   3304158.20   0.00
565385.12   3298057.79   0.00
562826.41   3298150.97   0.00
569998.07   3298514.85   0.00
574433.85   3296287.04   0.00
565111.16   3303500.88   0.00
567693.96   3305492.96   0.00
574629.84   3296791.55   0.00
573572.42   3304202.77   0.00
567608.78   3299460.87   0.00
565835.44   3299367.20   0.00
570111.60   3299122.26   0.00
570298.06   3304660.84   0.00
566644.17   3301045.76   0.00
571766.37   3300400.02   0.00
570332.08   3298572.04   0.00
573486.95   3301296.53   0.00
575487.60   3297763.36   0.00
568034.99   3300956.97   0.00
566617.78   3303542.64   0.00
566799.57   3298287.08   0.00
566222.99   3295714.06   0.00
568043.41   3293879.33   0.00
566454.61   3301459.25   0.00
569829.22   3301052.88   0.00
572195.68   3299712.96   0.00
571107.59   3300026.64   0.00
572741.68   3297738.31   0.00
568185.53   3303209.55   0.00
569230.55   3301211.92   0.00
573565.17   3305023.37   0.00
573210.65   3298771.41   0.00
561721.52   3300147.00   0.00
567671.97   3303894.92   0.00
569805.07   3299075.62   0.00
568773.79   3298123.74   0.00
566046.16   3303336.92   0.00
565612.83   3298657.93   0.00
564122.52   3298933.80   0.00
571659.59   3303944.76   0.00
575798.81   3301331.01   0.00
569629.07   3296709.10   0.00
572926.88   3304620.86   0.00
564562.46   3298249.89   0.00
565557.93   3304576.63   0.00
569940.46   3295284.85   0.00
567657.23   3296765.02   0.00
569626.14   3301897.71   0.00
568673.66   3298570.50   0.00
568955.42   3298751.43   0.00
572005.25   3297447.67   0.00
572249.51   3301521.71   0.00
571209.65   3304012.43   0.00
567039.82   3299282.14   0.00
568526.99   3299213.91   0.00
566505.93   3298983.40   0.00
566626.42   3303000.03   0.00
567644.22   3301244.85   0.00
568654.41   3300852.13   0.00
574544.87   3297685.14   0.00
570571.95   3302622.25   0.00
567147.20   3299036.42   0.00
570751.97   3302814.02   0.00
572745.37   3299509.82   0.00
561929.57   3296176.67   0.00
568368.06   3306509.73   0.00
576108.66   3296371.80   0.00
569461.29   3300440.77   0.00
564668.73   3301540.38   0.00
571818.08   3298743.79   0.00
573485.81   3302277.57   0.00
566475.97   3303801.51   0.00
570698.96   3298630.13   0.00
572902.47   3303450.25   0.00
573935.65   3298764.15   0.00
568486.08   3295924.15   0.00
566216.17   3297071.33   0.00
566782.49   3295439.61   0.00
574268.11   3301147.11   0.00
568843.11   3301479.91   0.00
568897.34   3295361.64   0.00
567666.19   3301194.24   0.00
571476.35   3308563.10   0.00
570247.44   3294582.73   0.00
570294.67   3294912.13   0.00
569157.13   3298443.62   0.00
572746.91   3298968.48   0.00
566382.46   3301845.53   0.00
572183.19   3300580.20   0.00
573733.60   3303160.97   0.00
575273.81   3303207.14   0.00
575415.46   3296875.02   0.00
572306.61   3299124.99   0.00
569344.20   3294621.25   0.00
570219.43   3305589.57   0.00
567449.98   3300502.71   0.00
566669.54   3302232.16   0.00
570404.40   3297153.50   0.00
573847.18   3302210.85   0.00
565399.80   3299606.64   0.00
571169.98   3303254.82   0.00
570912.81   3301503.08   0.00
573810.02   3303664.19   0.00
575962.59   3300439.74   0.00
577530.02   3296414.18   0.00
575544.07   3300561.94   0.00
563556.71   3294570.22   0.00
569337.71   3296326.90   0.00
571182.24   3299701.65   0.00
563841.37   3297439.76   0.00
575523.64   3301281.67   0.00
569865.14   3306459.08   0.00
572617.30   3298075.66   0.00
563215.73   3299158.00   0.00
568963.98   3305610.28   0.00
565663.38   3296838.89   0.00
570665.12   3301584.96   0.00
568871.92   3302595.28   0.00
568012.18   3302922.73   0.00
572010.55   3300895.70   0.00
575163.08   3300163.66   0.00
567326.75   3298240.91   0.00
568063.80   3301030.09   0.00
578532.11   3298634.00   0.00
564266.12   3296808.13   0.00
568099.52   3297879.08   0.00
569622.12   3297353.66   0.00
575574.83   3299556.61   0.00
572562.36   3292449.76   0.00
566626.30   3297986.46   0.00
571444.71   3305442.09   0.00
572699.77   3303417.97   0.00
570398.83   3301597.75   0.00
568376.23   3299374.26   0.00
571994.54   3301736.13   0.00
569299.57   3294608.86   0.00
562997.04   3296889.13   0.00
569253.58   3301115.58   0.00
568415.64   3299823.57   0.00
577996.35   3296782.88   0.00
574671.64   3301150.45   0.00
569887.34   3300951.08   0.00
569185.17   3295322.57   0.00
563351.49   3304283.82   0.00
563166.87   3304434.45   0.00
569367.06   3304020.58   0.00
562719.89   3292459.50   0.00
564711.67   3304596.33   0.00
565780.96   3298980.40   0.00
574080.59   3297201.06   0.00
572572.31   3301398.38   0.00
573857.14   3304400.57   0.00
573506.03   3292215.59   0.00
570988.23   3297889.93   0.00
564847.63   3299182.48   0.00
565646.69   3296223.88   0.00
568399.38   3297331.96   0.00
570473.34   3302301.75   0.00
562795.56   3308749.77   0.00
567305.81   3295523.34   0.00
569178.52   3297188.99   0.00
569934.37   3298271.60   0.00
577941.64   3295109.13   0.00
566199.41   3303975.41   0.00
568578.14   3299158.45   0.00
572092.41   3300958.02   0.00
570188.63   3301590.37   0.00
574916.96   3301220.00   0.00
567201.53   3300023.95   0.00
566621.22   3301532.58   0.00
572390.83   3298824.98   0.00
563458.47   3301522.26   0.00
568411.29   3298291.79   0.00
577214.21   3301384.26   0.00
571678.47   3295868.59   0.00
575164.21   3299432.99   0.00
568739.05   3296035.94   0.00
568001.28   3300339.44   0.00
569612.08   3298669.40   0.00
574258.44   3298681.94   0.00
567255.53   3299254.75   0.00
571259.19   3303542.16   0.00
567749.16   3302279.52   0.00
574414.45   3296944.96   0.00
571165.36   3298777.37   0.00
568381.87   3296476.44   0.00
569554.18   3298580.15   0.00
565660.27   3300530.25   0.00
569376.58   3296338.89   0.00
572793.73   3300755.28   0.00
569501.18   3295531.78   0.00
573194.54   3297625.00   0.00
570195.30   3295280.62   0.00
576060.62   3301737.86   0.00
564560.56   3300650.47   0.00
573381.04   3297837.93   0.00
569828.27   3300023.23   0.00
568178.17   3296066.12   0.00
569976.69   3298385.05   0.00
571125.56   3302228.85   0.00
570665.41   3298879.76   0.00
563912.81   3305513.89   0.00
564004.96   3302905.35   0.00
570914.20   3296393.71   0.00
567595.41   3295811.59   0.00
572869.99   3301393.43   0.00
565424.89   3299833.34   0.00
569789.06   3301002.11   0.00
569760.31   3300794.39   0.00
579202.76   3299544.88   0.00
568026.57   3297389.14   0.00
572036.81   3300949.99   0.00
568443.89   3301884.43   0.00
564306.74   3303925.80   0.00
562593.38   3302294.41   0.00
568563.79   3298656.01   0.00
568040.38   3295597.15   0.00
570632.74   3297452.23   0.00
569399.15   3298955.04   0.00
571681.01   3305997.88   0.00
571881.99   3298477.73   0.00
572957.72   3298864.60   0.00
570112.64   3300108.35   0.00
574346.81   3298861.63   0.00
577527.82   3303968.74   0.00
578860.81   3301955.58   0.00
568634.03   3293585.83   0.00
575621.05   3293825.24   0.00
570910.59   3300521.05   0.00
571702.13   3295019.08   0.00
572774.96   3298157.53   0.00
571403.85   3302933.08   0.00
565567.82   3296782.41   0.00
563403.97   3300125.90   0.00
568783.49   3297728.85   0.00
570341.24   3303135.08   0.00
571507.90   3297105.94   0.00
563420.70   3302924.97   0.00
568370.87   3294911.86   0.00
568227.25   3295630.29   0.00
573336.68   3298943.08   0.00
570051.05   3306487.23   0.00
568922.58   3295749.07   0.00
566550.40   3291205.47   0.00
569783.01   3297246.79   0.00
573284.32   3298408.80   0.00
566940.96   3299223.36   0.00
567967.57   3299239.60   0.00
568498.77   3295510.65   0.00
567746.27   3299817.45   0.00
566835.90   3299658.16   0.00
570821.33   3298549.92   0.00
570184.96   3302624.52   0.00
571236.84   3299873.96   0.00
572058.52   3298121.42   0.00
565052.32   3301977.66   0.00
569745.10   3297346.49   0.00
571379.96   3302578.38   0.00
569566.17   3306190.50   0.00
567034.48   3305701.57   0.00
568307.65   3304869.74   0.00
573556.48   3299779.09   0.00
568457.53   3292604.21   0.00
569936.49   3295162.06   0.00
571893.72   3298717.11   0.00
566894.78   3301190.41   0.00
567802.26   3299077.29   0.00
572262.44   3300655.83   0.00
565905.05   3300902.94   0.00
564752.86   3296046.93   0.00
570449.94   3298016.38   0.00
570103.35   3298364.61   0.00
567218.73   3297074.78   0.00
570048.40   3302434.86   0.00
569344.12   3301102.23   0.00
571287.64   3300412.53   0.00
573998.68   3306461.99   0.00
568679.72   3297462.36   0.00
572665.48   3302296.81   0.00
568351.01   3298546.83   0.00
574934.18   3299048.08   0.00
577240.23   3301901.06   0.00
570114.68   3301405.65   0.00
570750.03   3299395.68   0.00
567191.80   3295816.37   0.00
571218.16   3293170.60   0.00
572550.64   3296652.10   0.00
572340.53   3303135.98   0.00
575206.00   3298343.19   0.00
573676.44   3300830.99   0.00
567021.68   3301567.53   0.00
567441.92   3295915.60   0.00
569922.15   3300307.26   0.00
573923.00   3301131.71   0.00
569249.77   3295823.70   0.00
565199.52   3298108.75   0.00
569258.40   3297904.15   0.00
572145.29   3301242.00   0.00
568530.11   3304383.59   0.00
572473.48   3298171.04   0.00
567005.47   3292917.16   0.00
573105.37   3302765.89   0.00
569448.93   3300952.82   0.00
565798.00   3296136.86   0.00
565781.88   3300602.82   0.00
566294.69   3304611.24   0.00
570281.24   3297679.03   0.00
574326.60   3298015.69   0.00
572510.19   3296749.91   0.00
569980.54   3301797.76   0.00
573733.80   3296871.51   0.00
577303.90   3302115.78   0.00
570819.50   3307248.89   0.00
569776.79   3296561.74   0.00
564028.55   3296138.87   0.00
570385.94   3301185.19   0.00
570523.22   3304618.22   0.00
571430.71   3301021.46   0.00
564089.79   3303277.08   0.00
567901.76   3302765.08   0.00
571152.92   3298032.73   0.00
574449.40   3302283.50   0.00
567004.38   3299743.60   0.00
567351.59   3301736.78   0.00
567675.77   3297310.64   0.00
567914.95   3297686.75   0.00
571904.47   3294704.35   0.00
572267.12   3302760.24   0.00
576789.31   3299725.12   0.00
574568.05   3295480.07   0.00
564169.01   3300739.84   0.00
571223.33   3300887.32   0.00
572146.78   3296120.26   0.00
576618.97   3301289.48   0.00
567107.91   3297923.70   0.00
571656.67   3298845.90   0.00
571121.75   3297446.69   0.00
576435.87   3300131.76   0.00
575142.95   3298538.20   0.00
569109.13   3295023.51   0.00
567161.58   3301948.29   0.00
572110.96   3299064.24   0.00
571867.07   3295356.39   0.00
573052.64   3300854.12   0.00
568205.18   3306384.66   0.00
572549.91   3294605.74   0.00
569172.38   3294827.50   0.00
567338.93   3300533.08   0.00
565759.95   3308264.44   0.00
568012.49   3297446.37   0.00
571085.17   3301860.70   0.00
569616.92   3303387.17   0.00
571183.92   3303013.97   0.00
571063.91   3305436.78   0.00
565619.20   3299555.07   0.00
570846.35   3299777.08   0.00
572255.54   3301279.69   0.00
570045.91   3301504.27   0.00
569224.77   3297104.41   0.00
572226.56   3297100.24   0.00
569597.99   3303226.75   0.00
574190.44   3303222.30   0.00
563381.02   3302061.31   0.00
566975.43   3300354.55   0.00
576218.43   3301904.87   0.00
574229.85   3305302.88   0.00
571877.88   3304410.44   0.00
566704.34   3300531.47   0.00
571239.09   3300862.85   0.00
570927.24   3301226.78   0.00
571415.70   3297913.24   0.00
570310.56   3306503.13   0.00
563771.63   3302103.34   0.00
574072.36   3304350.80   0.00
568686.21   3296516.76   0.00
569014.18   3296185.62   0.00
567648.55   3301227.52   0.00
568106.96   3305893.05   0.00
566488.87   3307347.22   0.00
569655.47   3306071.54   0.00
572854.06   3297596.37   0.00
571566.28   3301358.58   0.00
567915.46   3297055.77   0.00
564771.65   3294347.88   0.00
570478.84   3297215.16   0.00
567911.70   3300639.63   0.00
566374.04   3300225.27   0.00
571031.26   3304543.34   0.00
568428.82   3301117.85   0.00
570609.03   3298131.80   0.00
561953.54   3301425.65   0.00
573151.31   3306699.64   0.00
571196.48   3296262.24   0.00
568192.81   3300517.31   0.00
574061.82   3302165.31   0.00
567018.97   3300572.61   0.00
572444.42   3297955.53   0.00
571652.68   3297240.74   0.00
563794.04   3296209.92   0.00
571592.61   3303260.60   0.00
568869.97   3299339.46   0.00
569470.87   3301581.03   0.00
574079.73   3298431.85   0.00
567507.75   3300366.04   0.00
567157.95   3298627.88   0.00
574159.26   3294685.40   0.00
574760.34   3296625.09   0.00
569344.62   3299450.47   0.00
575674.38   3305201.62   0.00
571234.13   3297115.07   0.00
575268.84   3302870.63   0.00
569930.56   3295663.91   0.00
571487.53   3295842.37   0.00
571030.65   3301719.67   0.00
570877.91   3299615.19   0.00
570541.00   3299484.55   0.00
571715.30   3294887.92   0.00
570137.01   3305074.73   0.00
574481.51   3297841.47   0.00
569581.69   3301553.44   0.00
577466.27   3299534.58   0.00
566363.36   3297984.43   0.00
571105.35   3296909.68   0.00
574644.55   3297025.51   0.00
571187.34   3297096.70   0.00
571351.04   3292934.41   0.00
566160.59   3302178.12   0.00
571428.00   3302818.86   0.00
566809.91   3295630.72   0.00
569556.16   3302806.05   0.00
572939.57   3302788.39   0.00
570546.22   3297505.88   0.00
571408.54   3302523.55   0.00
564193.64   3301744.73   0.00
573873.85   3301619.67   0.00
570624.41   3306725.19   0.00
573427.32   3306771.26   0.00
573257.69   3299704.02   0.00
572996.30   3296679.90   0.00
566999.08   3293318.11   0.00
568952.39   3301055.24   0.00
568193.05   3303110.33   0.00
573048.82   3299304.53   0.00
575865.65   3305096.83   0.00
572834.09   3302150.97   0.00
567831.20   3297499.01   0.00
571402.32   3294874.38   0.00
567150.80   3302284.39   0.00
570844.81   3299345.75   0.00
569719.64   3298087.64   0.00
570487.13   3306439.12   0.00
566791.28   3300488.22   0.00
568997.47   3298545.36   0.00
569255.94   3302362.57   0.00
573722.33   3304692.63   0.00
569597.71   3300940.25   0.00
569968.68   3295064.36   0.00
569939.13   3300931.74   0.00
573132.20   3303938.60   0.00
573310.21   3302635.85   0.00
569512.23   3299307.06   0.00
574115.28   3301191.03   0.00
572834.48   3296232.99   0.00
578080.48   3299583.61   0.00
571278.44   3305691.39   0.00
570450.22   3297336.85   0.00
568614.51   3301322.24   0.00
572498.64   3296979.80   0.00
566974.28   3297767.73   0.00
564184.64   3299913.74   0.00
573125.35   3302298.25   0.00
571400.89   3299443.29   0.00
569477.49   3300286.72   0.00
566698.08   3302148.65   0.00
568738.46   3304100.55   0.00
568308.38   3295475.08   0.00
574477.26   3299427.89   0.00
575198.34   3294518.34   0.00
574853.33   3299702.23   0.00
569733.38   3302434.34   0.00
572355.76   3303457.59   0.00
571100.22   3302747.90   0.00
570475.41   3299427.44   0.00
566900.30   3293568.63   0.00
571587.35   3305015.56   0.00
571499.06   3302084.68   0.00
572609.26   3299161.70   0.00
567496.92   3304792.11   0.00
569656.48   3300430.01   0.00
574853.23   3301135.66   0.00
571820.24   3298224.16   0.00
572788.30   3297342.90   0.00
570339.38   3299559.98   0.00
571772.92   3303690.04   0.00
563431.63   3298416.24   0.00
573372.55   3300807.13   0.00
575950.89   3295898.91   0.00
568030.41   3301929.36   0.00
569854.53   3295829.20   0.00
566295.91   3300005.97   0.00
567299.19   3298617.28   0.00
574095.16   3300789.10   0.00
568601.17   3298961.59   0.00
571231.93   3300608.31   0.00
568242.55   3299967.65   0.00
570059.56   3300137.53   0.00
572258.38   3307415.66   0.00
571238.13   3299696.32   0.00
567791.32   3303839.53   0.00
569723.17   3307672.95   0.00
565727.93   3292589.27   0.00
569580.37   3303057.55   0.00
576015.93   3301928.81   0.00
565451.43   3306562.12   0.00
567965.72   3300246.40   0.00
569899.88   3299123.83   0.00
567801.31   3299336.26   0.00
569154.88   3297927.55   0.00
567949.15   3300485.94   0.00
566449.36   3299551.00   0.00
570401.61   3304819.74   0.00
575588.77   3297340.35   0.00
566842.43   3296080.39   0.00
562820.08   3304030.97   0.00
574934.36   3299273.31   0.00
568399.81   3301096.38   0.00
566254.54   3300305.49   0.00
565383.75   3301559.21   0.00
570194.64   3298556.04   0.00
563514.51   3295026.65   0.00
568496.09   3298587.02   0.00
562653.95   3299651.20   0.00
571495.80   3302443.68   0.00
571531.58   3305599.26   0.00
570688.89   3302999.07   0.00
571764.17   3300792.19   0.00
568522.74   3293522.46   0.00
565423.94   3308434.20   0.00
571378.05   3293870.59   0.00
570391.13   3296358.88   0.00
568415.91   3296994.95   0.00
572215.58   3305181.06   0.00
568384.31   3307628.45   0.00
570537.75   3301326.88   0.00
565036.01   3296450.34   0.00
566585.37   3295852.50   0.00
567258.20   3296970.27   0.00
576088.87   3301571.13   0.00
569399.57   3306009.50   0.00
568958.71   3295759.98   0.00
569202.40   3304584.64   0.00
569862.55   3298856.44   0.00
569000.96   3300569.77   0.00
569168.59   3296208.16   0.00
572152.08   3299347.80   0.00
574863.57   3300351.98   0.00
571037.59   3299438.24   0.00
570448.27   3303461.53   0.00
572453.61   3297602.48   0.00
570538.77   3300656.04   0.00
571926.01   3306714.73   0.00
568211.03   3301133.14   0.00
564640.51   3302285.62   0.00
568342.63   3301848.10   0.00
569567.00   3300872.22   0.00
567980.73   3300461.60   0.00
570281.35   3296428.06   0.00
571597.62   3299705.12   0.00
566239.45   3301359.57   0.00
573924.60   3302607.97   0.00
566400.73   3296281.09   0.00
567882.15   3302405.60   0.00
568974.86   3297477.37   0.00
566328.38   3302829.74   0.00
570879.38   3298434.34   0.00
570518.34   3298059.09   0.00
570539.23   3302322.96   0.00
568773.74   3299214.13   0.00
575441.80   3302076.98   0.00
571174.24   3299497.02   0.00
576282.54   3296407.62   0.00
567910.36   3307310.20   0.00
565763.94   3302972.56   0.00
568847.00   3300370.41   0.00
570180.36   3302557.94   0.00
574228.66   3305785.18   0.00
570675.49   3300905.86   0.00
570358.52   3301717.56   0.00
570559.13   3299455.35   0.00
572959.13   3301734.91   0.00
571695.94   3303425.50   0.00
571296.49   3300332.73   0.00
568771.10   3301170.27   0.00
570343.92   3300342.11   0.00
571267.51   3299838.73   0.00
569411.82   3299114.85   0.00
570477.51   3296390.49   0.00
567729.18   3302749.54   0.00
567982.06   3303333.31   0.00
566498.52   3297014.16   0.00
568843.71   3298306.37   0.00
572923.77   3299477.67   0.00
573134.85   3297350.39   0.00
571431.06   3292442.87   0.00
575933.87   3300350.65   0.00
570515.21   3299288.28   0.00
570184.63   3297700.51   0.00
567787.40   3300276.11   0.00
569597.03   3296603.94   0.00
571497.19   3299067.47   0.00
567079.81   3300712.33   0.00
569812.57   3300005.09   0.00
568175.83   3299349.39   0.00
564087.71   3303443.13   0.00
573385.49   3292610.32   0.00
568201.82   3294773.46   0.00
572187.00   3293671.52   0.00
572437.31   3303197.19   0.00
571495.46   3302128.93   0.00
572863.66   3300915.09   0.00
569413.47   3295927.15   0.00
566401.15   3304024.72   0.00
572192.57   3302671.40   0.00
571052.50   3299059.95   0.00
567042.91   3302043.20   0.00
570819.25   3297851.46   0.00
568829.78   3302697.37   0.00
568670.60   3301540.77   0.00
571050.78   3300747.79   0.00
569290.16   3301055.23   0.00
565741.81   3303395.60   0.00
567691.05   3299823.43   0.00
569719.15   3300499.27   0.00
578133.11   3304375.24   0.00
568226.04   3297924.24   0.00
570523.75   3302539.07   0.00
569614.04   3302000.91   0.00
562944.23   3299872.58   0.00
572101.39   3305802.41   0.00
564546.21   3297055.64   0.00
566490.63   3296720.33   0.00
567403.99   3297430.52   0.00
568126.13   3298728.14   0.00
572840.35   3303228.92   0.00
572336.31   3299540.27   0.00
570421.45   3295161.67   0.00
571942.74   3304491.50   0.00
572418.36   3306098.54   0.00
571557.05   3299633.24   0.00
574880.47   3299143.85   0.00
573879.74   3303023.09   0.00
564562.64   3304290.88   0.00
569805.75   3304327.23   0.00
570055.98   3298335.22   0.00
571648.00   3296885.77   0.00
569242.90   3298845.29   0.00
572295.41   3295096.93   0.00
568442.64   3302630.89   0.00
573100.55   3298293.64   0.00
574066.13   3300646.18   0.00
574752.96   3298739.62   0.00
570208.15   3299647.03   0.00
565937.77   3302937.79   0.00
570840.22   3304052.69   0.00
574441.57   3300848.86   0.00
569119.17   3299304.13   0.00
569172.99   3301236.54   0.00
566785.29   3296097.23   0.00
570143.61   3296147.02   0.00
569856.02   3295734.49   0.00
567518.11   3294365.21   0.00
564911.97   3300015.94   0.00
571135.80   3294109.33   0.00
570777.70   3306036.64   0.00
575057.14   3298679.13   0.00
573105.26   3306687.70   0.00
565726.11   3302517.52   0.00
567706.97   3307760.66   0.00
569192.89   3298394.20   0.00
569324.43   3302402.83   0.00
574454.18   3300921.51   0.00
567783.78   3295049.65   0.00
563814.09   3296450.11   0.00
570500.85   3299976.31   0.00
570043.37   3303238.16   0.00
568031.87   3300596.82   0.00
576176.61   3293405.58   0.00
568325.67   3302231.92   0.00
576560.14   3297121.85   0.00
575230.01   3302548.66   0.00
571734.76   3302489.93   0.00
561806.73   3300606.33   0.00
566662.24   3302827.19   0.00
570374.44   3293890.74   0.00
567758.44   3298976.58   0.00
566115.50   3299493.53   0.00
573608.67   3299156.82   0.00
572453.00   3298497.35   0.00
575157.40   3299862.11   0.00
572745.60   3298798.91   0.00
570818.98   3296848.41   0.00
573409.91   3306856.98   0.00
572476.81   3297501.07   0.00
566156.43   3298330.19   0.00
568992.70   3297232.19   0.00
565885.93   3297662.40   0.00
565115.13   3298466.64   0.00
568691.15   3298850.65   0.00
574978.23   3300532.98   0.00
567003.01   3297345.89   0.00
570261.01   3297699.61   0.00
564186.73   3293241.23   0.00
570693.11   3302279.38   0.00
568679.33   3303864.96   0.00
573470.93   3298968.21   0.00
575675.20   3301980.48   0.00
569346.53   3298301.95   0.00
561033.62   3303423.30   0.00
569989.52   3299859.03   0.00
571293.12   3301418.11   0.00
571286.17   3296360.74   0.00
567466.62   3307153.17   0.00
572196.72   3303458.19   0.00
570161.20   3303365.44   0.00
563804.75   3298057.77   0.00
566974.88   3309269.35   0.00
569475.91   3298283.33   0.00
575983.78   3308759.06   0.00
570235.52   3303929.79   0.00
567671.66   3300920.74   0.00
574716.59   3296511.23   0.00
570110.43   3300819.07   0.00
572599.51   3305365.53   0.00
569461.41   3301909.46   0.00
572459.67   3299342.67   0.00
574301.63   3300386.97   0.00
569047.30   3299552.86   0.00
572549.81   3298380.13   0.00
565866.03   3299642.19   0.00
568910.78   3304509.26   0.00
570033.22   3295753.76   0.00
575441.90   3304073.50   0.00
572743.70   3299001.17   0.00
575910.93   3302967.65   0.00
573936.58   3297735.17   0.00
573440.75   3300096.96   0.00
574350.21   3300199.30   0.00
569372.44   3305157.37   0.00
564333.97   3302404.44   0.00
566095.42   3291940.16   0.00
570636.40   3302694.75   0.00
570778.43   3303261.50   0.00
566309.39   3301526.60   0.00
570630.38   3304026.40   0.00
567061.67   3297979.62   0.00
571811.21   3304488.17   0.00
574132.51   3301034.39   0.00
571542.04   3307985.52   0.00
565481.86   3294812.46   0.00
567858.19   3301260.39   0.00
568813.45   3300061.01   0.00
571168.68   3299426.89   0.00
573617.28   3303016.40   0.00
569559.52   3304269.58   0.00
568870.91   3297764.10   0.00
569949.51   3291343.33   0.00
570735.14   3302146.91   0.00
569205.65   3299858.06   0.00
569960.00   3303253.51   0.00
574107.90   3295813.07   0.00
566905.27   3298947.46   0.00
574179.90   3297239.96   0.00
575709.92   3291900.36   0.00
572224.70   3301820.77   0.00
569343.27   3301789.67   0.00
567341.46   3298299.44   0.00
576123.94   3294342.27   0.00
571279.72   3301976.28   0.00
573529.02   3303428.26   0.00
566402.35   3299866.71   0.00
564679.31   3304854.39   0.00
569986.14   3296767.45   0.00
565214.85   3303306.12   0.00
571703.84   3293826.56   0.00
571607.96   3303309.05   0.00
565526.82   3297949.43   0.00
575085.68   3295157.83   0.00
572133.34   3300562.31   0.00
568044.52   3300925.93   0.00
575622.24   3296040.16   0.00
564921.68   3299336.73   0.00
575749.36   3303834.20   0.00
570822.40   3297390.54   0.00
572915.41   3304735.26   0.00
573020.53   3301785.17   0.00
571337.80   3297505.29   0.00
572719.76   3294399.56   0.00
569373.20   3297209.95   0.00
576638.53   3302405.28   0.00
571278.23   3299610.38   0.00
571711.89   3297163.16   0.00
565413.61   3305085.41   0.00
572881.38   3303816.59   0.00
571134.42   3294643.70   0.00
574269.43   3302449.69   0.00
572606.29   3299304.97   0.00
570029.18   3296186.34   0.00
565960.15   3300098.02   0.00
570885.14   3299051.99   0.00
571877.06   3299976.57   0.00
572117.25   3300552.80   0.00
568802.45   3299048.40   0.00
563869.31   3298800.50   0.00
563930.20   3297901.99   0.00
572998.57   3304033.11   0.00
564895.85   3305201.58   0.00
569167.78   3292606.84   0.00
570791.69   3300591.62   0.00
571120.99   3300528.61   0.00
573105.90   3297260.88   0.00
570601.79   3300418.39   0.00
574171.78   3301114.03   0.00
570588.75   3298155.04   0.00
568559.07   3309047.08   0.00
570122.51   3298428.28   0.00
575130.39   3291581.36   0.00
574232.18   3299032.54   0.00
567664.48   3299819.01   0.00
563669.33   3303508.50   0.00
572745.61   3303383.55   0.00
570379.62   3306488.93   0.00
571181.91   3296217.88   0.00
564787.36   3298459.74   0.00
566681.56   3303980.35   0.00
567160.93   3300072.14   0.00
574674.26   3295140.35   0.00
568215.55   3297543.32   0.00
575452.68   3298846.93   0.00
570516.52   3302074.55   0.00
570402.87   3304087.41   0.00
568900.97   3297161.56   0.00
573536.20   3295025.56   0.00
570534.47   3300633.63   0.00
570634.66   3299798.56   0.00
566797.42   3299650.45   0.00
564470.10   3302114.70   0.00
568502.57   3298409.57   0.00
564275.25   3300089.90   0.00
571070.41   3298525.33   0.00
564518.23   3297247.91   0.00
567140.99   3301299.75   0.00
575398.29   3299533.86   0.00
568480.22   3298907.14   0.00
574530.04   3305752.90   0.00
573652.61   3303574.37   0.00
573599.13   3307220.86   0.00
567387.28   3294504.88   0.00
570812.45   3304540.76   0.00
575304.85   3298994.24   0.00
569975.66   3301774.82   0.00
566180.00   3295390.25   0.00
571228.11   3298918.73   0.00
572963.59   3297016.50   0.00
573763.21   3298703.63   0.00
571675.51   3302428.12   0.00
569785.96   3304050.45   0.00
572598.19   3298974.82   0.00
570427.47   3292208.05   0.00
575681.30   3304116.34   0.00
566419.60   3303356.17   0.00
571203.91   3299305.78   0.00
571994.12   3301554.78   0.00
566885.26   3299453.73   0.00
571937.77   3301050.24   0.00
570222.63   3295808.89   0.00
573850.01   3301830.64   0.00
570286.06   3297489.45   0.00
570660.52   3302393.28   0.00
574437.26   3304522.04   0.00
566961.70   3299200.28   0.00
565187.35   3299763.89   0.00
566749.31   3299235.71   0.00
566216.47   3300299.97   0.00
575164.93   3296892.00   0.00
567098.01   3294161.51   0.00
568746.23   3297327.46   0.00
568426.67   3304786.82   0.00
567893.48   3293647.60   0.00
569393.48   3302513.40   0.00
571735.39   3300857.78   0.00
567494.99   3306313.13   0.00
569758.03   3301147.43   0.00
569541.66   3302776.05   0.00
568282.61   3300766.58   0.00
572748.57   3296832.89   0.00
572857.81   3297311.48   0.00
574605.37   3300730.01   0.00
572746.12   3304369.85   0.00
567680.69   3297355.24   0.00
569650.24   3300443.34   0.00
564471.51   3301489.77   0.00
573601.88   3299377.70   0.00
567424.90   3290040.52   0.00
568587.33   3303212.87   0.00
576648.79   3302559.12   0.00
563521.69   3303643.40   0.00
565730.51   3304290.03   0.00
575288.35   3301396.52   0.00
564110.95   3300259.47   0.00
564329.99   3297686.76   0.00
567730.89   3299283.09   0.00
570562.15   3297164.16   0.00
573266.30   3299165.53   0.00
571597.66   3300046.00   0.00
572105.46   3303679.23   0.00
567621.35   3297919.63   0.00
565041.59   3295807.87   0.00
572261.07   3301804.67   0.00
572290.23   3300652.07   0.00
564590.45   3305371.72   0.00
568055.24   3293188.96   0.00
565777.48   3300034.73   0.00
565842.12   3307185.52   0.00
571296.08   3305203.33   0.00
570123.86   3301425.57   0.00
577146.39   3301611.92   0.00
566912.28   3309405.66   0.00
566423.47   3302175.33   0.00
574016.02   3302686.45   0.00
567374.17   3300168.48   0.00
574028.73   3300397.04   0.00
563807.66   3303911.91   0.00
571117.89   3297783.23   0.00
574114.04   3300239.64   0.00
565258.52   3304660.69   0.00
571176.67   3302263.20   0.00
572737.47   3304257.64   0.00
570309.35   3301313.21   0.00
570110.29   3301487.97   0.00
570293.87   3303229.59   0.00
566787.45   3298234.84   0.00
564152.85   3301013.34   0.00
567657.41   3301993.55   0.00
571423.97   3296653.49   0.00
570490.87   3296736.86   0.00
569384.21   3303390.35   0.00
574978.81   3302621.07   0.00
570927.89   3299860.14   0.00
567480.68   3298795.71   0.00
576967.83   3296092.23   0.00
565776.22   3301474.91   0.00
565958.81   3308056.32   0.00
567786.02   3292983.97   0.00
567980.44   3298427.45   0.00
567344.27   3304217.94   0.00
568504.53   3298595.87   0.00
569156.28   3299138.18   0.00
571741.59   3301894.74   0.00
573161.63   3295101.21   0.00
570208.57   3294940.52   0.00
572588.76   3299226.54   0.00
568976.74   3307705.05   0.00
569142.88   3296774.72   0.00
566985.33   3303224.78   0.00
572559.80   3302544.99   0.00
573401.30   3300152.13   0.00
573305.95   3305431.11   0.00
569869.48   3300711.03   0.00
567158.87   3299237.94   0.00
571713.58   3303786.12   0.00
571617.71   3298315.67   0.00
572996.15   3303618.19   0.00
566539.93   3297741.45   0.00
577239.18   3300784.14   0.00
574929.19   3292357.91   0.00
572061.00   3295256.79   0.00
576131.40   3305741.40   0.00
567159.01   3304741.24   0.00
573587.46   3304039.74   0.00
571991.62   3295348.36   0.00
574062.89   3299010.66   0.00
573739.06   3301053.51   0.00
567749.23   3299834.03   0.00
569046.05   3301621.42   0.00
572647.78   3306883.91   0.00
570075.03   3300125.42   0.00
567095.98   3298656.77   0.00
568721.79   3296427.88   0.00
570744.47   3301262.72   0.00
569096.99   3303288.56   0.00
571213.29   3301375.79   0.00
566534.99   3299166.04   0.00
572302.69   3296019.22   0.00
570354.71   3295873.30   0.00
568735.48   3296133.81   0.00
564654.37   3299373.19   0.00
571742.72   3305421.36   0.00
566954.90   3302474.41   0.00
572649.54   3297495.40   0.00
570720.25   3297010.81   0.00
571729.04   3297686.81   0.00
567029.53   3295524.17   0.00
574199.85   3301096.22   0.00
567399.04   3299236.12   0.00
569984.48   3300234.44   0.00
570602.12   3300611.98   0.00
570027.45   3298979.45   0.00
571873.97   3302310.52   0.00
568295.85   3303674.21   0.00
562318.15   3301135.25   0.00
565895.37   3301563.15   0.00
569225.17   3298172.87   0.00
572390.47   3298914.74   0.00
574205.52   3301506.53   0.00
569036.97   3292950.92   0.00
574002.21   3303096.26   0.00
571167.37   3302896.79   0.00
570519.41   3304675.49   0.00
569719.62   3299544.80   0.00
574890.64   3304728.52   0.00
576130.64   3299246.21   0.00
567235.98   3302642.07   0.00
575507.29   3295752.90   0.00
567441.35   3295335.04   0.00
566037.97   3297798.99   0.00
573454.15   3302208.36   0.00
572445.04   3303727.75   0.00
568714.33   3298640.03   0.00
569503.72   3299730.22   0.00
571434.04   3299728.92   0.00
571382.44   3303102.12   0.00
566907.99   3296929.15   0.00
565001.95   3300746.38   0.00
566920.80   3294893.87   0.00
568236.94   3302392.49   0.00
575740.44   3291137.32   0.00
566110.62   3300635.34   0.00
570438.94   3303240.65   0.00
571935.78   3301467.06   0.00
571576.92   3301126.87   0.00
570522.64   3304309.21   0.00
563434.50   3296551.16   0.00
573617.27   3293973.04   0.00
567119.80   3298497.75   0.00
564568.60   3302198.90   0.00
567723.16   3298391.83   0.00
569284.10   3300625.55   0.00
576151.86   3300645.33   0.00
570623.21   3299939.33   0.00
570880.30   3303063.67   0.00
572377.57   3298379.92   0.00
571156.01   3302404.33   0.00
572900.28   3295487.20   0.00
571349.14   3299126.52   0.00
562654.86   3299505.78   0.00
572416.93   3300701.15   0.00
564879.42   3292588.62   0.00
564730.67   3296374.04   0.00
573299.81   3301544.83   0.00
564685.87   3303805.48   0.00
567598.45   3304596.93   0.00
567158.07   3296593.93   0.00
569878.54   3298497.21   0.00
572200.36   3297442.99   0.00
573497.85   3301527.50   0.00
566778.34   3303750.12   0.00
573486.12   3299110.10   0.00
573545.35   3299135.38   0.00
572693.34   3299280.31   0.00
563250.94   3305261.21   0.00
573076.77   3302545.22   0.00
574647.21   3300201.73   0.00
574445.90   3295819.46   0.00
573255.70   3299930.33   0.00
571650.72   3295928.27   0.00
570150.38   3304895.42   0.00
565321.03   3298876.14   0.00
569620.33   3300959.89   0.00
573652.62   3301690.88   0.00
569034.94   3302793.77   0.00
574373.67   3300002.67   0.00
574565.29   3300414.10   0.00
567760.22   3296479.07   0.00
565207.89   3301175.87   0.00
573215.86   3298575.22   0.00
567816.49   3302911.80   0.00
573008.69   3299997.56   0.00
569669.60   3300475.31   0.00
569329.43   3297520.89   0.00
572587.59   3296096.32   0.00
573375.49   3302918.98   0.00
571603.11   3299691.63   0.00
568368.83   3296597.78   0.00
569437.19   3305731.59   0.00
566304.12   3304483.66   0.00
570386.90   3303406.98   0.00
577207.21   3300207.78   0.00
575926.87   3300189.63   0.00
571076.33   3303049.36   0.00
572070.85   3301998.98   0.00
567048.06   3300682.11   0.00
574520.86   3295442.37   0.00
573182.82   3302313.38   0.00
569464.52   3306219.87   0.00
576253.84   3296606.40   0.00
573542.75   3300713.78   0.00
572837.06   3295722.84   0.00
568190.68   3299226.23   0.00
570835.10   3298206.50   0.00
568646.30   3293303.47   0.00
571243.76   3303498.09   0.00
569723.19   3295633.15   0.00
570940.62   3299525.80   0.00
570516.62   3302547.13   0.00
567966.90   3299823.70   0.00
566735.08   3297965.81   0.00
570261.38   3301550.82   0.00
567741.67   3304086.28   0.00
564419.38   3300951.63   0.00
572648.94   3302840.49   0.00
570156.11   3298729.76   0.00
565178.86   3299807.33   0.00
569621.65   3306019.56   0.00
570469.85   3301355.06   0.00
567128.60   3296732.45   0.00
566205.29   3299120.72   0.00
567791.74   3299014.74   0.00
565356.59   3300606.44   0.00
571225.20   3302924.37   0.00
570038.27   3299125.21   0.00
569772.69   3296297.86   0.00
565336.04   3303269.88   0.00
567484.55   3302808.65   0.00
573092.19   3298183.57   0.00
571185.97   3297508.72   0.00
568663.18   3305789.64   0.00
568344.29   3296235.12   0.00
566033.74   3298852.83   0.00
568125.35   3296752.86   0.00
567689.78   3300607.06   0.00
573786.98   3295879.06   0.00
569831.27   3300727.02   0.00
565207.78   3300789.37   0.00
571468.41   3298303.66   0.00
569813.51   3302706.48   0.00
575139.70   3302573.26   0.00
569485.12   3302168.62   0.00
567183.31   3302201.03   0.00
569923.43   3300829.54   0.00
569781.44   3297164.01   0.00
571492.24   3301498.10   0.00
570077.01   3299864.63   0.00
573108.86   3307912.68   0.00
569079.70   3297228.76   0.00
568370.98   3299775.70   0.00
569295.29   3303089.78   0.00
569324.61   3299840.30   0.00
565729.14   3302073.01   0.00
569733.52   3302785.00   0.00
569921.67   3294220.44   0.00
572395.60   3304663.41   0.00
574676.09   3303534.77   0.00
565085.33   3297428.59   0.00
570168.51   3309588.07   0.00
573004.57   3294949.85   0.00
565789.00   3304939.82   0.00
566549.44   3300211.17   0.00
566154.98   3297343.44   0.00
572087.91   3298878.98   0.00
569585.60   3302709.92   0.00
569834.67   3301113.48   0.00
571310.23   3299944.25   0.00
571232.13   3305785.72   0.00
569558.35   3302061.94   0.00
567869.34   3300236.94   0.00
567837.83   3296093.72   0.00
572803.85   3298345.23   0.00
569147.64   3303371.68   0.00
568221.42   3292401.46   0.00
569231.09   3303381.75   0.00
564537.23   3301449.65   0.00
569955.73   3300221.75   0.00
570349.87   3299937.67   0.00
571113.46   3295416.21   0.00
573387.90   3294874.65   0.00
566503.99   3299999.15   0.00
566469.81   3303354.21   0.00
569189.70   3300986.92   0.00
571342.74   3298327.67   0.00
567514.19   3308598.22   0.00
568097.69   3298102.26   0.00
574369.58   3298140.45   0.00
569246.41   3298154.04   0.00
571766.58   3308007.69   0.00
572546.50   3302949.78   0.00
572057.09   3300555.26   0.00
573799.14   3299453.79   0.00
573298.89   3292846.49   0.00
572535.87   3303526.63   0.00
571701.53   3294937.08   0.00
568945.85   3297864.58   0.00
569673.35   3297399.91   0.00
578305.09   3303317.95   0.00
563727.77   3303489.44   0.00
573093.84   3300137.93   0.00
573648.04   3301526.13   0.00
572033.52   3295996.32   0.00
569850.48   3300801.73   0.00
566903.51   3298644.81   0.00
571756.65   3297346.09   0.00
572668.41   3303111.06   0.00
567360.40   3297812.17   0.00
569331.27   3299960.55   0.00
574700.15   3292025.75   0.00
576184.76   3302636.02   0.00
575592.88   3300725.46   0.00
562924.81   3293924.86   0.00
565297.49   3305260.24   0.00
569209.25   3299299.25   0.00
572072.31   3297885.90   0.00
567735.54   3300167.87   0.00
569534.45   3308974.44   0.00
568547.61   3299599.32   0.00
569145.68   3302392.64   0.00
569432.37   3294186.94   0.00
567512.63   3294005.63   0.00
572886.81   3303310.43   0.00
569164.79   3301554.22   0.00
574658.01   3304731.20   0.00
568236.75   3297771.59   0.00
572218.95   3295989.00   0.00
566451.09   3301277.10   0.00
567431.33   3299163.25   0.00
564920.85   3305997.54   0.00
571174.44   3294978.78   0.00
572475.13   3300654.49   0.00
566747.41   3304272.27   0.00
570737.92   3301290.77   0.00
567351.10   3300293.65   0.00
571209.28   3295457.10   0.00
573591.33   3291637.05   0.00
570033.94   3299779.14   0.00
566763.30   3300574.45   0.00
568765.92   3302939.94   0.00
569393.69   3301092.00   0.00
575158.57   3298160.40   0.00
570292.86   3296856.95   0.00
565280.51   3299843.95   0.00
572769.55   3300815.03   0.00
573326.46   3299374.94   0.00
568502.55   3304688.31   0.00
573272.29   3304449.21   0.00
571403.80   3302147.63   0.00
568585.73   3304249.22   0.00
568130.47   3299271.35   0.00
568243.53   3297762.14   0.00
571687.44   3305072.74   0.00
575530.70   3296937.86   0.00
569955.50   3300347.06   0.00
573797.92   3302537.66   0.00
562210.77   3299347.36   0.00
571067.67   3291952.26   0.00
570242.12   3304299.72   0.00
570782.80   3298880.72   0.00
569809.35   3297885.57   0.00
566867.06   3300078.48   0.00
576998.60   3296931.80   0.00
569735.71   3303074.94   0.00
569627.19   3299323.44   0.00
575352.91   3298663.99   0.00
573249.63   3301235.88   0.00
573970.23   3305516.98   0.00
569671.73   3299733.21   0.00
573115.49   3298350.95   0.00
572807.62   3301165.03   0.00
570097.20   3297607.25   0.00
571841.56   3296226.82   0.00
570748.35   3300143.18   0.00
574312.29   3298431.91   0.00
570802.36   3302210.97   0.00
575363.27   3299744.25   0.00
570630.64   3298924.71   0.00
569728.00   3294925.89   0.00
569344.96   3296835.03   0.00
570246.01   3294541.72   0.00
572512.77   3298145.52   0.00
567667.27   3292894.58   0.00
565849.13   3308794.50   0.00
572367.71   3304299.51   0.00
570590.91   3298064.60   0.00
573684.94   3297321.36   0.00
571442.80   3302421.43   0.00
567203.71   3298928.03   0.00
567745.73   3293881.54   0.00
571217.86   3295775.98   0.00
565739.55   3301851.96   0.00
569371.27   3303869.90   0.00
569987.67   3291901.82   0.00
566203.03   3296222.31   0.00
563809.84   3300171.22   0.00
570385.95   3301303.88   0.00
572910.34   3300279.32   0.00
569444.71   3299693.95   0.00
568410.40   3295537.62   0.00
566078.33   3298043.45   0.00
571049.33   3302068.16   0.00
565296.69   3300665.49   0.00
575603.27   3299068.39   0.00
576405.12   3303822.18   0.00
572742.57   3298654.35   0.00
568895.04   3296427.70   0.00
569268.28   3299214.84   0.00
569620.26   3301758.34   0.00
566384.44   3298772.70   0.00
569047.96   3303804.70   0.00
572389.11   3296891.90   0.00
572804.49   3300684.24   0.00
565111.33   3294874.11   0.00
570432.46   3298048.02   0.00
571519.69   3300867.62   0.00
574083.78   3296107.95   0.00
566635.68   3295647.65   0.00
568277.13   3299634.67   0.00
569141.18   3298494.08   0.00
571959.26   3301998.80   0.00
573979.52   3306050.54   0.00
564451.75   3293403.38   0.00
574166.78   3292217.92   0.00
572141.80   3303733.51   0.00
573948.15   3295830.78   0.00
574971.22   3303561.30   0.00
566385.51   3296926.33   0.00
571841.96   3302535.28   0.00
568321.54   3295297.77   0.00
569874.46   3301666.07   0.00
574144.83   3298393.28   0.00
571722.25   3300120.92   0.00
564426.47   3296582.70   0.00
566223.06   3300098.46   0.00
567886.04   3301895.64   0.00
568540.79   3305945.12   0.00
571724.99   3296538.20   0.00
570726.07   3300666.28   0.00
566310.66   3298767.68   0.00
568714.36   3296015.48   0.00
567963.17   3298939.14   0.00
563757.75   3301391.29   0.00
576009.73   3296002.16   0.00
569648.80   3303515.61   0.00
572398.69   3295915.02   0.00
572945.37   3294661.94   0.00
563602.31   3300481.71   0.00
574856.99   3298274.83   0.00
575343.38   3299451.11   0.00
573580.37   3292369.79   0.00
572863.41   3297885.62   0.00
564560.38   3301183.90   0.00
568426.77   3301552.94   0.00
570045.31   3296328.80   0.00
568986.99   3300075.31   0.00
568726.66   3290562.85   0.00
570324.91   3299726.36   0.00
568649.36   3298776.26   0.00
569032.29   3304476.44   0.00
578202.39   3297257.14   0.00
573279.87   3302662.81   0.00
569519.95   3299046.28   0.00
569627.99   3299607.74   0.00
573847.20   3300584.73   0.00
572853.98   3300038.56   0.00
567625.66   3300839.24   0.00
565868.71   3297346.63   0.00
572498.64   3302066.39   0.00
569786.33   3300727.88   0.00
571141.86   3299622.95   0.00
571738.10   3302000.73   0.00
571569.81   3302400.27   0.00
573894.98   3297736.71   0.00
572205.23   3300892.39   0.00
569692.95   3295581.28   0.00
571555.31   3303140.98   0.00
570026.47   3297839.24   0.00
566875.07   3297225.94   0.00
573952.46   3301260.52   0.00
574511.76   3297667.04   0.00
566713.79   3301270.58   0.00
563907.04   3299669.87   0.00
574483.28   3302982.52   0.00
570327.66   3298112.63   0.00
563477.35   3292732.17   0.00
569666.91   3304382.47   0.00
569728.44   3294542.64   0.00
567338.10   3302900.37   0.00
564745.72   3296560.06   0.00
571085.33   3296475.13   0.00
569066.60   3299503.35   0.00
572072.70   3292286.91   0.00
570796.75   3303643.95   0.00
569944.21   3297919.06   0.00
573340.62   3304190.96   0.00
572938.19   3296749.03   0.00
570639.31   3300244.26   0.00
567081.04   3298767.74   0.00
569400.10   3298149.06   0.00
574887.54   3300969.59   0.00
575068.40   3299511.69   0.00
571106.19   3298496.78   0.00
568096.34   3307363.59   0.00
572204.04   3305438.61   0.00
565119.18   3301089.60   0.00
571668.41   3306542.53   0.00
566490.37   3300817.09   0.00
568698.86   3298356.49   0.00
572316.03   3294704.71   0.00
570089.03   3299038.92   0.00
568543.47   3303015.53   0.00
575173.36   3298200.81   0.00
576960.80   3299669.94   0.00
564594.14   3293946.96   0.00
565011.24   3296155.41   0.00
566987.89   3301406.30   0.00
567513.77   3292996.70   0.00
566795.07   3300002.95   0.00
576038.47   3296407.77   0.00
569725.63   3300397.11   0.00
571172.27   3297074.11   0.00
566819.64   3300309.05   0.00
570616.83   3303207.34   0.00
567901.47   3298487.90   0.00
569998.50   3301677.45   0.00
567860.20   3301453.22   0.00
569123.49   3295754.73   0.00
568571.87   3299525.71   0.00
575667.34   3299384.38   0.00
571750.10   3301204.92   0.00
569254.70   3301422.96   0.00
574054.87   3298808.07   0.00
575585.12   3299795.85   0.00
565137.03   3299041.20   0.00
569720.36   3304917.06   0.00
569024.04   3300501.88   0.00
570996.59   3298977.32   0.00
567362.34   3299291.04   0.00
567309.09   3295901.38   0.00
567845.51   3300030.68   0.00
569282.90   3297328.93   0.00
572921.69   3300871.87   0.00
565361.38   3307667.77   0.00
567849.23   3301102.88   0.00
575544.30   3301596.34   0.00
562569.90   3301102.36   0.00
566162.54   3301686.40   0.00
572036.79   3303201.23   0.00
568982.99   3298984.46   0.00
571015.55   3297052.85   0.00
569624.79   3300808.97   0.00
569737.12   3302633.39   0.00
568667.17   3304577.30   0.00
566451.35   3303015.52   0.00
566979.91   3303055.09   0.00
566861.90   3299753.61   0.00
572386.18   3295879.37   0.00
567753.43   3302386.50   0.00
572954.96   3295564.09   0.00
566464.87   3297675.49   0.00
563918.78   3300574.21   0.00
569915.60   3299879.48   0.00
569587.56   3303100.67   0.00
568764.53   3301755.23   0.00
567083.42   3298909.62   0.00
565375.42   3300552.79   0.00
563866.80   3300859.20   0.00
563396.99   3302848.30   0.00
563808.69   3301611.97   0.00
565990.35   3309806.29   0.00
568473.38   3294720.21   0.00
570281.40   3297117.53   0.00
569554.98   3299649.23   0.00
567819.25   3299738.03   0.00
565545.76   3305400.93   0.00
566109.55   3297456.79   0.00
570440.78   3299838.26   0.00
571817.67   3301253.07   0.00
567023.67   3301200.67   0.00
570211.68   3300178.53   0.00
570145.36   3300468.57   0.00
571312.21   3300346.67   0.00
570477.11   3301054.03   0.00
571506.00   3300343.90   0.00
572816.63   3295444.21   0.00
573916.75   3298082.48   0.00
573546.44   3302815.87   0.00
568757.31   3302124.15   0.00
574045.24   3304364.57   0.00
572714.61   3303082.99   0.00
563869.40   3296256.15   0.00
574070.65   3297294.09   0.00
569445.15   3298252.03   0.00
572053.78   3307794.46   0.00
567025.49   3298092.73   0.00
570227.31   3299933.27   0.00
570712.88   3302937.35   0.00
565230.43   3299497.00   0.00
576111.70   3304478.95   0.00
560928.55   3294774.86   0.00
567213.19   3300524.74   0.00
569528.55   3298706.19   0.00
573087.11   3299643.65   0.00
572410.57   3297539.07   0.00
570558.12   3296159.61   0.00
573377.52   3298772.91   0.00
568870.80   3295020.73   0.00
568187.12   3297676.89   0.00
577045.90   3297111.67   0.00
564557.62   3301217.84   0.00
567611.60   3297972.68   0.00
569018.81   3297960.02   0.00
570687.57   3300028.02   0.00
574703.43   3300221.03   0.00
566447.25   3297149.83   0.00
572436.82   3297379.96   0.00
569847.33   3302284.68   0.00
574492.39   3302486.36   0.00
565736.61   3295407.37   0.00
574012.79   3303257.82   0.00
572599.23   3301133.69   0.00
571069.83   3307410.85   0.00
563089.78   3302002.35   0.00
572052.59   3299460.81   0.00
568592.29   3305513.38   0.00
570075.09   3303752.88   0.00
564241.20   3300181.20   0.00
573076.11   3294179.65   0.00
575479.75   3300576.63   0.00
566944.04   3299820.60   0.00
570468.39   3299662.26   0.00
573294.53   3299316.14   0.00
570603.31   3300542.83   0.00
567114.91   3302456.22   0.00
572141.02   3304133.88   0.00
576072.09   3300349.54   0.00
570982.92   3299888.83   0.00
562098.22   3294817.65   0.00
573064.32   3301139.49   0.00
572095.16   3296272.34   0.00
572063.67   3293126.29   0.00
568132.56   3299801.62   0.00
572733.95   3299463.03   0.00
568713.79   3307918.38   0.00
570747.47   3302104.85   0.00
569310.11   3293651.79   0.00
566795.83   3298249.61   0.00
574919.24   3301972.55   0.00
573285.88   3304753.33   0.00
570892.98   3298355.06   0.00
568086.98   3300657.07   0.00
572581.84   3301319.76   0.00
570358.87   3297244.37   0.00
569865.89   3295823.69   0.00
571036.08   3300449.56   0.00
572634.92   3301356.55   0.00
570014.45   3304392.14   0.00
573414.83   3301293.34   0.00
566806.87   3303916.52   0.00
573136.53   3290397.46   0.00
569820.58   3299793.97   0.00
569795.39   3297509.86   0.00
575442.35   3300248.95   0.00
565567.48   3306904.35   0.00
567427.17   3297443.38   0.00
567205.35   3299289.74   0.00
577020.01   3296645.29   0.00
569871.30   3298219.97   0.00
571118.76   3301355.53   0.00
570839.90   3300590.40   0.00
572636.30   3303349.24   0.00
570553.49   3297662.81   0.00
564529.64   3295627.57   0.00
569153.59   3296880.41   0.00
568052.80   3302415.53   0.00
572726.81   3298577.03   0.00
573950.06   3302854.93   0.00
572140.55   3300310.85   0.00
566602.95   3295229.48   0.00
568931.00   3297779.18   0.00
575753.56   3300371.23   0.00
566261.61   3294377.25   0.00
568385.58   3306158.23   0.00
574280.31   3298936.29   0.00
569000.37   3299298.92   0.00
570369.02   3302681.37   0.00
570461.85   3306909.48   0.00
567941.74   3296965.18   0.00
569793.96   3298684.07   0.00
569457.75   3297431.87   0.00
571561.91   3299134.49   0.00
566000.24   3302135.77   0.00
573482.16   3302826.60   0.00
575953.75   3303502.82   0.00
565769.00   3297044.66   0.00
566352.25   3296165.06   0.00
575591.52   3302022.38   0.00
573365.46   3304275.02   0.00
572767.76   3299245.97   0.00
569425.95   3303599.00   0.00
567824.32   3306857.82   0.00
571822.85   3300885.10   0.00
575255.24   3306032.68   0.00
571717.02   3300467.26   0.00
569897.72   3308235.33   0.00
570855.87   3302626.55   0.00
573289.20   3306040.60   0.00
568987.46   3294774.09   0.00
571640.19   3301948.12   0.00
570061.89   3298007.76   0.00
570681.46   3303060.94   0.00
568769.70   3302984.83   0.00
571371.22   3297800.34   0.00
568649.66   3298558.69   0.00
571457.94   3294065.10   0.00
574367.41   3295289.44   0.00
574009.62   3302716.68   0.00
575374.99   3305988.18   0.00
573137.04   3302878.08   0.00
567185.31   3298672.54   0.00
572688.08   3299941.81   0.00
567864.22   3299977.76   0.00
569470.43   3299962.37   0.00
573881.16   3295082.11   0.00
568721.70   3299319.78   0.00
564254.52   3299694.53   0.00
573225.60   3304715.22   0.00
568306.76   3297770.04   0.00
573306.79   3300023.21   0.00
568308.47   3297992.79   0.00
573789.87   3296290.81   0.00
571278.23   3300660.59   0.00
570156.83   3298571.99   0.00
574988.60   3309941.62   0.00
567866.72   3297338.23   0.00
566023.38   3298733.50   0.00
569629.21   3299801.05   0.00
567177.03   3302895.13   0.00
567581.38   3300350.07   0.00
572549.88   3306174.27   0.00
568409.24   3295300.16   0.00
575269.41   3304769.65   0.00
574078.51   3301974.55   0.00
570418.46   3305225.25   0.00
569416.19   3301194.44   0.00
573276.46   3298066.32   0.00
571105.99   3297947.94   0.00
568727.74   3297440.79   0.00
571571.20   3297640.90   0.00
569205.06   3292142.51   0.00
570700.54   3302347.58   0.00
564316.68   3297017.65   0.00
571797.77   3301153.06   0.00
569932.94   3297712.99   0.00
564248.97   3301588.95   0.00
568991.78   3304747.49   0.00
568135.86   3302942.85   0.00
568442.65   3306928.95   0.00
567268.00   3300179.41   0.00
570920.14   3300683.08   0.00
573160.63   3299884.70   0.00
564186.82   3298493.57   0.00
572938.73   3303738.48   0.00
570105.26   3301585.11   0.00
574626.55   3306541.36   0.00
564306.07   3299406.66   0.00
565140.20   3300780.91   0.00
572031.32   3294972.64   0.00
572886.85   3302637.66   0.00
568799.91   3302540.53   0.00
567576.75   3305265.54   0.00
570577.05   3300858.41   0.00
570133.29   3301548.81   0.00
569604.67   3295675.59   0.00
570282.35   3299999.74   0.00
569326.98   3298888.53   0.00
569085.86   3304694.45   0.00
576119.83   3303666.28   0.00
566878.37   3298949.58   0.00
570162.53   3296967.87   0.00
568801.34   3297330.07   0.00
560850.16   3300938.82   0.00
570696.85   3301680.62   0.00
570148.04   3304556.05   0.00
574190.83   3304704.64   0.00
569046.20   3302024.22   0.00
572617.62   3298283.56   0.00
577443.46   3306560.79   0.00
572868.85   3301279.04   0.00
564148.75   3298793.60   0.00
570970.60   3300238.89   0.00
568616.92   3296746.58   0.00
574776.40   3298439.78   0.00
568181.55   3297539.81   0.00
569251.49   3299457.39   0.00
574639.37   3298785.51   0.00
571896.31   3293743.81   0.00
568057.05   3298913.91   0.00
571462.05   3300904.41   0.00
563039.37   3297938.78   0.00
570585.43   3299897.63   0.00
567311.55   3301722.25   0.00
570052.28   3296894.33   0.00
571057.79   3303320.60   0.00
568003.74   3302180.23   0.00
573405.62   3298945.32   0.00
568418.61   3300732.70   0.00
572925.91   3301267.33   0.00
567998.14   3305663.48   0.00
563288.06   3298071.56   0.00
566114.10   3303336.28   0.00
570063.78   3295838.37   0.00
569050.37   3298585.55   0.00
574469.09   3299005.65   0.00
570952.59   3304225.51   0.00
575418.05   3305354.60   0.00
567661.54   3299047.88   0.00
573792.05   3298661.01   0.00
572397.98   3303267.51   0.00
569957.08   3300277.44   0.00
565780.54   3293787.46   0.00
569911.26   3303298.45   0.00
575710.14   3296546.88   0.00
569264.16   3299838.92   0.00
568941.46   3290568.98   0.00
568505.74   3301813.33   0.00
571070.01   3302401.65   0.00
567788.45   3296751.58   0.00
561363.20   3299134.61   0.00
569465.47   3305887.39   0.00
573067.13   3302069.89   0.00
576130.87   3301585.70   0.00
567716.53   3305479.74   0.00
571865.02   3300351.08   0.00
567765.94   3303775.96   0.00
570297.81   3305360.52   0.00
567568.22   3296609.06   0.00
565816.16   3301253.85   0.00
571555.97   3296518.98   0.00
571557.19   3298297.89   0.00
568393.18   3297067.67   0.00
573528.95   3299865.87   0.00
573215.40   3301075.53   0.00
575437.60   3305387.04   0.00
569625.54   3299078.80   0.00
572106.94   3303665.78   0.00
566818.73   3301105.51   0.00
572962.97   3304940.58   0.00
567175.50   3298253.64   0.00
572820.89   3300480.92   0.00
568775.25   3303476.54   0.00
570279.08   3296862.84   0.00
569888.22   3304393.66   0.00
574175.92   3300825.87   0.00
566596.71   3299491.19   0.00
569480.50   3296015.65   0.00
570300.77   3300336.14   0.00
570639.06   3297622.51   0.00
569339.40   3297947.75   0.00
567325.97   3299171.37   0.00
570115.59   3296076.65   0.00
566563.10   3299547.91   0.00
570157.27   3301306.98   0.00
572176.62   3296067.21   0.00
568476.11   3301021.46   0.00
571783.40   3298276.29   0.00
571061.57   3299887.75   0.00
561401.75   3298730.06   0.00
564827.64   3301952.51   0.00
566551.66   3306122.48   0.00
569551.01   3295719.84   0.00
573979.60   3300869.58   0.00
575893.84   3299628.55   0.00
563538.28   3300058.06   0.00
567901.31   3299499.78   0.00
567605.24   3297882.16   0.00
575002.02   3298457.03   0.00
569947.26   3301921.14   0.00
568917.72   3298964.21   0.00
569712.37   3305458.64   0.00
566625.96   3306871.16   0.00
570010.26   3298945.62   0.00
571483.77   3302944.22   0.00
574454.28   3300450.93   0.00
571766.25   3299593.97   0.00
566180.41   3304425.01   0.00
568872.85   3301378.63   0.00
575643.38   3301147.45   0.00
571127.28   3300333.39   0.00
569362.79   3303110.81   0.00
570982.79   3299192.55   0.00
569335.47   3293324.22   0.00
569002.92   3291622.65   0.00
566869.16   3300309.95   0.00
572959.88   3302482.39   0.00
573768.07   3303545.66   0.00
566138.08   3293472.06   0.00
563913.78   3299241.88   0.00
573220.23   3301387.69   0.00
572450.16   3301907.43   0.00
576582.20   3299127.59   0.00
573750.44   3302394.17   0.00
575458.72   3303838.06   0.00
572771.04   3301336.07   0.00
570660.12   3299511.04   0.00
575561.15   3305933.95   0.00
569450.69   3298721.36   0.00
576012.03   3297449.58   0.00
567418.60   3298252.15   0.00
568763.58   3299282.52   0.00
570360.33   3300426.94   0.00
570092.44   3301882.54   0.00
578195.41   3299790.78   0.00
573747.69   3301223.06   0.00
576179.51   3301344.12   0.00
571707.48   3296024.41   0.00
571661.87   3306194.01   0.00
571431.18   3301877.07   0.00
569752.48   3301005.82   0.00
572604.84   3297005.96   0.00
569421.38   3291590.05   0.00
566742.22   3306567.48   0.00
570127.31   3299010.65   0.00
569656.76   3302420.91   0.00
572933.67   3301484.12   0.00
568082.90   3299864.73   0.00
573973.60   3302486.57   0.00
570815.11   3299535.58   0.00
564517.74   3303974.27   0.00
569101.07   3293418.21   0.00
568275.01   3295248.45   0.00
571381.05   3300427.95   0.00
570591.45   3304758.49   0.00
571333.00   3300064.11   0.00
571244.53   3300364.58   0.00
574450.76   3303798.60   0.00
564752.28   3303816.02   0.00
564709.37   3297573.53   0.00
570382.06   3294598.41   0.00
566286.59   3300569.79   0.00
567803.95   3301021.09   0.00
570828.24   3300873.51   0.00
569108.08   3300660.72   0.00
565348.26   3301539.40   0.00
565693.45   3297063.45   0.00
568415.74   3303568.97   0.00
568664.03   3300044.71   0.00
568470.79   3297358.67   0.00
566289.43   3297153.07   0.00
572271.49   3300767.75   0.00
571315.69   3299892.96   0.00
565355.20   3305585.11   0.00
562031.55   3294103.78   0.00
573080.66   3304180.68   0.00
572666.10   3302247.19   0.00
570572.90   3301905.56   0.00
576421.83   3295231.17   0.00
575150.59   3303595.80   0.00
570697.32   3301255.94   0.00
574071.34   3296371.45   0.00
569670.70   3307027.74   0.00
567412.53   3303961.05   0.00
567602.86   3296975.30   0.00
569698.24   3304820.31   0.00
567980.98   3302830.73   0.00
569415.56   3306102.42   0.00
569052.12   3302378.55   0.00
574874.70   3297622.67   0.00
570351.10   3300032.84   0.00
570409.86   3304286.51   0.00
576500.11   3301803.94   0.00
568793.19   3297465.83   0.00
566952.27   3302578.66   0.00
568330.03   3305328.00   0.00
568132.08   3293295.07   0.00
569560.21   3300226.77   0.00
568849.85   3296788.27   0.00
569305.22   3300713.27   0.00
569230.06   3302940.01   0.00
569728.91   3302699.82   0.00
569435.49   3298018.73   0.00
564450.55   3295575.98   0.00
573215.05   3299009.36   0.00
569604.18   3296304.58   0.00
571195.07   3295919.84   0.00
573483.52   3296198.95   0.00
568832.59   3299396.47   0.00
571451.94   3299062.19   0.00
569026.07   3298545.51   0.00
570161.01   3300345.31   0.00
567001.90   3303685.78   0.00
569124.47   3304179.64   0.00
568786.37   3302578.94   0.00
569537.06   3301601.40   0.00
575550.10   3299500.99   0.00
571948.42   3299740.00   0.00
570194.55   3302039.03   0.00
568763.48   3297503.95   0.00
570302.70   3293943.82   0.00
565117.01   3304907.54   0.00
566998.30   3300762.72   0.00
572212.45   3297809.44   0.00
570296.37   3302313.17   0.00
577920.75   3295715.37   0.00
568027.09   3305222.73   0.00
569410.33   3300462.46   0.00
574077.33   3295009.47   0.00
576555.05   3297481.31   0.00
571429.87   3302308.99   0.00
568881.28   3299907.79   0.00
573304.96   3298427.01   0.00
567497.95   3300604.81   0.00
569993.97   3299393.36   0.00
566309.16   3306239.77   0.00
564972.83   3297991.45   0.00
570128.76   3299188.64   0.00
572692.39   3306724.58   0.00
571657.10   3297789.52   0.00
573341.85   3300815.17   0.00
570974.66   3305481.74   0.00
565994.48   3300335.19   0.00
568439.98   3298801.04   0.00
571626.03   3299815.25   0.00
573237.03   3300547.99   0.00
569113.99   3297711.72   0.00
570991.56   3299613.05   0.00
565018.15   3303598.70   0.00
564408.76   3294595.15   0.00
570201.33   3300757.67   0.00
567980.40   3297185.33   0.00
570539.74   3296053.51   0.00
571127.46   3297029.18   0.00
571984.90   3296090.38   0.00
565181.97   3298332.30   0.00
567764.75   3300646.40   0.00
569951.53   3305280.69   0.00
568247.55   3299953.99   0.00
574003.67   3300456.60   0.00
571759.58   3302749.42   0.00
569015.13   3301904.92   0.00
568920.44   3298164.45   0.00
570363.65   3296940.58   0.00
567758.27   3295729.95   0.00
571550.08   3302653.84   0.00
572037.03   3299883.44   0.00
568864.19   3300748.65   0.00
572068.58   3301281.47   0.00
568419.96   3303812.68   0.00
571160.70   3301836.10   0.00
571182.80   3293138.22   0.00
567323.54   3302144.34   0.00
572967.08   3304696.15   0.00
576273.16   3299853.82   0.00
565453.23   3295831.20   0.00
561258.43   3298153.69   0.00
565786.08   3303318.70   0.00
569639.85   3292736.83   0.00
567978.59   3297224.61   0.00
567496.55   3297328.58   0.00
567423.18   3306366.02   0.00
568389.13   3303420.61   0.00
569549.56   3297094.91   0.00
566495.20   3298108.79   0.00
573208.93   3296060.49   0.00
569438.43   3299926.03   0.00
564182.75   3303233.24   0.00
569884.35   3296049.08   0.00
571415.84   3297432.94   0.00
570182.08   3305364.25   0.00
569916.66   3300098.55   0.00
567039.68   3302750.41   0.00
570607.53   3295387.52   0.00
565164.55   3305536.87   0.00
568079.65   3307310.42   0.00
573233.07   3301317.91   0.00
567108.06   3297835.13   0.00
570490.64   3301203.53   0.00
573740.64   3296622.50   0.00
570190.50   3301323.86   0.00
570000.87   3300252.61   0.00
566667.41   3303474.48   0.00
566870.56   3300918.46   0.00
568320.03   3298861.61   0.00
576272.73   3303238.65   0.00
565239.05   3293853.99   0.00
573973.62   3301904.09   0.00
573517.55   3298133.60   0.00
570716.19   3301387.29   0.00
572074.36   3299576.04   0.00
567240.12   3302026.87   0.00
570499.85   3301513.17   0.00
572953.26   3297303.07   0.00
568835.48   3307659.88   0.00
569803.57   3303546.53   0.00
569078.68   3302380.73   0.00
571393.16   3305666.80   0.00
572278.98   3290482.80   0.00
571820.12   3294640.47   0.00
571491.87   3294853.54   0.00
570790.50   3296389.12   0.00
573816.12   3293380.90   0.00
574321.71   3294901.15   0.00
567524.39   3300927.42   0.00
573743.15   3299105.93   0.00
567186.36   3301874.26   0.00
565277.80   3300971.97   0.00
567773.03   3300401.10   0.00
572911.22   3300113.28   0.00
566137.57   3299304.22   0.00
570661.86   3297178.49   0.00
567223.90   3298918.77   0.00
571614.32   3303152.54   0.00
563033.41   3301357.37   0.00
563848.06   3291485.18   0.00
569487.36   3300359.86   0.00
570595.77   3301106.07   0.00
568290.14   3298416.32   0.00
570305.64   3297844.09   0.00
568946.98   3301728.18   0.00
565865.18   3299432.32   0.00
572890.51   3298888.14   0.00
573633.51   3302946.42   0.00
575253.96   3300334.01   0.00
577575.80   3296258.41   0.00
570196.62   3296358.22   0.00
567767.56   3299889.23   0.00
568293.78   3301182.16   0.00
570801.89   3297429.39   0.00
571714.97   3306591.83   0.00
568175.46   3301002.94   0.00
572092.17   3298601.02   0.00
572800.09   3297468.09   0.00
569095.47   3302480.07   0.00
570949.36   3298573.67   0.00
570373.97   3300116.22   0.00
571420.56   3297895.02   0.00
570298.82   3298596.26   0.00
567737.68   3295938.21   0.00
563496.27   3303477.34   0.00
575271.61   3297390.76   0.00
574862.78   3299502.69   0.00
569436.32   3296488.17   0.00
571854.33   3302792.13   0.00
573156.82   3297915.58   0.00
573186.68   3303982.46   0.00
574315.00   3302270.60   0.00
566024.16   3304356.12   0.00
568873.16   3301885.03   0.00
571750.74   3299310.98   0.00
571448.28   3297560.88   0.00
569113.55   3294177.99   0.00
570655.58   3302503.59   0.00
571108.89   3303251.51   0.00
569184.36   3301572.75   0.00
570253.13   3292826.22   0.00
570027.05   3302861.40   0.00
571847.10   3297950.86   0.00
571146.03   3299660.34   0.00
571888.77   3299254.32   0.00
573138.48   3295955.51   0.00
572438.73   3296353.32   0.00
569942.01   3303670.95   0.00
571186.12   3297014.33   0.00
569669.71   3296045.15   0.00
564310.59   3302022.34   0.00
565720.71   3303076.63   0.00
568828.55   3299490.41   0.00
571381.52   3298840.69   0.00
563407.50   3304762.72   0.00
575105.30   3302792.35   0.00
572992.53   3299938.81   0.00
573786.92   3306619.86   0.00
569329.03   3292611.90   0.00
571061.65   3299007.78   0.00
569971.00   3298842.88   0.00
568708.23   3299013.38   0.00
569905.57   3294856.74   0.00
572066.32   3302864.35   0.00
570307.82   3301985.33   0.00
566815.61   3296608.92   0.00
566601.92   3301522.64   0.00
568855.03   3303463.44   0.00
570979.38   3304635.27   0.00
569068.11   3298536.72   0.00
567459.27   3301697.78   0.00
567800.42   3301364.99   0.00
573298.88   3299583.92   0.00
566025.57   3297642.22   0.00
562430.28   3301280.47   0.00
568470.57   3302675.42   0.00
569388.24   3300070.61   0.00
571978.29   3305192.90   0.00
572545.68   3298537.10   0.00
572809.25   3295587.26   0.00
563849.23   3295209.32   0.00
569776.73   3295075.60   0.00
567355.11   3302258.16   0.00
568820.60   3298339.21   0.00
568314.94   3297238.13   0.00
573285.32   3304803.36   0.00
570124.73   3299787.65   0.00
567934.50   3297175.22   0.00
567517.53   3302562.63   0.00
570217.54   3300499.21   0.00
570343.14   3297754.31   0.00
567383.67   3296299.34   0.00
572089.88   3294145.92   0.00
567117.30   3304351.37   0.00
566778.92   3300425.28   0.00
576235.03   3295599.07   0.00
563996.34   3304235.77   0.00
568485.95   3302837.55   0.00
575447.98   3301241.28   0.00
571879.97   3298329.53   0.00
566725.78   3303456.66   0.00
569741.54   3303505.84   0.00
577522.42   3306883.64   0.00
572728.27   3301199.20   0.00
570261.87   3297015.41   0.00
569676.29   3298597.89   0.00
571116.63   3298986.79   0.00
566490.54   3299816.56   0.00
567937.13   3293867.24   0.00
573093.21   3299897.26   0.00
570235.47   3302603.19   0.00
568351.16   3300484.07   0.00
571564.70   3298729.87   0.00
569677.92   3298710.75   0.00
570953.15   3296157.62   0.00
569259.53   3302516.10   0.00
568928.05   3292149.29   0.00
571186.87   3302497.02   0.00
567928.31   3306790.18   0.00
573839.94   3298075.93   0.00
574209.17   3302019.15   0.00
576702.01   3302237.80   0.00
573512.71   3298735.62   0.00
569106.23   3302405.09   0.00
570071.89   3302686.42   0.00
570061.32   3293934.41   0.00
570630.25   3301142.51   0.00
564472.22   3304835.37   0.00
577334.87   3299897.22   0.00
571522.88   3291902.27   0.00
572351.54   3300671.96   0.00
572641.87   3290813.49   0.00
576278.20   3302588.30   0.00
570168.65   3298043.38   0.00
568186.31   3297207.11   0.00
565943.43   3301108.07   0.00
570694.51   3295683.53   0.00
571013.04   3301846.75   0.00
569558.34   3295783.66   0.00
565811.05   3301179.76   0.00
569677.91   3302731.54   0.00
573747.32   3297499.58   0.00
574025.00   3297742.28   0.00
568750.88   3296352.42   0.00
568805.94   3301197.40   0.00
568334.80   3295718.63   0.00
567186.09   3299317.58   0.00
566356.83   3297259.89   0.00
569777.20   3297512.26   0.00
572807.88   3293541.62   0.00
570879.21   3297393.98   0.00
567188.13   3298950.34   0.00
563255.89   3299824.65   0.00
568907.40   3299068.17   0.00
569653.53   3300722.66   0.00
575286.88   3302387.55   0.00
566557.32   3294508.17   0.00
567175.96   3297866.75   0.00
570184.65   3305478.42   0.00
570308.41   3299760.02   0.00
572899.01   3298887.89   0.00
568885.42   3302289.41   0.00
568986.81   3299273.75   0.00
569513.26   3299497.67   0.00
569938.86   3304438.86   0.00
572482.26   3302960.31   0.00
570298.98   3298712.62   0.00
570937.88   3298680.00   0.00
568716.02   3302769.41   0.00
565805.84   3295697.56   0.00
571508.39   3299522.83   0.00
570930.16   3303336.60   0.00
570020.65   3299342.70   0.00
571293.08   3297415.57   0.00
566745.63   3304292.94   0.00
571468.37   3298924.45   0.00
569646.64   3300432.57   0.00
568866.70   3297342.64   0.00
570673.56   3292358.64   0.00
566036.79   3305670.52   0.00
563822.48   3299313.56   0.00
573942.71   3295821.98   0.00
569929.68   3297829.97   0.00
566627.29   3296703.13   0.00
567165.84   3296668.84   0.00
572319.65   3304174.80   0.00
566972.92   3300921.40   0.00
566916.20   3298017.19   0.00
569332.99   3296253.22   0.00
572608.00   3296360.05   0.00
572019.91   3304524.58   0.00
569054.69   3296371.52   0.00
571371.05   3303008.27   0.00
567992.37   3298170.70   0.00
571704.94   3301734.82   0.00
570169.41   3297327.77   0.00
575294.93   3300343.13   0.00
572024.40   3297777.83   0.00
572293.68   3296705.35   0.00
565580.84   3300460.03   0.00
568476.42   3299782.53   0.00
574757.04   3295800.70   0.00
572834.15   3303608.31   0.00
575670.79   3301803.09   0.00
570580.29   3300036.99   0.00
572064.00   3298578.35   0.00
567892.84   3302068.41   0.00
573826.72   3300327.49   0.00
560972.35   3299342.99   0.00
564674.20   3299571.88   0.00
570493.84   3305006.72   0.00
567803.79   3301694.49   0.00
570472.18   3297406.35   0.00
566793.42   3299468.64   0.00
570689.33   3298389.57   0.00
566269.76   3303655.14   0.00
570500.35   3297140.90   0.00
570163.54   3295980.77   0.00
570156.36   3303278.26   0.00
569874.65   3301527.53   0.00
570057.50   3294951.97   0.00
568212.84   3301791.26   0.00
570540.86   3302269.19   0.00
567343.40   3300876.19   0.00
571717.49   3299850.80   0.00
568896.92   3300894.12   0.00
566781.59   3301577.41   0.00
570660.21   3302187.89   0.00
571636.89   3299756.40   0.00
569947.72   3302517.89   0.00
572225.80   3302036.17   0.00
572448.29   3307614.72   0.00
571280.05   3298685.08   0.00
566985.92   3297922.89   0.00
570710.94   3304952.55   0.00
570415.22   3302974.18   0.00
569498.08   3307227.91   0.00
561233.83   3307306.02   0.00
568653.62   3304958.04   0.00
562111.20   3299369.94   0.00
570471.13   3302416.51   0.00
570676.00   3292909.66   0.00
574091.30   3298073.41   0.00
570955.67   3300626.17   0.00
569862.23   3299499.05   0.00
569343.31   3302819.27   0.00
572130.42   3299155.68   0.00
565696.24   3298983.15   0.00
570499.31   3302474.49   0.00
568323.56   3299895.19   0.00
570538.19   3298026.60   0.00
568870.39   3301454.46   0.00
569868.57   3297997.82   0.00
571738.07   3297765.05   0.00
574258.34   3303482.07   0.00
567188.95   3302704.67   0.00
566622.34   3301145.22   0.00
573721.95   3302306.72   0.00
570274.98   3299473.62   0.00
569016.80   3308440.75   0.00
568342.78   3297763.01   0.00
561065.16   3302589.47   0.00
561212.74   3304422.30   0.00
567400.68   3298838.73   0.00
570700.31   3297825.49   0.00
562638.67   3298452.62   0.00
574651.25   3302072.21   0.00
562992.78   3300939.21   0.00
566675.87   3300379.70   0.00
567147.55   3302724.16   0.00
567177.41   3305047.15   0.00
568607.25   3301242.14   0.00
571416.66   3303000.77   0.00
567394.85   3296429.93   0.00
572715.30   3301171.56   0.00
568469.69   3301235.43   0.00
567147.19   3301493.09   0.00
570940.77   3299941.16   0.00
566596.61   3294601.09   0.00
570799.51   3297348.65   0.00
566527.72   3299462.97   0.00
568780.84   3301064.84   0.00
566756.34   3304155.54   0.00
571266.19   3300534.94   0.00
572102.04   3296166.57   0.00
572140.53   3296272.72   0.00
569267.40   3300302.05   0.00
575451.74   3300481.30   0.00
574979.70   3299180.05   0.00
570569.78   3292760.03   0.00
566097.39   3301617.57   0.00
563786.00   3302555.38   0.00
570819.01   3301977.98   0.00
578206.77   3294467.76   0.00
565275.03   3304434.50   0.00
562629.09   3293924.43   0.00
572793.99   3300805.16   0.00
565734.38   3301642.33   0.00
572146.48   3298818.64   0.00
569452.68   3302103.08   0.00
571580.36   3300539.02   0.00
572026.49   3304861.53   0.00
575917.28   3296073.22   0.00
569195.75   3296884.42   0.00
566273.80   3303050.93   0.00
570489.38   3302815.44   0.00
571036.47   3290771.55   0.00
566667.83   3300457.68   0.00
571960.56   3300645.94   0.00
572042.38   3297699.65   0.00
569655.16   3299327.09   0.00
571537.47   3292915.84   0.00
570259.61   3301049.94   0.00
567156.99   3299920.01   0.00
571550.55   3300399.74   0.00
570038.32   3305948.52   0.00
569189.34   3302826.78   0.00
568362.22   3299879.99   0.00
569625.56   3303353.37   0.00
569922.65   3297893.80   0.00
569528.17   3298021.23   0.00
576316.02   3299283.27   0.00
571219.82   3298154.72   0.00
571071.44   3297045.00   0.00
571659.84   3300137.22   0.00
571327.96   3305049.91   0.00
577133.60   3302338.29   0.00
569865.81   3298391.04   0.00
576333.79   3302051.06   0.00
572215.58   3302359.71   0.00
569332.34   3293114.39   0.00
570784.51   3297767.57   0.00
570453.92   3299541.39   0.00
575935.69   3299850.13   0.00
568205.03   3298757.16   0.00
573497.17   3298845.46   0.00
569239.05   3300890.35   0.00
569591.17   3297139.61   0.00
564016.49   3296367.33   0.00
571316.33   3297503.73   0.00
570268.17   3302901.67   0.00
569936.93   3300427.44   0.00
570502.30   3301177.59   0.00
571872.75   3295960.98   0.00
569446.46   3297639.37   0.00
575935.47   3296625.81   0.00
569427.65   3296111.71   0.00
568499.07   3298686.23   0.00
575083.40   3304726.76   0.00
566349.42   3303300.62   0.00
574065.97   3301190.67   0.00
568208.03   3300019.57   0.00
563944.37   3298667.65   0.00
567383.52   3294070.53   0.00
568949.31   3300041.97   0.00
570688.73   3292992.84   0.00
574746.87   3304549.93   0.00
574426.13   3297811.20   0.00
570768.96   3301180.28   0.00
568451.56   3306721.12   0.00
566836.83   3302032.57   0.00
573008.26   3303696.53   0.00
574171.41   3300412.89   0.00
564970.34   3305164.16   0.00
572232.43   3299006.33   0.00
567956.78   3299423.59   0.00
565377.79   3295602.66   0.00
569954.02   3302249.40   0.00
569578.15   3301274.04   0.00
570743.50   3300341.77   0.00
574102.99   3301135.66   0.00
563420.41   3300488.50   0.00
572922.34   3303225.49   0.00
569662.97   3301978.38   0.00
571391.00   3300889.54   0.00
572575.63   3299701.12   0.00
564540.21   3297395.70   0.00
567653.61   3306553.74   0.00
570654.39   3305371.71   0.00
566300.10   3294878.80   0.00
570770.45   3306485.25   0.00
569013.37   3300806.99   0.00
573818.45   3301621.96   0.00
569264.86   3299838.69   0.00
571307.77   3295343.58   0.00
571463.14   3299455.64   0.00
572085.25   3295491.85   0.00
567805.58   3302536.50   0.00
570564.54   3301762.59   0.00
569362.12   3298104.09   0.00
573014.59   3300053.51   0.00
571681.11   3302406.73   0.00
573324.64   3301155.99   0.00
574639.84   3300640.90   0.00
576294.42   3297259.63   0.00
570447.66   3303713.83   0.00
574528.17   3304939.00   0.00
567162.55   3303563.49   0.00
573198.25   3299577.01   0.00
571656.15   3303047.86   0.00
564430.55   3304394.65   0.00
566144.39   3297109.88   0.00
565062.44   3299173.03   0.00
572964.86   3301756.19   0.00
575064.08   3299145.78   0.00
569331.05   3300348.56   0.00
573422.07   3302590.55   0.00
569427.23   3296631.52   0.00
573072.25   3298639.72   0.00
570085.15   3294784.83   0.00
565703.05   3294895.65   0.00
571192.18   3295715.78   0.00
567824.75   3303394.69   0.00
569074.20   3299373.74   0.00
569690.94   3297532.67   0.00
565197.65   3298742.98   0.00
562575.63   3301707.43   0.00
567499.74   3301521.07   0.00
574146.91   3299288.59   0.00
565074.86   3300146.26   0.00
569407.16   3298446.84   0.00
569016.31   3298306.10   0.00
567946.40   3296454.76   0.00
572239.28   3298250.07   0.00
573983.16   3296555.97   0.00
566518.80   3296525.71   0.00
565649.76   3303971.50   0.00
569836.52   3304326.60   0.00
570392.43   3298629.58   0.00
567495.33   3304731.29   0.00
564125.60   3300450.81   0.00
568647.80   3295046.91   0.00
569695.67   3297836.45   0.00
573335.62   3299327.94   0.00
568686.63   3300562.09   0.00
568093.77   3304381.18   0.00
563116.05   3294621.40   0.00
569806.14   3298763.18   0.00
564804.64   3301313.81   0.00
572983.94   3300186.76   0.00
560184.00   3304310.65   0.00
573159.69   3306610.38   0.00
568340.12   3298176.36   0.00
569164.26   3297735.70   0.00
570020.48   3299958.90   0.00
568128.23   3301963.08   0.00
566960.18   3297287.90   0.00
565562.35   3297816.16   0.00
570037.58   3301633.54   0.00
571754.86   3297227.44   0.00
569228.58   3302863.37   0.00
571979.52   3300841.30   0.00
569483.18   3299345.16   0.00
571451.82   3298489.11   0.00
576008.20   3303450.87   0.00
573772.89   3304275.36   0.00
572080.47   3304199.99   0.00
569505.72   3304784.88   0.00
573809.09   3300409.59   0.00
571041.09   3299269.12   0.00
565733.32   3296407.88   0.00
565868.36   3294308.13   0.00
575989.06   3295969.44   0.00
567910.50   3299995.11   0.00
562265.95   3300724.21   0.00
570424.02   3300150.44   0.00
564668.11   3298024.95   0.00
572954.51   3291872.62   0.00
569819.68   3296927.10   0.00
569720.84   3297938.13   0.00
573589.91   3302470.49   0.00
567286.99   3301272.38   0.00
569993.26   3307800.20   0.00
568242.01   3296609.77   0.00
568698.61   3296540.30   0.00
574161.78   3300596.73   0.00
570289.30   3299589.58   0.00
571058.75   3300736.73   0.00
570519.91   3296704.73   0.00
573415.11   3300166.51   0.00
563512.13   3300705.87   0.00
568550.20   3297224.97   0.00
572727.84   3294276.99   0.00
574650.20   3299735.39   0.00
569880.76   3303254.22   0.00
572968.54   3301839.91   0.00
576690.44   3295146.70   0.00
567694.50   3297654.46   0.00
574099.65   3297289.07   0.00
565990.36   3299994.23   0.00
571483.48   3299553.25   0.00
572648.23   3300936.08   0.00
571632.76   3299957.82   0.00
569084.34   3301603.17   0.00
570278.23   3301781.28   0.00
570997.91   3299200.25   0.00
564546.68   3301720.23   0.00
569555.94   3302535.54   0.00
571960.21   3296727.53   0.00
575056.48   3302673.26   0.00
572110.84   3298281.08   0.00
569602.18   3303627.76   0.00
570867.28   3299461.10   0.00
569422.96   3303785.90   0.00
566918.66   3303610.54   0.00
565356.20   3304331.93   0.00
571717.56   3300828.05   0.00
571707.02   3302718.35   0.00
569735.36   3300891.66   0.00
565489.51   3303606.73   0.00
567248.04   3296653.47   0.00
567477.55   3294954.29   0.00
570075.78   3301372.26   0.00
565598.49   3305794.30   0.00
571207.44   3298832.81   0.00
572736.06   3298887.53   0.00
571516.16   3301922.88   0.00
565288.20   3302743.98   0.00
575366.51   3301579.46   0.00
567192.41   3295673.46   0.00
569371.15   3295638.25   0.00
566599.59   3304649.72   0.00
570367.75   3305068.92   0.00
566908.65   3301521.05   0.00
567363.98   3298449.33   0.00
570639.28   3298972.71   0.00
567652.33   3300285.81   0.00
563382.82   3298783.71   0.00
568705.88   3301944.80   0.00
574274.93   3292453.61   0.00
573250.04   3297956.51   0.00
571356.95   3296135.27   0.00
566474.03   3296214.78   0.00
572804.47   3302873.67   0.00
568439.53   3304506.81   0.00
573300.79   3301824.36   0.00
573292.71   3299185.22   0.00
569849.11   3299543.52   0.00
563766.58   3301215.51   0.00
576700.20   3298941.10   0.00
565555.98   3304730.81   0.00
570739.01   3300659.41   0.00
566421.29   3294918.48   0.00
572799.75   3301096.05   0.00
563718.82   3298321.02   0.00
574124.82   3300660.78   0.00
573578.05   3294742.76   0.00
571941.66   3302473.72   0.00
572234.82   3300187.52   0.00
566186.85   3290719.37   0.00
567863.44   3294371.96   0.00
565438.65   3300045.32   0.00
569036.19   3298244.23   0.00
578030.59   3309528.81   0.00
565294.29   3297592.96   0.00
571352.55   3303529.27   0.00
567942.83   3295586.63   0.00
573714.44   3303025.71   0.00
564132.36   3298882.57   0.00
573385.69   3304369.92   0.00
568725.74   3295097.86   0.00
576165.62   3300046.86   0.00
574113.25   3300250.92   0.00
567757.16   3295628.97   0.00
575872.26   3296334.13   0.00
574850.50   3297194.20   0.00
571228.52   3296389.19   0.00
572059.03   3299996.15   0.00
566769.13   3298655.82   0.00
573897.21   3298225.34   0.00
573753.48   3304830.47   0.00
568259.87   3300800.30   0.00
571604.02   3300565.92   0.00
571830.43   3300130.17   0.00
568542.87   3300362.61   0.00
571156.46   3304949.32   0.00
568987.19   3300266.86   0.00
565346.40   3301871.36   0.00
571715.88   3295839.81   0.00
573090.69   3299526.74   0.00
567710.24   3299055.02   0.00
567445.84   3297238.04   0.00
575851.86   3297006.30   0.00
569430.03   3300557.47   0.00
571907.47   3301825.23   0.00
571178.92   3296580.89   0.00
574609.07   3299983.38   0.00
569163.23   3301690.10   0.00
567588.95   3309578.76   0.00
575904.68   3298106.28   0.00
567958.64   3299104.76   0.00
573662.99   3294317.89   0.00
569494.89   3298270.77   0.00
569449.55   3301138.20   0.00
574232.92   3296935.90   0.00
571343.14   3302997.74   0.00
574521.29   3302969.68   0.00
568917.79   3298140.93   0.00
566897.11   3303487.90   0.00
569602.22   3298859.61   0.00
573023.09   3297785.87   0.00
569742.23   3301886.87   0.00
570675.42   3302872.70   0.00
568127.28   3294782.51   0.00
567233.25   3308309.88   0.00
565834.40   3302482.56   0.00
564346.08   3297008.81   0.00
574916.00   3304466.20   0.00
567894.92   3299835.61   0.00
569678.63   3306602.78   0.00
569861.19   3303374.07   0.00
565775.21   3302125.44   0.00
575231.85   3301434.46   0.00
572028.81   3300819.75   0.00
567241.13   3297689.72   0.00
567040.23   3305120.47   0.00
571084.02   3302820.02   0.00
569196.28   3305791.80   0.00
567747.72   3296133.78   0.00
571641.41   3301944.95   0.00
575058.62   3300622.40   0.00
567744.15   3301816.14   0.00
573114.26   3297453.42   0.00
571157.13   3298749.57   0.00
573429.18   3299773.55   0.00
569752.97   3302767.64   0.00
572718.76   3298643.48   0.00
570678.19   3296716.47   0.00
570955.81   3295515.46   0.00
573966.09   3301454.22   0.00
572430.76   3296943.22   0.00
564243.02   3298454.34   0.00
569399.56   3301728.88   0.00
569367.23   3303618.48   0.00
571469.61   3301051.77   0.00
568971.56   3294515.97   0.00
567408.54   3302045.20   0.00
563886.77   3295544.01   0.00
568774.51   3299212.86   0.00
572550.14   3305189.23   0.00
568897.59   3298799.28   0.00
574073.19   3302456.14   0.00
565927.00   3303515.47   0.00
568529.56   3300356.17   0.00
564015.21   3295863.12   0.00
571596.00   3297219.24   0.00
567224.34   3302170.54   0.00
568247.26   3298634.09   0.00
572600.77   3296430.73   0.00
562659.81   3301523.79   0.00
574169.14   3300330.47   0.00
568000.45   3299136.73   0.00
568083.53   3302553.40   0.00
569813.88   3299946.87   0.00
570272.64   3301292.92   0.00
567965.72   3298234.08   0.00
568524.57   3293678.96   0.00
575857.39   3304854.67   0.00
568024.96   3302371.71   0.00
569855.21   3303128.35   0.00
570168.23   3305126.09   0.00
569249.92   3291397.05   0.00
573120.79   3303126.99   0.00
568539.24   3298665.68   0.00
573584.38   3298958.52   0.00
574767.49   3299020.66   0.00
567813.76   3299814.38   0.00
562350.59   3295097.35   0.00
571107.95   3300907.75   0.00
573701.06   3301061.78   0.00
564053.28   3296614.90   0.00
572469.90   3300383.25   0.00
573128.12   3300377.21   0.00
572324.85   3302015.57   0.00
571632.18   3305905.01   0.00
565901.32   3301821.56   0.00
568149.28   3296654.77   0.00
569523.44   3299496.81   0.00
573028.92   3298666.06   0.00
572606.97   3302398.78   0.00
568506.92   3295221.71   0.00
569185.07   3299012.35   0.00
570925.22   3300064.15   0.00
575538.42   3301116.16   0.00
568830.46   3304413.30   0.00
571855.01   3301366.32   0.00
572353.49   3299234.72   0.00
567480.01   3293332.70   0.00
571874.76   3298031.82   0.00
565340.16   3301661.40   0.00
572724.12   3293532.74   0.00
575057.70   3299773.47   0.00
567164.29   3305076.68   0.00
570037.93   3300104.00   0.00
567493.06   3296962.24   0.00
569483.68   3301689.27   0.00
571840.82   3298952.53   0.00
569230.73   3303507.02   0.00
568297.99   3294952.64   0.00
567865.98   3302354.18   0.00
568143.52   3300707.51   0.00
569402.22   3304780.15   0.00
571031.48   3296591.36   0.00
576460.95   3301760.89   0.00
566424.73   3299886.67   0.00
569150.47   3303260.40   0.00
571504.69   3297821.29   0.00
571548.03   3300557.75   0.00
574644.92   3307638.30   0.00
574245.32   3300515.83   0.00
569918.72   3297591.50   0.00
572799.06   3300750.19   0.00
575746.31   3300406.38   0.00
575573.06   3301457.50   0.00
567229.32   3300060.87   0.00
570362.86   3299924.15   0.00
567808.35   3298082.17   0.00
568779.82   3298486.83   0.00
569411.22   3296867.06   0.00
572351.78   3300087.35   0.00
569705.29   3304310.68   0.00
571718.11   3302022.79   0.00
571666.57   3299941.22   0.00
569315.00   3299153.51   0.00
575680.46   3298803.45   0.00
573028.03   3299451.44   0.00
573711.71   3294948.59   0.00
565912.51   3298357.89   0.00
567699.82   3304205.77   0.00
565600.63   3300259.53   0.00
567630.53   3302379.67   0.00
574380.15   3306548.16   0.00
571961.71   3295050.87   0.00
569833.77   3303304.19   0.00
573520.86   3300886.50   0.00
571940.52   3297829.29   0.00
573195.29   3297631.76   0.00
568609.88   3297230.95   0.00
566453.95   3298553.10   0.00
570169.63   3300035.29   0.00
566569.46   3300097.00   0.00
571910.82   3299701.95   0.00
573268.38   3300545.43   0.00
566368.35   3298303.42   0.00
572158.27   3303881.86   0.00
571662.26   3302772.28   0.00
568560.39   3299082.98   0.00
567195.42   3297654.70   0.00
570935.75   3303101.13   0.00
569020.17   3292400.81   0.00
564177.18   3297384.88   0.00
574528.85   3295897.85   0.00
570027.72   3302492.84   0.00
574129.45   3297126.42   0.00
572039.00   3305036.54   0.00
571375.03   3299831.58   0.00
568971.72   3303550.92   0.00
575179.73   3298964.22   0.00
568419.30   3297778.86   0.00
572632.40   3292320.18   0.00
574753.13   3299063.47   0.00
575286.33   3303333.08   0.00
567240.69   3293721.06   0.00
564576.89   3296477.75   0.00
568605.19   3301400.60   0.00
571912.33   3299180.93   0.00
563060.87   3303305.92   0.00
575142.25   3300876.85   0.00
570473.95   3301248.79   0.00
565759.55   3299027.25   0.00
567093.50   3297685.69   0.00
568114.57   3300501.39   0.00
567186.82   3298570.38   0.00
568133.41   3302813.20   0.00
570245.12   3299521.27   0.00
572319.49   3293436.40   0.00
573587.63   3300229.81   0.00
571877.49   3299884.89   0.00
567648.01   3299651.60   0.00
572462.31   3299787.55   0.00
566455.18   3298813.31   0.00
570381.50   3297591.51   0.00
571085.49   3300632.51   0.00
572574.49   3295386.95   0.00
567463.43   3297163.71   0.00
573591.01   3301191.19   0.00
567571.39   3299911.80   0.00
568550.25   3298381.90   0.00
576544.65   3301864.10   0.00
574094.63   3295714.61   0.00
569845.98   3305105.01   0.00
569525.39   3298854.27   0.00
570544.26   3299137.50   0.00
565547.37   3299200.28   0.00
570615.81   3294536.31   0.00
572808.13   3294633.83   0.00
565955.69   3301506.77   0.00
566311.98   3306935.54   0.00
570379.76   3297893.72   0.00
571378.24   3292326.89   0.00
566206.75   3294797.36   0.00
565566.20   3296215.07   0.00
573797.18   3303141.69   0.00
563365.87   3296955.30   0.00
570168.18   3302364.93   0.00
564718.05   3299150.66   0.00
567565.65   3300076.06   0.00
569847.77   3300398.86   0.00
571790.30   3304618.60   0.00
568589.49   3298931.86   0.00
563617.04   3304331.55   0.00
566113.55   3305419.30   0.00
566457.11   3292319.02   0.00
567355.00   3292620.48   0.00
572258.10   3303263.53   0.00
569021.05   3294545.59   0.00
569790.29   3297099.62   0.00
570160.86   3300184.75   0.00
571926.06   3305717.88   0.00
570008.76   3300770.62   0.00
562671.43   3298253.10   0.00
568889.18   3296648.99   0.00
570436.11   3302924.80   0.00
572867.32   3303681.80   0.00
569120.62   3300739.56   0.00
571115.24   3303527.52   0.00
572294.14   3302586.26   0.00
573213.31   3300431.38   0.00
571235.41   3304998.40   0.00
574784.11   3299930.13   0.00
574409.16   3303136.79   0.00
568073.74   3301025.70   0.00
568627.49   3295472.41   0.00
571970.15   3299857.40   0.00
572942.08   3305768.26   0.00
573431.74   3304485.01   0.00
570297.23   3300779.20   0.00
573109.78   3306942.74   0.00
572182.02   3304111.57   0.00
569383.51   3300610.59   0.00
571353.51   3298763.75   0.00
571409.79   3295894.52   0.00
568710.71   3301508.08   0.00
571050.52   3296323.76   0.00
566959.85   3296346.42   0.00
574365.28   3298550.70   0.00
567031.16   3297443.14   0.00
572096.98   3308340.98   0.00
576363.13   3305454.97   0.00
570968.90   3294813.91   0.00
570626.30   3298332.67   0.00
571923.00   3301200.98   0.00
566797.96   3295173.70   0.00
566269.27   3297687.46   0.00
572443.21   3305680.20   0.00
566389.75   3299634.26   0.00
571020.08   3304985.49   0.00
564582.76   3301391.15   0.00
572278.51   3296180.87   0.00
567152.25   3300372.80   0.00
569599.87   3296889.85   0.00
568735.45   3296574.71   0.00
575367.49   3294726.51   0.00
570123.98   3299725.23   0.00
568941.63   3297002.34   0.00
568980.59   3301161.55   0.00
569785.43   3298798.45   0.00
565371.64   3301580.98   0.00
571832.60   3303622.26   0.00
571393.53   3301778.11   0.00
574414.26   3297740.52   0.00
567459.96   3297596.94   0.00
573885.30   3299986.24   0.00
573701.13   3302210.70   0.00
568361.60   3303978.58   0.00
571241.92   3303569.23   0.00
562577.34   3296350.48   0.00
574224.41   3304295.97   0.00
574671.51   3296531.70   0.00
570418.16   3299091.29   0.00
568315.40   3303810.25   0.00
570556.27   3303041.60   0.00
564514.20   3303042.60   0.00
567729.99   3302845.00   0.00
574875.72   3298153.07   0.00
573426.28   3293513.76   0.00
570915.05   3298994.34   0.00
575345.52   3308321.60   0.00
570006.28   3302995.62   0.00
572382.10   3301753.60   0.00
566335.60   3299875.63   0.00
577698.41   3302554.65   0.00
563058.42   3304034.94   0.00
569482.89   3297611.60   0.00
570097.94   3297772.42   0.00
570947.74   3301597.41   0.00
568886.16   3305789.58   0.00
573047.29   3297492.36   0.00
568861.33   3303967.33   0.00
571448.05   3300580.70   0.00
570026.69   3296840.42   0.00
574352.97   3304774.49   0.00
570315.56   3301768.32   0.00
569031.14   3298392.84   0.00
567512.26   3304778.39   0.00
569045.33   3302790.80   0.00
568747.83   3299368.52   0.00
575319.87   3296457.76   0.00
572275.74   3295704.22   0.00
576956.59   3299790.28   0.00
568219.63   3293360.27   0.00
571292.90   3297933.46   0.00
571943.82   3299187.46   0.00
568114.47   3302881.57   0.00
572237.40   3293221.73   0.00
574305.80   3298324.01   0.00
572694.30   3306033.82   0.00
569956.64   3296309.98   0.00
569077.37   3300289.62   0.00
570387.59   3301117.34   0.00
569608.50   3295365.19   0.00
568299.37   3303778.48   0.00
569541.48   3299834.49   0.00
568810.96   3298584.34   0.00
577289.76   3298467.53   0.00
566035.31   3303068.07   0.00
570810.49   3302402.08   0.00
571036.35   3302993.80   0.00
569795.49   3302243.27   0.00
569781.40   3299576.73   0.00
571421.23   3295168.90   0.00
569782.23   3301034.02   0.00
566703.32   3302262.41   0.00
567336.11   3304054.45   0.00
569731.00   3296161.81   0.00
575530.06   3305119.79   0.00
566453.27   3299772.36   0.00
568973.08   3294838.33   0.00
573765.92   3299978.20   0.00
565583.12   3300569.96   0.00
568431.70   3300957.98   0.00
578086.61   3301834.09   0.00
572164.08   3303885.52   0.00
576104.40   3304770.70   0.00
564569.47   3302937.37   0.00
573584.63   3300076.03   0.00
570729.56   3300394.77   0.00
563567.91   3296088.90   0.00
568247.90   3299676.16   0.00
572689.96   3301262.57   0.00
565072.92   3300943.58   0.00
574654.07   3298720.68   0.00
571959.34   3298391.23   0.00
567514.88   3302722.44   0.00
568754.34   3302351.34   0.00
563609.22   3299862.06   0.00
571023.68   3304909.35   0.00
570099.82   3301977.41   0.00
568405.20   3304053.97   0.00
574161.38   3306382.88   0.00
569089.39   3303520.45   0.00
570739.88   3303757.29   0.00
570007.87   3297462.24   0.00
570532.21   3297002.30   0.00
579665.77   3307477.65   0.00
572627.29   3299028.48   0.00
567199.56   3304611.64   0.00
567630.16   3303134.26   0.00
569451.07   3295354.46   0.00
569352.79   3299951.58   0.00
572854.47   3297595.78   0.00
567962.48   3292748.46   0.00
564821.36   3301321.44   0.00
565568.15   3301232.51   0.00
575451.27   3303392.54   0.00
572550.82   3297679.82   0.00
573046.53   3300760.37   0.00
571559.95   3296504.65   0.00
568945.82   3298060.61   0.00
566920.17   3301574.09   0.00
570906.84   3296389.15   0.00
570382.64   3299220.72   0.00
573212.95   3298732.20   0.00
571779.34   3298011.27   0.00
568984.15   3297164.16   0.00
573264.69   3299086.32   0.00
570777.42   3301584.63   0.00
567823.66   3305286.60   0.00
573348.35   3300276.25   0.00
567366.91   3303016.30   0.00
574578.27   3302729.56   0.00
568336.95   3304560.53   0.00
566729.53   3301733.31   0.00
569154.68   3301257.33   0.00
573617.35   3302266.98   0.00
568163.28   3297067.89   0.00
572164.32   3307481.37   0.00
566966.63   3297718.50   0.00
570777.83   3296052.04   0.00
572399.23   3295714.84   0.00
569581.42   3304692.15   0.00
569897.31   3303331.04   0.00
564456.68   3301835.18   0.00
576977.86   3300937.72   0.00
573189.54   3303185.01   0.00
570869.36   3298390.01   0.00
575153.84   3302616.39   0.00
574300.19   3305025.27   0.00
569389.20   3298210.21   0.00
574369.10   3305290.81   0.00
571244.16   3302626.02   0.00
572165.74   3296871.05   0.00
568066.61   3300746.46   0.00
570298.66   3297493.78   0.00
569597.45   3297339.45   0.00
572131.73   3307993.28   0.00
570648.12   3299917.46   0.00
570212.16   3303891.00   0.00
567475.04   3295190.17   0.00
575407.05   3302902.11   0.00
569558.82   3294976.86   0.00
562964.37   3304481.10   0.00
569853.50   3298875.29   0.00
571906.82   3305343.21   0.00
569385.44   3298352.95   0.00
572834.70   3305050.96   0.00
573898.22   3302874.92   0.00
572078.26   3291683.98   0.00
568363.53   3300094.98   0.00
576284.13   3298642.74   0.00
578773.58   3300019.69   0.00
571667.00   3302908.76   0.00
572607.80   3299756.49   0.00
573780.79   3300629.38   0.00
569215.24   3301996.40   0.00
574892.74   3304548.77   0.00
571440.41   3302819.42   0.00
576304.70   3297400.91   0.00
565743.85   3298896.48   0.00
566964.46   3298006.68   0.00
572537.57   3302413.70   0.00
569814.04   3301065.47   0.00
563491.17   3305747.71   0.00
570773.66   3298536.53   0.00
567094.64   3300485.28   0.00
566390.15   3299370.36   0.00
572540.15   3299547.74   0.00
572247.63   3299839.30   0.00
572171.44   3300129.95   0.00
577245.10   3299240.57   0.00
568262.78   3299147.31   0.00
577996.22   3298574.18   0.00
566841.15   3295420.14   0.00
568181.18   3294548.68   0.00
567339.20   3305529.36   0.00
570911.59   3303359.61   0.00
571001.68   3299183.36   0.00
572604.74   3296534.17   0.00
571557.63   3300283.36   0.00
566046.73   3300855.69   0.00
569618.68   3300119.43   0.00
567812.17   3306281.20   0.00
571622.68   3296599.89   0.00
567915.15   3302771.41   0.00
570539.95   3300888.45   0.00
578359.03   3297430.21   0.00
567580.81   3295068.19   0.00
566694.16   3301156.54   0.00
562234.48   3297083.07   0.00
569018.95   3297344.56   0.00
572495.81   3297223.57   0.00
566686.31   3301440.77   0.00
569061.63   3299788.56   0.00
575019.16   3300659.48   0.00
576709.26   3299634.31   0.00
573361.21   3298700.19   0.00
571277.42   3297995.69   0.00
569293.74   3296994.88   0.00
567670.08   3294758.04   0.00
571930.24   3299934.91   0.00
573747.70   3301660.76   0.00
563841.51   3300998.58   0.00
569421.90   3297588.26   0.00
567996.72   3300351.54   0.00
567389.90   3297793.08   0.00
568230.10   3299518.02   0.00
570186.48   3297178.27   0.00
570295.00   3301892.56   0.00
571865.94   3296380.23   0.00
564216.53   3301901.59   0.00
571024.41   3300689.91   0.00
567215.68   3292233.53   0.00
572499.25   3300478.21   0.00
570106.13   3295919.76   0.00
567228.78   3298449.79   0.00
567954.70   3302249.28   0.00
576328.71   3301775.25   0.00
576255.62   3296677.77   0.00
569478.83   3299249.50   0.00
568169.79   3297170.47   0.00
568216.58   3305341.61   0.00
572743.87   3302763.33   0.00
570563.21   3297762.46   0.00
572617.75   3304347.14   0.00
565754.90   3306395.72   0.00
565906.49   3297621.44   0.00
565263.86   3300950.44   0.00
570178.84   3303750.25   0.00
572880.28   3296846.91   0.00
570412.17   3294991.86   0.00
571147.57   3298393.03   0.00
568187.75   3300359.02   0.00
569682.32   3299440.05   0.00
569656.15   3302720.70   0.00
571057.00   3294474.76   0.00
570749.81   3295023.64   0.00
570489.66   3303064.36   0.00
571313.77   3296624.29   0.00
570604.31   3296933.52   0.00
572779.72   3294791.05   0.00
574962.97   3298369.23   0.00
570373.45   3298180.12   0.00
568831.24   3300972.54   0.00
563923.51   3301512.10   0.00
571728.81   3299075.58   0.00
570647.51   3302672.92   0.00
574408.93   3298765.22   0.00
570223.32   3294230.68   0.00
565305.56   3301013.16   0.00
565382.30   3299990.82   0.00
577503.92   3302560.83   0.00
571408.07   3301420.00   0.00
571825.41   3297009.95   0.00
571536.43   3302727.16   0.00
572586.91   3295132.61   0.00
568053.89   3297938.87   0.00
568550.45   3303206.81   0.00
564886.56   3302164.38   0.00
572381.99   3300992.35   0.00
566581.84   3291154.86   0.00
569405.42   3305592.39   0.00
572830.71   3296876.21   0.00
567561.47   3299641.48   0.00
573844.37   3298332.43   0.00
571669.01   3301483.91   0.00
577334.40   3298593.45   0.00
564151.28   3302376.55   0.00
567797.02   3304549.56   0.00
569891.16   3296851.27   0.00
571169.58   3296852.17   0.00
569318.68   3301327.53   0.00
576596.62   3302710.21   0.00
566706.01   3297978.55   0.00
571432.20   3301692.39   0.00
566868.34   3300713.12   0.00
568943.14   3298520.07   0.00
572871.15   3304467.41   0.00
561898.72   3305728.76   0.00
570536.33   3302071.50   0.00
567177.59   3303652.37   0.00
570341.11   3304052.53   0.00
565997.17   3295090.89   0.00
569958.35   3301891.93   0.00
573798.87   3296751.06   0.00
565653.49   3297683.21   0.00
574220.54   3298669.80   0.00
567140.25   3303233.31   0.00
567132.00   3303221.45   0.00
567556.56   3298095.79   0.00
575876.10   3300779.59   0.00
570371.79   3302027.49   0.00
562796.99   3298348.21   0.00
569952.07   3293150.78   0.00
567145.18   3304284.21   0.00
566880.76   3302309.93   0.00
568831.76   3301295.53   0.00
568351.91   3300946.44   0.00
568215.29   3297390.32   0.00
568259.77   3301006.68   0.00
567724.49   3305806.74   0.00
570580.96   3304889.28   0.00
573852.40   3295609.49   0.00
571796.21   3302838.17   0.00
568308.98   3299604.82   0.00
564903.84   3296370.56   0.00
569554.30   3302528.63   0.00
569197.16   3303858.31   0.00
571245.35   3301401.35   0.00
566582.84   3303056.21   0.00
566562.03   3299076.91   0.00
567323.55   3302656.05   0.00
571222.77   3298398.53   0.00
574539.98   3302074.79   0.00
572891.66   3308502.90   0.00
570665.32   3301123.24   0.00
573339.76   3303705.87   0.00
566631.00   3297509.88   0.00
568281.82   3296386.65   0.00
575578.23   3298959.17   0.00
571853.44   3300515.72   0.00
570522.64   3298261.18   0.00
571453.63   3293932.36   0.00
566552.33   3307297.28   0.00
572153.77   3305264.25   0.00
569377.65   3301447.22   0.00
575432.31   3301233.53   0.00
572220.14   3301731.41   0.00
572260.01   3300855.62   0.00
568908.46   3294660.37   0.00
569928.75   3298531.90   0.00
568612.86   3298614.41   0.00
567005.36   3296765.07   0.00
570848.19   3297253.48   0.00
577940.32   3299514.39   0.00
570026.11   3299770.74   0.00
570934.85   3302864.48   0.00
577626.83   3298044.46   0.00
568787.80   3297773.21   0.00
568877.46   3305386.15   0.00
566425.33   3299571.21   0.00
562950.64   3301061.75   0.00
573284.47   3307720.42   0.00
570082.77   3298676.11   0.00
569083.02   3304275.33   0.00
567666.93   3298013.97   0.00
567413.07   3306295.20   0.00
567983.50   3296613.34   0.00
571620.08   3302487.61   0.00
571884.01   3297958.17   0.00
571782.32   3304870.22   0.00
567667.54   3305157.40   0.00
567086.43   3300916.37   0.00
568865.08   3299014.25   0.00
573290.82   3299724.64   0.00
571496.60   3297409.98   0.00
575764.37   3300836.43   0.00
574354.81   3300625.84   0.00
568724.15   3293605.68   0.00
567412.74   3299254.76   0.00
564229.65   3302441.28   0.00
569459.60   3296329.66   0.00
567810.09   3300794.58   0.00
573529.41   3301706.95   0.00
576559.81   3302322.04   0.00
570935.75   3299926.30   0.00
565804.95   3300783.43   0.00
569763.40   3304694.28   0.00
573225.36   3300438.01   0.00
569395.53   3298625.43   0.00
568170.06   3298307.01   0.00
573712.08   3301223.31   0.00
564687.79   3296642.89   0.00
568929.20   3296591.67   0.00
579296.39   3302272.93   0.00
570118.17   3299615.61   0.00
564686.52   3299073.22   0.00
574218.94   3306773.71   0.00
572141.24   3295581.07   0.00
572596.44   3297819.82   0.00
576548.71   3297519.21   0.00
569218.70   3298305.60   0.00
574915.47   3299720.95   0.00
570797.89   3297718.37   0.00
564686.10   3296714.84   0.00
572255.37   3304140.67   0.00
567015.41   3294840.72   0.00
568302.13   3299556.98   0.00
571506.26   3303623.24   0.00
571844.84   3299115.26   0.00
576111.35   3301915.66   0.00
565231.54   3298027.89   0.00
567384.83   3295305.42   0.00
571883.94   3301624.01   0.00
576880.25   3301275.95   0.00
569945.09   3298548.15   0.00
578325.63   3302108.00   0.00
568554.12   3300883.09   0.00
577684.79   3299674.86   0.00
568967.81   3292836.09   0.00
566110.43   3304242.72   0.00
570537.68   3305360.88   0.00
567982.93   3299140.31   0.00
569085.65   3297448.21   0.00
569016.08   3296393.10   0.00
568641.16   3303843.54   0.00
572821.86   3309729.30   0.00
565973.60   3300595.40   0.00
568429.28   3302911.54   0.00
571648.77   3299059.18   0.00
576122.75   3303297.11   0.00
576362.07   3296456.39   0.00
574727.84   3300054.80   0.00
574594.78   3301317.12   0.00
573374.93   3299719.20   0.00
576883.97   3295906.14   0.00
568997.32   3296224.63   0.00
572067.06   3293216.48   0.00
573570.07   3298671.68   0.00
574464.13   3297953.96   0.00
564641.57   3296720.09   0.00
570784.74   3301583.32   0.00
575526.26   3297176.92   0.00
569935.40   3306958.86   0.00
572363.42   3301715.17   0.00
572280.78   3292545.96   0.00
569742.11   3301642.78   0.00
573985.27   3302827.61   0.00
569355.14   3299802.82   0.00
569334.17   3300473.71   0.00
571461.40   3301791.10   0.00
575975.38   3301711.26   0.00
570661.73   3301710.84   0.00
568543.72   3299560.66   0.00
574463.21   3296800.31   0.00
568924.01   3293543.69   0.00
570013.30   3300314.90   0.00
573218.56   3300367.83   0.00
573079.12   3304095.48   0.00
567572.36   3297657.27   0.00
574056.12   3296949.31   0.00
569430.97   3303709.49   0.00
566888.44   3301107.59   0.00
574244.63   3298188.49   0.00
571415.23   3301993.31   0.00
568370.39   3297609.03   0.00
566485.03   3301505.69   0.00
569232.05   3294560.85   0.00
567990.55   3297719.81   0.00
573008.27   3304572.16   0.00
576741.30   3300888.64   0.00
563023.53   3299314.98   0.00
571751.04   3299436.03   0.00
562992.35   3297509.30   0.00
566304.30   3302773.29   0.00
572992.23   3302617.70   0.00
567766.12   3304112.58   0.00
569238.27   3296240.26   0.00
570305.08   3297779.42   0.00
566135.68   3300150.23   0.00
570329.18   3299318.99   0.00
566178.92   3296659.47   0.00
572586.69   3301807.39   0.00
567133.32   3302578.69   0.00
572461.71   3302854.30   0.00
568345.07   3301179.41   0.00
572151.95   3303352.15   0.00
570222.96   3300380.53   0.00
570093.43   3303804.74   0.00
574690.09   3306359.73   0.00
566593.74   3292991.66   0.00
566254.12   3301123.96   0.00
568566.07   3299605.39   0.00
567926.86   3294293.62   0.00
568371.28   3298717.71   0.00
562053.92   3305003.57   0.00
568346.50   3297828.93   0.00
571737.01   3303438.12   0.00
563805.74   3300938.92   0.00
571153.67   3299800.27   0.00
572712.63   3304858.43   0.00
570628.20   3298749.26   0.00
576067.70   3300365.08   0.00
566522.71   3303449.79   0.00
569792.41   3302948.04   0.00
566674.23   3299495.36   0.00
568340.10   3301562.99   0.00
570528.82   3300847.08   0.00
570857.23   3292677.82   0.00
569134.86   3302582.93   0.00
572542.64   3298184.63   0.00
565131.39   3298969.55   0.00
570807.93   3296930.51   0.00
575124.93   3292963.83   0.00
569642.06   3303539.54   0.00
574662.96   3299754.16   0.00
565334.65   3299555.38   0.00
566643.68   3307788.90   0.00
568081.30   3301134.40   0.00
563305.26   3301763.56   0.00
573146.61   3298410.87   0.00
571835.69   3306396.45   0.00
565580.02   3294228.68   0.00
574300.15   3302296.29   0.00
569039.23   3298769.74   0.00
563898.69   3297961.92   0.00
572206.99   3300503.85   0.00
567810.03   3299892.74   0.00
570272.17   3302930.33   0.00
568799.43   3297107.91   0.00
565850.51   3300596.14   0.00
573033.94   3299835.13   0.00
567486.21   3300766.50   0.00
571797.62   3299594.77   0.00
568626.07   3306835.71   0.00
574977.85   3304801.02   0.00
568557.73   3299309.93   0.00
570057.51   3298214.56   0.00
571036.92   3299636.42   0.00
574722.63   3300674.08   0.00
576926.63   3298973.54   0.00
566207.89   3296821.54   0.00
569931.90   3309339.45   0.00
570407.73   3296854.17   0.00
575387.28   3302873.40   0.00
574840.46   3297981.64   0.00
567526.57   3305172.52   0.00
566250.68   3300725.89   0.00
571598.26   3302687.91   0.00
574190.75   3303344.72   0.00
571822.55   3295771.28   0.00
571246.27   3302528.49   0.00
569117.79   3298897.68   0.00
572594.73   3305455.16   0.00
565774.53   3300634.53   0.00
572488.51   3293680.72   0.00
573116.70   3299382.88   0.00
570050.53   3301404.18   0.00
567088.84   3299058.64   0.00
563955.50   3296220.16   0.00
567848.54   3297056.23   0.00
577438.72   3299404.27   0.00
571185.34   3299264.42   0.00
575045.25   3299608.74   0.00
570384.73   3304404.88   0.00
567715.90   3295143.34   0.00
566564.93   3297795.88   0.00
570611.40   3296390.81   0.00
571997.04   3307316.91   0.00
565372.67   3297963.53   0.00
570610.51   3302803.77   0.00
568380.30   3301601.44   0.00
567417.34   3305033.40   0.00
570823.54   3301523.50   0.00
573532.50   3297800.86   0.00
572616.11   3300361.56   0.00
574602.95   3305914.92   0.00
567918.26   3295361.52   0.00
566582.07   3298452.31   0.00
573353.88   3297054.69   0.00
567882.21   3300309.52   0.00
563307.37   3303432.88   0.00
565254.80   3301722.31   0.00
562031.28   3303245.77   0.00
574145.60   3304873.88   0.00
573868.97   3298209.64   0.00
567766.82   3299063.03   0.00
573146.18   3298040.41   0.00
566582.19   3304447.58   0.00
568456.11   3293286.46   0.00
566686.36   3301198.47   0.00
569635.93   3296609.16   0.00
570813.40   3297747.92   0.00
567011.80   3299133.10   0.00
572632.62   3296326.28   0.00
574489.31   3297874.35   0.00
564718.86   3301326.32   0.00
566111.03   3309281.24   0.00
571366.36   3299469.21   0.00
563938.10   3302885.05   0.00
568742.91   3300554.13   0.00
571385.88   3296569.53   0.00
564059.40   3297473.61   0.00
569976.01   3299929.23   0.00
567375.39   3300331.46   0.00
575009.50   3292025.73   0.00
573909.76   3302121.86   0.00
568813.05   3300906.05   0.00
571545.96   3300995.58   0.00
566611.99   3294345.17   0.00
569202.86   3302339.80   0.00
572443.77   3302833.92   0.00
573072.00   3302245.84   0.00
572066.41   3298326.64   0.00
572238.31   3301326.31   0.00
572045.88   3303115.52   0.00
566163.63   3304569.55   0.00
573611.69   3304255.51   0.00
571115.96   3299200.06   0.00
566859.75   3298470.25   0.00
568246.39   3301112.09   0.00
564412.26   3295600.53   0.00
573082.10   3294755.98   0.00
570895.12   3306020.20   0.00
567899.78   3296742.50   0.00
572019.14   3295227.55   0.00
574004.92   3297711.04   0.00
574072.41   3304612.94   0.00
569238.10   3302872.89   0.00
566727.92   3299460.46   0.00
571078.46   3300074.84   0.00
568020.40   3293656.35   0.00
566860.56   3301209.77   0.00
568036.96   3303626.51   0.00
572419.70   3296501.21   0.00
569530.59   3297870.41   0.00
570990.55   3301277.15   0.00
569736.60   3296245.45   0.00
574506.89   3298506.46   0.00
569574.30   3299956.12   0.00
571015.98   3301769.65   0.00
568326.16   3302351.77   0.00
566524.30   3304477.62   0.00
568191.26   3301409.01   0.00
570356.97   3302422.69   0.00
569950.85   3297966.33   0.00
570792.67   3300394.95   0.00
571627.39   3299381.44   0.00
571953.55   3293571.43   0.00
568792.48   3295391.38   0.00
564025.05   3295374.06   0.00
573523.31   3301264.36   0.00
571454.97   3296502.55   0.00
575235.40   3300472.83   0.00
571212.60   3297010.09   0.00
566475.09   3301481.16   0.00
570793.14   3291312.96   0.00
573128.05   3295138.19   0.00
573596.38   3299023.45   0.00
569429.61   3300866.95   0.00
569641.73   3304367.26   0.00
571528.51   3305388.25   0.00
573565.47   3302074.17   0.00
572201.57   3297809.70   0.00
571806.20   3302503.34   0.00
569266.60   3296141.06   0.00
572800.75   3303981.84   0.00
571505.25   3294823.38   0.00
565296.63   3299626.75   0.00
564723.50   3301920.76   0.00
568221.37   3300792.80   0.00
565570.95   3301158.64   0.00
568546.94   3299872.43   0.00
564118.31   3302429.79   0.00
568010.59   3307216.09   0.00
566512.19   3300133.26   0.00
571332.85   3299264.10   0.00
568552.44   3299953.72   0.00
564712.62   3299401.73   0.00
561699.32   3302211.54   0.00
572135.02   3296016.98   0.00
572223.98   3298641.21   0.00
575278.37   3298625.28   0.00
566699.03   3295585.19   0.00
569368.63   3300765.42   0.00
566669.36   3298048.14   0.00
567429.25   3300858.44   0.00
568809.39   3301029.69   0.00
569405.96   3301473.34   0.00
568458.23   3301270.15   0.00
571700.52   3298835.63   0.00
567585.18   3297364.94   0.00
568728.42   3303316.77   0.00
572009.14   3300764.98   0.00
574793.00   3303102.79   0.00
568361.32   3299725.24   0.00
569521.41   3301376.18   0.00
572448.66   3302461.44   0.00
570722.11   3296294.66   0.00
573576.92   3300576.17   0.00
570119.39   3295164.84   0.00
571774.25   3304660.08   0.00
574279.25   3298728.45   0.00
569612.30   3301478.76   0.00
569988.76   3300201.98   0.00
571575.86   3297334.43   0.00
571588.71   3296036.13   0.00
572455.10   3295781.25   0.00
565917.32   3293358.68   0.00
573142.33   3299385.71   0.00
569793.53   3297962.73   0.00
570650.08   3297764.60   0.00
571372.74   3297653.29   0.00
568879.35   3300499.68   0.00
572782.26   3294724.98   0.00
574307.33   3297690.17   0.00
571377.86   3301599.11   0.00
568278.32   3299713.93   0.00
572266.09   3297561.65   0.00
569039.30   3301218.13   0.00
569024.08   3302502.40   0.00
566657.98   3297390.10   0.00
571098.93   3303635.76   0.00
570010.30   3300069.62   0.00
575255.43   3306177.46   0.00
573571.76   3299512.32   0.00
570026.30   3305402.85   0.00
571842.39   3301081.93   0.00
573531.13   3306583.91   0.00
568924.98   3294043.60   0.00
570928.76   3306984.07   0.00
571368.61   3295720.53   0.00
568655.32   3301703.56   0.00
574103.76   3297677.11   0.00
570380.20   3298713.91   0.00
569567.52   3300439.42   0.00
570244.09   3298750.95   0.00
576633.42   3294343.37   0.00
570970.83   3302020.42   0.00
567598.21   3300170.95   0.00
572748.43   3299093.30   0.00
568651.74   3295581.21   0.00
565528.66   3300467.00   0.00
568800.89   3298326.93   0.00
563333.25   3301082.46   0.00
575185.45   3298153.89   0.00
566062.16   3303918.08   0.00
569947.81   3302331.97   0.00
575159.67   3297462.24   0.00
577508.15   3299911.23   0.00
564997.40   3300441.10   0.00
569930.35   3298413.08   0.00
575388.08   3297847.53   0.00
573193.01   3301425.86   0.00
567993.88   3303722.50   0.00
571422.24   3299725.24   0.00
566910.24   3299244.14   0.00
568714.21   3303030.30   0.00
570799.43   3299471.71   0.00
577982.08   3297807.95   0.00
568072.67   3302050.18   0.00
565129.03   3300661.31   0.00
573933.85   3299814.66   0.00
566987.64   3293046.76   0.00
574751.81   3301669.09   0.00
565384.23   3298473.49   0.00
572250.69   3301674.48   0.00
571161.44   3307613.03   0.00
566208.80   3297849.07   0.00
571561.63   3298137.78   0.00
565960.18   3299818.83   0.00
569985.16   3300624.38   0.00
569542.72   3298052.65   0.00
564035.48   3298473.86   0.00
568032.73   3293306.03   0.00
569311.74   3298931.14   0.00
565416.57   3302324.00   0.00
569940.94   3302968.94   0.00
572823.56   3301496.85   0.00
571788.14   3300910.06   0.00
566564.72   3302714.61   0.00
566553.87   3300997.52   0.00
574232.29   3300420.12   0.00
572190.11   3298280.64   0.00
571184.96   3301710.14   0.00
568760.11   3307631.60   0.00
571016.93   3300475.04   0.00
567159.32   3301720.52   0.00
574883.49   3305992.93   0.00
569648.40   3300487.37   0.00
573528.55   3300333.25   0.00
569519.33   3299341.10   0.00
569992.58   3301276.05   0.00
569777.49   3302980.56   0.00
567869.70   3302620.59   0.00
567521.42   3297471.11   0.00
567918.40   3300180.31   0.00
570164.44   3297747.95   0.00
563095.73   3297020.03   0.00
574228.77   3299479.72   0.00
567164.64   3297729.53   0.00
568271.48   3295227.71   0.00
566424.69   3298878.82   0.00
575477.51   3290045.11   0.00
572683.45   3301560.99   0.00
565461.02   3301250.05   0.00
577453.50   3304072.48   0.00
570493.13   3304572.03   0.00
570747.76   3301412.68   0.00
565612.47   3297415.42   0.00
572527.77   3300476.90   0.00
564050.72   3305585.10   0.00
570983.41   3302253.87   0.00
569006.24   3305016.89   0.00
567741.85   3295325.80   0.00
568740.69   3296846.90   0.00
566465.27   3303721.76   0.00
569484.56   3295269.79   0.00
564491.37   3301796.13   0.00
566732.67   3295196.33   0.00
565108.91   3302072.11   0.00
573189.39   3294067.55   0.00
575019.65   3297916.16   0.00
572685.00   3297625.75   0.00
573474.03   3301657.75   0.00
571109.99   3302743.23   0.00
573878.96   3302955.58   0.00
572245.45   3297020.53   0.00
565753.26   3295427.49   0.00
571121.76   3296955.76   0.00
561400.57   3297951.29   0.00
571324.36   3301440.37   0.00
572112.13   3294235.84   0.00
570289.64   3296329.37   0.00
572198.47   3297099.94   0.00
569782.03   3300166.25   0.00
572070.09   3299693.31   0.00
567876.92   3301652.18   0.00
565160.22   3297840.58   0.00
568732.94   3302070.23   0.00
569984.97   3295709.16   0.00
573744.68   3303771.61   0.00
566292.70   3300297.39   0.00
575598.74   3299237.74   0.00
572842.17   3302237.10   0.00
565320.33   3301731.37   0.00
571750.36   3297431.74   0.00
572195.55   3301022.22   0.00
575240.49   3299852.33   0.00
576457.46   3300291.50   0.00
564254.61   3297998.45   0.00
563625.71   3301942.83   0.00
568385.49   3299163.97   0.00
572104.59   3298228.28   0.00
568128.43   3298677.57   0.00
572411.19   3301118.54   0.00
570940.42   3305016.89   0.00
566206.74   3298781.18   0.00
570048.47   3301731.21   0.00
579866.75   3296487.23   0.00
566026.77   3298487.36   0.00
568118.54   3298475.18   0.00
565427.22   3292859.45   0.00
572957.72   3300803.20   0.00
570706.77   3298281.37   0.00
566722.56   3301745.36   0.00
572529.12   3297771.72   0.00
567385.56   3301802.44   0.00
564026.62   3303946.18   0.00
568897.70   3299955.04   0.00
566752.52   3296498.86   0.00
565208.14   3298401.82   0.00
566454.22   3306236.00   0.00
569292.18   3300048.07   0.00
568015.11   3304262.55   0.00
573337.24   3299314.65   0.00
570492.04   3299902.17   0.00
574039.89   3297265.33   0.00
560739.62   3301011.26   0.00
573324.99   3301924.01   0.00
569144.13   3298246.01   0.00
569376.84   3304015.64   0.00
565484.73   3299800.70   0.00
565476.05   3294824.48   0.00
574510.29   3296668.87   0.00
575034.61   3297585.56   0.00
574321.62   3296332.17   0.00
571927.53   3295279.66   0.00
568817.64   3302227.97   0.00
570283.18   3304376.11   0.00
566752.35   3300251.42   0.00
573519.20   3302921.03   0.00
573668.52   3294448.20   0.00
565751.00   3302021.80   0.00
567384.53   3301977.58   0.00
572737.02   3305954.29   0.00
567383.20   3298977.24   0.00
568867.07   3302596.16   0.00
571292.14   3294714.39   0.00
570221.32   3301894.29   0.00
567574.50   3305987.06   0.00
570059.88   3297887.86   0.00
571949.41   3299448.31   0.00
572632.96   3297742.49   0.00
572523.01   3301444.26   0.00
571755.53   3293268.04   0.00
569590.26   3299678.79   0.00
568211.76   3298237.44   0.00
566165.73   3297605.74   0.00
569471.59   3302568.33   0.00
568709.83   3304128.46   0.00
575714.06   3301048.49   0.00
569569.07   3295449.48   0.00
568058.69   3303902.91   0.00
566671.71   3303240.38   0.00
565289.27   3298973.10   0.00
572301.92   3296094.29   0.00
575123.76   3298202.91   0.00
568367.10   3295566.99   0.00
570761.45   3296452.69   0.00
563982.97   3298193.66   0.00
569128.47   3301296.22   0.00
568551.50   3302803.95   0.00
567443.19   3299918.32   0.00
564911.46   3299817.29   0.00
568309.98   3299166.19   0.00
567981.83   3296577.71   0.00
563601.18   3300470.06   0.00
574728.02   3292243.08   0.00
569988.00   3302536.65   0.00
572435.09   3295909.03   0.00
565908.10   3299541.50   0.00
568072.32   3302749.66   0.00
567582.19   3300710.69   0.00
564876.82   3296426.56   0.00
572480.97   3294313.39   0.00
574131.35   3301292.32   0.00
564066.03   3297060.46   0.00
564079.70   3302562.68   0.00
565098.18   3304872.01   0.00
577951.88   3298658.71   0.00
575833.09   3300358.61   0.00
571532.62   3297143.49   0.00
566528.85   3298111.79   0.00
567532.74   3297604.17   0.00
563516.50   3300499.69   0.00
574610.05   3301233.90   0.00
568524.89   3300099.26   0.00
567418.37   3302963.80   0.00
573290.35   3294435.88   0.00
576623.47   3301942.18   0.00
573935.99   3301568.24   0.00
564954.78   3295989.26   0.00
568543.06   3299437.55   0.00
572837.12   3299401.60   0.00
570959.22   3297645.38   0.00
567659.00   3299616.81   0.00
568271.90   3302756.70   0.00
567990.09   3298800.36   0.00
572098.87   3290322.09   0.00
575480.40   3302896.89   0.00
563928.88   3298794.93   0.00
574113.80   3300216.53   0.00
566520.54   3295690.70   0.00
568646.03   3300414.55   0.00
574543.34   3301031.74   0.00
572972.54   3302861.53   0.00
568850.28   3298816.34   0.00
566567.99   3300583.47   0.00
570141.22   3299673.05   0.00
573964.67   3298717.84   0.00
573878.73   3302660.67   0.00
570441.93   3300209.92   0.00
568489.15   3296428.24   0.00
568621.86   3298251.29   0.00
568859.34   3292560.46   0.00
566887.91   3301826.38   0.00
566460.37   3299131.53   0.00
568220.69   3297919.20   0.00
568851.11   3303157.98   0.00
573239.82   3306157.30   0.00
568145.80   3299291.12   0.00
573252.85   3296750.01   0.00
574118.43   3299527.71   0.00
574437.28   3295416.68   0.00
569808.11   3298985.55   0.00
567531.91   3299969.77   0.00
569965.26   3292646.66   0.00
572209.75   3302838.87   0.00
562761.04   3298286.81   0.00
567312.08   3296524.69   0.00
567287.00   3303531.15   0.00
570558.34   3299367.18   0.00
564971.37   3296953.79   0.00
567588.97   3299860.79   0.00
574093.76   3296777.78   0.00
570964.45   3296562.63   0.00
566157.32   3298503.59   0.00
569108.57   3300409.17   0.00
575646.53   3300067.61   0.00
572147.79   3295392.48   0.00
564035.57   3301615.86   0.00
566221.96   3307300.50   0.00
572544.63   3298704.11   0.00
570019.97   3299629.59   0.00
568603.73   3304000.06   0.00
566652.40   3304441.83   0.00
563271.36   3301372.88   0.00
567035.56   3294205.05   0.00
573058.32   3299885.37   0.00
568087.28   3301087.27   0.00
570640.71   3307587.83   0.00
572592.90   3301130.99   0.00
571374.13   3297727.08   0.00
572304.66   3305776.64   0.00
571875.74   3297280.57   0.00
566398.89   3301001.20   0.00
573772.12   3298623.23   0.00
568953.27   3304079.16   0.00
569774.38   3305025.85   0.00
577389.24   3300115.07   0.00
568877.24   3296358.72   0.00
565526.02   3305518.08   0.00
568897.10   3300464.58   0.00
571975.20   3296913.41   0.00
570862.86   3300706.47   0.00
572400.10   3298827.38   0.00
574686.30   3301522.64   0.00
576039.71   3298944.84   0.00
569014.41   3299332.05   0.00
573159.55   3300589.13   0.00
566378.99   3297128.13   0.00
564755.25   3304426.07   0.00
567990.60   3306184.92   0.00
569478.52   3300628.39   0.00
572493.47   3301149.22   0.00
570326.95   3302309.77   0.00
569014.90   3303684.16   0.00
572704.66   3301717.50   0.00
574970.01   3304980.36   0.00
560537.54   3296922.02   0.00
575584.08   3300431.96   0.00
570245.61   3302253.95   0.00
571826.45   3302962.78   0.00
565328.95   3304435.41   0.00
571357.48   3302761.07   0.00
573962.94   3299165.13   0.00
564894.44   3291805.50   0.00
572352.71   3302903.01   0.00
566591.28   3297532.84   0.00
569558.87   3303548.03   0.00
573240.43   3301616.88   0.00
563858.89   3295835.90   0.00
567069.36   3307273.13   0.00
567835.83   3299281.79   0.00
569417.53   3301926.01   0.00
572537.05   3298661.48   0.00
574505.99   3296277.84   0.00
575408.42   3302597.25   0.00
570894.76   3302310.46   0.00
567032.73   3299401.57   0.00
570674.37   3297958.29   0.00
576072.68   3298108.60   0.00
566246.34   3300580.37   0.00
575111.21   3298119.75   0.00
568708.64   3298066.96   0.00
575414.86   3300607.09   0.00
572146.57   3299476.27   0.00
568191.77   3300171.99   0.00
571807.01   3300448.31   0.00
575770.23   3304419.77   0.00
567857.67   3294475.26   0.00
564593.72   3306545.39   0.00
568018.95   3298888.20   0.00
569059.23   3297860.59   0.00
572460.94   3308107.70   0.00
567651.38   3295121.00   0.00
570036.89   3296365.03   0.00
575183.50   3299667.63   0.00
566499.80   3302205.26   0.00
569169.65   3300306.27   0.00
571592.04   3298003.76   0.00
569565.18   3297325.39   0.00
566941.70   3305686.39   0.00
570030.17   3296840.96   0.00
571264.59   3305263.83   0.00
569927.76   3305510.16   0.00
564142.01   3301737.05   0.00
571272.87   3301374.21   0.00
572642.67   3301547.57   0.00
570947.22   3300854.90   0.00
573715.39   3297239.58   0.00
571268.34   3299854.65   0.00
569069.74   3299935.20   0.00
567705.07   3303306.48   0.00
572903.86   3301957.96   0.00
565753.80   3299984.05   0.00
573284.45   3294761.29   0.00
565756.73   3302406.67   0.00
566354.70   3305576.03   0.00
570414.98   3300057.95   0.00
571586.62   3298199.58   0.00
576488.96   3301122.76   0.00
577159.16   3301023.74   0.00
576247.14   3295153.73   0.00
569719.91   3301546.40   0.00
566236.79   3300065.68   0.00
573482.71   3300949.11   0.00
566217.51   3296041.86   0.00
563360.72   3300280.55   0.00
567270.91   3300237.43   0.00
573434.85   3295622.16   0.00
570180.49   3301568.25   0.00
570865.36   3299889.90   0.00
570421.65   3306646.75   0.00
570828.89   3296560.40   0.00
568843.52   3296666.08   0.00
565109.18   3296516.37   0.00
568717.75   3301160.85   0.00
571349.82   3296999.29   0.00
566453.90   3302331.49   0.00
571177.77   3295943.60   0.00
570999.36   3299027.77   0.00
566498.74   3301985.56   0.00
570065.65   3300274.42   0.00
568911.03   3297089.44   0.00
569396.43   3299395.46   0.00
568346.24   3303038.07   0.00
570541.41   3297141.40   0.00
569182.49   3301138.41   0.00
576022.40   3302625.42   0.00
568615.15   3301350.57   0.00
570764.78   3300358.50   0.00
570006.70   3304035.99   0.00
573009.09   3300335.27   0.00
565734.01   3300062.66   0.00
571782.06   3301726.60   0.00
569326.41   3296580.73   0.00
570349.55   3302848.37   0.00
570032.68   3298998.85   0.00
571153.11   3296383.59   0.00
571819.85   3305486.12   0.00
572935.76   3295375.78   0.00
565195.38   3293868.09   0.00
567679.01   3301103.46   0.00
569214.83   3296259.20   0.00
573032.46   3299033.46   0.00
564664.77   3304350.33   0.00
571641.46   3297814.17   0.00
571451.07   3299626.34   0.00
572984.27   3300902.40   0.00
572512.06   3301685.47   0.00
567669.19   3305715.44   0.00
571817.42   3298241.29   0.00
570465.31   3298956.36   0.00
566404.81   3299676.77   0.00
568778.75   3294709.90   0.00
564910.55   3302376.62   0.00
569300.09   3299285.21   0.00
567332.62   3299389.87   0.00
573449.56   3298553.57   0.00
573160.72   3299709.36   0.00
570629.59   3302389.50   0.00
566264.15   3300918.66   0.00
569641.26   3301185.82   0.00
572252.86   3305242.57   0.00
568931.41   3299529.13   0.00
574962.08   3291794.36   0.00
571640.80   3297762.84   0.00
570499.85   3300817.85   0.00
560185.10   3295513.39   0.00
570411.41   3303235.61   0.00
568760.38   3294745.04   0.00
564644.59   3297370.89   0.00
570402.50   3298281.30   0.00
569867.41   3303489.74   0.00
569184.59   3295829.89   0.00
569454.22   3292715.06   0.00
572189.71   3303477.42   0.00
570378.11   3301663.23   0.00
579585.46   3301804.79   0.00
570169.80   3304184.31   0.00
576039.47   3302302.67   0.00
572483.34   3296845.63   0.00
569084.40   3300889.70   0.00
572164.17   3306778.58   0.00
568290.95   3303052.43   0.00
563615.20   3302656.56   0.00
571881.76   3302124.05   0.00
572701.14   3304012.52   0.00
560073.78   3301395.77   0.00
571848.48   3301130.53   0.00
564499.79   3295799.70   0.00
575285.63   3306850.53   0.00
573672.49   3297772.86   0.00
570787.61   3299489.15   0.00
565321.46   3296718.25   0.00
568756.96   3291471.79   0.00
569449.99   3294165.72   0.00
566219.54   3296723.80   0.00
568761.54   3298106.09   0.00
571387.91   3300300.58   0.00
567983.93   3294084.13   0.00
571646.14   3303462.95   0.00
567681.42   3303342.03   0.00
569290.32   3294383.88   0.00
572313.29   3297346.16   0.00
569725.73   3297044.54   0.00
568847.37   3302350.85   0.00
570636.82   3294802.95   0.00
567174.46   3296915.22   0.00
563018.11   3301035.56   0.00
570556.65   3299778.82   0.00
570003.12   3298688.85   0.00
568410.78   3302155.82   0.00
571861.94   3297257.56   0.00
571215.11   3302454.49   0.00
571226.69   3299519.61   0.00
565409.45   3295838.38   0.00
565356.84   3297145.78   0.00
571242.02   3298259.40   0.00
573208.29   3295721.67   0.00
572042.90   3298313.92   0.00
567430.67   3303307.55   0.00
569377.89   3294907.97   0.00
563049.51   3297923.63   0.00
565552.27   3297878.10   0.00
570271.83   3302664.14   0.00
569998.52   3294940.82   0.00
572727.79   3296020.76   0.00
573593.41   3301291.78   0.00
574696.34   3302860.26   0.00
570915.41   3302950.20   0.00
568594.94   3297984.58   0.00
577499.56   3295594.12   0.00
571837.89   3302791.60   0.00
566452.86   3302864.61   0.00
565209.67   3300850.46   0.00
572553.70   3297766.83   0.00
563034.48   3298513.50   0.00
573611.66   3301676.58   0.00
572851.44   3303882.32   0.00
569590.37   3299433.55   0.00
573736.97   3304862.72   0.00
568673.01   3300362.56   0.00
573687.51   3306020.53   0.00
569580.79   3303596.41   0.00
569612.34   3297256.40   0.00
565439.00   3303243.61   0.00
568075.82   3300151.75   0.00
575736.83   3299080.13   0.00
577370.77   3302044.47   0.00
569154.45   3299253.75   0.00
569947.18   3295510.42   0.00
567290.55   3298306.90   0.00
568501.84   3296720.18   0.00
572432.02   3298897.42   0.00
570579.52   3301151.01   0.00
572418.55   3302861.21   0.00
571013.94   3304855.43   0.00
573077.15   3298720.55   0.00
572700.66   3297062.65   0.00
574381.49   3304958.15   0.00
566998.05   3298306.31   0.00
566057.94   3299677.49   0.00
567241.74   3301077.32   0.00
569637.79   3297317.65   0.00
572431.49   3300823.71   0.00
567755.68   3305319.03   0.00
572467.79   3300265.06   0.00
566685.03   3304123.64   0.00
569928.02   3299718.65   0.00
571251.22   3300910.64   0.00
569809.37   3298676.89   0.00
573882.69   3301670.89   0.00
570786.53   3303590.24   0.00
564952.89   3294654.17   0.00
576799.48   3298037.97   0.00
566307.75   3298438.07   0.00
569134.71   3292714.69   0.00
568422.06   3299377.79   0.00
571902.16   3300676.97   0.00
573011.11   3294354.21   0.00
565896.82   3302305.29   0.00
567575.53   3298111.15   0.00
573256.23   3296040.48   0.00
572301.83   3306607.92   0.00
568094.79   3298432.84   0.00
575318.00   3304385.55   0.00
569846.66   3300077.26   0.00
572643.56   3304458.73   0.00
572537.69   3303423.02   0.00
567189.97   3299319.86   0.00
574847.86   3309816.51   0.00
569002.26   3299948.71   0.00
567694.57   3296745.29   0.00
567027.28   3301666.37   0.00
573616.64   3300731.74   0.00
567413.71   3307829.45   0.00
571042.03   3299711.30   0.00
570947.99   3301477.09   0.00
570556.38   3294891.00   0.00
565866.09   3299751.72   0.00
571210.06   3301004.35   0.00
572291.66   3298305.67   0.00
570109.36   3300647.50   0.00
569520.42   3300825.65   0.00
567647.38   3299669.56   0.00
567822.10   3300810.40   0.00
570247.53   3299003.52   0.00
568301.95   3301855.06   0.00
570210.76   3305032.04   0.00
574460.75   3297350.89   0.00
566918.41   3299203.93   0.00
568869.51   3302733.00   0.00
563968.24   3302484.87   0.00
569613.08   3300350.40   0.00
571572.29   3299837.62   0.00
566685.66   3302903.60   0.00
574998.12   3299034.65   0.00
567474.88   3296515.73   0.00
569458.83   3299035.85   0.00
568607.09   3303687.85   0.00
569051.09   3298159.51   0.00
573427.76   3297494.73   0.00
563630.21   3296111.27   0.00
569838.19   3303000.42   0.00
569248.71   3296753.56   0.00
566355.84   3299806.44   0.00
569152.95   3300235.83   0.00
568601.48   3295139.50   0.00
569909.88   3301017.63   0.00
568243.49   3295455.88   0.00
577508.63   3302667.31   0.00
571991.14   3296542.46   0.00
569399.05   3301980.01   0.00
563938.58   3304716.24   0.00
569228.50   3301251.23   0.00
574821.64   3305948.29   0.00
574849.13   3300378.31   0.00
572342.46   3300392.68   0.00
572487.34   3300664.02   0.00
563390.80   3294036.42   0.00
567416.54   3304531.06   0.00
572313.55   3299094.90   0.00
570555.03   3297789.87   0.00
574168.02   3298610.44   0.00
569225.08   3296958.49   0.00
573060.43   3301748.18   0.00
565650.08   3298787.19   0.00
573472.89   3300641.03   0.00
567800.51   3300583.28   0.00
566983.60   3300372.25   0.00
565954.21   3298325.51   0.00
569562.90   3306275.35   0.00
572563.02   3299678.68   0.00
570352.09   3300507.60   0.00
577219.05   3297893.11   0.00
570554.55   3297497.11   0.00
568711.05   3298477.77   0.00
576041.39   3296936.97   0.00
568835.30   3298226.51   0.00
572538.27   3297392.98   0.00
572974.49   3299879.69   0.00
570742.06   3306926.96   0.00
569309.54   3294124.23   0.00
573086.02   3301554.55   0.00
566329.84   3300332.59   0.00
564368.90   3300718.46   0.00
561168.35   3293493.61   0.00
568706.02   3302613.79   0.00
567991.45   3294432.80   0.00
571411.07   3294879.57   0.00
568738.58   3297889.77   0.00
573628.23   3295185.49   0.00
568996.48   3297858.84   0.00
572337.33   3303050.08   0.00
572482.60   3297274.77   0.00
568844.03   3297214.85   0.00
568325.90   3304490.40   0.00
565626.28   3300972.01   0.00
572451.64   3301262.69   0.00
566760.39   3297290.17   0.00
566168.73   3302338.34   0.00
568738.05   3307112.92   0.00
568976.44   3299754.29   0.00
570642.14   3296962.41   0.00
572396.17   3303197.30   0.00
567762.52   3298613.49   0.00
576303.72   3303145.28   0.00
573118.94   3300475.02   0.00
567594.19   3302974.12   0.00
569210.26   3299376.10   0.00
571487.62   3297184.68   0.00
571852.66   3300293.26   0.00
566378.41   3307186.83   0.00
572593.13   3303549.16   0.00
578849.49   3303507.10   0.00
570102.73   3292615.54   0.00
568393.26   3302112.08   0.00
568323.07   3304989.81   0.00
575690.06   3302125.85   0.00
568847.48   3297468.06   0.00
568600.34   3296656.37   0.00
569613.75   3305218.35   0.00
576761.84   3301147.22   0.00
569253.39   3300016.32   0.00
569559.31   3297374.61   0.00
569252.73   3296678.26   0.00
568186.07   3295527.25   0.00
572452.24   3298126.60   0.00
573445.26   3303516.87   0.00
566129.97   3303360.63   0.00
570230.91   3297349.50   0.00
564520.14   3301367.07   0.00
571300.23   3295504.30   0.00
574518.74   3297776.25   0.00
568367.73   3303651.47   0.00
567695.58   3305000.32   0.00
570174.19   3299529.04   0.00
565479.50   3299722.92   0.00
561921.75   3297920.03   0.00
569942.26   3299532.16   0.00
569873.73   3303780.60   0.00
570528.77   3306341.84   0.00
569899.14   3303316.83   0.00
564636.26   3295804.94   0.00
564249.25   3304852.39   0.00
571267.04   3297721.11   0.00
567989.74   3296901.37   0.00
570529.68   3301406.73   0.00
570326.57   3307215.43   0.00
568962.68   3303905.54   0.00
567646.62   3303394.50   0.00
575313.10   3298603.54   0.00
566465.29   3296432.77   0.00
569131.85   3300346.73   0.00
569726.26   3297289.67   0.00
573221.92   3298321.39   0.00
567309.62   3298430.35   0.00
569473.76   3298351.53   0.00
566041.18   3294761.05   0.00
574294.67   3300894.10   0.00
572474.12   3296732.69   0.00
567241.41   3301195.88   0.00
567328.98   3295496.02   0.00
573381.19   3301129.54   0.00
570258.87   3297753.08   0.00
567819.38   3295376.16   0.00
574851.82   3298480.14   0.00
566960.20   3295962.73   0.00
573319.97   3298185.83   0.00
572373.87   3308565.07   0.00
571052.30   3300612.26   0.00
567725.95   3294298.14   0.00
575928.34   3298803.01   0.00
568021.73   3297658.44   0.00
571339.77   3296717.19   0.00
568749.86   3298581.05   0.00
566850.41   3295983.38   0.00
566963.59   3297660.40   0.00
568317.61   3298832.16   0.00
561526.59   3302182.81   0.00
561341.28   3307227.55   0.00
571736.12   3308930.77   0.00
566972.16   3300964.61   0.00
567889.01   3299143.15   0.00
571717.18   3297936.08   0.00
564896.86   3296175.49   0.00
569752.37   3293192.83   0.00
576417.86   3302663.35   0.00
566047.86   3294864.23   0.00
568449.41   3299594.19   0.00
567421.67   3302265.81   0.00
568088.16   3299680.21   0.00
570663.97   3303324.25   0.00
572383.65   3303969.28   0.00
570195.59   3297487.63   0.00
566156.14   3306267.94   0.00
567725.85   3295761.73   0.00
567653.53   3295495.45   0.00
577368.81   3299868.59   0.00
568925.97   3304031.39   0.00
572405.36   3297481.06   0.00
574506.27   3300361.78   0.00
569039.08   3306463.94   0.00
563356.76   3298824.69   0.00
565385.18   3299796.10   0.00
573281.28   3299412.94   0.00
568791.96   3300709.21   0.00
566922.93   3301039.01   0.00
570511.12   3297830.87   0.00
564741.61   3301576.69   0.00
565577.32   3297798.92   0.00
572976.59   3304785.32   0.00
574723.76   3298891.47   0.00
576294.50   3290459.52   0.00
571998.32   3304108.80   0.00
574379.12   3296669.74   0.00
572276.18   3299671.88   0.00
571472.11   3301801.28   0.00
567708.46   3298224.28   0.00
576846.88   3299251.91   0.00
565251.62   3299047.03   0.00
573648.49   3300938.85   0.00
572307.66   3301489.29   0.00
570588.88   3304652.25   0.00
569034.95   3297711.90   0.00
572247.91   3305347.06   0.00
572937.58   3297483.86   0.00
564750.28   3303344.20   0.00
571198.85   3298827.74   0.00
573363.19   3304506.30   0.00
572658.15   3298574.75   0.00
570131.32   3301385.84   0.00
568299.01   3300330.12   0.00
566248.43   3301325.56   0.00
571745.74   3295226.02   0.00
573484.41   3297827.02   0.00
569807.78   3301704.48   0.00
575435.30   3296595.67   0.00
570275.38   3302998.44   0.00
569598.71   3299570.03   0.00
567374.87   3303632.25   0.00
570073.77   3295401.49   0.00
566138.26   3299374.11   0.00
571513.72   3302416.69   0.00
573876.31   3298827.57   0.00
576440.28   3294008.89   0.00
566711.27   3293384.06   0.00
567991.12   3299361.94   0.00
571444.31   3292232.54   0.00
571907.10   3299370.11   0.00
573619.76   3302260.34   0.00
567427.20   3296058.40   0.00
569211.43   3296210.92   0.00
571500.84   3299084.62   0.00
573243.68   3292240.71   0.00
570962.02   3298837.15   0.00
570730.96   3299746.04   0.00
570438.66   3299170.52   0.00
568928.83   3292171.80   0.00
572897.66   3304058.48   0.00
569265.21   3303428.42   0.00
567486.50   3298762.54   0.00
565506.61   3297667.46   0.00
568144.73   3302506.23   0.00
572848.50   3299489.23   0.00
570630.68   3302754.03   0.00
571529.09   3305125.04   0.00
570089.98   3303068.51   0.00
573797.02   3296310.21   0.00
571433.95   3303216.89   0.00
569598.25   3298592.06   0.00
568102.43   3299292.51   0.00
565495.12   3296872.37   0.00
573387.65   3301552.53   0.00
569566.74   3299526.26   0.00
573113.68   3295581.76   0.00
571909.97   3305592.09   0.00
568936.94   3299211.75   0.00
565156.10   3299044.12   0.00
573360.31   3298123.66   0.00
571945.70   3306848.32   0.00
570166.78   3300210.20   0.00
574210.56   3298011.56   0.00
567659.72   3302687.14   0.00
573502.25   3302231.78   0.00
569160.45   3297468.39   0.00
573967.79   3301865.76   0.00
573355.39   3303801.85   0.00
571209.05   3296208.37   0.00
571782.48   3296656.72   0.00
569079.06   3302014.93   0.00
564364.42   3295705.27   0.00
571053.70   3300654.69   0.00
567241.33   3302333.88   0.00
571348.65   3300908.76   0.00
568139.72   3304907.40   0.00
565489.83   3304269.05   0.00
570797.54   3304813.53   0.00
578043.06   3298996.42   0.00
563769.46   3297718.03   0.00
567683.03   3303408.56   0.00
569430.08   3298580.39   0.00
575564.32   3302671.48   0.00
566065.28   3300094.98   0.00
568921.80   3307021.17   0.00
570143.19   3299506.91   0.00
567003.71   3302436.62   0.00
570467.18   3296675.17   0.00
570296.51   3303063.59   0.00
564080.19   3307745.09   0.00
563492.66   3299194.51   0.00
572393.86   3304237.63   0.00
570080.88   3298453.72   0.00
578127.22   3303873.43   0.00
568163.76   3298370.26   0.00
566061.42   3298239.75   0.00
563891.26   3299899.08   0.00
573068.57   3300531.77   0.00
563060.83   3302738.18   0.00
568898.85   3302171.59   0.00
574025.87   3298144.36   0.00
570660.09   3295466.92   0.00
564915.53   3293126.02   0.00
571470.99   3298557.41   0.00
574297.39   3297850.14   0.00
571700.49   3299792.51   0.00
577783.10   3298322.83   0.00
572771.12   3297553.25   0.00
572098.71   3298226.28   0.00
570030.97   3299270.56   0.00
566423.89   3298311.38   0.00
567483.82   3305396.74   0.00
574100.51   3296851.65   0.00
571087.02   3306844.12   0.00
573905.50   3298609.82   0.00
569637.11   3300689.54   0.00
569519.50   3299300.31   0.00
566984.97   3300252.85   0.00
569769.80   3301547.05   0.00
571554.66   3299618.18   0.00
565875.09   3296433.84   0.00
573018.26   3302630.69   0.00
576530.89   3303475.69   0.00
569777.48   3298905.16   0.00
569783.38   3304678.10   0.00
566843.90   3294000.94   0.00
573914.98   3300910.54   0.00
577097.18   3299997.21   0.00
574150.54   3304899.70   0.00
572252.05   3301621.65   0.00
568919.24   3298973.74   0.00
567852.27   3298088.16   0.00
572412.61   3301407.76   0.00
572706.44   3306204.73   0.00
572133.10   3300505.56   0.00
572922.77   3308383.60   0.00
562171.78   3297502.90   0.00
576998.92   3300635.60   0.00
567067.77   3298718.44   0.00
575182.99   3303570.56   0.00
567607.42   3299094.68   0.00
565844.64   3299325.38   0.00
575172.87   3299074.73   0.00
568167.06   3305354.49   0.00
573616.33   3302568.59   0.00
569668.70   3296519.14   0.00
573212.88   3300227.76   0.00
575601.19   3302531.76   0.00
569029.20   3300809.35   0.00
571128.55   3293586.45   0.00
574519.33   3302907.44   0.00
572275.44   3295877.39   0.00
573520.00   3305769.21   0.00
565924.46   3296649.80   0.00
572676.51   3296428.74   0.00
568885.90   3303429.86   0.00
570539.69   3304606.56   0.00
569603.18   3305725.43   0.00
569299.93   3298702.93   0.00
569460.16   3298448.21   0.00
571503.87   3302802.32   0.00
569811.85   3301827.83   0.00
568408.04   3295599.32   0.00
565545.36   3299245.53   0.00
571400.82   3300152.17   0.00
571059.20   3302217.77   0.00
572721.78   3300925.41   0.00
566249.66   3304773.51   0.00
571113.57   3301260.24   0.00
568938.55   3300883.54   0.00
569295.43   3296854.66   0.00
570389.29   3295451.15   0.00
572103.15   3301783.28   0.00
568781.56   3299811.23   0.00
573899.50   3298008.50   0.00
566827.28   3294712.60   0.00
569160.09   3300725.38   0.00
564433.87   3295185.53   0.00
568157.69   3300490.06   0.00
578391.93   3300735.47   0.00
575558.13   3303773.16   0.00
572431.54   3298303.19   0.00
566684.53   3293688.70   0.00
568409.29   3297716.44   0.00
569418.29   3294319.98   0.00
570965.50   3298309.97   0.00
573514.63   3297798.49   0.00
573235.42   3300070.04   0.00
569651.11   3302271.93   0.00
568840.30   3301691.90   0.00
569868.98   3306324.90   0.00
566660.21   3301116.11   0.00
567180.47   3303148.13   0.00
573733.74   3293554.65   0.00
569873.63   3299544.12   0.00
564872.82   3299803.11   0.00
568612.24   3293206.16   0.00
566940.46   3297821.88   0.00
573268.04   3302912.44   0.00
565294.66   3299014.35   0.00
572775.40   3294375.34   0.00
566725.16   3299238.68   0.00
571182.33   3303617.31   0.00
572987.43   3301238.27   0.00
568909.36   3294255.37   0.00
569305.46   3300863.30   0.00
575809.10   3294950.67   0.00
565474.67   3295662.73   0.00
569314.86   3303637.82   0.00
569587.59   3295613.30   0.00
570730.89   3297943.87   0.00
574102.28   3299919.60   0.00
570589.33   3299946.19   0.00
573193.78   3300297.70   0.00
573357.51   3297372.75   0.00
569177.44   3299355.85   0.00
572925.09   3293081.72   0.00
573149.25   3305208.28   0.00
570104.03   3295068.70   0.00
569680.21   3304036.25   0.00
570122.22   3304076.78   0.00
572391.93   3295847.03   0.00
570036.98   3296336.99   0.00
568641.35   3302156.93   0.00
565966.36   3298591.26   0.00
568478.87   3304489.45   0.00
567034.66   3299374.11   0.00
566691.67   3301075.86   0.00
568468.30   3300321.64   0.00
571150.08   3300929.86   0.00
567019.56   3306211.41   0.00
567897.27   3297405.03   0.00
577109.47   3301925.88   0.00
572039.39   3300351.22   0.00
568923.16   3299317.37   0.00
568239.63   3297270.88   0.00
566148.75   3295348.76   0.00
568824.61   3295635.44   0.00
573077.18   3299835.93   0.00
574696.15   3300538.28   0.00
568130.18   3297623.26   0.00
570353.12   3297976.14   0.00
574347.34   3308264.79   0.00
566197.71   3296966.63   0.00
574480.55   3307245.28   0.00
571520.94   3299997.95   0.00
571871.67   3294546.32   0.00
567542.72   3299586.87   0.00
564216.81   3305745.26   0.00
569019.11   3304940.58   0.00
571713.63   3298733.92   0.00
568489.08   3298510.92   0.00
563910.52   3300028.90   0.00
565520.54   3300354.92   0.00
569095.25   3304969.78   0.00
564991.01   3299889.78   0.00
569876.31   3306674.40   0.00
565927.17   3302979.17   0.00
575839.59   3303042.95   0.00
570471.51   3299106.07   0.00
571209.13   3297446.92   0.00
567652.56   3297784.18   0.00
575195.62   3306353.12   0.00
570326.15   3303447.20   0.00
564196.93   3301642.27   0.00
569324.15   3303356.49   0.00
567778.00   3302148.55   0.00
568878.24   3299607.58   0.00
572678.71   3295395.46   0.00
570399.61   3297590.84   0.00
572818.53   3298867.06   0.00
571910.96   3304155.15   0.00
570047.53   3294914.56   0.00
568499.17   3298622.71   0.00
566512.72   3298415.73   0.00
572048.19   3297555.70   0.00
566478.52   3296619.25   0.00
573538.04   3304646.13   0.00
576217.48   3300275.90   0.00
573365.67   3297940.21   0.00
570023.69   3300503.06   0.00
570900.02   3306143.71   0.00
565988.51   3296164.20   0.00
568210.23   3303055.78   0.00
578882.57   3300193.63   0.00
568523.87   3301147.95   0.00
567465.89   3301105.59   0.00
567348.94   3297116.31   0.00
573127.48   3296425.81   0.00
572714.39   3300377.24   0.00
570584.57   3296595.65   0.00
569978.34   3305215.67   0.00
568108.62   3300095.70   0.00
573191.88   3302017.79   0.00
572553.68   3304634.08   0.00
562597.24   3299005.88   0.00
569325.75   3302429.86   0.00
568397.64   3303467.83   0.00
573049.90   3301388.46   0.00
576770.55   3294632.73   0.00
562859.83   3295669.91   0.00
566344.20   3303601.46   0.00
579096.20   3299766.14   0.00
567485.10   3301100.21   0.00
569882.03   3296668.56   0.00
566851.06   3300268.57   0.00
573766.30   3298144.83   0.00
575036.81   3299764.57   0.00
574608.82   3301599.53   0.00
570198.89   3295179.55   0.00
568587.94   3295365.34   0.00
571831.62   3300979.46   0.00
571551.48   3301346.88   0.00
570442.11   3297495.56   0.00
571755.40   3297829.90   0.00
573183.65   3304465.88   0.00
571367.10   3293486.10   0.00
575340.89   3303458.33   0.00
576624.35   3300855.75   0.00
567239.47   3302711.26   0.00
571953.63   3300341.07   0.00
568699.04   3297605.21   0.00
573621.10   3299057.32   0.00
575351.80   3302304.82   0.00
569318.71   3302737.62   0.00
569465.23   3296526.34   0.00
572982.43   3301854.65   0.00
567167.45   3298682.92   0.00
571359.24   3304336.10   0.00
567909.38   3301811.53   0.00
565947.83   3298515.89   0.00
571165.42   3300687.79   0.00
577163.89   3301667.61   0.00
575830.69   3297569.37   0.00
568530.82   3297048.27   0.00
573214.39   3301256.42   0.00
575796.27   3302247.08   0.00
573910.50   3297355.68   0.00
567154.68   3302903.90   0.00
569964.24   3306298.50   0.00
573022.57   3302314.07   0.00
568466.90   3305585.85   0.00
566243.57   3303239.63   0.00
563819.35   3301609.39   0.00
569839.11   3298386.60   0.00
566751.35   3297722.97   0.00
572862.16   3298046.35   0.00
570286.34   3300493.52   0.00
572780.93   3298881.13   0.00
563187.61   3297300.83   0.00
568386.30   3303318.72   0.00
567023.45   3300718.47   0.00
566245.74   3297052.06   0.00
576874.79   3302935.57   0.00
563348.94   3298803.22   0.00
565663.06   3301313.00   0.00
565066.40   3299544.41   0.00
565693.29   3298999.18   0.00
568926.94   3296234.29   0.00
567161.28   3296261.28   0.00
573271.13   3301384.25   0.00
573004.53   3299652.40   0.00
570849.69   3300638.65   0.00
569826.99   3304776.11   0.00
571466.97   3300428.76   0.00
573950.04   3298681.84   0.00
568273.06   3302453.69   0.00
571702.52   3306856.20   0.00
574862.29   3303645.14   0.00
567122.34   3299632.53   0.00
570681.46   3297527.59   0.00
569880.94   3302323.93   0.00
573532.85   3300754.10   0.00
567098.55   3298764.44   0.00
569195.59   3299180.61   0.00
574318.93   3300149.29   0.00
568840.89   3298526.22   0.00
567650.29   3296202.85   0.00
562624.50   3297194.32   0.00
569824.57   3292479.86   0.00
573533.25   3300345.27   0.00
575143.34   3303268.23   0.00
565259.87   3296860.49   0.00
565841.21   3301937.76   0.00
571503.42   3301337.02   0.00
569410.39   3302490.63   0.00
571002.44   3301889.43   0.00
564759.03   3300518.70   0.00
569084.17   3302342.44   0.00
571273.34   3296389.23   0.00
572521.48   3302997.29   0.00
568486.47   3298913.90   0.00
572695.29   3301924.27   0.00
564819.22   3296510.33   0.00
567945.83   3301487.16   0.00
573199.42   3306365.89   0.00
572498.07   3299105.30   0.00
567101.86   3304412.04   0.00
577016.31   3301472.48   0.00
564385.21   3296470.98   0.00
568556.83   3292746.89   0.00
572313.65   3298387.49   0.00
566634.19   3300218.59   0.00
568591.21   3303033.66   0.00
572399.56   3295661.20   0.00
570606.78   3301793.48   0.00
575319.13   3305533.38   0.00
566940.71   3305836.02   0.00
575385.64   3294976.75   0.00
576082.33   3298034.81   0.00
571285.31   3300450.82   0.00
574756.51   3299864.85   0.00
562057.12   3300346.07   0.00
572920.67   3300775.77   0.00
573480.35   3298478.02   0.00
575051.85   3294220.60   0.00
568945.81   3305566.20   0.00
573434.93   3301865.79   0.00
573349.43   3299838.13   0.00
575174.84   3298739.67   0.00
570365.09   3300972.31   0.00
570626.21   3294118.60   0.00
568972.49   3302276.95   0.00
566165.29   3303349.43   0.00
567538.71   3300963.92   0.00
567549.53   3297634.89   0.00
567408.44   3298957.63   0.00
569509.89   3296530.35   0.00
571610.84   3297427.73   0.00
565738.55   3303622.43   0.00
575016.50   3297328.88   0.00
569762.71   3297185.74   0.00
569960.52   3297260.80   0.00
569183.73   3296178.15   0.00
571478.86   3297607.47   0.00
574372.05   3303057.61   0.00
575107.82   3301577.55   0.00
562933.59   3298728.61   0.00
572812.44   3295295.25   0.00
568801.31   3297402.56   0.00
572880.76   3301666.86   0.00
565984.14   3291132.02   0.00
570963.63   3299634.70   0.00
577295.29   3301059.64   0.00
571942.39   3301145.84   0.00
567014.90   3299379.35   0.00
568536.10   3305535.30   0.00
564381.11   3300284.35   0.00
571530.20   3296102.69   0.00
571329.52   3297834.17   0.00
568736.55   3304735.76   0.00
566097.24   3297837.85   0.00
571790.78   3299627.14   0.00
565656.42   3302723.31   0.00
564788.98   3302994.70   0.00
568463.80   3298083.88   0.00
565050.75   3297461.94   0.00
566815.47   3299691.62   0.00
576648.82   3299442.60   0.00
566840.72   3300511.23   0.00
572795.64   3302752.81   0.00
572661.88   3305222.16   0.00
571578.36   3302548.58   0.00
577916.04   3304197.91   0.00
564225.23   3302903.88   0.00
570474.13   3301781.12   0.00
575072.93   3299956.43   0.00
573614.00   3303941.41   0.00
569665.43   3298086.73   0.00
576487.25   3296282.67   0.00
560328.26   3298086.16   0.00
576895.29   3300588.96   0.00
570611.11   3300802.98   0.00
571088.09   3301189.88   0.00
566862.24   3299881.20   0.00
569886.01   3296274.96   0.00
569077.35   3301506.06   0.00
566562.43   3300579.61   0.00
570258.58   3300496.73   0.00
565091.90   3298759.03   0.00
565829.20   3302309.75   0.00
572968.50   3299778.48   0.00
576119.16   3299007.30   0.00
572076.02   3300398.44   0.00
566880.30   3303576.10   0.00
572226.63   3301289.42   0.00
566988.23   3294462.09   0.00
568357.57   3302522.12   0.00
567341.56   3299538.17   0.00
575029.05   3298188.68   0.00
563256.13   3301858.97   0.00
570498.89   3294104.51   0.00
572861.86   3297809.29   0.00
568114.57   3291612.27   0.00
562136.16   3303636.35   0.00
575993.28   3298292.21   0.00
568174.88   3302480.63   0.00
568952.67   3301331.94   0.00
569247.13   3301583.41   0.00
567880.18   3301726.86   0.00
567386.67   3300593.17   0.00
574506.76   3303454.30   0.00
571999.26   3306431.80   0.00
570646.23   3296652.61   0.00
563174.54   3297753.76   0.00
571766.86   3302777.39   0.00
570360.38   3307808.35   0.00
570261.46   3297880.74   0.00
570753.26   3296886.15   0.00
576649.95   3301526.98   0.00
568625.53   3300934.25   0.00
568752.63   3296095.68   0.00
569484.25   3299844.54   0.00
572448.94   3299910.78   0.00
574696.34   3296571.09   0.00
572228.17   3301957.48   0.00
569843.87   3302278.29   0.00
573781.34   3297361.95   0.00
570485.86   3299142.23   0.00
567881.83   3300353.74   0.00
568553.35   3304633.31   0.00
571779.13   3302954.93   0.00
571904.77   3301678.28   0.00
566808.38   3299448.06   0.00
571297.21   3308430.15   0.00
573842.92   3304079.22   0.00
570437.03   3296976.45   0.00
574103.41   3298993.92   0.00
568519.46   3302862.69   0.00
566925.40   3299036.20   0.00
567630.54   3301716.13   0.00
565055.08   3302554.70   0.00
575196.36   3300812.51   0.00
575046.59   3296276.48   0.00
573953.89   3305177.80   0.00
571828.32   3309494.58   0.00
572823.56   3299092.65   0.00
573884.73   3296601.65   0.00
571424.09   3304284.61   0.00
569743.81   3299840.60   0.00
569466.37   3304172.57   0.00
570590.93   3301127.89   0.00
568881.17   3299346.68   0.00
574038.70   3299284.89   0.00
570537.14   3302141.23   0.00
568227.71   3295768.92   0.00
574710.29   3299586.46   0.00
568396.49   3300950.16   0.00
568462.27   3297585.72   0.00
566418.16   3300794.62   0.00
569897.70   3299702.74   0.00
567472.33   3299011.67   0.00
577261.59   3300149.37   0.00
564811.24   3301402.76   0.00
565053.51   3307515.84   0.00
571755.26   3308953.72   0.00
572417.63   3297678.73   0.00
571750.26   3296212.16   0.00
571498.69   3299683.08   0.00
572934.07   3304221.11   0.00
575564.65   3292664.74   0.00
573417.91   3308738.59   0.00
569983.41   3298494.18   0.00
569473.39   3302135.33   0.00
569477.81   3298595.14   0.00
568635.58   3297035.38   0.00
567467.92   3301173.41   0.00
570499.06   3300957.74   0.00
572288.37   3305156.37   0.00
572533.01   3295761.36   0.00
572939.46   3299443.36   0.00
572743.16   3300020.43   0.00
565414.21   3297160.92   0.00
569168.22   3305663.98   0.00
566395.37   3300917.65   0.00
570590.10   3305516.00   0.00
574632.98   3302146.64   0.00
563301.11   3291839.21   0.00
573175.98   3296176.85   0.00
571202.08   3306193.71   0.00
576938.45   3299571.07   0.00
567440.22   3298814.05   0.00
573304.47   3304853.34   0.00
572200.23   3298476.01   0.00
566321.58   3298850.20   0.00
565791.96   3301787.59   0.00
569656.05   3297528.51   0.00
571927.70   3301839.41   0.00
571229.68   3299356.53   0.00
575140.27   3296169.70   0.00
570163.65   3305736.65   0.00
573276.78   3298825.40   0.00
570933.79   3299737.08   0.00
572069.14   3304208.38   0.00
566471.87   3300526.25   0.00
571364.47   3302091.84   0.00
569585.46   3296842.00   0.00
573193.33   3294248.88   0.00
564942.04   3298984.28   0.00
573585.43   3298690.85   0.00
575682.44   3297207.47   0.00
575810.82   3299023.21   0.00
568307.98   3301243.84   0.00
570960.14   3295651.82   0.00
571304.57   3296893.53   0.00
568589.96   3300426.57   0.00
567720.64   3294949.36   0.00
568233.49   3300574.59   0.00
567698.64   3301046.41   0.00
573192.07   3299822.85   0.00
574289.49   3298679.25   0.00
566193.51   3297072.16   0.00
571115.67   3291353.92   0.00
566519.07   3298758.38   0.00
568753.26   3303203.59   0.00
565952.42   3303741.76   0.00
570647.03   3299305.60   0.00
568239.40   3302595.17   0.00
567855.14   3296445.41   0.00
565055.00   3303578.27   0.00
565626.15   3303780.37   0.00
571820.89   3296883.75   0.00
562428.32   3306589.46   0.00
569092.40   3303941.67   0.00
569888.60   3302663.72   0.00
569636.80   3292451.41   0.00
567313.01   3300717.91   0.00
570547.99   3296442.44   0.00
567964.91   3296839.73   0.00
569237.34   3301306.67   0.00
572692.79   3305762.23   0.00
573087.30   3295318.83   0.00
573827.32   3298481.71   0.00
567636.27   3306405.77   0.00
570075.81   3298667.61   0.00
573832.05   3303324.39   0.00
563527.39   3300764.94   0.00
572279.05   3297262.59   0.00
573404.58   3300159.63   0.00
569843.00   3303464.14   0.00
572587.99   3300532.49   0.00
565798.02   3299152.32   0.00
565730.08   3294554.68   0.00
570592.82   3293551.99   0.00
574252.55   3297354.46   0.00
570030.62   3299494.58   0.00
567784.79   3299864.29   0.00
570650.61   3300085.14   0.00
571620.70   3299512.57   0.00
569717.88   3301564.60   0.00
574009.02   3304630.21   0.00
569146.01   3299246.85   0.00
573012.06   3298619.08   0.00
570463.78   3300152.78   0.00
574905.83   3306209.36   0.00
566707.59   3301859.00   0.00
566826.94   3302762.24   0.00
574237.53   3295790.03   0.00
570542.98   3302056.10   0.00
573830.21   3299190.49   0.00
574715.48   3301940.40   0.00
568400.55   3298604.79   0.00
574679.75   3295909.79   0.00
568041.21   3301395.89   0.00
570841.11   3294422.67   0.00
569324.09   3299340.43   0.00
566627.11   3300981.17   0.00
574637.53   3302657.23   0.00
572222.70   3302893.44   0.00
572163.11   3300186.71   0.00
573531.33   3300916.19   0.00
563617.47   3299242.26   0.00
572125.66   3306708.19   0.00
569040.03   3297057.74   0.00
571419.37   3301397.49   0.00
568665.69   3299246.37   0.00
573356.48   3303894.27   0.00
570234.60   3300708.14   0.00
569104.71   3295102.19   0.00
568434.41   3300059.28   0.00
568015.29   3295726.22   0.00
566823.34   3301239.11   0.00
567805.90   3300740.40   0.00
573375.00   3301937.54   0.00
573192.41   3305728.56   0.00
571227.36   3297566.93   0.00
573391.62   3298743.06   0.00
575956.83   3302638.85   0.00
577701.73   3300485.74   0.00
574655.77   3298593.61   0.00
569508.19   3303903.44   0.00
569611.37   3301830.62   0.00
567941.57   3301485.55   0.00
566441.76   3297949.07   0.00
572880.07   3306872.00   0.00
569645.06   3294774.09   0.00
566180.73   3298431.65   0.00
573223.96   3302688.72   0.00
575084.86   3305355.02   0.00
569215.75   3297145.77   0.00
566346.29   3301669.79   0.00
563559.38   3299365.42   0.00
571601.32   3296886.86   0.00
562505.17   3302443.39   0.00
572652.98   3302632.20   0.00
565412.40   3298957.69   0.00
565118.53   3301697.25   0.00
569589.60   3298370.63   0.00
568173.52   3294712.76   0.00
576242.54   3293847.52   0.00
568878.58   3298669.03   0.00
568767.76   3305123.27   0.00
571450.19   3300992.77   0.00
563503.43   3305301.84   0.00
572218.42   3300242.66   0.00
569345.92   3300486.91   0.00
575338.08   3302028.81   0.00
564412.67   3300583.02   0.00
569890.06   3297644.11   0.00
572055.10   3302247.74   0.00
565115.31   3299601.80   0.00
574261.43   3297814.31   0.00
571198.96   3300492.18   0.00
569576.68   3297961.73   0.00
565912.53   3301387.33   0.00
569195.03   3302580.21   0.00
571294.73   3300718.65   0.00
567475.77   3298981.96   0.00
572065.83   3304272.00   0.00
570956.90   3301483.09   0.00
568827.43   3297901.69   0.00
569672.99   3304144.16   0.00
568084.91   3295111.89   0.00
568850.07   3305788.96   0.00
571008.33   3301608.84   0.00
571052.77   3300046.19   0.00
575263.30   3302089.88   0.00
576178.29   3300809.73   0.00
571770.13   3302489.30   0.00
570825.86   3303867.23   0.00
566725.18   3300068.16   0.00
571900.80   3298872.45   0.00
573969.66   3301732.32   0.00
566643.73   3299207.77   0.00
566072.06   3305794.53   0.00
572578.41   3297687.42   0.00
572619.81   3302660.02   0.00
577188.98   3298748.57   0.00
567597.47   3294875.44   0.00
573745.56   3303785.12   0.00
575543.87   3300642.72   0.00
566954.85   3302096.01   0.00
577054.37   3303432.35   0.00
565733.53   3297430.13   0.00
564728.96   3299259.76   0.00
564754.93   3299956.09   0.00
574480.50   3297725.85   0.00
572922.66   3302701.27   0.00
578107.46   3301801.73   0.00
564231.17   3300328.10   0.00
571640.53   3299348.94   0.00
568562.77   3303660.68   0.00
574032.50   3293387.34   0.00
568688.89   3302643.07   0.00
570335.80   3304437.55   0.00
569963.18   3302801.89   0.00
574354.98   3306546.83   0.00
570068.48   3301713.72   0.00
567492.36   3301629.98   0.00
570298.19   3300528.85   0.00
571687.13   3302915.70   0.00
566627.68   3297660.59   0.00
566283.84   3299326.39   0.00
570010.84   3299665.22   0.00
572486.58   3300618.22   0.00
570715.77   3304275.85   0.00
572013.76   3298997.88   0.00
572385.39   3305871.41   0.00
566077.95   3300870.67   0.00
570577.49   3298161.75   0.00
570811.69   3296701.11   0.00
562826.62   3298649.53   0.00
570468.46   3297065.25   0.00
566478.51   3297590.49   0.00
571027.18   3300455.65   0.00
567631.99   3298041.60   0.00
569361.19   3299862.71   0.00
565745.81   3301805.83   0.00
571022.48   3304402.69   0.00
568864.37   3301798.82   0.00
577594.34   3295924.70   0.00
567382.23   3302437.88   0.00
570166.45   3298280.43   0.00
567592.46   3297911.73   0.00
563319.70   3303928.10   0.00
573312.34   3302602.22   0.00
568271.86   3296428.11   0.00
573162.23   3297463.27   0.00
568805.16   3297102.15   0.00
569987.71   3302385.97   0.00
569881.21   3300425.63   0.00
565267.50   3291102.18   0.00
567946.27   3297452.33   0.00
570180.12   3300081.02   0.00
566738.68   3296771.99   0.00
576511.65   3302868.49   0.00
569634.22   3306909.07   0.00
571517.20   3296149.02   0.00
573444.17   3297133.25   0.00
569617.94   3297876.67   0.00
569758.93   3304504.83   0.00
570286.13   3304998.74   0.00
567405.88   3298192.69   0.00
569831.82   3297430.85   0.00
572733.50   3294441.14   0.00
573815.30   3300947.61   0.00
572852.32   3299634.32   0.00
570950.30   3303230.45   0.00
568726.49   3304511.22   0.00
569044.72   3301247.49   0.00
572680.29   3299853.25   0.00
567872.07   3302604.08   0.00
569839.33   3300305.21   0.00
570303.39   3297187.80   0.00
561948.17   3302069.80   0.00
569058.28   3301253.72   0.00
573155.02   3298976.52   0.00
573304.85   3305815.55   0.00
574838.56   3301756.30   0.00
575179.23   3301673.00   0.00
574812.92   3309660.88   0.00
567935.06   3301694.32   0.00
567265.31   3300291.28   0.00
566928.29   3301677.91   0.00
565921.27   3294727.55   0.00
567166.60   3296333.15   0.00
572030.14   3302120.44   0.00
577465.68   3296398.11   0.00
572801.98   3296722.30   0.00
568016.45   3299905.15   0.00
578599.17   3293614.84   0.00
572572.13   3293843.69   0.00
568870.15   3297566.45   0.00
571711.61   3295656.96   0.00
575330.95   3304215.64   0.00
569678.23   3299831.54   0.00
571430.06   3300349.51   0.00
567256.66   3306718.39   0.00
568963.89   3295395.32   0.00
564484.46   3296165.56   0.00
571795.03   3301550.92   0.00
565211.36   3293746.55   0.00
569280.42   3298832.82   0.00
566571.52   3302000.35   0.00
562716.29   3299829.77   0.00
571857.31   3295434.51   0.00
571734.92   3300281.32   0.00
571649.59   3297686.87   0.00
568667.56   3296113.73   0.00
566281.06   3293849.23   0.00
562009.15   3302198.44   0.00
571831.46   3299764.99   0.00
567805.96   3298461.67   0.00
570779.23   3298869.62   0.00
566969.83   3301812.43   0.00
569389.19   3301284.24   0.00
571107.31   3302009.18   0.00
565695.21   3299079.04   0.00
563257.79   3304172.37   0.00
566932.68   3298885.70   0.00
572113.85   3298893.78   0.00
565305.77   3298094.35   0.00
570662.43   3299477.66   0.00
573405.00   3304344.66   0.00
567262.12   3298093.10   0.00
574419.30   3297422.54   0.00
568248.80   3301718.68   0.00
578255.25   3301660.96   0.00
572554.77   3300336.12   0.00
571935.47   3301494.65   0.00
576092.26   3296138.31   0.00
569358.52   3299343.16   0.00
572565.09   3300744.10   0.00
569891.63   3301238.99   0.00
570248.83   3298269.44   0.00
574879.65   3305286.14   0.00
569094.31   3301406.74   0.00
568796.77   3301869.79   0.00
568324.83   3301208.04   0.00
572733.91   3298103.19   0.00
568071.62   3298886.84   0.00
570708.91   3301534.07   0.00
569341.69   3294419.53   0.00
568118.05   3298660.97   0.00
570138.94   3304950.78   0.00
570522.50   3298183.91   0.00
567050.86   3306032.26   0.00
569084.22   3297316.27   0.00
568210.72   3295236.30   0.00
567399.34   3301887.04   0.00
573496.38   3302355.18   0.00
568046.14   3304870.61   0.00
571629.96   3299852.27   0.00
564101.33   3301007.74   0.00
568247.80   3297030.49   0.00
569171.08   3297171.66   0.00
570486.47   3302886.67   0.00
567856.85   3302088.11   0.00
569883.64   3301503.19   0.00
571797.57   3302708.39   0.00
569181.07   3301437.98   0.00
567759.03   3302931.84   0.00
569971.39   3305096.33   0.00
572154.35   3299158.60   0.00
570522.29   3291203.97   0.00
568009.19   3301592.83   0.00
570233.27   3299364.10   0.00
572917.67   3302135.16   0.00
565313.32   3298155.04   0.00
563617.58   3300503.55   0.00
570246.25   3296426.54   0.00
569647.63   3300812.62   0.00
574474.92   3302953.74   0.00
573319.99   3295662.78   0.00
570756.98   3305422.18   0.00
574746.31   3295480.62   0.00
573381.99   3298254.38   0.00
568222.83   3297746.13   0.00
569746.98   3300692.30   0.00
571839.16   3299895.83   0.00
566666.11   3303267.36   0.00
570583.17   3301728.41   0.00
567237.20   3299166.08   0.00
572013.03   3300556.17   0.00
576209.28   3298176.65   0.00
572939.77   3301710.43   0.00
570732.96   3300537.70   0.00
569287.59   3308256.11   0.00
563138.95   3298259.34   0.00
570101.64   3301042.50   0.00
572770.37   3297713.97   0.00
570173.71   3302659.53   0.00
569311.60   3300783.58   0.00
569119.44   3302572.99   0.00
569313.89   3298734.19   0.00
567803.38   3305622.08   0.00
571192.76   3303369.96   0.00
573010.89   3303627.29   0.00
567554.80   3300633.14   0.00
564830.84   3301281.54   0.00
575834.50   3292543.15   0.00
570485.45   3296308.58   0.00
570362.83   3302057.11   0.00
571612.71   3300299.57   0.00
569203.07   3296682.25   0.00
564207.95   3295706.80   0.00
566336.71   3299360.25   0.00
573435.38   3303758.74   0.00
570195.22   3302092.10   0.00
567460.48   3298142.84   0.00
571861.41   3306400.48   0.00
567886.33   3298017.33   0.00
568765.15   3294620.79   0.00
568854.03   3307031.32   0.00
570782.68   3295578.33   0.00
575232.64   3297694.74   0.00
566930.93   3302964.79   0.00
566919.10   3300621.31   0.00
571282.34   3304606.74   0.00
567814.46   3299143.99   0.00
568313.42   3301025.37   0.00
571677.88   3300465.90   0.00
575662.81   3304111.68   0.00
563347.49   3297965.06   0.00
565738.89   3296945.16   0.00
566221.34   3305455.28   0.00
572110.27   3299948.62   0.00
571777.98   3305530.56   0.00
569445.83   3297930.33   0.00
569369.44   3297464.47   0.00
567555.59   3299638.84   0.00
569699.42   3298101.02   0.00
570092.98   3302247.28   0.00
567042.12   3297289.24   0.00
573480.41   3293788.51   0.00
572976.46   3301818.45   0.00
568123.22   3296275.70   0.00
567278.96   3297986.64   0.00
570123.15   3298672.19   0.00
575908.68   3302528.83   0.00
567716.05   3298934.06   0.00
570551.97   3302930.63   0.00
572568.49   3297747.15   0.00
568964.02   3294989.86   0.00
569972.43   3303648.06   0.00
569851.39   3299895.84   0.00
565547.34   3297248.69   0.00
570136.43   3302272.85   0.00
569239.07   3303748.82   0.00
568364.99   3303692.83   0.00
573596.64   3297238.67   0.00
562032.24   3299607.99   0.00
570513.19   3305101.36   0.00
572786.10   3300355.66   0.00
564888.72   3298894.39   0.00
570274.75   3302506.72   0.00
571353.52   3301706.97   0.00
563032.69   3299709.63   0.00
570570.52   3298281.96   0.00
567713.77   3298221.64   0.00
570050.42   3306701.76   0.00
573223.62   3295803.05   0.00
570629.02   3300644.60   0.00
569535.07   3298919.14   0.00
577507.73   3305784.17   0.00
575784.94   3300594.07   0.00
570816.63   3300540.00   0.00
569746.70   3304796.15   0.00
572659.29   3298009.73   0.00
564922.19   3295239.55   0.00
575330.25   3302435.33   0.00
564802.44   3303011.11   0.00
572433.55   3303516.01   0.00
572763.64   3300449.15   0.00
569081.11   3307126.87   0.00
571764.30   3299461.25   0.00
579059.85   3301642.37   0.00
569004.33   3297370.28   0.00
574318.52   3301646.89   0.00
568514.56   3297091.71   0.00
566687.92   3301713.22   0.00
572922.73   3293969.08   0.00
567672.51   3304982.79   0.00
566187.64   3298656.08   0.00
568509.27   3301495.66   0.00
574174.09   3295858.58   0.00
570117.81   3301260.12   0.00
569923.04   3297665.98   0.00
569458.53   3303978.71   0.00
568106.98   3300586.22   0.00
566757.71   3300618.63   0.00
568527.27   3302272.53   0.00
572013.47   3302564.41   0.00
568035.70   3298218.57   0.00
567194.82   3296853.21   0.00
565793.47   3298351.59   0.00
571903.92   3298649.26   0.00
573048.14   3297177.58   0.00
571968.62   3298841.02   0.00
568551.57   3301339.92   0.00
568107.11   3300572.52   0.00
569330.62   3297796.73   0.00
568200.37   3301212.72   0.00
566847.91   3301919.36   0.00
571377.44   3299655.33   0.00
576375.14   3296330.98   0.00
567925.29   3296308.20   0.00
562601.29   3302926.17   0.00
570118.30   3299973.82   0.00
572331.88   3302158.37   0.00
573662.14   3297793.81   0.00
568923.29   3300807.39   0.00
569915.23   3300715.40   0.00
575894.96   3298774.68   0.00
571685.39   3305203.59   0.00
570015.43   3302943.02   0.00
574007.86   3300417.92   0.00
575430.46   3297506.20   0.00
566948.91   3296047.69   0.00
573955.71   3300232.33   0.00
568017.58   3302757.37   0.00
566851.73   3301560.20   0.00
566923.87   3296045.82   0.00
564945.16   3301125.94   0.00
563199.06   3304216.43   0.00
566022.83   3300264.02   0.00
570831.55   3301512.27   0.00
567650.07   3301318.57   0.00
573250.27   3303353.18   0.00
564749.86   3299075.67   0.00
560078.84   3297405.94   0.00
567134.48   3301540.42   0.00
572085.79   3306783.53   0.00
568459.76   3300540.52   0.00
569868.84   3300260.94   0.00
576039.00   3295086.21   0.00
567759.41   3296632.49   0.00
568719.88   3303281.70   0.00
567474.96   3301892.89   0.00
568425.97   3299358.79   0.00
568262.20   3306189.24   0.00
566135.67   3301868.60   0.00
568840.88   3303757.53   0.00
565754.39   3297184.74   0.00
566525.48   3296226.31   0.00
572994.96   3298466.62   0.00
566178.57   3300558.01   0.00
565897.53   3301483.84   0.00
569634.80   3304460.64   0.00
574881.32   3295757.66   0.00
574845.38   3303867.34   0.00
570764.15   3300758.22   0.00
571625.51   3302569.16   0.00
569457.86   3302438.56   0.00
573578.90   3297897.05   0.00
570169.09   3299360.25   0.00
570125.27   3298245.75   0.00
565447.47   3304615.73   0.00
568449.55   3301173.33   0.00
571602.56   3300541.37   0.00
562422.04   3291780.22   0.00
568976.49   3298911.31   0.00
564443.30   3296333.64   0.00
571226.85   3302580.72   0.00
573485.11   3301559.14   0.00
571462.90   3299906.73   0.00
569459.16   3300174.86   0.00
565484.43   3305875.08   0.00
574552.51   3303183.87   0.00
567987.87   3300090.21   0.00
567070.55   3301727.91   0.00
570135.11   3303458.19   0.00
573736.68   3304315.80   0.00
568831.00   3298377.52   0.00
567493.15   3298147.75   0.00
569461.93   3300732.38   0.00
568453.59   3298624.63   0.00
575126.82   3300795.93   0.00
570280.91   3299455.26   0.00
569324.33   3297344.32   0.00
565255.70   3300432.42   0.00
570586.17   3302733.20   0.00
571911.18   3301754.88   0.00
572017.79   3300446.91   0.00
572429.29   3303930.02   0.00
570212.20   3302754.39   0.00
569049.91   3306650.56   0.00
571414.50   3295541.79   0.00
566163.42   3303434.67   0.00
575047.99   3304886.47   0.00
571245.88   3300563.69   0.00
569427.86   3302558.01   0.00
561645.45   3302692.68   0.00
568265.72   3306907.23   0.00
567659.00   3307102.65   0.00
567361.99   3295749.77   0.00
571811.97   3294306.76   0.00
567990.95   3301846.17   0.00
566850.58   3301753.02   0.00
570346.79   3306514.79   0.00
569858.04   3297309.38   0.00
571913.98   3300355.24   0.00
569859.66   3302295.46   0.00
567201.82   3302629.27   0.00
570675.47   3301755.84   0.00
564249.92   3302650.36   0.00
568521.51   3301210.02   0.00
577052.00   3296160.44   0.00
566304.73   3300625.09   0.00
567141.41   3298716.95   0.00
570584.18   3305570.03   0.00
569210.14   3301810.86   0.00
570978.63   3296726.46   0.00
573178.40   3300753.06   0.00
568213.89   3299341.60   0.00
568875.87   3298098.30   0.00
568066.17   3299329.39   0.00
570719.06   3297525.62   0.00
565714.91   3300772.94   0.00
568171.60   3298633.51   0.00
564180.64   3300686.63   0.00
566881.66   3296315.39   0.00
567351.14   3300981.93   0.00
570963.31   3293650.59   0.00
563789.95   3298037.29   0.00
566616.75   3294914.33   0.00
565698.76   3300091.73   0.00
573867.22   3297756.26   0.00
567877.96   3297735.18   0.00
573130.67   3297578.11   0.00
573553.86   3299742.03   0.00
571815.83   3300414.00   0.00
569845.46   3297982.07   0.00
566443.48   3300091.71   0.00
567609.61   3301755.10   0.00
567956.64   3302626.72   0.00
569835.83   3299936.13   0.00
566118.18   3296496.89   0.00
571768.89   3298142.92   0.00
569222.76   3296593.65   0.00
572284.00   3295930.95   0.00
569370.79   3307152.06   0.00
572796.05   3306103.67   0.00
570363.76   3296241.72   0.00
575837.73   3299163.25   0.00
564980.08   3304882.91   0.00
568090.48   3292237.56   0.00
570887.53   3300181.28   0.00
571332.64   3300722.22   0.00
567057.47   3295709.76   0.00
571757.07   3301085.02   0.00
567788.43   3293312.18   0.00
568873.37   3296642.56   0.00
568356.05   3298947.92   0.00
570836.06   3297590.93   0.00
568027.18   3306007.74   0.00
566800.15   3300589.30   0.00
566031.59   3300171.04   0.00
567869.28   3300756.15   0.00
573889.49   3300547.76   0.00
565915.47   3303103.75   0.00
566155.67   3303982.50   0.00
568195.89   3297312.08   0.00
567655.28   3301581.82   0.00
567608.92   3301749.45   0.00
571965.23   3302065.10   0.00
571731.05   3301725.93   0.00
572717.18   3297798.26   0.00
566028.74   3299049.51   0.00
570042.05   3298886.04   0.00
567472.83   3301439.66   0.00
569580.40   3302102.27   0.00
561875.57   3299905.47   0.00
573979.45   3297627.72   0.00
572865.60   3301513.20   0.00
566473.23   3299999.77   0.00
561364.34   3303417.95   0.00
568391.86   3295687.07   0.00
573197.88   3295374.75   0.00
572463.05   3304337.24   0.00
571601.36   3304898.70   0.00
565501.28   3290592.20   0.00
571751.23   3301764.84   0.00
569349.15   3305141.52   0.00
571226.67   3299004.15   0.00
567745.53   3302471.56   0.00
565948.99   3303901.90   0.00
566834.36   3302958.53   0.00
572158.20   3306700.48   0.00
565172.31   3300479.06   0.00
570794.72   3296044.76   0.00
570040.21   3295342.52   0.00
569942.03   3299755.31   0.00
571934.57   3297736.66   0.00
569153.99   3299086.81   0.00
570100.45   3302234.51   0.00
571320.01   3296242.71   0.00
566065.71   3301567.01   0.00
568041.85   3300878.09   0.00
566608.55   3298503.80   0.00
569109.93   3294773.42   0.00
571918.26   3302717.73   0.00
566261.02   3304750.62   0.00
572481.49   3298190.19   0.00
576445.01   3297154.56   0.00
561560.67   3300185.65   0.00
573681.42   3301402.91   0.00
570274.22   3295657.68   0.00
572136.54   3297889.78   0.00
568887.35   3301413.09   0.00
571250.97   3301046.84   0.00
567254.87   3298494.45   0.00
572866.60   3296689.25   0.00
567151.27   3297695.75   0.00
570961.86   3303099.21   0.00
572607.91   3299792.11   0.00
565883.61   3297476.06   0.00
568723.90   3295040.00   0.00
567367.04   3295407.92   0.00
565350.84   3299827.27   0.00
570455.95   3296898.39   0.00
569552.78   3303426.71   0.00
571959.55   3301148.08   0.00
570132.41   3299814.81   0.00
569613.93   3298288.40   0.00
574403.74   3298019.87   0.00
572979.85   3303138.41   0.00
569479.67   3296505.91   0.00
572442.26   3299410.52   0.00
569734.21   3299137.59   0.00
571695.02   3299175.10   0.00
569465.06   3298407.39   0.00
567597.09   3299387.78   0.00
575086.71   3306525.56   0.00
569718.74   3302500.31   0.00
573716.93   3299417.77   0.00
564402.76   3299417.21   0.00
572451.79   3299908.54   0.00
567359.39   3301153.33   0.00
570934.86   3303059.77   0.00
574358.68   3296081.19   0.00
568799.01   3306661.97   0.00
570692.13   3304446.59   0.00
567878.88   3298506.38   0.00
570968.08   3297185.22   0.00
569159.45   3300620.89   0.00
570556.38   3296531.43   0.00
565909.92   3301605.28   0.00
571592.27   3300537.41   0.00
571023.62   3303536.58   0.00
572445.88   3300664.17   0.00
566027.64   3302348.13   0.00
572856.50   3303339.17   0.00
568751.35   3295884.03   0.00
565740.97   3298280.40   0.00
570811.02   3297978.31   0.00
568879.13   3300854.95   0.00
576023.91   3302187.92   0.00
566269.54   3296368.40   0.00
566396.74   3299698.83   0.00
569395.70   3302594.54   0.00
572167.10   3302217.66   0.00
572560.71   3301388.12   0.00
571153.12   3296621.24   0.00
568654.84   3302219.43   0.00
564568.06   3300870.16   0.00
564794.50   3305431.30   0.00
571308.57   3300353.44   0.00
570437.19   3298049.55   0.00
573187.36   3301883.30   0.00
577911.91   3300654.16   0.00
567426.59   3298631.41   0.00
568237.47   3301212.49   0.00
571671.22   3299273.73   0.00
567348.48   3300768.31   0.00
570699.48   3301161.45   0.00
568109.98   3296544.77   0.00
568801.29   3297648.67   0.00
570170.12   3298402.35   0.00
565149.17   3301693.51   0.00
574296.87   3296365.80   0.00
564922.66   3301515.39   0.00
570489.23   3306974.81   0.00
567955.22   3295587.32   0.00
568037.96   3303710.68   0.00
565655.64   3300139.51   0.00
576250.61   3299011.37   0.00
576032.31   3297112.45   0.00
569006.44   3301021.57   0.00
575707.36   3301098.21   0.00
570170.67   3297962.37   0.00
566930.66   3300963.80   0.00
563118.77   3297374.32   0.00
567534.41   3299792.14   0.00
571298.42   3303621.41   0.00
565111.30   3300017.48   0.00
571594.05   3300655.18   0.00
570152.27   3295830.22   0.00
571287.10   3300327.05   0.00
573703.25   3295967.75   0.00
571098.44   3300609.85   0.00
563891.36   3304101.29   0.00
570974.80   3296748.33   0.00
566999.49   3297117.81   0.00
570676.15   3296664.49   0.00
578302.50   3304416.51   0.00
569599.94   3302130.12   0.00
571704.53   3298474.03   0.00
570072.37   3298060.51   0.00
569354.22   3301852.37   0.00
569219.16   3302400.83   0.00
565815.09   3301379.38   0.00
569747.12   3301868.48   0.00
572958.95   3299084.29   0.00
571401.61   3296379.39   0.00
568680.75   3301049.51   0.00
572794.03   3302528.60   0.00
567008.04   3296936.12   0.00
570815.00   3301157.35   0.00
577536.64   3302799.73   0.00
573201.66   3304520.39   0.00
569900.57   3295379.25   0.00
572578.00   3303404.29   0.00
570471.27   3299691.48   0.00
569625.20   3298146.65   0.00
569795.73   3296725.10   0.00
562626.09   3303106.93   0.00
566635.97   3302581.68   0.00
569135.92   3298283.90   0.00
565940.75   3299308.99   0.00
575990.67   3297382.75   0.00
568800.18   3300140.76   0.00
569248.75   3296852.58   0.00
565963.51   3295591.60   0.00
570600.84   3296560.57   0.00
571786.07   3292478.63   0.00
575327.68   3302537.09   0.00
564977.05   3298775.45   0.00
570572.31   3302135.13   0.00
566236.22   3302790.96   0.00
569641.51   3304020.73   0.00
574382.11   3295305.68   0.00
571473.06   3304576.44   0.00
569185.92   3299707.26   0.00
567731.56   3303084.47   0.00
571083.11   3300874.42   0.00
563712.49   3300386.78   0.00
575074.65   3300539.99   0.00
570461.88   3303563.43   0.00
572073.01   3300676.26   0.00
568394.10   3304748.48   0.00
566383.90   3302946.38   0.00
566483.74   3303514.83   0.00
569072.53   3298011.60   0.00
561791.19   3300479.70   0.00
574011.43   3300639.89   0.00
571147.62   3300275.33   0.00
567444.00   3299189.98   0.00
569730.19   3301569.43   0.00
564947.85   3297235.43   0.00
568797.92   3296776.73   0.00
564863.26   3300815.54   0.00
567921.76   3299762.75   0.00
567459.96   3297877.37   0.00
569655.06   3302525.17   0.00
566802.23   3302085.83   0.00
563415.94   3300073.77   0.00
570078.22   3303019.44   0.00
570955.27   3304223.75   0.00
572396.68   3298337.14   0.00
571546.49   3306043.64   0.00
569425.63   3304771.13   0.00
565390.53   3296212.91   0.00
568255.93   3296387.42   0.00
571425.90   3303921.26   0.00
575211.38   3301472.85   0.00
576253.01   3296952.03   0.00
568634.04   3298311.32   0.00
571025.53   3301549.22   0.00
569850.48   3299080.52   0.00
572466.59   3299178.23   0.00
574869.54   3304064.26   0.00
569332.23   3299582.46   0.00
564060.36   3299745.71   0.00
571661.65   3300535.57   0.00
568237.45   3295689.58   0.00
570282.22   3303540.11   0.00
569645.45   3300995.01   0.00
572809.36   3302412.95   0.00
572327.19   3297340.82   0.00
574362.59   3292730.56   0.00
569822.19   3297613.91   0.00
575696.35   3301488.71   0.00
571733.00   3297998.37   0.00
571419.88   3302800.82   0.00
571624.40   3295956.16   0.00
567428.51   3300449.69   0.00
572595.96   3298348.19   0.00
571647.58   3291436.34   0.00
567214.12   3302454.71   0.00
568150.44   3300297.87   0.00
573570.99   3300888.78   0.00
572388.63   3300081.74   0.00
572045.06   3307803.33   0.00
570483.58   3297183.06   0.00
571718.06   3300679.73   0.00
570499.78   3299545.70   0.00
572767.45   3295005.54   0.00
570664.80   3301584.07   0.00
569642.34   3295569.96   0.00
570366.74   3300245.17   0.00
569917.29   3298615.00   0.00
564514.10   3294089.55   0.00
572828.60   3298215.92   0.00
571940.08   3302466.99   0.00
569405.67   3300963.94   0.00
571743.28   3300889.52   0.00
568486.71   3304155.16   0.00
570467.73   3301696.92   0.00
571136.91   3296589.55   0.00
566477.44   3300958.76   0.00
569561.82   3298570.35   0.00
568430.69   3300781.60   0.00
571007.64   3306597.74   0.00
567527.45   3299851.11   0.00
569886.88   3300461.04   0.00
568256.12   3303618.87   0.00
569373.54   3301532.79   0.00
564892.12   3300219.95   0.00
570040.23   3297285.93   0.00
566092.23   3298088.63   0.00
572870.07   3305066.67   0.00
578193.09   3296638.69   0.00
571245.72   3300001.85   0.00
570133.19   3296385.99   0.00
570958.15   3300681.13   0.00
566794.54   3301081.70   0.00
571039.21   3297764.99   0.00
566045.28   3303942.77   0.00
563700.82   3305898.49   0.00
575285.68   3307163.25   0.00
574572.85   3293530.27   0.00
572303.06   3296986.40   0.00
569293.37   3305105.30   0.00
567505.70   3304458.69   0.00
573445.00   3300815.92   0.00
569742.75   3299240.54   0.00
576730.05   3298683.27   0.00
564434.61   3296307.70   0.00
568021.64   3301564.05   0.00
572196.45   3298272.23   0.00
567535.91   3303804.45   0.00
575597.39   3296886.00   0.00
573520.36   3297863.86   0.00
566366.48   3303299.16   0.00
569825.71   3299954.62   0.00
571138.64   3298357.29   0.00
570411.68   3294951.84   0.00
567672.09   3299041.28   0.00
573763.65   3301047.95   0.00
568476.42   3291136.86   0.00
566269.25   3301856.36   0.00
569320.24   3300900.79   0.00
567420.59   3302574.74   0.00
568948.47   3306177.38   0.00
571714.19   3296857.24   0.00
571993.94   3304758.74   0.00
573118.00   3297912.17   0.00
564572.34   3299890.42   0.00
571314.68   3301865.03   0.00
565368.30   3300695.82   0.00
571863.29   3299260.51   0.00
568443.07   3299345.98   0.00
566227.54   3297975.10   0.00
565595.36   3298770.64   0.00
570650.61   3300827.27   0.00
570250.54   3297985.94   0.00
568660.88   3304181.39   0.00
567259.09   3300154.86   0.00
571259.79   3296026.25   0.00
567446.42   3303302.30   0.00
568516.12   3303503.22   0.00
564395.10   3295090.77   0.00
569957.57   3297917.35   0.00
571940.71   3298896.28   0.00
570872.26   3299786.04   0.00
568225.05   3299458.33   0.00
571490.54   3303264.05   0.00
570799.06   3307615.42   0.00
570386.54   3298587.30   0.00
569715.91   3305103.30   0.00
566183.11   3300354.98   0.00
572511.06   3301620.66   0.00
565746.90   3299333.85   0.00
567478.48   3294632.69   0.00
571781.89   3299208.17   0.00
569618.96   3302479.61   0.00
563864.42   3300231.61   0.00
569270.02   3303900.97   0.00
573705.49   3298931.82   0.00
570211.46   3300977.70   0.00
567231.59   3305967.49   0.00
575414.24   3297546.41   0.00
570476.26   3302665.63   0.00
570127.23   3301908.05   0.00
568755.28   3298599.31   0.00
566671.02   3296639.38   0.00
570595.24   3305994.78   0.00
566341.40   3303313.89   0.00
569400.61   3302807.17   0.00
579274.81   3298377.40   0.00
568086.09   3297055.53   0.00
577234.37   3300108.73   0.00
570290.71   3299606.21   0.00
572597.72   3298229.70   0.00
568670.21   3298874.64   0.00
572978.14   3300820.29   0.00
570869.16   3296999.15   0.00
570979.15   3297256.32   0.00
569077.66   3302847.44   0.00
561892.17   3304291.67   0.00
574005.72   3294242.72   0.00
569587.05   3297043.05   0.00
568346.00   3299604.41   0.00
571161.71   3298975.84   0.00
570286.68   3298543.02   0.00
570078.62   3293276.49   0.00
569288.53   3305478.80   0.00
573909.86   3294929.37   0.00
568290.30   3301705.62   0.00
564385.54   3291650.65   0.00
566186.51   3296046.35   0.00
571458.54   3303255.52   0.00
569721.61   3298532.97   0.00
569100.22   3303953.74   0.00
571670.50   3299867.83   0.00
570978.68   3297254.68   0.00
567777.86   3303515.51   0.00
570273.48   3302789.87   0.00
575811.31   3306854.75   0.00
573993.94   3294211.68   0.00
571428.30   3299013.50   0.00
567732.84   3303980.29   0.00
568713.39   3302279.90   0.00
565232.03   3299601.44   0.00
570273.53   3295656.98   0.00
567563.85   3297602.52   0.00
571147.32   3295511.25   0.00
573409.97   3297136.36   0.00
572508.34   3299010.89   0.00
572695.09   3301439.41   0.00
574054.00   3300317.18   0.00
573971.48   3298086.79   0.00
570977.65   3298951.78   0.00
567250.43   3299190.66   0.00
567586.11   3292694.94   0.00
569680.99   3296127.11   0.00
574163.49   3297870.94   0.00
573866.98   3295797.54   0.00
569126.50   3299508.32   0.00
570383.59   3295305.99   0.00
575421.75   3296304.27   0.00
573296.64   3301061.11   0.00
564995.10   3301542.66   0.00
566502.21   3298749.82   0.00
571826.13   3294047.06   0.00
569988.66   3297900.39   0.00
561500.90   3300319.86   0.00
570176.18   3299629.07   0.00
572907.19   3296832.39   0.00
572020.24   3306474.73   0.00
570940.79   3297908.39   0.00
572469.46   3305031.30   0.00
569924.64   3298972.29   0.00
567322.78   3301511.70   0.00
565954.79   3300081.84   0.00
568886.60   3297070.86   0.00
573557.84   3301019.07   0.00
568306.75   3299844.14   0.00
564258.57   3294760.54   0.00
570233.57   3290993.83   0.00
572636.53   3300193.34   0.00
575015.55   3298943.12   0.00
566594.08   3301482.09   0.00
570184.58   3296316.49   0.00
567621.67   3301038.05   0.00
566086.83   3301700.08   0.00
570410.61   3304441.33   0.00
572363.88   3296228.13   0.00
571168.25   3301918.82   0.00
572500.95   3299536.98   0.00
563239.23   3301123.52   0.00
565891.26   3299369.38   0.00
565238.80   3303135.54   0.00
563893.04   3294122.52   0.00
566730.14   3301044.55   0.00
576894.61   3302841.32   0.00
567905.40   3298618.84   0.00
572469.50   3299765.14   0.00
567455.63   3297520.04   0.00
566034.64   3300308.44   0.00
567380.67   3301394.06   0.00
567330.35   3292706.80   0.00
564995.39   3297620.51   0.00
574403.29   3298884.38   0.00
570439.25   3303673.32   0.00
565446.50   3302777.70   0.00
573854.88   3304653.84   0.00
567082.25   3298430.23   0.00
568077.38   3297974.13   0.00
568937.27   3305605.56   0.00
572821.44   3301296.52   0.00
566151.49   3299482.56   0.00
567450.81   3300813.51   0.00
572059.25   3301711.71   0.00
570192.32   3298532.84   0.00
572545.08   3297483.16   0.00
566618.44   3298118.71   0.00
570356.75   3298553.89   0.00
569922.19   3305512.41   0.00
565635.20   3301215.28   0.00
570773.94   3298223.29   0.00
569422.57   3295622.31   0.00
575819.98   3304304.82   0.00
572172.27   3300017.03   0.00
566396.06   3300311.68   0.00
570993.90   3292303.56   0.00
572361.90   3292816.14   0.00
572214.95   3301288.82   0.00
568593.97   3296372.16   0.00
566018.27   3298506.97   0.00
567019.08   3297709.26   0.00
569925.89   3298138.32   0.00
574616.67   3300199.15   0.00
570136.25   3300742.06   0.00
569471.96   3297457.75   0.00
567697.67   3302027.38   0.00
565952.33   3297472.58   0.00
570725.92   3297830.73   0.00
574468.22   3302712.66   0.00
572358.66   3300215.35   0.00
565890.68   3302553.93   0.00
567853.93   3307227.01   0.00
569647.32   3300663.86   0.00
573357.59   3297215.56   0.00
571537.36   3299557.71   0.00
571036.91   3294734.71   0.00
574808.34   3296745.87   0.00
572294.78   3302553.84   0.00
572017.81   3301577.28   0.00
566768.29   3302660.49   0.00
569036.16   3298592.96   0.00
572163.37   3300322.53   0.00
571852.33   3303970.74   0.00
575830.64   3302386.60   0.00
569212.56   3299892.52   0.00
566415.89   3295518.63   0.00
573974.21   3302342.60   0.00
572367.93   3299347.32   0.00
571558.78   3296750.08   0.00
567606.95   3298375.68   0.00
572424.61   3300762.24   0.00
567497.06   3291767.73   0.00
572479.61   3302827.34   0.00
574538.39   3295541.29   0.00
571486.14   3304718.29   0.00
570798.86   3296763.17   0.00
569944.61   3296747.19   0.00
572065.77   3303155.40   0.00
566466.35   3297685.54   0.00
572147.55   3300140.90   0.00
571927.14   3296097.59   0.00
566018.28   3299261.45   0.00
576795.56   3304965.91   0.00
569643.24   3296518.13   0.00
566919.17   3302127.99   0.00
570575.86   3301271.80   0.00
569353.66   3300197.58   0.00
563847.68   3301822.33   0.00
571259.95   3298597.86   0.00
571913.00   3295884.12   0.00
571979.97   3297399.66   0.00
572430.74   3301266.12   0.00
569774.38   3298944.26   0.00
571311.24   3298559.69   0.00
570237.40   3297173.16   0.00
568144.91   3295750.96   0.00
567535.24   3293894.93   0.00
568968.09   3294958.27   0.00
576736.01   3301460.77   0.00
565837.55   3307597.78   0.00
573254.91   3302010.11   0.00
571067.38   3295219.38   0.00
570435.01   3295422.14   0.00
573636.34   3301603.33   0.00
565311.23   3299171.03   0.00
572407.48   3299729.85   0.00
575734.86   3300466.91   0.00
572389.16   3300104.43   0.00
566395.54   3302874.39   0.00
570435.15   3300198.71   0.00
569182.43   3299343.58   0.00
572419.48   3301227.41   0.00
570098.76   3296821.50   0.00
573503.43   3300574.80   0.00
568467.50   3295005.04   0.00
575674.75   3298793.09   0.00
566845.69   3303888.71   0.00
575398.11   3302583.10   0.00
570187.61   3298780.17   0.00
574027.51   3296721.76   0.00
567036.06   3299988.53   0.00
574176.62   3293427.35   0.00
569100.66   3298830.66   0.00
569001.20   3300314.49   0.00
567088.36   3305595.94   0.00
575056.62   3298369.54   0.00
569103.72   3302100.31   0.00
574331.30   3301686.48   0.00
569860.52   3297504.66   0.00
572438.45   3300322.53   0.00
566023.53   3300568.56   0.00
565690.59   3302673.55   0.00
575551.43   3302226.16   0.00
567766.94   3297793.33   0.00
567325.13   3296751.01   0.00
566175.80   3302537.67   0.00
571646.22   3299441.06   0.00
565010.70   3294536.79   0.00
570379.54   3293683.87   0.00
570171.56   3298473.83   0.00
573595.28   3299509.05   0.00
570701.31   3302191.38   0.00
569674.12   3300303.78   0.00
571209.50   3300621.67   0.00
571728.31   3299367.38   0.00
565753.42   3302953.23   0.00
567192.26   3298733.62   0.00
572000.67   3295497.48   0.00
571290.45   3299407.48   0.00
574737.62   3301835.54   0.00
570015.53   3299852.53   0.00
573380.64   3300337.84   0.00
569795.72   3302128.42   0.00
571381.08   3302063.39   0.00
567303.50   3300340.56   0.00
574149.24   3297330.55   0.00
569169.19   3305646.19   0.00
566401.67   3303609.68   0.00
569932.07   3297172.90   0.00
568654.83   3300285.74   0.00
568130.08   3302154.18   0.00
565765.23   3299190.03   0.00
568126.43   3301347.24   0.00
573301.04   3295113.93   0.00
571433.20   3303223.32   0.00
569081.84   3297109.51   0.00
570510.98   3298372.28   0.00
565431.65   3300848.23   0.00
571017.43   3300452.15   0.00
568157.17   3295873.06   0.00
564328.31   3301600.76   0.00
566863.45   3301770.13   0.00
569811.05   3299216.05   0.00
576091.75   3301074.43   0.00
568067.02   3306933.67   0.00
573698.57   3298748.79   0.00
571842.56   3302199.68   0.00
572901.61   3295210.29   0.00
569945.65   3301774.72   0.00
571227.76   3302585.05   0.00
575332.66   3301287.62   0.00
578065.15   3294875.82   0.00
572246.74   3307188.66   0.00
568591.62   3300976.53   0.00
568221.63   3303427.47   0.00
567124.30   3300185.33   0.00
570224.74   3299230.04   0.00
568859.91   3305614.59   0.00
574303.38   3298815.77   0.00
569681.49   3299629.31   0.00
570715.83   3296768.77   0.00
572840.98   3301212.39   0.00
575055.66   3296231.37   0.00
569936.69   3302998.82   0.00
566134.47   3300404.71   0.00
570393.61   3304120.59   0.00
570602.81   3294565.77   0.00
572078.58   3303897.44   0.00
571423.34   3305460.90   0.00
569183.08   3301508.51   0.00
566509.11   3302137.71   0.00
564543.45   3293008.54   0.00
574770.35   3299313.07   0.00
566199.05   3296255.76   0.00
568578.18   3298100.00   0.00
567087.72   3302242.12   0.00
572955.25   3300851.12   0.00
573175.93   3302445.74   0.00
572540.59   3305951.26   0.00
571669.58   3299609.43   0.00
571025.53   3307494.34   0.00
568646.39   3303012.58   0.00
575156.20   3299467.49   0.00
568958.24   3301752.62   0.00
572090.35   3302303.71   0.00
571454.41   3301862.39   0.00
570370.44   3303909.45   0.00
566581.99   3302821.94   0.00
567505.83   3305956.81   0.00
569000.29   3306918.54   0.00
566326.06   3298293.63   0.00
566616.03   3299472.48   0.00
566535.69   3294723.08   0.00
570508.14   3296958.04   0.00
570382.97   3307694.64   0.00
567437.94   3296809.57   0.00
567858.20   3302633.72   0.00
568716.37   3299593.63   0.00
572598.04   3300824.45   0.00
573657.08   3298298.01   0.00
568411.95   3302991.99   0.00
566695.18   3300282.07   0.00
569354.33   3302439.27   0.00
571947.19   3299569.48   0.00
570195.35   3299244.94   0.00
572392.46   3294371.47   0.00
568238.98   3297870.31   0.00
569254.66   3300111.88   0.00
571702.59   3300473.64   0.00
571276.57   3306843.13   0.00
567360.77   3300586.76   0.00
570582.14   3300730.06   0.00
573311.71   3305137.29   0.00
567747.98   3296310.52   0.00
568905.21   3298254.14   0.00
573871.85   3300342.91   0.00
572441.23   3302698.67   0.00
577991.59   3301644.87   0.00
578361.20   3303199.95   0.00
575362.75   3296342.34   0.00
569886.24   3302008.00   0.00
569064.27   3304740.52   0.00
572921.57   3298124.97   0.00
567485.91   3300344.23   0.00
565953.69   3301951.13   0.00
569542.43   3293207.24   0.00
567786.82   3297383.73   0.00
567645.29   3300266.86   0.00
575880.52   3299723.37   0.00
566803.62   3299179.75   0.00
569248.56   3294162.41   0.00
570945.84   3295821.40   0.00
565076.31   3299574.52   0.00
571473.98   3305181.82   0.00
567704.17   3300843.67   0.00
572985.56   3300510.93   0.00
568916.31   3303890.94   0.00
570227.32   3300945.46   0.00
573984.45   3302594.27   0.00
569420.08   3302609.98   0.00
566232.63   3298729.27   0.00
566379.80   3297186.77   0.00
569000.58   3302076.78   0.00
572652.46   3295947.32   0.00
570101.66   3303660.76   0.00
567642.79   3301536.52   0.00
573371.61   3294193.18   0.00
569347.49   3303187.06   0.00
568593.60   3300288.59   0.00
571623.62   3298547.08   0.00
571181.50   3297922.48   0.00
573225.00   3301869.07   0.00
564401.61   3299269.12   0.00
572753.30   3298994.54   0.00
569151.28   3293822.15   0.00
576614.29   3306975.44   0.00
569028.85   3304921.58   0.00
574404.65   3300285.53   0.00
568778.88   3299432.99   0.00
570457.16   3301912.56   0.00
564323.71   3303362.37   0.00
570930.51   3299712.65   0.00
566321.15   3300251.02   0.00
568797.96   3302279.03   0.00
563655.05   3303759.04   0.00
569072.31   3300084.48   0.00
573410.88   3302982.82   0.00
568871.91   3296814.55   0.00
571059.92   3303299.44   0.00
570121.24   3300436.57   0.00
573886.76   3296969.95   0.00
560087.35   3303438.32   0.00
572576.60   3300303.40   0.00
572264.45   3296806.27   0.00
575588.87   3301825.82   0.00
566862.87   3293000.44   0.00
567103.83   3300716.56   0.00
572392.47   3299605.72   0.00
570806.85   3299670.25   0.00
569713.08   3299972.15   0.00
571010.65   3296783.23   0.00
566982.17   3305377.00   0.00
572993.35   3299410.27   0.00
573966.24   3299092.83   0.00
567513.15   3302013.85   0.00
573359.26   3304474.19   0.00
570075.53   3299199.71   0.00
571016.40   3306734.78   0.00
569476.89   3297386.15   0.00
569172.76   3302149.23   0.00
565586.80   3299220.04   0.00
570540.52   3304631.77   0.00
566391.16   3299130.66   0.00
570051.79   3298520.54   0.00
565291.44   3298933.96   0.00
567823.80   3294720.11   0.00
573472.53   3301940.22   0.00
572112.41   3297560.94   0.00
572656.50   3304486.50   0.00
572723.18   3300747.04   0.00
577605.36   3300857.59   0.00
567247.81   3301502.96   0.00
569688.95   3304905.06   0.00
570225.83   3303236.67   0.00
574097.11   3301517.00   0.00
570636.97   3304121.44   0.00
577802.31   3299443.36   0.00
573695.95   3303648.49   0.00
571616.98   3309216.91   0.00
569929.77   3293665.71   0.00
567359.87   3293421.87   0.00
566468.98   3298191.82   0.00
575586.50   3298824.03   0.00
571869.60   3300115.81   0.00
568462.40   3294114.95   0.00
573061.88   3305635.75   0.00
571420.27   3294741.85   0.00
572708.01   3304858.02   0.00
565745.07   3304032.70   0.00
572107.07   3300831.97   0.00
573182.33   3301465.82   0.00
569426.02   3296868.23   0.00
571560.50   3301305.95   0.00
574951.87   3302361.89   0.00
572683.76   3297144.37   0.00
570651.94   3300366.46   0.00
570721.13   3298478.79   0.00
575878.40   3296880.13   0.00
562898.95   3298242.35   0.00
569819.09   3303005.41   0.00
571984.17   3293648.32   0.00
571619.48   3305665.71   0.00
569682.24   3299215.40   0.00
568749.48   3297920.90   0.00
564966.33   3305891.56   0.00
564610.12   3301964.09   0.00
568568.59   3300813.02   0.00
567209.58   3299604.60   0.00
567839.62   3294272.66   0.00
571219.95   3299433.99   0.00
566849.93   3300075.06   0.00
570953.36   3297255.72   0.00
578426.50   3302454.49   0.00
565248.99   3296558.40   0.00
569327.59   3303316.69   0.00
563073.96   3298327.65   0.00
563842.74   3297443.29   0.00
571633.68   3296404.34   0.00
572881.19   3303861.82   0.00
570635.75   3295762.54   0.00
573480.61   3298116.73   0.00
571750.62   3300590.99   0.00
566881.82   3291964.20   0.00
571258.92   3296611.80   0.00
572812.02   3301309.09   0.00
573195.74   3303772.16   0.00
570684.91   3303741.33   0.00
570466.24   3298603.56   0.00
570341.81   3304590.94   0.00
573766.98   3295850.54   0.00
577030.61   3298035.26   0.00
571590.40   3296212.99   0.00
567795.82   3296004.25   0.00
569297.26   3299962.89   0.00
571090.68   3300840.43   0.00
570112.24   3299367.69   0.00
570195.30   3300351.46   0.00
573151.98   3297942.76   0.00
574421.44   3302919.18   0.00
572462.93   3294758.37   0.00
574693.73   3299820.80   0.00
572610.03   3298123.16   0.00
567019.63   3305982.89   0.00
568588.05   3303260.32   0.00
568152.72   3296420.63   0.00
570877.51   3300276.41   0.00
571270.58   3297531.53   0.00
568596.40   3296105.13   0.00
565230.05   3298047.71   0.00
572068.88   3300481.12   0.00
571456.97   3298858.41   0.00
569853.23   3296764.28   0.00
572332.01   3302395.15   0.00
565077.00   3303369.42   0.00
565469.15   3298635.36   0.00
568699.50   3300304.76   0.00
573943.62   3298638.31   0.00
568537.23   3301912.84   0.00
561566.98   3295244.14   0.00
575909.57   3300574.38   0.00
573292.57   3300674.22   0.00
572980.52   3301632.11   0.00
566707.37   3293681.94   0.00
568965.84   3301387.28   0.00
570833.16   3302598.64   0.00
572876.46   3297968.39   0.00
564981.02   3299368.82   0.00
571727.66   3297724.60   0.00
570114.99   3295949.38   0.00
571535.93   3295580.08   0.00
563314.71   3298540.53   0.00
566226.19   3292352.92   0.00
579539.80   3302162.56   0.00
566894.23   3298657.79   0.00
572022.16   3304214.12   0.00
574363.05   3299283.09   0.00
566709.23   3301443.11   0.00
575285.66   3301877.39   0.00
563586.12   3296981.23   0.00
572841.74   3297096.50   0.00
567595.50   3301246.14   0.00
572702.18   3298329.15   0.00
570785.99   3299154.66   0.00
570395.63   3301605.85   0.00
560018.11   3304260.34   0.00
567052.88   3299932.39   0.00
573584.15   3297558.02   0.00
566242.70   3296472.11   0.00
572908.04   3296632.16   0.00
571112.13   3300261.21   0.00
566640.20   3295592.81   0.00
569658.63   3296876.19   0.00
570421.93   3302832.21   0.00
563846.30   3298563.48   0.00
569897.29   3307014.37   0.00
566622.42   3298383.09   0.00
572399.27   3299792.51   0.00
571838.65   3297789.66   0.00
569594.29   3305136.48   0.00
572368.61   3299560.45   0.00
570568.79   3301259.69   0.00
573557.26   3302838.38   0.00
573620.61   3306262.57   0.00
570953.08   3294342.91   0.00
569596.50   3301494.76   0.00
567545.75   3302832.67   0.00
567369.30   3303550.70   0.00
563277.33   3308118.91   0.00
570725.41   3299308.04   0.00
570453.66   3297752.74   0.00
567767.98   3297168.39   0.00
570674.63   3302100.09   0.00
568287.30   3298417.30   0.00
568187.07   3299383.30   0.00
566237.10   3304075.89   0.00
568062.23   3304900.35   0.00
569463.89   3298160.79   0.00
574190.98   3297892.45   0.00
568530.46   3302518.39   0.00
573221.83   3298547.25   0.00
571930.87   3301451.84   0.00
572611.35   3297627.24   0.00
571007.65   3297404.17   0.00
566562.51   3300048.23   0.00
572393.35   3302849.80   0.00
572010.83   3295284.67   0.00
574714.28   3292771.47   0.00
572710.02   3298226.41   0.00
573579.83   3296842.50   0.00
568079.16   3297611.12   0.00
568846.94   3296489.68   0.00
573261.93   3301458.44   0.00
568914.72   3300860.57   0.00
574283.39   3301267.26   0.00
565806.04   3298393.07   0.00
566783.15   3294356.50   0.00
567168.94   3302255.35   0.00
573573.68   3303626.36   0.00
573874.22   3304942.07   0.00
570548.97   3300967.51   0.00
571708.80   3300501.33   0.00
572014.92   3301326.21   0.00
570489.43   3297903.84   0.00
575727.92   3300327.88   0.00
567285.42   3303584.63   0.00
573625.05   3304114.57   0.00
574250.80   3305989.23   0.00
565536.20   3299129.98   0.00
569972.26   3301849.83   0.00
579174.34   3303332.26   0.00
567166.43   3302325.14   0.00
567612.64   3296409.31   0.00
567036.82   3295309.72   0.00
565856.17   3296129.92   0.00
572920.35   3299962.17   0.00
576113.70   3302960.16   0.00
570390.71   3301955.21   0.00
570049.39   3303552.28   0.00
570037.69   3303875.94   0.00
570447.34   3301583.04   0.00
568562.40   3297884.65   0.00
573076.17   3307025.75   0.00
570090.79   3305405.91   0.00
574684.64   3296954.77   0.00
565705.42   3301663.94   0.00
564933.18   3300343.82   0.00
569048.50   3300195.98   0.00
565850.48   3295697.96   0.00
573117.18   3304548.65   0.00
571590.58   3298360.61   0.00
574690.28   3298695.85   0.00
571247.20   3308083.42   0.00
569725.77   3296045.66   0.00
573188.69   3299554.51   0.00
568462.00   3303549.56   0.00
563094.50   3295743.39   0.00
564913.59   3304783.91   0.00
572369.63   3302914.13   0.00
572632.50   3299378.48   0.00
573352.18   3300102.65   0.00
570571.19   3299033.02   0.00
571385.96   3300325.55   0.00
571305.81   3301996.32   0.00
575333.28   3299732.85   0.00
565044.11   3304385.06   0.00
568941.40   3299934.94   0.00
573670.92   3304440.49   0.00
565138.25   3304754.15   0.00
570991.99   3303720.03   0.00
569420.78   3299899.66   0.00
576023.44   3301323.06   0.00
571408.44   3302656.73   0.00
566014.20   3301595.85   0.00
568482.55   3301313.92   0.00
570585.39   3301221.01   0.00
569725.33   3298867.22   0.00
572861.12   3298562.16   0.00
573699.77   3297976.82   0.00
567077.74   3295856.69   0.00
567863.10   3302539.59   0.00
564691.80   3302036.33   0.00
570739.80   3297016.10   0.00
568083.37   3300145.04   0.00
572778.97   3297458.33   0.00
571944.43   3298573.14   0.00
568111.25   3300863.41   0.00
572051.97   3299914.68   0.00
571841.12   3298467.43   0.00
572640.02   3296676.47   0.00
569881.40   3298807.28   0.00
574724.00   3297685.84   0.00
571152.84   3301772.28   0.00
567435.99   3297753.67   0.00
571207.99   3301004.88   0.00
568881.70   3303805.73   0.00
568649.37   3299792.05   0.00
570669.73   3305007.48   0.00
568471.16   3298322.07   0.00
574189.45   3301390.26   0.00
568676.55   3296576.39   0.00
576522.66   3302244.21   0.00
571149.05   3301254.91   0.00
570193.37   3296316.57   0.00
566964.76   3297968.55   0.00
573885.69   3302831.91   0.00
572247.73   3302704.20   0.00
569270.02   3304794.00   0.00
570425.94   3297555.80   0.00
569088.29   3303073.25   0.00
566982.10   3298391.97   0.00
572709.62   3297649.09   0.00
569753.75   3303313.46   0.00
575854.32   3299148.79   0.00
574392.80   3298014.77   0.00
570625.10   3300599.41   0.00
567306.94   3301712.39   0.00
572693.87   3300379.61   0.00
564243.42   3303735.10   0.00
569840.29   3305800.54   0.00
565176.13   3300910.02   0.00
572145.73   3305832.29   0.00
567096.95   3301144.94   0.00
570690.44   3300506.09   0.00
566642.30   3300762.92   0.00
570315.92   3303066.79   0.00
568365.06   3305792.46   0.00
574292.48   3298955.97   0.00
571443.47   3297183.85   0.00
570710.61   3305370.77   0.00
567876.72   3300727.84   0.00
568668.97   3296285.79   0.00
574751.41   3305437.41   0.00
569465.86   3300926.29   0.00
571200.39   3301979.52   0.00
570394.71   3301318.69   0.00
571479.50   3296776.66   0.00
566280.30   3299559.58   0.00
577226.45   3298662.62   0.00
571263.31   3299880.60   0.00
573834.73   3303546.43   0.00
575250.94   3297333.96   0.00
573464.88   3298328.99   0.00
571931.06   3299402.74   0.00
573827.93   3295819.35   0.00
568033.78   3297402.11   0.00
566547.69   3293975.42   0.00
569142.22   3297829.04   0.00
568221.16   3302782.97   0.00
563319.42   3299549.87   0.00
568800.86   3302206.10   0.00
562147.07   3295254.61   0.00
566776.48   3293240.87   0.00
568947.61   3302064.23   0.00
569972.90   3297529.31   0.00
571276.50   3295389.41   0.00
567126.21   3305063.57   0.00
573918.64   3295035.44   0.00
564448.69   3304381.97   0.00
572950.42   3299994.48   0.00
570048.87   3302874.98   0.00
573127.86   3301008.81   0.00
565797.40   3301561.11   0.00
571421.22   3299386.77   0.00
568447.56   3305613.36   0.00
567735.80   3299800.15   0.00
574159.78   3299542.71   0.00
568584.59   3304631.04   0.00
567689.50   3304273.15   0.00
565066.72   3299065.20   0.00
573101.48   3297097.53   0.00
566801.24   3303797.64   0.00
566896.81   3302106.41   0.00
569591.83   3299176.02   0.00
573024.65   3296018.55   0.00
575172.11   3297381.83   0.00
571482.38   3301999.84   0.00
571686.29   3300383.05   0.00
566772.86   3301634.42   0.00
567541.41   3305641.94   0.00
566561.06   3298237.36   0.00
568935.49   3300813.41   0.00
571664.53   3301653.18   0.00
565932.91   3299802.74   0.00
564986.36   3292642.81   0.00
570875.35   3294272.05   0.00
565286.66   3298339.94   0.00
566163.50   3298457.15   0.00
576396.92   3306502.07   0.00
574645.59   3301053.31   0.00
566908.59   3303987.34   0.00
566967.15   3297964.59   0.00
571598.74   3303058.63   0.00
570527.22   3298285.86   0.00
567941.00   3298855.05   0.00
569923.10   3300181.33   0.00
573622.17   3297538.06   0.00
569254.55   3299889.29   0.00
569202.10   3303679.15   0.00
570610.36   3299020.60   0.00
571775.48   3299394.74   0.00
571336.07   3300133.20   0.00
570862.80   3300202.11   0.00
565109.46   3301401.15   0.00
567768.76   3302596.96   0.00
571813.00   3303335.17   0.00
570539.59   3296906.94   0.00
578327.46   3296308.14   0.00
566074.16   3298746.98   0.00
570517.18   3299409.27   0.00
566481.08   3303423.04   0.00
567159.62   3298637.73   0.00
568360.13   3303235.55   0.00
570421.47   3305520.03   0.00
574562.19   3296081.01   0.00
563811.49   3305043.60   0.00
572960.71   3300040.29   0.00
572321.75   3296430.46   0.00
565048.79   3302963.32   0.00
572233.02   3301372.24   0.00
568368.74   3304307.84   0.00
569695.78   3301152.36   0.00
575185.69   3300689.07   0.00
565138.01   3300973.16   0.00
574206.39   3298929.15   0.00
567469.67   3303501.05   0.00
572312.89   3300909.73   0.00
562205.13   3302034.90   0.00
567977.18   3303707.05   0.00
571643.53   3296839.23   0.00
568629.23   3299322.94   0.00
569104.34   3302404.17   0.00
568404.20   3295443.33   0.00
567401.81   3298038.11   0.00
572022.13   3304043.82   0.00
570788.95   3304126.44   0.00
569549.52   3297035.70   0.00
573211.96   3297071.56   0.00
569146.72   3302438.21   0.00
567272.76   3298685.15   0.00
571295.82   3300532.76   0.00
571454.38   3300640.59   0.00
564598.49   3296790.71   0.00
565824.82   3300039.19   0.00
571969.12   3302876.34   0.00
568357.10   3302500.53   0.00
563270.76   3299363.82   0.00
567733.63   3300473.09   0.00
569939.63   3300372.98   0.00
565430.39   3302496.35   0.00
565967.63   3298798.76   0.00
570074.19   3299061.97   0.00
573134.66   3294777.36   0.00
572091.17   3301098.01   0.00
571820.21   3301802.85   0.00
573594.24   3299054.32   0.00
575529.18   3294472.97   0.00
564688.70   3299259.75   0.00
568541.42   3303965.80   0.00
572628.00   3297196.57   0.00
570442.70   3304531.77   0.00
571158.70   3297327.05   0.00
571193.99   3300068.24   0.00
565406.20   3299331.27   0.00
569030.27   3300554.16   0.00
569998.16   3293611.03   0.00
561962.42   3304059.89   0.00
567580.55   3302129.05   0.00
573299.12   3298598.26   0.00
564892.26   3306224.05   0.00
571245.48   3298924.55   0.00
564963.94   3301004.67   0.00
572737.06   3298202.63   0.00
566875.08   3298120.59   0.00
567695.25   3303421.41   0.00
568660.99   3306278.65   0.00
564772.83   3297696.91   0.00
568365.29   3302385.64   0.00
574677.33   3297959.18   0.00
562658.79   3298030.30   0.00
573726.28   3297441.11   0.00
570926.16   3305923.01   0.00
570161.45   3308027.34   0.00
576901.89   3298786.24   0.00
565128.37   3302835.08   0.00
568757.24   3301094.19   0.00
573244.75   3298094.51   0.00
569776.89   3304062.59   0.00
570110.61   3300250.06   0.00
569213.57   3299251.67   0.00
571889.47   3308618.35   0.00
564758.31   3306624.91   0.00
575616.43   3300770.96   0.00
570847.90   3304848.05   0.00
577607.72   3298084.21   0.00
572753.53   3306829.20   0.00
566719.52   3301265.07   0.00
569072.49   3297209.34   0.00
571189.98   3305202.43   0.00
566750.38   3298669.12   0.00
571940.57   3299705.90   0.00
569830.71   3295372.73   0.00
570734.95   3298663.70   0.00
569335.14   3302976.71   0.00
565983.55   3301351.55   0.00
569701.83   3308020.86   0.00
569350.34   3300301.36   0.00
569281.12   3307069.00   0.00
572128.97   3296808.04   0.00
567386.35   3302377.47   0.00
569948.53   3304368.23   0.00
567208.89   3296858.03   0.00
567005.46   3298891.22   0.00
571053.08   3299507.55   0.00
575122.70   3295881.91   0.00
562724.78   3298225.02   0.00
568508.63   3303254.80   0.00
563800.70   3298367.28   0.00
572543.89   3297935.32   0.00
571831.36   3295755.28   0.00
568313.47   3304752.85   0.00
570427.05   3298190.23   0.00
574823.96   3302252.47   0.00
571088.55   3294912.80   0.00
572662.33   3301993.96   0.00
570227.73   3301494.16   0.00
562123.89   3302698.97   0.00
573948.54   3300676.16   0.00
570923.21   3293508.93   0.00
562739.72   3293037.65   0.00
563112.00   3302409.02   0.00
572945.91   3300807.25   0.00
568754.37   3298717.89   0.00
572207.11   3300145.99   0.00
574413.19   3301544.83   0.00
569998.95   3299641.49   0.00
573360.45   3299685.45   0.00
571350.77   3301081.42   0.00
569806.87   3298962.70   0.00
567597.75   3298459.01   0.00
570855.29   3296143.93   0.00
564462.98   3300308.51   0.00
571287.12   3298291.73   0.00
567345.76   3300273.38   0.00
573859.38   3302820.71   0.00
567895.09   3302788.73   0.00
573890.45   3303756.34   0.00
571079.43   3298077.04   0.00
570895.19   3299483.65   0.00
574984.74   3296817.19   0.00
568116.67   3297090.82   0.00
571223.47   3292849.91   0.00
575101.34   3297529.67   0.00
569437.83   3294378.27   0.00
570501.44   3299980.21   0.00
574110.97   3304471.79   0.00
568547.81   3297557.32   0.00
567582.57   3298088.64   0.00
565083.45   3301176.18   0.00
574568.56   3299947.54   0.00
568615.55   3302874.13   0.00
566579.21   3297884.73   0.00
566013.19   3305839.27   0.00
572906.30   3299025.79   0.00
565275.97   3301788.27   0.00
568772.07   3305599.79   0.00
565813.19   3299695.77   0.00
567957.90   3296083.18   0.00
574650.08   3297306.63   0.00
567877.95   3304697.81   0.00
571183.25   3302104.31   0.00
572964.73   3305701.55   0.00
570836.79   3297234.92   0.00
571984.38   3302836.55   0.00
570515.62   3299746.32   0.00
568894.02   3302523.03   0.00
572932.53   3303566.90   0.00
567975.54   3294872.28   0.00
566256.11   3302110.22   0.00
570373.79   3298252.63   0.00
570493.72   3299767.24   0.00
574479.82   3303885.53   0.00
566151.77   3300174.83   0.00
572770.47   3304464.86   0.00
570597.87   3297499.68   0.00
571249.96   3303300.33   0.00
573357.79   3299316.85   0.00
568988.16   3298450.04   0.00
571026.30   3299356.88   0.00
571797.87   3299967.19   0.00
570449.47   3309701.39   0.00
571194.38   3306904.06   0.00
578372.93   3301891.51   0.00
573385.64   3302586.27   0.00
568399.46   3295345.33   0.00
566161.87   3299155.33   0.00
569237.32   3297488.35   0.00
572681.07   3297662.92   0.00
569246.84   3305575.01   0.00
573582.31   3298616.72   0.00
568738.12   3294632.75   0.00
573670.02   3298899.11   0.00
569970.80   3292463.58   0.00
566418.72   3295590.65   0.00
565603.93   3301274.89   0.00
566567.57   3301611.78   0.00
570894.66   3298046.64   0.00
563742.37   3305247.57   0.00
569565.52   3301502.86   0.00
570886.18   3299105.23   0.00
568157.78   3301334.45   0.00
569316.62   3301019.31   0.00
567836.17   3301759.62   0.00
570389.10   3301666.55   0.00
565844.84   3298008.16   0.00
565513.99   3298148.31   0.00
570666.78   3302597.65   0.00
568031.14   3300778.06   0.00
568021.49   3304098.31   0.00
570083.66   3301314.98   0.00
572428.19   3306980.19   0.00
568855.92   3294491.49   0.00
565293.60   3299739.93   0.00
572034.91   3301746.23   0.00
569704.98   3296718.67   0.00
572351.97   3304207.62   0.00
578543.87   3296828.90   0.00
567098.71   3299135.99   0.00
569645.20   3299095.26   0.00
566484.00   3301673.25   0.00
567836.69   3300312.47   0.00
568013.89   3294761.75   0.00
573040.59   3300298.21   0.00
574931.64   3300571.34   0.00
569892.80   3293730.87   0.00
566030.91   3296830.65   0.00
576364.55   3299640.80   0.00
569631.61   3299560.19   0.00
564562.93   3299242.01   0.00
569526.93   3295736.65   0.00
569977.75   3294608.53   0.00
569808.45   3299795.55   0.00
571861.16   3298966.69   0.00
568983.58   3301901.35   0.00
564463.21   3304672.73   0.00
564557.69   3299638.82   0.00
567232.75   3297621.01   0.00
571219.64   3300896.97   0.00
570917.13   3291807.64   0.00
569570.16   3297952.46   0.00
570101.36   3299356.42   0.00
570937.88   3297777.61   0.00
568529.43   3294547.12   0.00
569172.94   3303958.23   0.00
571164.99   3296678.58   0.00
573321.45   3294986.83   0.00
571042.88   3301419.03   0.00
569824.34   3299126.71   0.00
577335.34   3301957.37   0.00
568582.97   3303558.53   0.00
563456.54   3301531.26   0.00
571908.42   3301349.81   0.00
573157.91   3300318.00   0.00
569865.04   3300421.43   0.00
568297.54   3297279.86   0.00
567230.17   3303558.00   0.00
565882.41   3299540.86   0.00
575890.55   3301510.70   0.00
575187.65   3298599.10   0.00
567486.25   3294734.44   0.00
571598.62   3302649.07   0.00
565348.35   3295491.93   0.00
575342.63   3303888.72   0.00
564502.15   3302126.53   0.00
574718.68   3301081.64   0.00
569847.66   3303890.17   0.00
569353.75   3301863.10   0.00
567618.02   3297041.12   0.00
575697.16   3297978.57   0.00
571842.46   3300825.05   0.00
570245.11   3295907.29   0.00
568988.87   3302918.00   0.00
567127.84   3298367.74   0.00
568173.92   3300189.11   0.00
566005.76   3305641.34   0.00
568218.70   3305975.81   0.00
569406.16   3297091.58   0.00
571499.10   3293428.01   0.00
568880.65   3295683.94   0.00
566028.76   3299414.98   0.00
567692.57   3302672.33   0.00
566314.43   3299791.40   0.00
568759.01   3305077.82   0.00
570273.01   3299060.97   0.00
567929.28   3305414.80   0.00
575137.10   3299954.35   0.00
569781.38   3296794.25   0.00
565038.80   3294879.62   0.00
560888.96   3295686.22   0.00
570528.21   3304742.27   0.00
576844.80   3300124.27   0.00
578138.87   3303974.24   0.00
571624.06   3298209.60   0.00
573551.80   3301494.98   0.00
565866.98   3298946.02   0.00
571410.98   3300087.82   0.00
570706.41   3303398.77   0.00
570641.70   3305137.27   0.00
572198.69   3299873.43   0.00
566187.25   3299438.91   0.00
573111.14   3296475.65   0.00
568574.27   3305863.84   0.00
568740.70   3300146.38   0.00
564610.74   3301644.11   0.00
568340.43   3299121.86   0.00
564629.49   3295174.54   0.00
571281.47   3301934.66   0.00
570157.11   3303691.70   0.00
572664.71   3300963.57   0.00
568489.85   3297247.92   0.00
566647.24   3301259.70   0.00
569961.23   3297188.69   0.00
566087.74   3298612.17   0.00
569980.22   3296765.46   0.00
572329.80   3294964.30   0.00
565277.25   3297002.20   0.00
570669.52   3298338.28   0.00
574980.48   3299878.88   0.00
573941.36   3301438.67   0.00
571618.73   3300528.82   0.00
570008.43   3302765.49   0.00
571500.12   3300301.70   0.00
568036.32   3302457.47   0.00
567529.03   3301857.15   0.00
571199.03   3295752.57   0.00
569061.00   3295967.76   0.00
572619.90   3300007.75   0.00
565670.19   3303346.04   0.00
570467.16   3300276.06   0.00
567693.66   3298255.18   0.00
568298.25   3298404.68   0.00
567130.05   3302640.20   0.00
572211.35   3301507.23   0.00
565310.93   3300729.89   0.00
578000.85   3299164.82   0.00
572132.96   3304652.60   0.00
574069.85   3301551.14   0.00
570357.75   3304913.19   0.00
570611.80   3300838.84   0.00
571882.35   3306603.92   0.00
571838.06   3302225.28   0.00
568460.40   3303810.67   0.00
568234.14   3296803.71   0.00
572279.89   3299693.23   0.00
568508.94   3297792.06   0.00
560622.59   3300506.00   0.00
576688.43   3304718.80   0.00
569664.20   3301548.78   0.00
571072.19   3300352.75   0.00
569049.21   3302667.29   0.00
571644.43   3298681.57   0.00
573566.01   3307531.18   0.00
570965.14   3298093.41   0.00
570907.08   3299391.01   0.00
575540.47   3304221.44   0.00
569911.97   3300033.28   0.00
570610.20   3298741.11   0.00
570938.56   3297415.83   0.00
573065.91   3301584.94   0.00
573177.57   3304955.21   0.00
575154.86   3304024.56   0.00
571459.78   3297997.05   0.00
568540.97   3307448.40   0.00
571311.05   3301706.09   0.00
567845.14   3303324.33   0.00
570747.07   3302675.38   0.00
569752.33   3303845.37   0.00
572139.68   3299297.10   0.00
568396.97   3302410.08   0.00
579478.39   3301516.09   0.00
574603.36   3301010.51   0.00
566316.58   3299771.01   0.00
570787.44   3301296.59   0.00
565635.54   3298276.46   0.00
571480.03   3300001.32   0.00
566905.53   3299773.89   0.00
570259.28   3301915.81   0.00
567409.34   3299391.28   0.00
566965.93   3298626.25   0.00
562549.05   3299321.20   0.00
564854.08   3299001.20   0.00
563890.61   3301316.77   0.00
572138.66   3296988.04   0.00
572206.65   3305849.46   0.00
570840.73   3298411.88   0.00
568072.48   3300928.21   0.00
567480.78   3303653.90   0.00
579851.85   3295747.96   0.00
566674.84   3299397.25   0.00
564846.85   3297753.40   0.00
571702.73   3299664.63   0.00
570003.64   3299236.16   0.00
573084.70   3304482.37   0.00
570324.56   3299351.33   0.00
568924.51   3299673.36   0.00
572403.79   3299542.28   0.00
571225.48   3301334.18   0.00
574805.01   3301633.90   0.00
567533.81   3299075.77   0.00
567362.61   3291987.94   0.00
566424.39   3296042.76   0.00
568210.65   3293257.45   0.00
568890.85   3303325.63   0.00
569489.67   3298775.88   0.00
568838.54   3293345.01   0.00
563633.40   3304798.84   0.00
574010.50   3296040.06   0.00
571158.70   3298953.19   0.00
571464.72   3301454.68   0.00
568069.17   3300738.69   0.00
565365.32   3300732.55   0.00
566436.33   3299961.30   0.00
566216.10   3292486.37   0.00
569061.03   3300874.45   0.00
565878.96   3296054.66   0.00
567013.96   3299314.96   0.00
570331.52   3304406.93   0.00
568684.31   3302687.96   0.00
575341.86   3297546.24   0.00
568960.39   3303286.44   0.00
572815.56   3299661.66   0.00
571609.24   3300912.07   0.00
567866.76   3301372.40   0.00
571799.13   3302378.55   0.00
571484.96   3296391.62   0.00
573530.85   3298602.72   0.00
570078.19   3303409.74   0.00
573831.76   3297933.20   0.00
568336.91   3295377.25   0.00
573025.43   3294372.28   0.00
575636.37   3299363.06   0.00
566502.81   3302831.42   0.00
569227.99   3299499.62   0.00
571565.41   3301472.63   0.00
573757.67   3297215.07   0.00
567224.94   3295479.65   0.00
572169.68   3306090.42   0.00
571876.71   3303143.29   0.00
570906.15   3295302.46   0.00
575811.49   3303647.07   0.00
577551.28   3301501.24   0.00
566981.56   3307915.99   0.00
568660.20   3299408.18   0.00
569718.25   3304971.84   0.00
566582.41   3304381.54   0.00
575271.02   3305920.25   0.00
569051.00   3297634.61   0.00
565782.40   3299606.72   0.00
567147.68   3298822.27   0.00
568357.84   3301852.71   0.00
575203.36   3294076.56   0.00
562273.23   3292644.15   0.00
568998.79   3303763.20   0.00
570663.72   3291515.53   0.00
571369.09   3299501.90   0.00
567585.94   3299549.21   0.00
573874.81   3301780.91   0.00
566173.27   3302753.19   0.00
570539.79   3302672.89   0.00
572147.44   3298718.16   0.00
568647.27   3295829.41   0.00
568941.63   3299378.12   0.00
569862.67   3301569.89   0.00
568273.93   3301467.96   0.00
570793.75   3300206.32   0.00
568812.53   3298038.96   0.00
566593.20   3301423.99   0.00
572554.61   3305253.40   0.00
570096.43   3301072.55   0.00
567790.34   3300836.82   0.00
572403.97   3301232.51   0.00
571169.48   3294682.28   0.00
572701.50   3299723.04   0.00
568337.07   3298433.59   0.00
566113.75   3295245.34   0.00
572322.54   3302702.00   0.00
570167.52   3299208.19   0.00
570973.58   3294534.33   0.00
571901.39   3300023.26   0.00
578824.87   3291556.61   0.00
569745.91   3301713.77   0.00
564276.01   3302532.60   0.00
564824.89   3301292.50   0.00
570781.19   3299521.41   0.00
563734.91   3296934.51   0.00
568032.93   3297495.20   0.00
568621.83   3298649.41   0.00
573772.96   3297560.95   0.00
572161.99   3299532.88   0.00
573648.35   3299113.63   0.00
575236.67   3295444.72   0.00
571838.64   3296231.93   0.00
567307.70   3301952.86   0.00
575154.78   3301089.63   0.00
568688.38   3301031.77   0.00
576369.69   3303677.36   0.00
567140.14   3293016.57   0.00
572858.61   3305037.45   0.00
572610.70   3302920.04   0.00
564850.52   3305050.56   0.00
571524.77   3301256.92   0.00
576926.22   3301189.77   0.00
575039.35   3293990.57   0.00
571221.22   3294899.88   0.00
570729.19   3295993.20   0.00
569005.45   3302278.78   0.00
566208.59   3302812.40   0.00
566264.76   3297996.91   0.00
567655.88   3302869.72   0.00
576645.97   3304465.16   0.00
569873.05   3301666.48   0.00
570357.83   3298823.92   0.00
574416.73   3299600.62   0.00
566892.86   3300274.75   0.00
565365.77   3298298.86   0.00
571500.65   3304904.56   0.00
566068.38   3299411.27   0.00
569389.88   3299254.02   0.00
570245.58   3300252.43   0.00
568059.54   3296884.89   0.00
565542.91   3299556.37   0.00
573151.72   3303641.91   0.00
565748.45   3301940.36   0.00
569652.38   3302895.83   0.00
572083.58   3300782.54   0.00
569935.92   3295446.02   0.00
570205.85   3298987.15   0.00
570844.66   3305193.78   0.00
574053.47   3300133.47   0.00
572197.91   3296427.23   0.00
565252.27   3302122.52   0.00
570973.12   3303587.68   0.00
565930.82   3303897.25   0.00
572950.84   3299334.08   0.00
567324.74   3298322.73   0.00
571103.14   3301402.39   0.00
574690.81   3295158.09   0.00
573297.91   3299166.13   0.00
572315.23   3301533.07   0.00
571499.95   3301965.71   0.00
564622.47   3294857.03   0.00
571410.68   3302342.22   0.00
569031.88   3300410.49   0.00
567614.65   3297561.92   0.00
568371.12   3301527.62   0.00
572167.19   3301777.38   0.00
568242.52   3298458.19   0.00
572289.33   3295844.99   0.00
577369.39   3292832.51   0.00
571050.26   3307705.02   0.00
571404.19   3302363.18   0.00
564616.49   3300347.86   0.00
569723.81   3303774.33   0.00
575419.48   3306209.22   0.00
571477.74   3293550.44   0.00
565466.44   3300753.81   0.00
570111.67   3298637.61   0.00
573767.25   3303327.95   0.00
561146.32   3296778.68   0.00
565297.84   3296066.37   0.00
571373.19   3302351.80   0.00
567988.86   3300921.62   0.00
570451.65   3295978.89   0.00
566747.22   3301811.23   0.00
573968.34   3304540.45   0.00
575888.98   3295963.08   0.00
570416.53   3305007.13   0.00
570797.58   3294780.87   0.00
569369.82   3303522.94   0.00
565150.79   3296557.10   0.00
567855.79   3299739.37   0.00
575458.44   3296606.90   0.00
570887.62   3299687.09   0.00
568813.48   3303597.19   0.00
567646.00   3305172.10   0.00
565949.18   3299161.42   0.00
569216.34   3299897.83   0.00
568852.77   3300203.94   0.00
574657.65   3301070.44   0.00
568425.77   3299941.57   0.00
570279.27   3298678.89   0.00
572886.22   3295103.23   0.00
570575.84   3303870.14   0.00
566825.68   3302363.38   0.00
569884.43   3302411.56   0.00
566376.72   3303556.87   0.00
574538.18   3304088.09   0.00
575794.76   3302195.45   0.00
568322.84   3300698.51   0.00
569550.77   3299509.72   0.00
574728.53   3299101.25   0.00
572885.11   3297454.06   0.00
570336.63   3300865.37   0.00
569492.13   3302469.45   0.00
568378.03   3298242.63   0.00
575132.66   3302475.43   0.00
567146.96   3299384.62   0.00
568431.23   3299158.42   0.00
571066.29   3300053.12   0.00
573534.65   3295044.49   0.00
571422.26   3300714.11   0.00
567448.30   3295395.14   0.00
566649.32   3300157.57   0.00
573144.24   3299820.32   0.00
573344.63   3301866.57   0.00
568434.47   3297687.55   0.00
573816.45   3304036.82   0.00
568559.51   3302700.17   0.00
567062.80   3295675.09   0.00
573796.92   3303008.69   0.00
567821.76   3301705.37   0.00
569709.78   3296993.56   0.00
570667.43   3297067.38   0.00
567109.69   3301985.43   0.00
571027.69   3299507.34   0.00
569692.26   3297692.03   0.00
569471.42   3302550.75   0.00
572729.12   3300920.72   0.00
573119.76   3301753.62   0.00
564966.48   3294729.74   0.00
568837.18   3303630.84   0.00
571534.70   3295017.43   0.00
568111.07   3302546.33   0.00
569274.05   3299128.54   0.00
575874.95   3302481.04   0.00
573409.93   3300185.38   0.00
571094.34   3300237.48   0.00
572652.65   3299683.18   0.00
577848.79   3300196.41   0.00
568224.04   3300224.46   0.00
569709.13   3298672.25   0.00
570646.07   3304749.50   0.00
571615.15   3298579.60   0.00
572046.72   3298114.66   0.00
570238.63   3303744.52   0.00
573170.74   3298826.72   0.00
561048.34   3300529.42   0.00
566761.89   3297543.08   0.00
573247.26   3294962.03   0.00
569145.24   3297725.29   0.00
571123.03   3298536.93   0.00
569614.66   3298444.85   0.00
568085.58   3301478.75   0.00
570159.87   3300213.81   0.00
568423.57   3300249.87   0.00
574178.32   3297490.91   0.00
572957.31   3301147.79   0.00
569880.69   3306780.97   0.00
564832.43   3305119.40   0.00
574591.66   3298281.26   0.00
572877.94   3300590.14   0.00
566039.78   3299806.97   0.00
563549.42   3301023.60   0.00
566952.36   3298528.60   0.00
579133.20   3304627.14   0.00
567274.23   3307713.39   0.00
573491.50   3296893.85   0.00
565569.85   3292152.35   0.00
570677.21   3302997.79   0.00
569630.09   3309526.69   0.00
569352.88   3301690.74   0.00
571982.81   3303461.83   0.00
570897.33   3301975.70   0.00
565965.70   3299043.42   0.00
565868.70   3300351.83   0.00
575900.01   3303425.77   0.00
567107.02   3290347.12   0.00
566348.27   3298606.51   0.00
566696.74   3300961.03   0.00
570895.77   3303670.13   0.00
569740.08   3303341.70   0.00
577787.96   3295629.87   0.00
564249.96   3296806.98   0.00
571400.07   3303306.79   0.00
574353.54   3305630.32   0.00
568207.34   3298289.11   0.00
565941.72   3304450.32   0.00
568984.05   3294204.29   0.00
571708.05   3300238.55   0.00
563235.81   3305041.00   0.00
571803.63   3302928.65   0.00
573346.64   3301640.19   0.00
575825.54   3301982.93   0.00
570072.17   3303372.92   0.00
561270.11   3299546.60   0.00
569871.31   3295872.79   0.00
572492.49   3295623.82   0.00
571523.34   3291893.61   0.00
570866.27   3300039.17   0.00
570812.21   3301510.93   0.00
571413.39   3302615.40   0.00
576014.33   3304393.57   0.00
574862.14   3294090.46   0.00
574940.62   3299753.71   0.00
566604.65   3298821.41   0.00
565542.18   3302743.47   0.00
564756.98   3296021.44   0.00
563182.83   3300735.91   0.00
575712.57   3300060.01   0.00
571775.25   3301191.84   0.00
571086.12   3299969.17   0.00
574265.20   3300718.48   0.00
571836.42   3294405.39   0.00
569983.84   3300518.25   0.00
568027.50   3300533.60   0.00
570486.89   3291557.09   0.00
568355.70   3300643.56   0.00
571029.23   3294183.98   0.00
566111.76   3307234.36   0.00
572539.51   3302136.30   0.00
567877.41   3294491.75   0.00
567137.78   3301638.28   0.00
569992.28   3303049.26   0.00
570818.51   3299785.23   0.00
566292.82   3297348.96   0.00
570426.07   3300070.97   0.00
575461.84   3304432.17   0.00
569288.14   3301090.37   0.00
563961.50   3300831.28   0.00
569862.57   3303454.70   0.00
570380.83   3296773.01   0.00
568836.88   3300132.84   0.00
572111.66   3297467.27   0.00
570546.26   3293601.79   0.00
566171.66   3294975.36   0.00
568735.58   3297145.99   0.00
568463.38   3299165.36   0.00
569315.00   3297290.41   0.00
568183.18   3301318.37   0.00
570671.00   3300437.34   0.00
570306.30   3293660.20   0.00
569220.60   3308110.30   0.00
566268.44   3299662.14   0.00
569556.92   3298750.03   0.00
570112.72   3300571.34   0.00
572667.56   3298831.55   0.00
569030.02   3300831.05   0.00
567516.04   3299825.68   0.00
566052.43   3290796.86   0.00
569906.85   3300899.79   0.00
574011.25   3306376.52   0.00
574930.00   3304442.57   0.00
572030.54   3300117.50   0.00
570734.66   3307330.09   0.00
568195.11   3298477.95   0.00
569780.63   3301599.17   0.00
569599.44   3296269.85   0.00
572342.56   3295737.14   0.00
568350.49   3298406.06   0.00
574452.80   3299523.42   0.00
574035.35   3297033.68   0.00
571287.01   3297603.11   0.00
574102.81   3300032.76   0.00
574009.94   3298687.04   0.00
566540.55   3301007.78   0.00
569672.74   3301143.68   0.00
566573.63   3301111.93   0.00
570977.57   3293027.12   0.00
570024.59   3303363.58   0.00
568502.02   3295868.45   0.00
571851.52   3302572.23   0.00
573361.22   3299913.61   0.00
573469.38   3302576.24   0.00
574875.37   3298650.22   0.00
569606.42   3295758.80   0.00
578405.62   3297458.96   0.00
571623.72   3304166.19   0.00
573476.78   3301893.16   0.00
575647.77   3301502.69   0.00
573950.60   3303259.31   0.00
567019.77   3302843.49   0.00
566640.26   3297772.83   0.00
565891.23   3300928.79   0.00
571288.07   3303691.18   0.00
569716.85   3296407.01   0.00
572389.18   3299048.85   0.00
570506.16   3297603.96   0.00
564693.62   3297431.69   0.00
568811.24   3301143.57   0.00
571210.31   3294561.66   0.00
569402.69   3299596.72   0.00
563012.81   3301519.73   0.00
566437.43   3298318.78   0.00
568105.46   3293456.25   0.00
568366.85   3294168.19   0.00
564963.19   3303184.61   0.00
576074.28   3296511.85   0.00
571294.78   3300342.09   0.00
570802.74   3296802.32   0.00
572173.14   3299209.02   0.00
566267.17   3297591.05   0.00
574332.02   3300569.25   0.00
566216.44   3300037.84   0.00
572021.38   3303979.85   0.00
569434.85   3299325.06   0.00
574742.41   3297722.91   0.00
567507.91   3299710.71   0.00
568137.32   3306407.69   0.00
572415.52   3296624.83   0.00
572419.83   3297533.13   0.00
570082.46   3300152.60   0.00
574854.79   3298768.49   0.00
577135.30   3301547.58   0.00
572685.94   3300943.36   0.00
571136.53   3306074.19   0.00
575583.42   3298274.41   0.00
571853.26   3299856.16   0.00
566091.06   3304734.53   0.00
569939.56   3300085.06   0.00
572137.58   3296267.92   0.00
563816.05   3294567.21   0.00
573021.15   3301000.56   0.00
569562.48   3299670.68   0.00
562999.72   3299847.93   0.00
569213.75   3305755.94   0.00
570552.62   3297730.52   0.00
567941.27   3302027.68   0.00
574125.64   3300542.55   0.00
562380.65   3293925.61   0.00
570040.90   3298340.02   0.00
564419.16   3300178.53   0.00
568443.20   3296418.73   0.00
562577.94   3294594.01   0.00
569989.47   3302812.14   0.00
579462.88   3295012.37   0.00
574148.33   3302916.90   0.00
569749.27   3296952.64   0.00
574747.61   3300380.13   0.00
570449.02   3296926.81   0.00
573028.11   3302680.14   0.00
572277.96   3302753.40   0.00
569360.29   3295085.78   0.00
568021.33   3299864.84   0.00
570448.38   3300132.48   0.00
576175.20   3298248.90   0.00
575115.19   3295682.67   0.00
570854.33   3301634.71   0.00
567380.61   3299441.48   0.00
573990.22   3304661.26   0.00
563590.17   3297865.51   0.00
568923.12   3304528.29   0.00
571217.03   3305214.74   0.00
564248.66   3302137.46   0.00
563880.61   3308044.18   0.00
568693.84   3295334.23   0.00
570457.36   3297802.20   0.00
570798.07   3296499.84   0.00
565083.97   3303313.60   0.00
568021.97   3299536.12   0.00
570312.58   3302898.37   0.00
573470.86   3298189.79   0.00
572846.40   3305903.39   0.00
567164.19   3302856.91   0.00
566520.25   3303010.69   0.00
571712.06   3297972.67   0.00
572306.84   3301099.11   0.00
563987.91   3301347.69   0.00
571090.94   3302468.56   0.00
567921.27   3301396.48   0.00
568901.01   3305092.30   0.00
569089.91   3296654.31   0.00
571273.35   3299031.37   0.00
571675.33   3299637.32   0.00
570138.90   3298593.64   0.00
575597.36   3294569.91   0.00
568261.32   3299899.51   0.00
567911.62   3302248.79   0.00
566274.10   3301449.77   0.00
572569.00   3302229.79   0.00
570134.33   3304330.38   0.00
566746.27   3300721.59   0.00
578071.01   3296857.00   0.00
565985.69   3301214.95   0.00
571520.79   3298894.74   0.00
570866.47   3300658.88   0.00
564970.72   3300732.81   0.00
572549.26   3297227.51   0.00
571175.81   3301429.47   0.00
567216.76   3306370.71   0.00
569433.22   3298085.90   0.00
571907.66   3300319.80   0.00
567895.63   3297371.53   0.00
571186.96   3298846.50   0.00
570729.54   3298072.58   0.00
567603.74   3302624.29   0.00
575192.95   3298863.82   0.00
568503.38   3300315.15   0.00
566529.51   3301497.76   0.00
567697.24   3306934.38   0.00
570567.53   3300470.04   0.00
565586.16   3299640.93   0.00
574087.71   3292775.04   0.00
569417.79   3303266.89   0.00
564432.41   3296830.17   0.00
572596.23   3301628.73   0.00
571762.99   3301068.48   0.00
569346.21   3300600.19   0.00
569380.59   3303270.09   0.00
570887.31   3303671.83   0.00
567355.29   3298587.19   0.00
564796.24   3300563.76   0.00
570713.04   3300104.03   0.00
572459.25   3303260.98   0.00
565193.72   3301874.85   0.00
568116.06   3299605.15   0.00
570177.57   3295796.43   0.00
573152.30   3301636.30   0.00
569190.87   3300485.69   0.00
567177.96   3298825.74   0.00
568594.44   3293467.37   0.00
563766.02   3299239.71   0.00
567176.40   3302423.24   0.00
575791.13   3298451.05   0.00
571026.45   3299891.60   0.00
565248.39   3301328.43   0.00
570118.67   3292808.88   0.00
567058.36   3293609.76   0.00
570681.33   3301882.60   0.00
575861.79   3302832.69   0.00
570082.33   3297119.70   0.00
567712.41   3301508.75   0.00
572367.42   3300264.55   0.00
568232.46   3298873.99   0.00
572954.53   3291619.86   0.00
564722.38   3299793.14   0.00
565845.97   3298710.74   0.00
565166.47   3303951.18   0.00
575631.57   3300676.55   0.00
569378.08   3304848.87   0.00
569064.35   3304320.33   0.00
575649.58   3297091.89   0.00
566869.70   3297913.23   0.00
571644.62   3296109.28   0.00
568128.86   3299837.86   0.00
576087.53   3298415.27   0.00
572788.74   3302010.03   0.00
571340.75   3303898.07   0.00
572346.44   3298723.66   0.00
568500.20   3298912.20   0.00
570559.28   3303113.30   0.00
577113.43   3300631.57   0.00
572599.70   3298427.60   0.00
570199.40   3299410.30   0.00
574122.33   3295423.21   0.00
573547.65   3300489.53   0.00
564199.04   3299930.85   0.00
575269.51   3298858.72   0.00
566718.20   3297952.02   0.00
573468.08   3297386.94   0.00
570347.07   3298039.06   0.00
568002.81   3304390.98   0.00
565583.02   3298876.61   0.00
569100.42   3302777.87   0.00
567067.79   3299647.81   0.00
567766.24   3300628.12   0.00
576539.83   3302195.42   0.00
570665.83   3299633.58   0.00
568444.10   3298787.85   0.00
572965.19   3301105.36   0.00
566562.47   3305650.96   0.00
568576.15   3302551.71   0.00
564795.89   3301267.60   0.00
566105.06   3301628.26   0.00
568099.23   3302925.31   0.00
575232.30   3294034.97   0.00
570531.27   3305841.65   0.00
572217.22   3297870.49   0.00
571046.50   3297560.32   0.00
573891.33   3301552.44   0.00
578366.69   3302170.41   0.00
571735.08   3301177.42   0.00
570581.68   3298039.17   0.00
567172.71   3298117.38   0.00
572011.31   3297130.20   0.00
569582.48   3296026.45   0.00
570083.74   3301141.79   0.00
565282.51   3300566.34   0.00
563147.10   3300155.20   0.00
571586.53   3300730.89   0.00
567728.47   3303001.68   0.00
573180.20   3292728.59   0.00
568850.43   3300627.59   0.00
566085.12   3295071.50   0.00
567696.84   3301618.67   0.00
571505.16   3299896.12   0.00
570222.04   3295865.10   0.00
571322.87   3299331.80   0.00
569947.64   3296132.62   0.00
573353.87   3302337.44   0.00
568207.21   3301152.96   0.00
573502.88   3294918.91   0.00
573525.59   3305165.94   0.00
567882.12   3301315.97   0.00
569514.17   3299392.17   0.00
570935.34   3303091.28   0.00
571534.91   3293697.13   0.00
560260.18   3298738.29   0.00
565909.58   3299092.38   0.00
570798.54   3303652.70   0.00
569063.05   3305239.25   0.00
563391.17   3300591.26   0.00
566743.96   3297258.05   0.00
576280.99   3298797.05   0.00
573886.68   3301781.44   0.00
567290.55   3296474.89   0.00
570847.77   3302079.77   0.00
569648.83   3300314.26   0.00
574179.40   3295617.53   0.00
569014.87   3301082.64   0.00
565715.65   3299650.33   0.00
565959.62   3298041.16   0.00
575250.26   3299784.10   0.00
570310.64   3297144.69   0.00
566645.64   3301617.33   0.00
570065.89   3300462.93   0.00
571103.88   3294556.53   0.00
572258.10   3308621.34   0.00
567089.78   3302587.68   0.00
571729.10   3298503.15   0.00
568534.21   3294215.93   0.00
568955.19   3299421.63   0.00
567864.94   3305547.95   0.00
571828.64   3300268.26   0.00
568968.59   3296666.98   0.00
563926.17   3296687.30   0.00
572652.66   3294744.88   0.00
570990.87   3301160.81   0.00
570250.83   3302259.37   0.00
573203.36   3297363.15   0.00
572378.15   3298400.54   0.00
570753.31   3297860.40   0.00
569209.89   3301740.53   0.00
564327.15   3297827.54   0.00
567757.48   3304580.64   0.00
571451.45   3299673.99   0.00
569206.63   3302467.07   0.00
572450.96   3293378.67   0.00
569946.35   3295974.14   0.00
572546.98   3300590.14   0.00
564857.06   3297681.53   0.00
571204.47   3297779.36   0.00
576517.68   3303819.34   0.00
571889.41   3301812.46   0.00
571109.33   3299249.71   0.00
570548.29   3297659.66   0.00
568557.99   3298018.11   0.00
567039.72   3305265.29   0.00
571306.34   3304234.52   0.00
571912.67   3302947.69   0.00
568246.83   3299893.18   0.00
570005.56   3290315.43   0.00
572644.70   3298473.49   0.00
569666.92   3306439.97   0.00
569878.37   3300991.48   0.00
571953.54   3293008.72   0.00
567739.49   3304458.21   0.00
574111.38   3302544.21   0.00
574085.78   3302092.77   0.00
577479.89   3302366.48   0.00
569410.68   3294473.32   0.00
564640.86   3305076.33   0.00
572516.43   3295763.74   0.00
570795.54   3299933.11   0.00
561173.72   3295632.76   0.00
571635.70   3302903.50   0.00
563767.61   3299465.03   0.00
570704.59   3293841.49   0.00
571113.75   3295665.32   0.00
569257.48   3296340.36   0.00
564235.50   3298324.11   0.00
568239.01   3298097.78   0.00
579123.97   3299019.15   0.00
571065.55   3300646.08   0.00
570058.63   3303002.38   0.00
569779.56   3300228.10   0.00
568200.48   3296246.54   0.00
565669.12   3297532.52   0.00
572373.31   3297743.88   0.00
570764.99   3293872.21   0.00
569391.83   3304770.29   0.00
570820.49   3296048.71   0.00
570837.36   3301324.95   0.00
570366.39   3297367.51   0.00
564997.41   3300941.48   0.00
573356.45   3300619.22   0.00
569489.08   3297347.75   0.00
566785.55   3304184.14   0.00
572252.55   3298452.06   0.00
569622.89   3302076.33   0.00
571596.23   3301941.89   0.00
569267.84   3294280.23   0.00
574502.04   3300781.94   0.00
574734.36   3305106.86   0.00
571910.79   3293245.07   0.00
574817.07   3299628.07   0.00
566804.33   3300919.98   0.00
573047.65   3304686.76   0.00
571599.90   3301803.59   0.00
568361.49   3297343.23   0.00
568156.47   3296912.72   0.00
569780.19   3300021.66   0.00
570567.65   3301242.54   0.00
568528.06   3297367.36   0.00
572897.97   3301080.73   0.00
575357.12   3303302.60   0.00
567978.15   3303303.56   0.00
572295.67   3300331.87   0.00
570424.71   3301874.40   0.00
571343.30   3300680.79   0.00
573566.16   3300540.24   0.00
570702.91   3297646.97   0.00
570998.71   3299947.94   0.00
566849.29   3301598.12   0.00
572051.57   3299485.04   0.00
571741.74   3293862.12   0.00
570117.52   3305121.45   0.00
569450.99   3300549.75   0.00
571000.46   3303466.84   0.00
568339.46   3301689.81   0.00
571172.46   3303633.68   0.00
572951.78   3301041.66   0.00
567337.97   3300077.22   0.00
568493.35   3303502.92   0.00
569934.49   3296086.75   0.00
569725.21   3301541.50   0.00
565915.38   3299439.51   0.00
567408.41   3301266.73   0.00
564865.27   3299523.93   0.00
570020.71   3305251.07   0.00
572839.45   3298183.07   0.00
568977.85   3297824.59   0.00
573566.81   3306718.50   0.00
565645.03   3297377.64   0.00
566271.18   3303728.33   0.00
569315.63   3301937.52   0.00
565377.93   3298966.75   0.00
566319.49   3297867.49   0.00
560571.15   3307632.97   0.00
572383.73   3302751.75   0.00
568463.33   3297710.41   0.00
567224.12   3304246.30   0.00
566838.40   3303293.78   0.00
565589.28   3301151.77   0.00
572761.41   3309058.62   0.00
564252.58   3296864.89   0.00
569712.35   3302589.04   0.00
575569.12   3295627.65   0.00
569722.00   3302232.62   0.00
569381.92   3303550.35   0.00
569372.29   3300480.25   0.00
565589.75   3297315.41   0.00
568956.80   3298347.07   0.00
567470.28   3301585.40   0.00
568058.11   3295524.40   0.00
572023.93   3294575.26   0.00
565357.30   3303891.36   0.00
567688.33   3296198.83   0.00
576252.85   3295651.68   0.00
566806.58   3301195.84   0.00
574084.99   3298876.99   0.00
578077.54   3302013.10   0.00
567405.35   3298815.22   0.00
569933.99   3297595.78   0.00
568475.99   3300932.15   0.00
566440.33   3293979.69   0.00
568918.73   3297936.19   0.00
569866.01   3295972.72   0.00
568859.00   3295225.43   0.00
564431.63   3296706.28   0.00
569339.34   3295702.71   0.00
565942.05   3298465.06   0.00
565074.73   3301354.55   0.00
576077.61   3304521.66   0.00
563628.90   3297541.85   0.00
565419.93   3298993.87   0.00
567425.53   3293278.91   0.00
565514.34   3297846.82   0.00
575250.63   3301905.12   0.00
570103.06   3300346.96   0.00
570728.15   3297764.63   0.00
568701.71   3299912.01   0.00
574013.86   3301143.49   0.00
574754.17   3302916.56   0.00
569190.47   3296424.98   0.00
572632.52   3297475.12   0.00
568493.21   3299358.94   0.00
567817.22   3302465.01   0.00
570480.53   3302045.45   0.00
569937.00   3293861.43   0.00
568489.93   3301646.34   0.00
565147.76   3299300.66   0.00
575287.69   3299542.86   0.00
571259.40   3303726.85   0.00
572047.49   3299227.98   0.00
570800.32   3296171.26   0.00
573724.29   3301620.94   0.00
572938.99   3302063.48   0.00
568409.23   3300030.56   0.00
572162.89   3301481.43   0.00
567120.68   3292087.82   0.00
571152.53   3302624.45   0.00
564129.13   3299570.08   0.00
571756.78   3303383.36   0.00
573009.39   3301869.39   0.00
573304.15   3303778.99   0.00
572076.60   3299253.06   0.00
570137.61   3296942.99   0.00
565580.07   3295894.72   0.00
568299.36   3303301.78   0.00
573278.89   3295720.25   0.00
568931.59   3302612.81   0.00
573801.40   3299097.81   0.00
577738.96   3299337.79   0.00
561416.04   3295924.02   0.00
571902.65   3294989.90   0.00
568512.86   3299302.26   0.00
563278.60   3303346.12   0.00
565077.40   3299163.34   0.00
572526.26   3303955.18   0.00
572709.36   3293113.00   0.00
570303.97   3302910.31   0.00
570273.49   3294705.25   0.00
566020.43   3297905.90   0.00
566190.81   3297435.48   0.00
575453.63   3301743.13   0.00
572449.16   3303193.15   0.00
571093.67   3305145.65   0.00
569800.30   3297105.99   0.00
569516.24   3294209.57   0.00
575106.31   3303522.11   0.00
570589.66   3297393.00   0.00
573055.61   3298402.23   0.00
567964.79   3298896.02   0.00
573353.44   3302682.64   0.00
569292.75   3298236.18   0.00
566604.25   3299221.39   0.00
574252.40   3304062.92   0.00
561560.36   3297508.13   0.00
569935.47   3304457.99   0.00
569056.61   3298792.55   0.00
566046.84   3301509.22   0.00
567637.17   3306026.44   0.00
569565.30   3300590.10   0.00
568307.91   3295655.65   0.00
574882.00   3301671.90   0.00
566011.65   3303625.77   0.00
568728.41   3301168.49   0.00
562506.79   3295930.53   0.00
568403.20   3299501.78   0.00
573301.73   3303751.88   0.00
566713.99   3302561.39   0.00
571950.39   3295903.31   0.00
572291.46   3297493.88   0.00
572887.70   3300754.98   0.00
574146.01   3299867.97   0.00
571853.96   3297309.60   0.00
575111.53   3301180.74   0.00
566502.40   3303809.72   0.00
566282.00   3300801.80   0.00
567833.15   3300766.97   0.00
574676.40   3303319.83   0.00
570547.72   3303742.51   0.00
574037.38   3296836.07   0.00
571976.74   3306621.61   0.00
570393.45   3302612.49   0.00
569772.52   3298058.76   0.00
568524.05   3301529.28   0.00
572942.61   3300117.02   0.00
570549.11   3298599.02   0.00
572439.19   3298422.36   0.00
569707.53   3295066.72   0.00
571517.64   3302865.07   0.00
569208.92   3297994.36   0.00
563181.46   3308695.01   0.00
569770.92   3301712.41   0.00
571108.62   3298240.20   0.00
574959.55   3303411.85   0.00
571294.31   3300312.01   0.00
568273.77   3302103.80   0.00
568447.21   3304237.44   0.00
570101.80   3294143.34   0.00
568498.76   3293335.94   0.00
561412.25   3296760.99   0.00
569537.36   3298493.04   0.00
567908.91   3300961.67   0.00
576520.66   3301915.23   0.00
573363.33   3304937.31   0.00
563826.93   3300422.46   0.00
572296.69   3303780.06   0.00
570065.76   3297281.33   0.00
575894.20   3305179.12   0.00
571236.86   3292331.58   0.00
568296.56   3298739.52   0.00
567763.67   3299368.01   0.00
570740.33   3294881.06   0.00
568979.23   3299545.53   0.00
567987.81   3295734.09   0.00
570786.83   3302767.35   0.00
566201.87   3299869.44   0.00
569987.41   3303955.08   0.00
568781.44   3300129.01   0.00
570729.34   3307341.86   0.00
569462.42   3296694.36   0.00
566934.29   3297280.88   0.00
568207.11   3296315.60   0.00
574852.10   3301164.94   0.00
572407.45   3299952.72   0.00
568156.18   3297435.91   0.00
564520.24   3295354.98   0.00
573726.50   3301140.82   0.00
571610.20   3300324.96   0.00
574018.23   3297361.65   0.00
570372.24   3302471.28   0.00
564268.55   3299065.65   0.00
565783.01   3299453.19   0.00
568333.09   3300761.85   0.00
573733.44   3294175.28   0.00
571372.32   3303605.67   0.00
576607.77   3301074.31   0.00
570801.65   3294306.76   0.00
569233.92   3294157.03   0.00
569894.47   3294079.19   0.00
575377.69   3300057.65   0.00
568176.41   3297588.91   0.00
571334.74   3290795.25   0.00
569608.37   3297201.76   0.00
573532.83   3297673.69   0.00
576171.73   3299636.58   0.00
572755.07   3301596.61   0.00
567103.81   3301788.35   0.00
567000.04   3296775.66   0.00
576821.74   3301953.34   0.00
573822.69   3298840.77   0.00
570255.81   3293090.15   0.00
573478.59   3297525.00   0.00
571762.25   3296805.18   0.00
564458.25   3300000.96   0.00
566767.36   3298632.15   0.00
569657.22   3304458.08   0.00
571096.01   3303307.75   0.00
568811.16   3300660.44   0.00
570081.14   3294102.16   0.00
569897.52   3298710.67   0.00
574234.81   3301305.92   0.00
570952.06   3297712.74   0.00
570191.46   3297310.98   0.00
574994.87   3296954.98   0.00
573114.28   3297133.68   0.00
572125.71   3295794.42   0.00
569012.03   3303151.42   0.00
571354.94   3301108.35   0.00
573346.14   3298884.56   0.00
571702.00   3299297.56   0.00
568735.36   3302529.37   0.00
570368.72   3301901.83   0.00
566180.56   3291182.65   0.00
572630.23   3303605.46   0.00
566597.65   3299825.78   0.00
569574.40   3295629.52   0.00
576549.96   3301886.26   0.00
564012.56   3294922.52   0.00
565968.26   3298127.22   0.00
571053.09   3302037.25   0.00
563147.17   3301079.87   0.00
568856.28   3302792.97   0.00
570483.62   3296757.91   0.00
566326.44   3304820.88   0.00
569008.41   3294152.03   0.00
566604.75   3299234.87   0.00
573834.20   3305997.34   0.00
573227.86   3298912.89   0.00
567350.96   3304262.41   0.00
572834.66   3299887.64   0.00
565468.08   3291227.20   0.00
572106.51   3298901.64   0.00
570206.26   3297503.39   0.00
569017.20   3297146.93   0.00
566615.31   3303352.19   0.00
571763.08   3302023.56   0.00
569353.27   3299609.79   0.00
566439.52   3294160.78   0.00
572254.17   3300131.93   0.00
570062.85   3304768.12   0.00
568917.29   3306610.29   0.00
571703.96   3295641.30   0.00
562293.53   3299666.94   0.00
569032.27   3302564.10   0.00
570027.90   3301223.18   0.00
570344.89   3301530.01   0.00
571447.16   3301515.82   0.00
567149.78   3300603.83   0.00
572282.08   3291648.59   0.00
571152.70   3301565.89   0.00
568100.81   3304028.35   0.00
577713.09   3300702.03   0.00
569105.81   3297867.38   0.00
566767.14   3303449.10   0.00
572756.38   3292935.48   0.00
572695.00   3300486.28   0.00
572078.51   3303572.33   0.00
579575.51   3300094.63   0.00
567518.50   3298372.88   0.00
566324.72   3300928.30   0.00
572197.49   3298229.65   0.00
575867.12   3298970.44   0.00
572782.37   3294941.64   0.00
569986.19   3297313.58   0.00
568629.05   3300954.62   0.00
571281.03   3304631.11   0.00
567531.21   3303050.36   0.00
567199.89   3300811.42   0.00
567257.52   3298208.90   0.00
571448.55   3299453.94   0.00
571324.15   3301634.99   0.00
570442.99   3298016.25   0.00
566946.45   3298519.25   0.00
572442.37   3298015.26   0.00
572249.64   3295370.08   0.00
573971.28   3301248.56   0.00
574191.98   3300647.30   0.00
568463.38   3306124.93   0.00
574580.04   3302624.82   0.00
566620.95   3295288.92   0.00
572325.76   3300585.99   0.00
568119.96   3303362.50   0.00
568785.56   3297294.13   0.00
565838.59   3292362.97   0.00
573472.24   3304693.54   0.00
576440.86   3304577.25   0.00
568234.67   3299442.72   0.00
575424.23   3297320.54   0.00
564935.30   3298190.23   0.00
567202.02   3304274.41   0.00
563831.84   3302899.42   0.00
563213.01   3303150.62   0.00
566725.06   3298402.66   0.00
575372.91   3300996.47   0.00
568271.67   3305177.82   0.00
570621.48   3301910.32   0.00
571836.03   3298846.76   0.00
571533.02   3298384.11   0.00
570397.53   3296973.95   0.00
563195.91   3292346.74   0.00
570020.39   3302705.37   0.00
570038.19   3297072.14   0.00
570084.08   3299476.57   0.00
570447.04   3301208.21   0.00
568764.26   3303348.78   0.00
570929.53   3296262.00   0.00
568894.39   3307477.13   0.00
573500.42   3299563.19   0.00
561962.93   3302481.04   0.00
573291.44   3300989.91   0.00
570916.92   3296017.77   0.00
572829.05   3300954.66   0.00
573166.96   3296608.21   0.00
570404.11   3301760.30   0.00
570187.42   3292720.31   0.00
572228.17   3295813.90   0.00
574609.95   3304849.35   0.00
568565.18   3296405.65   0.00
570331.09   3299366.84   0.00
577887.01   3304409.30   0.00
572522.33   3298419.91   0.00
566676.06   3301073.10   0.00
571997.01   3307145.09   0.00
573913.34   3305163.76   0.00
571689.22   3302760.29   0.00
574213.39   3295398.56   0.00
571944.97   3294483.36   0.00
566870.64   3297774.86   0.00
569139.27   3297050.78   0.00
573728.20   3303936.47   0.00
569790.71   3300214.35   0.00
571534.04   3297107.78   0.00
571715.29   3299854.66   0.00
564971.13   3302141.24   0.00
569711.34   3294348.36   0.00
561059.85   3304933.67   0.00
569676.15   3302191.96   0.00
565675.84   3299584.37   0.00
563720.82   3297381.00   0.00
568566.22   3299299.09   0.00
574475.88   3303599.55   0.00
568867.28   3304496.49   0.00
568939.96   3298285.78   0.00
567021.22   3304478.39   0.00
569653.38   3302474.89   0.00
568188.71   3298165.41   0.00
570248.90   3303442.14   0.00
565877.34   3295493.00   0.00
571236.33   3298535.31   0.00
572691.99   3297363.40   0.00
568911.65   3302740.65   0.00
569270.48   3295843.47   0.00
569220.69   3300757.09   0.00
575897.88   3297133.82   0.00
568585.05   3301501.26   0.00
569232.27   3303020.75   0.00
574792.42   3298678.83   0.00
568591.99   3301193.09   0.00
570941.97   3304782.30   0.00
567744.46   3301114.01   0.00
566675.78   3301194.48   0.00
567748.17   3300695.69   0.00
567848.78   3299641.57   0.00
572241.46   3302529.71   0.00
565021.26   3303598.71   0.00
573482.69   3300087.47   0.00
572639.27   3304279.41   0.00
568429.36   3297297.55   0.00
570316.59   3293420.91   0.00
562590.65   3300694.52   0.00
573862.15   3298802.07   0.00
569574.41   3298128.73   0.00
570783.34   3296895.28   0.00
566086.07   3304496.14   0.00
567771.76   3297860.54   0.00
567739.71   3298059.12   0.00
566239.73   3301487.26   0.00
572593.86   3298037.49   0.00
573644.70   3299976.70   0.00
572096.83   3300918.95   0.00
575400.69   3298325.78   0.00
570426.20   3300863.97   0.00
571576.97   3295791.96   0.00
571930.43   3304514.02   0.00
570390.51   3299793.97   0.00
568189.11   3299384.14   0.00
570968.14   3305702.17   0.00
566278.40   3299589.19   0.00
570922.78   3295722.47   0.00
567388.53   3298385.18   0.00
571058.35   3297525.71   0.00
569030.35   3298442.92   0.00
570137.56   3297355.68   0.00
570072.32   3293799.25   0.00
569907.36   3300934.76   0.00
567975.37   3302586.96   0.00
568036.72   3305248.27   0.00
568741.16   3297234.91   0.00
571480.99   3298289.94   0.00
571021.10   3299775.76   0.00
572855.30   3300998.55   0.00
567717.16   3303806.90   0.00
571225.67   3299222.69   0.00
568565.71   3303066.91   0.00
569250.05   3304615.89   0.00
569751.05   3295876.71   0.00
565680.73   3294505.41   0.00
577449.38   3293791.87   0.00
574947.94   3303305.33   0.00
572954.89   3299877.34   0.00
570831.07   3296265.32   0.00
572879.41   3298751.21   0.00
561796.25   3304752.52   0.00
569604.54   3301089.42   0.00
570067.03   3299939.68   0.00
564925.94   3304667.54   0.00
571046.51   3295749.57   0.00
563915.36   3297977.92   0.00
567233.58   3304811.46   0.00
574043.38   3301083.73   0.00
572947.57   3299931.44   0.00
568056.45   3299239.61   0.00
571247.25   3298848.98   0.00
566728.72   3297449.52   0.00
567762.12   3294491.73   0.00
569526.74   3299969.73   0.00
574981.38   3302565.47   0.00
570891.95   3300545.27   0.00
564472.17   3298721.47   0.00
570183.54   3300941.96   0.00
571726.18   3296144.50   0.00
566986.62   3308726.19   0.00
567940.66   3299619.29   0.00
575221.29   3301344.99   0.00
572703.44   3297018.20   0.00
568220.69   3300224.32   0.00
569826.77   3299251.83   0.00
572564.04   3301980.48   0.00
570827.15   3306517.47   0.00
572300.75   3299195.37   0.00
571689.32   3297560.33   0.00
568059.78   3304162.43   0.00
570101.00   3299503.85   0.00
575060.11   3305216.40   0.00
570778.18   3299995.82   0.00
571227.39   3302717.28   0.00
566865.14   3296436.83   0.00
570794.80   3305962.31   0.00
571143.33   3299611.66   0.00
569348.85   3296362.32   0.00
571799.18   3305240.54   0.00
566733.10   3293996.01   0.00
565100.26   3294951.70   0.00
569042.75   3296703.28   0.00
568654.49   3296402.82   0.00
569827.73   3299978.35   0.00
573598.58   3301860.47   0.00
567026.56   3299085.01   0.00
570664.32   3301860.29   0.00
560641.27   3300051.45   0.00
568542.43   3299458.22   0.00
567145.41   3301025.24   0.00
571745.55   3298952.59   0.00
567443.58   3301218.31   0.00
571658.86   3303438.36   0.00
565342.97   3303912.22   0.00
576147.49   3302866.30   0.00
567534.76   3301675.37   0.00
568392.50   3296003.14   0.00
572167.82   3298844.01   0.00
565732.38   3298771.23   0.00
570935.25   3297971.81   0.00
567988.92   3296443.70   0.00
568626.79   3303326.33   0.00
570147.28   3301843.86   0.00
569419.22   3302943.93   0.00
578059.95   3302999.34   0.00
568682.29   3296562.67   0.00
576772.32   3299369.67   0.00
566402.32   3296740.87   0.00
569748.53   3301859.13   0.00
566449.12   3299817.36   0.00
566658.33   3301225.98   0.00
568777.28   3296961.22   0.00
572061.53   3300385.63   0.00
575471.88   3296356.40   0.00
569988.16   3300435.14   0.00
571917.05   3304159.15   0.00
565959.70   3299155.65   0.00
569979.48   3297724.58   0.00
572122.27   3306984.62   0.00
573370.99   3297392.26   0.00
572824.32   3299953.60   0.00
568723.99   3300475.14   0.00
566809.81   3295871.78   0.00
567247.36   3302110.69   0.00
566357.31   3304665.67   0.00
571616.69   3301791.10   0.00
566937.76   3301124.45   0.00
571915.72   3309472.78   0.00
567446.10   3304230.28   0.00
573778.03   3298382.51   0.00
562960.66   3299073.30   0.00
572389.26   3306553.64   0.00
565395.64   3299942.25   0.00
571548.73   3300935.25   0.00
572597.06   3302952.39   0.00
578120.14   3297527.62   0.00
563464.17   3296273.76   0.00
564194.37   3303321.05   0.00
568578.05   3298438.05   0.00
568556.45   3302452.55   0.00
571851.77   3296642.12   0.00
571905.25   3298010.90   0.00
566172.48   3306396.34   0.00
569527.48   3296642.60   0.00
576039.26   3294842.73   0.00
571911.36   3300018.44   0.00
565844.86   3297870.87   0.00
568125.93   3304757.10   0.00
572225.14   3302229.89   0.00
567442.25   3300274.15   0.00
574634.70   3296748.53   0.00
569845.73   3298332.41   0.00
569820.72   3300916.42   0.00
571114.58   3304111.47   0.00
570515.41   3300374.86   0.00
564957.03   3303987.64   0.00
565345.72   3295046.44   0.00
562778.76   3299047.48   0.00
567416.31   3303295.42   0.00
569359.98   3299438.97   0.00
569027.00   3301217.60   0.00
568345.68   3292834.80   0.00
573154.11   3297609.47   0.00
567223.25   3301062.52   0.00
568227.04   3296748.30   0.00
571487.40   3298778.27   0.00
572791.79   3306339.11   0.00
573489.24   3300906.22   0.00
570980.78   3302487.84   0.00
570629.34   3301974.75   0.00
569186.87   3304417.63   0.00
567960.21   3296246.64   0.00
567074.46   3295686.32   0.00
570675.18   3298873.69   0.00
565117.28   3300986.58   0.00
569713.42   3298436.58   0.00
571389.87   3296556.48   0.00
570718.12   3292828.93   0.00
561163.67   3300753.78   0.00
579122.24   3299705.16   0.00
574599.37   3299697.72   0.00
568059.38   3301463.82   0.00
575509.60   3299870.05   0.00
574658.83   3303286.69   0.00
572609.05   3299772.84   0.00
571601.45   3309130.46   0.00
569528.46   3302565.29   0.00
565540.37   3303861.23   0.00
574261.48   3303085.24   0.00
571627.73   3302660.99   0.00
570444.54   3303910.03   0.00
566388.39   3295609.97   0.00
568391.00   3300602.11   0.00
573379.19   3300174.63   0.00
568095.45   3296346.59   0.00
568354.33   3305196.03   0.00
570780.18   3303417.61   0.00
570780.00   3302519.84   0.00
568205.10   3299853.97   0.00
571142.98   3301460.74   0.00
571733.55   3301987.31   0.00
564838.04   3301780.07   0.00
571252.34   3299463.53   0.00
569561.35   3305175.71   0.00
568945.81   3300121.20   0.00
565676.10   3303945.91   0.00
567356.67   3304342.21   0.00
572721.93   3298115.82   0.00
562826.57   3299715.69   0.00
566579.34   3300229.53   0.00
569882.84   3305432.32   0.00
573946.91   3294501.32   0.00
567595.77   3299116.51   0.00
573243.15   3299917.24   0.00
563518.58   3304988.20   0.00
575466.44   3297406.07   0.00
562933.45   3299395.59   0.00
570607.10   3299717.12   0.00
573484.73   3307014.64   0.00
569135.36   3302515.06   0.00
565412.12   3297611.38   0.00
568303.23   3299340.96   0.00
572087.23   3295393.45   0.00
574590.78   3302366.58   0.00
575493.84   3303659.86   0.00
568277.85   3300537.58   0.00
573388.69   3300896.91   0.00
568287.32   3298808.96   0.00
571871.60   3300196.79   0.00
569032.85   3297751.39   0.00
572324.44   3303312.86   0.00
576930.90   3297364.16   0.00
569619.16   3296132.07   0.00
569718.26   3299756.81   0.00
566585.15   3306853.44   0.00
570573.79   3295440.45   0.00
569033.61   3298775.94   0.00
574184.83   3299252.22   0.00
564479.36   3301691.54   0.00
569488.46   3301130.20   0.00
571007.33   3300511.77   0.00
574824.50   3299802.76   0.00
576099.42   3299461.10   0.00
568039.11   3293255.86   0.00
565546.40   3300985.61   0.00
571240.39   3301867.56   0.00
570490.72   3302967.15   0.00
562825.25   3296754.27   0.00
566299.11   3295617.80   0.00
574135.94   3300126.50   0.00
574165.01   3298484.31   0.00
567321.01   3305360.64   0.00
564535.22   3304189.11   0.00
568276.67   3300314.04   0.00
568475.48   3297944.80   0.00
567901.50   3302436.25   0.00
567566.34   3296311.33   0.00
561922.54   3295914.39   0.00
577212.76   3298705.62   0.00
575747.22   3299861.66   0.00
576572.87   3301027.43   0.00
569323.48   3293583.60   0.00
568776.47   3304489.58   0.00
569189.54   3300148.08   0.00
573474.48   3297432.49   0.00
572245.00   3300057.05   0.00
566462.45   3302622.18   0.00
568781.89   3303563.06   0.00
565072.63   3299700.91   0.00
573899.11   3304980.51   0.00
574759.43   3293148.01   0.00
569893.12   3301185.03   0.00
571282.12   3298125.48   0.00
571939.88   3303371.34   0.00
564807.33   3300167.30   0.00
573106.32   3293817.48   0.00
560320.40   3304217.07   0.00
565913.64   3300413.26   0.00
574976.72   3296900.20   0.00
566949.04   3304353.08   0.00
569331.63   3299019.72   0.00
569750.04   3298933.07   0.00
569058.81   3296449.21   0.00
567420.36   3296388.21   0.00
574135.81   3300071.21   0.00
571057.44   3300654.50   0.00
571299.13   3298823.24   0.00
570120.60   3298176.69   0.00
570357.75   3294213.11   0.00
578515.83   3299987.58   0.00
571050.23   3299596.53   0.00
570521.07   3302775.88   0.00
568563.71   3297915.36   0.00
572753.90   3298490.75   0.00
565867.79   3299625.75   0.00
570158.98   3303129.72   0.00
572265.54   3299586.25   0.00
570783.83   3290872.17   0.00
569960.62   3293056.18   0.00
568568.11   3296145.66   0.00
577394.75   3296144.16   0.00
567402.87   3298987.39   0.00
578515.27   3296292.22   0.00
569149.40   3301912.31   0.00
572920.24   3296075.73   0.00
569357.64   3301326.29   0.00
570475.75   3306425.06   0.00
574887.92   3300296.92   0.00
565452.00   3299353.27   0.00
566977.53   3296764.16   0.00
565852.65   3295237.73   0.00
571505.71   3298971.97   0.00
566078.43   3301206.30   0.00
571208.71   3293180.36   0.00
564137.95   3309119.77   0.00
568383.17   3301551.91   0.00
567112.88   3292343.67   0.00
565819.55   3303041.89   0.00
568135.71   3301450.97   0.00
568228.73   3308269.92   0.00
572881.21   3302905.63   0.00
568691.68   3304192.58   0.00
565818.94   3300583.22   0.00
569013.98   3296551.97   0.00
572895.52   3301901.85   0.00
569166.41   3303441.43   0.00
568697.32   3290715.48   0.00
571201.27   3299527.21   0.00
573502.43   3306122.28   0.00
577062.78   3299988.25   0.00
567769.24   3305491.95   0.00
573120.23   3296565.07   0.00
570259.36   3299957.16   0.00
567914.81   3294720.52   0.00
570928.17   3300854.51   0.00
572094.24   3306355.83   0.00
572672.99   3298846.39   0.00
571552.63   3308048.69   0.00
570008.56   3294072.59   0.00
564791.62   3305778.38   0.00
570947.25   3297480.09   0.00
570340.97   3304634.37   0.00
570767.29   3299529.94   0.00
565470.37   3294273.74   0.00
569491.07   3297241.12   0.00
578495.32   3298902.87   0.00
565713.99   3299774.46   0.00
569447.18   3303020.21   0.00
571018.43   3307059.99   0.00
568221.77   3298719.72   0.00
569253.99   3295896.25   0.00
571666.01   3298865.40   0.00
568972.82   3303769.91   0.00
574378.64   3303569.08   0.00
573511.17   3301000.67   0.00
566507.49   3298680.00   0.00
565827.23   3298528.91   0.00
566689.86   3300502.54   0.00
571014.41   3294255.34   0.00
568337.15   3299476.91   0.00
574824.06   3298515.74   0.00
571731.38   3303607.85   0.00
566909.75   3297883.54   0.00
573746.13   3300335.16   0.00
573836.37   3301037.03   0.00
571942.02   3300660.95   0.00
573710.14   3305513.49   0.00
571349.76   3301457.55   0.00
573318.43   3294853.96   0.00
565415.13   3295801.35   0.00
571653.48   3300144.04   0.00
564086.72   3297163.39   0.00
571289.07   3298937.93   0.00
569892.86   3302098.40   0.00
577666.25   3297830.78   0.00
571488.01   3297659.03   0.00
568144.54   3301964.59   0.00
567875.11   3301803.73   0.00
570536.28   3301072.49   0.00
565954.77   3299940.72   0.00
567532.34   3301413.60   0.00
574741.48   3293962.95   0.00
571606.79   3295419.24   0.00
571494.53   3299344.03   0.00
568805.06   3297581.07   0.00
566473.08   3294348.33   0.00
568716.12   3300549.87   0.00
575571.63   3300104.95   0.00
568206.78   3297995.82   0.00
575262.91   3308496.59   0.00
570005.83   3301818.43   0.00
575364.93   3300754.42   0.00
570413.77   3299186.17   0.00
566040.26   3300835.50   0.00
568528.74   3301837.05   0.00
570693.42   3296228.49   0.00
568033.40   3302883.84   0.00
571940.41   3297725.04   0.00
567357.66   3304375.09   0.00
575246.09   3294865.45   0.00
570555.63   3300245.08   0.00
576228.09   3300757.59   0.00
567766.65   3292825.90   0.00
573274.12   3302854.46   0.00
571157.49   3298380.33   0.00
575725.14   3301572.69   0.00
567725.88   3301488.06   0.00
569505.51   3302492.08   0.00
570959.77   3300880.51   0.00
568933.98   3298866.11   0.00
565642.28   3306465.62   0.00
568892.84   3297791.06   0.00
571075.53   3298731.70   0.00
568687.22   3301801.78   0.00
567247.53   3303432.77   0.00
569378.36   3303116.58   0.00
575199.89   3300383.79   0.00
571680.49   3303057.61   0.00
567320.34   3305235.96   0.00
572523.54   3300538.88   0.00
571408.96   3305792.88   0.00
570836.59   3294101.40   0.00
575717.74   3297157.07   0.00
569743.79   3299605.74   0.00
571038.38   3300408.19   0.00
575468.48   3293396.88   0.00
566490.06   3299796.10   0.00
568707.48   3300125.54   0.00
573055.62   3299546.49   0.00
570960.54   3297281.95   0.00
566144.73   3304082.70   0.00
570597.83   3308444.57   0.00
568124.09   3303830.07   0.00
569916.83   3309190.74   0.00
563808.32   3300705.01   0.00
569576.31   3300346.67   0.00
572310.56   3293982.55   0.00
566982.46   3297545.44   0.00
572134.55   3295887.38   0.00
567116.29   3298752.42   0.00
569483.99   3296335.03   0.00
567953.89   3295241.50   0.00
568697.83   3292900.32   0.00
573869.56   3298636.46   0.00
569159.79   3304118.76   0.00
569807.27   3298110.65   0.00
574518.74   3301343.04   0.00
569271.42   3296338.30   0.00
564738.73   3294556.21   0.00
571969.33   3296409.97   0.00
569075.58   3301381.79   0.00
570736.47   3298655.51   0.00
567848.77   3303126.04   0.00
569996.01   3301605.42   0.00
570293.12   3305039.01   0.00
571300.97   3295608.48   0.00
567309.61   3298613.94   0.00
569023.27   3300307.37   0.00
562073.18   3301005.76   0.00
574443.78   3304422.90   0.00
570316.85   3297931.80   0.00
569419.54   3302531.41   0.00
568863.85   3303095.88   0.00
570758.77   3297794.26   0.00
570678.43   3303393.01   0.00
577270.18   3303697.59   0.00
560212.03   3295322.18   0.00
566102.23   3300470.53   0.00
566946.54   3298180.27   0.00
568823.96   3301963.19   0.00
565290.10   3298375.55   0.00
564168.93   3299144.96   0.00
572064.32   3301025.35   0.00
567190.62   3300077.16   0.00
566363.69   3300640.10   0.00
571795.19   3309327.69   0.00
572493.00   3301076.33   0.00
573864.19   3298330.99   0.00
566338.05   3294293.72   0.00
569936.77   3299833.62   0.00
572382.92   3305882.69   0.00
573226.25   3299182.94   0.00
565765.24   3292628.22   0.00
566492.56   3300903.81   0.00
570702.17   3298117.78   0.00
561438.27   3299994.22   0.00
564777.76   3301867.96   0.00
571618.84   3305186.28   0.00
568268.07   3300402.94   0.00
570451.10   3303334.70   0.00
573263.63   3301026.38   0.00
566472.57   3297550.92   0.00
570633.76   3296317.50   0.00
568745.01   3292827.79   0.00
566608.35   3302298.37   0.00
571423.12   3298153.58   0.00
566046.49   3301386.97   0.00
567499.00   3299465.99   0.00
569480.08   3296473.63   0.00
570811.99   3300187.92   0.00
574947.94   3303552.48   0.00
575266.17   3298903.63   0.00
567968.10   3302827.31   0.00
565851.97   3302804.55   0.00
563856.97   3301291.90   0.00
573887.33   3299296.35   0.00
567681.71   3297247.71   0.00
568909.95   3293381.33   0.00
574701.88   3303363.52   0.00
570951.50   3296605.73   0.00
574833.26   3302450.02   0.00
573437.05   3297628.13   0.00
570713.50   3301413.82   0.00
577594.14   3302945.92   0.00
572416.20   3303253.63   0.00
571854.47   3294543.39   0.00
569775.90   3303585.99   0.00
571528.73   3297574.16   0.00
568841.18   3295676.97   0.00
568184.17   3303241.26   0.00
572997.48   3308206.84   0.00
570662.70   3296134.22   0.00
567896.30   3292198.74   0.00
574054.08   3294276.06   0.00
571007.21   3298248.48   0.00
568299.06   3301303.75   0.00
570945.00   3299128.33   0.00
571864.83   3299828.96   0.00
572231.64   3301340.84   0.00
568469.99   3298153.08   0.00
568732.36   3301527.04   0.00
570734.96   3304939.26   0.00
565456.17   3297716.11   0.00
565210.76   3300269.10   0.00
574063.06   3302394.48   0.00
566304.73   3298618.80   0.00
566828.26   3300250.25   0.00
572130.17   3305643.82   0.00
567787.09   3300652.04   0.00
566670.84   3295076.73   0.00
572265.51   3300139.48   0.00
571663.48   3301261.99   0.00
564251.63   3299845.05   0.00
575408.31   3298584.93   0.00
573565.30   3302402.63   0.00
573053.14   3301429.46   0.00
563981.76   3299311.03   0.00
567342.87   3299279.61   0.00
564088.04   3294901.31   0.00
569130.58   3294026.12   0.00
568510.32   3301056.86   0.00
567358.51   3304356.17   0.00
569780.51   3300417.33   0.00
566445.17   3302117.08   0.00
570008.70   3303262.26   0.00
569200.18   3301183.13   0.00
565111.50   3295072.03   0.00
570762.01   3299836.26   0.00
572881.84   3300889.44   0.00
575637.94   3302881.55   0.00
576649.20   3297918.09   0.00
575088.97   3300349.34   0.00
567710.83   3305294.49   0.00
569710.57   3303967.72   0.00
566682.44   3304764.55   0.00
562887.02   3302477.01   0.00
571408.69   3300029.64   0.00
572517.61   3301079.27   0.00
571949.33   3295691.41   0.00
572999.95   3295808.27   0.00
572764.35   3291763.79   0.00
573154.58   3304460.58   0.00
573414.35   3301330.63   0.00
568992.17   3298129.80   0.00
562939.19   3301264.63   0.00
568302.88   3300657.83   0.00
571415.99   3293032.14   0.00
571503.21   3300660.22   0.00
575585.94   3299167.68   0.00
571055.27   3299127.74   0.00
570795.74   3302690.76   0.00
568423.60   3299636.02   0.00
572771.28   3296913.32   0.00
575940.78   3297770.83   0.00
569244.06   3299405.62   0.00
570222.83   3294644.16   0.00
567846.86   3297654.99   0.00
563809.67   3299581.03   0.00
570580.87   3294806.90   0.00
573281.34   3296016.28   0.00
569287.94   3296594.75   0.00
574996.47   3300475.96   0.00
569852.36   3301657.79   0.00
571811.54   3304553.56   0.00
570728.59   3303602.78   0.00
566250.86   3299829.22   0.00
570506.01   3298831.05   0.00
575014.57   3300557.44   0.00
570791.92   3297752.41   0.00
568919.76   3302340.06   0.00
566604.38   3303329.51   0.00
570020.05   3301114.56   0.00
570620.91   3299960.01   0.00
572757.69   3297109.00   0.00
574763.20   3300033.70   0.00
565056.10   3294345.86   0.00
569422.49   3299697.66   0.00
573432.49   3304825.05   0.00
575994.12   3304710.40   0.00
575687.79   3298599.07   0.00
571866.09   3301487.98   0.00
568889.71   3299476.29   0.00
573035.99   3301252.16   0.00
568454.94   3300095.42   0.00
565860.59   3296833.14   0.00
566021.14   3300335.85   0.00
570150.40   3302277.04   0.00
574722.43   3303270.50   0.00
573911.11   3305429.83   0.00
566086.04   3299707.39   0.00
572143.54   3296589.50   0.00
574680.90   3299291.47   0.00
568038.70   3300964.54   0.00
569487.66   3296726.94   0.00
569919.74   3304204.01   0.00
565753.22   3301608.16   0.00
577065.08   3301216.69   0.00
569216.23   3306014.78   0.00
570109.81   3299749.45   0.00
573853.05   3303642.23   0.00
568592.96   3300529.80   0.00
569818.60   3297063.92   0.00
568041.17   3297078.50   0.00
569802.81   3307233.46   0.00
568601.10   3302254.45   0.00
567857.37   3305274.44   0.00
570631.55   3294901.50   0.00
564732.03   3297299.02   0.00
575896.24   3299913.08   0.00
575784.62   3302717.05   0.00
567842.84   3299358.55   0.00
567772.31   3301054.42   0.00
567294.45   3299945.00   0.00
567094.56   3297318.34   0.00
568517.78   3300666.48   0.00
566370.99   3296558.66   0.00
572158.82   3299060.02   0.00
569405.65   3297740.18   0.00
568568.16   3301188.51   0.00
571245.57   3301865.95   0.00
569439.46   3298331.52   0.00
574262.76   3297211.54   0.00
566778.97   3297902.61   0.00
568618.68   3297362.83   0.00
571490.81   3307413.12   0.00
575664.77   3300616.31   0.00
571426.36   3298193.37   0.00
569827.53   3301998.24   0.00
572360.68   3298789.43   0.00
575312.54   3298409.00   0.00
571334.32   3302805.18   0.00
575615.73   3297038.23   0.00
566214.09   3300533.76   0.00
576981.55   3297145.50   0.00
568451.46   3297938.62   0.00
567913.41   3302825.27   0.00
562960.32   3297072.20   0.00
576828.18   3305745.67   0.00
571754.96   3299160.84   0.00
566996.21   3299818.94   0.00
572850.57   3301626.55   0.00
570683.70   3300025.57   0.00
578523.84   3294584.46   0.00
566155.85   3300627.42   0.00
573598.74   3300066.09   0.00
570078.89   3300174.23   0.00
570357.35   3302612.81   0.00
570194.59   3298988.28   0.00
571301.43   3301993.50   0.00
570154.84   3299334.01   0.00
572588.18   3302103.16   0.00
571497.85   3303803.33   0.00
570165.54   3296146.23   0.00
564907.41   3304711.99   0.00
565435.51   3301560.60   0.00
569123.65   3302077.38   0.00
573948.99   3299017.93   0.00
565754.29   3300435.75   0.00
571971.05   3298732.04   0.00
567723.75   3302231.08   0.00
569475.06   3299632.22   0.00
569534.58   3304222.32   0.00
570374.73   3297532.81   0.00
572991.53   3301708.33   0.00
576345.95   3302180.79   0.00
572286.26   3302624.82   0.00
568217.49   3303500.54   0.00
573104.61   3299134.92   0.00
569859.88   3303790.12   0.00
568675.92   3300418.94   0.00
571659.77   3296534.79   0.00
571007.89   3303240.14   0.00
565146.40   3297713.11   0.00
570075.38   3301733.52   0.00
570495.42   3298118.52   0.00
569806.67   3302665.11   0.00
562394.24   3297273.52   0.00
567686.89   3296910.21   0.00
570111.69   3306054.32   0.00
569426.57   3297227.75   0.00
567890.01   3299834.58   0.00
572648.77   3297595.45   0.00
569012.08   3303060.32   0.00
573137.58   3303035.36   0.00
568304.51   3300658.90   0.00
572149.54   3303610.90   0.00
571600.54   3295182.49   0.00
566788.59   3302082.28   0.00
566150.73   3295770.79   0.00
578214.42   3297415.49   0.00
568459.81   3306025.61   0.00
569856.40   3298947.99   0.00
569195.69   3301343.38   0.00
573636.10   3299522.17   0.00
564806.37   3303113.15   0.00
577270.05   3296979.20   0.00
563716.44   3297363.08   0.00
566157.16   3299886.00   0.00
572119.47   3295199.81   0.00
572009.20   3296602.57   0.00
574262.83   3304430.10   0.00
570711.83   3297529.18   0.00
569664.99   3296810.78   0.00
568495.88   3303358.02   0.00
574599.44   3292466.79   0.00
567342.23   3306853.18   0.00
573217.77   3297842.32   0.00
570416.84   3299786.17   0.00
576209.64   3301203.32   0.00
570822.10   3305813.09   0.00
572072.58   3301272.62   0.00
571798.94   3296097.79   0.00
571399.65   3296505.60   0.00
573147.23   3300662.61   0.00
566657.94   3298671.27   0.00
573714.76   3303277.90   0.00
569000.56   3298972.76   0.00
563649.54   3295921.76   0.00
570097.54   3302115.83   0.00
565501.43   3295669.87   0.00
575243.70   3303878.65   0.00
571950.00   3303874.07   0.00
566589.01   3296568.86   0.00
567951.67   3298326.66   0.00
571588.69   3299934.61   0.00
574748.36   3298082.00   0.00
569083.18   3300418.55   0.00
568753.68   3299030.68   0.00
568657.80   3300831.32   0.00
570820.16   3297334.39   0.00
569440.38   3299096.96   0.00
572158.01   3299968.32   0.00
577237.49   3294944.16   0.00
564986.03   3301627.49   0.00
569571.79   3298241.80   0.00
567034.10   3298600.71   0.00
571714.98   3304446.20   0.00
573060.95   3296284.72   0.00
563686.29   3304810.56   0.00
568146.57   3297784.23   0.00
570749.67   3299071.78   0.00
566037.25   3295827.47   0.00
570868.98   3307491.21   0.00
564437.25   3308186.54   0.00
571362.73   3297640.44   0.00
571254.20   3296344.32   0.00
567987.61   3301821.73   0.00
564509.23   3307142.73   0.00
570123.71   3299333.79   0.00
574859.27   3299724.23   0.00
570932.44   3300334.23   0.00
564956.23   3299206.45   0.00
570421.18   3301592.70   0.00
578945.95   3303467.11   0.00
569311.35   3298493.96   0.00
565926.99   3296965.58   0.00
567352.63   3299312.03   0.00
569035.56   3305071.89   0.00
576988.71   3302926.09   0.00
571902.66   3300018.06   0.00
567542.67   3295323.83   0.00
569270.36   3300004.65   0.00
569235.57   3295120.62   0.00
574492.44   3300238.82   0.00
572124.28   3298245.12   0.00
571358.80   3298715.25   0.00
570366.86   3298193.28   0.00
569964.12   3299366.97   0.00
574842.73   3304221.81   0.00
563898.60   3301018.98   0.00
573616.42   3301047.58   0.00
572517.60   3300188.77   0.00
570059.97   3300689.63   0.00
573156.43   3295998.00   0.00
567191.79   3294702.95   0.00
573678.57   3306514.16   0.00
568365.52   3293714.24   0.00
571612.23   3298183.34   0.00
568751.09   3305413.96   0.00
578964.57   3301304.01   0.00
569844.61   3301712.81   0.00
568853.48   3303675.38   0.00
570483.89   3306547.56   0.00
569140.42   3293477.02   0.00
567524.94   3298509.08   0.00
572842.52   3297790.42   0.00
570672.18   3300782.64   0.00
569770.42   3300236.80   0.00
564012.55   3299258.80   0.00
569544.57   3294739.37   0.00
569203.73   3295738.37   0.00
561845.80   3304974.88   0.00
575668.37   3299178.10   0.00
570627.84   3296901.23   0.00
567933.38   3302294.19   0.00
573451.77   3293545.85   0.00
573402.96   3303654.18   0.00
569992.41   3294607.16   0.00
562403.35   3299271.60   0.00
571034.14   3299595.90   0.00
574680.86   3296751.98   0.00
573657.60   3301455.87   0.00
567833.55   3297892.84   0.00
567257.49   3297234.08   0.00
572839.05   3296142.68   0.00
566538.63   3301126.84   0.00
568341.64   3304744.38   0.00
565954.97   3298800.99   0.00
572956.77   3299071.51   0.00
565357.35   3295528.97   0.00
572340.81   3297746.43   0.00
566976.07   3297315.49   0.00
571074.08   3302504.76   0.00
566677.38   3306264.66   0.00
569302.10   3295697.99   0.00
568930.37   3298689.57   0.00
566576.84   3301421.11   0.00
572992.62   3302261.31   0.00
571588.40   3296997.14   0.00
575332.06   3301148.81   0.00
565603.60   3296888.50   0.00
572240.27   3301513.30   0.00
568540.04   3302414.39   0.00
567546.36   3297855.70   0.00
570211.76   3303635.66   0.00
571269.29   3303582.49   0.00
566561.85   3295228.71   0.00
567601.41   3300624.94   0.00
570010.72   3294642.19   0.00
573577.85   3301352.59   0.00
568022.73   3300233.18   0.00
576788.97   3295783.40   0.00
570341.83   3300337.92   0.00
568530.35   3300688.18   0.00
571384.78   3302271.70   0.00
569079.54   3302167.57   0.00
569693.57   3295731.48   0.00
573843.26   3296815.01   0.00
573414.63   3298923.34   0.00
569324.26   3301545.10   0.00
574481.69   3299410.19   0.00
573934.51   3299425.76   0.00
572773.53   3298085.85   0.00
568538.51   3294170.98   0.00
571552.54   3298148.37   0.00
569773.94   3298337.03   0.00
566856.77   3299741.46   0.00
566871.42   3302077.94   0.00
569303.67   3295763.15   0.00
569532.47   3298519.08   0.00
572549.55   3303345.66   0.00
573169.28   3301661.86   0.00
568581.39   3296976.66   0.00
569858.17   3303814.06   0.00
568634.51   3296438.61   0.00
561185.85   3296794.62   0.00
568022.52   3298430.41   0.00
571029.55   3305752.65   0.00
567738.50   3299331.86   0.00
569177.20   3304559.44   0.00
568136.35   3299063.03   0.00
571491.94   3300219.77   0.00
569650.43   3301071.38   0.00
570006.25   3299126.20   0.00
569504.30   3304015.19   0.00
574053.70   3300416.27   0.00
568115.19   3298732.02   0.00
578632.88   3295782.46   0.00
571239.39   3297343.09   0.00
570683.26   3298114.60   0.00
568981.28   3304513.70   0.00
565579.91   3304736.86   0.00
570327.66   3298772.01   0.00
570528.42   3296215.37   0.00
568283.48   3299415.99   0.00
573427.51   3298375.53   0.00
565786.98   3299097.75   0.00
573241.28   3299359.79   0.00
570256.07   3296068.16   0.00
566057.20   3298352.63   0.00
570134.86   3301673.84   0.00
572255.74   3296928.85   0.00
567770.52   3302246.81   0.00
568338.92   3302353.62   0.00
572706.78   3304670.86   0.00
572223.79   3298843.68   0.00
562433.78   3299377.41   0.00
567216.22   3299847.64   0.00
572945.89   3299975.49   0.00
568486.54   3298460.82   0.00
570473.89   3295279.76   0.00
568054.58   3304976.64   0.00
573449.84   3295234.38   0.00
563752.63   3299355.50   0.00
567758.85   3299510.14   0.00
572648.93   3300953.23   0.00
573791.50   3301727.45   0.00
569620.46   3303132.48   0.00
572556.32   3300563.14   0.00
570083.89   3298025.51   0.00
569533.58   3297337.22   0.00
569326.84   3295060.55   0.00
570005.39   3300854.28   0.00
573933.63   3299231.85   0.00
569544.68   3297132.68   0.00
573797.80   3303786.30   0.00
563934.46   3295761.03   0.00
569794.44   3300486.04   0.00
572541.92   3300287.73   0.00
574665.41   3300101.30   0.00
569666.74   3301708.03   0.00
572244.45   3295638.39   0.00
575457.35   3292388.43   0.00
571545.95   3298876.95   0.00
573412.61   3300220.88   0.00
569832.74   3298603.40   0.00
565057.83   3295608.25   0.00
566150.20   3299141.60   0.00
570975.77   3305297.00   0.00
569719.60   3294324.30   0.00
567540.71   3299381.43   0.00
572421.17   3301321.28   0.00
571930.44   3297052.38   0.00
575895.44   3296600.19   0.00
567720.80   3302334.52   0.00
571395.55   3303969.19   0.00
568683.84   3303289.28   0.00
565500.02   3300446.13   0.00
571886.10   3293561.05   0.00
570011.89   3300647.96   0.00
566317.88   3300101.23   0.00
570264.15   3303060.06   0.00
565939.66   3301058.79   0.00
565828.33   3297595.36   0.00
572417.58   3295618.91   0.00
571865.36   3292363.30   0.00
571424.42   3297704.13   0.00
575323.31   3297713.87   0.00
569655.78   3302148.76   0.00
569856.77   3297383.26   0.00
572968.32   3297603.30   0.00
572692.05   3298036.81   0.00
572122.44   3300650.53   0.00
568577.58   3305287.76   0.00
570215.23   3296487.99   0.00
572087.88   3296362.59   0.00
573126.75   3297329.04   0.00
573437.34   3299157.95   0.00
570664.83   3304006.97   0.00
568306.03   3301645.58   0.00
562814.71   3297326.59   0.00
569643.65   3295766.75   0.00
573193.00   3300162.46   0.00
564423.51   3303020.22   0.00
568715.40   3299990.08   0.00
568296.66   3295205.28   0.00
572443.37   3300240.15   0.00
573314.33   3304246.33   0.00
572819.44   3300471.13   0.00
569650.07   3298413.64   0.00
573978.39   3302519.79   0.00
570523.23   3299932.31   0.00
569861.28   3299854.15   0.00
571243.08   3299993.71   0.00
570313.79   3305308.83   0.00
566575.67   3300178.05   0.00
568060.69   3299039.08   0.00
573550.15   3302726.97   0.00
561839.04   3296791.91   0.00
575065.96   3298223.32   0.00
571473.63   3300162.07   0.00
576358.68   3299532.34   0.00
567896.20   3306098.37   0.00
572386.40   3296548.15   0.00
564181.29   3297845.76   0.00
570137.18   3302496.99   0.00
565064.51   3303545.08   0.00
563861.15   3301326.78   0.00
569626.66   3304008.85   0.00
569358.56   3303084.52   0.00
570495.95   3300739.02   0.00
566922.59   3305694.54   0.00
575012.17   3295574.52   0.00
563439.75   3300671.11   0.00
568527.20   3302173.22   0.00
568500.46   3296045.98   0.00
567928.25   3301298.51   0.00
571815.85   3303804.46   0.00
568177.45   3299338.06   0.00
569646.52   3306023.82   0.00
567072.47   3298989.23   0.00
567699.19   3299357.98   0.00
572834.08   3298019.40   0.00
574904.99   3297454.41   0.00
566663.74   3297340.40   0.00
571013.53   3296276.67   0.00
575624.77   3291209.57   0.00
567196.53   3297037.26   0.00
568357.94   3302245.32   0.00
570831.48   3302814.40   0.00
571056.86   3308268.00   0.00
569584.15   3298870.87   0.00
571753.92   3297411.94   0.00
572895.60   3298474.95   0.00
567185.08   3298063.78   0.00
566517.35   3300208.95   0.00
568644.42   3298988.49   0.00
574297.08   3299405.92   0.00
568004.92   3303411.57   0.00
574980.09   3299654.28   0.00
569547.28   3297078.07   0.00
570703.73   3300864.71   0.00
575214.93   3295174.65   0.00
569641.25   3300702.94   0.00
571406.52   3302163.03   0.00
571926.50   3299573.00   0.00
569383.17   3304061.10   0.00
568136.69   3296070.12   0.00
572653.63   3304909.86   0.00
572614.37   3306554.43   0.00
572045.95   3299215.03   0.00
571905.08   3305337.01   0.00
576032.44   3301588.98   0.00
570374.87   3301521.25   0.00
569638.04   3304202.41   0.00
565170.23   3298511.59   0.00
569465.28   3299110.44   0.00
566575.29   3307582.24   0.00
566377.39   3300010.73   0.00
570569.27   3298081.01   0.00
565021.05   3305627.47   0.00
571385.27   3303384.20   0.00
576160.56   3301302.11   0.00
572337.45   3301591.30   0.00
571269.31   3292543.08   0.00
568504.46   3298243.62   0.00
567884.25   3302330.16   0.00
569884.06   3300100.56   0.00
571790.22   3296718.19   0.00
569130.38   3303780.69   0.00
573888.14   3301773.22   0.00
570596.11   3295966.45   0.00
573174.21   3298056.15   0.00
567359.85   3302802.86   0.00
572705.61   3298239.44   0.00
570393.20   3306287.33   0.00
573254.16   3303505.38   0.00
568650.33   3296625.73   0.00
565599.50   3304108.68   0.00
569995.81   3301185.26   0.00
568429.22   3297784.57   0.00
571759.74   3303081.59   0.00
567706.50   3302383.76   0.00
571689.18   3299509.13   0.00
571569.90   3299616.79   0.00
574172.73   3302127.08   0.00
564689.57   3303679.07   0.00
574683.08   3297314.32   0.00
574280.93   3300114.46   0.00
573446.80   3305924.04   0.00
568763.33   3304307.61   0.00
569211.26   3304215.81   0.00
566412.73   3300919.40   0.00
564810.14   3300468.39   0.00
568350.90   3295494.04   0.00
572020.60   3294235.06   0.00
571836.79   3293533.04   0.00
563070.56   3301951.57   0.00
570058.58   3297794.53   0.00
573836.58   3304713.14   0.00
565187.44   3303441.24   0.00
563545.48   3296336.30   0.00
571037.64   3297254.71   0.00
573069.55   3302693.97   0.00
569493.34   3300549.30   0.00
571110.77   3299686.66   0.00
568916.23   3299083.18   0.00
570120.88   3300658.71   0.00
563730.34   3307155.18   0.00
572847.76   3297075.86   0.00
573893.94   3306656.93   0.00
565746.01   3302922.44   0.00
569102.07   3298429.07   0.00
568278.57   3303460.78   0.00
569933.07   3296964.69   0.00
570127.64   3296040.31   0.00
569782.68   3306481.36   0.00
565876.86   3295504.07   0.00
567483.20   3300862.07   0.00
568823.31   3294258.19   0.00
571265.35   3300374.03   0.00
575548.25   3299649.02   0.00
570193.39   3296869.26   0.00
571809.70   3300354.99   0.00
570168.48   3296238.19   0.00
574072.40   3299974.98   0.00
573936.94   3292781.13   0.00
574617.09   3299866.13   0.00
567742.79   3295183.90   0.00
571389.70   3302186.70   0.00
573977.29   3307452.69   0.00
573816.61   3299567.77   0.00
572721.28   3302859.99   0.00
569554.46   3294526.93   0.00
568947.47   3296218.19   0.00
570961.04   3297375.92   0.00
569405.81   3301909.52   0.00
570332.16   3297446.87   0.00
564168.67   3300497.52   0.00
571146.43   3298410.69   0.00
572564.57   3299472.52   0.00
567007.25   3297594.63   0.00
572584.64   3303741.04   0.00
568542.62   3302715.51   0.00
571018.08   3297367.54   0.00
572064.73   3302688.76   0.00
567533.12   3301810.93   0.00
575692.58   3301430.89   0.00
566337.00   3297627.69   0.00
567075.68   3298810.74   0.00
564812.05   3303423.20   0.00
569184.24   3297502.64   0.00
573836.87   3293545.47   0.00
571958.92   3303760.46   0.00
568340.35   3300937.32   0.00
574805.33   3297107.57   0.00
579149.36   3301839.38   0.00
574342.03   3298125.39   0.00
571098.28   3297427.09   0.00
574978.69   3304385.52   0.00
571768.12   3298306.82   0.00
568781.55   3300239.30   0.00
567426.71   3295954.20   0.00
569722.92   3297820.27   0.00
562299.58   3302588.22   0.00
574294.74   3295098.18   0.00
571014.12   3306800.43   0.00
567753.78   3295024.61   0.00
569629.03   3299033.76   0.00
569385.71   3302651.90   0.00
572707.60   3303342.44   0.00
571867.45   3299125.76   0.00
567651.14   3298657.04   0.00
574981.27   3300782.09   0.00
577050.74   3298736.46   0.00
571533.86   3297657.41   0.00
572247.10   3303265.64   0.00
571405.35   3300195.25   0.00
567797.41   3297826.28   0.00
567208.44   3302953.75   0.00
567213.88   3299254.33   0.00
569648.37   3300547.14   0.00
574332.86   3294930.33   0.00
573178.24   3297485.70   0.00
572856.11   3296653.51   0.00
569483.12   3299228.77   0.00
567589.91   3299527.07   0.00
574538.96   3298928.87   0.00
573108.04   3300147.47   0.00
565168.00   3295936.86   0.00
574718.39   3300084.69   0.00
573537.58   3297763.01   0.00
568349.40   3299454.17   0.00
572751.87   3298753.42   0.00
568267.93   3295542.15   0.00
567284.11   3300516.12   0.00
570438.54   3302216.57   0.00
574422.22   3300422.63   0.00
565478.00   3302916.41   0.00
574077.30   3301347.17   0.00
567689.26   3298235.23   0.00
570106.87   3304465.14   0.00
568710.39   3297545.42   0.00
569361.86   3297395.69   0.00
560549.35   3293553.22   0.00
572120.64   3301582.52   0.00
573768.20   3301702.33   0.00
571953.24   3302294.87   0.00
568369.74   3301352.94   0.00
572705.19   3299762.41   0.00
569984.03   3299016.17   0.00
571276.36   3296089.20   0.00
569347.97   3302621.72   0.00
575725.20   3299520.57   0.00
565439.05   3301687.23   0.00
565874.53   3300137.05   0.00
566027.50   3297661.12   0.00
573176.36   3302425.79   0.00
568193.66   3298287.03   0.00
569211.70   3299422.28   0.00
570343.80   3297087.11   0.00
566503.18   3304807.58   0.00
565060.11   3299507.64   0.00
575777.75   3298592.01   0.00
571139.15   3303276.58   0.00
570605.58   3303149.95   0.00
567800.44   3300987.98   0.00
569410.14   3296432.57   0.00
571482.65   3301525.16   0.00
564776.52   3295707.67   0.00
566554.40   3301410.19   0.00
569599.35   3305968.31   0.00
573744.45   3302339.53   0.00
573875.59   3307242.39   0.00
566858.25   3306397.88   0.00
572107.30   3307455.54   0.00
568277.11   3294886.40   0.00
570047.77   3296214.89   0.00
571250.04   3297281.09   0.00
566637.33   3297431.67   0.00
565834.26   3300096.56   0.00
565096.72   3301670.18   0.00
569897.54   3303759.63   0.00
571244.36   3302160.79   0.00
573592.15   3302847.35   0.00
569397.32   3309625.98   0.00
566848.39   3298406.95   0.00
573248.65   3299673.07   0.00
575392.46   3302020.06   0.00
569257.14   3303148.07   0.00
562636.27   3300902.43   0.00
572966.24   3297278.44   0.00
570122.52   3301017.23   0.00
565755.64   3304386.56   0.00
576186.43   3297171.46   0.00
571793.28   3303110.82   0.00
568706.52   3304087.14   0.00
574313.18   3301324.73   0.00
567479.79   3296753.49   0.00
576928.46   3299564.80   0.00
569409.55   3300417.56   0.00
573061.52   3306360.96   0.00
564552.05   3302653.95   0.00
565452.91   3302629.29   0.00
570073.23   3303358.95   0.00
568332.04   3298066.76   0.00
568020.09   3298240.89   0.00
565446.68   3301847.70   0.00
570215.04   3292831.61   0.00
572512.83   3298797.55   0.00
566584.71   3303792.24   0.00
566894.68   3304884.41   0.00
567007.59   3300232.50   0.00
571939.56   3301199.45   0.00
569125.66   3298046.30   0.00
568361.84   3294182.79   0.00
563368.12   3298382.80   0.00
572355.47   3307104.07   0.00
569837.67   3299120.62   0.00
566763.14   3301929.22   0.00
570849.39   3302157.10   0.00
570619.30   3301586.60   0.00
573833.72   3306793.09   0.00
564756.38   3301035.23   0.00
566695.13   3291568.40   0.00
564863.17   3300408.48   0.00
577465.85   3304077.01   0.00
572653.61   3297619.86   0.00
565763.14   3298118.11   0.00
574520.00   3293308.12   0.00
565312.54   3301664.42   0.00
565413.85   3295948.57   0.00
565592.02   3300059.30   0.00
572878.85   3303590.96   0.00
575242.12   3304769.45   0.00
571785.85   3294349.81   0.00
565455.32   3293935.26   0.00
573327.60   3295129.30   0.00
571237.44   3297620.32   0.00
573989.59   3302416.36   0.00
570400.02   3295383.67   0.00
574318.15   3296509.70   0.00
567986.14   3294169.07   0.00
571081.77   3297639.60   0.00
564464.02   3299691.94   0.00
572819.49   3299475.58   0.00
565750.75   3301183.70   0.00
572599.74   3298568.99   0.00
566772.73   3301732.00   0.00
568219.11   3301008.74   0.00
573466.48   3298975.93   0.00
573395.47   3297467.83   0.00
569035.17   3297038.63   0.00
573375.86   3297396.71   0.00
565724.40   3301755.92   0.00
568903.87   3299569.75   0.00
563809.00   3298784.24   0.00
569512.43   3294009.90   0.00
576283.46   3298186.47   0.00
567426.61   3295067.53   0.00
568182.84   3299843.82   0.00
570163.56   3303341.77   0.00
572441.45   3299170.48   0.00
573450.56   3301759.83   0.00
578138.37   3295364.20   0.00
576481.24   3300082.55   0.00
564131.92   3302996.26   0.00
575274.29   3301050.62   0.00
570651.41   3302170.29   0.00
565575.24   3298791.20   0.00
576461.04   3295153.06   0.00
574175.84   3300968.62   0.00
567933.88   3304331.11   0.00
565636.80   3300447.94   0.00
573850.40   3303094.66   0.00
567936.51   3298116.65   0.00
570255.81   3294098.61   0.00
569908.32   3297429.45   0.00
567051.12   3297543.23   0.00
569555.60   3302119.17   0.00
561752.45   3295342.11   0.00
574406.26   3300966.59   0.00
574864.83   3302638.35   0.00
570455.01   3302401.41   0.00
575484.20   3303919.48   0.00
566354.33   3301120.04   0.00
571140.83   3302242.74   0.00
568806.39   3298849.63   0.00
571431.14   3294003.13   0.00
568428.87   3297298.35   0.00
568329.06   3300768.92   0.00
571510.71   3305028.72   0.00
570834.86   3300535.76   0.00
577142.90   3297072.94   0.00
572390.48   3304114.21   0.00
570762.18   3303157.45   0.00
570982.69   3294647.99   0.00
576336.63   3297815.06   0.00
569019.35   3298249.77   0.00
567600.89   3299554.94   0.00
569249.06   3304251.84   0.00
569730.40   3299136.05   0.00
573864.35   3299478.23   0.00
573599.97   3299021.39   0.00
568629.02   3306379.71   0.00
573792.79   3302455.87   0.00
569009.33   3297421.34   0.00
571697.19   3300233.85   0.00
567689.22   3302067.97   0.00
564580.05   3303078.29   0.00
565552.16   3303599.38   0.00
567622.74   3304075.31   0.00
578542.25   3297070.72   0.00
566692.10   3298363.15   0.00
570330.88   3300118.39   0.00
569089.23   3300008.39   0.00
565887.41   3297966.40   0.00
575640.25   3293820.57   0.00
571388.56   3300685.03   0.00
570484.43   3299863.22   0.00
570668.79   3299004.13   0.00
570303.40   3298993.76   0.00
569167.23   3305188.53   0.00
565818.01   3303219.53   0.00
570790.60   3298480.35   0.00
573105.27   3299556.88   0.00
568586.38   3299922.69   0.00
568709.21   3308190.13   0.00
567860.95   3307896.65   0.00
575521.18   3300379.69   0.00
565766.04   3301427.92   0.00
572460.13   3298675.75   0.00
572792.29   3299163.40   0.00
566000.26   3294401.82   0.00
567762.01   3297618.11   0.00
568511.05   3295065.37   0.00
572737.43   3299892.63   0.00
569450.02   3301406.74   0.00
567294.83   3306601.92   0.00
574024.03   3296797.08   0.00
570302.90   3309498.67   0.00
571209.68   3300333.63   0.00
570765.72   3302465.97   0.00
574702.33   3306214.53   0.00
573242.53   3302262.39   0.00
574559.64   3300646.90   0.00
579062.96   3297874.50   0.00
567576.58   3303397.45   0.00
568793.63   3299519.89   0.00
574944.02   3297821.52   0.00
565562.19   3297148.98   0.00
573246.69   3298706.17   0.00
570705.99   3299534.75   0.00
569135.37   3299346.38   0.00
573468.01   3297452.08   0.00
569962.38   3296853.63   0.00
568144.45   3303024.11   0.00
565497.38   3296803.12   0.00
566811.55   3294290.35   0.00
567912.09   3295927.95   0.00
571976.41   3299711.13   0.00
568250.66   3297140.18   0.00
573406.06   3300768.47   0.00
571211.17   3303358.42   0.00
566843.08   3303697.75   0.00
573574.62   3300845.74   0.00
571700.96   3306134.89   0.00
571120.85   3298962.85   0.00
568468.46   3305157.93   0.00
563917.28   3302225.24   0.00
570483.66   3301414.20   0.00
573062.86   3298462.86   0.00
572387.53   3296989.98   0.00
570385.72   3300282.18   0.00
567346.58   3302918.03   0.00
569769.54   3300137.64   0.00
574784.04   3303752.51   0.00
571251.65   3296434.82   0.00
571046.49   3304282.21   0.00
564046.15   3292797.19   0.00
571265.16   3296969.50   0.00
571867.08   3297797.76   0.00
574030.91   3296350.94   0.00
569199.00   3299539.75   0.00
570968.18   3303771.95   0.00
576283.60   3299547.24   0.00
566663.72   3301645.89   0.00
571422.24   3299213.10   0.00
569061.99   3297883.93   0.00
574120.86   3301277.51   0.00
569027.61   3298137.09   0.00
568552.15   3306869.22   0.00
569305.26   3294283.24   0.00
573247.62   3304337.33   0.00
571456.26   3301920.33   0.00
568497.72   3300918.68   0.00
565251.64   3302946.15   0.00
569248.86   3294117.18   0.00
571630.43   3301438.95   0.00
569724.10   3302111.81   0.00
572112.22   3301313.32   0.00
569964.96   3301446.92   0.00
563138.35   3298254.65   0.00
571026.54   3301154.73   0.00
571732.84   3301432.77   0.00
568571.80   3304969.07   0.00
570146.48   3299571.44   0.00
570112.82   3299499.81   0.00
569065.58   3302945.42   0.00
574897.46   3299986.74   0.00
568335.28   3307371.70   0.00
574974.93   3302489.95   0.00
573906.14   3303359.39   0.00
569870.25   3296140.37   0.00
569355.88   3301202.34   0.00
571519.57   3296860.08   0.00
563303.24   3300067.47   0.00
569396.84   3296880.23   0.00
567355.20   3297513.29   0.00
571405.28   3297952.09   0.00
570115.45   3302603.81   0.00
569602.98   3302622.20   0.00
573994.64   3300018.12   0.00
571715.00   3301393.99   0.00
574143.28   3295535.32   0.00
573264.89   3302639.80   0.00
565903.15   3301778.00   0.00
565653.82   3296115.30   0.00
565465.89   3298136.47   0.00
568726.24   3298972.01   0.00
571007.96   3300364.17   0.00
568562.19   3296114.25   0.00
571711.39   3297772.19   0.00
574414.91   3301532.99   0.00
571524.02   3303257.60   0.00
566822.83   3302612.67   0.00
562145.46   3302234.28   0.00
567227.61   3306199.32   0.00
570269.92   3295185.31   0.00
563389.83   3298805.03   0.00
573343.55   3304525.19   0.00
570901.54   3299914.45   0.00
565760.82   3299462.83   0.00
566786.00   3303117.79   0.00
573606.21   3299060.22   0.00
577207.65   3295007.12   0.00
571048.14   3297134.88   0.00
567932.86   3294218.06   0.00
569426.53   3303941.33   0.00
573526.01   3302742.78   0.00
573736.95   3300133.58   0.00
575355.23   3301646.70   0.00
572612.87   3293435.32   0.00
569169.51   3301264.83   0.00
576842.25   3295989.32   0.00
571814.27   3296267.03   0.00
571355.35   3300329.65   0.00
575722.81   3302952.28   0.00
570981.85   3302595.84   0.00
572239.04   3300408.92   0.00
569635.77   3304489.63   0.00
576820.64   3298047.73   0.00
567291.96   3299392.63   0.00
575263.35   3302246.65   0.00
569986.21   3305696.34   0.00
569255.55   3298418.05   0.00
566561.63   3296969.69   0.00
571470.84   3297971.23   0.00
573855.04   3303330.04   0.00
569452.19   3298323.98   0.00
564533.65   3297430.52   0.00
571616.13   3301518.46   0.00
568604.64   3301526.83   0.00
568944.36   3301085.68   0.00
571452.45   3300415.38   0.00
570287.89   3298759.36   0.00
572561.77   3298386.65   0.00
569274.70   3297800.03   0.00
575694.34   3298842.49   0.00
572030.36   3299517.91   0.00
568457.86   3303658.83   0.00
570885.71   3297612.60   0.00
572799.69   3303016.08   0.00
569760.50   3295111.92   0.00
570358.69   3300689.54   0.00
572890.27   3300523.80   0.00
568175.94   3306083.07   0.00
566427.94   3303849.55   0.00
570718.13   3298114.06   0.00
578257.06   3293739.87   0.00
566923.46   3295972.68   0.00
567505.01   3302357.54   0.00
570330.01   3296200.05   0.00
575689.59   3298766.92   0.00
574364.89   3301935.87   0.00
561942.97   3298406.23   0.00
569229.80   3302110.70   0.00
563503.74   3301234.29   0.00
574516.62   3298979.42   0.00
565379.06   3298550.16   0.00
568227.60   3302806.27   0.00
563821.50   3300879.24   0.00
573143.76   3297775.68   0.00
573061.56   3303184.37   0.00
571945.70   3297694.60   0.00
569692.02   3297288.13   0.00
574672.07   3304838.25   0.00
570630.25   3298285.38   0.00
566728.10   3294005.07   0.00
565562.60   3294122.59   0.00
562882.44   3297602.18   0.00
573206.53   3298576.22   0.00
568364.48   3301812.10   0.00
572592.32   3298929.25   0.00
569254.87   3301264.56   0.00
570628.53   3300737.17   0.00
566364.65   3300445.67   0.00
569260.16   3299822.58   0.00
570555.65   3302331.09   0.00
569608.14   3295359.58   0.00
567805.50   3294311.23   0.00
569617.68   3299295.99   0.00
566454.53   3298436.58   0.00
566316.25   3307682.67   0.00
564553.59   3302832.17   0.00
573008.53   3302108.31   0.00
574013.18   3303296.15   0.00
573011.56   3302880.31   0.00
570305.63   3295771.39   0.00
571545.44   3306263.40   0.00
573692.87   3305560.70   0.00
564014.60   3302270.06   0.00
571453.24   3300935.96   0.00
567887.54   3297922.55   0.00
564298.47   3301146.29   0.00
572787.81   3299886.22   0.00
573718.48   3294438.81   0.00
573435.96   3300133.41   0.00
571196.69   3296246.56   0.00
570846.09   3300599.77   0.00
572772.39   3295685.42   0.00
569505.81   3296077.63   0.00
571578.69   3300664.96   0.00
565507.77   3300732.12   0.00
568526.48   3302699.47   0.00
569178.83   3298371.34   0.00
566534.16   3297736.42   0.00
568017.60   3300064.15   0.00
561762.44   3305495.57   0.00
567236.71   3298015.40   0.00
570192.16   3293969.94   0.00
572134.12   3296576.81   0.00
566609.23   3307343.40   0.00
573595.94   3302109.63   0.00
571030.92   3296924.35   0.00
572935.78   3300495.37   0.00
569036.36   3299777.41   0.00
575936.25   3302255.26   0.00
571146.14   3295635.66   0.00
573326.52   3306886.11   0.00
573712.97   3301723.46   0.00
571155.29   3298389.04   0.00
567075.88   3297041.58   0.00
574917.96   3296432.28   0.00
573701.61   3299136.71   0.00
570158.83   3298922.09   0.00
573886.67   3303549.18   0.00
571863.00   3304846.99   0.00
562307.66   3300994.74   0.00
566197.77   3294920.39   0.00
572636.36   3300289.57   0.00
567901.39   3304492.02   0.00
568980.91   3300053.60   0.00
577504.19   3297989.66   0.00
565491.43   3300366.96   0.00
572008.93   3303947.99   0.00
570548.07   3296432.07   0.00
571370.51   3296964.25   0.00
569376.31   3297281.85   0.00
572297.65   3303076.33   0.00
566487.89   3297808.70   0.00
564437.95   3294206.86   0.00
571602.64   3300562.46   0.00
566063.02   3301936.96   0.00
573391.43   3294231.51   0.00
570255.46   3299957.47   0.00
571593.67   3301158.93   0.00
575079.90   3296556.66   0.00
571956.12   3298750.35   0.00
570487.79   3300288.05   0.00
574217.21   3298575.86   0.00
567994.96   3295010.05   0.00
573260.00   3296470.94   0.00
572772.28   3297126.36   0.00
573023.58   3294457.05   0.00
573389.29   3302308.61   0.00
575591.53   3306501.15   0.00
572945.34   3303467.18   0.00
568711.28   3301471.34   0.00
568806.02   3300050.23   0.00
567608.79   3291064.35   0.00
568990.80   3298556.08   0.00
565339.27   3300623.09   0.00
569213.21   3294110.93   0.00
568647.76   3300937.02   0.00
570650.27   3296838.65   0.00
567569.33   3299107.14   0.00
565756.07   3299019.58   0.00
566197.65   3303554.09   0.00
570949.31   3306023.56   0.00
570914.61   3304574.46   0.00
568946.05   3302396.79   0.00
572176.13   3302422.79   0.00
571431.66   3303080.59   0.00
568742.68   3300985.16   0.00
574010.54   3304046.76   0.00
569037.23   3308916.28   0.00
571972.84   3298376.69   0.00
567027.66   3304171.35   0.00
565882.32   3301985.68   0.00
570835.33   3301187.37   0.00
576194.39   3290943.87   0.00
566245.35   3304480.66   0.00
577240.55   3301265.95   0.00
569334.78   3302070.56   0.00
570660.95   3297374.86   0.00
570201.54   3301981.13   0.00
564878.91   3299638.43   0.00
572996.49   3299352.62   0.00
569051.02   3309298.34   0.00
567188.82   3304053.27   0.00
575920.30   3295677.44   0.00
574940.15   3302223.88   0.00
566059.11   3301155.91   0.00
564102.89   3297344.77   0.00
567609.42   3303799.87   0.00
570001.13   3300673.21   0.00
568039.77   3299477.47   0.00
572572.46   3302105.39   0.00
569100.53   3300625.53   0.00
570839.92   3296288.72   0.00
573072.36   3304471.73   0.00
571505.23   3300062.59   0.00
567405.66   3296515.86   0.00
567719.28   3293332.12   0.00
575923.10   3298986.49   0.00
568221.87   3303110.94   0.00
568851.84   3302778.79   0.00
569931.54   3302309.90   0.00
566598.21   3295453.16   0.00
571504.03   3296982.15   0.00
569724.57   3303094.18   0.00
575093.47   3297085.77   0.00
566356.39   3301307.31   0.00
573923.59   3300786.67   0.00
568360.34   3301555.98   0.00
572114.31   3305272.60   0.00
569638.76   3303625.36   0.00
574138.50   3295159.50   0.00
567971.22   3305297.67   0.00
570340.21   3299817.78   0.00
571542.52   3298376.07   0.00
573337.26   3304912.79   0.00
570452.19   3302042.27   0.00
566511.59   3296450.30   0.00
569396.66   3298484.09   0.00
571511.89   3301992.84   0.00
568163.25   3296473.88   0.00
567357.42   3297509.63   0.00
573348.38   3302639.71   0.00
568558.02   3301617.71   0.00
569187.82   3295174.51   0.00
573407.20   3298794.23   0.00
569688.03   3299544.42   0.00
566774.91   3296443.23   0.00
573614.35   3300953.03   0.00
571758.66   3304918.92   0.00
564699.73   3300678.56   0.00
572589.62   3303906.06   0.00
569201.01   3292156.06   0.00
570580.28   3300701.76   0.00
571429.48   3296205.55   0.00
570237.22   3300747.13   0.00
567532.45   3298182.27   0.00
571723.36   3297881.52   0.00
566885.06   3295226.36   0.00
573115.10   3305593.11   0.00
565876.88   3299096.79   0.00
568542.52   3298350.85   0.00
568911.95   3304367.65   0.00
566003.32   3300949.43   0.00
572408.85   3300135.12   0.00
568451.22   3297667.02   0.00
568375.72   3300660.49   0.00
570143.50   3298404.14   0.00
571710.82   3295367.53   0.00
571160.08   3303742.90   0.00
574307.94   3307003.06   0.00
565884.28   3304173.18   0.00
563951.27   3298412.39   0.00
571520.72   3301827.75   0.00
572910.13   3300845.56   0.00
572638.37   3296599.85   0.00
567346.17   3299803.61   0.00
573130.91   3299289.07   0.00
571637.10   3303944.35   0.00
564113.67   3303754.62   0.00
572371.22   3302608.03   0.00
565292.22   3301557.04   0.00
572734.63   3302100.76   0.00
573886.87   3301335.28   0.00
567676.91   3298078.68   0.00
571092.14   3299111.67   0.00
564063.58   3301106.43   0.00
563698.55   3305968.24   0.00
571500.37   3302082.77   0.00
566952.86   3301690.25   0.00
574688.41   3300418.51   0.00
568235.21   3299956.03   0.00
572824.89   3300268.19   0.00
573536.64   3296381.62   0.00
569822.57   3301674.00   0.00
569873.89   3300898.44   0.00
575569.51   3299326.64   0.00
565052.69   3305369.92   0.00
565638.29   3302532.49   0.00
566814.84   3303568.44   0.00
571741.88   3300481.79   0.00
569041.11   3299410.22   0.00
563793.96   3301474.96   0.00
571531.75   3294732.92   0.00
569356.17   3304609.61   0.00
571966.06   3299617.66   0.00
572090.83   3300268.61   0.00
566528.38   3305436.77   0.00
567601.29   3296450.87   0.00
572596.90   3299821.97   0.00
567773.80   3297020.44   0.00
565231.48   3295207.91   0.00
568627.76   3303620.94   0.00
576092.98   3301512.68   0.00
566331.55   3296705.75   0.00
567441.31   3302347.28   0.00
571832.73   3297050.38   0.00
572748.94   3299544.61   0.00
566763.81   3301198.71   0.00
566736.24   3300426.77   0.00
575008.11   3299140.74   0.00
566233.97   3298395.18   0.00
566159.76   3301132.14   0.00
571100.71   3294414.03   0.00
563976.49   3297536.35   0.00
568162.72   3294332.68   0.00
575422.72   3298732.72   0.00
564173.22   3295763.28   0.00
572890.45   3301766.47   0.00
572626.31   3302101.06   0.00
565235.85   3303255.33   0.00
576618.15   3303732.98   0.00
566641.24   3298745.05   0.00
573746.80   3298554.55   0.00
573670.31   3293175.76   0.00
573245.41   3304297.87   0.00
573492.07   3301333.45   0.00
570078.15   3303148.70   0.00
568226.81   3300686.46   0.00
571611.01   3297009.26   0.00
572030.93   3300749.01   0.00
571068.11   3297434.01   0.00
565582.37   3296249.38   0.00
569355.82   3297494.97   0.00
571072.71   3300937.29   0.00
566220.64   3300249.69   0.00
564660.90   3298056.56   0.00
573397.33   3298655.74   0.00
565635.75   3303104.92   0.00
569577.45   3299430.92   0.00
571269.00   3300574.74   0.00
575178.48   3303176.86   0.00
573578.54   3298130.89   0.00
568276.23   3303889.42   0.00
569988.13   3303779.25   0.00
569446.52   3303249.07   0.00
566605.40   3299535.57   0.00
563106.45   3303469.47   0.00
565345.92   3296722.57   0.00
572490.35   3296791.47   0.00
571415.52   3295618.12   0.00
568038.02   3302462.91   0.00
572679.08   3302507.83   0.00
573089.96   3303623.11   0.00
572731.19   3296335.02   0.00
574261.17   3299039.28   0.00
565350.86   3295625.71   0.00
567849.97   3300596.33   0.00
566464.87   3290849.85   0.00
567654.01   3303409.57   0.00
572599.56   3302356.13   0.00
574119.93   3298600.56   0.00
573189.00   3293360.49   0.00
568444.73   3296138.55   0.00
573543.50   3303772.15   0.00
570160.89   3301022.06   0.00
563527.07   3298914.95   0.00
569201.52   3306654.37   0.00
569128.83   3306612.24   0.00
571894.84   3306922.04   0.00
571204.29   3296046.65   0.00
564896.42   3301207.08   0.00
569882.03   3292709.82   0.00
566559.17   3295520.59   0.00
572183.18   3299305.26   0.00
570193.85   3301098.71   0.00
571907.06   3300555.76   0.00
570499.61   3304631.95   0.00
570695.59   3297104.14   0.00
569504.54   3293104.83   0.00
575554.58   3295312.66   0.00
567435.68   3304306.57   0.00
574561.41   3303104.91   0.00
569672.72   3299829.02   0.00
572266.24   3298450.24   0.00
565311.57   3302186.29   0.00
569442.93   3303626.83   0.00
572499.04   3300292.05   0.00
569426.38   3308143.37   0.00
571343.08   3303495.07   0.00
567135.37   3306316.33   0.00
563725.53   3300112.69   0.00
566167.28   3303698.78   0.00
564553.51   3297327.74   0.00
566114.43   3298527.04   0.00
568203.83   3300845.30   0.00
567017.29   3302037.89   0.00
561018.88   3296901.98   0.00
572484.60   3298050.26   0.00
567246.44   3301011.80   0.00
569087.04   3296365.47   0.00
575960.78   3301951.44   0.00
569159.35   3298124.96   0.00
569570.08   3304350.07   0.00
565052.93   3302212.20   0.00
574056.31   3304455.42   0.00
572989.72   3299737.83   0.00
571595.69   3298963.67   0.00
570658.70   3298339.49   0.00
573935.19   3306766.89   0.00
569157.44   3297200.69   0.00
567243.92   3301877.17   0.00
569893.95   3300974.90   0.00
575400.31   3296310.61   0.00
572738.84   3298576.16   0.00
568610.94   3300405.57   0.00
567069.15   3302369.10   0.00
565622.07   3297077.82   0.00
572380.30   3305577.67   0.00
567466.60   3300391.98   0.00
575416.42   3295383.70   0.00
567897.88   3295719.87   0.00
570231.41   3297078.88   0.00
571014.30   3300745.81   0.00
567537.22   3302120.50   0.00
577092.56   3298612.25   0.00
560970.01   3305019.85   0.00
565029.27   3298783.35   0.00
570063.88   3301498.85   0.00
568067.24   3299257.04   0.00
569551.73   3301410.77   0.00
576387.68   3304477.90   0.00
569201.36   3301039.45   0.00
560708.53   3301322.14   0.00
570040.84   3300336.97   0.00
571181.01   3300596.25   0.00
573677.48   3300859.00   0.00
570644.04   3303779.13   0.00
576509.96   3304906.64   0.00
570136.32   3295682.08   0.00
569432.34   3298994.59   0.00
571934.66   3300883.34   0.00
569887.85   3303473.33   0.00
570887.46   3301821.18   0.00
565005.48   3292975.18   0.00
571189.94   3305939.01   0.00
561704.82   3296885.12   0.00
566085.52   3295963.03   0.00
572500.52   3304465.97   0.00
570642.06   3297389.81   0.00
564862.47   3301920.28   0.00
571400.76   3298251.12   0.00
570241.94   3296996.12   0.00
564979.03   3292591.12   0.00
567522.07   3303631.44   0.00
571271.94   3300381.66   0.00
573352.41   3299315.88   0.00
570566.40   3300937.51   0.00
568004.48   3302865.44   0.00
572058.56   3304382.66   0.00
569003.55   3297895.76   0.00
573334.14   3301418.63   0.00
571726.22   3293803.76   0.00
564920.28   3299821.21   0.00
568134.35   3295246.86   0.00
573688.47   3297983.58   0.00
571652.07   3292732.69   0.00
575890.55   3304511.77   0.00
572485.54   3301425.64   0.00
569326.04   3294925.37   0.00
568581.68   3300429.54   0.00
568693.80   3306890.27   0.00
571147.20   3298602.77   0.00
568308.27   3293495.53   0.00
571471.34   3297099.94   0.00
569008.73   3304925.70   0.00
570094.82   3299921.53   0.00
572941.98   3294719.93   0.00
568410.97   3307088.10   0.00
569468.02   3301936.90   0.00
572270.37   3306104.72   0.00
566748.55   3305847.27   0.00
573042.93   3298156.13   0.00
565356.31   3299143.84   0.00
565948.77   3298834.77   0.00
569543.77   3298869.88   0.00
572271.58   3298712.55   0.00
569945.15   3295352.82   0.00
569792.77   3297032.55   0.00
568711.61   3303402.27   0.00
563928.17   3305770.13   0.00
566567.78   3295512.50   0.00
572010.38   3298877.71   0.00
569073.43   3298771.58   0.00
560354.25   3301776.91   0.00
570670.75   3299675.36   0.00
569901.19   3299541.55   0.00
562469.44   3295474.77   0.00
566585.33   3300021.40   0.00
568623.73   3300639.16   0.00
569097.53   3301066.85   0.00
567127.72   3300172.04   0.00
570147.65   3300583.26   0.00
570391.62   3297223.49   0.00
565096.75   3298429.13   0.00
571258.32   3302272.77   0.00
569202.85   3301445.13   0.00
571891.54   3301678.98   0.00
572619.03   3306858.51   0.00
566093.77   3297381.76   0.00
566353.48   3301108.34   0.00
568713.08   3302503.54   0.00
570298.95   3296710.39   0.00
573151.02   3301256.20   0.00
568610.18   3302199.35   0.00
570400.10   3301675.79   0.00
576193.75   3294304.06   0.00
565089.52   3295194.82   0.00
570956.90   3301600.01   0.00
566827.13   3306307.40   0.00
570098.95   3296906.93   0.00
568630.77   3297711.73   0.00
571387.96   3297271.12   0.00
570297.76   3301310.39   0.00
570425.48   3296470.22   0.00
568664.00   3302873.40   0.00
568859.06   3295385.64   0.00
565420.37   3301379.81   0.00
569881.17   3306679.74   0.00
569922.69   3300883.38   0.00
567945.00   3303148.65   0.00
574824.84   3295240.36   0.00
573881.11   3297619.53   0.00
570994.43   3303007.06   0.00
567884.02   3300152.29   0.00
568166.38   3304819.91   0.00
570399.11   3300283.90   0.00
567204.47   3306136.16   0.00
565510.59   3303047.21   0.00
572566.93   3303625.80   0.00
572250.42   3306775.91   0.00
574407.21   3299130.17   0.00
571678.44   3302732.03   0.00
573740.45   3301226.30   0.00
567413.60   3301836.37   0.00
567746.16   3299005.80   0.00
576255.50   3297639.37   0.00
566732.35   3300852.71   0.00
573312.15   3302242.57   0.00
572116.12   3302768.76   0.00
563377.50   3298831.90   0.00
566775.28   3306571.23   0.00
569526.18   3294749.71   0.00
565645.21   3298698.16   0.00
564604.98   3295563.49   0.00
568577.29   3303009.26   0.00
564753.45   3299273.00   0.00
573491.72   3297648.65   0.00
567703.31   3295239.36   0.00
571257.39   3300810.36   0.00
571830.50   3299593.17   0.00
571867.67   3304512.99   0.00
570825.99   3300945.13   0.00
564902.15   3300266.84   0.00
567408.20   3298331.41   0.00
565806.81   3304064.47   0.00
572605.80   3296407.66   0.00
568868.67   3307575.77   0.00
569693.23   3294926.02   0.00
573239.51   3295315.43   0.00
567381.47   3296981.91   0.00
567141.10   3296668.84   0.00
572922.74   3304027.07   0.00
569558.63   3301969.51   0.00
564571.58   3294821.61   0.00
569923.08   3298303.46   0.00
565496.91   3298522.21   0.00
573416.35   3302234.59   0.00
567193.71   3302314.38   0.00
568294.11   3299247.71   0.00
572220.91   3303250.89   0.00
567107.82   3297506.64   0.00
567077.69   3301024.79   0.00
568484.66   3296194.33   0.00
566145.71   3302437.59   0.00
561159.55   3298733.99   0.00
571621.59   3304781.60   0.00
567527.62   3301154.69   0.00
567752.98   3294619.37   0.00
570164.43   3299867.27   0.00
566661.62   3302207.51   0.00
568745.19   3301370.02   0.00
561671.97   3305244.13   0.00
573125.80   3301085.98   0.00
576769.93   3297191.06   0.00
575170.03   3292354.03   0.00
571443.97   3302151.18   0.00
570707.54   3299462.88   0.00
568627.66   3302992.30   0.00
570990.77   3303184.56   0.00
575385.34   3296324.91   0.00
570695.85   3306114.68   0.00
572728.54   3302389.83   0.00
563660.31   3294752.45   0.00
567484.99   3300774.00   0.00
568605.28   3302247.72   0.00
576289.87   3293202.28   0.00
567565.85   3296213.96   0.00
565715.61   3302627.74   0.00
568189.16   3301193.58   0.00
570176.90   3301888.64   0.00
563804.84   3300258.48   0.00
571962.95   3292029.02   0.00
574655.13   3298357.04   0.00
574672.10   3303901.57   0.00
569431.97   3304926.46   0.00
568885.71   3298323.05   0.00
570783.85   3300763.33   0.00
568873.45   3304111.34   0.00
571714.73   3296889.85   0.00
572025.17   3294868.24   0.00
573534.04   3300184.17   0.00
566698.68   3301988.67   0.00
569275.07   3298376.88   0.00
566003.44   3300333.18   0.00
565656.75   3302013.64   0.00
571700.27   3298889.04   0.00
572684.14   3300693.88   0.00
565350.72   3297387.22   0.00
572610.38   3292495.28   0.00
571884.97   3303902.40   0.00
573805.92   3296705.50   0.00
562403.17   3302531.74   0.00
571995.97   3302003.85   0.00
569936.52   3301945.24   0.00
574542.00   3301518.08   0.00
569024.50   3295457.42   0.00
573875.97   3295479.13   0.00
572698.37   3295511.59   0.00
571863.88   3305558.42   0.00
570640.23   3302573.22   0.00
572073.08   3301794.23   0.00
568022.10   3299335.35   0.00
567977.53   3297542.13   0.00
567457.55   3300612.26   0.00
562613.89   3304170.25   0.00
575009.69   3300512.66   0.00
569201.88   3304539.62   0.00
570063.96   3298843.60   0.00
569828.60   3297429.80   0.00
567010.99   3296741.89   0.00
568546.97   3301305.12   0.00
567107.78   3295283.42   0.00
572542.22   3303039.07   0.00
569490.67   3296347.07   0.00
570182.76   3299174.77   0.00
571708.77   3300629.57   0.00
569881.94   3304258.41   0.00
570442.85   3302933.47   0.00
569340.20   3303548.10   0.00
576195.53   3298691.60   0.00
568402.41   3298562.83   0.00
569052.71   3304577.05   0.00
571604.24   3300722.77   0.00
567681.64   3302330.96   0.00
569383.23   3301438.51   0.00
565817.07   3299668.61   0.00
568334.39   3294697.17   0.00
576667.30   3303110.94   0.00
577521.78   3299738.01   0.00
572081.29   3301049.70   0.00
566784.89   3297319.05   0.00
570007.01   3295550.13   0.00
568760.56   3302791.96   0.00
570069.99   3301658.69   0.00
567445.65   3299655.19   0.00
569602.43   3297350.94   0.00
573271.60   3290789.51   0.00
573092.04   3300191.74   0.00
568935.10   3296659.86   0.00
563418.03   3298496.07   0.00
563805.27   3300704.00   0.00
564962.87   3302934.55   0.00
572159.09   3304397.45   0.00
572250.12   3301229.23   0.00
567949.27   3303605.88   0.00
567159.61   3294915.63   0.00
575580.64   3296066.47   0.00
566213.83   3302002.09   0.00
567162.12   3303350.79   0.00
575189.96   3301191.20   0.00
570403.51   3298568.90   0.00
568561.04   3295373.08   0.00
574172.73   3300426.72   0.00
571102.11   3294054.16   0.00
574537.05   3297676.70   0.00
570073.32   3304365.77   0.00
567146.07   3298766.82   0.00
568608.54   3299143.70   0.00
568859.30   3304353.90   0.00
574863.64   3300943.48   0.00
564771.92   3297442.62   0.00
575541.80   3298404.73   0.00
562166.95   3303852.68   0.00
573018.99   3300941.66   0.00
572754.08   3302882.64   0.00
579759.56   3308339.61   0.00
568088.45   3298703.19   0.00
566090.02   3299790.79   0.00
575054.97   3302427.53   0.00
565055.55   3297769.47   0.00
568207.56   3305886.96   0.00
572380.17   3297722.66   0.00
568508.45   3306027.44   0.00
576073.23   3296221.58   0.00
573764.39   3296516.24   0.00
566428.74   3301367.51   0.00
569228.75   3296949.04   0.00
566967.81   3307557.20   0.00
570044.80   3306147.61   0.00
571047.65   3299695.35   0.00
568702.40   3300457.14   0.00
569054.85   3294880.58   0.00
567118.38   3300038.68   0.00
567915.50   3302540.95   0.00
565748.56   3300904.87   0.00
567766.56   3297231.38   0.00
566834.84   3302329.16   0.00
568253.36   3304605.42   0.00
576229.82   3298517.59   0.00
567819.49   3300729.57   0.00
568982.38   3295344.87   0.00
573298.35   3302474.03   0.00
571732.87   3301943.41   0.00
571658.60   3296234.30   0.00
572526.31   3298046.05   0.00
572122.57   3303110.66   0.00
571498.05   3304493.35   0.00
569818.71   3294915.19   0.00
572573.62   3292958.84   0.00
572215.82   3297360.98   0.00
574287.77   3302789.55   0.00
575435.03   3298983.61   0.00
573920.40   3295900.26   0.00
570118.96   3296293.98   0.00
567355.76   3298989.12   0.00
566506.54   3306143.84   0.00
571321.98   3298041.90   0.00
569514.28   3301787.64   0.00
570747.08   3303162.68   0.00
572975.64   3301345.43   0.00
566967.35   3296588.57   0.00
577710.39   3297409.96   0.00
569718.21   3307813.83   0.00
575931.63   3301517.30   0.00
569901.04   3300520.59   0.00
569402.06   3300035.03   0.00
571877.52   3298905.93   0.00
573323.87   3305182.70   0.00
570035.88   3298655.30   0.00
572413.20   3298675.55   0.00
570891.43   3304501.23   0.00
573128.82   3304876.87   0.00
570913.32   3304084.56   0.00
570953.51   3299469.44   0.00
564932.81   3298297.58   0.00
579453.41   3292046.84   0.00
569338.32   3297300.71   0.00
565106.82   3294390.98   0.00
568406.59   3300243.44   0.00
569746.52   3297886.76   0.00
569382.55   3303102.05   0.00
569700.17   3298512.30   0.00
571924.74   3302275.43   0.00
570917.30   3301081.28   0.00
564933.96   3303672.65   0.00
566836.53   3303815.52   0.00
567277.85   3304920.74   0.00
570794.45   3303373.71   0.00
573919.29   3300570.13   0.00
563695.77   3295368.31   0.00
572092.56   3296543.15   0.00
568151.45   3296109.86   0.00
568996.93   3297006.37   0.00
564181.51   3297319.52   0.00
568160.44   3303543.66   0.00
570141.70   3300704.03   0.00
565749.43   3299464.39   0.00
571678.33   3299468.64   0.00
571376.72   3300899.67   0.00
569776.91   3296256.41   0.00
571167.68   3298654.92   0.00
572942.61   3302795.00   0.00
569691.85   3297911.18   0.00
572241.10   3306119.84   0.00
572116.09   3300060.80   0.00
575425.87   3297080.18   0.00
566660.09   3305395.32   0.00
571263.96   3300803.39   0.00
572508.99   3298260.63   0.00
569690.04   3300068.05   0.00
566831.94   3303665.27   0.00
569371.76   3302429.14   0.00
568684.17   3297919.15   0.00
573472.45   3296527.52   0.00
565375.51   3291826.55   0.00
571152.59   3298671.73   0.00
569447.24   3296286.30   0.00
568240.98   3299795.06   0.00
569190.09   3298597.07   0.00
575089.53   3299125.27   0.00
570059.39   3303225.34   0.00
572066.41   3303819.61   0.00
570135.28   3301350.76   0.00
563799.19   3298518.68   0.00
576446.93   3297962.57   0.00
569795.30   3295496.77   0.00
570899.71   3300992.79   0.00
578111.52   3295358.62   0.00
566702.28   3298671.50   0.00
567498.03   3302565.02   0.00
568463.70   3305032.54   0.00
569228.70   3298261.56   0.00
574964.41   3300303.78   0.00
565284.72   3297091.26   0.00
573086.45   3298987.85   0.00
568241.09   3303406.82   0.00
575709.72   3299023.15   0.00
571958.96   3301505.75   0.00
564567.94   3305234.58   0.00
577084.99   3297893.04   0.00
565772.39   3300090.29   0.00
568558.64   3303323.31   0.00
569029.14   3298876.20   0.00
572138.50   3300212.85   0.00
568670.39   3294071.93   0.00
574035.81   3297365.65   0.00
565346.05   3301856.68   0.00
572894.24   3299797.64   0.00
573686.66   3301047.91   0.00
570707.77   3297710.95   0.00
570706.02   3297369.91   0.00
574612.32   3301198.41   0.00
572105.80   3298986.47   0.00
573817.04   3307359.66   0.00
576209.74   3303986.83   0.00
570447.63   3302036.72   0.00
569632.47   3300644.41   0.00
565272.89   3303915.25   0.00
564239.12   3303602.10   0.00
566723.17   3298417.43   0.00
571779.65   3298812.11   0.00
573574.98   3296517.96   0.00
562462.78   3302649.34   0.00
563694.21   3297595.97   0.00
574139.74   3297367.70   0.00
574899.44   3306142.18   0.00
568715.43   3301225.93   0.00
571720.06   3302785.41   0.00
566301.93   3295647.98   0.00
568435.35   3303912.45   0.00
568575.41   3296833.03   0.00
567185.51   3299969.87   0.00
569680.05   3301715.36   0.00
568701.87   3297609.44   0.00
568409.09   3303454.94   0.00
565711.90   3302079.01   0.00
572169.50   3298738.86   0.00
565134.05   3299986.27   0.00
567090.47   3304956.72   0.00
572391.18   3301534.28   0.00
569101.31   3300511.13   0.00
569563.91   3299929.12   0.00
569423.87   3301133.78   0.00
565590.99   3303475.17   0.00
569017.28   3304844.78   0.00
573529.28   3302919.69   0.00
577350.91   3305190.69   0.00
574915.86   3301439.87   0.00
566651.07   3305320.19   0.00
573047.09   3300591.53   0.00
566704.59   3303248.32   0.00
571216.79   3302686.62   0.00
568099.47   3306693.07   0.00
570570.06   3301082.22   0.00
573265.92   3298377.92   0.00
571197.47   3297961.26   0.00
569912.37   3291603.00   0.00
570373.80   3302074.81   0.00
567590.34   3298889.16   0.00
568489.33   3297355.97   0.00
570356.25   3299118.91   0.00
576753.21   3292415.98   0.00
573046.06   3295126.32   0.00
566643.49   3300912.70   0.00
564210.81   3299486.71   0.00
567816.41   3304586.47   0.00
571866.79   3301384.74   0.00
563913.41   3304373.40   0.00
561295.59   3298665.45   0.00
570097.20   3295858.67   0.00
564504.21   3301819.70   0.00
572071.00   3296421.56   0.00
571919.14   3301659.44   0.00
571088.82   3297693.09   0.00
572664.55   3295230.00   0.00
573428.30   3301069.82   0.00
567440.91   3301275.05   0.00
570431.41   3299141.34   0.00
565685.77   3301750.53   0.00
572691.22   3300437.88   0.00
572800.29   3299460.13   0.00
560711.22   3305458.21   0.00
572325.88   3295948.08   0.00
568482.67   3297636.59   0.00
567340.02   3300936.52   0.00
577051.94   3298549.22   0.00
569542.38   3300256.29   0.00
567182.85   3297923.13   0.00
568996.85   3300769.32   0.00
575550.67   3297370.79   0.00
569931.41   3303954.83   0.00
571740.51   3300272.01   0.00
566726.17   3294331.11   0.00
571679.79   3293729.98   0.00
568642.76   3300400.35   0.00
573361.20   3297458.55   0.00
569293.08   3301724.79   0.00
572447.11   3292586.40   0.00
570606.32   3297149.11   0.00
570677.83   3298960.66   0.00
567398.13   3301656.55   0.00
569012.15   3294673.25   0.00
568438.44   3298255.34   0.00
572060.95   3295361.98   0.00
571370.31   3294956.84   0.00
569056.40   3295856.39   0.00
575158.53   3302926.75   0.00
565050.72   3302947.01   0.00
567249.10   3302839.51   0.00
569236.16   3303360.70   0.00
569789.83   3300723.37   0.00
568044.16   3295253.75   0.00
561413.37   3298606.17   0.00
562163.74   3303186.97   0.00
565568.25   3299010.35   0.00
572324.94   3300602.12   0.00
570281.66   3299127.47   0.00
566567.06   3301350.44   0.00
569605.03   3301522.91   0.00
567705.43   3295233.21   0.00
568478.13   3301407.67   0.00
568159.81   3296609.93   0.00
571643.21   3298062.84   0.00
564182.07   3298696.80   0.00
569087.99   3297029.17   0.00
568846.06   3301721.24   0.00
573781.88   3300807.34   0.00
566913.95   3297128.87   0.00
568306.47   3303167.41   0.00
571534.52   3296613.01   0.00
568051.59   3296138.72   0.00
576855.40   3296976.02   0.00
565661.31   3297393.56   0.00
569559.60   3297487.48   0.00
569434.18   3301840.57   0.00
569021.42   3301911.57   0.00
573450.00   3304538.81   0.00
574379.12   3298745.70   0.00
566918.77   3297515.39   0.00
569149.42   3305623.18   0.00
566005.22   3305027.63   0.00
571099.78   3298445.03   0.00
566504.70   3295853.85   0.00
572214.74   3296227.07   0.00
566526.46   3301271.95   0.00
566202.57   3296782.94   0.00
565520.83   3298678.44   0.00
573102.82   3295281.25   0.00
565579.71   3300889.43   0.00
570474.32   3299854.41   0.00
569317.17   3300661.95   0.00
570744.42   3302774.85   0.00
575358.61   3299047.34   0.00
573756.47   3299117.89   0.00
569743.11   3299916.39   0.00
568018.18   3299740.30   0.00
564345.79   3294987.57   0.00
572883.94   3301215.25   0.00
570548.17   3300610.37   0.00
567605.87   3299780.77   0.00
568268.04   3299465.99   0.00
573574.91   3295060.56   0.00
566038.56   3298448.13   0.00
576054.42   3299844.10   0.00
569284.13   3291921.84   0.00
569860.50   3298391.94   0.00
571459.52   3297459.51   0.00
568221.83   3300070.07   0.00
574935.20   3303524.50   0.00
567755.62   3298656.50   0.00
564216.68   3299258.23   0.00
572604.24   3303850.66   0.00
571653.71   3301690.33   0.00
572000.78   3299996.11   0.00
575802.36   3303742.65   0.00
572144.87   3299432.70   0.00
568821.25   3294165.85   0.00
566225.38   3301780.33   0.00
568680.22   3302360.12   0.00
569048.40   3297839.84   0.00
565197.74   3298032.07   0.00
569304.32   3297724.83   0.00
575809.71   3301098.68   0.00
565471.08   3294159.76   0.00
567589.73   3301767.54   0.00
572886.98   3290707.57   0.00
562336.76   3301727.63   0.00
569917.97   3301220.92   0.00
569587.86   3306413.88   0.00
567780.66   3302292.75   0.00
573441.17   3297511.22   0.00
571446.14   3297495.41   0.00
567051.96   3301252.94   0.00
574302.63   3308147.55   0.00
571768.24   3303622.54   0.00
570422.79   3298112.14   0.00
575293.95   3303159.48   0.00
564477.27   3292688.86   0.00
571755.63   3302843.78   0.00
571200.60   3296612.56   0.00
575789.68   3303135.94   0.00
569129.02   3303153.76   0.00
572409.42   3295001.76   0.00
571418.80   3298406.87   0.00
571820.51   3295015.55   0.00
573342.75   3303510.66   0.00
569979.21   3298496.05   0.00
574429.70   3303237.58   0.00
569061.03   3301694.71   0.00
567736.52   3294029.67   0.00
560400.75   3300309.88   0.00
568647.68   3300156.10   0.00
571837.29   3299021.99   0.00
569826.47   3292914.35   0.00
567308.78   3297821.89   0.00
574063.23   3295374.08   0.00
567252.14   3295685.85   0.00
570081.78   3296993.93   0.00
568068.79   3302020.52   0.00
569585.03   3304273.87   0.00
566848.07   3298523.66   0.00
563997.95   3301350.93   0.00
574355.29   3296435.44   0.00
566053.69   3298065.06   0.00
573511.88   3303625.41   0.00
570764.70   3297923.47   0.00
568439.77   3302443.49   0.00
571277.66   3301436.14   0.00
561791.61   3297085.07   0.00
569086.10   3302987.81   0.00
571823.35   3306320.48   0.00
569674.96   3298013.33   0.00
571326.48   3296964.12   0.00
567298.55   3296668.78   0.00
569510.65   3304226.17   0.00
569586.77   3299225.94   0.00
564469.14   3297263.26   0.00
571056.47   3294789.96   0.00
575588.58   3305793.40   0.00
573638.27   3295014.33   0.00
568409.88   3301086.96   0.00
575122.11   3298233.06   0.00
566950.19   3304682.92   0.00
564524.56   3298349.67   0.00
568729.20   3294755.27   0.00
568534.93   3302001.90   0.00
570216.42   3301224.04   0.00
569167.21   3304585.07   0.00
572188.42   3295331.65   0.00
569132.85   3304022.26   0.00
570428.59   3305985.82   0.00
572038.09   3298261.74   0.00
574461.14   3298538.46   0.00
574271.62   3304345.05   0.00
565430.52   3299614.82   0.00
571499.46   3295597.30   0.00
566649.65   3296569.81   0.00
564131.15   3303502.67   0.00
566786.77   3292214.87   0.00
575251.45   3299093.23   0.00
576186.11   3299244.38   0.00
565270.74   3294792.65   0.00
569047.02   3301197.50   0.00
570439.45   3305043.91   0.00
569510.84   3300343.49   0.00
567180.06   3296290.63   0.00
576239.75   3302672.04   0.00
567864.20   3301451.53   0.00
573134.11   3297969.54   0.00
570638.75   3302571.71   0.00
564477.55   3298188.96   0.00
570666.20   3295112.64   0.00
570724.39   3297626.62   0.00
577033.20   3300677.73   0.00
569085.58   3296803.86   0.00
568324.97   3291800.57   0.00
568317.85   3305002.47   0.00
572014.78   3305270.91   0.00
572846.10   3303123.99   0.00
571075.66   3304422.27   0.00
566532.81   3294271.35   0.00
566987.04   3302041.09   0.00
576463.74   3299982.51   0.00
568212.55   3298724.27   0.00
564388.96   3296237.46   0.00
576816.85   3299732.03   0.00
572738.34   3299536.48   0.00
574748.08   3302077.01   0.00
566926.83   3294543.61   0.00
569885.22   3305015.58   0.00
570074.63   3306250.78   0.00
572669.03   3297118.90   0.00
565443.20   3302910.02   0.00
570026.72   3294836.01   0.00
566175.75   3301296.19   0.00
566641.63   3297765.34   0.00
564475.19   3304737.21   0.00
573094.96   3308301.38   0.00
568267.33   3298150.46   0.00
571630.11   3294616.73   0.00
570161.92   3303298.53   0.00
574926.89   3300542.78   0.00
569778.14   3298431.55   0.00
569900.66   3302189.48   0.00
566444.20   3298123.62   0.00
572101.94   3297785.31   0.00
573423.74   3295898.36   0.00
564312.73   3301495.27   0.00
572071.52   3302338.81   0.00
571272.95   3298330.80   0.00
565702.74   3297429.28   0.00
571118.69   3296447.83   0.00
567055.25   3302785.34   0.00
565044.84   3307889.09   0.00
566819.52   3300057.31   0.00
575349.23   3299955.59   0.00
568191.16   3294819.86   0.00
572359.50   3298863.86   0.00
568639.89   3300546.68   0.00
573389.99   3300830.47   0.00
573619.06   3300615.46   0.00
568940.64   3300783.94   0.00
572512.03   3303464.76   0.00
567277.64   3299993.35   0.00
571004.65   3306359.72   0.00
570959.67   3306403.44   0.00
569316.71   3300120.70   0.00
567565.24   3303653.76   0.00
572107.59   3304167.04   0.00
576251.28   3300995.86   0.00
571063.36   3297019.27   0.00
569820.85   3299320.18   0.00
571565.17   3301395.19   0.00
571125.62   3294831.61   0.00
573502.08   3301216.00   0.00
566308.18   3301240.67   0.00
570767.25   3298082.79   0.00
571466.61   3299538.32   0.00
576088.58   3298289.29   0.00
574557.87   3295782.30   0.00
569671.54   3303836.52   0.00
575618.11   3305414.51   0.00
571531.38   3299852.30   0.00
573175.79   3309354.15   0.00
568719.15   3296790.44   0.00
570639.99   3301197.36   0.00
576450.94   3303460.08   0.00
576453.81   3297479.65   0.00
568830.06   3297535.89   0.00
571218.94   3293546.00   0.00
569028.73   3296609.14   0.00
569559.60   3296580.41   0.00
568473.07   3301512.95   0.00
567443.33   3299896.65   0.00
572611.28   3295963.24   0.00
567748.71   3302841.94   0.00
572143.42   3299572.10   0.00
569167.05   3302403.92   0.00
568049.38   3298311.59   0.00
569767.05   3299623.55   0.00
578412.15   3297897.68   0.00
569905.54   3297339.49   0.00
571978.23   3301805.79   0.00
571819.09   3298599.75   0.00
569312.60   3301985.31   0.00
568468.29   3299059.76   0.00
574219.61   3304663.94   0.00
570978.95   3300022.16   0.00
568921.60   3297163.07   0.00
570005.02   3301620.95   0.00
565488.71   3301420.08   0.00
570933.70   3304854.73   0.00
570161.09   3307053.34   0.00
568199.75   3306714.95   0.00
568487.12   3297610.48   0.00
577213.52   3302178.61   0.00
568760.47   3297608.35   0.00
569581.97   3301735.48   0.00
569182.54   3304168.86   0.00
568629.96   3296317.77   0.00
570439.65   3300564.76   0.00
576574.11   3295483.93   0.00
572533.48   3293710.89   0.00
561036.81   3293013.80   0.00
573601.17   3304602.67   0.00
577212.82   3297105.58   0.00
570588.36   3297444.03   0.00
568966.95   3293505.41   0.00
571911.00   3303309.38   0.00
569816.29   3302830.98   0.00
571328.00   3296882.39   0.00
570412.59   3302343.68   0.00
577070.78   3300405.62   0.00
572512.02   3298393.78   0.00
563426.81   3298479.77   0.00
575037.41   3299563.06   0.00
574388.38   3294352.44   0.00
571266.17   3302017.16   0.00
571239.60   3296345.30   0.00
573301.46   3308533.78   0.00
568509.51   3300341.29   0.00
567990.19   3300592.44   0.00
567366.25   3299958.91   0.00
573862.01   3302187.11   0.00
572588.33   3298432.46   0.00
570399.29   3292851.12   0.00
572410.98   3298206.45   0.00
569562.03   3300136.48   0.00
574041.64   3300260.42   0.00
571172.67   3300512.37   0.00
568308.52   3303172.76   0.00
568174.29   3290282.25   0.00
573398.04   3298252.83   0.00
565607.91   3293363.66   0.00
572071.96   3300532.80   0.00
574537.41   3301974.81   0.00
572913.61   3300504.89   0.00
568649.79   3301592.50   0.00
568097.50   3305031.51   0.00
571804.90   3301166.65   0.00
572457.31   3294709.89   0.00
568663.98   3300219.74   0.00
568328.56   3300915.27   0.00
573056.14   3300495.87   0.00
574702.10   3302833.75   0.00
571222.27   3299751.04   0.00
572591.52   3309121.36   0.00
568327.80   3307696.15   0.00
572294.89   3298272.64   0.00
568629.20   3302146.45   0.00
568080.93   3296362.48   0.00
566672.17   3301997.27   0.00
574523.43   3294611.84   0.00
572895.27   3303273.32   0.00
569648.19   3298661.11   0.00
571417.54   3299833.32   0.00
569023.78   3304364.72   0.00
567660.07   3297761.19   0.00
568446.68   3298168.50   0.00
568339.80   3301552.19   0.00
576138.10   3298690.63   0.00
573101.68   3297671.16   0.00
570127.51   3303735.52   0.00
567438.85   3298602.15   0.00
568110.22   3294928.08   0.00
568700.94   3308458.51   0.00
575035.46   3300503.68   0.00
570997.16   3300981.04   0.00
568300.12   3300353.09   0.00
571457.98   3299306.14   0.00
571911.57   3300823.30   0.00
568810.12   3304262.49   0.00
564272.06   3293742.39   0.00
568677.91   3300486.69   0.00
568564.14   3296964.70   0.00
567091.49   3298958.19   0.00
569313.18   3302310.41   0.00
571292.18   3299210.91   0.00
574147.11   3299555.65   0.00
572537.32   3298598.69   0.00
572379.63   3299179.11   0.00
570360.68   3295916.65   0.00
572026.07   3304512.70   0.00
572126.73   3302602.29   0.00
571778.09   3302288.26   0.00
569751.73   3300206.27   0.00
575862.68   3300310.06   0.00
570674.50   3300491.57   0.00
575984.21   3301172.95   0.00
573216.99   3299893.57   0.00
569642.77   3297460.92   0.00
568225.96   3305867.55   0.00
570827.27   3304965.10   0.00
566493.50   3303619.74   0.00
578929.43   3299475.43   0.00
567945.78   3298344.22   0.00
577268.02   3301240.76   0.00
566149.38   3302351.93   0.00
569091.31   3300679.75   0.00
567996.60   3295262.54   0.00
571084.84   3298617.77   0.00
565351.38   3298967.80   0.00
567437.49   3302695.32   0.00
568811.44   3299638.57   0.00
571861.29   3299815.57   0.00
567217.62   3306396.99   0.00
565490.72   3300839.01   0.00
571456.17   3304426.07   0.00
570872.60   3297791.10   0.00
569467.03   3292598.53   0.00
566857.69   3303195.23   0.00
570328.57   3305099.97   0.00
575301.07   3293385.58   0.00
568444.60   3299951.90   0.00
564524.11   3302848.07   0.00
567776.70   3297126.24   0.00
567246.92   3300911.02   0.00
566628.23   3303105.46   0.00
568046.33   3298042.37   0.00
563806.69   3297567.93   0.00
574344.58   3295564.58   0.00
566795.70   3299250.06   0.00
571754.51   3302668.75   0.00
569642.92   3299499.49   0.00
572240.92   3300472.97   0.00
565088.08   3298106.93   0.00
571275.11   3299297.02   0.00
560757.80   3303218.25   0.00
573240.06   3301917.70   0.00
567332.80   3300178.77   0.00
562593.70   3297360.40   0.00
573525.86   3303540.46   0.00
574602.52   3301961.28   0.00
569019.83   3295229.45   0.00
570344.18   3296965.99   0.00
567034.40   3301780.38   0.00
570142.46   3298670.78   0.00
570607.97   3299766.91   0.00
569543.93   3304061.34   0.00
568714.35   3301275.22   0.00
567152.57   3302593.68   0.00
571845.80   3302306.27   0.00
571006.01   3299993.31   0.00
573839.12   3295395.08   0.00
570384.95   3299936.99   0.00
571509.75   3301391.96   0.00
567438.62   3302505.56   0.00
574261.33   3300652.44   0.00
570457.03   3295242.68   0.00
574699.30   3297365.82   0.00
567317.89   3302970.40   0.00
564470.62   3298461.42   0.00
570730.19   3296430.36   0.00
570172.28   3299588.60   0.00
570490.06   3298457.12   0.00
560340.47   3302854.76   0.00
575128.30   3297759.91   0.00
569393.34   3302234.00   0.00
569770.77   3293908.23   0.00
573907.77   3299845.16   0.00
566074.52   3295476.23   0.00
564706.44   3298242.38   0.00
571689.87   3300430.86   0.00
568632.69   3301591.67   0.00
573281.22   3295508.89   0.00
567225.13   3302696.22   0.00
571380.96   3299646.43   0.00
571534.26   3298868.56   0.00
570782.68   3299835.34   0.00
569960.13   3303653.31   0.00
575758.68   3302100.32   0.00
566103.43   3296742.84   0.00
572125.04   3303049.61   0.00
570400.17   3300275.84   0.00
571150.81   3300648.07   0.00
574654.95   3298716.47   0.00
569908.40   3297588.31   0.00
567732.71   3303209.44   0.00
571096.16   3299398.20   0.00
567201.60   3295871.71   0.00
569956.02   3297421.41   0.00
567324.90   3304696.36   0.00
571115.82   3301544.79   0.00
568090.15   3303536.32   0.00
569262.97   3300269.34   0.00
570500.30   3299496.63   0.00
575817.11   3295294.71   0.00
574214.47   3298520.82   0.00
567600.49   3301793.34   0.00
576746.81   3302627.05   0.00
567596.38   3298493.45   0.00
571351.53   3303827.21   0.00
573240.13   3299415.92   0.00
572561.22   3295387.57   0.00
568399.32   3301816.26   0.00
567589.11   3305205.81   0.00
570160.38   3307484.78   0.00
570457.71   3299355.66   0.00
570138.95   3301877.17   0.00
572444.74   3305760.75   0.00
569296.69   3300351.64   0.00
563094.41   3298795.78   0.00
566869.59   3300305.82   0.00
568789.05   3295492.35   0.00
569165.08   3302502.09   0.00
572842.94   3293813.05   0.00
570500.87   3300455.84   0.00
572891.98   3293576.18   0.00
573032.90   3302307.08   0.00
572390.21   3302320.26   0.00
574467.21   3297645.03   0.00
569890.22   3301590.08   0.00
566750.18   3302205.00   0.00
575697.05   3296028.91   0.00
566172.96   3296613.68   0.00
567771.17   3302603.07   0.00
566052.19   3297843.72   0.00
573711.11   3294945.94   0.00
564964.85   3297602.92   0.00
563737.08   3297364.69   0.00
569010.05   3306927.54   0.00
570901.88   3300713.49   0.00
563403.16   3297355.30   0.00
565806.40   3294518.23   0.00
566424.64   3302054.39   0.00
568492.64   3299902.05   0.00
570318.82   3304373.11   0.00
569630.19   3303582.62   0.00
571906.35   3306607.78   0.00
566598.70   3299492.35   0.00
572362.00   3300311.35   0.00
562525.58   3301794.35   0.00
568791.07   3302074.90   0.00
566857.05   3297790.98   0.00
576636.56   3302668.52   0.00
568999.17   3295144.55   0.00
566173.61   3302200.80   0.00
567764.10   3295710.08   0.00
572452.28   3291067.22   0.00
570665.91   3297966.45   0.00
569379.49   3301821.05   0.00
571338.10   3299873.64   0.00
563754.22   3294880.82   0.00
571171.61   3296903.11   0.00
571716.64   3290641.49   0.00
570574.22   3303673.97   0.00
572832.37   3303592.20   0.00
563031.18   3302041.23   0.00
572053.54   3298649.39   0.00
569208.61   3301751.40   0.00
571240.61   3298703.84   0.00
572967.27   3297693.04   0.00
571390.96   3302651.22   0.00
577880.21   3298934.32   0.00
569428.26   3302405.35   0.00
570777.27   3293754.13   0.00
563243.99   3304460.21   0.00
569037.65   3296336.91   0.00
574850.78   3298999.20   0.00
563646.04   3297726.45   0.00
573094.32   3297050.20   0.00
569676.94   3298417.21   0.00
570304.44   3297660.67   0.00
573432.70   3301395.55   0.00
568820.36   3293932.08   0.00
575981.00   3301797.87   0.00
568865.43   3302340.29   0.00
565863.07   3304552.71   0.00
571877.40   3307747.50   0.00
568819.58   3298824.37   0.00
571119.27   3294835.51   0.00
567786.46   3295636.59   0.00
565841.74   3299039.48   0.00
566432.36   3302244.95   0.00
570253.62   3301318.60   0.00
570962.56   3298743.69   0.00
570845.21   3302125.87   0.00
570689.95   3298411.32   0.00
575588.92   3299259.56   0.00
567119.77   3302824.63   0.00
568062.42   3302515.15   0.00
571888.49   3301901.20   0.00
573953.40   3305638.94   0.00
564690.67   3299145.60   0.00
571321.20   3300783.28   0.00
563887.08   3307019.71   0.00
571988.07   3294120.58   0.00
572412.53   3301182.24   0.00
570304.35   3301296.91   0.00
568992.54   3304234.19   0.00
570922.33   3304220.01   0.00
565027.28   3304428.96   0.00
568687.00   3299143.97   0.00
567381.94   3303676.88   0.00
567968.78   3299268.63   0.00
573651.96   3301394.71   0.00
577362.00   3298208.45   0.00
573279.53   3302449.26   0.00
568208.39   3297230.90   0.00
565654.11   3295770.23   0.00
568399.34   3303108.07   0.00
568663.79   3303080.75   0.00
565425.80   3301534.86   0.00
570485.11   3297831.02   0.00
569970.93   3299746.04   0.00
568309.41   3302513.53   0.00
568039.16   3300936.66   0.00
564769.69   3295872.16   0.00
570583.65   3296218.73   0.00
571239.05   3297741.16   0.00
564897.57   3298013.34   0.00
567194.91   3297512.51   0.00
572877.31   3300577.84   0.00
565311.49   3298238.26   0.00
570093.58   3302587.90   0.00
571640.02   3301848.06   0.00
569490.67   3299052.07   0.00
570896.05   3299693.58   0.00
568985.84   3291801.12   0.00
565843.30   3297933.99   0.00
565111.79   3292452.38   0.00
567821.07   3296370.69   0.00
573836.43   3299196.95   0.00
573852.06   3291355.77   0.00
571109.20   3300902.36   0.00
570633.90   3299874.80   0.00
567982.65   3301311.30   0.00
568066.04   3300265.21   0.00
568403.89   3296042.59   0.00
568594.51   3294746.42   0.00
569719.18   3302828.94   0.00
571445.23   3298137.80   0.00
568635.79   3302132.55   0.00
571464.68   3304254.58   0.00
576934.38   3300446.11   0.00
573492.44   3304564.76   0.00
569070.20   3297604.29   0.00
571769.95   3297953.73   0.00
565560.94   3293873.25   0.00
565281.62   3306464.23   0.00
570036.95   3302666.20   0.00
567493.06   3298573.32   0.00
570612.65   3299390.14   0.00
570551.31   3294559.04   0.00
567940.76   3304532.52   0.00
566399.98   3295767.07   0.00
567575.05   3303707.34   0.00
568488.53   3302100.90   0.00
572912.44   3299691.63   0.00
569263.44   3301683.01   0.00
570814.15   3298907.00   0.00
570007.32   3297257.85   0.00
572802.42   3296074.01   0.00
576846.47   3302565.59   0.00
572985.35   3301088.61   0.00
568239.56   3298197.48   0.00
571085.82   3302164.92   0.00
570809.93   3297234.09   0.00
568969.26   3299542.81   0.00
572491.40   3302196.03   0.00
566089.30   3302046.01   0.00
571916.26   3299673.92   0.00
571583.12   3296078.86   0.00
566997.75   3296947.66   0.00
564100.22   3300106.94   0.00
566960.94   3300752.68   0.00
567244.02   3303992.82   0.00
571456.18   3303541.45   0.00
571864.05   3298884.18   0.00
574353.53   3299536.77   0.00
570339.34   3302520.41   0.00
561359.96   3300853.03   0.00
572950.09   3301796.26   0.00
567142.04   3299095.70   0.00
572093.95   3298285.27   0.00
566729.28   3296676.69   0.00
570776.24   3298373.67   0.00
572763.47   3294588.95   0.00
571244.02   3291772.69   0.00
574668.62   3299494.24   0.00
570529.77   3301415.98   0.00
566749.37   3301687.29   0.00
568009.98   3303877.76   0.00
569044.73   3299289.87   0.00
571811.57   3296236.48   0.00
569529.70   3295745.05   0.00
571346.24   3297068.24   0.00
564026.54   3294050.53   0.00
572992.40   3301443.18   0.00
568684.41   3296171.34   0.00
569487.86   3305674.17   0.00
571045.61   3302339.13   0.00
575747.83   3299286.66   0.00
569030.37   3305133.84   0.00
570911.22   3299910.98   0.00
573038.31   3302535.79   0.00
564572.44   3299481.32   0.00
564755.25   3300618.49   0.00
569133.90   3302286.25   0.00
573377.79   3299065.64   0.00
576038.55   3298195.14   0.00
571282.67   3300116.33   0.00
573468.06   3294582.95   0.00
569926.62   3297010.92   0.00
569095.37   3300297.05   0.00
568191.54   3296373.14   0.00
573593.05   3299986.30   0.00
568865.39   3302529.51   0.00
563768.34   3299426.22   0.00
567868.82   3301089.80   0.00
567768.83   3302065.08   0.00
567237.89   3305088.59   0.00
570520.30   3300998.62   0.00
569583.78   3301770.97   0.00
572799.72   3297308.78   0.00
571644.45   3298351.94   0.00
562586.74   3302834.02   0.00
570366.55   3303182.54   0.00
566804.84   3307870.87   0.00
567214.20   3299681.82   0.00
574238.32   3298641.83   0.00
573955.85   3297295.28   0.00
569101.29   3302818.73   0.00
566857.26   3296251.35   0.00
571613.77   3303294.32   0.00
565579.49   3295977.81   0.00
564738.61   3298115.91   0.00
567113.95   3300433.16   0.00
567825.58   3295687.26   0.00
569051.38   3300934.45   0.00
572563.03   3298098.97   0.00
569572.99   3297624.81   0.00
570747.98   3299111.93   0.00
574239.71   3304424.68   0.00
568205.22   3305467.34   0.00
566220.35   3304075.51   0.00
571736.66   3303368.45   0.00
567371.13   3308282.41   0.00
574771.72   3302732.06   0.00
571581.18   3301298.62   0.00
568307.16   3301707.90   0.00
568030.62   3297250.45   0.00
570111.95   3303318.77   0.00
568908.98   3299774.15   0.00
572097.21   3303991.37   0.00
569474.78   3293206.94   0.00
571654.76   3295098.62   0.00
569605.14   3296943.34   0.00
569439.35   3296509.23   0.00
573216.48   3301721.02   0.00
575374.65   3298881.17   0.00
575679.35   3295984.62   0.00
573135.31   3295796.24   0.00
563508.06   3299339.20   0.00
568852.87   3303252.37   0.00
575245.71   3297722.97   0.00
571998.10   3294312.39   0.00
563785.37   3301910.53   0.00
570510.58   3301231.10   0.00
570833.05   3303023.98   0.00
570867.13   3300799.69   0.00
566060.88   3299466.52   0.00
574777.20   3298783.07   0.00
571709.79   3298076.62   0.00
567374.58   3293533.26   0.00
571382.26   3298902.89   0.00
569175.49   3299100.67   0.00
572529.48   3300798.74   0.00
567630.85   3302167.54   0.00
570321.32   3292821.23   0.00
573476.72   3301059.36   0.00
569083.62   3299769.90   0.00
574714.99   3291308.79   0.00
570347.63   3295169.22   0.00
575396.91   3296248.27   0.00
571321.93   3304865.48   0.00
571982.07   3300032.77   0.00
566757.27   3303217.58   0.00
575721.40   3299807.57   0.00
569888.97   3300230.75   0.00
572019.19   3302221.28   0.00
567355.99   3295081.42   0.00
565077.46   3303095.52   0.00
570923.35   3301771.10   0.00
571086.65   3300528.51   0.00
568641.36   3291068.70   0.00
570253.85   3298170.27   0.00
574614.95   3298913.77   0.00
569631.74   3304249.41   0.00
568393.30   3297303.93   0.00
572447.77   3307701.56   0.00
574797.84   3298473.56   0.00
572748.52   3304115.22   0.00
570015.31   3303153.50   0.00
569883.45   3303696.42   0.00
572459.87   3303182.18   0.00
565524.64   3299398.74   0.00
573830.01   3299452.00   0.00
570609.90   3295670.49   0.00
567505.84   3307208.73   0.00
572082.98   3300935.23   0.00
567133.47   3297355.28   0.00
565477.89   3298429.68   0.00
571252.06   3300342.14   0.00
575802.97   3302805.36   0.00
566664.67   3306561.61   0.00
573006.96   3296988.13   0.00
572145.50   3297935.42   0.00
571496.34   3297301.08   0.00
570242.29   3301222.10   0.00
573273.54   3297689.26   0.00
577671.02   3294320.57   0.00
573998.56   3301048.55   0.00
568441.36   3296240.62   0.00
569411.09   3300990.13   0.00
573347.66   3303458.87   0.00
569801.35   3298410.61   0.00
564652.05   3300024.03   0.00
569327.76   3299194.95   0.00
569187.98   3300199.85   0.00
571158.78   3301170.04   0.00
568513.84   3299700.29   0.00
570802.51   3302754.78   0.00
571951.89   3301164.04   0.00
565698.56   3305187.14   0.00
566619.43   3299265.10   0.00
567080.92   3301508.71   0.00
569066.67   3302413.47   0.00
570667.94   3299520.55   0.00
566784.90   3294634.09   0.00
569312.53   3297058.99   0.00
568631.59   3302582.26   0.00
570892.17   3300873.74   0.00
572845.44   3300158.05   0.00
566481.88   3297987.63   0.00
574587.79   3305793.65   0.00
567678.60   3297723.51   0.00
571621.26   3303217.01   0.00
571250.27   3304215.89   0.00
574215.16   3295592.06   0.00
568486.14   3305841.56   0.00
569567.27   3302887.85   0.00
565943.16   3302304.68   0.00
569506.87   3303844.29   0.00
574037.30   3303049.19   0.00
567037.04   3298677.67   0.00
562154.81   3302330.90   0.00
566631.56   3296987.99   0.00
569963.20   3302396.03   0.00
572046.00   3302113.34   0.00
573094.17   3302478.46   0.00
567925.30   3296973.04   0.00
569880.71   3301962.72   0.00
567425.95   3302458.93   0.00
568330.29   3303509.94   0.00
569542.15   3298195.83   0.00
566061.31   3299058.78   0.00
563139.77   3297434.39   0.00
568983.78   3300882.01   0.00
568595.68   3299210.51   0.00
567621.26   3302362.65   0.00
574894.77   3304110.31   0.00
572780.62   3299837.89   0.00
574994.92   3301372.67   0.00
570990.55   3298561.16   0.00
569207.78   3305302.89   0.00
567589.45   3298998.23   0.00
569623.70   3299988.86   0.00
567294.37   3298191.88   0.00
567638.56   3296981.81   0.00
570112.80   3297613.80   0.00
578001.84   3303860.17   0.00
573322.94   3295464.63   0.00
560479.38   3299360.21   0.00
570390.12   3300707.38   0.00
563797.82   3294994.28   0.00
571284.99   3301724.46   0.00
568055.78   3305094.30   0.00
573899.92   3305028.01   0.00
568264.95   3301337.39   0.00
570115.54   3297392.06   0.00
572125.85   3299089.05   0.00
567918.74   3295426.86   0.00
570345.76   3300638.28   0.00
564711.76   3305238.47   0.00
566805.92   3303332.16   0.00
570786.96   3299032.96   0.00
571294.73   3299089.26   0.00
573299.95   3302417.95   0.00
566093.11   3303070.28   0.00
570598.87   3297445.89   0.00
573366.51   3300962.89   0.00
571501.70   3294406.52   0.00
570761.33   3300952.94   0.00
566271.48   3301652.91   0.00
569131.38   3293072.83   0.00
565433.86   3303415.99   0.00
570063.27   3302043.13   0.00
566701.93   3298491.01   0.00
571254.47   3300605.82   0.00
563730.35   3304320.35   0.00
566694.60   3301495.52   0.00
568285.37   3298699.88   0.00
572947.88   3309394.02   0.00
566683.17   3305185.74   0.00
570177.74   3301108.31   0.00
572916.00   3294886.91   0.00
571552.35   3298088.96   0.00
572428.80   3302573.52   0.00
578814.12   3300788.98   0.00
571427.61   3301335.37   0.00
572872.86   3296910.40   0.00
570583.63   3302409.80   0.00
566317.17   3295918.42   0.00
574837.80   3297945.26   0.00
566351.30   3299770.43   0.00
570856.44   3305337.35   0.00
571367.77   3299962.33   0.00
570213.16   3304363.31   0.00
565080.70   3297860.63   0.00
570962.21   3301166.04   0.00
567688.96   3300749.19   0.00
573207.06   3298583.04   0.00
570605.43   3300406.12   0.00
573078.53   3303119.91   0.00
568955.79   3300823.50   0.00
569435.89   3300350.66   0.00
571534.82   3303074.27   0.00
566453.62   3298438.48   0.00
568685.02   3298259.76   0.00
572113.92   3299050.19   0.00
572896.01   3296228.81   0.00
560712.24   3300619.07   0.00
574374.62   3300451.18   0.00
573622.83   3302320.50   0.00
567318.44   3298886.59   0.00
571074.59   3297831.10   0.00
576071.98   3293954.14   0.00
571156.10   3295413.99   0.00
570178.93   3305599.39   0.00
567437.90   3301783.15   0.00
564665.25   3302117.33   0.00
574299.13   3295567.79   0.00
571591.45   3304698.13   0.00
565522.22   3304771.62   0.00
574148.00   3300751.69   0.00
575591.10   3298520.04   0.00
562354.59   3301956.64   0.00
567638.45   3298303.42   0.00
569599.61   3303725.64   0.00
572240.91   3305219.19   0.00
571973.46   3296608.33   0.00
570472.29   3302644.19   0.00
567353.18   3298918.92   0.00
566539.78   3296239.02   0.00
569783.75   3307242.40   0.00
576613.01   3301534.26   0.00
575781.40   3301019.66   0.00
571159.04   3300932.63   0.00
571922.36   3305074.18   0.00
569039.30   3301531.64   0.00
567621.28   3307379.10   0.00
572994.74   3297752.56   0.00
574542.94   3292126.69   0.00
569780.19   3290495.47   0.00
568872.05   3294239.71   0.00
570916.51   3299383.81   0.00
574123.56   3300029.93   0.00
567903.04   3301344.46   0.00
563873.11   3299323.13   0.00
562646.42   3302404.76   0.00
565654.38   3302607.55   0.00
564873.00   3302623.34   0.00
573972.31   3297020.78   0.00
569192.79   3296871.71   0.00
564764.51   3302586.41   0.00
565050.97   3295506.60   0.00
563686.07   3300870.41   0.00
565005.31   3305670.44   0.00
565097.37   3303518.39   0.00
566447.93   3303078.60   0.00
573154.27   3305107.89   0.00
571423.54   3291201.83   0.00
571775.56   3298385.16   0.00
566947.37   3298254.29   0.00
569768.80   3298095.36   0.00
570247.44   3292128.87   0.00
573806.83   3294601.26   0.00
565520.80   3295364.41   0.00
565381.89   3297139.97   0.00
572315.91   3296625.27   0.00
565542.52   3295326.97   0.00
571272.89   3301119.04   0.00
568117.68   3298713.87   0.00
571663.15   3295924.38   0.00
570606.85   3297490.84   0.00
565604.92   3308165.08   0.00
569844.54   3301745.04   0.00
567899.88   3297175.05   0.00
566606.42   3303900.21   0.00
575124.87   3301367.56   0.00
572451.11   3301132.97   0.00
570341.53   3303422.36   0.00
569044.41   3301339.80   0.00
572308.29   3300898.53   0.00
572101.03   3299974.66   0.00
565855.38   3306384.81   0.00
568944.57   3300760.46   0.00
563569.71   3300432.44   0.00
563796.53   3300280.19   0.00
563356.77   3303015.01   0.00
571718.32   3296331.83   0.00
567349.40   3297997.51   0.00
570463.79   3296036.25   0.00
564487.47   3302804.96   0.00
569961.98   3300739.29   0.00
566549.92   3300738.38   0.00
573385.35   3297502.50   0.00
567776.72   3301191.89   0.00
561467.99   3303051.42   0.00
575524.56   3301669.04   0.00
569292.04   3297776.85   0.00
571120.04   3293435.52   0.00
570433.99   3304768.11   0.00
568484.28   3298070.43   0.00
569265.84   3304371.01   0.00
569395.95   3298876.35   0.00
577811.63   3300839.02   0.00
572909.63   3297981.53   0.00
573081.67   3301267.35   0.00
567576.18   3302367.53   0.00
560659.88   3293782.10   0.00
571553.45   3297682.44   0.00
572543.97   3295252.24   0.00
569543.30   3299577.95   0.00
563675.28   3300345.97   0.00
567422.11   3299887.05   0.00
567636.11   3301679.19   0.00
570273.93   3296791.60   0.00
570086.15   3302966.18   0.00
570597.72   3300964.87   0.00
566154.45   3304132.83   0.00
563476.69   3296823.03   0.00
569068.81   3300000.73   0.00
571982.43   3297828.74   0.00
572168.66   3299760.19   0.00
567345.31   3302688.54   0.00
569498.72   3305018.01   0.00
571212.83   3303824.14   0.00
570003.04   3299134.81   0.00
571388.99   3301467.01   0.00
563335.01   3301555.59   0.00
572669.97   3292247.97   0.00
575150.20   3303417.46   0.00
572941.61   3305771.63   0.00
569191.91   3298657.52   0.00
569426.93   3299960.31   0.00
568581.99   3297545.01   0.00
564775.22   3303702.56   0.00
569606.87   3297552.46   0.00
569844.44   3302922.89   0.00
570954.30   3298081.54   0.00
569253.30   3298634.11   0.00
568566.33   3295586.01   0.00
570839.24   3300649.28   0.00
567908.86   3296437.76   0.00
569279.10   3299805.45   0.00
571757.24   3296099.68   0.00
572417.08   3301098.65   0.00
565789.67   3294181.85   0.00
568915.51   3299800.94   0.00
565656.73   3303246.48   0.00
568031.78   3298169.09   0.00
570723.45   3304721.89   0.00
575765.91   3301509.01   0.00
569547.78   3299527.47   0.00
565716.09   3298419.76   0.00
566928.09   3300863.78   0.00
569232.63   3302191.36   0.00
565931.50   3297919.56   0.00
570633.90   3292426.61   0.00
578750.21   3304816.57   0.00
574030.28   3302330.26   0.00
572361.04   3299335.65   0.00
574423.76   3298715.30   0.00
569736.81   3300118.94   0.00
569479.10   3297000.39   0.00
570363.81   3307766.38   0.00
569137.85   3299974.54   0.00
574100.87   3299069.37   0.00
575819.32   3304647.99   0.00
573058.37   3300561.56   0.00
575066.79   3299684.75   0.00
571765.19   3303446.54   0.00
565528.41   3307792.07   0.00
567914.62   3296546.92   0.00
571899.48   3300780.48   0.00
570225.81   3296847.19   0.00
572255.25   3297425.94   0.00
572387.17   3303463.47   0.00
565005.64   3299480.50   0.00
569760.07   3296587.60   0.00
568136.88   3296961.03   0.00
571949.55   3301652.92   0.00
566601.20   3292831.75   0.00
572971.03   3293312.97   0.00
567458.07   3297604.85   0.00
570014.63   3298106.36   0.00
566293.48   3293820.71   0.00
566824.50   3294564.09   0.00
570956.72   3300777.89   0.00
573030.49   3303818.40   0.00
569092.66   3292272.09   0.00
572445.14   3302217.78   0.00
571944.48   3300317.33   0.00
569828.63   3299562.67   0.00
569860.86   3301284.52   0.00
565640.49   3299033.03   0.00
570303.49   3305556.18   0.00
566569.36   3296904.64   0.00
564860.50   3296629.92   0.00
569616.43   3298729.96   0.00
567896.26   3306486.77   0.00
569953.88   3300724.69   0.00
576426.82   3300757.90   0.00
566796.17   3304324.25   0.00
570116.33   3298848.40   0.00
572264.65   3302028.71   0.00
574584.94   3299738.89   0.00
572036.74   3296905.19   0.00
567286.56   3301677.48   0.00
570236.11   3299118.78   0.00
563360.32   3300455.19   0.00
572818.12   3301286.69   0.00
571607.61   3297999.42   0.00
568251.41   3304338.80   0.00
573853.88   3300325.10   0.00
572094.49   3297254.22   0.00
570312.28   3302513.78   0.00
570621.83   3298533.34   0.00
572556.38   3300013.01   0.00
570433.77   3301023.63   0.00
564565.24   3300557.04   0.00
572189.63   3303716.46   0.00
569374.25   3300145.94   0.00
567764.01   3299329.36   0.00
571161.34   3294904.60   0.00
567883.45   3299259.99   0.00
569854.28   3301871.48   0.00
567664.74   3302619.04   0.00
567093.62   3294536.14   0.00
574339.99   3295434.71   0.00
574272.62   3304358.28   0.00
570293.44   3296238.74   0.00
570856.63   3303520.11   0.00
568818.40   3296712.46   0.00
571109.97   3305205.06   0.00
572062.68   3291170.74   0.00
567011.57   3299730.26   0.00
568713.78   3301304.46   0.00
569273.40   3300258.97   0.00
569281.89   3296824.47   0.00
573336.82   3304079.81   0.00
567749.49   3297425.56   0.00
564702.98   3296290.58   0.00
570343.74   3302429.67   0.00
573146.91   3300232.80   0.00
575634.82   3301866.76   0.00
569759.22   3302419.50   0.00
568716.74   3297978.03   0.00
571389.67   3298034.15   0.00
567672.51   3303131.49   0.00
563824.35   3301602.60   0.00
568678.72   3299373.04   0.00
567533.44   3292067.70   0.00
572368.24   3303886.05   0.00
566894.27   3301383.85   0.00
570846.78   3300995.16   0.00
569773.29   3297330.15   0.00
569326.40   3307079.46   0.00
575600.32   3303356.68   0.00
567476.69   3297156.62   0.00
566349.11   3303598.04   0.00
570893.11   3298812.83   0.00
569167.86   3297086.30   0.00
567461.79   3303418.41   0.00
571260.16   3294606.70   0.00
572311.68   3300548.19   0.00
572148.10   3299672.70   0.00
575554.26   3303766.02   0.00
569929.87   3305840.31   0.00
570004.55   3304745.60   0.00
570573.54   3291349.14   0.00
566148.35   3294743.25   0.00
564950.25   3293491.57   0.00
572709.47   3295817.54   0.00
572769.04   3293889.05   0.00
567866.51   3308108.72   0.00
574305.43   3299670.85   0.00
569758.56   3303575.07   0.00
571176.52   3301630.01   0.00
572936.28   3299694.40   0.00
568521.23   3295789.93   0.00
573147.15   3301234.31   0.00
567052.55   3300813.13   0.00
569124.32   3305715.20   0.00
573989.81   3301253.45   0.00
565639.04   3296950.32   0.00
571665.01   3303329.91   0.00
567331.34   3299689.59   0.00
569915.55   3304646.33   0.00
568274.00   3300650.78   0.00
572246.67   3294151.76   0.00
573782.96   3300627.41   0.00
575978.33   3298269.13   0.00
566108.07   3300283.66   0.00
572568.48   3301510.65   0.00
574765.29   3296037.33   0.00
564680.57   3293744.08   0.00
568380.41   3296363.50   0.00
571659.18   3304445.30   0.00
574796.06   3299613.35   0.00
568470.38   3293132.04   0.00
569869.90   3293940.77   0.00
573414.22   3298674.88   0.00
568117.72   3303499.19   0.00
571743.53   3303840.44   0.00
563331.15   3300685.64   0.00
568437.96   3302839.33   0.00
574586.28   3302092.89   0.00
570655.36   3297975.60   0.00
575374.69   3305204.82   0.00
570262.82   3301123.21   0.00
566055.49   3301574.63   0.00
563476.59   3297116.51   0.00
572213.17   3300031.63   0.00
565174.65   3293706.21   0.00
570118.63   3295363.56   0.00
573205.55   3300142.35   0.00
571587.75   3295170.69   0.00
567908.47   3296243.78   0.00
565561.73   3293884.70   0.00
575179.30   3295603.42   0.00
563316.54   3300487.18   0.00
570370.49   3305370.68   0.00
572489.28   3305153.12   0.00
569829.28   3299748.74   0.00
563468.32   3296904.40   0.00
569340.77   3300878.00   0.00
571819.35   3299806.41   0.00
571959.29   3306727.50   0.00
562771.86   3303785.03   0.00
570744.18   3295402.57   0.00
569962.25   3301751.14   0.00
573249.20   3293896.51   0.00
566060.94   3300301.49   0.00
566528.45   3300116.55   0.00
570439.77   3300959.71   0.00
566861.52   3294075.41   0.00
566587.51   3300241.57   0.00
567102.01   3300830.14   0.00
573890.88   3299819.11   0.00
568113.45   3296294.50   0.00
570722.47   3299875.08   0.00
568083.06   3306090.61   0.00
568896.70   3298682.71   0.00
575589.83   3300608.10   0.00
570257.46   3294385.30   0.00
572679.83   3301906.45   0.00
570785.64   3298041.46   0.00
573607.73   3299804.09   0.00
563778.04   3300163.70   0.00
571113.09   3299428.67   0.00
568873.09   3303386.27   0.00
568381.83   3299832.93   0.00
570640.47   3296073.33   0.00
565852.20   3304280.07   0.00
572829.77   3297089.99   0.00
569155.52   3299340.81   0.00
569314.82   3300080.01   0.00
568545.94   3299296.65   0.00
575629.02   3299648.25   0.00
570267.47   3304132.97   0.00
564722.30   3299058.42   0.00
574061.48   3302404.67   0.00
571516.91   3305252.83   0.00
569265.52   3297475.85   0.00
566992.66   3301910.78   0.00
569752.64   3308457.18   0.00
565462.11   3298604.42   0.00
573518.96   3298595.45   0.00
570761.31   3298421.45   0.00
570842.47   3302441.50   0.00
567665.29   3295428.32   0.00
561263.09   3292101.58   0.00
568175.11   3295618.29   0.00
574947.48   3300231.32   0.00
572213.48   3298619.20   0.00
571899.61   3294583.55   0.00
569322.57   3292013.30   0.00
572486.04   3297326.52   0.00
560648.36   3296454.82   0.00
569910.72   3294538.24   0.00
571364.30   3294678.02   0.00
573963.42   3294295.00   0.00
569973.10   3298970.09   0.00
568106.87   3303214.26   0.00
563612.25   3297240.40   0.00
574038.78   3294511.60   0.00
569639.21   3297179.50   0.00
570629.99   3296625.60   0.00
572211.91   3303680.59   0.00
572228.04   3301949.13   0.00
575193.13   3304461.15   0.00
568774.82   3296650.71   0.00
573126.28   3294770.18   0.00
566823.09   3297871.05   0.00
570720.71   3298400.63   0.00
569227.84   3299879.87   0.00
567480.02   3300377.85   0.00
568638.82   3306610.97   0.00
572706.76   3304964.74   0.00
566306.17   3302052.24   0.00
561163.93   3303045.41   0.00
566834.08   3306711.23   0.00
574989.10   3298026.97   0.00
570457.88   3297403.43   0.00
568066.54   3302291.59   0.00
565070.82   3305439.46   0.00
572399.32   3297889.80   0.00
572530.96   3305419.92   0.00
566116.70   3300758.25   0.00
562690.62   3301942.31   0.00
570126.59   3308218.31   0.00
567340.33   3300662.35   0.00
573854.47   3298638.49   0.00
569199.76   3297325.19   0.00
565600.99   3299123.82   0.00
567964.42   3300222.62   0.00
573279.70   3298732.35   0.00
574344.75   3297392.05   0.00
576383.20   3296501.99   0.00
572071.14   3294818.91   0.00
567792.89   3302282.03   0.00
570254.90   3301787.37   0.00
572962.89   3300885.42   0.00
573296.29   3295602.32   0.00
570551.29   3302427.19   0.00
568205.77   3304012.73   0.00
572678.87   3297110.87   0.00
566949.75   3305666.86   0.00
569718.94   3300334.88   0.00
571920.47   3301502.60   0.00
572948.35   3298158.44   0.00
570392.45   3295711.07   0.00
573222.58   3296797.33   0.00
570859.41   3303278.46   0.00
566619.35   3295373.67   0.00
569782.39   3297011.97   0.00
574221.93   3295679.41   0.00
573343.67   3300653.14   0.00
566626.35   3298643.21   0.00
566687.98   3296517.65   0.00
566467.49   3297039.11   0.00
565472.38   3297771.76   0.00
573175.35   3302609.63   0.00
572696.62   3303869.02   0.00
568870.92   3301386.37   0.00
568702.09   3300540.65   0.00
571376.11   3295713.54   0.00
574447.37   3294468.37   0.00
576403.67   3297792.05   0.00
570051.49   3300502.76   0.00
572888.44   3308496.73   0.00
571822.34   3300548.08   0.00
572247.04   3296465.64   0.00
569306.43   3294555.69   0.00
575591.62   3303917.80   0.00
565601.49   3304000.25   0.00
572394.72   3294471.96   0.00
574073.46   3295378.42   0.00
568426.74   3301085.24   0.00
574049.00   3297018.24   0.00
567464.62   3303177.90   0.00
568451.09   3302500.30   0.00
565835.80   3297455.84   0.00
568949.54   3297519.60   0.00
566152.80   3298615.68   0.00
570474.17   3297460.36   0.00
566462.47   3301237.40   0.00
568387.83   3304709.59   0.00
570579.96   3301236.56   0.00
564254.49   3307946.99   0.00
572048.46   3301303.22   0.00
570352.02   3302051.11   0.00
569462.72   3299824.99   0.00
573363.70   3301855.30   0.00
563739.18   3301730.10   0.00
570129.76   3294058.48   0.00
563779.73   3305697.56   0.00
578718.86   3294691.83   0.00
567832.90   3298059.37   0.00
572953.54   3294219.35   0.00
571255.56   3302020.68   0.00
574019.74   3304927.53   0.00
571536.69   3297788.46   0.00
567592.35   3302837.20   0.00
564547.90   3300065.18   0.00
572442.59   3302049.37   0.00
564815.52   3301143.72   0.00
567907.01   3294572.50   0.00
570840.48   3300756.47   0.00
566929.40   3300655.31   0.00
563900.94   3302460.57   0.00
571663.81   3299440.86   0.00
568086.51   3301582.58   0.00
571254.38   3299682.21   0.00
569678.52   3301871.43   0.00
572035.47   3297652.71   0.00
570007.62   3300870.30   0.00
568387.97   3298351.41   0.00
564009.82   3304429.99   0.00
567454.59   3296439.23   0.00
573175.01   3296819.15   0.00
572527.62   3296799.33   0.00
573843.98   3294551.34   0.00
577072.52   3300143.33   0.00
575706.22   3304658.31   0.00
568946.08   3297121.28   0.00
572549.44   3298409.82   0.00
568096.02   3302756.66   0.00
573292.19   3305640.34   0.00
570422.87   3299817.15   0.00
567190.90   3296510.98   0.00
566690.43   3297360.92   0.00
576730.89   3303540.85   0.00
572700.96   3301429.85   0.00
569283.32   3293729.78   0.00
567700.90   3298990.76   0.00
571926.07   3303070.60   0.00
567140.93   3304167.10   0.00
571291.56   3299466.48   0.00
570629.20   3299233.57   0.00
568527.61   3296813.78   0.00
569515.84   3301299.96   0.00
567390.32   3303707.17   0.00
571724.53   3295139.92   0.00
572639.45   3297175.10   0.00
568251.15   3302426.53   0.00
575367.78   3297253.49   0.00
570393.51   3299294.07   0.00
565027.32   3298889.98   0.00
573843.05   3299403.09   0.00
567223.06   3303032.71   0.00
567595.54   3304151.99   0.00
568038.41   3300860.37   0.00
572296.51   3297214.02   0.00
569447.37   3292209.53   0.00
570027.97   3300691.47   0.00
563981.21   3297436.06   0.00
566298.46   3304157.13   0.00
568394.48   3295318.76   0.00
563799.57   3300045.58   0.00
567560.54   3299935.03   0.00
572771.62   3302469.58   0.00
569924.87   3299934.00   0.00
566101.69   3295881.07   0.00
568587.39   3305257.72   0.00
574779.46   3295039.40   0.00
571845.22   3304648.30   0.00
568638.78   3302337.52   0.00
572959.28   3299746.93   0.00
572114.76   3302038.17   0.00
565929.66   3304853.94   0.00
569736.75   3294843.32   0.00
564574.29   3297153.07   0.00
567589.16   3300600.23   0.00
569816.92   3303937.55   0.00
567134.29   3299871.47   0.00
572724.86   3303188.90   0.00
569428.40   3300468.97   0.00
567594.93   3301268.93   0.00
573826.07   3298208.06   0.00
568361.76   3301675.29   0.00
568566.61   3299659.67   0.00
571335.23   3296487.55   0.00
571273.47   3295363.06   0.00
569310.12   3299495.58   0.00
564252.02   3302337.47   0.00
566127.94   3303022.52   0.00
572005.50   3303508.92   0.00
569710.91   3302985.77   0.00
571219.11   3302124.58   0.00
568767.47   3301511.71   0.00
564962.47   3299649.56   0.00
570910.66   3302894.89   0.00
571805.46   3306183.19   0.00
573445.14   3302528.62   0.00
568184.60   3300329.39   0.00
572988.91   3303014.61   0.00
571651.36   3304305.52   0.00
571135.33   3296662.92   0.00
574304.25   3299799.00   0.00
564411.88   3299008.90   0.00
568600.28   3298543.56   0.00
564241.80   3299710.44   0.00
569961.65   3299877.89   0.00
572729.99   3298143.29   0.00
569808.76   3296133.29   0.00
575457.21   3301324.17   0.00
568711.56   3298514.88   0.00
574325.41   3304066.31   0.00
569210.31   3296424.96   0.00
573019.23   3298986.78   0.00
565282.03   3304446.06   0.00
568389.20   3301651.57   0.00
569105.66   3299512.01   0.00
571375.90   3297299.62   0.00
574723.62   3305698.53   0.00
572187.28   3307638.80   0.00
568985.56   3301235.22   0.00
567949.08   3297689.03   0.00
570583.09   3295468.88   0.00
573642.25   3297331.62   0.00
576042.40   3294482.81   0.00
569084.64   3301088.62   0.00
572727.14   3306429.94   0.00
570851.94   3300401.05   0.00
570492.80   3297412.02   0.00
568872.23   3302849.46   0.00
574452.61   3299972.76   0.00
571612.74   3302760.56   0.00
567799.06   3300508.78   0.00
570312.55   3298205.69   0.00
565946.83   3294293.31   0.00
568543.44   3303041.27   0.00
567059.45   3301645.98   0.00
571678.63   3299604.04   0.00
567763.67   3302125.09   0.00
563887.84   3303983.52   0.00
574069.80   3296774.85   0.00
571689.87   3299126.05   0.00
572614.74   3299361.18   0.00
568899.97   3305274.45   0.00
571412.08   3299249.75   0.00
569726.50   3300550.60   0.00
571707.01   3303690.67   0.00
570285.95   3305271.14   0.00
577257.01   3301462.88   0.00
569780.51   3301431.85   0.00
571321.12   3297438.89   0.00
569772.31   3298397.29   0.00
567537.16   3298353.36   0.00
565674.89   3303874.86   0.00
567256.74   3301981.29   0.00
561974.89   3301566.20   0.00
564664.81   3297285.57   0.00
572885.23   3300255.49   0.00
570506.90   3299282.85   0.00
572861.81   3295692.92   0.00
570812.63   3300097.46   0.00
571186.71   3294972.25   0.00
568740.83   3300226.57   0.00
569406.40   3302622.02   0.00
567929.01   3303199.21   0.00
566305.16   3300865.23   0.00
570533.89   3300562.06   0.00
570176.81   3295078.02   0.00
573241.46   3299584.45   0.00
568066.26   3302506.92   0.00
564842.41   3298175.91   0.00
574124.74   3292882.44   0.00
575370.49   3297611.83   0.00
571777.79   3300578.39   0.00
568126.22   3299248.59   0.00
568763.44   3298647.50   0.00
573074.95   3308155.50   0.00
570654.89   3293475.58   0.00
575183.30   3304356.23   0.00
571796.73   3299610.56   0.00
571216.01   3297298.63   0.00
568234.82   3302332.20   0.00
571138.97   3306505.33   0.00
571407.17   3298566.70   0.00
575547.69   3299518.74   0.00
570773.91   3299240.18   0.00
565310.12   3302442.95   0.00
566129.31   3305352.81   0.00
567874.35   3301149.82   0.00
569139.47   3301999.50   0.00
560220.20   3295442.25   0.00
573181.95   3298640.96   0.00
570095.93   3303291.26   0.00
572219.44   3301123.20   0.00
570745.58   3298670.60   0.00
571642.54   3296181.33   0.00
572679.30   3300883.33   0.00
567449.57   3304330.76   0.00
565911.99   3298559.37   0.00
575969.33   3295369.15   0.00
569820.15   3302367.20   0.00
573802.68   3294446.72   0.00
567635.50   3301749.36   0.00
572318.74   3301692.42   0.00
574063.76   3309076.08   0.00
567969.94   3304448.24   0.00
566116.02   3300169.56   0.00
569762.65   3299074.03   0.00
566877.17   3304508.41   0.00
570903.40   3303929.97   0.00
571111.23   3303319.28   0.00
573546.46   3296564.33   0.00
574746.46   3300087.28   0.00
564738.99   3294847.85   0.00
571276.40   3296957.79   0.00
573418.88   3296174.24   0.00
567021.87   3299493.77   0.00
570596.53   3297159.67   0.00
566434.47   3295780.44   0.00
572727.33   3303429.48   0.00
570270.98   3300573.42   0.00
569678.52   3300593.88   0.00
576240.00   3299118.35   0.00
569642.02   3298655.01   0.00
576027.09   3298650.48   0.00
570882.70   3299468.85   0.00
574218.03   3295674.51   0.00
565800.02   3301058.27   0.00
564593.24   3296071.05   0.00
572534.25   3295656.33   0.00
574215.97   3301749.44   0.00
568960.16   3296171.73   0.00
569377.42   3297413.48   0.00
570425.76   3303747.60   0.00
570240.39   3304600.46   0.00
566552.79   3300477.38   0.00
573814.09   3297956.91   0.00
565404.82   3295888.89   0.00
568469.37   3306727.95   0.00
571984.23   3299718.08   0.00
563262.27   3299556.03   0.00
564081.61   3300854.26   0.00
571892.12   3304793.48   0.00
569955.54   3301490.84   0.00
571056.38   3299309.30   0.00
576626.01   3299976.40   0.00
572420.99   3305202.46   0.00
568070.02   3303450.95   0.00
571840.01   3299020.94   0.00
569106.73   3301356.64   0.00
570191.18   3301525.11   0.00
568144.71   3296257.01   0.00
574114.15   3298624.53   0.00
564772.17   3301364.51   0.00
563840.20   3299023.58   0.00
569909.35   3297907.27   0.00
570652.59   3303094.14   0.00
572799.17   3300255.89   0.00
570308.96   3303355.38   0.00
570911.35   3299162.04   0.00
569579.42   3297226.18   0.00
569322.10   3302016.00   0.00
569358.69   3300217.18   0.00
573630.07   3305382.71   0.00
572339.41   3301727.86   0.00
571365.01   3297653.89   0.00
575198.45   3300430.64   0.00
570853.71   3298405.82   0.00
570718.00   3301376.47   0.00
566599.39   3300896.40   0.00
563710.56   3304042.07   0.00
570914.85   3304182.91   0.00
569967.94   3299309.60   0.00
570221.06   3298550.04   0.00
571211.02   3305287.85   0.00
570933.67   3301428.06   0.00
568274.11   3290300.26   0.00
566632.25   3304341.53   0.00
570727.04   3301975.67   0.00
564114.73   3305019.54   0.00
568224.73   3306608.06   0.00
569731.90   3303933.29   0.00
567173.70   3301865.45   0.00
568936.11   3299312.28   0.00
570545.71   3299597.69   0.00
570880.72   3303826.07   0.00
571467.81   3295753.42   0.00
570447.48   3300140.31   0.00
579302.35   3300478.44   0.00
573537.73   3299726.75   0.00
569898.27   3303483.85   0.00
571014.04   3304295.32   0.00
577087.11   3297062.35   0.00
561253.14   3305042.78   0.00
569440.54   3296101.59   0.00
566768.74   3302409.84   0.00
569025.34   3301158.94   0.00
573811.89   3299090.58   0.00
569864.46   3301935.87   0.00
567388.15   3303359.64   0.00
570775.04   3302155.58   0.00
566540.80   3301292.09   0.00
570993.68   3301549.57   0.00
569335.67   3300107.36   0.00
567488.31   3301085.57   0.00
570009.48   3301570.55   0.00
567716.90   3298574.83   0.00
572164.56   3304023.73   0.00
571110.89   3297762.79   0.00
568354.98   3300651.23   0.00
572152.82   3299567.04   0.00
569925.65   3299629.53   0.00
568928.08   3300109.26   0.00
574987.48   3299115.87   0.00
570303.66   3302137.42   0.00
570564.88   3296086.18   0.00
571999.68   3304082.38   0.00
566848.51   3296355.83   0.00
564608.00   3299528.99   0.00
571676.38   3297040.74   0.00
564952.02   3294208.83   0.00
572519.69   3296454.09   0.00
568575.31   3300910.80   0.00
573212.43   3302620.37   0.00
568131.89   3302556.00   0.00
572019.09   3299453.65   0.00
565584.74   3303734.32   0.00
572255.43   3301361.83   0.00
570108.37   3302066.38   0.00
573464.29   3302630.76   0.00
567352.65   3302247.75   0.00
570543.85   3298025.27   0.00
573017.93   3291498.70   0.00
565879.43   3299914.56   0.00
572269.70   3297756.39   0.00
566871.23   3298616.91   0.00
570431.11   3299289.68   0.00
573374.61   3301008.05   0.00
568982.38   3301752.84   0.00
568792.21   3300358.98   0.00
563663.77   3297484.77   0.00
571538.42   3296100.07   0.00
563712.71   3296702.27   0.00
571593.17   3300239.48   0.00
571846.83   3301114.59   0.00
566841.30   3301544.65   0.00
574029.72   3305514.24   0.00
573581.37   3296700.74   0.00
574336.37   3302043.08   0.00
574272.70   3298027.62   0.00
570296.15   3297481.82   0.00
565660.82   3298575.94   0.00
566128.60   3300091.03   0.00
567894.01   3302642.25   0.00
569524.56   3302655.88   0.00
570875.07   3298933.03   0.00
569659.44   3304459.60   0.00
570439.85   3299325.92   0.00
569253.83   3305708.99   0.00
565037.73   3298086.23   0.00
566113.19   3301604.44   0.00
567811.45   3298381.05   0.00
569391.53   3299634.36   0.00
566528.29   3295315.56   0.00
574574.99   3301973.12   0.00
568172.39   3292019.46   0.00
574734.65   3296371.01   0.00
566353.95   3305534.82   0.00
570250.08   3299991.29   0.00
571085.19   3300774.58   0.00
572154.98   3296609.72   0.00
568257.28   3299688.12   0.00
568338.52   3299405.59   0.00
567456.08   3300390.45   0.00
568882.55   3298837.51   0.00
572573.42   3299347.58   0.00
569712.51   3299783.35   0.00
572958.13   3299867.88   0.00
572431.74   3300967.77   0.00
568814.10   3296775.54   0.00
565622.06   3300868.53   0.00
567803.07   3304475.54   0.00
571297.85   3300860.91   0.00
569699.08   3306651.00   0.00
573447.45   3300942.51   0.00
570696.75   3304038.14   0.00
569548.83   3301342.88   0.00
571028.95   3297385.75   0.00
569488.91   3298971.28   0.00
568426.03   3299691.47   0.00
569855.62   3294340.59   0.00
568139.41   3298785.58   0.00
563550.35   3306070.23   0.00
572734.95   3292062.76   0.00
573121.42   3297498.78   0.00
564351.63   3302566.51   0.00
571921.27   3298533.14   0.00
572390.14   3295852.67   0.00
572640.95   3302311.52   0.00
576839.07   3298610.03   0.00
561607.54   3299663.72   0.00
565514.28   3292122.59   0.00
570648.81   3301229.97   0.00
569292.11   3302357.31   0.00
573995.03   3295919.58   0.00
571118.20   3298077.60   0.00
564682.53   3302139.15   0.00
572337.89   3304750.06   0.00
570585.15   3300522.64   0.00
574924.37   3294755.35   0.00
572528.89   3299396.06   0.00
572634.93   3297263.22   0.00
574582.17   3306653.18   0.00
572829.89   3297014.26   0.00
570262.89   3299266.40   0.00
565835.87   3300472.57   0.00
569898.24   3303591.89   0.00
568408.83   3302022.62   0.00
566290.16   3293707.90   0.00
573633.44   3298360.74   0.00
568153.13   3307144.99   0.00
571132.88   3300904.19   0.00
570126.73   3301901.65   0.00
566531.72   3297369.07   0.00
571916.14   3300094.90   0.00
569485.05   3299860.90   0.00
568342.05   3301026.31   0.00
564634.61   3301064.58   0.00
572946.45   3296977.40   0.00
572884.75   3302569.01   0.00
570312.90   3304767.38   0.00
562831.24   3300771.21   0.00
571513.62   3299405.67   0.00
569860.91   3306292.47   0.00
568973.10   3299452.94   0.00
566305.95   3301312.88   0.00
567253.38   3298780.24   0.00
571109.74   3299859.12   0.00
569090.27   3301590.70   0.00
573649.29   3299727.56   0.00
571436.84   3305090.11   0.00
564537.64   3295761.06   0.00
575373.61   3301105.04   0.00
571870.33   3302197.90   0.00
575408.79   3297815.33   0.00
567283.33   3300438.28   0.00
570173.54   3298289.80   0.00
566277.01   3294729.10   0.00
571630.47   3291396.81   0.00
572485.67   3296613.87   0.00
569160.35   3301109.02   0.00
568586.37   3297763.57   0.00
574411.69   3299878.67   0.00
572032.68   3298198.00   0.00
568755.07   3303573.26   0.00
570534.71   3298532.51   0.00
569303.09   3306943.11   0.00
572462.40   3304748.08   0.00
572092.18   3300084.74   0.00
565766.98   3301316.94   0.00
567356.09   3304560.55   0.00
573086.25   3297429.45   0.00
563261.70   3297468.95   0.00
569594.98   3305145.60   0.00
572526.25   3300601.64   0.00
570876.94   3297250.71   0.00
570139.00   3299289.26   0.00
571547.90   3296322.05   0.00
565574.32   3293077.25   0.00
571087.46   3297741.88   0.00
572429.32   3302539.69   0.00
574898.05   3302275.46   0.00
571920.44   3302063.67   0.00
570185.00   3300979.33   0.00
574755.63   3305735.75   0.00
568603.83   3299702.20   0.00
563707.87   3301878.62   0.00
571143.21   3304498.34   0.00
565223.71   3298036.03   0.00
568220.96   3301678.41   0.00
578121.40   3300896.22   0.00
567256.08   3305896.92   0.00
573513.20   3301685.69   0.00
572318.58   3303834.63   0.00
568431.57   3298525.73   0.00
566863.23   3299681.23   0.00
571746.86   3294537.81   0.00
567633.34   3299322.17   0.00
567740.53   3301275.78   0.00
561715.39   3305371.95   0.00
572189.66   3298630.10   0.00
569585.04   3300389.12   0.00
570158.29   3301886.16   0.00
572570.38   3297008.66   0.00
572482.45   3300406.02   0.00
565257.74   3299146.09   0.00
564977.45   3298216.45   0.00
568558.46   3302598.45   0.00
567890.04   3296885.90   0.00
567896.09   3302885.28   0.00
572411.37   3295203.72   0.00
574139.18   3306282.60   0.00
570820.98   3300872.50   0.00
568272.07   3305595.17   0.00
565568.53   3301345.41   0.00
569126.63   3296279.34   0.00
576105.21   3297515.73   0.00
568636.32   3302349.29   0.00
565907.96   3298107.16   0.00
571176.94   3293791.18   0.00
571994.70   3294279.98   0.00
565028.03   3298378.25   0.00
565237.12   3300534.86   0.00
570142.06   3306864.24   0.00
577251.95   3304681.17   0.00
571657.82   3295979.97   0.00
567032.36   3293269.10   0.00
567145.76   3298544.13   0.00
569639.82   3300132.91   0.00
569698.26   3296146.81   0.00
569188.32   3294873.24   0.00
570997.11   3303953.08   0.00
570903.48   3304192.13   0.00
565457.76   3302200.45   0.00
566070.98   3298535.05   0.00
566303.57   3304500.38   0.00
565474.67   3299120.76   0.00
565672.54   3301376.38   0.00
565925.87   3295706.72   0.00
568098.35   3301474.42   0.00
567708.02   3304095.79   0.00
570293.89   3297402.13   0.00
563769.15   3300368.46   0.00
564682.30   3294356.42   0.00
569407.65   3298993.50   0.00
568396.13   3298161.73   0.00
569084.06   3301898.82   0.00
576806.10   3304245.32   0.00
569909.55   3298396.11   0.00
568659.71   3302442.08   0.00
569443.30   3299410.54   0.00
572309.79   3304567.18   0.00
568699.26   3301291.89   0.00
574855.64   3295346.02   0.00
565519.84   3300955.34   0.00
570353.58   3298331.48   0.00
577840.87   3298824.40   0.00
566255.45   3301009.32   0.00
570897.47   3300748.89   0.00
569274.83   3301833.93   0.00
568317.82   3298476.06   0.00
570705.11   3298023.05   0.00
563834.13   3298351.77   0.00
564330.67   3301240.78   0.00
572925.17   3298486.01   0.00
574637.40   3303031.86   0.00
567719.02   3299702.82   0.00
570518.34   3298567.20   0.00
570189.93   3297265.19   0.00
571744.59   3300944.81   0.00
573727.60   3296539.95   0.00
572322.75   3298767.09   0.00
573932.95   3296445.22   0.00
573050.66   3298223.23   0.00
568733.14   3296915.57   0.00
572877.92   3295793.29   0.00
573464.28   3306973.38   0.00
566578.93   3297771.46   0.00
571047.10   3303388.09   0.00
571609.53   3302869.00   0.00
563539.04   3306734.71   0.00
572418.93   3302926.45   0.00
571731.27   3300981.86   0.00
575268.03   3297620.96   0.00
568489.10   3299754.64   0.00
571728.27   3300975.07   0.00
571987.40   3299908.13   0.00
571609.82   3301807.81   0.00
568876.40   3299356.50   0.00
564170.45   3299941.31   0.00
569741.88   3302932.14   0.00
567655.36   3297610.19   0.00
565007.00   3299271.10   0.00
570782.30   3296585.91   0.00
566924.23   3296070.34   0.00
568429.67   3305629.58   0.00
564530.54   3302011.39   0.00
564346.37   3294715.70   0.00
562914.98   3300388.80   0.00
575081.45   3302073.25   0.00
570705.94   3300250.01   0.00
564631.40   3298279.98   0.00
571483.82   3300440.41   0.00
574334.16   3301850.47   0.00
573756.70   3297802.06   0.00
566492.44   3298287.43   0.00
569892.78   3297823.68   0.00
568315.90   3303051.16   0.00
571692.78   3306890.07   0.00
572438.87   3304242.82   0.00
568776.96   3293983.18   0.00
578906.94   3307289.45   0.00
569019.08   3301164.85   0.00
572136.29   3301637.27   0.00
573183.90   3303220.27   0.00
568572.50   3306461.83   0.00
569275.11   3303229.38   0.00
570379.60   3303181.21   0.00
570105.34   3302547.40   0.00
576061.73   3296283.27   0.00
565255.49   3301390.60   0.00
565717.16   3302119.18   0.00
565714.40   3299338.46   0.00
572691.00   3300293.70   0.00
563802.37   3304605.58   0.00
571625.04   3297844.92   0.00
568582.03   3300979.55   0.00
567634.47   3301091.43   0.00
570353.25   3302029.59   0.00
573139.93   3298308.08   0.00
565510.82   3297255.08   0.00
569145.64   3303673.24   0.00
567123.20   3300927.30   0.00
568106.86   3296887.02   0.00
567148.34   3304141.12   0.00
570531.08   3293392.01   0.00
568711.62   3295688.23   0.00
563944.21   3304611.11   0.00
567731.10   3301539.89   0.00
570308.46   3296610.62   0.00
567995.10   3303429.08   0.00
573977.06   3299254.83   0.00
568174.40   3296821.74   0.00
569209.60   3302938.13   0.00
569799.84   3297200.00   0.00
570142.02   3297232.78   0.00
566334.02   3299496.58   0.00
576114.45   3295267.87   0.00
568294.19   3298548.51   0.00
567806.18   3296644.02   0.00
565618.98   3294613.58   0.00
569698.54   3302222.62   0.00
572408.53   3302240.51   0.00
571053.98   3301836.31   0.00
572174.31   3299136.92   0.00
565446.53   3306839.55   0.00
569866.13   3300092.60   0.00
568513.53   3299018.87   0.00
566207.24   3298875.90   0.00
567775.07   3300875.12   0.00
571279.31   3300614.93   0.00
570383.32   3299634.37   0.00
567073.66   3303855.00   0.00
569879.48   3299955.60   0.00
565293.74   3300622.78   0.00
570587.01   3302437.47   0.00
564438.86   3296841.53   0.00
571845.81   3301021.58   0.00
567844.23   3305989.32   0.00
567346.99   3298982.78   0.00
575069.81   3296849.81   0.00
568484.70   3298174.28   0.00
563272.29   3295948.20   0.00
569431.41   3309324.99   0.00
571725.56   3298946.75   0.00
568541.55   3299143.95   0.00
569735.22   3294979.45   0.00
569124.24   3300488.65   0.00
571244.97   3297732.43   0.00
570315.73   3297815.05   0.00
577124.32   3298399.60   0.00
572712.43   3299260.73   0.00
570011.70   3296059.28   0.00
566317.50   3297754.68   0.00
572143.34   3294170.27   0.00
572802.01   3298975.23   0.00
568925.94   3302909.82   0.00
571061.65   3298286.37   0.00
568095.26   3300722.58   0.00
568460.48   3301149.95   0.00
570168.41   3300365.68   0.00
568070.65   3301051.25   0.00
567322.82   3294000.36   0.00
570403.04   3299295.41   0.00
571721.40   3302671.87   0.00
568459.88   3303245.28   0.00
566645.72   3304220.25   0.00
568839.03   3297927.27   0.00
571791.91   3302761.50   0.00
567356.28   3300104.42   0.00
575443.13   3302538.07   0.00
570734.47   3300213.66   0.00
573003.07   3298288.83   0.00
573832.92   3305815.52   0.00
566661.50   3297712.27   0.00
567643.90   3292689.19   0.00
571609.17   3297272.17   0.00
570749.33   3301787.10   0.00
560391.74   3304353.45   0.00
565165.18   3301599.40   0.00
568821.09   3305350.43   0.00
576969.57   3299313.99   0.00
570653.28   3297951.28   0.00
566789.77   3301304.66   0.00
567424.30   3299894.14   0.00
573001.67   3296271.72   0.00
569722.12   3298607.58   0.00
567724.20   3301160.61   0.00
571785.34   3297236.55   0.00
574410.16   3298988.41   0.00
568494.74   3300018.24   0.00
569928.11   3296289.11   0.00
564677.50   3300510.09   0.00
567228.91   3296540.30   0.00
574887.43   3303572.38   0.00
569687.74   3296353.72   0.00
573081.58   3299987.14   0.00
565641.77   3300837.83   0.00
571598.96   3303198.75   0.00
569313.35   3296867.37   0.00
569422.43   3300178.45   0.00
572838.80   3299153.14   0.00
568454.47   3301975.80   0.00
575199.18   3300645.14   0.00
571105.90   3307650.06   0.00
563269.36   3297668.70   0.00
562226.79   3295157.24   0.00
568091.76   3297853.60   0.00
568557.35   3301211.70   0.00
569208.59   3296697.43   0.00
576387.33   3298942.90   0.00
572026.20   3300209.58   0.00
573206.50   3304488.13   0.00
564646.52   3294636.82   0.00
569691.80   3299702.42   0.00
571744.01   3300881.50   0.00
574722.04   3299685.59   0.00
573479.33   3298275.86   0.00
569369.37   3295089.88   0.00
571612.83   3301180.87   0.00
570035.20   3300448.31   0.00
569654.49   3300539.20   0.00
571365.10   3304117.67   0.00
568241.54   3299308.47   0.00
575680.95   3301305.61   0.00
570331.30   3303194.32   0.00
568299.33   3299402.64   0.00
564442.70   3303539.07   0.00
571486.13   3299468.75   0.00
573123.56   3299445.26   0.00
567720.96   3301951.98   0.00
570537.78   3300793.69   0.00
569916.04   3296617.91   0.00
569060.00   3305090.85   0.00
572615.40   3297680.26   0.00
570512.52   3303004.55   0.00
568546.15   3297872.03   0.00
566935.45   3302691.19   0.00
571422.55   3296882.26   0.00
569279.40   3300726.79   0.00
567916.41   3301897.61   0.00
570520.40   3296788.01   0.00
566514.05   3304517.98   0.00
569466.41   3301514.56   0.00
572877.53   3302155.82   0.00
572698.54   3302553.07   0.00
570604.28   3302721.28   0.00
563575.77   3302052.84   0.00
568098.89   3306632.13   0.00
574570.50   3304208.91   0.00
568497.73   3296512.95   0.00
567210.97   3300526.88   0.00
566267.11   3302189.01   0.00
565259.58   3301362.39   0.00
569812.38   3297434.93   0.00
573830.36   3303854.26   0.00
568349.32   3304325.84   0.00
571813.22   3302296.39   0.00
562505.38   3294138.81   0.00
572041.03   3297998.74   0.00
578525.89   3301880.70   0.00
568236.22   3298072.92   0.00
567982.97   3296331.09   0.00
569197.33   3301654.93   0.00
578063.04   3302287.29   0.00
573235.74   3299156.89   0.00
573844.86   3297372.20   0.00
573603.72   3301524.02   0.00
568162.15   3301806.57   0.00
570995.54   3299024.38   0.00
569516.74   3296138.10   0.00
565154.38   3297051.80   0.00
570025.58   3302121.75   0.00
563927.86   3302745.31   0.00
575363.85   3299390.25   0.00
572677.51   3304215.24   0.00
567005.05   3301270.97   0.00
576157.30   3301427.02   0.00
567163.61   3297119.19   0.00
567863.15   3308057.34   0.00
569209.68   3294289.71   0.00
568663.38   3299479.11   0.00
573134.25   3299731.71   0.00
573094.64   3298523.20   0.00
570489.34   3304089.64   0.00
569041.54   3303990.48   0.00
571032.59   3299841.40   0.00
569137.33   3295970.71   0.00
572003.31   3297466.59   0.00
573815.85   3304093.99   0.00
570441.36   3298099.51   0.00
566542.62   3296758.35   0.00
565598.19   3297201.75   0.00
572867.96   3302804.14   0.00
574928.33   3299114.26   0.00
570453.70   3298278.47   0.00
573937.19   3299233.66   0.00
574121.33   3303139.05   0.00
571661.64   3297811.74   0.00
572666.06   3295855.06   0.00
569758.97   3293010.73   0.00
562360.96   3302967.25   0.00
571721.19   3300887.36   0.00
570693.62   3305404.20   0.00
567954.87   3302338.29   0.00
570754.77   3306900.19   0.00
573278.88   3294281.70   0.00
570464.38   3296569.22   0.00
566253.84   3297661.20   0.00
574973.50   3302401.45   0.00
564411.54   3296857.22   0.00
572766.90   3303656.98   0.00
568248.15   3303809.93   0.00
564786.23   3294101.60   0.00
565818.53   3302257.22   0.00
570605.26   3299356.12   0.00
572531.62   3299404.53   0.00
568016.91   3302650.82   0.00
570466.92   3300345.16   0.00
567032.76   3298724.46   0.00
575497.55   3298866.83   0.00
569750.23   3302761.30   0.00
569550.21   3301979.90   0.00
569045.86   3301997.96   0.00
572334.40   3294666.35   0.00
571289.61   3299034.89   0.00
571453.61   3296611.21   0.00
572147.35   3297339.41   0.00
571239.62   3304312.89   0.00
568232.97   3301040.39   0.00
577747.04   3300459.22   0.00
572520.58   3297551.86   0.00
574456.46   3301599.30   0.00
569312.24   3301334.07   0.00
568524.18   3299581.85   0.00
568852.46   3304184.05   0.00
569013.93   3301694.87   0.00
574464.07   3297640.51   0.00
569045.48   3299768.18   0.00
568216.50   3301834.13   0.00
566976.94   3297520.04   0.00
572455.40   3294538.50   0.00
568911.43   3303367.52   0.00
577426.55   3301271.93   0.00
567608.36   3301202.79   0.00
573034.78   3304540.15   0.00
568924.86   3301514.18   0.00
570045.02   3298303.30   0.00
575684.45   3301337.30   0.00
578905.28   3301407.32   0.00
574934.27   3297124.03   0.00
570275.97   3298175.82   0.00
570865.58   3297270.62   0.00
571542.97   3300096.35   0.00
570850.59   3303840.04   0.00
569299.50   3306015.85   0.00
567790.09   3300207.74   0.00
569541.19   3301642.42   0.00
570925.97   3298991.13   0.00
569156.87   3298650.55   0.00
565752.01   3303054.85   0.00
573366.43   3293956.83   0.00
564138.52   3297480.90   0.00
569611.54   3299516.48   0.00
575779.73   3299850.87   0.00
568389.05   3293634.62   0.00
564237.60   3302411.10   0.00
568165.56   3296609.96   0.00
568429.35   3301137.76   0.00
570061.01   3298139.17   0.00
571440.29   3305702.88   0.00
568527.82   3300927.47   0.00
568688.54   3294594.37   0.00
574380.09   3305749.80   0.00
571510.58   3303425.87   0.00
573765.58   3297765.41   0.00
574470.23   3293358.58   0.00
572083.58   3292944.45   0.00
573820.25   3300084.99   0.00
574817.92   3298484.11   0.00
567093.84   3299080.40   0.00
575805.35   3300093.94   0.00
573266.84   3298579.47   0.00
572111.58   3299006.17   0.00
567298.03   3298979.41   0.00
567162.28   3301068.52   0.00
568119.95   3298533.42   0.00
570058.64   3295339.65   0.00
570817.85   3302431.44   0.00
567131.30   3300670.91   0.00
570136.85   3297949.99   0.00
570132.77   3291081.95   0.00
570614.47   3301070.63   0.00
563976.07   3304570.28   0.00
570081.76   3294487.28   0.00
566716.52   3299365.26   0.00
572998.55   3298841.69   0.00
569949.62   3304917.21   0.00
572885.15   3291257.96   0.00
569776.17   3290448.60   0.00
568335.17   3299050.18   0.00
574619.69   3302130.85   0.00
568062.09   3295369.54   0.00
574203.37   3298325.94   0.00
565513.80   3301688.82   0.00
573988.93   3296447.30   0.00
565998.42   3306774.12   0.00
570706.35   3299191.46   0.00
571342.79   3295723.42   0.00
563538.94   3291795.73   0.00
573738.66   3297997.38   0.00
569505.02   3298750.81   0.00
572089.40   3300011.81   0.00
575343.47   3299027.84   0.00
569678.99   3301198.20   0.00
575667.99   3300995.60   0.00
575550.12   3295798.18   0.00
576421.68   3305107.18   0.00
577479.19   3303111.26   0.00
577421.76   3300652.75   0.00
569943.48   3298304.71   0.00
567310.49   3297376.79   0.00
569318.30   3302800.28   0.00
568884.89   3302099.20   0.00
564320.18   3302896.99   0.00
569915.62   3300572.70   0.00
569428.07   3293787.32   0.00
567265.73   3301516.30   0.00
568451.47   3300279.56   0.00
572875.74   3298263.59   0.00
570435.99   3301438.07   0.00
566641.84   3303951.11   0.00
564572.40   3299238.46   0.00
569108.47   3298744.93   0.00
565914.42   3296425.64   0.00
569680.10   3299095.04   0.00
571230.89   3295856.13   0.00
572931.17   3299262.52   0.00
564936.91   3296944.32   0.00
569710.81   3302175.01   0.00
572674.19   3293970.81   0.00
570869.46   3300375.57   0.00
568036.61   3302396.48   0.00
571289.49   3297654.44   0.00
572400.04   3298467.49   0.00
570980.56   3297549.48   0.00
566504.23   3301076.96   0.00
566329.64   3300279.18   0.00
568149.90   3298983.51   0.00
573566.69   3302832.00   0.00
572897.56   3304800.90   0.00
572675.40   3299217.60   0.00
570620.09   3297642.44   0.00
572448.86   3298855.63   0.00
569636.47   3298707.31   0.00
565393.59   3302616.35   0.00
572975.31   3298057.85   0.00
572743.83   3302026.36   0.00
572691.79   3298770.63   0.00
569107.28   3296846.01   0.00
573266.59   3297684.46   0.00
578067.11   3305628.55   0.00
566387.77   3300319.19   0.00
570085.02   3297361.18   0.00
568409.52   3296452.07   0.00
567546.82   3300274.53   0.00
571224.78   3300583.76   0.00
562037.64   3302041.13   0.00
568326.99   3295148.19   0.00
568644.05   3299316.32   0.00
570638.65   3302690.66   0.00
567347.17   3304360.95   0.00
573068.02   3299026.06   0.00
570928.25   3300000.67   0.00
572778.17   3293818.18   0.00
566482.46   3301007.00   0.00
572608.66   3299680.80   0.00
566873.86   3296276.16   0.00
571762.47   3300156.48   0.00
567340.74   3297283.72   0.00
567257.77   3297545.85   0.00
571397.39   3302135.17   0.00
[truncated: 14,589,631 more chars]
