# Supplementary material for: Comparative investigation of parallel spatial interpolation algorithms for building large-scale digital elevation models
Source: PeerJ Comput Sci. 2020 Mar 2;6:e263. doi: 10.7717/peerj-cs.263 (PMC7924418; doi:10.7717/peerj-cs.263)
Supplement: Supplemental Information 3 [file peerj-cs-06-263-s003.zip]

Archive with 90 entries (74 files):
- Code and data/code/
- Code and data/code/Multi-CPU/
- Code and data/code/Multi-CPU/kNNAIDW.cpp
- Code and data/code/Multi-CPU/kNNAIDW.h
- Code and data/code/Multi-CPU/kNNIDW.cpp
- Code and data/code/Multi-CPU/kNNIDW.h
- Code and data/code/Multi-CPU/kNNRBF.cpp
- Code and data/code/Multi-CPU/kNNRBF.h
- Code and data/code/Multi-CPU/kNNShepard1.cpp
- Code and data/code/Multi-CPU/kNNShepard1.h
- Code and data/code/Multi-CPU/kNNShepard2.cpp
- Code and data/code/Multi-CPU/kNNShepard2.h
- Code and data/code/Multi-CPU/LancasterMLS.cpp
- Code and data/code/Multi-CPU/LancasterMLS.h
- Code and data/code/Multi-CPU/main.cpp
- Code and data/code/Multi-CPU/OriginalMLS.cpp
- Code and data/code/Multi-CPU/OriginalMLS.h
- Code and data/code/Multi-CPU/OrthogonalMLS.cpp
- Code and data/code/Multi-CPU/OrthogonalMLS.h
- Code and data/code/Multi-GPUs/
- Code and data/code/Multi-GPUs/kNNAIDW.cu
- Code and data/code/Multi-GPUs/kNNAIDW.cuh
- Code and data/code/Multi-GPUs/kNNIDW.cu
- Code and data/code/Multi-GPUs/kNNIDW.cuh
- Code and data/code/Multi-GPUs/kNNRBF.cu
- Code and data/code/Multi-GPUs/kNNRBF.cuh
- Code and data/code/Multi-GPUs/kNNShepard1.cu
- Code and data/code/Multi-GPUs/kNNShepard1.cuh
- Code and data/code/Multi-GPUs/kNNShepard2.cu
- Code and data/code/Multi-GPUs/kNNShepard2.cuh
- Code and data/code/Multi-GPUs/LancasterMLS.cu
- Code and data/code/Multi-GPUs/LancasterMLS.cuh
- Code and data/code/Multi-GPUs/main.cu
- Code and data/code/Multi-GPUs/OriginalMLS.cu
- Code and data/code/Multi-GPUs/OriginalMLS.cuh
- Code and data/code/Multi-GPUs/OrthogonalMLS.cu
- Code and data/code/Multi-GPUs/OrthogonalMLS.cuh
- Code and data/code/SEQ/
- Code and data/code/SEQ/kNNAIDW.cpp
- Code and data/code/SEQ/kNNAIDW.h
- Code and data/code/SEQ/kNNIDW.cpp
- Code and data/code/SEQ/kNNIDW.h
- Code and data/code/SEQ/kNNRBF.cpp
- Code and data/code/SEQ/kNNRBF.h
- Code and data/code/SEQ/kNNShepard1.cpp
- Code and data/code/SEQ/kNNShepard1.h
- Code and data/code/SEQ/kNNShepard2.cpp
- Code and data/code/SEQ/kNNShepard2.h
- Code and data/code/SEQ/LancasterMLS.cpp
- Code and data/code/SEQ/LancasterMLS.h
- Code and data/code/SEQ/main.cpp
- Code and data/code/SEQ/OriginalMLS.cpp
- Code and data/code/SEQ/OriginalMLS.h
- Code and data/code/SEQ/OrthogonalMLS.cpp
- Code and data/code/SEQ/OrthogonalMLS.h
- Code and data/code/Single GPU/
- Code and data/code/Single GPU/kNNAIDW.cu
- Code and data/code/Single GPU/kNNAIDW.cuh
- Code and data/code/Single GPU/kNNIDW.cu
- Code and data/code/Single GPU/kNNIDW.cuh
- Code and data/code/Single GPU/kNNRBF.cu
- Code and data/code/Single GPU/kNNRBF.cuh
- Code and data/code/Single GPU/kNNShepard1.cu
- Code and data/code/Single GPU/kNNShepard1.cuh
- Code and data/code/Single GPU/kNNShepard2.cu
- Code and data/code/Single GPU/kNNShepard2.cuh
- Code and data/code/Single GPU/LancasterMLS.cu
- Code and data/code/Single GPU/LancasterMLS.cuh
- Code and data/code/Single GPU/main.cu
- Code and data/code/Single GPU/OriginalMLS.cu
- Code and data/code/Single GPU/OriginalMLS.cuh
- Code and data/code/Single GPU/OrthogonalMLS.cu
- Code and data/code/Single GPU/OrthogonalMLS.cuh
- Code and data/data/
- Code and data/data/Hebei/
- Code and data/data/Hebei/non-uniform/
- Code and data/data/Hebei/non-uniform/25w/
- Code and data/data/Hebei/non-uniform/25w/PND25w.off
- Code and data/data/Hebei/uniform/
- Code and data/data/Hebei/uniform/25w/
- Code and data/data/Hebei/uniform/25w/PUDnd25w.off
- Code and data/data/Sichuan/
- Code and data/data/Sichuan/non-uniform/
- Code and data/data/Sichuan/non-uniform/25w/
- Code and data/data/Sichuan/non-uniform/25w/QNDnd25w.off
- Code and data/data/Sichuan/non-uniform/25w/QNDndz25w.off
- Code and data/data/Sichuan/uniform/
- Code and data/data/Sichuan/uniform/25w/
- Code and data/data/Sichuan/uniform/25w/QUDniz25w.off
- Code and data/data/Sichuan/uniform/25w/res25w.txt
