# Supplementary material for: Comparative investigation of parallel spatial interpolation algorithms for building large-scale digital elevation models
Source: PeerJ Comput Sci. 2020 Mar 2;6:e263. doi: 10.7717/peerj-cs.263 (PMC7924418; doi:10.7717/peerj-cs.263)
Supplement: Supplemental Information 3 [file peerj-cs-06-263-s003.zip › Code and data/code/Multi-CPU/LancasterMLS.cpp]

// LancasterMLS: A Generic Parallel Algorithm for Interplation
// Parallel Implementation on Multi-core CPU
// Aug 1, 2017
// Gang Mei, School of Engineering and Technology,
//           China University of Geosciences, Beijing, China
//           gang.mei@cugb.edu.cn
//           gangmeiphd@gmail.com
// Zengyu Ding, School of Engineering and Technology,
//           China University of Geosciences, Beijing, China
//           dingzy@cugb.edu.cn          
// Remark:  If finding any bugs, please contact me via email.

#include <cmath>
#include <stdio.h>
#include <stdlib.h>     
#include <time.h>       
#include <iostream>
#include <ctime>
#include <fstream>
#include <string>
#include <math.h>
#include <cstdlib>
#include <iomanip>
#include <cstring>

#include <algorithm>
#include <vector>

#include <thrust/system/omp/execution_policy.h>
#include <thrust/host_vector.h>
#include <thrust/sort.h>
#include <thrust/scan.h>

#include <thrust\fill.h>
#include <thrust\pair.h>
#include <thrust\tuple.h>
#include <thrust\unique.h>
#include <thrust\reduce.h>
#include <thrust\extrema.h>
#include <thrust\sequence.h>

#include <omp.h>

using namespace std;
//kNN>=N>=m
#define kNN 20
#define m 5
//Select the main element Gaussian elimination method, a is the coefficient matrix, b is the constant vector of the right end of the system, x is the solution vector
int LancasterMLSGauss(double *a, double *b, int n)
{ 
	int k,i,j,is,p,q;
	double d,t;
	int js[m];

	for (k=0;k<=n-2;k++)
	{ d=0.0;
	for (i=k;i<=n-1;i++)
		for (j=k;j<=n-1;j++)
		{ t=fabs(a[i*n+j]);
	if (t>d) { d=t; js[k]=j; is=i;}
	}
	if (d+1.0==1.0)
	{
		printf("fail 1\n");
		return(0);
	}
	else
	{ if (js[k]!=k)
	for (i=0;i<=n-1;i++)
	{ p=i*n+k; q=i*n+js[k];
	t=a[p]; a[p]=a[q]; a[q]=t;
	}
	if (is!=k)
	{ for (j=k;j<=n-1;j++)
	{ p=k*n+j; q=is*n+j;
	t=a[p]; a[p]=a[q]; a[q]=t;
	}
	t=b[k]; b[k]=b[is]; b[is]=t;
	}
	}

	d=a[k*n+k];
	for (j=k+1;j<=n-1;j++)
	{ p=k*n+j; a[p]=a[p]/d;}
	b[k]=b[k]/d;
	for (i=k+1;i<=n-1;i++)
	{ for (j=k+1;j<=n-1;j++)
	{ p=i*n+j;
	a[p]=a[p]-a[i*n+k]*a[k*n+j];
	}
	b[i]=b[i]-a[i*n+k]*b[k];
	}
	}
	d=a[(n-1)*n+n-1];
	if (fabs(d)+1.0==1.0)
	{ printf("fail 2\n");
	return(0);
	}
	b[n-1]=b[n-1]/d;
	for (i=n-2;i>=0;i--)
	{ t=0.0;
	for (j=i+1;j<=n-1;j++)
		t=t+a[i*n+j]*b[j];
	b[i]=b[i]-t;
	}
	js[n-1]=n-1;
	for (k=n-1;k>=0;k--)
		if (js[k]!=k)
		{ t=b[k]; b[k]=b[js[k]]; b[js[k]]=t;}
		return(1);
}

/////////////////////////////////////////////////////////////////
// Wrappers
void LancasterMLS_Wrapper(thrust::host_vector<double> &dx, thrust::host_vector<double> &dy, thrust::host_vector<double> &dz, int dnum, // Data points, known
                      thrust::host_vector<double> &ix, thrust::host_vector<double> &iy, thrust::host_vector<double> &iz, int inum) // Interplated points, unknown

{
	// Timing, start
	clock_t start, end;
	double cpuTime;
	start = clock();
	//////////////////////////
	// Find min & max X and Y
	double minX, maxX, minY, maxY;

	typedef thrust::host_vector<double>::iterator  floatIter;
	thrust::pair<floatIter, floatIter> extrX, extrY;

	extrX = thrust::minmax_element(dx.begin(), dx.end());  
	extrY = thrust::minmax_element(dy.begin(), dy.end());

	minX = dx[extrX.first  - dx.begin()];
	maxX = dx[extrX.second - dx.begin()];
	minY = dy[extrY.first  - dy.begin()];
	maxY = dy[extrY.second - dy.begin()];

	extrX = thrust::minmax_element(ix.begin(), ix.end());  
	extrY = thrust::minmax_element(iy.begin(), iy.end());

	minX = minX < ix[extrX.first  - ix.begin()] ? minX : ix[extrX.first  - ix.begin()];
	maxX = maxX > ix[extrX.second - ix.begin()] ? maxX : ix[extrX.second - ix.begin()];
	minY = minY < iy[extrY.first  - iy.begin()] ? minY : iy[extrY.first  - iy.begin()];
	maxY = maxY > iy[extrY.second - iy.begin()] ? maxY : iy[extrY.second - iy.begin()];
	// Area 
	double A = ( maxX - minX ) * ( maxY - minY );
	// Distance of interval
	double cellWidth = 4*1.0 /(2 * sqrt(dnum / A));

	// Divide
	int nCol = (int) ((maxX - minX + cellWidth) / cellWidth);
	int nRow = (int) ((maxY - minY + cellWidth) / cellWidth);
	int nCell = nCol * nRow;

	thrust::host_vector<int> global_idx(dnum); // Global index of data point in grid

	int * global_idx_ptr = thrust::raw_pointer_cast(&global_idx[0]);
	
    #pragma omp parallel for  // OK
	for ( int i = 0; i < dnum; i++ )
	{
		int col_idx = (int) (dx[i] - minX) / cellWidth;
		int row_idx = (int) (dy[i] - minY) / cellWidth;
		global_idx[i] = row_idx * nCol + col_idx;
	}
	
	thrust::host_vector<int> head_idx(nCell);
	thrust::host_vector<int> num_pts (nCell);

    int * head_idx_ptr = thrust::raw_pointer_cast(&head_idx[0]);
	int * num_pts_ptr  = thrust::raw_pointer_cast(&num_pts[0]);

	// Sort by keys
	typedef thrust::tuple<floatIter, floatIter, floatIter> pt_Tuple;
	typedef thrust::zip_iterator<pt_Tuple> pt_Iter;

	pt_Iter P_first = thrust::make_zip_iterator(
		make_tuple(dx.begin(), dy.begin(), dz.begin()));

	pt_Iter P_last = thrust::make_zip_iterator(
		make_tuple(dx.end(), dy.end(), dz.end()));

	thrust::sort_by_key(global_idx.begin(), global_idx.end(), P_first);

	
	// Create Grid
	thrust::host_vector<int> keys(dnum);
	thrust::host_vector<int> vals(dnum);

	thrust::fill(keys.begin(), keys.end(), 0);
	thrust::fill(vals.begin(), vals.end(), 0);

	typedef thrust::host_vector<int>::iterator intIter;
	thrust::pair<intIter, intIter> new_End;

	// for finding the head index, use: unique by keys
	// need additional array of values {0, 1, 2, 3, ...}
	keys = global_idx;
	thrust::sequence(vals.begin(), vals.end());
	new_End = thrust::unique_by_key(keys.begin(), keys.end(), vals.begin());
	
	int num_unempty_cell = new_End.first - keys.begin();
	int * keys_ptr = thrust::raw_pointer_cast(&keys[0]);
	int * vals_ptr = thrust::raw_pointer_cast(&vals[0]);

	#pragma omp parallel for  // OK
	for(int i=0; i < num_unempty_cell; i++)
	{
		head_idx_ptr[keys_ptr[i]] = vals_ptr[i];
	}

	// for finding the num of pts, use: reduce by keys
	// need additional array of values {1, 1, 1, 1, ...}
	keys = global_idx;
	thrust::fill(vals.begin(), vals.end(), 1);

	thrust::host_vector<int> tmp_keys(nCell);
	thrust::host_vector<int> tmp_vals(nCell);

	new_End = thrust::reduce_by_key(keys.begin(), keys.end(), vals.begin(),  // Input
		                            tmp_keys.begin(), tmp_vals.begin());     // Output
	num_unempty_cell = new_End.second - tmp_vals.begin();

	thrust::copy_n(tmp_keys.begin(), num_unempty_cell, keys.begin());
	thrust::copy_n(tmp_vals.begin(), num_unempty_cell, vals.begin());

	#pragma omp parallel for  // OK
    for(int i=0; i < num_unempty_cell; i++)
	{
		num_pts_ptr[keys_ptr[i]] = vals_ptr[i];
	}
	
	// kNN to find neighbors, calculate distances and Weighted Interpolate using LancasterMLS
    #pragma omp parallel for  // OK
	for(int tid=0; tid < inum; tid++) 
	{
		int col_idx = (int) ((ix[tid] - minX) / cellWidth);
		int row_idx = (int) ((iy[tid] - minY) / cellWidth);

		// Determine level of expanding
		int level = 0, nNeighbor = 0;
		while(nNeighbor < kNN) 
		{
			nNeighbor = 0;int cell_idx;
			for(int i = col_idx - level; i < col_idx + level; i++) 
			{
				if(i < 0 || i >= nCol)  continue;  // Outside
				for(int j = row_idx - level; j < row_idx + level; j++) 
				{
					if(j < 0 || j >= nRow)  continue;  // Outside
					cell_idx = j * nCol + i;
					nNeighbor += num_pts[cell_idx];
				}
			}
			level++;
		}

		double r2w[kNN];  
		r2w[0]=2*cellWidth*cellWidth*(2*level-1)*(2*level-1);
		for(int i = 1; i < kNN; i++)  r2w[i] = r2w[0];
		int rnum[kNN]={0};
		for(int i = col_idx - level; i < col_idx + level; i++) 
		{
			if(i < 0 || i >= nCol)  continue;  // Outside
			int cell_idx, point_idx;
			for(int j = row_idx - level; j < row_idx + level; j++) 
			{
				if(j < 0 || j >= nRow)  continue;  // Outside
				cell_idx = j * nCol + i;
				if(num_pts[cell_idx] == 0)  continue;  // Empty
				double dist = 0;
				for(int k = 0; k < num_pts[cell_idx]; k++) 
				{
					point_idx = head_idx[cell_idx] + k;
					dist  = (ix[tid] - dx[point_idx]) * (ix[tid] - dx[point_idx]) + 
						    (iy[tid] - dy[point_idx]) * (iy[tid] - dy[point_idx]) ;

					if(dist < r2w[kNN-1]) 
					{  // Potential nearest neighbor
                        r2w[kNN-1] = dist;   // Replace the last distance
						rnum[kNN-1] = point_idx;
                        for(int jj = kNN-2; jj >= 0; jj--) 
						{  //Sort again by swapping
                            if(r2w[jj] > r2w[jj + 1]) 
							{
                                dist = r2w[jj];  r2w[jj] = r2w[jj + 1];  r2w[jj + 1] = dist;
								nNeighbor = rnum[jj];  rnum[jj] = rnum[jj + 1];  rnum[jj + 1] = nNeighbor;
                            }
				        }
                    }
				}
			}
		}
		if(r2w[0]-0.0==0)
		{
			iz[tid]=dz[rnum[0]];
		}
		else
		{
			double W=0;
			for( int i = 0; i < kNN; i++)
			{
				if(r2w[i]<=r2w[kNN-1])
				{
					r2w[i] = r2w[kNN-1]/r2w[i];
				}
				else
				{
					r2w[i]=0;
				}
				W=W+r2w[i];
			}

			iz[tid]=0;
			for ( int i = 0; i < kNN; i++ )
			{
				iz[tid]=iz[tid]+r2w[i]/W*dz[rnum[i]];
			}

			//»ùº¯Êý
			double p[kNN*m];
			for ( int i = 0; i < kNN; i++ )
			{
				p[m*i]=dx[rnum[i]];
				p[m*i+1]=dy[rnum[i]];
				p[m*i+2]=dx[rnum[i]]*dx[rnum[i]];
				p[m*i+3]=dx[rnum[i]]*dy[rnum[i]];
				p[m*i+4]=dy[rnum[i]]*dy[rnum[i]];
			}

			double Sp[m];
			for ( int i = 0; i < m; i++ )
			{
				Sp[i]=0;
				for ( int j = 0; j < kNN; j++ )
				{
					Sp[i]=Sp[i]+r2w[j]/W*p[m*j+i];
				}
			}

			for ( int i = 0; i < kNN; i++ )
			{
				for ( int j = 0; j < m; j++ )
				{
					p[m*i+j]=p[m*i+j]-Sp[j];
				}
			}

			double A[m*m];
			for ( int i=0; i<m; i++ )
			{
				int u;
				for ( int j=0; j<m; j++ )
				{
					u=i*m+j;
					A[u]=0.0;
					for ( int k=0; k<kNN; k++ )
					{
						A[u]=A[u]+r2w[k]*p[k*m+i]*p[k*m+j];
					}
				}
			}

			double b[m];
			for ( int i=0; i<m; i++ )
			{
				b[i]=0;
				for ( int j=0; j<kNN; j++ )
				{
					b[i]=b[i]+r2w[j]*p[j*m+i]*dz[rnum[j]];
				}
			}

			LancasterMLSGauss(A, b, m);

			p[0]=ix[tid];
			p[1]=iy[tid];
			p[2]=ix[tid] * ix[tid];
			p[3]=ix[tid] * iy[tid];
			p[4]=iy[tid] * iy[tid];

			for ( int i = 0; i < m; i++ )
			{
				iz[tid]=iz[tid]+(p[i]-Sp[i])*b[i];
			}
		}
    }
	//Timing, end
	end = clock();
	cpuTime = (end - start) / (CLOCKS_PER_SEC);
	std::cout << "it took " << cpuTime << " s of GPU to execute this\n";
	std::cout << "it took " << (end - start) << " ms of GPU to execute this\n";
}
