# Supplementary material for: Comparative investigation of parallel spatial interpolation algorithms for building large-scale digital elevation models
Source: PeerJ Comput Sci. 2020 Mar 2;6:e263. doi: 10.7717/peerj-cs.263 (PMC7924418; doi:10.7717/peerj-cs.263)
Supplement: Supplemental Information 3 [file peerj-cs-06-263-s003.zip › Code and data/code/Multi-CPU/main.cpp]

// Aug 1, 2017
// Gang Mei, School of Engineering and Technology,
//           China University of Geosciences, Beijing, China
//           gang.mei@cugb.edu.cn
//           gangmeiphd@gmail.com
// Zengyu Ding, School of Engineering and Technology,
//           China University of Geosciences, Beijing, China
//           dingzy@cugb.edu.cn          
// Remark:  If finding any bugs, please contact me via email.

#include <cmath>
#include <stdio.h>
#include <stdlib.h>     
#include <time.h>       
#include <iostream>
#include <ctime>
#include <fstream>
#include <string>
#include <math.h>
#include <cstdlib>
#include <iomanip>
#include <cstring>

#include <algorithm>
#include <vector>

#include <thrust/system/omp/execution_policy.h>
#include <thrust/host_vector.h>
#include <thrust/sort.h>
#include <thrust/scan.h>

#include <thrust\fill.h>
#include <thrust\pair.h>
#include <thrust\tuple.h>
#include <thrust\unique.h>
#include <thrust\reduce.h>
#include <thrust\extrema.h>
#include <thrust\sequence.h>

#include <omp.h>

#include "OriginalMLS.h"
#include "OrthogonalMLS.h"
#include "LancasterMLS.h"
#include "kNNRBF.h"
#include "kNNAIDW.h"
#include "kNNIDW.h"
#include "kNNShepard1.h"
#include "kNNShepard2.h"
using namespace std;
#define XX 570000
#define YY 3300000

typedef struct CTrgl  // Element
{
    int pt0, pt1, pt2; // Nodal Indices
    CTrgl() {};
} CTrgl;

//////////////////////////////////////////////////////////////////////////////////////////
// main

int main()
{
	string tStr;  // File Name
	double x, y, z;  // Coordinates
	int nVert, nTrgl,nEdge;  //Number of Points, Number of Triangles, Number of Sides
	CTrgl * trgls;  // Element
	char str1[20];
	
	// Input Data Points
	cout <<"\nPlease Input Data Points: ";
	cin >>str1;
	ifstream  fin (str1);
	if (!fin)
	{
		cout <<"\nCannot Open File ! " <<str1 <<endl;
		exit(1);
	}
	fin >> tStr >> nVert >> nTrgl >> nEdge;

	int nd = nVert;  // Number of Data Points (before check)
	thrust::host_vector<double> xd(nd), yd(nd), zd(nd);
	for(int i = 0; i < nd; i++)
	{
		fin >> x >> y >> z;
		xd[i] = x-XX;
		yd[i] = y-YY;
		zd[i] = z;
	}
	fin.close();
	
	/*
	// Input Data Points
	double *oldxd;
	double *oldyd;
	double *oldzd;

	cout <<"\nPlease Input Data Points: ";
	cin >>str1;
	ifstream  fin (str1);
	if (!fin)
	{
		cout <<"\nCannot Open File ! " <<str1 <<endl;
		exit(1);
	}
	fin >> tStr >> nVert >> nTrgl >> nEdge;
	
	int nd = nVert;  // Number of Data Points (before check)
	oldxd = new double[nd];
	oldyd = new double[nd];
	oldzd = new double[nd];
	for(int i = 0; i < nd; i++)
	{
		fin >> x >> y >> z;
		oldxd[i] = x-XX;
		oldyd[i] = y-YY;
		oldzd[i] = z;
	}
	fin.close();

	// Remove the Coincident Points: Only check whether it coincides in a plane
	thrust::host_vector<double> xd(nd), yd(nd), zd(nd);
	int newNum = -1;
	double dist;
	bool bSame = false;
	for(int i = 0; i < nd - 1; i++)
	{
		bSame = false;
		for(int j = i + 1; j < nd; j++)
		{
			dist = sqrt( (oldxd[i] - oldxd[j]) * (oldxd[i] - oldxd[j]) +
				(oldyd[i] - oldyd[j]) * (oldyd[i] - oldyd[j]) );
			if(dist < 0.01)
			{
				bSame = true;
				break;
			}
		}
		if(bSame == false)
		{
			++newNum;
			xd[newNum] = oldxd[i];
			yd[newNum] = oldyd[i];
			zd[newNum] = oldzd[i];
		}
	}
	nd = newNum;
	delete [] oldxd;
	delete [] oldyd;
	delete [] oldzd;
	*/
	// Input Interplated Point(Including the grid, but the grid is not required, just to generate the OFF file for visualization)
	cout <<"\nPlease Input Interplated Point: ";
	cin >>str1;
	ifstream  finOFF (str1);
	if (!finOFF)
	{
		cout <<"\nCannot Open File ! " <<str1 <<endl;
		exit(1);
	}
	finOFF >> tStr >> nVert >> nTrgl >> nEdge;
	int ni;
	ni = nVert;  // Number of Interplated Points
	thrust::host_vector<double> xi(ni), yi(ni), zi(ni);
	for(int i = 0; i < ni; i++)
	{
		finOFF >> x >> y >> z;
		xi[i] = x-XX;
		yi[i] = y-YY;
		zi[i] = z;
	}
	trgls = new CTrgl[nTrgl];
	int Num, ID0, ID1, ID2;
	for(int i = 0; i < nTrgl; i++)
	{
		finOFF >> Num >> ID0 >> ID1 >> ID2;
		trgls[i].pt0 = ID0;
		trgls[i].pt1 = ID1;
		trgls[i].pt2 = ID2;
	}
	finOFF.close();
	cout << endl;
	// End Input
	
    printf("nd = : %d\nni = : %d\n", nd, ni);

	thrust::host_vector<double> xdc(nd), ydc(nd), zdc(nd);
	thrust::host_vector<double> xic(ni), yic(ni), zic(ni);

	double wch=0;
	double mwch=0;
	double *xdwch=new double[ni];
	double mxdwch=0;
	double pwch=0;
	double apwch=0;
	double nme=0;
	double nrmse=0;
	double maxzi=0;
	cout<<endl;

	//OriginalMLS
	for(int i=0;i<3;i++)
	{
		for(int j = 0; j < nd; j++)
		{
			xdc[j] = xd[j];
			ydc[j] = yd[j];
			zdc[j] = zd[j];
		}
		for(int j = 0; j < ni; j++)
		{
			xic[j] = xi[j];
			yic[j] = yi[j];
			zic[j] = zi[j];
		}
		OriginalMLS_Wrapper(xdc, ydc, zdc, nd, xic, yic, zic, ni);cout<<endl;
	}
	for(int i = 0; i < ni; i++)
	{

		wch = abs(zic[i]-zi[i]);
		if(wch>mwch) mwch=wch;
		xdwch[i]=(zic[i]-zi[i])/zi[i];
		if(xdwch[i]>mxdwch) mxdwch=xdwch[i];

		pwch = (zic[i]-zi[i])*(zic[i]-zi[i]);
		apwch=apwch+pwch;
		if((abs(zi[i]))>maxzi) maxzi=abs(zi[i]);
	}
	nme=mwch/maxzi;
	nrmse=sqrt(apwch/ni)/maxzi;
	cout<<"OriginalMLS error"<<endl;
	cout<<mxdwch<<endl;
	cout<<nme<<endl;
	cout<<nrmse<<endl;
	apwch=0;

	ofstream fout1 ("OriginalMLSerror.txt");
	if (!fout1)
	{
		cout <<"\nCannot Save File ! " <<"OriginalMLS error" <<endl;
		exit(1);
	}
	fout1 << "OFF" << endl;
	fout1 << ni << endl;
	for(int i = 0; i < ni; i++)
	{
		fout1 <<fixed<< xdwch[i] << endl;
	}
	fout1.close();
	cout << endl;

	//OrthogonalMLS
	for(int i=0;i<3;i++)
	{
		for(int j = 0; j < nd; j++)
		{
			xdc[j] = xd[j];
			ydc[j] = yd[j];
			zdc[j] = zd[j];
		}
		for(int j = 0; j < ni; j++)
		{
			xic[j] = xi[j];
			yic[j] = yi[j];
			zic[j] = zi[j];
		}
		OrthogonalMLS_Wrapper(xdc, ydc, zdc, nd, xic, yic, zic, ni);cout<<endl;
	}
	for(int i = 0; i < ni; i++)
	{

		wch = abs(zic[i]-zi[i]);
		if(wch>mwch) mwch=wch;
		xdwch[i]=(zic[i]-zi[i])/zi[i];
		if(xdwch[i]>mxdwch) mxdwch=xdwch[i];

		pwch = (zic[i]-zi[i])*(zic[i]-zi[i]);
		apwch=apwch+pwch;
		if((abs(zi[i]))>maxzi) maxzi=abs(zi[i]);
	}
	nme=mwch/maxzi;
	nrmse=sqrt(apwch/ni)/maxzi;
	cout<<"OrthogonalMLS error"<<endl;
	cout<<mxdwch<<endl;
	cout<<nme<<endl;
	cout<<nrmse<<endl;
	apwch=0;

	ofstream fout2 ("OrthogonalMLSerror.txt");
	if (!fout2)
	{
		cout <<"\nCannot Save File ! " <<"OrthogonalMLS error" <<endl;
		exit(1);
	}
	fout2 << "OFF" << endl;
	fout2 << ni << endl;
	for(int i = 0; i < ni; i++)
	{
		fout2 <<fixed<< xdwch[i] << endl;
	}
	fout2.close();
	cout << endl;

	//LancasterMLS
	for(int i=0;i<3;i++)
	{
		for(int j = 0; j < nd; j++)
		{
			xdc[j] = xd[j];
			ydc[j] = yd[j];
			zdc[j] = zd[j];
		}
		for(int j = 0; j < ni; j++)
		{
			xic[j] = xi[j];
			yic[j] = yi[j];
			zic[j] = zi[j];
		}
		LancasterMLS_Wrapper(xdc, ydc, zdc, nd, xic, yic, zic, ni);cout<<endl;
	}
	for(int i = 0; i < ni; i++)
	{

		wch = abs(zic[i]-zi[i]);
		if(wch>mwch) mwch=wch;
		xdwch[i]=(zic[i]-zi[i])/zi[i];
		if(xdwch[i]>mxdwch) mxdwch=xdwch[i];

		pwch = (zic[i]-zi[i])*(zic[i]-zi[i]);
		apwch=apwch+pwch;
		if((abs(zi[i]))>maxzi) maxzi=abs(zi[i]);
	}
	nme=mwch/maxzi;
	nrmse=sqrt(apwch/ni)/maxzi;
	cout<<"LancasterMLS error"<<endl;
	cout<<mxdwch<<endl;
	cout<<nme<<endl;
	cout<<nrmse<<endl;
	apwch=0;

	ofstream fout3 ("LancasterMLSerror.txt");
	if (!fout3)
	{
		cout <<"\nCannot Save File ! " <<"LancasterMLS error" <<endl;
		exit(1);
	}
	fout3 << "OFF" << endl;
	fout3 << ni << endl;
	for(int i = 0; i < ni; i++)
	{
		fout3 <<fixed<< xdwch[i] << endl;
	}
	fout3.close();
	cout << endl;

	//kNNRBF
	for(int i=0;i<3;i++)
	{
		for(int j = 0; j < nd; j++)
		{
			xdc[j] = xd[j];
			ydc[j] = yd[j];
			zdc[j] = zd[j];
		}
		for(int j = 0; j < ni; j++)
		{
			xic[j] = xi[j];
			yic[j] = yi[j];
			zic[j] = zi[j];
		}
		kNNRBF_Wrapper(xdc, ydc, zdc, nd, xic, yic, zic, ni);cout<<endl;
	}

	for(int i = 0; i < ni; i++)
	{

		wch = abs(zic[i]-zi[i]);
		if(wch>mwch) mwch=wch;
		xdwch[i]=(zic[i]-zi[i])/zi[i];
		if(xdwch[i]>mxdwch) mxdwch=xdwch[i];

		pwch = (zic[i]-zi[i])*(zic[i]-zi[i]);
		apwch=apwch+pwch;
		if((abs(zi[i]))>maxzi) maxzi=abs(zi[i]);
	}
	nme=mwch/maxzi;
	nrmse=sqrt(apwch/ni)/maxzi;
	cout<<"kNNRBF error"<<endl;
	cout<<mxdwch<<endl;
	cout<<nme<<endl;
	cout<<nrmse<<endl;
	apwch=0;

	ofstream fout4 ("kNNRBFerror.txt");
	if (!fout4)
	{
		cout <<"\nCannot Save File ! " <<"kNNRBF error" <<endl;
		exit(1);
	}
	fout4 << "OFF" << endl;
	fout4 << ni << endl;
	for(int i = 0; i < ni; i++)
	{
		fout4 <<fixed<< xdwch[i] << endl;
	}
	fout4.close();
	cout << endl;

	//kNNAIDW
	for(int i=0;i<3;i++)
	{
		for(int j = 0; j < nd; j++)
		{
			xdc[j] = xd[j];
			ydc[j] = yd[j];
			zdc[j] = zd[j];
		}
		for(int j = 0; j < ni; j++)
		{
			xic[j] = xi[j];
			yic[j] = yi[j];
			zic[j] = zi[j];
		}
		kNNAIDW_Wrapper(xdc, ydc, zdc, nd, xic, yic, zic, ni);cout<<endl;
	}
	for(int i = 0; i < ni; i++)
	{

		wch = abs(zic[i]-zi[i]);
		if(wch>mwch) mwch=wch;
		xdwch[i]=(zic[i]-zi[i])/zi[i];
		if(xdwch[i]>mxdwch) mxdwch=xdwch[i];

		pwch = (zic[i]-zi[i])*(zic[i]-zi[i]);
		apwch=apwch+pwch;
		if((abs(zi[i]))>maxzi) maxzi=abs(zi[i]);
	}
	nme=mwch/maxzi;
	nrmse=sqrt(apwch/ni)/maxzi;
	cout<<"kNNAIDW error"<<endl;
	cout<<mxdwch<<endl;
	cout<<nme<<endl;
	cout<<nrmse<<endl;
	apwch=0;

	ofstream fout5 ("kNNAIDWerror.txt");
	if (!fout5)
	{
		cout <<"\nCannot Save File ! " <<"kNNAIDW error" <<endl;
		exit(1);
	}
	fout5 << "OFF" << endl;
	fout5 << ni << endl;
	for(int i = 0; i < ni; i++)
	{
		fout5 <<fixed<< xdwch[i] << endl;
	}
	fout5.close();
	cout << endl;

	//kNNIDW
	for(int i=0;i<3;i++)
	{
		for(int j = 0; j < nd; j++)
		{
			xdc[j] = xd[j];
			ydc[j] = yd[j];
			zdc[j] = zd[j];
		}
		for(int j = 0; j < ni; j++)
		{
			xic[j] = xi[j];
			yic[j] = yi[j];
			zic[j] = zi[j];
		}
		kNNIDW_Wrapper(xdc, ydc, zdc, nd, xic, yic, zic, ni);cout<<endl;
	}
	for(int i = 0; i < ni; i++)
	{

		wch = abs(zic[i]-zi[i]);
		if(wch>mwch) mwch=wch;
		xdwch[i]=(zic[i]-zi[i])/zi[i];
		if(xdwch[i]>mxdwch) mxdwch=xdwch[i];

		pwch = (zic[i]-zi[i])*(zic[i]-zi[i]);
		apwch=apwch+pwch;
		if((abs(zi[i]))>maxzi) maxzi=abs(zi[i]);
	}
	nme=mwch/maxzi;
	nrmse=sqrt(apwch/ni)/maxzi;
	cout<<"kNNIDW error"<<endl;
	cout<<mxdwch<<endl;
	cout<<nme<<endl;
	cout<<nrmse<<endl;
	apwch=0;

	ofstream fout6 ("kNNIDWerror.txt");
	if (!fout6)
	{
		cout <<"\nCannot Save File ! " <<"kNNIDW error" <<endl;
		exit(1);
	}
	fout6 << "OFF" << endl;
	fout6 << ni << endl;
	for(int i = 0; i < ni; i++)
	{
		fout6 <<fixed<< xdwch[i] << endl;
	}
	fout6.close();
	cout << endl;

	//kNNShepard1
	for(int i=0;i<3;i++)
	{
		for(int j = 0; j < nd; j++)
		{
			xdc[j] = xd[j];
			ydc[j] = yd[j];
			zdc[j] = zd[j];
		}
		for(int j = 0; j < ni; j++)
		{
			xic[j] = xi[j];
			yic[j] = yi[j];
			zic[j] = zi[j];
		}
		kNNShepard1_Wrapper(xdc, ydc, zdc, nd, xic, yic, zic, ni);cout<<endl;
	}
	for(int i = 0; i < ni; i++)
	{

		wch = abs(zic[i]-zi[i]);
		if(wch>mwch) mwch=wch;
		xdwch[i]=(zic[i]-zi[i])/zi[i];
		if(xdwch[i]>mxdwch) mxdwch=xdwch[i];

		pwch = (zic[i]-zi[i])*(zic[i]-zi[i]);
		apwch=apwch+pwch;
		if((abs(zi[i]))>maxzi) maxzi=abs(zi[i]);
	}
	nme=mwch/maxzi;
	nrmse=sqrt(apwch/ni)/maxzi;
	cout<<"kNNShepard1 error"<<endl;
	cout<<mxdwch<<endl;
	cout<<nme<<endl;
	cout<<nrmse<<endl;
	apwch=0;

	ofstream fout7 ("kNNShepard1error.txt");
	if (!fout7)
	{
		cout <<"\nCannot Save File ! " <<"kNNShepard1 error" <<endl;
		exit(1);
	}
	fout7 << "OFF" << endl;
	fout7 << ni << endl;
	for(int i = 0; i < ni; i++)
	{
		fout7 <<fixed<< xdwch[i] << endl;
	}
	fout7.close();
	cout << endl;

	//kNNShepard2
	for(int i=0;i<3;i++)
	{
		for(int j = 0; j < nd; j++)
		{
			xdc[j] = xd[j];
			ydc[j] = yd[j];
			zdc[j] = zd[j];
		}
		for(int j = 0; j < ni; j++)
		{
			xic[j] = xi[j];
			yic[j] = yi[j];
			zic[j] = zi[j];
		}
		kNNShepard2_Wrapper(xdc, ydc, zdc, nd, xic, yic, zic, ni);cout<<endl;
	}
	for(int i = 0; i < ni; i++)
	{

		wch = abs(zic[i]-zi[i]);
		if(wch>mwch) mwch=wch;
		xdwch[i]=(zic[i]-zi[i])/zi[i];
		if(xdwch[i]>mxdwch) mxdwch=xdwch[i];

		pwch = (zic[i]-zi[i])*(zic[i]-zi[i]);
		apwch=apwch+pwch;
		if((abs(zi[i]))>maxzi) maxzi=abs(zi[i]);
	}
	nme=mwch/maxzi;
	nrmse=sqrt(apwch/ni)/maxzi;
	cout<<"kNNShepard2 error"<<endl;
	cout<<mxdwch<<endl;
	cout<<nme<<endl;
	cout<<nrmse<<endl;
	apwch=0;

	ofstream fout8 ("kNNShepard2error.txt");
	if (!fout8)
	{
		cout <<"\nCannot Save File ! " <<"kNNShepard2 error" <<endl;
		exit(1);
	}
	fout8 << "OFF" << endl;
	fout8 << ni << endl;
	for(int i = 0; i < ni; i++)
	{
		fout8 <<fixed<< xdwch[i] << endl;
	}
	fout8.close();
	cout << endl;

	/*
	cout<<endl;
	for(int i=0;;i++)
	{
		cout<<"Please select the interpolation method"<<endl;
		cout<<"The number 1 represents OriginalMLS"<<endl;
		cout<<"The number 2 represents OrthogonalMLS"<<endl;
		cout<<"The number 3 represents LancasterMLS"<<endl;
		cout<<"The number 4 represents kNNRBF"<<endl;
		cout<<"The number 5 represents kNNAIDW"<<endl;
		cout<<"The number 6 represents kNNIDW"<<endl;
		cout<<"The number 7 represents kNNShepard1"<<endl;
		cout<<"The number 8 represents kNNShepard2"<<endl;
		int IM;
		cout<<"Please enter the number:  ";
		cin>>IM;
		if (cin.good()==false)
		{
			cin.clear();
			cin.ignore();
			cout<<endl;
			cout<<"Enter illegal, please choose again��"<<endl;
			continue;
		}
		cout<<endl;
		if(IM==1)  {OriginalMLS_Wrapper(xd, yd, zd, nd, xi, yi, zi, ni);break;}
		else if(IM==2) {OrthogonalMLS_Wrapper(xd, yd, zd, nd, xi, yi, zi, ni);break;}
		else if(IM==3) {LancasterMLS_Wrapper(xd, yd, zd, nd, xi, yi, zi, ni);break;}
		else if(IM==4) {kNNRBF_Wrapper(xd, yd, zd, nd, xi, yi, zi, ni);break;}
		else if(IM==5) {kNNAIDW_Wrapper(xd, yd, zd, nd, xi, yi, zi, ni);break;}
		else if(IM==6) {kNNIDW_Wrapper(xd, yd, zd, nd, xi, yi, zi, ni);break;}
		else if(IM==7) {kNNShepard1_Wrapper(xd, yd, zd, nd, xi, yi, zi, ni);break;}
		else if(IM==8) {kNNShepard2_Wrapper(xd, yd, zd, nd, xi, yi, zi, ni);break;}
		else continue;
	}*/
	
	// Output
	char str2[20];
	cout <<"\nPlease save the result: ";
	cin >>str2;
	ofstream fout (str2);
	if (!fout)
	{
		cout <<"\nCannot Save File ! " <<str2 <<endl;
		exit(1);
	}
	fout << "OFF" << endl;
	fout << ni << "  " << nTrgl << "  " << 0 << endl;
	for(int i = 0; i < ni; i++)
	{
		x = xi[i]+XX;
		y = yi[i]+YY;
		z = zi[i];
		fout <<fixed<<setprecision(2)<<  x <<"   "<< y<<"   "<< z << endl;
	}
	for(int i = 0; i < nTrgl; i++)
	{
		fout <<"3    "<< trgls[i].pt0 <<"   "<< trgls[i].pt1 <<"   "<< trgls[i].pt2 << endl;
	}
	fout.close();
	cout << endl;
	// End Output

	// Release resources
	delete [] trgls;

	system("pause");

	return 0;
}
