# Supplementary material for: Comparative investigation of parallel spatial interpolation algorithms for building large-scale digital elevation models
Source: PeerJ Comput Sci. 2020 Mar 2;6:e263. doi: 10.7717/peerj-cs.263 (PMC7924418; doi:10.7717/peerj-cs.263)
Supplement: Supplemental Information 3 [file peerj-cs-06-263-s003.zip › Code and data/code/Multi-CPU/OrthogonalMLS.h]

void OrthogonalMLS_Wrapper(thrust::host_vector<double> &dx, thrust::host_vector<double> &dy, thrust::host_vector<double> &dz, int dnum, 
	thrust::host_vector<double> &ix, thrust::host_vector<double> &iy, thrust::host_vector<double> &iz, int inum);
