# Supplementary material for: Comparative investigation of parallel spatial interpolation algorithms for building large-scale digital elevation models
Source: PeerJ Comput Sci. 2020 Mar 2;6:e263. doi: 10.7717/peerj-cs.263 (PMC7924418; doi:10.7717/peerj-cs.263)
Supplement: Supplemental Information 3 [file peerj-cs-06-263-s003.zip › Code and data/code/Multi-GPUs/kNNIDW.cuh]

__device__ int kNNIDWGauss(double *a, double *b, int n);
__global__ void kNNIDWScatter_Copy_Kernel(int * unEmptyCellIdx, int * unEmptyHeadorNum, int num_unEmptyCell,
	int * globalCellHead);
__global__ void kNNIDWSplit_Kernel(double * dx, double * dy, int num_per_kernel,
	double minX, double minY, double cellWidth,
	int nCol, int nRow, int * global_idx);
__global__ void kNNIDW_Kernel(double * dx, double * dy,
	double * ix, double * iy,  int num_per_stream,
	double * dz, double * iz,
	double minX, double minY, double cellWidth,
	int nCol, int nRow,
	int * head_idx, int * num_pts);
void kNNIDW_Wrapper(thrust::host_vector<double> &dx, thrust::host_vector<double> &dy, thrust::host_vector<double> &dz, int dnum, 
	thrust::host_vector<double> &ix, thrust::host_vector<double> &iy, thrust::host_vector<double> &iz, int inum);
