# Supplementary material for: Comparative investigation of parallel spatial interpolation algorithms for building large-scale digital elevation models
Source: PeerJ Comput Sci. 2020 Mar 2;6:e263. doi: 10.7717/peerj-cs.263 (PMC7924418; doi:10.7717/peerj-cs.263)
Supplement: Supplemental Information 3 [file peerj-cs-06-263-s003.zip › Code and data/code/Multi-GPUs/LancasterMLS.cu]

// LancasterMLS: A Generic Parallel Algorithm for Interplation
// Parallel Implementation on Multi-GPU
// Aug 1, 2017
// Gang Mei, School of Engineering and Technology,
//           China University of Geosciences, Beijing, China
//           gang.mei@cugb.edu.cn
//           gangmeiphd@gmail.com
// Zengyu Ding, School of Engineering and Technology,
//           China University of Geosciences, Beijing, China
//           dingzy@cugb.edu.cn          
// Remark:  If finding any bugs, please contact me via email.

#include <cmath>
#include <stdio.h>
#include <stdlib.h>     
#include <time.h>       
#include <iostream>
#include <ctime>
#include <fstream>
#include <string>
#include <math.h>

#include <cstdlib>
#include <iomanip>
#include <cstring>

#include <omp.h>

#include <cuda_profiler_api.h>

#include <thrust\scan.h>
#include <thrust\sort.h>
#include <thrust\fill.h>
#include <thrust\pair.h>
#include <thrust\tuple.h>
#include <thrust\unique.h>
#include <thrust\reduce.h>
#include <thrust\extrema.h>
#include <thrust\sequence.h>
#include <thrust\device_ptr.h>
#include <thrust\host_vector.h>
#include <thrust\device_vector.h>


#include "cuda_runtime.h"
#include "device_launch_parameters.h"
#include "cuda.h"
using namespace std;
#define BLOCK_SIZE  512 // The number of threads in each thread block
#define offset 1228800
//kNN>=N>=m
#define kNN 20
#define m 5
#define max_num_device 4
//Select the main element Gaussian elimination method, a is the coefficient matrix, b is the constant vector of the right end of the system, x is the solution vector
__device__ int LancasterMLSGauss(double *a, double *b, int n)
{ 
	int k,i,j,is,p,q;
	double d,t;
	int js[m];

	for (k=0;k<=n-2;k++)
	{ d=0.0;
	for (i=k;i<=n-1;i++)
		for (j=k;j<=n-1;j++)
		{ t=fabs(a[i*n+j]);
	if (t>d) { d=t; js[k]=j; is=i;}
	}
	if (d+1.0==1.0)
	{
		printf("fail 1\n");
		return(0);
	}
	else
	{ if (js[k]!=k)
	for (i=0;i<=n-1;i++)
	{ p=i*n+k; q=i*n+js[k];
	t=a[p]; a[p]=a[q]; a[q]=t;
	}
	if (is!=k)
	{ for (j=k;j<=n-1;j++)
	{ p=k*n+j; q=is*n+j;
	t=a[p]; a[p]=a[q]; a[q]=t;
	}
	t=b[k]; b[k]=b[is]; b[is]=t;
	}
	}

	d=a[k*n+k];
	for (j=k+1;j<=n-1;j++)
	{ p=k*n+j; a[p]=a[p]/d;}
	b[k]=b[k]/d;
	for (i=k+1;i<=n-1;i++)
	{ for (j=k+1;j<=n-1;j++)
	{ p=i*n+j;
	a[p]=a[p]-a[i*n+k]*a[k*n+j];
	}
	b[i]=b[i]-a[i*n+k]*b[k];
	}
	}
	d=a[(n-1)*n+n-1];
	if (fabs(d)+1.0==1.0)
	{ printf("fail 2\n");
	return(0);
	}
	b[n-1]=b[n-1]/d;
	for (i=n-2;i>=0;i--)
	{ t=0.0;
	for (j=i+1;j<=n-1;j++)
		t=t+a[i*n+j]*b[j];
	b[i]=b[i]-t;
	}
	js[n-1]=n-1;
	for (k=n-1;k>=0;k--)
		if (js[k]!=k)
		{ t=b[k]; b[k]=b[js[k]]; b[js[k]]=t;}
		return(1);
}

///////////////////////////////////////////////////////////////////////
// Kernels

// Scattered copy
__global__
void LancasterMLSScatter_Copy_Kernel(int * unEmptyCellIdx, int * unEmptyHeadorNum, int num_unEmptyCell,
                         int * globalCellHead)
{
    int tid = blockIdx.x * blockDim.x + threadIdx.x;

	if(tid < num_unEmptyCell) 
	{
		int cell_idx = unEmptyCellIdx[tid];
		int head_num = unEmptyHeadorNum[tid];
		globalCellHead[cell_idx] = head_num;
	}
}

// Create an even grid
__global__
void LancasterMLSSplit_Kernel(double * dx, double * dy, int num_per_kernel,   // Data points
                  double minX, double minY, double cellWidth,
				  int nCol, int nRow, int * global_idx)  // Global index
{
    int tid = blockIdx.x * blockDim.x + threadIdx.x;

	if(tid < num_per_kernel) {
		int col_idx = (int) (dx[tid] - minX) / cellWidth;
		int row_idx = (int) (dy[tid] - minY) / cellWidth;
		global_idx[tid] = row_idx * nCol + col_idx;
	}
}

// K Nearest Neighbors Search (KNN), calculate distances and Weighted Interpolate using MLS
__global__
void LancasterMLS_Kernel(double * dx, double * dy,         // Data points
                double * ix, double * iy,  int num_per_stream,        // Interpolated points
				double * dz, double * iz,
                double minX, double minY, double cellWidth, // Grid Information
			    int nCol, int nRow,     // Global indices
				int * head_idx, int * num_pts)          // Index and number
				               
{
    int tid = blockIdx.x * blockDim.x + threadIdx.x;
	
	//for(int num_points_per_thread = 0; num_points_per_thread < (num_per_stream+offset-1)/offset; num_points_per_thread++)
	//{
	if(tid < num_per_stream) 
	{
		int col_idx = (int) ((ix[tid] - minX) / cellWidth);
		int row_idx = (int) ((iy[tid] - minY) / cellWidth);

		// Determine level of expanding
		int level = 0, nNeighbor = 0;
		while(nNeighbor < kNN) 
		{
			nNeighbor = 0;int cell_idx;
			for(int i = col_idx - level; i < col_idx + level; i++) 
			{
				if(i < 0 || i >= nCol)  continue;  // Outside
				for(int j = row_idx - level; j < row_idx + level; j++) 
				{
					if(j < 0 || j >= nRow)  continue;  // Outside
					cell_idx = j * nCol + i;
					nNeighbor += num_pts[cell_idx];
				}
			}
			level++;
		}

		double r2w[kNN];  
		r2w[0]=2*cellWidth*cellWidth*(2*level-1)*(2*level-1);
		for(int i = 1; i < kNN; i++)  r2w[i] = r2w[0];
		int rnum[kNN]={0};
		for(int i = col_idx - level; i < col_idx + level; i++) 
		{
			if(i < 0 || i >= nCol)  continue;  // Outside
			for(int j = row_idx - level; j < row_idx + level; j++) 
			{
				if(j < 0 || j >= nRow)  continue;  // Outside
				int cell_idx, point_idx;
				cell_idx = j * nCol + i;
				if(num_pts[cell_idx] == 0)  continue;  // Empty
				double dist = 0;
				for(int k = 0; k < num_pts[cell_idx]; k++) 
				{
					point_idx = head_idx[cell_idx] + k;
					dist  = (ix[tid] - dx[point_idx]) * (ix[tid] - dx[point_idx]) + 
						(iy[tid] - dy[point_idx]) * (iy[tid] - dy[point_idx]) ;

					if(dist < r2w[kNN-1]) 
					{  // Potential nearest neighbor
						r2w[kNN-1] = dist;   // Replace the last distance
						rnum[kNN-1] = point_idx;
						for(int jj = kNN-2; jj >= 0; jj--) 
						{  //Sort again by swapping
							if(r2w[jj] > r2w[jj + 1]) 
							{
								dist = r2w[jj];  r2w[jj] = r2w[jj + 1];  r2w[jj + 1] = dist;
								nNeighbor = rnum[jj];  rnum[jj] = rnum[jj + 1];  rnum[jj + 1] = nNeighbor;
							}
						}
					}
				}
			}
		}

		if(r2w[0]-0.0==0)
		{
			iz[tid]=dz[rnum[0]];
		}
		else
		{
			double W=0;
			for( int i = 0; i < kNN; i++)
			{
				if(r2w[i]<=r2w[kNN-1])
				{
					r2w[i] = r2w[kNN-1]/r2w[i];
				}
				else
				{
					r2w[i]=0;
				}
				W=W+r2w[i];
			}

			iz[tid]=0;
			for ( int i = 0; i < kNN; i++ )
			{
				iz[tid]=iz[tid]+r2w[i]/W*dz[rnum[i]];
			}

			//������
			double p[kNN*m];
			for ( int i = 0; i < kNN; i++ )
			{
				p[m*i]=dx[rnum[i]];
				p[m*i+1]=dy[rnum[i]];
				p[m*i+2]=dx[rnum[i]]*dx[rnum[i]];
				p[m*i+3]=dx[rnum[i]]*dy[rnum[i]];
				p[m*i+4]=dy[rnum[i]]*dy[rnum[i]];
			}

			double Sp[m];
			for ( int i = 0; i < m; i++ )
			{
				Sp[i]=0;
				for ( int j = 0; j < kNN; j++ )
				{
					Sp[i]=Sp[i]+r2w[j]/W*p[m*j+i];
				}
			}

			for ( int i = 0; i < kNN; i++ )
			{
				for ( int j = 0; j < m; j++ )
				{
					p[m*i+j]=p[m*i+j]-Sp[j];
				}
			}

			double A[m*m];
			for ( int i=0; i<m; i++ )
			{
				int u;
				for ( int j=0; j<m; j++ )
				{
					u=i*m+j;
					A[u]=0.0;
					for ( int k=0; k<kNN; k++ )
					{
						A[u]=A[u]+r2w[k]*p[k*m+i]*p[k*m+j];
					}
				}
			}

			double b[m];
			for ( int i=0; i<m; i++ )
			{
				b[i]=0;
				for ( int j=0; j<kNN; j++ )
				{
					b[i]=b[i]+r2w[j]*p[j*m+i]*dz[rnum[j]];
				}
			}

			LancasterMLSGauss(A, b, m);

			p[0]=ix[tid];
			p[1]=iy[tid];
			p[2]=ix[tid] * ix[tid];
			p[3]=ix[tid] * iy[tid];
			p[4]=iy[tid] * iy[tid];

			for ( int i = 0; i < m; i++ )
			{
				iz[tid]=iz[tid]+(p[i]-Sp[i])*b[i];
			}
		}
	}
		//tid = tid + offset;
	//}
}

/////////////////////////////////////////////////////////////////
// Wrappers
void LancasterMLS_Wrapper(thrust::host_vector<double> &dx, thrust::host_vector<double> &dy, thrust::host_vector<double> &dz, int dnum, // Data points, known
                      thrust::host_vector<double> &ix, thrust::host_vector<double> &iy, thrust::host_vector<double> &iz, int inum) // Interplated points, unknown
{
	float delta_device_time[max_num_device];
	//cudaDeviceProp device_prop[max_num_device];

	int num_device;  //number of device
	cudaGetDeviceCount(&num_device);
	
	if(inum < num_device)	
	{
		num_device = inum;
	}

	cudaEvent_t start_event[max_num_device];
	cudaEvent_t stop_event[max_num_device];

	for(int device_num = 0; device_num < num_device; device_num++)
	{
		cudaSetDevice(device_num);

		//cudaGetDeviceProperties(&device_prop[device_num], device_num);

		cudaEventCreate(&start_event[device_num]);
		cudaEventCreate(&stop_event[device_num]);
	}
	// Timing, start
	clock_t start, end;
	start = clock();

	int inum_per_device_out = (inum + num_device - 1)/num_device;

	//omp_set_num_threads(num_device);  // create as many CPU threads as there are CUDA devices
//#pragma omp parallel
	//{
 #pragma omp parallel num_threads(num_device)
 	{
		unsigned int device_num = omp_get_thread_num();
		cudaSetDevice(device_num);
		cudaEventRecord(start_event[device_num], NULL);
		int inum_first_address = device_num * inum_per_device_out;

		if((inum % num_device) != 0)
		{
			if(device_num > (inum % num_device))
			{
				inum_first_address = inum_first_address - (device_num - (inum % num_device));
			}
		}

		int inum_per_device = inum_per_device_out;
		if(device_num >= (inum % num_device))					
		{							
			inum_per_device = inum / num_device;
		}

		// Allocate GPU buffers		
		thrust::device_vector<double> dev_dx(dnum), dev_dy(dnum), dev_dz(dnum); // Data points
		thrust::device_vector<double> dev_ix(inum), dev_iy(inum), dev_iz(inum_per_device); // Interplated points

		// Copy from host memory to GPU buffers		
		//dev_dx = dx;  dev_dy = dy;  dev_dz = dz;
		//dev_ix = ix;  dev_iy = iy;  dev_iz = iz;

		// Raw pointer		
		double * dev_dx_ptr = thrust::raw_pointer_cast(&dev_dx[0]);		
		double * dev_dy_ptr = thrust::raw_pointer_cast(&dev_dy[0]);		
		double * dev_dz_ptr = thrust::raw_pointer_cast(&dev_dz[0]);

		double * dev_ix_ptr = thrust::raw_pointer_cast(&dev_ix[0]);		
		double * dev_iy_ptr = thrust::raw_pointer_cast(&dev_iy[0]);
		double * dev_iz_ptr = thrust::raw_pointer_cast(&dev_iz[0]);

		// Copy from host memory to GPU buffers		
		cudaMemcpy(dev_dx_ptr, &dx[0], dnum * sizeof(double), cudaMemcpyHostToDevice);		
		cudaMemcpy(dev_dy_ptr, &dy[0], dnum * sizeof(double), cudaMemcpyHostToDevice);		
		cudaMemcpy(dev_dz_ptr, &dz[0], dnum * sizeof(double), cudaMemcpyHostToDevice);

		cudaMemcpy(dev_ix_ptr, &ix[0], inum * sizeof(double), cudaMemcpyHostToDevice);		
		cudaMemcpy(dev_iy_ptr, &iy[0], inum * sizeof(double), cudaMemcpyHostToDevice);

		//////////////////////////

		// Find min & max X and Y	
		double minX, maxX, minY, maxY;

		typedef thrust::device_vector<double>::iterator  floatIter;	
		thrust::pair<floatIter, floatIter> extrX, extrY;	

		extrX = thrust::minmax_element(dev_dx.begin(), dev_dx.end());  		
		extrY = thrust::minmax_element(dev_dy.begin(), dev_dy.end());

		minX = dx[extrX.first  - dev_dx.begin()];	
		maxX = dx[extrX.second - dev_dx.begin()];		
		minY = dy[extrY.first  - dev_dy.begin()];		
		maxY = dy[extrY.second - dev_dy.begin()];

		extrX = thrust::minmax_element(dev_ix.begin(), dev_ix.end());  
		extrY = thrust::minmax_element(dev_iy.begin(), dev_iy.end());

		minX = minX < ix[extrX.first  - dev_ix.begin()] ? minX : ix[extrX.first  - dev_ix.begin()];
		maxX = maxX > ix[extrX.second - dev_ix.begin()] ? maxX : ix[extrX.second - dev_ix.begin()];
		minY = minY < iy[extrY.first  - dev_iy.begin()] ? minY : iy[extrY.first  - dev_iy.begin()];
		maxY = maxY > iy[extrY.second - dev_iy.begin()] ? maxY : iy[extrY.second - dev_iy.begin()];

		// Area 		
		double A = ( maxX - minX ) * ( maxY - minY );	
		// Distance of interval	
		double cellWidth = 4*1.0 /(2 * sqrt(dnum / A));

		// Divide
		int nCol = (int) ((maxX - minX + cellWidth) / cellWidth);	
		int nRow = (int) ((maxY - minY + cellWidth) / cellWidth);
		int nCell = nCol * nRow;

		thrust::device_vector<int> dev_global_idx(dnum); // Global index of data point in grid
		int * dev_global_idx_ptr = thrust::raw_pointer_cast(&dev_global_idx[0]);

		int threadsPerBlock = 1024;
		int blocksPerGrid = (dnum + threadsPerBlock - 1) / threadsPerBlock;

		LancasterMLSSplit_Kernel<<<blocksPerGrid,threadsPerBlock>>>(dev_dx_ptr, dev_dy_ptr, dnum,
			minX, minY, cellWidth,
			nCol, nRow, dev_global_idx_ptr);

		thrust::device_vector<int> head_idx(nCell);	
		thrust::device_vector<int> num_pts (nCell);

		int * head_idx_ptr = thrust::raw_pointer_cast(&head_idx[0]);
		int * num_pts_ptr  = thrust::raw_pointer_cast(&num_pts[0]);

		// Sort by keys	
		typedef thrust::tuple<floatIter, floatIter, floatIter> pt_Tuple;		
		typedef thrust::zip_iterator<pt_Tuple> pt_Iter;

		pt_Iter P_first = thrust::make_zip_iterator(				
			make_tuple(dev_dx.begin(), dev_dy.begin(), dev_dz.begin()));

		pt_Iter P_last = thrust::make_zip_iterator(				
			make_tuple(dev_dx.end(), dev_dy.end(), dev_dz.end()));

		thrust::sort_by_key(dev_global_idx.begin(), dev_global_idx.end(), P_first);

		// Create Grid
		thrust::device_vector<int> keys(dnum);
		thrust::device_vector<int> vals(dnum);

		thrust::fill(keys.begin(), keys.end(), 0);
		thrust::fill(vals.begin(), vals.end(), 0);

		typedef thrust::device_vector<int>::iterator intIter;	
		thrust::pair<intIter, intIter> new_End;

		// for finding the head index, use: unique by keys
		// need additional array of values {0, 1, 2, 3, ...}	

		keys = dev_global_idx;
		thrust::sequence(vals.begin(), vals.end());
		new_End = thrust::unique_by_key(keys.begin(), keys.end(), vals.begin());	
		int num_unempty_cell = new_End.first - keys.begin();	
		int * keys_ptr = thrust::raw_pointer_cast(&keys[0]);	
		int * vals_ptr = thrust::raw_pointer_cast(&vals[0]);	

		threadsPerBlock = 1024;
		blocksPerGrid = (num_unempty_cell + threadsPerBlock - 1) / threadsPerBlock;	
		LancasterMLSScatter_Copy_Kernel<<<blocksPerGrid, threadsPerBlock>>>(keys_ptr, vals_ptr, num_unempty_cell, head_idx_ptr);

		// for finding the num of pts, use: reduce by keys
		// need additional array of values {1, 1, 1, 1, ...}

		keys = dev_global_idx;
		thrust::fill(vals.begin(), vals.end(), 1);

		thrust::device_vector<int> tmp_keys(nCell);	
		thrust::device_vector<int> tmp_vals(nCell);

		new_End = thrust::reduce_by_key(keys.begin(), keys.end(), vals.begin(),  // Input
			tmp_keys.begin(), tmp_vals.begin());     // Output		
		num_unempty_cell = new_End.second - tmp_vals.begin();

		thrust::copy_n(tmp_keys.begin(), num_unempty_cell, keys.begin());	
		thrust::copy_n(tmp_vals.begin(), num_unempty_cell, vals.begin());

		threadsPerBlock = 1024;
		blocksPerGrid = (num_unempty_cell + threadsPerBlock - 1) / threadsPerBlock;

		LancasterMLSScatter_Copy_Kernel<<<blocksPerGrid, threadsPerBlock>>>(keys_ptr, vals_ptr, num_unempty_cell, num_pts_ptr);

		threadsPerBlock = BLOCK_SIZE;
		blocksPerGrid = (inum_per_device+threadsPerBlock-1)/threadsPerBlock;

		// kNN to find neighbors, calculate distances and Weighted Interpolate using MLS	
		LancasterMLS_Kernel<<<blocksPerGrid, threadsPerBlock>>>(dev_dx_ptr, dev_dy_ptr, 
			                                           &dev_ix_ptr[inum_first_address], &dev_iy_ptr[inum_first_address], inum_per_device,
			                                           dev_dz_ptr,dev_iz_ptr,
			                                           minX, minY, cellWidth,
			                                           nCol, nRow, 
			                                           head_idx_ptr, num_pts_ptr);

		// cudaDeviceSynchronize waits for the kernel to finish, and returns				
		// any errors encountered during the launch.					
		cudaDeviceSynchronize();	

		// Copy output vector from GPU buffer to host memory.
		cudaMemcpy(&iz[inum_first_address], dev_iz_ptr, inum_per_device * sizeof(double), cudaMemcpyDeviceToHost);
		cudaEventRecord(stop_event[device_num], NULL);
		cudaEventSynchronize(stop_event[device_num]);
		cudaEventElapsedTime(&delta_device_time[device_num], start_event[device_num], stop_event[device_num]);
	}
	
	// Timing, end 
	end = clock();
	std::cout << "it took " << (end - start) << " ms of GPU to execute this\n";

	for(int device_num = 0; device_num < num_device; device_num++)
	{
		cudaSetDevice(device_num);
		cudaEventDestroy(start_event[device_num]);
		cudaEventDestroy(stop_event[device_num]);
	}
	for(int device_num = 0; device_num < num_device; device_num++)
	{
		printf("\nKernel Time for device :%d: %.2fms", device_num, delta_device_time[device_num]);
	}
}
