# Supplementary material for: Comparative investigation of parallel spatial interpolation algorithms for building large-scale digital elevation models
Source: PeerJ Comput Sci. 2020 Mar 2;6:e263. doi: 10.7717/peerj-cs.263 (PMC7924418; doi:10.7717/peerj-cs.263)
Supplement: Supplemental Information 3 [file peerj-cs-06-263-s003.zip › Code and data/code/SEQ/kNNIDW.cpp]

// kNNIDW: A Generic Parallel Algorithm for Interplation
// Serial Implementation with STL
// Aug 1, 2017
// Gang Mei, School of Engineering and Technology,
//           China University of Geosciences, Beijing, China
//           gang.mei@cugb.edu.cn
//           gangmeiphd@gmail.com
// Zengyu Ding, School of Engineering and Technology,
//           China University of Geosciences, Beijing, China
//           dingzy@cugb.edu.cn          
// Remark:  If finding any bugs, please contact me via email.
 
#include <cmath>
#include <stdio.h>
#include <stdlib.h>     
#include <time.h>       
#include <iostream>
#include <ctime>
#include <fstream>
#include <string>
#include <math.h>
#include <cstdlib>
#include <iomanip>
#include <cstring>

#include <vector>
#include <algorithm>

using namespace std;
#define kNN 20

typedef struct CVert  // Node
{
	int ID;
	double x, y, z; // Coordinates
	CVert() {};
} CVert;

struct comp_sort{
	bool operator()(const CVert & a, const CVert &b)
	{
		return (a.ID < b.ID);
	}
} ;
/////////////////////////////////////////////////////////////////
// Wrappers
void kNNIDW_Wrapper(double *dx, double *dy, double *dz, int dnum, // Data points, known
                    double *ix, double *iy, double *iz, int inum) // Interplated points, unknown                     
{
	// Timing, start
	clock_t start, end;
	double cpuTime;
	start = clock();

	//////////////////////////
	// Find min & max X and Y
	
	double minX=dx[0];
	double maxX=dx[0];
	double maxY=dy[0];
	double minY=dy[0];
	for ( int i = 1; i < dnum; i++ )
	{
		if(maxX<dx[i]) maxX=dx[i];
		if(minX>dx[i]) minX=dx[i];
		if(maxY<dy[i]) maxY=dy[i];
		if(minY>dy[i]) minY=dy[i];
	}
	for ( int i = 0; i < inum; i++ )
	{
		if(maxX<ix[i]) maxX=ix[i];
		if(minX>ix[i]) minX=ix[i];
		if(maxY<iy[i]) maxY=iy[i];
		if(minY>iy[i]) minY=iy[i];
	}

	// Area
	double A = ( maxX - minX ) * ( maxY - minY );
	// Distance of interval
	double cellWidth = 4*1.0 /(2 * sqrt(dnum / A));

	// Divide
	int nCol = (int) ((maxX - minX + cellWidth) / cellWidth);
	int nRow = (int) ((maxY - minY + cellWidth) / cellWidth);
	int nCell = nCol * nRow;

	int *global_idx = new int[dnum];
 
	for ( int i = 0; i < dnum; i++ )
	{
		int col_idx = (int) (dx[i] - minX) / cellWidth;
		int row_idx = (int) (dy[i] - minY) / cellWidth;
		global_idx[i] = row_idx * nCol + col_idx;
	}

	///////////////////////////////////////////////////////

	vector<CVert> tempVerts(dnum);
	// Prepare for Sorting
	for(int i = 0; i < dnum; i++)
	{
		tempVerts[i].ID = global_idx[i];
		tempVerts[i].x  = dx[i];
		tempVerts[i].y  = dy[i];
		tempVerts[i].z  = dz[i];
	}
	// Sort by Keys
	sort(tempVerts.begin(), tempVerts.end(), comp_sort());
	// Copy back
	for(int i = 0; i < dnum; i++)
	{
		global_idx[i] = tempVerts[i].ID;
		dx[i] = tempVerts[i].x;
		dy[i] = tempVerts[i].y;
		dz[i] = tempVerts[i].z;
	}

	int *head_idx = new int[nCell];
	int *num_pts = new int[nCell];

	// Finding the num of pts
	for ( int j = 0; j < nCell; j++ )
	{
		num_pts[j] = 0;
	}

	for ( int i = 0; i < dnum; i++ )
	{
		num_pts[global_idx[i]] ++;
	}

	// Finding the head index
	head_idx[0]=0;
	for ( int i = 1; i < nCell; i++ )
	{
		head_idx[i] = num_pts[i-1] + head_idx[i-1];
	}

	// kNN to find neighbors, calculate distances and Weighted Interpolate using kNNIDW
	for(int tid=0; tid < inum; tid++) 
	{
		int col_idx = (int) ((ix[tid] - minX) / cellWidth);
		int row_idx = (int) ((iy[tid] - minY) / cellWidth);

		// Determine level of expanding
		int level = 0, nNeighbor = 0;
		while(nNeighbor < kNN) 
		{
			nNeighbor = 0; int cell_idx;
			for(int i = col_idx - level; i < col_idx + level; i++) 
			{
				if(i < 0 || i >= nCol)  continue;  // Outside
				for(int j = row_idx - level; j < row_idx + level; j++) 
				{
					if(j < 0 || j >= nRow)  continue;  // Outside
					cell_idx = j * nCol + i;
					nNeighbor += num_pts[cell_idx];
				}
			}
			level++;
		}

		// Search neighbors and Calculate distance
		double dist = 0;
		double d[kNN];
		d[0]=2*cellWidth*cellWidth*(2*level-1)*(2*level-1);
		int rnum[kNN] = {0};
		for(int i = 1; i < kNN; i++)  d[i] = d[0];
		for(int i = col_idx - level; i < col_idx + level; i++) 
		{
			if(i < 0 || i >= nCol)  continue;  // Outside
			int cell_idx, point_idx;
			for(int j = row_idx - level; j < row_idx + level; j++) 
			{
				if(j < 0 || j >= nRow)  continue;  // Outside
				cell_idx = j * nCol + i;
				if(num_pts[cell_idx] == 0)  continue;  // Empty
				for(int k = 0; k < num_pts[cell_idx]; k++) 
				{
					point_idx = head_idx[cell_idx] + k;
					dist  = (ix[tid] - dx[point_idx]) * (ix[tid] - dx[point_idx]) + 
						(iy[tid] - dy[point_idx]) * (iy[tid] - dy[point_idx]) ;
					if(dist < d[kNN-1]) 
					{  // Potential nearest neighbor
						d[kNN-1] = dist;   // Replace the last distance
						rnum[kNN-1] = point_idx;
						for(int jj = kNN-2; jj >= 0; jj--) 
						{  //Sort again by swapping
							if(d[jj] > d[jj + 1]) 
							{
								dist = d[jj];  d[jj] = d[jj + 1];  d[jj + 1] = dist;
								nNeighbor = rnum[jj];  rnum[jj] = rnum[jj + 1];  rnum[jj + 1] = nNeighbor;
							}
						}
					}
				}
			}
		}
		if(d[0]-0.0==0)
		{
			iz[tid]=dz[rnum[0]];
		}
		else
		{
			// Weighted average
			iz[tid] = 0; dist = 0;
			for(int i=0; i < kNN; i++) 
			{
				d[i] = 1.0 / d[i];  dist += d[i];  iz[tid] += dz[rnum[i]] * d[i];
			}
			iz[tid] = iz[tid] / dist;
		}
		
    }
	//½áÊø¼ÆÊ±
	end = clock();
	cpuTime = (end - start) / (CLOCKS_PER_SEC);
	std::cout << "it took " << cpuTime << " s of GPU to execute this\n";
	std::cout << "it took " << (end - start) << " ms of GPU to execute this\n";
}
