# Supplementary material for: Comparative investigation of parallel spatial interpolation algorithms for building large-scale digital elevation models
Source: PeerJ Comput Sci. 2020 Mar 2;6:e263. doi: 10.7717/peerj-cs.263 (PMC7924418; doi:10.7717/peerj-cs.263)
Supplement: Supplemental Information 3 [file peerj-cs-06-263-s003.zip › Code and data/code/SEQ/kNNShepard1.h]

void kNNShepard1_Wrapper(double *dx, double *dy, double *dz, int dnum,
	double *ix, double *iy, double *iz, int inum); 
