# Supplementary material for: Comparative investigation of parallel spatial interpolation algorithms for building large-scale digital elevation models
Source: PeerJ Comput Sci. 2020 Mar 2;6:e263. doi: 10.7717/peerj-cs.263 (PMC7924418; doi:10.7717/peerj-cs.263)
Supplement: Supplemental Information 3 [file peerj-cs-06-263-s003.zip › Code and data/code/Single GPU/kNNRBF.cu]

// kNNRBF: A Generic Parallel Algorithm for Interplation
// Parallel Implementation on Many-core GPU
// Aug 1, 2017
// Gang Mei, School of Engineering and Technology,
//           China University of Geosciences, Beijing, China
//           gang.mei@cugb.edu.cn
//           gangmeiphd@gmail.com
// Zengyu Ding, School of Engineering and Technology,
//           China University of Geosciences, Beijing, China
//           dingzy@cugb.edu.cn          
// Remark:  If finding any bugs, please contact me via email.

#include <cmath>
#include <stdio.h>
#include <stdlib.h>     
#include <time.h>       
#include <iostream>
#include <ctime>
#include <fstream>
#include <string>
#include <math.h>

#include <cstdlib>
#include <iomanip>
#include <cstring>

#include <cuda_profiler_api.h>

#include <thrust\scan.h>
#include <thrust\sort.h>
#include <thrust\fill.h>
#include <thrust\pair.h>
#include <thrust\tuple.h>
#include <thrust\unique.h>
#include <thrust\reduce.h>
#include <thrust\extrema.h>
#include <thrust\sequence.h>
#include <thrust\device_ptr.h>
#include <thrust\host_vector.h>
#include <thrust\device_vector.h>

#include "cuda_runtime.h"
#include "device_launch_parameters.h"
using namespace std;
#define BLOCK_SIZE  512 // The number of threads in each thread block
//#define offset 1228800
#define kNN 20

//Select the main element Gaussian elimination method, a is the coefficient matrix, b is the constant vector of the right end of the system, x is the solution vector
__device__ int kNNRBFGauss(double *a, double *b, int n)
{ 
	int k,i,j,is,p,q;
	double d,t;
	int js[kNN];

	for (k=0;k<=n-2;k++)
	{ d=0.0;
	for (i=k;i<=n-1;i++)
		for (j=k;j<=n-1;j++)
		{ t=fabs(a[i*n+j]);
	if (t>d) { d=t; js[k]=j; is=i;}
	}
	if (d+1.0==1.0)
	{
		printf("fail 1\n");
		return(0);
	}
	else
	{ if (js[k]!=k)
	for (i=0;i<=n-1;i++)
	{ p=i*n+k; q=i*n+js[k];
	t=a[p]; a[p]=a[q]; a[q]=t;
	}
	if (is!=k)
	{ for (j=k;j<=n-1;j++)
	{ p=k*n+j; q=is*n+j;
	t=a[p]; a[p]=a[q]; a[q]=t;
	}
	t=b[k]; b[k]=b[is]; b[is]=t;
	}
	}

	d=a[k*n+k];
	for (j=k+1;j<=n-1;j++)
	{ p=k*n+j; a[p]=a[p]/d;}
	b[k]=b[k]/d;
	for (i=k+1;i<=n-1;i++)
	{ for (j=k+1;j<=n-1;j++)
	{ p=i*n+j;
	a[p]=a[p]-a[i*n+k]*a[k*n+j];
	}
	b[i]=b[i]-a[i*n+k]*b[k];
	}
	}
	d=a[(n-1)*n+n-1];
	if (fabs(d)+1.0==1.0)
	{ printf("fail 2\n");
	return(0);
	}
	b[n-1]=b[n-1]/d;
	for (i=n-2;i>=0;i--)
	{ t=0.0;
	for (j=i+1;j<=n-1;j++)
		t=t+a[i*n+j]*b[j];
	b[i]=b[i]-t;
	}
	js[n-1]=n-1;
	for (k=n-1;k>=0;k--)
		if (js[k]!=k)
		{ t=b[k]; b[k]=b[js[k]]; b[js[k]]=t;}
		return(1);
}

///////////////////////////////////////////////////////////////////////
// Kernels

// Scattered copy
__global__
void kNNRBFScatter_Copy_Kernel(int * unEmptyCellIdx, int * unEmptyHeadorNum, int num_unEmptyCell,
                         int * globalCellHead)
{
    int tid = blockIdx.x * blockDim.x + threadIdx.x;

	if(tid < num_unEmptyCell) 
	{
		int cell_idx = unEmptyCellIdx[tid];
		int head_num = unEmptyHeadorNum[tid];
		globalCellHead[cell_idx] = head_num;
	}
}

// Create an even grid
__global__
void kNNRBFSplit_Kernel(double * dx, double * dy, int num_per_kernel,   // Data points
                  double minX, double minY, double cellWidth,
				  int nCol, int nRow, int * global_idx)  // Global index
{
    int tid = blockIdx.x * blockDim.x + threadIdx.x;

	if(tid < num_per_kernel) {
		int col_idx = (int) (dx[tid] - minX) / cellWidth;
		int row_idx = (int) (dy[tid] - minY) / cellWidth;
		global_idx[tid] = row_idx * nCol + col_idx;
	}
}

// K Nearest Neighbors Search (KNN), calculate distances and Weighted Interpolate using kNNRBF
__global__
void kNNRBF_Kernel(double * dx, double * dy, int dnum,        // Data points
                double * ix, double * iy,  int num_per_stream,        // Interpolated points
				double * dz, double * iz,
                double minX, double minY, double cellWidth, // Grid Information
			    int nCol, int nRow,     // Global indices
				int * head_idx, int * num_pts)          // Index and number
{
    int tid = blockIdx.x * blockDim.x + threadIdx.x;
	
	//for(int num_points_per_thread = 0; num_points_per_thread < (num_per_stream+offset-1)/offset; num_points_per_thread++)
	//{
		if(tid < num_per_stream) 
		{
			int col_idx = (int) ((ix[tid] - minX) / cellWidth);
			int row_idx = (int) ((iy[tid] - minY) / cellWidth);

			// Determine level of expanding
			int level = 0, nNeighbor = 0;
			while(nNeighbor < kNN) 
			{
				nNeighbor = 0;int cell_idx;
				for(int i = col_idx - level; i < col_idx + level; i++) 
				{
					if(i < 0 || i >= nCol)  continue;  // Outside
					for(int j = row_idx - level; j < row_idx + level; j++) 
					{
						if(j < 0 || j >= nRow)  continue;  // Outside
						cell_idx = j * nCol + i;
						nNeighbor += num_pts[cell_idx];
					}
				}
				level++;
			}

			// Search neighbors and Calculate distance
			double d[kNN];  
			d[0]=2*cellWidth*cellWidth*(2*level-1)*(2*level-1);;
			for(int i = 1; i < kNN; i++)  d[i] = d[0];
			int rnum[kNN]={0};

			for(int i = col_idx - level; i < col_idx + level; i++) 
			{
				if(i < 0 || i >= nCol)  continue;  // Outside
				int cell_idx, point_idx;
				for(int j = row_idx - level; j < row_idx + level; j++) 
				{
					if(j < 0 || j >= nRow)  continue;  // Outside
					cell_idx = j * nCol + i;
					if(num_pts[cell_idx] == 0)  continue;  // Empty
					double dist = 0;
					for(int k = 0; k < num_pts[cell_idx]; k++) 
					{
						point_idx = head_idx[cell_idx] + k;
						dist  = (ix[tid] - dx[point_idx]) * (ix[tid] - dx[point_idx]) + 
							(iy[tid] - dy[point_idx]) * (iy[tid] - dy[point_idx]) ;

						if(dist < d[kNN-1]) 
						{  // Potential nearest neighbor
							d[kNN-1] = dist;   // Replace the last distance
							rnum[kNN-1] = point_idx;
							for(int jj = kNN-2; jj >= 0; jj--) 
							{  //Sort again by swapping
								if(d[jj] > d[jj + 1]) 
								{
									dist = d[jj];  d[jj] = d[jj + 1];  d[jj + 1] = dist;
									nNeighbor = rnum[jj];  rnum[jj] = rnum[jj + 1];  rnum[jj + 1] = nNeighbor;
								}
							}
						}
					}
				}
			}
			if(d[0]-0.0==0)
			{
				iz[tid]=dz[rnum[0]];
			}
			else
			{
				double r0=0;
				for ( int j = 0; j < kNN; j++ )
				{
					r0=r0+sqrt(d[j]);
				}
				r0=0.815*r0/dnum;

				for ( int j = 0; j < kNN; j++ )
				{
					d[j]=dz[rnum[j]];
				}

				double a[kNN*kNN];
				double rr=0;
				for ( int j = 0; j < kNN; j++ )
				{
					for ( int k = 0; k < kNN; k++ )
					{
						rr = ( dx[rnum[j]] - dx[rnum[k]] ) * ( dx[rnum[j]] - dx[rnum[k]] ) + ( dy[rnum[j]] - dy[rnum[k]] ) * ( dy[rnum[j]] - dy[rnum[k]] ) ;
						a[j+k*kNN] = sqrt(rr*rr+r0*r0);
					}
				}

				kNNRBFGauss(a, d, kNN);

				iz[tid] = 0;
				for ( int j = 0; j < kNN; j++ )
				{
					rr = ( ix[tid] - dx[rnum[j]] ) * ( ix[tid] - dx[rnum[j]] ) + ( iy[tid] - dy[rnum[j]] ) * ( iy[tid] - dy[rnum[j]] ) ;
					a[j] = sqrt(rr*rr+r0*r0);
					iz[tid] = iz[tid] + a[j] * d[j];
				}
			}
		}
		//tid = tid + offset;
	//}
}

/////////////////////////////////////////////////////////////////
// Wrappers
void kNNRBF_Wrapper(thrust::host_vector<double> &dx, thrust::host_vector<double> &dy, thrust::host_vector<double> &dz, int dnum, // Data points, known
                      thrust::host_vector<double> &ix, thrust::host_vector<double> &iy, thrust::host_vector<double> &iz, int inum) // Interplated points, unknown
{
	// Timing, start
	cudaEvent_t start, stop;
	cudaEventCreate(&start);
	cudaEventCreate(&stop);
	cudaEventRecord(start, 0);

	// Allocate GPU buffers		
	thrust::device_vector<double> dev_dx(dnum), dev_dy(dnum), dev_dz(dnum); // Data points
	thrust::device_vector<double> dev_ix(inum), dev_iy(inum), dev_iz(inum); // Interplated points

	// Copy from host memory to GPU buffers		
	dev_dx = dx;  dev_dy = dy;  dev_dz = dz;
	dev_ix = ix;  dev_iy = iy;  dev_iz = iz;

	// Raw pointer		
	double * dev_dx_ptr = thrust::raw_pointer_cast(&dev_dx[0]);		
	double * dev_dy_ptr = thrust::raw_pointer_cast(&dev_dy[0]);		
	double * dev_dz_ptr = thrust::raw_pointer_cast(&dev_dz[0]);

	double * dev_ix_ptr = thrust::raw_pointer_cast(&dev_ix[0]);		
	double * dev_iy_ptr = thrust::raw_pointer_cast(&dev_iy[0]);
	double * dev_iz_ptr = thrust::raw_pointer_cast(&dev_iz[0]);

	//////////////////////////

	// Find min & max X and Y	
	double minX, maxX, minY, maxY;

	typedef thrust::device_vector<double>::iterator  floatIter;	
	thrust::pair<floatIter, floatIter> extrX, extrY;	

	extrX = thrust::minmax_element(dev_dx.begin(), dev_dx.end());  		
	extrY = thrust::minmax_element(dev_dy.begin(), dev_dy.end());

	minX = dx[extrX.first  - dev_dx.begin()];	
	maxX = dx[extrX.second - dev_dx.begin()];		
	minY = dy[extrY.first  - dev_dy.begin()];		
	maxY = dy[extrY.second - dev_dy.begin()];

	extrX = thrust::minmax_element(dev_ix.begin(), dev_ix.end());  
	extrY = thrust::minmax_element(dev_iy.begin(), dev_iy.end());

	minX = minX < ix[extrX.first  - dev_ix.begin()] ? minX : ix[extrX.first  - dev_ix.begin()];
	maxX = maxX > ix[extrX.second - dev_ix.begin()] ? maxX : ix[extrX.second - dev_ix.begin()];
	minY = minY < iy[extrY.first  - dev_iy.begin()] ? minY : iy[extrY.first  - dev_iy.begin()];
	maxY = maxY > iy[extrY.second - dev_iy.begin()] ? maxY : iy[extrY.second - dev_iy.begin()];

	// Area 		
	double A = ( maxX - minX ) * ( maxY - minY );	
	// Distance of interval	
	double cellWidth = 4*1.0 /(2 * sqrt(dnum / A));

	// Divide
	int nCol = (int) ((maxX - minX + cellWidth) / cellWidth);	
	int nRow = (int) ((maxY - minY + cellWidth) / cellWidth);
	int nCell = nCol * nRow;

	thrust::device_vector<int> dev_global_idx(dnum); // Global index of data point in grid
	int * dev_global_idx_ptr = thrust::raw_pointer_cast(&dev_global_idx[0]);

	int threadsPerBlock = 1024;
	int blocksPerGrid = (dnum + threadsPerBlock - 1) / threadsPerBlock;

	kNNRBFSplit_Kernel<<<blocksPerGrid,threadsPerBlock>>>(dev_dx_ptr, dev_dy_ptr, dnum,
		minX, minY, cellWidth,
		nCol, nRow, dev_global_idx_ptr);

	thrust::device_vector<int> head_idx(nCell);	
	thrust::device_vector<int> num_pts (nCell);

	int * head_idx_ptr = thrust::raw_pointer_cast(&head_idx[0]);
	int * num_pts_ptr  = thrust::raw_pointer_cast(&num_pts[0]);

	// Sort by keys	
	typedef thrust::tuple<floatIter, floatIter, floatIter> pt_Tuple;		
	typedef thrust::zip_iterator<pt_Tuple> pt_Iter;

	pt_Iter P_first = thrust::make_zip_iterator(				
		make_tuple(dev_dx.begin(), dev_dy.begin(), dev_dz.begin()));

	pt_Iter P_last = thrust::make_zip_iterator(				
		make_tuple(dev_dx.end(), dev_dy.end(), dev_dz.end()));

	thrust::sort_by_key(dev_global_idx.begin(), dev_global_idx.end(), P_first);

	// Create Grid
	thrust::device_vector<int> keys(dnum);
	thrust::device_vector<int> vals(dnum);

	thrust::fill(keys.begin(), keys.end(), 0);
	thrust::fill(vals.begin(), vals.end(), 0);

	typedef thrust::device_vector<int>::iterator intIter;	
	thrust::pair<intIter, intIter> new_End;

	// for finding the head index, use: unique by keys
	// need additional array of values {0, 1, 2, 3, ...}	

	keys = dev_global_idx;
	thrust::sequence(vals.begin(), vals.end());
	new_End = thrust::unique_by_key(keys.begin(), keys.end(), vals.begin());	
	int num_unempty_cell = new_End.first - keys.begin();	
	int * keys_ptr = thrust::raw_pointer_cast(&keys[0]);	
	int * vals_ptr = thrust::raw_pointer_cast(&vals[0]);	

	threadsPerBlock = 1024;
	blocksPerGrid = (num_unempty_cell + threadsPerBlock - 1) / threadsPerBlock;	
	kNNRBFScatter_Copy_Kernel<<<blocksPerGrid, threadsPerBlock>>>(keys_ptr, vals_ptr, num_unempty_cell, head_idx_ptr);

	// for finding the num of pts, use: reduce by keys
	// need additional array of values {1, 1, 1, 1, ...}

	keys = dev_global_idx;
	thrust::fill(vals.begin(), vals.end(), 1);

	thrust::device_vector<int> tmp_keys(nCell);	
	thrust::device_vector<int> tmp_vals(nCell);

	new_End = thrust::reduce_by_key(keys.begin(), keys.end(), vals.begin(),  // Input
		tmp_keys.begin(), tmp_vals.begin());     // Output		
	num_unempty_cell = new_End.second - tmp_vals.begin();

	thrust::copy_n(tmp_keys.begin(), num_unempty_cell, keys.begin());	
	thrust::copy_n(tmp_vals.begin(), num_unempty_cell, vals.begin());

	threadsPerBlock = 1024;
	blocksPerGrid = (num_unempty_cell + threadsPerBlock - 1) / threadsPerBlock;

	kNNRBFScatter_Copy_Kernel<<<blocksPerGrid, threadsPerBlock>>>(keys_ptr, vals_ptr, num_unempty_cell, num_pts_ptr);

	threadsPerBlock = BLOCK_SIZE;
	blocksPerGrid = (inum+threadsPerBlock-1)/threadsPerBlock;
		
	// kNN to find neighbors, calculate distances and Weighted Interpolate using kNNRBF	
	kNNRBF_Kernel<<<blocksPerGrid, threadsPerBlock>>>(dev_dx_ptr, dev_dy_ptr, dnum, 
			                                        dev_ix_ptr, dev_iy_ptr, inum,
			                                        dev_dz_ptr,dev_iz_ptr,
			                                        minX, minY, cellWidth,
			                                        nCol, nRow, 
			                                        head_idx_ptr, num_pts_ptr);
					
	// cudaDeviceSynchronize waits for the kernel to finish, and returns				
	// any errors encountered during the launch.					
	cudaDeviceSynchronize();	
	    
	// Copy output vector from GPU buffer to host memory.
	iz = dev_iz;
	// Timing, end 
	cudaEventRecord(stop, 0);
	cudaEventSynchronize(stop);
	float elapsedTime; 
	cudaEventElapsedTime(&elapsedTime, start, stop);
    printf("\nTime to generate : %3.1fms\n", elapsedTime);

    cudaEventDestroy(start);
    cudaEventDestroy(stop);
}
