# Supplementary material for: Comparative investigation of parallel spatial interpolation algorithms for building large-scale digital elevation models
Source: PeerJ Comput Sci. 2020 Mar 2;6:e263. doi: 10.7717/peerj-cs.263 (PMC7924418; doi:10.7717/peerj-cs.263)
Supplement: Supplemental Information 3 [file peerj-cs-06-263-s003.zip › Code and data/code/Single GPU/OrthogonalMLS.cu]

// OrthogonalMLS: A Generic Parallel Algorithm for Interplation
// Parallel Implementation on Many-core GPU
// Aug 1, 2017
// Gang Mei, School of Engineering and Technology,
//           China University of Geosciences, Beijing, China
//           gang.mei@cugb.edu.cn
//           gangmeiphd@gmail.com
// Zengyu Ding, School of Engineering and Technology,
//           China University of Geosciences, Beijing, China
//           dingzy@cugb.edu.cn          
// Remark:  If finding any bugs, please contact me via email.

#include <cmath>
#include <stdio.h>
#include <stdlib.h>     
#include <time.h>       
#include <iostream>
#include <ctime>
#include <fstream>
#include <string>
#include <math.h>

#include <cstdlib>
#include <iomanip>
#include <cstring>

#include <cuda_profiler_api.h>

#include <thrust\scan.h>
#include <thrust\sort.h>
#include <thrust\fill.h>
#include <thrust\pair.h>
#include <thrust\tuple.h>
#include <thrust\unique.h>
#include <thrust\reduce.h>
#include <thrust\extrema.h>
#include <thrust\sequence.h>
#include <thrust\device_ptr.h>
#include <thrust\host_vector.h>
#include <thrust\device_vector.h>

#include "cuda_runtime.h"
#include "device_launch_parameters.h"
using namespace std;
#define BLOCK_SIZE  512 // The number of threads in each thread block
//#define offset 1228800
//kNN>=N>=m
#define kNN 20
#define m 6

// Kernels

// Scattered copy
__global__
void OrthogonalMLSScatter_Copy_Kernel(int * unEmptyCellIdx, int * unEmptyHeadorNum, int num_unEmptyCell,
                         int * globalCellHead)
{
    int tid = blockIdx.x * blockDim.x + threadIdx.x;

	if(tid < num_unEmptyCell) 
	{
		int cell_idx = unEmptyCellIdx[tid];
		int head_num = unEmptyHeadorNum[tid];
		globalCellHead[cell_idx] = head_num;
	}
}

// Create an even grid
__global__
void OrthogonalMLSSplit_Kernel(double * dx, double * dy, int num_per_kernel,   // Data points
                  double minX, double minY, double cellWidth,
				  int nCol, int nRow, int * global_idx)  // Global index
{
    int tid = blockIdx.x * blockDim.x + threadIdx.x;

	if(tid < num_per_kernel) {
		int col_idx = (int) (dx[tid] - minX) / cellWidth;
		int row_idx = (int) (dy[tid] - minY) / cellWidth;
		global_idx[tid] = row_idx * nCol + col_idx;
	}
}

// K Nearest Neighbors Search (KNN), calculate distances and Weighted Interpolate using MLS
__global__
void OrthogonalMLS_Kernel(double * dx, double * dy,         // Data points
                double * ix, double * iy,  int num_per_stream,        // Interpolated points
				double * dz, double * iz,
                double minX, double minY, double cellWidth, // Grid Information
			    int nCol, int nRow,     // Global indices
				int * head_idx, int * num_pts)          // Index and number
				               
{
    int tid = blockIdx.x * blockDim.x + threadIdx.x;
	
	//for(int num_points_per_thread = 0; num_points_per_thread < (num_per_stream+offset-1)/offset; num_points_per_thread++)
	//{
		if(tid < num_per_stream) 
		{
			int col_idx = (int) ((ix[tid] - minX) / cellWidth);
			int row_idx = (int) ((iy[tid] - minY) / cellWidth);
			
			// Determine level of expanding
			int level = 0, nNeighbor = 0;
			while(nNeighbor < kNN) 
			{
				nNeighbor = 0;int cell_idx;
				for(int i = col_idx - level; i < col_idx + level; i++) 
				{
					if(i < 0 || i >= nCol)  continue;  // Outside
					for(int j = row_idx - level; j < row_idx + level; j++) 
					{
						if(j < 0 || j >= nRow)  continue;  // Outside
						cell_idx = j * nCol + i;
						nNeighbor += num_pts[cell_idx];
					}
				}
				level++;
			}

			double r2rw[kNN];  
			r2rw[0]=2*cellWidth*cellWidth*(2*level-1)*(2*level-1);
			for(int i = 1; i < kNN; i++)  r2rw[i] = r2rw[0];
			int rnum[kNN]={0};
			for(int i = col_idx - level; i < col_idx + level; i++) 
			{
				if(i < 0 || i >= nCol)  continue;  // Outside
				int cell_idx, point_idx;
				for(int j = row_idx - level; j < row_idx + level; j++) 
				{
					if(j < 0 || j >= nRow)  continue;  // Outside
					cell_idx = j * nCol + i;
					if(num_pts[cell_idx] == 0)  continue;  // Empty
					double dist = 0;
					for(int k = 0; k < num_pts[cell_idx]; k++) 
					{
						point_idx = head_idx[cell_idx] + k;
						dist  = (ix[tid] - dx[point_idx]) * (ix[tid] - dx[point_idx]) + 
							(iy[tid] - dy[point_idx]) * (iy[tid] - dy[point_idx]) ;

						if(dist < r2rw[kNN-1]) 
						{  // Potential nearest neighbor
							r2rw[kNN-1] = dist;   // Replace the last distance
							rnum[kNN-1] = point_idx;
							for(int jj = kNN-2; jj >= 0; jj--) 
							{  //Sort again by swapping
								if(r2rw[jj] > r2rw[jj + 1]) 
								{
									dist = r2rw[jj];  r2rw[jj] = r2rw[jj + 1];  r2rw[jj + 1] = dist;
									nNeighbor = rnum[jj];  rnum[jj] = rnum[jj + 1];  rnum[jj + 1] = nNeighbor;
								}
							}
						}
					}
				}
			}

			if(r2rw[0]-0.0==0)
			{
				iz[tid]=dz[rnum[0]];
			}
			else
			{
				//������
				double p[kNN*m];
				for ( int i = 0; i < kNN; i++ )
				{
					p[m*i]=1;
					p[m*i+1]=dx[rnum[i]];
					p[m*i+2]=dy[rnum[i]];
					p[m*i+3]=dx[rnum[i]]*dx[rnum[i]];
					p[m*i+4]=dx[rnum[i]]*dy[rnum[i]];
					p[m*i+5]=dy[rnum[i]]*dy[rnum[i]];
				}

				for ( int i = 0; i < kNN; i++ )
				{
					r2rw[i] = sqrt (r2rw[i]);
				}
				double s;
				for( int i = 0; i < kNN; i++)
				{
					s=r2rw[i]/r2rw[kNN-1];
					if(s<=1.0/2)
					{
						r2rw[i]=2.0/3-4*s*s+4*s*s*s;
					}
					else if(s>1.0)
					{
						r2rw[i]=0; 
					}
					else
					{
						r2rw[i]=4.0/3-4*s+4*s*s-4.0/3*s*s*s;
					}
				}

				double pp[m];
				pp[0]=1;
				pp[1]=ix[tid];
				pp[2]=iy[tid];
				pp[3]=ix[tid] * ix[tid];
				pp[4]=ix[tid] * iy[tid];
				pp[5]=iy[tid] * iy[tid];

				double dd[m];
				for ( int j = 1; j < m; j++ )
				{
					dd[j-1]=r2rw[0]*p[j-1]*p[j-1];
					for ( int l = 1; l < kNN; l++ )
					{
						dd[j-1]=dd[j-1]+r2rw[l]*p[m*l+j-1]*p[m*l+j-1];
					}
					for ( int k = 0; k < j; k++ )
					{
						s=r2rw[0]*p[j]*p[k];
						for ( int l = 1; l < kNN; l++ )
						{
							s=s+r2rw[l]*p[m*l+j]*p[m*l+k];
						}
						pp[j]=pp[j]-s/dd[k]*pp[k];
						for ( int i = 0; i < kNN; i++ )
						{
							p[m*i+j]=p[m*i+j]-s/dd[k]*p[m*i+k];
						}
					}
				}

				dd[m-1]=p[m-1]*p[m-1]*r2rw[0];
				for ( int i=1; i<kNN; i++ )
				{
					dd[m-1]=dd[m-1]+p[i*m+m-1]*p[i*m+m-1]*r2rw[i];
				}

				iz[tid]=0;
				for ( int i = 0; i < m; i++ )
				{
					s=0;
					for ( int j=0; j<kNN; j++ )
					{
						s=s+p[j*m+i]*r2rw[j]*dz[rnum[j]];
					}
					s=s/dd[i];
					iz[tid]=iz[tid]+pp[i]*s;
				}
			}
		}
		//tid = tid + offset;
	//}
}

/////////////////////////////////////////////////////////////////
// Wrappers
void OrthogonalMLS_Wrapper(thrust::host_vector<double> &dx, thrust::host_vector<double> &dy, thrust::host_vector<double> &dz, int dnum, // Data points, known
                      thrust::host_vector<double> &ix, thrust::host_vector<double> &iy, thrust::host_vector<double> &iz, int inum) // Interplated points, unknown
{
	// Timing, start
    cudaEvent_t start, stop;
    cudaEventCreate(&start);
    cudaEventCreate(&stop);
    cudaEventRecord(start, 0);

	// Allocate GPU buffers		
	thrust::device_vector<double> dev_dx(dnum), dev_dy(dnum), dev_dz(dnum); // Data points
	thrust::device_vector<double> dev_ix(inum), dev_iy(inum), dev_iz(inum); // Interplated points
		
	// Copy from host memory to GPU buffers		
	dev_dx = dx;  dev_dy = dy;  dev_dz = dz;
	dev_ix = ix;  dev_iy = iy;  dev_iz = iz;

	// Raw pointer		
	double * dev_dx_ptr = thrust::raw_pointer_cast(&dev_dx[0]);		
	double * dev_dy_ptr = thrust::raw_pointer_cast(&dev_dy[0]);		
	double * dev_dz_ptr = thrust::raw_pointer_cast(&dev_dz[0]);

	double * dev_ix_ptr = thrust::raw_pointer_cast(&dev_ix[0]);		
	double * dev_iy_ptr = thrust::raw_pointer_cast(&dev_iy[0]);
	double * dev_iz_ptr = thrust::raw_pointer_cast(&dev_iz[0]);
  

	//////////////////////////
		
	// Find min & max X and Y	
	double minX, maxX, minY, maxY;

	typedef thrust::device_vector<double>::iterator  floatIter;	
	thrust::pair<floatIter, floatIter> extrX, extrY;	

	extrX = thrust::minmax_element(dev_dx.begin(), dev_dx.end());  		
	extrY = thrust::minmax_element(dev_dy.begin(), dev_dy.end());
		
	minX = dx[extrX.first  - dev_dx.begin()];	
	maxX = dx[extrX.second - dev_dx.begin()];		
	minY = dy[extrY.first  - dev_dy.begin()];		
	maxY = dy[extrY.second - dev_dy.begin()];
	
	extrX = thrust::minmax_element(dev_ix.begin(), dev_ix.end());  
	extrY = thrust::minmax_element(dev_iy.begin(), dev_iy.end());

	minX = minX < ix[extrX.first  - dev_ix.begin()] ? minX : ix[extrX.first  - dev_ix.begin()];
	maxX = maxX > ix[extrX.second - dev_ix.begin()] ? maxX : ix[extrX.second - dev_ix.begin()];
	minY = minY < iy[extrY.first  - dev_iy.begin()] ? minY : iy[extrY.first  - dev_iy.begin()];
	maxY = maxY > iy[extrY.second - dev_iy.begin()] ? maxY : iy[extrY.second - dev_iy.begin()];

	// Area 		
	double A = ( maxX - minX ) * ( maxY - minY );	
	// Distance of interval	
	double cellWidth = 4*1.0 /(2 * sqrt(dnum / A));
		
	// Divide
	int nCol = (int) ((maxX - minX + cellWidth) / cellWidth);	
	int nRow = (int) ((maxY - minY + cellWidth) / cellWidth);
	int nCell = nCol * nRow;
	
	thrust::device_vector<int> dev_global_idx(dnum); // Global index of data point in grid
	int * dev_global_idx_ptr = thrust::raw_pointer_cast(&dev_global_idx[0]);

	int threadsPerBlock = 1024;
	int blocksPerGrid = (dnum + threadsPerBlock - 1) / threadsPerBlock;

	OrthogonalMLSSplit_Kernel<<<blocksPerGrid,threadsPerBlock>>>(dev_dx_ptr, dev_dy_ptr, dnum,
			                                minX, minY, cellWidth,
			                                nCol, nRow, dev_global_idx_ptr);
	
	thrust::device_vector<int> head_idx(nCell);	
	thrust::device_vector<int> num_pts (nCell);

	int * head_idx_ptr = thrust::raw_pointer_cast(&head_idx[0]);
	int * num_pts_ptr  = thrust::raw_pointer_cast(&num_pts[0]);

	// Sort by keys	
	typedef thrust::tuple<floatIter, floatIter, floatIter> pt_Tuple;		
	typedef thrust::zip_iterator<pt_Tuple> pt_Iter;
		
	pt_Iter P_first = thrust::make_zip_iterator(				
		make_tuple(dev_dx.begin(), dev_dy.begin(), dev_dz.begin()));
			
	pt_Iter P_last = thrust::make_zip_iterator(				
		make_tuple(dev_dx.end(), dev_dy.end(), dev_dz.end()));
	
	thrust::sort_by_key(dev_global_idx.begin(), dev_global_idx.end(), P_first);
	
	// Create Grid
	thrust::device_vector<int> keys(dnum);
	thrust::device_vector<int> vals(dnum);
	
	thrust::fill(keys.begin(), keys.end(), 0);
	thrust::fill(vals.begin(), vals.end(), 0);

	typedef thrust::device_vector<int>::iterator intIter;	
	thrust::pair<intIter, intIter> new_End;

	// for finding the head index, use: unique by keys
	// need additional array of values {0, 1, 2, 3, ...}	
		
	keys = dev_global_idx;
	thrust::sequence(vals.begin(), vals.end());
	new_End = thrust::unique_by_key(keys.begin(), keys.end(), vals.begin());	
	int num_unempty_cell = new_End.first - keys.begin();	
	int * keys_ptr = thrust::raw_pointer_cast(&keys[0]);	
	int * vals_ptr = thrust::raw_pointer_cast(&vals[0]);	
		
	threadsPerBlock = 1024;
	blocksPerGrid = (num_unempty_cell + threadsPerBlock - 1) / threadsPerBlock;	
	OrthogonalMLSScatter_Copy_Kernel<<<blocksPerGrid, threadsPerBlock>>>(keys_ptr, vals_ptr, num_unempty_cell, head_idx_ptr);

	// for finding the num of pts, use: reduce by keys
	// need additional array of values {1, 1, 1, 1, ...}

	keys = dev_global_idx;
	thrust::fill(vals.begin(), vals.end(), 1);
	
	thrust::device_vector<int> tmp_keys(nCell);	
	thrust::device_vector<int> tmp_vals(nCell);
	
	new_End = thrust::reduce_by_key(keys.begin(), keys.end(), vals.begin(),  // Input
		                            tmp_keys.begin(), tmp_vals.begin());     // Output		
	num_unempty_cell = new_End.second - tmp_vals.begin();
	
	thrust::copy_n(tmp_keys.begin(), num_unempty_cell, keys.begin());	
	thrust::copy_n(tmp_vals.begin(), num_unempty_cell, vals.begin());

	threadsPerBlock = 1024;
	blocksPerGrid = (num_unempty_cell + threadsPerBlock - 1) / threadsPerBlock;

	OrthogonalMLSScatter_Copy_Kernel<<<blocksPerGrid, threadsPerBlock>>>(keys_ptr, vals_ptr, num_unempty_cell, num_pts_ptr);

	threadsPerBlock = BLOCK_SIZE;
	blocksPerGrid = (inum+threadsPerBlock-1)/threadsPerBlock;
		
	// kNN to find neighbors, calculate distances and Weighted Interpolate using MLS	
	OrthogonalMLS_Kernel<<<blocksPerGrid, threadsPerBlock>>>(dev_dx_ptr, dev_dy_ptr, 
			                                        dev_ix_ptr, dev_iy_ptr, inum,
			                                        dev_dz_ptr,dev_iz_ptr,
			                                        minX, minY, cellWidth,
			                                        nCol, nRow, 
			                                        head_idx_ptr, num_pts_ptr);
					
	// cudaDeviceSynchronize waits for the kernel to finish, and returns				
	// any errors encountered during the launch.					
	cudaDeviceSynchronize();	
	    
	// Copy output vector from GPU buffer to host memory.
	iz = dev_iz;
	// Timing, end 
	cudaEventRecord(stop, 0);
	cudaEventSynchronize(stop);
	float elapsedTime; 
	cudaEventElapsedTime(&elapsedTime, start, stop);
    printf("\nTime to generate : %3.1fms\n", elapsedTime);

    cudaEventDestroy(start);
    cudaEventDestroy(stop);
}
