# Supplementary material for: Comparative investigation of parallel spatial interpolation algorithms for building large-scale digital elevation models
Source: PeerJ Comput Sci. 2020 Mar 2;6:e263. doi: 10.7717/peerj-cs.263 (PMC7924418; doi:10.7717/peerj-cs.263)
Supplement: Supplemental Information 3 [file peerj-cs-06-263-s003.zip › Code and data/data/Hebei/non-uniform/25w/PND25w.off]

OFF
249920  0  0
353709.13   4130238.28   0.00
350980.71   4130619.29   0.00
347335.41   4128513.08   0.00
347886.64   4132480.38   0.00
352735.19   4128484.02   0.00
346263.72   4122180.66   0.00
351621.57   4128129.76   0.00
347026.38   4131886.56   0.00
351544.72   4133179.20   0.00
347427.95   4139060.68   0.00
348544.19   4133930.07   0.00
345448.40   4130744.44   0.00
344422.59   4127158.99   0.00
351426.65   4126999.97   0.00
345457.37   4132879.10   0.00
343108.41   4127584.65   0.00
343327.76   4128939.19   0.00
354175.68   4130740.88   0.00
350423.82   4127957.86   0.00
347544.48   4128962.34   0.00
346912.21   4127070.17   0.00
349028.04   4128237.01   0.00
343768.81   4127397.61   0.00
349283.28   4125256.92   0.00
348642.82   4124026.76   0.00
346412.64   4128505.27   0.00
348615.91   4125439.65   0.00
348754.73   4127999.50   0.00
351525.36   4126787.50   0.00
352757.03   4133617.13   0.00
343337.95   4129615.47   0.00
341484.49   4128513.40   0.00
347142.78   4132513.54   0.00
346266.28   4133067.81   0.00
349559.17   4134462.20   0.00
347500.62   4128609.31   0.00
352509.59   4129330.16   0.00
356445.15   4136313.67   0.00
351800.99   4130961.92   0.00
351079.83   4129125.79   0.00
352085.66   4125566.28   0.00
346952.60   4129031.87   0.00
349359.14   4134386.30   0.00
348399.96   4128315.65   0.00
344567.02   4132557.71   0.00
346405.12   4130644.04   0.00
351286.11   4129050.97   0.00
352049.53   4127644.25   0.00
350662.99   4130386.31   0.00
349669.03   4131536.23   0.00
342880.36   4127574.01   0.00
347285.47   4129670.27   0.00
350322.92   4131080.32   0.00
352725.66   4135239.30   0.00
346963.02   4129348.83   0.00
349437.57   4126780.25   0.00
340011.52   4133235.94   0.00
346236.26   4132935.81   0.00
348784.36   4126825.21   0.00
351867.53   4125768.87   0.00
347958.76   4129862.01   0.00
351021.02   4128320.22   0.00
350959.02   4129770.26   0.00
350212.05   4132575.71   0.00
347963.87   4130093.37   0.00
346805.02   4135171.14   0.00
351265.36   4130239.06   0.00
344427.01   4126963.92   0.00
345573.25   4127924.90   0.00
348293.71   4132325.24   0.00
350680.62   4129612.96   0.00
343271.86   4132790.02   0.00
353903.05   4125286.63   0.00
349802.99   4131574.47   0.00
352336.27   4129861.03   0.00
346916.44   4131301.43   0.00
348187.43   4128108.01   0.00
350193.84   4129840.96   0.00
344340.16   4125054.23   0.00
346479.55   4130350.89   0.00
347022.48   4130480.85   0.00
349198.20   4125463.86   0.00
345979.23   4130778.66   0.00
344325.12   4128107.59   0.00
343124.49   4128101.00   0.00
348306.95   4127337.52   0.00
353461.49   4134644.22   0.00
351319.12   4130993.60   0.00
346308.88   4132965.41   0.00
352476.51   4132770.10   0.00
348798.04   4136129.68   0.00
345140.79   4134992.06   0.00
344182.06   4126732.86   0.00
348231.61   4127482.58   0.00
347848.76   4128377.88   0.00
348121.01   4130155.40   0.00
348742.21   4133465.74   0.00
348625.85   4127082.10   0.00
345476.48   4126910.56   0.00
347656.19   4132780.55   0.00
354150.71   4127808.17   0.00
350438.36   4131816.57   0.00
346044.19   4126575.94   0.00
345664.99   4135316.73   0.00
348553.41   4131420.12   0.00
349911.09   4126896.48   0.00
346055.93   4126334.95   0.00
346394.94   4130476.55   0.00
353977.55   4127689.39   0.00
347844.22   4128294.82   0.00
344720.81   4126960.49   0.00
345047.65   4130835.30   0.00
346644.06   4125634.73   0.00
350991.94   4132087.69   0.00
350529.35   4124412.52   0.00
349219.49   4125899.99   0.00
350099.68   4124130.89   0.00
349714.74   4133212.83   0.00
350069.72   4133479.70   0.00
347819.07   4131859.52   0.00
349032.95   4127221.40   0.00
348292.90   4132775.22   0.00
347475.89   4127060.39   0.00
350394.76   4127930.35   0.00
352810.44   4134929.04   0.00
347287.23   4128250.74   0.00
340400.10   4125536.79   0.00
350006.97   4129660.10   0.00
353063.88   4131749.83   0.00
348995.24   4128744.82   0.00
346338.55   4132165.75   0.00
344595.17   4124064.34   0.00
350607.70   4127128.60   0.00
348105.88   4130298.94   0.00
347363.39   4132778.96   0.00
348033.08   4130621.39   0.00
352125.83   4132530.84   0.00
347426.54   4134658.66   0.00
350699.70   4132157.78   0.00
344911.92   4123302.10   0.00
352951.77   4133712.46   0.00
341768.52   4130513.95   0.00
343277.65   4134952.09   0.00
349696.07   4133575.77   0.00
348355.73   4124207.71   0.00
346978.42   4129924.38   0.00
346166.09   4128266.68   0.00
350593.08   4129917.24   0.00
352044.55   4127192.26   0.00
343039.58   4131588.82   0.00
351406.00   4129646.83   0.00
345479.02   4136532.97   0.00
345308.37   4127148.37   0.00
352130.71   4129165.07   0.00
345139.06   4129162.84   0.00
345219.12   4133051.51   0.00
349576.74   4130614.31   0.00
345880.75   4132496.46   0.00
347759.53   4131681.55   0.00
350075.23   4130049.09   0.00
347310.96   4132435.18   0.00
341437.60   4128066.12   0.00
353259.10   4128130.09   0.00
346580.05   4130631.32   0.00
341638.66   4133561.85   0.00
345322.79   4131742.81   0.00
345307.24   4130913.42   0.00
339304.72   4132814.20   0.00
352555.55   4122845.93   0.00
346734.23   4127604.30   0.00
350029.33   4132635.91   0.00
349943.49   4130341.02   0.00
349860.45   4129046.01   0.00
344413.78   4129642.13   0.00
344480.55   4130549.97   0.00
348249.25   4134883.05   0.00
350528.31   4131013.12   0.00
357204.68   4134641.38   0.00
356579.16   4130548.65   0.00
346421.35   4122723.78   0.00
342122.54   4127649.94   0.00
345237.65   4124561.00   0.00
348603.27   4128488.13   0.00
353664.82   4125794.11   0.00
343076.08   4128698.35   0.00
343455.84   4133446.69   0.00
357136.40   4133782.29   0.00
344541.92   4133632.00   0.00
349223.37   4131470.00   0.00
345893.71   4133616.83   0.00
350710.59   4131497.13   0.00
348799.55   4127606.36   0.00
347930.49   4130846.58   0.00
351476.44   4129776.65   0.00
344749.88   4125286.45   0.00
348042.69   4133318.08   0.00
352032.77   4130139.24   0.00
349594.91   4127698.87   0.00
352691.48   4127517.92   0.00
348842.69   4137856.93   0.00
347099.65   4129960.85   0.00
350582.12   4126149.86   0.00
352531.75   4128888.07   0.00
346889.43   4123156.18   0.00
348128.65   4126647.32   0.00
351555.92   4128825.94   0.00
346307.95   4125023.42   0.00
350552.01   4138049.55   0.00
350176.73   4135572.28   0.00
348560.52   4129543.47   0.00
345918.58   4131114.69   0.00
344607.74   4129499.56   0.00
346693.68   4125931.09   0.00
348722.83   4133441.35   0.00
345235.48   4133158.26   0.00
351971.16   4132855.38   0.00
349875.32   4131564.50   0.00
353904.40   4121762.47   0.00
354299.06   4133093.62   0.00
343632.98   4130264.32   0.00
345543.75   4134353.28   0.00
345595.56   4130229.57   0.00
350903.93   4125701.61   0.00
354349.85   4131061.35   0.00
350830.45   4129487.38   0.00
345709.04   4130896.54   0.00
350129.11   4134142.82   0.00
344081.65   4134213.49   0.00
351022.32   4132009.50   0.00
351463.02   4128143.15   0.00
349943.60   4128013.87   0.00
346527.72   4127641.38   0.00
348022.22   4129752.16   0.00
343969.61   4130290.04   0.00
351842.27   4135446.68   0.00
353026.06   4131756.31   0.00
350689.35   4128037.60   0.00
346973.08   4134187.56   0.00
348129.26   4132405.64   0.00
349475.93   4126186.63   0.00
345993.62   4126245.47   0.00
348695.40   4128636.38   0.00
349889.87   4136834.75   0.00
343755.01   4127892.53   0.00
349227.22   4132400.90   0.00
348748.33   4127608.47   0.00
349396.37   4129381.86   0.00
352357.64   4128035.49   0.00
354541.32   4127621.08   0.00
348004.80   4130090.61   0.00
348157.11   4133019.08   0.00
346390.39   4136084.61   0.00
344139.80   4135100.65   0.00
351694.70   4122328.89   0.00
345670.25   4135955.90   0.00
351375.27   4128035.71   0.00
343540.67   4128343.73   0.00
352728.98   4129819.78   0.00
346997.10   4123234.76   0.00
349111.57   4133939.33   0.00
347264.43   4128577.45   0.00
346538.67   4131369.60   0.00
351755.48   4132949.83   0.00
351533.26   4134762.69   0.00
350598.57   4123072.23   0.00
347821.42   4130324.05   0.00
345032.09   4129033.39   0.00
348851.14   4130091.96   0.00
352422.72   4131767.09   0.00
347848.31   4127408.27   0.00
352968.48   4129508.21   0.00
342595.79   4138937.35   0.00
353518.16   4130306.48   0.00
344999.55   4138564.67   0.00
345574.76   4123520.00   0.00
346322.32   4128500.26   0.00
349105.69   4132047.29   0.00
347733.54   4128396.89   0.00
346345.18   4126634.53   0.00
345639.36   4126768.04   0.00
343605.22   4129161.49   0.00
348915.15   4134146.22   0.00
347245.45   4129113.76   0.00
344926.63   4131585.88   0.00
353155.49   4130044.50   0.00
345799.49   4129018.10   0.00
346782.78   4132816.40   0.00
347241.18   4126021.85   0.00
347190.22   4137911.67   0.00
352159.02   4125537.65   0.00
351153.75   4128051.75   0.00
353889.01   4134981.23   0.00
349156.86   4128281.81   0.00
352842.37   4129335.96   0.00
348391.09   4132818.47   0.00
349928.06   4129257.62   0.00
347607.20   4130717.11   0.00
348397.16   4128666.71   0.00
350485.13   4133948.23   0.00
351172.11   4127903.50   0.00
344402.33   4126899.65   0.00
344972.90   4131420.59   0.00
345188.74   4129874.98   0.00
342804.59   4131256.95   0.00
344997.27   4130191.23   0.00
351325.88   4124423.06   0.00
351773.15   4129917.30   0.00
350454.46   4132744.88   0.00
349006.36   4135607.74   0.00
342281.15   4127887.50   0.00
350871.35   4129829.20   0.00
345801.65   4125430.06   0.00
350047.10   4132025.59   0.00
340827.87   4129147.82   0.00
351966.03   4133426.81   0.00
343382.86   4129689.14   0.00
349842.14   4128199.57   0.00
349105.77   4121645.97   0.00
348167.20   4125491.62   0.00
346701.70   4120511.93   0.00
352009.25   4130479.39   0.00
351268.90   4130051.47   0.00
353410.36   4127322.60   0.00
345112.39   4127511.29   0.00
350883.45   4135186.69   0.00
350965.94   4135261.78   0.00
344617.47   4125172.21   0.00
350604.05   4130526.42   0.00
340282.00   4132568.95   0.00
341347.66   4129714.54   0.00
341206.55   4130013.43   0.00
338912.46   4128520.60   0.00
350974.50   4133922.85   0.00
340990.63   4128276.66   0.00
347394.29   4130368.65   0.00
349780.56   4127136.19   0.00
345194.01   4126013.22   0.00
349345.40   4128503.06   0.00
352549.99   4127002.97   0.00
347690.32   4130462.99   0.00
343387.88   4133029.45   0.00
342829.58   4126537.01   0.00
341357.17   4130952.67   0.00
346457.92   4131952.41   0.00
348212.10   4128042.60   0.00
347489.56   4128592.80   0.00
339950.06   4134968.64   0.00
352131.43   4130510.81   0.00
350863.60   4126931.65   0.00
354356.80   4128128.32   0.00
349788.40   4125554.36   0.00
351301.60   4127799.89   0.00
351933.41   4130858.35   0.00
346344.23   4127617.89   0.00
352239.33   4126940.62   0.00
356182.60   4133583.61   0.00
348767.77   4130645.05   0.00
349126.56   4133456.04   0.00
351785.65   4128929.28   0.00
349731.89   4134271.10   0.00
352544.35   4134277.03   0.00
350919.26   4128970.82   0.00
342912.07   4127364.74   0.00
347595.15   4127373.09   0.00
353320.11   4126880.44   0.00
342881.34   4127248.63   0.00
347926.59   4127507.08   0.00
346243.36   4127136.85   0.00
349045.80   4131824.52   0.00
343107.74   4122147.48   0.00
351984.60   4132753.72   0.00
347979.78   4128824.41   0.00
346224.59   4126724.40   0.00
348475.20   4130706.88   0.00
351675.37   4132199.06   0.00
344617.96   4132106.10   0.00
355759.37   4125184.09   0.00
352276.44   4128808.42   0.00
343735.84   4131482.13   0.00
344689.91   4126928.62   0.00
348736.20   4130962.62   0.00
350002.59   4123112.39   0.00
348089.74   4129230.87   0.00
350352.77   4131168.21   0.00
352541.83   4133518.27   0.00
348398.86   4130301.56   0.00
350371.65   4129315.13   0.00
351534.42   4132002.47   0.00
347638.68   4128403.38   0.00
347136.99   4131449.93   0.00
347834.22   4123224.85   0.00
348439.77   4135263.38   0.00
353235.42   4130381.53   0.00
344622.64   4130307.73   0.00
349816.83   4133955.28   0.00
353553.53   4127362.53   0.00
350295.41   4127875.20   0.00
346437.82   4130028.33   0.00
346232.77   4127128.80   0.00
356566.82   4136707.95   0.00
347405.65   4132700.67   0.00
349114.47   4135684.28   0.00
343085.06   4130745.02   0.00
344260.38   4134160.77   0.00
349542.22   4129456.03   0.00
342762.12   4123765.80   0.00
348708.18   4127801.21   0.00
347405.85   4132597.58   0.00
349139.49   4129826.78   0.00
349413.74   4128010.08   0.00
347911.79   4131544.69   0.00
347235.65   4134768.02   0.00
354727.50   4132352.76   0.00
349768.24   4128435.17   0.00
344296.87   4130798.06   0.00
353307.64   4125337.28   0.00
348354.34   4134238.47   0.00
349285.82   4134819.01   0.00
348263.73   4127306.49   0.00
349825.23   4125278.89   0.00
352253.89   4131113.91   0.00
347460.92   4125908.97   0.00
346623.59   4130183.93   0.00
345008.34   4134880.20   0.00
351771.02   4126400.11   0.00
349473.94   4128796.34   0.00
345895.22   4132499.60   0.00
349387.42   4129811.94   0.00
346969.01   4127408.21   0.00
345311.95   4126872.30   0.00
345345.95   4130693.17   0.00
347609.85   4134972.88   0.00
344437.94   4124913.82   0.00
342824.40   4132181.10   0.00
353378.91   4126461.92   0.00
351951.13   4126656.59   0.00
348359.78   4129405.36   0.00
345366.90   4128302.31   0.00
341330.15   4128087.66   0.00
349279.21   4128451.38   0.00
354091.80   4130648.61   0.00
347684.16   4128930.64   0.00
347321.77   4124827.81   0.00
350399.76   4133433.26   0.00
347853.94   4133508.48   0.00
347917.74   4124486.95   0.00
343914.00   4136044.66   0.00
341540.75   4121048.33   0.00
345251.64   4126599.04   0.00
348910.41   4131123.87   0.00
351188.52   4128142.57   0.00
347431.44   4128647.32   0.00
356157.41   4129826.75   0.00
349322.50   4130950.90   0.00
347612.19   4135403.30   0.00
348670.62   4127048.51   0.00
346554.53   4127083.02   0.00
354211.97   4131724.90   0.00
351361.70   4131211.21   0.00
341368.26   4129897.29   0.00
349119.34   4135332.96   0.00
354994.57   4129560.67   0.00
345098.14   4135826.75   0.00
345894.84   4131740.42   0.00
354210.08   4134064.40   0.00
346149.11   4126004.15   0.00
344202.09   4123165.58   0.00
352673.19   4129969.06   0.00
346446.97   4129468.37   0.00
347803.69   4127949.25   0.00
352542.18   4130479.33   0.00
343978.33   4134959.16   0.00
350194.00   4127531.44   0.00
341497.13   4135544.85   0.00
349971.34   4128609.98   0.00
348223.75   4135631.16   0.00
347571.68   4122590.87   0.00
351805.97   4134916.89   0.00
342406.53   4135351.18   0.00
341055.97   4128832.83   0.00
345143.40   4133373.15   0.00
350494.82   4131647.75   0.00
348222.47   4127136.85   0.00
347321.27   4124448.13   0.00
351595.79   4126999.72   0.00
341741.33   4137390.68   0.00
346510.64   4128443.07   0.00
350082.96   4130330.83   0.00
339466.28   4126454.20   0.00
353401.51   4129730.36   0.00
349063.96   4129239.91   0.00
342537.42   4130006.12   0.00
350967.25   4125214.53   0.00
347887.35   4131195.01   0.00
348742.07   4131118.97   0.00
339646.95   4126404.40   0.00
346176.40   4126199.04   0.00
348547.70   4132633.43   0.00
351656.94   4128910.28   0.00
343637.20   4134912.88   0.00
349086.99   4125039.42   0.00
348396.55   4124814.26   0.00
349039.54   4133726.98   0.00
350078.56   4126301.58   0.00
352007.95   4131259.31   0.00
353356.08   4133786.44   0.00
349235.30   4132802.30   0.00
345904.28   4128383.83   0.00
345626.60   4131723.38   0.00
349463.93   4132791.57   0.00
352247.07   4128527.23   0.00
348615.62   4126824.85   0.00
346996.56   4133650.10   0.00
349038.34   4124658.35   0.00
346207.88   4128319.73   0.00
344614.27   4128714.57   0.00
348819.09   4130484.98   0.00
348324.85   4135284.62   0.00
348532.09   4128768.94   0.00
345524.40   4126564.65   0.00
346332.13   4130923.93   0.00
347817.89   4130968.69   0.00
348200.02   4134526.25   0.00
348890.54   4128784.04   0.00
342824.49   4132350.50   0.00
345454.25   4128753.40   0.00
348742.88   4127883.76   0.00
348361.59   4130190.55   0.00
347111.39   4125525.14   0.00
343585.63   4134551.08   0.00
345505.71   4128907.70   0.00
344398.07   4132480.71   0.00
355657.32   4129651.12   0.00
341876.21   4129272.41   0.00
351085.04   4131973.25   0.00
347652.47   4134123.67   0.00
344366.79   4126789.23   0.00
348266.74   4132763.27   0.00
351803.63   4128421.90   0.00
346562.44   4128714.53   0.00
347243.98   4132575.38   0.00
347017.77   4127580.58   0.00
353380.61   4130955.52   0.00
350969.00   4129320.63   0.00
346227.14   4124763.77   0.00
349250.33   4127074.41   0.00
352386.65   4133907.40   0.00
347724.50   4132608.07   0.00
353043.79   4125450.74   0.00
350058.31   4124551.24   0.00
346114.75   4129765.34   0.00
352286.57   4134958.51   0.00
351719.18   4126410.40   0.00
344334.88   4135007.99   0.00
344693.07   4123411.44   0.00
350327.30   4128582.96   0.00
348090.14   4134759.13   0.00
347145.63   4127773.04   0.00
342812.09   4128988.26   0.00
342133.90   4132361.47   0.00
344990.92   4128619.23   0.00
350215.76   4130469.58   0.00
348277.37   4126555.34   0.00
352411.21   4134693.54   0.00
344828.22   4132694.48   0.00
351239.95   4131056.23   0.00
345972.07   4131175.50   0.00
344983.04   4129271.98   0.00
350347.20   4131346.26   0.00
346996.70   4131533.92   0.00
340055.85   4129656.75   0.00
347486.89   4127551.12   0.00
347949.96   4125260.26   0.00
347877.25   4128657.89   0.00
345677.39   4128720.24   0.00
353790.83   4133956.86   0.00
347764.68   4127625.88   0.00
348416.81   4128272.81   0.00
347912.02   4126939.18   0.00
345143.56   4134016.47   0.00
349449.58   4131253.96   0.00
347077.59   4132129.31   0.00
348472.96   4131227.46   0.00
349564.76   4128519.86   0.00
349785.96   4125262.55   0.00
349997.35   4126784.87   0.00
344870.71   4128138.96   0.00
354172.38   4132221.76   0.00
344810.63   4130648.29   0.00
343928.96   4127621.16   0.00
343810.07   4131110.08   0.00
345787.73   4132411.65   0.00
349238.71   4132229.16   0.00
351064.07   4130977.85   0.00
349329.09   4135961.26   0.00
348348.75   4133658.61   0.00
347873.64   4127082.87   0.00
352080.72   4127299.79   0.00
341013.65   4133593.62   0.00
350667.55   4135910.18   0.00
350076.34   4128208.17   0.00
343305.18   4130716.81   0.00
348005.86   4132751.23   0.00
347558.28   4127750.36   0.00
352783.09   4130459.10   0.00
350587.40   4129117.16   0.00
341546.08   4132616.65   0.00
347124.00   4128807.71   0.00
345263.20   4128014.96   0.00
347536.36   4129122.25   0.00
350372.74   4132478.68   0.00
348918.52   4132414.18   0.00
349400.31   4126605.00   0.00
346241.61   4126035.54   0.00
344314.77   4127183.61   0.00
344689.80   4128382.41   0.00
354041.48   4128708.83   0.00
344810.93   4136699.20   0.00
344874.83   4123983.71   0.00
350174.66   4129085.54   0.00
351366.05   4130201.44   0.00
348173.62   4127974.51   0.00
343881.57   4133352.24   0.00
343548.33   4128108.50   0.00
341361.35   4133182.10   0.00
344435.99   4127719.00   0.00
349885.75   4128289.56   0.00
351025.31   4132593.79   0.00
348080.61   4128076.14   0.00
354758.14   4131912.26   0.00
345973.75   4126055.08   0.00
344273.14   4135592.54   0.00
345729.41   4128322.44   0.00
348592.74   4124315.73   0.00
351412.31   4131444.00   0.00
347887.83   4133040.68   0.00
347151.73   4127620.96   0.00
348423.33   4127430.37   0.00
342414.12   4133111.42   0.00
346273.35   4129560.10   0.00
347995.03   4125652.34   0.00
343667.79   4133160.77   0.00
343550.39   4133044.56   0.00
346447.29   4128783.94   0.00
350139.45   4132550.92   0.00
350033.86   4126983.92   0.00
349141.89   4129954.37   0.00
346154.93   4137988.79   0.00
346977.66   4129861.22   0.00
346783.14   4128899.43   0.00
347623.73   4129272.34   0.00
346323.27   4126275.16   0.00
348631.17   4129194.44   0.00
353936.09   4131220.18   0.00
349154.58   4127302.67   0.00
352604.36   4130039.27   0.00
351516.52   4130930.72   0.00
343525.47   4135260.51   0.00
346968.40   4126951.79   0.00
343543.42   4137648.18   0.00
339016.38   4129828.64   0.00
350703.96   4133846.27   0.00
347170.71   4129299.80   0.00
355028.65   4136508.94   0.00
347258.20   4123676.22   0.00
354264.84   4129341.35   0.00
342722.04   4126214.10   0.00
344057.49   4124100.95   0.00
353018.91   4132380.58   0.00
350981.56   4131473.53   0.00
347630.99   4133324.05   0.00
344767.44   4125910.10   0.00
347203.11   4127550.53   0.00
346794.42   4120446.68   0.00
346853.62   4132890.36   0.00
349367.47   4133143.95   0.00
349890.52   4128943.03   0.00
355009.29   4126585.99   0.00
349088.25   4129757.79   0.00
349211.34   4127609.26   0.00
347653.09   4125685.96   0.00
348879.71   4131617.39   0.00
350409.23   4121890.63   0.00
354358.66   4134428.29   0.00
352015.90   4128973.93   0.00
347713.97   4132399.25   0.00
348738.02   4127743.82   0.00
344133.35   4126414.13   0.00
347203.83   4131118.00   0.00
350332.75   4130335.49   0.00
347394.80   4127835.27   0.00
353550.39   4128202.40   0.00
347061.10   4126313.39   0.00
351233.86   4131745.70   0.00
344409.78   4122990.77   0.00
349615.36   4124680.04   0.00
350379.92   4132844.25   0.00
345653.53   4131745.14   0.00
345021.67   4131036.37   0.00
351492.35   4127027.13   0.00
345284.44   4131343.85   0.00
349062.02   4129767.17   0.00
348866.74   4127761.43   0.00
346484.27   4124590.83   0.00
352595.19   4127606.97   0.00
354431.17   4131791.36   0.00
350906.28   4139461.67   0.00
347616.26   4128723.75   0.00
343149.40   4128526.61   0.00
348366.22   4134197.52   0.00
348331.39   4135581.73   0.00
351482.62   4130376.65   0.00
350657.35   4133761.89   0.00
349476.51   4127134.93   0.00
350667.52   4131671.63   0.00
347660.12   4130441.32   0.00
349037.24   4128535.04   0.00
348947.50   4135787.21   0.00
346473.82   4132202.85   0.00
348118.23   4130130.00   0.00
347229.63   4131976.27   0.00
349700.82   4127636.80   0.00
348429.03   4128628.43   0.00
351901.58   4126094.13   0.00
351663.49   4129710.53   0.00
345235.07   4130089.71   0.00
347192.62   4127891.06   0.00
345742.90   4126858.89   0.00
350168.53   4130327.22   0.00
351267.39   4122738.98   0.00
348955.89   4129670.65   0.00
352575.71   4132876.49   0.00
350750.54   4125252.11   0.00
352040.81   4130894.97   0.00
347951.52   4129806.77   0.00
350223.33   4129855.29   0.00
350244.14   4133602.36   0.00
351910.47   4130377.59   0.00
346265.00   4126098.97   0.00
344832.04   4130174.50   0.00
350840.58   4124486.17   0.00
348026.90   4130269.63   0.00
343917.40   4132332.10   0.00
349617.40   4131628.97   0.00
343098.68   4126104.14   0.00
349737.04   4129812.23   0.00
352142.91   4133507.74   0.00
346692.41   4127729.03   0.00
348643.29   4125921.82   0.00
354828.60   4133611.01   0.00
349443.23   4127278.70   0.00
345686.90   4136206.31   0.00
344301.88   4133010.27   0.00
345036.09   4130674.19   0.00
351928.39   4129039.23   0.00
352583.89   4130306.06   0.00
352486.70   4127584.85   0.00
347423.51   4133119.14   0.00
346458.34   4127745.38   0.00
350421.42   4127440.68   0.00
352042.25   4130206.34   0.00
345560.72   4129716.13   0.00
346753.33   4126007.00   0.00
357461.91   4130906.57   0.00
352676.57   4129238.97   0.00
350697.60   4126211.35   0.00
346919.91   4132294.93   0.00
349428.57   4127127.32   0.00
347502.10   4129470.14   0.00
349649.14   4132657.50   0.00
355753.61   4124391.78   0.00
342275.10   4126471.66   0.00
348901.74   4128519.51   0.00
345643.43   4126553.38   0.00
347833.01   4131913.51   0.00
346622.11   4127753.33   0.00
349292.38   4131515.79   0.00
345933.49   4128940.20   0.00
341929.16   4126461.30   0.00
346782.86   4134030.20   0.00
342846.14   4132326.22   0.00
352493.14   4135020.13   0.00
347533.59   4124251.27   0.00
345303.88   4130148.39   0.00
349220.77   4129224.18   0.00
348536.28   4133797.70   0.00
352559.38   4129718.12   0.00
347430.59   4133684.80   0.00
351309.95   4133354.63   0.00
341798.28   4124372.43   0.00
347642.91   4129854.40   0.00
342877.10   4126704.38   0.00
347781.46   4130361.93   0.00
347311.73   4130874.25   0.00
342405.23   4137498.53   0.00
350123.46   4132390.80   0.00
353346.01   4128893.12   0.00
343397.99   4127985.42   0.00
346669.03   4132879.51   0.00
344059.52   4124909.64   0.00
343685.22   4133624.24   0.00
349096.84   4135084.56   0.00
348683.17   4126277.16   0.00
349534.59   4131269.36   0.00
348733.07   4131032.28   0.00
348278.51   4127731.23   0.00
344325.68   4133426.47   0.00
346058.82   4129292.77   0.00
350961.15   4133718.40   0.00
345206.43   4134448.14   0.00
347225.96   4133398.72   0.00
346373.25   4129034.72   0.00
348195.11   4133365.02   0.00
347680.92   4133854.64   0.00
353873.21   4128726.99   0.00
350874.64   4132525.61   0.00
347215.02   4124749.90   0.00
350982.09   4131007.78   0.00
342017.63   4125931.06   0.00
344831.19   4132400.88   0.00
344098.94   4133927.67   0.00
341392.80   4131179.56   0.00
347240.13   4127066.33   0.00
341693.08   4133367.20   0.00
343000.29   4133506.88   0.00
345472.74   4128636.18   0.00
348212.93   4133708.44   0.00
355091.81   4131820.25   0.00
350223.86   4133319.81   0.00
353375.13   4132721.00   0.00
343242.69   4128422.76   0.00
352020.77   4127971.20   0.00
342767.90   4124982.47   0.00
353164.18   4124033.56   0.00
348019.01   4133367.38   0.00
340456.83   4133348.54   0.00
344712.85   4132702.90   0.00
347754.97   4132377.54   0.00
350788.02   4127532.88   0.00
353044.57   4131468.52   0.00
346420.83   4131286.44   0.00
347383.47   4129254.21   0.00
343406.63   4130922.58   0.00
350019.73   4126834.39   0.00
346618.28   4129513.45   0.00
345284.00   4124058.09   0.00
350465.14   4136937.77   0.00
349206.80   4127946.08   0.00
342776.47   4124436.58   0.00
346310.16   4123703.60   0.00
350759.27   4127441.52   0.00
349550.69   4125416.24   0.00
347979.62   4129529.39   0.00
347652.28   4126039.83   0.00
345397.09   4134996.77   0.00
351517.91   4133041.22   0.00
348157.97   4126922.77   0.00
345150.41   4127289.27   0.00
346520.04   4133419.16   0.00
345887.97   4129949.50   0.00
349422.37   4132091.38   0.00
348466.51   4130144.65   0.00
349890.37   4126232.14   0.00
343240.60   4123897.99   0.00
348982.68   4127618.50   0.00
352643.75   4134579.54   0.00
344586.88   4131612.26   0.00
350543.93   4131433.83   0.00
345690.14   4129160.62   0.00
340913.00   4132782.91   0.00
346754.79   4134379.09   0.00
349247.31   4124760.23   0.00
351694.09   4133313.86   0.00
354666.79   4130214.29   0.00
347436.68   4129158.11   0.00
343441.01   4132050.65   0.00
344075.24   4130063.59   0.00
345541.67   4129091.61   0.00
351939.72   4120975.06   0.00
344702.12   4128014.14   0.00
353299.31   4137454.28   0.00
346614.90   4131422.79   0.00
353064.49   4127412.11   0.00
343372.11   4127154.12   0.00
348175.98   4128454.60   0.00
350776.66   4126244.13   0.00
346354.07   4129078.08   0.00
351752.13   4133911.32   0.00
347813.50   4130191.88   0.00
347253.29   4132958.96   0.00
347305.38   4128257.74   0.00
346469.29   4125682.39   0.00
351617.51   4130464.24   0.00
347290.52   4131925.55   0.00
349256.68   4132863.77   0.00
344545.33   4133525.33   0.00
348964.47   4129840.41   0.00
340465.56   4131714.04   0.00
347548.35   4130672.68   0.00
349120.43   4133954.06   0.00
348697.50   4132534.55   0.00
348760.39   4131832.90   0.00
342481.74   4127660.96   0.00
343124.48   4128105.79   0.00
347419.83   4132695.71   0.00
345559.77   4132036.09   0.00
346310.43   4131347.09   0.00
346947.25   4126321.16   0.00
351189.33   4132885.43   0.00
347479.79   4137051.86   0.00
339743.95   4127910.73   0.00
346132.65   4125132.02   0.00
346602.50   4125993.09   0.00
345453.64   4131762.08   0.00
341962.10   4135586.80   0.00
347887.21   4125074.11   0.00
352887.43   4129271.77   0.00
349735.99   4130857.99   0.00
338805.76   4129835.53   0.00
347269.58   4131192.71   0.00
341412.99   4129065.76   0.00
344920.14   4124865.05   0.00
352435.79   4122630.95   0.00
345717.87   4129362.65   0.00
347854.90   4129843.38   0.00
342551.26   4127971.29   0.00
344816.61   4131191.20   0.00
349771.19   4129601.72   0.00
347272.22   4125764.32   0.00
349565.17   4126515.49   0.00
349426.55   4129212.57   0.00
348412.59   4125796.47   0.00
346380.30   4130301.86   0.00
349387.65   4129641.66   0.00
345026.73   4127430.12   0.00
352992.00   4133895.89   0.00
349326.57   4133761.56   0.00
345993.25   4131991.69   0.00
345586.86   4133622.45   0.00
343206.43   4125903.11   0.00
348336.25   4130173.53   0.00
346249.77   4134158.00   0.00
347222.65   4133612.28   0.00
353695.93   4137094.28   0.00
351959.94   4132344.87   0.00
345990.46   4121395.25   0.00
345296.61   4131309.15   0.00
351155.95   4125386.34   0.00
347107.98   4131170.20   0.00
344217.16   4134703.14   0.00
354635.72   4130328.71   0.00
341271.80   4132559.99   0.00
347649.43   4127444.64   0.00
354272.02   4126137.48   0.00
349056.05   4128234.62   0.00
346240.27   4128986.32   0.00
346471.13   4125473.10   0.00
350241.49   4129001.47   0.00
348521.11   4130131.27   0.00
338902.24   4137210.81   0.00
345748.82   4132155.26   0.00
348771.26   4128388.54   0.00
349462.70   4129376.04   0.00
345221.20   4128092.55   0.00
344185.15   4129532.24   0.00
348258.30   4138577.12   0.00
351411.74   4126466.05   0.00
345800.80   4135067.27   0.00
345390.50   4127141.97   0.00
349588.49   4126914.32   0.00
348313.67   4134115.92   0.00
349071.06   4132649.58   0.00
346526.38   4124080.17   0.00
350095.71   4133073.34   0.00
345822.47   4132928.26   0.00
344279.58   4130812.53   0.00
343621.87   4132139.72   0.00
349733.77   4129413.95   0.00
347160.96   4132551.17   0.00
348526.38   4129355.99   0.00
343082.34   4123105.17   0.00
352145.71   4131468.25   0.00
343362.45   4131191.62   0.00
349185.39   4127297.41   0.00
349908.26   4130394.61   0.00
351923.50   4132658.84   0.00
351327.92   4127440.72   0.00
350342.95   4127283.92   0.00
349525.27   4136871.45   0.00
349305.20   4125819.27   0.00
351792.79   4129089.02   0.00
348896.36   4133051.86   0.00
343663.57   4124758.36   0.00
348928.26   4130656.20   0.00
346414.07   4130042.32   0.00
345345.81   4126863.60   0.00
349233.24   4130264.95   0.00
341882.48   4130893.49   0.00
343952.65   4137102.75   0.00
349223.15   4132930.70   0.00
352938.59   4134143.12   0.00
349833.59   4129282.70   0.00
350609.53   4133695.74   0.00
347769.21   4127438.74   0.00
353018.26   4130372.05   0.00
339620.98   4132986.30   0.00
346524.31   4133854.22   0.00
348952.99   4128409.71   0.00
347787.70   4128829.44   0.00
351282.54   4126661.36   0.00
348990.63   4127420.64   0.00
347251.79   4124768.37   0.00
350104.57   4125983.93   0.00
344558.42   4132863.00   0.00
352451.29   4130125.22   0.00
344130.26   4135646.14   0.00
345886.74   4125956.36   0.00
347992.05   4130626.65   0.00
347229.42   4128488.25   0.00
347572.99   4128434.06   0.00
351767.85   4133611.16   0.00
346981.95   4133333.65   0.00
347828.70   4129149.64   0.00
348575.26   4129074.49   0.00
347461.35   4132165.63   0.00
346795.23   4129989.89   0.00
346638.37   4131429.92   0.00
349268.75   4130333.16   0.00
350597.07   4129259.41   0.00
344333.21   4126350.72   0.00
351557.16   4129028.80   0.00
346929.04   4131236.79   0.00
349191.63   4130334.01   0.00
345663.55   4131634.22   0.00
347388.21   4131074.35   0.00
356976.30   4126128.72   0.00
351404.64   4129341.35   0.00
347544.58   4129023.35   0.00
346544.65   4128935.32   0.00
346213.62   4130111.36   0.00
348178.40   4128929.16   0.00
345553.02   4127934.29   0.00
349416.84   4127797.30   0.00
346822.05   4131572.53   0.00
346609.63   4131299.00   0.00
346565.72   4128129.41   0.00
348943.87   4134364.74   0.00
342602.86   4127007.75   0.00
347669.71   4130914.30   0.00
352820.82   4124979.20   0.00
346750.65   4131376.97   0.00
353589.58   4132816.41   0.00
346198.02   4130733.91   0.00
348660.27   4125369.73   0.00
347974.09   4133514.39   0.00
346884.33   4135174.64   0.00
346871.58   4133186.58   0.00
346648.39   4134820.48   0.00
345168.62   4129508.18   0.00
349428.28   4132637.27   0.00
352700.78   4133347.34   0.00
353192.35   4125745.33   0.00
348291.07   4132311.81   0.00
348528.66   4132653.30   0.00
351774.70   4129908.19   0.00
342828.29   4135537.29   0.00
356560.12   4128382.04   0.00
348921.02   4131675.28   0.00
351977.25   4128785.36   0.00
346790.31   4125438.16   0.00
353074.89   4127486.71   0.00
350772.85   4129367.47   0.00
347788.95   4130809.45   0.00
342900.01   4132111.06   0.00
352556.35   4130066.81   0.00
350218.31   4131377.46   0.00
350557.76   4130264.10   0.00
344605.35   4124486.81   0.00
342650.20   4133626.34   0.00
348562.42   4132218.86   0.00
354876.60   4136932.51   0.00
352128.58   4128890.50   0.00
347567.56   4130349.43   0.00
342791.40   4132648.91   0.00
348604.51   4129567.13   0.00
351907.14   4127472.95   0.00
351633.88   4131589.78   0.00
346221.34   4127589.33   0.00
344109.48   4124313.21   0.00
343612.15   4127427.06   0.00
347119.83   4132137.48   0.00
347651.17   4125354.74   0.00
351102.53   4130892.12   0.00
345240.46   4128778.65   0.00
343520.44   4134633.10   0.00
345804.16   4134325.06   0.00
347589.94   4123119.05   0.00
347548.81   4131019.27   0.00
341796.57   4122759.16   0.00
348005.42   4131140.96   0.00
351693.11   4128674.88   0.00
345801.65   4132768.30   0.00
352627.09   4128904.41   0.00
351684.63   4124635.54   0.00
345536.05   4124788.45   0.00
350179.13   4132356.78   0.00
351854.53   4129877.17   0.00
343037.99   4130102.79   0.00
345189.27   4125749.84   0.00
345527.33   4130819.34   0.00
349971.79   4122574.61   0.00
347490.12   4134953.76   0.00
348725.49   4128626.24   0.00
345785.99   4129672.73   0.00
345656.31   4128950.82   0.00
351494.23   4127812.70   0.00
349932.16   4131364.06   0.00
349322.02   4132331.15   0.00
346560.91   4131309.72   0.00
350647.85   4128694.28   0.00
349550.25   4128832.02   0.00
344184.78   4124402.68   0.00
345378.51   4129159.13   0.00
347220.27   4128513.93   0.00
343549.27   4133253.00   0.00
354912.83   4136252.03   0.00
347824.84   4133420.82   0.00
346278.93   4127051.29   0.00
347378.61   4128926.47   0.00
347174.61   4131018.45   0.00
348736.79   4133590.19   0.00
345203.85   4122774.01   0.00
347182.55   4129147.13   0.00
353946.95   4127320.74   0.00
351252.23   4130025.57   0.00
346000.05   4131958.76   0.00
346734.88   4124751.27   0.00
347121.35   4130905.37   0.00
343669.07   4126365.57   0.00
346571.65   4129289.06   0.00
353471.45   4126442.13   0.00
347973.62   4131382.97   0.00
347977.08   4129682.96   0.00
349024.72   4125877.49   0.00
347506.30   4127118.94   0.00
342082.13   4127937.04   0.00
347708.45   4127405.03   0.00
349721.35   4128346.45   0.00
353194.45   4128274.40   0.00
345914.33   4136333.66   0.00
354428.97   4126126.42   0.00
348596.97   4133376.46   0.00
350983.97   4128259.35   0.00
350551.89   4127691.46   0.00
350018.73   4131330.34   0.00
348771.99   4127085.60   0.00
347026.77   4129667.26   0.00
347137.61   4130875.76   0.00
346449.34   4132423.70   0.00
347081.56   4125726.90   0.00
344697.22   4137296.90   0.00
345526.66   4132953.53   0.00
355129.55   4127926.87   0.00
348825.82   4132866.67   0.00
348503.64   4127057.82   0.00
349258.15   4132090.63   0.00
349302.36   4134104.18   0.00
345654.44   4129785.65   0.00
347395.10   4131336.42   0.00
348601.56   4130307.39   0.00
345077.34   4127847.43   0.00
344585.82   4128958.64   0.00
344795.68   4130385.94   0.00
348464.94   4132205.14   0.00
348831.79   4129218.81   0.00
347599.83   4122143.57   0.00
344885.31   4130354.87   0.00
351067.70   4127525.42   0.00
351693.19   4129217.17   0.00
343788.81   4132193.14   0.00
348749.90   4128799.30   0.00
349407.47   4124700.14   0.00
352833.00   4130065.06   0.00
341683.03   4130709.87   0.00
344064.60   4133375.81   0.00
347593.20   4131562.68   0.00
354505.10   4129692.87   0.00
354127.12   4131467.64   0.00
344805.93   4128772.02   0.00
345481.39   4134119.92   0.00
343513.69   4132725.57   0.00
341003.54   4131138.41   0.00
346695.08   4128768.21   0.00
348790.95   4126431.87   0.00
346086.81   4131022.68   0.00
348246.45   4129479.16   0.00
349765.01   4135447.15   0.00
346274.74   4128718.45   0.00
342853.81   4135538.36   0.00
342473.75   4129331.45   0.00
352043.73   4133727.28   0.00
348428.74   4131914.29   0.00
347546.87   4127447.72   0.00
352800.37   4128934.48   0.00
354946.15   4132277.47   0.00
350861.48   4135073.67   0.00
345793.97   4129294.44   0.00
343949.21   4128223.92   0.00
341106.17   4129911.29   0.00
345517.58   4128774.48   0.00
347203.40   4130905.61   0.00
345864.26   4129713.00   0.00
343207.13   4132294.30   0.00
342351.94   4125610.94   0.00
348207.60   4129627.75   0.00
351945.62   4123324.23   0.00
345656.01   4128528.87   0.00
346750.30   4131135.91   0.00
350874.15   4128184.27   0.00
346211.96   4129610.95   0.00
346931.02   4129582.69   0.00
343985.89   4130932.88   0.00
344799.82   4127101.65   0.00
350349.92   4132293.66   0.00
342863.80   4133831.54   0.00
347745.68   4127786.27   0.00
355083.51   4126993.36   0.00
351871.45   4126496.97   0.00
350136.75   4135477.24   0.00
353628.90   4126589.53   0.00
353561.19   4126949.69   0.00
355180.03   4128084.95   0.00
347904.62   4131687.34   0.00
345552.22   4134061.90   0.00
350205.70   4128642.82   0.00
346922.02   4133514.42   0.00
352280.31   4131930.72   0.00
347699.82   4133890.31   0.00
347521.67   4133669.14   0.00
351971.81   4128525.15   0.00
353267.36   4122922.99   0.00
348395.04   4131793.67   0.00
349953.91   4127511.81   0.00
348961.32   4124339.37   0.00
354245.54   4127464.30   0.00
344556.00   4128451.68   0.00
348056.66   4130836.13   0.00
349149.38   4129546.29   0.00
348075.96   4131183.17   0.00
352655.31   4132791.82   0.00
355785.34   4131150.91   0.00
345985.69   4130506.22   0.00
344685.94   4132248.33   0.00
341622.49   4128178.09   0.00
344407.44   4129731.63   0.00
345823.21   4128475.05   0.00
343543.41   4128983.59   0.00
353079.07   4126368.38   0.00
349149.54   4128156.85   0.00
350322.14   4124744.20   0.00
349347.79   4123948.79   0.00
349674.53   4125643.48   0.00
346123.24   4129900.10   0.00
349537.56   4127766.57   0.00
344798.67   4130374.88   0.00
353910.63   4134206.32   0.00
352693.83   4131931.65   0.00
347479.80   4132055.05   0.00
347190.16   4133032.43   0.00
348639.08   4130440.46   0.00
352391.93   4127731.48   0.00
344249.49   4130743.54   0.00
353951.71   4124925.21   0.00
347924.50   4133335.42   0.00
343207.15   4123321.76   0.00
342154.13   4131924.63   0.00
350574.92   4133059.83   0.00
347220.60   4127881.29   0.00
346033.14   4134170.29   0.00
349617.14   4132040.29   0.00
346264.80   4123537.73   0.00
349674.08   4131321.73   0.00
343900.36   4127965.77   0.00
351075.16   4135400.90   0.00
343159.78   4131362.35   0.00
349098.85   4128173.75   0.00
349620.88   4134338.62   0.00
351472.12   4129597.56   0.00
346068.94   4134132.24   0.00
348810.57   4127995.55   0.00
347544.06   4129589.38   0.00
352514.11   4133681.11   0.00
342470.16   4134113.57   0.00
349471.71   4129380.35   0.00
345707.83   4122902.92   0.00
352623.07   4130059.64   0.00
346107.26   4123762.83   0.00
354333.68   4134803.81   0.00
346260.90   4131641.23   0.00
344245.42   4129059.31   0.00
350920.44   4129132.65   0.00
348696.18   4126649.52   0.00
349990.84   4125657.73   0.00
347383.13   4129732.85   0.00
346288.63   4131221.87   0.00
346214.38   4135006.93   0.00
346176.03   4127416.93   0.00
352031.91   4133443.60   0.00
348731.33   4129480.69   0.00
344698.44   4133393.74   0.00
350866.91   4131443.90   0.00
349135.44   4128901.84   0.00
347389.84   4132110.54   0.00
351769.30   4126431.46   0.00
339126.35   4131069.52   0.00
345465.02   4124939.36   0.00
351566.54   4138729.05   0.00
338560.99   4129000.53   0.00
347557.55   4126481.15   0.00
349327.17   4133228.40   0.00
347971.63   4130406.00   0.00
346911.92   4127547.42   0.00
351217.53   4122025.40   0.00
345402.16   4129540.14   0.00
344600.45   4128492.54   0.00
345174.31   4124692.35   0.00
351883.05   4134215.46   0.00
343703.21   4129335.59   0.00
345989.86   4131185.46   0.00
355266.91   4127347.25   0.00
344146.69   4121484.68   0.00
345997.22   4132297.39   0.00
352569.58   4132859.98   0.00
352609.49   4125060.40   0.00
345218.03   4130683.41   0.00
355142.67   4132209.24   0.00
342665.90   4129225.29   0.00
347191.41   4131406.42   0.00
346077.29   4130479.83   0.00
349262.40   4134721.79   0.00
348149.32   4126710.78   0.00
346041.74   4136787.52   0.00
347082.10   4134708.03   0.00
348377.74   4128337.36   0.00
354412.99   4129484.37   0.00
351916.37   4128280.41   0.00
347990.25   4124111.16   0.00
351084.11   4133040.82   0.00
343463.80   4125070.39   0.00
341486.15   4132275.53   0.00
352627.53   4131556.94   0.00
348871.98   4125653.28   0.00
348362.75   4130244.29   0.00
349954.73   4128749.05   0.00
351509.52   4128190.19   0.00
347969.88   4134006.55   0.00
345584.39   4130004.48   0.00
347054.27   4122719.04   0.00
348680.31   4135030.55   0.00
345249.58   4134366.25   0.00
350916.64   4134864.22   0.00
352183.96   4127989.01   0.00
344634.23   4128173.52   0.00
348505.57   4126515.59   0.00
350002.15   4134057.10   0.00
346882.06   4130020.85   0.00
352397.16   4124555.98   0.00
347504.45   4125174.40   0.00
344329.04   4127399.76   0.00
354764.19   4128855.39   0.00
347149.39   4134576.79   0.00
345336.78   4129276.98   0.00
346600.65   4130700.53   0.00
346807.04   4125347.12   0.00
347789.81   4127550.95   0.00
344288.42   4138635.48   0.00
350650.71   4127712.81   0.00
349757.10   4129711.14   0.00
350203.30   4132318.47   0.00
345676.98   4128633.48   0.00
345469.49   4129765.38   0.00
349794.37   4133262.18   0.00
347443.04   4133002.55   0.00
349330.42   4132741.98   0.00
343249.70   4132030.71   0.00
347678.73   4128864.91   0.00
339796.01   4122449.41   0.00
350776.37   4137344.17   0.00
348602.17   4132813.30   0.00
350901.47   4127814.08   0.00
347867.78   4131508.06   0.00
347292.17   4133846.41   0.00
354381.66   4128121.89   0.00
343166.33   4127020.04   0.00
344932.42   4130438.84   0.00
350908.88   4136479.04   0.00
349524.48   4126594.63   0.00
351252.60   4123919.46   0.00
349898.55   4132575.29   0.00
347277.80   4134746.42   0.00
346684.30   4130922.53   0.00
347321.36   4128185.02   0.00
352418.88   4130944.97   0.00
345737.26   4128727.63   0.00
343414.73   4131562.41   0.00
352469.06   4130235.60   0.00
352549.99   4132941.36   0.00
343003.61   4123626.95   0.00
348402.65   4131907.61   0.00
350710.52   4125845.26   0.00
346490.49   4129763.35   0.00
346734.68   4125203.91   0.00
346810.11   4133640.14   0.00
348028.78   4131038.73   0.00
345167.34   4131204.32   0.00
348928.39   4130666.19   0.00
345635.55   4133880.61   0.00
354505.52   4127542.80   0.00
346470.53   4129079.34   0.00
345345.75   4126833.89   0.00
344729.91   4135411.11   0.00
341909.79   4131389.16   0.00
343516.63   4125586.63   0.00
345210.34   4121886.86   0.00
348401.07   4132779.19   0.00
350204.06   4134345.10   0.00
349371.44   4129100.23   0.00
348435.23   4129472.42   0.00
353825.77   4127053.28   0.00
348776.33   4131913.36   0.00
348437.79   4133249.64   0.00
346512.54   4134055.00   0.00
344255.90   4129093.34   0.00
349715.93   4128957.38   0.00
352205.75   4127756.14   0.00
347417.48   4127516.33   0.00
349216.67   4132605.14   0.00
346939.59   4130940.04   0.00
352340.93   4125482.20   0.00
350146.60   4131011.32   0.00
347572.39   4133081.30   0.00
347974.13   4129941.58   0.00
349509.23   4124966.87   0.00
347443.25   4132962.15   0.00
339600.24   4130018.73   0.00
348911.01   4128505.92   0.00
345676.87   4129514.65   0.00
349796.10   4124097.74   0.00
348696.08   4128807.42   0.00
353229.73   4129508.31   0.00
352228.42   4132841.50   0.00
346032.93   4126763.03   0.00
341613.95   4132431.57   0.00
348043.59   4131132.63   0.00
349892.71   4129497.37   0.00
348520.98   4131413.26   0.00
345437.18   4132168.94   0.00
346639.17   4134439.09   0.00
352147.00   4130657.17   0.00
352498.61   4130053.20   0.00
344941.97   4126832.18   0.00
347513.05   4129903.50   0.00
346706.60   4136920.37   0.00
347745.86   4131042.56   0.00
345035.28   4126482.84   0.00
343142.18   4126411.13   0.00
353148.54   4130799.28   0.00
350919.32   4129272.72   0.00
345988.65   4127294.60   0.00
345908.06   4132479.37   0.00
348873.41   4131569.41   0.00
346386.24   4132717.05   0.00
341966.25   4134884.10   0.00
346434.23   4128510.77   0.00
354589.05   4130982.81   0.00
348665.18   4128629.80   0.00
353826.45   4125605.08   0.00
345800.63   4128040.96   0.00
347620.96   4129107.29   0.00
344516.67   4132078.92   0.00
353020.67   4128568.02   0.00
352131.75   4125174.43   0.00
346383.33   4128157.62   0.00
348726.32   4125679.94   0.00
351837.18   4136255.74   0.00
347070.02   4129002.24   0.00
339690.96   4126761.14   0.00
343697.43   4129903.08   0.00
349605.35   4129131.25   0.00
346228.98   4132450.18   0.00
346807.05   4125586.95   0.00
348789.87   4132480.65   0.00
347885.97   4130823.11   0.00
351904.50   4130666.45   0.00
350679.84   4135251.36   0.00
347710.77   4130587.11   0.00
346898.79   4122209.46   0.00
351208.81   4132688.29   0.00
349381.32   4132352.55   0.00
351084.67   4132531.18   0.00
350402.43   4130399.65   0.00
351927.61   4134748.23   0.00
341546.25   4132831.45   0.00
344756.29   4133036.56   0.00
349390.62   4132083.03   0.00
354327.98   4131527.43   0.00
347227.14   4128519.56   0.00
347142.11   4131145.83   0.00
346112.02   4124316.28   0.00
343104.12   4131842.65   0.00
346584.53   4131757.97   0.00
350581.98   4127106.85   0.00
349887.54   4123516.64   0.00
345054.28   4130856.20   0.00
346439.93   4137098.05   0.00
343819.96   4132302.99   0.00
351129.18   4130573.16   0.00
352835.66   4129706.46   0.00
349090.21   4131076.34   0.00
349875.75   4133486.93   0.00
350890.48   4130722.97   0.00
347939.40   4132433.72   0.00
352244.80   4128399.64   0.00
347859.59   4137656.53   0.00
352752.57   4136247.54   0.00
342990.35   4123838.71   0.00
341828.23   4134856.52   0.00
347999.69   4126721.20   0.00
345734.52   4124882.10   0.00
344237.15   4125221.97   0.00
344914.00   4127278.52   0.00
343081.61   4133904.89   0.00
343586.06   4127962.51   0.00
344443.77   4126773.12   0.00
351711.96   4127216.48   0.00
346435.18   4123575.60   0.00
351320.93   4124750.86   0.00
347612.56   4131604.52   0.00
346970.69   4133158.88   0.00
350112.90   4127508.75   0.00
349349.28   4133443.16   0.00
343725.03   4135732.40   0.00
349914.61   4125984.04   0.00
350300.49   4134969.37   0.00
350804.76   4131699.08   0.00
351072.25   4133998.85   0.00
345335.94   4128901.00   0.00
344530.37   4129642.10   0.00
346110.90   4134946.56   0.00
349684.63   4130584.66   0.00
348316.70   4130944.78   0.00
352031.88   4133087.33   0.00
349681.20   4127294.57   0.00
344954.45   4129274.40   0.00
348090.94   4125715.34   0.00
354058.00   4122466.18   0.00
346647.84   4131267.02   0.00
342208.52   4131804.72   0.00
351281.47   4130243.92   0.00
349109.01   4135525.12   0.00
346159.06   4123676.89   0.00
351245.41   4131232.88   0.00
345413.34   4125734.34   0.00
348066.00   4129815.47   0.00
343777.46   4133116.83   0.00
344299.36   4129143.15   0.00
346419.67   4126500.78   0.00
348369.35   4133646.23   0.00
349561.15   4131658.60   0.00
344522.42   4129844.62   0.00
348114.78   4131926.50   0.00
352476.75   4124270.42   0.00
348840.41   4130560.83   0.00
348145.90   4130932.60   0.00
349064.30   4130520.70   0.00
349481.32   4130006.52   0.00
346108.72   4128727.12   0.00
347793.75   4131671.74   0.00
351791.88   4127750.81   0.00
347152.00   4131192.73   0.00
344903.50   4124721.13   0.00
349617.42   4129500.12   0.00
351028.73   4131789.15   0.00
346658.13   4131992.73   0.00
344189.78   4131239.52   0.00
350621.50   4120893.24   0.00
350130.89   4132990.93   0.00
344333.33   4134873.98   0.00
347456.09   4134223.75   0.00
349786.25   4123641.35   0.00
345698.69   4133510.60   0.00
350090.13   4130917.03   0.00
345745.90   4129038.73   0.00
344513.75   4129011.37   0.00
349119.66   4126879.96   0.00
344230.24   4130633.06   0.00
349115.22   4129562.34   0.00
349284.39   4129904.46   0.00
342464.07   4136496.98   0.00
352879.80   4127940.44   0.00
350595.15   4122533.39   0.00
352504.21   4130741.00   0.00
353063.92   4126415.62   0.00
347838.06   4131034.29   0.00
343235.56   4126047.02   0.00
343085.99   4126631.75   0.00
351557.96   4126718.90   0.00
347082.69   4128405.09   0.00
346497.92   4137031.90   0.00
346474.69   4134487.26   0.00
349646.84   4130252.21   0.00
350780.62   4133035.12   0.00
346796.20   4128287.70   0.00
349562.15   4132313.41   0.00
346858.85   4132859.38   0.00
344435.42   4130115.98   0.00
349958.55   4127411.66   0.00
349290.14   4132221.81   0.00
345027.04   4129072.50   0.00
349700.33   4132476.22   0.00
349554.02   4127944.18   0.00
353479.12   4129544.45   0.00
341664.49   4129180.12   0.00
345833.31   4130272.49   0.00
345194.71   4126486.06   0.00
344643.19   4128577.14   0.00
347126.55   4131868.55   0.00
343359.66   4136396.96   0.00
347271.46   4126925.85   0.00
343394.55   4131515.16   0.00
348495.57   4125692.48   0.00
344735.15   4128557.30   0.00
343037.22   4128446.01   0.00
343296.26   4128167.85   0.00
352502.30   4134942.45   0.00
350582.90   4128779.74   0.00
348039.90   4128985.33   0.00
344737.86   4129192.02   0.00
343993.25   4132294.20   0.00
349165.78   4131371.76   0.00
346098.33   4128717.30   0.00
345590.44   4130377.91   0.00
346765.99   4125201.35   0.00
348675.10   4130431.02   0.00
350455.32   4131288.27   0.00
349487.56   4129310.99   0.00
348239.83   4132407.17   0.00
346117.06   4129642.74   0.00
348760.57   4128362.41   0.00
352299.62   4129095.44   0.00
348165.90   4130868.17   0.00
348748.91   4138281.93   0.00
346122.06   4124063.38   0.00
349325.98   4132206.42   0.00
347949.03   4130280.85   0.00
343147.18   4124236.74   0.00
346297.91   4134753.50   0.00
343875.10   4126876.48   0.00
345283.97   4123831.65   0.00
351430.38   4130696.67   0.00
352942.06   4130858.51   0.00
352729.17   4133773.42   0.00
347749.94   4135203.30   0.00
347898.15   4134673.35   0.00
349720.60   4130014.95   0.00
355818.58   4130554.56   0.00
349853.94   4130829.43   0.00
346736.79   4122254.34   0.00
348210.72   4126793.18   0.00
342562.26   4130056.16   0.00
348242.48   4130485.86   0.00
349753.78   4132029.19   0.00
349696.45   4121893.91   0.00
346614.01   4132489.13   0.00
346267.57   4129390.74   0.00
354049.94   4129331.58   0.00
351694.73   4127737.51   0.00
351463.41   4127190.66   0.00
349780.93   4132958.41   0.00
352884.48   4133814.46   0.00
349347.53   4126085.55   0.00
348229.12   4126509.74   0.00
348263.50   4123018.68   0.00
352079.11   4128458.79   0.00
346074.29   4127622.29   0.00
348882.66   4126289.72   0.00
345600.19   4130331.52   0.00
347144.14   4129338.33   0.00
344313.41   4129745.71   0.00
344122.44   4127566.26   0.00
355416.04   4128355.09   0.00
349591.03   4133931.76   0.00
351103.24   4124591.81   0.00
354960.20   4134464.10   0.00
347208.92   4129003.70   0.00
348700.94   4130745.83   0.00
349844.87   4124070.40   0.00
351158.10   4132176.15   0.00
345696.58   4132577.56   0.00
351100.21   4132900.19   0.00
340985.74   4133112.35   0.00
352931.36   4130385.70   0.00
350967.36   4129167.56   0.00
349467.51   4129484.27   0.00
344995.15   4131823.69   0.00
348998.28   4134943.40   0.00
345883.97   4128415.68   0.00
344860.51   4132966.90   0.00
351524.27   4135797.05   0.00
349340.47   4127557.36   0.00
343245.65   4130273.02   0.00
351719.54   4121749.84   0.00
349075.63   4132172.73   0.00
346353.01   4126745.38   0.00
351751.80   4134918.16   0.00
347049.29   4134009.33   0.00
339253.86   4132697.10   0.00
351049.40   4134113.65   0.00
348764.22   4130395.62   0.00
346330.32   4136217.21   0.00
343920.07   4125291.91   0.00
345413.50   4129521.20   0.00
345692.98   4132442.84   0.00
342310.18   4125384.50   0.00
348644.23   4128818.52   0.00
351358.88   4131354.66   0.00
348967.50   4126565.64   0.00
350237.94   4136983.65   0.00
345523.89   4127757.35   0.00
343093.72   4133857.24   0.00
345863.87   4127196.10   0.00
349028.03   4133584.73   0.00
350322.96   4129207.27   0.00
345894.19   4130240.22   0.00
345513.75   4131696.30   0.00
347763.09   4130448.40   0.00
348455.10   4131218.91   0.00
354819.28   4129046.33   0.00
352656.24   4132201.01   0.00
349801.07   4133493.49   0.00
347168.88   4131282.87   0.00
352248.64   4127619.52   0.00
353506.47   4134490.95   0.00
352372.18   4132055.72   0.00
349266.82   4128647.88   0.00
345789.79   4135306.69   0.00
348387.10   4127036.89   0.00
347646.38   4130733.51   0.00
349860.49   4127143.85   0.00
343393.81   4124027.65   0.00
347965.15   4129677.55   0.00
343071.88   4127279.60   0.00
343846.80   4130632.97   0.00
347839.25   4133729.84   0.00
347199.43   4137893.86   0.00
352162.63   4125251.91   0.00
349268.56   4120769.78   0.00
348816.46   4133754.22   0.00
343821.65   4128161.63   0.00
344469.06   4128927.61   0.00
346727.20   4130809.87   0.00
347770.84   4128728.21   0.00
352626.06   4129326.63   0.00
349207.21   4120692.24   0.00
349291.50   4131191.54   0.00
350495.12   4132502.37   0.00
351419.59   4127813.94   0.00
347224.10   4129999.78   0.00
345707.24   4129343.45   0.00
342617.26   4125463.95   0.00
354727.27   4132582.80   0.00
351769.02   4135491.50   0.00
343907.47   4125479.38   0.00
346430.07   4129791.85   0.00
346459.89   4133309.99   0.00
349444.08   4129944.43   0.00
356724.81   4131987.16   0.00
348458.56   4126362.17   0.00
351245.87   4125966.12   0.00
348939.14   4125470.58   0.00
342644.97   4136636.60   0.00
348554.84   4130153.80   0.00
349694.55   4134835.05   0.00
351795.79   4131747.05   0.00
352614.55   4135197.28   0.00
347527.74   4129767.64   0.00
349224.34   4131344.53   0.00
347730.35   4128628.96   0.00
347824.79   4126917.36   0.00
345341.39   4135523.06   0.00
345864.10   4132655.09   0.00
345158.90   4128691.53   0.00
349739.89   4131731.97   0.00
349304.06   4132966.98   0.00
347535.69   4127507.48   0.00
351533.99   4130649.35   0.00
348010.03   4130099.84   0.00
349429.02   4125073.68   0.00
345482.56   4134944.92   0.00
348625.77   4132347.96   0.00
347285.05   4134714.59   0.00
343215.52   4132202.99   0.00
347550.40   4131053.18   0.00
348703.56   4132870.40   0.00
348873.62   4129501.42   0.00
345563.25   4137053.07   0.00
351447.63   4125271.37   0.00
340892.77   4125985.79   0.00
352274.14   4131100.42   0.00
344200.74   4130408.29   0.00
345676.56   4132711.23   0.00
341395.81   4127235.68   0.00
350476.52   4134575.32   0.00
346134.69   4127274.30   0.00
350272.24   4122096.82   0.00
344740.45   4133151.13   0.00
344552.36   4122798.15   0.00
346356.88   4130269.61   0.00
354587.65   4129606.89   0.00
354044.62   4134796.58   0.00
350031.25   4127919.51   0.00
350767.83   4131974.04   0.00
344994.99   4128504.85   0.00
350568.20   4125590.62   0.00
346848.38   4129060.86   0.00
347158.82   4136704.94   0.00
349602.18   4131171.62   0.00
346159.05   4133877.06   0.00
344573.51   4131099.56   0.00
349390.00   4133458.47   0.00
346713.00   4135856.87   0.00
348265.18   4126077.41   0.00
339171.24   4126250.74   0.00
345252.60   4138045.66   0.00
351576.06   4128467.50   0.00
351906.43   4131421.37   0.00
354411.14   4135011.54   0.00
352514.98   4130324.64   0.00
342119.85   4133783.86   0.00
344338.88   4128586.03   0.00
345569.56   4131656.17   0.00
344093.23   4127870.63   0.00
342212.20   4126159.11   0.00
347914.10   4127544.18   0.00
345097.55   4126427.69   0.00
340078.24   4133003.89   0.00
344451.63   4122548.49   0.00
346395.81   4132076.68   0.00
345437.10   4132902.62   0.00
347910.87   4134125.89   0.00
351512.84   4131150.67   0.00
348446.54   4130228.35   0.00
344033.68   4127183.68   0.00
344682.07   4134566.65   0.00
353343.72   4130626.17   0.00
344906.56   4129996.99   0.00
351748.38   4134416.92   0.00
344579.42   4132324.28   0.00
339113.33   4136992.66   0.00
340599.19   4126976.01   0.00
346971.58   4127082.59   0.00
351708.33   4129003.01   0.00
351576.46   4127190.19   0.00
355467.85   4134371.79   0.00
347765.80   4137001.37   0.00
348001.37   4129848.28   0.00
349395.97   4135740.19   0.00
344880.41   4128895.07   0.00
346020.51   4129903.51   0.00
344101.97   4131309.32   0.00
346189.09   4134801.63   0.00
348900.26   4134295.55   0.00
349174.73   4137004.26   0.00
351967.82   4131204.67   0.00
345803.35   4125704.39   0.00
346281.62   4131238.12   0.00
347357.11   4127649.16   0.00
348441.45   4132643.36   0.00
355572.46   4128207.98   0.00
349251.65   4137838.60   0.00
344305.27   4129637.37   0.00
350801.27   4129803.31   0.00
342538.31   4128503.40   0.00
347063.03   4129880.07   0.00
346148.18   4123496.17   0.00
352794.45   4134049.85   0.00
344426.53   4129296.48   0.00
342620.09   4130736.32   0.00
348515.40   4130598.35   0.00
347526.99   4125994.69   0.00
347900.56   4130743.10   0.00
349971.91   4129982.86   0.00
349388.56   4131303.20   0.00
349618.89   4126766.93   0.00
347035.02   4130316.04   0.00
350801.36   4130472.39   0.00
347841.29   4127990.68   0.00
352956.46   4130575.92   0.00
356580.64   4123193.64   0.00
348580.24   4125257.53   0.00
347136.16   4128104.28   0.00
346180.80   4130324.34   0.00
356157.21   4122524.82   0.00
341474.95   4130386.98   0.00
349094.12   4132778.18   0.00
352159.54   4133275.82   0.00
348443.72   4130295.55   0.00
352042.70   4127913.05   0.00
348725.70   4129040.78   0.00
351459.77   4129279.30   0.00
341232.87   4125301.28   0.00
348792.85   4132048.62   0.00
349439.18   4134408.56   0.00
348374.35   4134900.11   0.00
340300.14   4130767.13   0.00
345668.32   4122804.58   0.00
352285.96   4125957.78   0.00
349165.72   4122602.03   0.00
347634.52   4130692.18   0.00
350500.92   4131088.57   0.00
347978.17   4128422.84   0.00
346039.67   4129086.69   0.00
342773.38   4131151.80   0.00
353808.53   4130530.50   0.00
348014.88   4131254.85   0.00
350222.56   4137188.86   0.00
356298.31   4129508.94   0.00
346301.12   4131818.60   0.00
351050.27   4127320.74   0.00
349461.46   4133728.28   0.00
352955.73   4124586.56   0.00
350826.64   4133521.50   0.00
350453.18   4128680.09   0.00
350776.75   4132724.59   0.00
348123.04   4127059.01   0.00
345367.42   4127074.65   0.00
349618.32   4133078.59   0.00
345915.47   4132719.48   0.00
342943.17   4124246.54   0.00
346307.72   4128870.37   0.00
350239.93   4127667.46   0.00
348567.15   4132726.02   0.00
356309.05   4130255.70   0.00
346909.55   4125314.24   0.00
350271.53   4134471.83   0.00
352989.34   4122721.23   0.00
351917.57   4135733.30   0.00
342785.49   4127382.16   0.00
343988.04   4126628.95   0.00
353784.31   4129877.47   0.00
348597.23   4129522.96   0.00
352115.22   4124877.06   0.00
347134.01   4121711.06   0.00
352804.98   4129050.02   0.00
342637.61   4130779.59   0.00
350970.51   4128041.21   0.00
344593.49   4128913.43   0.00
347034.80   4130329.88   0.00
347029.06   4130181.08   0.00
345642.08   4134816.21   0.00
345620.16   4126092.79   0.00
344743.12   4128267.90   0.00
343867.43   4125906.03   0.00
351583.22   4128709.02   0.00
350547.16   4131399.35   0.00
344778.69   4133098.49   0.00
343581.93   4126006.63   0.00
342042.11   4130223.45   0.00
349420.92   4126972.68   0.00
348761.25   4131149.65   0.00
347870.29   4132402.43   0.00
346161.37   4129931.01   0.00
350525.80   4131482.47   0.00
347420.11   4130648.77   0.00
346599.43   4131506.81   0.00
344927.20   4130364.14   0.00
352061.49   4123904.23   0.00
349247.36   4126639.77   0.00
346268.35   4127553.45   0.00
355884.74   4131505.28   0.00
348096.84   4129448.05   0.00
349026.63   4131403.43   0.00
353925.27   4138758.02   0.00
346515.13   4131265.25   0.00
347280.14   4125758.01   0.00
345833.63   4127269.69   0.00
348298.40   4135218.04   0.00
347501.88   4126509.74   0.00
348039.08   4131374.47   0.00
344530.65   4131810.85   0.00
348075.04   4133590.27   0.00
348182.71   4137372.65   0.00
351021.21   4128848.59   0.00
354198.59   4133884.68   0.00
347433.13   4130606.13   0.00
345334.93   4132386.70   0.00
343239.83   4126983.06   0.00
344800.82   4125868.82   0.00
345540.90   4124227.22   0.00
346695.85   4125248.57   0.00
347848.48   4124334.36   0.00
343279.91   4127417.51   0.00
347961.87   4128818.74   0.00
350613.39   4129159.02   0.00
346719.52   4129612.68   0.00
349448.55   4130232.10   0.00
348475.58   4131259.43   0.00
344225.84   4129416.72   0.00
349494.45   4131047.39   0.00
347412.21   4132172.06   0.00
349079.14   4126273.35   0.00
345732.20   4137559.24   0.00
350107.55   4129161.79   0.00
353418.80   4129397.23   0.00
350727.07   4125694.98   0.00
347176.10   4130523.53   0.00
352132.94   4133467.94   0.00
346906.27   4124726.88   0.00
347085.82   4130274.63   0.00
346441.16   4131517.59   0.00
347307.29   4129788.50   0.00
343787.68   4127591.74   0.00
347163.64   4133602.32   0.00
345106.13   4130012.80   0.00
350197.74   4136374.27   0.00
345779.47   4130379.11   0.00
346521.91   4133214.14   0.00
345628.74   4131249.13   0.00
345104.42   4126976.44   0.00
348760.32   4127652.68   0.00
347134.87   4125675.57   0.00
346841.51   4129297.99   0.00
340331.03   4121721.56   0.00
347140.32   4135415.37   0.00
347092.93   4129055.94   0.00
351715.41   4133453.13   0.00
346383.31   4128881.73   0.00
349181.23   4130248.12   0.00
349172.58   4134777.36   0.00
350493.24   4134571.33   0.00
348396.84   4129256.91   0.00
347083.64   4130215.47   0.00
345530.03   4129822.90   0.00
353098.16   4130085.65   0.00
344873.10   4132185.98   0.00
344391.93   4124236.42   0.00
348577.21   4135495.96   0.00
354195.36   4130532.72   0.00
342734.48   4128640.18   0.00
346333.46   4126520.91   0.00
345439.20   4133548.55   0.00
350010.71   4128989.40   0.00
344083.02   4133858.92   0.00
352639.74   4125736.17   0.00
344915.36   4124912.89   0.00
346592.12   4126623.81   0.00
348735.11   4130588.33   0.00
350872.03   4128980.08   0.00
345149.00   4123351.78   0.00
349084.53   4126841.41   0.00
345763.52   4132583.14   0.00
350170.80   4128260.84   0.00
345814.59   4134906.00   0.00
350590.95   4132997.93   0.00
344078.65   4126852.89   0.00
345008.18   4133004.36   0.00
348352.17   4132242.13   0.00
346095.55   4125419.18   0.00
348743.93   4135954.37   0.00
339839.91   4131318.68   0.00
343375.78   4129210.37   0.00
340052.51   4131852.72   0.00
350307.44   4131954.98   0.00
351375.50   4131001.59   0.00
348643.20   4126958.20   0.00
348920.11   4131094.04   0.00
349488.63   4130773.64   0.00
346422.40   4130139.43   0.00
351682.38   4125628.09   0.00
348562.42   4137350.45   0.00
349825.82   4133606.65   0.00
342108.40   4132626.35   0.00
353358.08   4123697.75   0.00
347008.92   4137986.93   0.00
350102.67   4128044.84   0.00
344826.63   4127789.15   0.00
344343.45   4125527.96   0.00
348502.97   4132571.23   0.00
347528.68   4127901.31   0.00
352160.60   4130204.73   0.00
342279.68   4128340.10   0.00
343271.73   4132969.14   0.00
353792.84   4130247.26   0.00
348333.90   4128223.59   0.00
349418.19   4132929.34   0.00
345776.34   4128824.14   0.00
342857.60   4127324.76   0.00
347760.72   4121303.83   0.00
346434.71   4127500.22   0.00
347879.94   4130148.24   0.00
350452.08   4127313.44   0.00
351809.69   4129146.77   0.00
344911.21   4122110.18   0.00
347010.89   4136576.92   0.00
354685.41   4131190.17   0.00
346170.10   4132459.19   0.00
347710.38   4132531.37   0.00
347652.44   4127164.49   0.00
346673.33   4128325.68   0.00
349490.65   4129525.65   0.00
347396.77   4128725.80   0.00
347285.69   4131738.70   0.00
348557.75   4138544.19   0.00
342893.61   4136430.16   0.00
345159.74   4127315.01   0.00
347670.20   4129833.15   0.00
353744.76   4131049.59   0.00
349611.45   4131406.30   0.00
352546.97   4128302.97   0.00
347730.66   4127883.87   0.00
347362.87   4132532.31   0.00
348677.42   4127764.04   0.00
346297.63   4125916.69   0.00
350949.41   4131432.85   0.00
346876.85   4132450.62   0.00
346297.88   4130544.50   0.00
346789.22   4126753.71   0.00
352017.75   4133941.91   0.00
348827.57   4128439.39   0.00
344072.86   4125587.69   0.00
352804.58   4132526.11   0.00
346027.77   4133321.91   0.00
350988.72   4130959.51   0.00
352032.90   4126964.17   0.00
348238.38   4137746.24   0.00
349023.59   4126643.62   0.00
346852.30   4130733.33   0.00
349732.22   4127532.36   0.00
345315.76   4135886.23   0.00
347344.10   4130230.99   0.00
347177.86   4127757.38   0.00
346090.36   4123964.35   0.00
348905.58   4126588.36   0.00
346772.85   4126856.73   0.00
347368.81   4127372.24   0.00
351360.38   4129746.65   0.00
353173.26   4130910.78   0.00
345437.41   4135445.67   0.00
350363.99   4129315.97   0.00
348169.53   4127488.05   0.00
346418.17   4131138.12   0.00
349249.84   4128604.47   0.00
347033.13   4136086.23   0.00
349306.75   4129961.16   0.00
347967.95   4133054.92   0.00
348668.93   4129612.82   0.00
340522.49   4129599.64   0.00
344458.18   4128112.37   0.00
346279.29   4127402.93   0.00
347175.48   4130365.02   0.00
348222.16   4128228.37   0.00
352758.15   4132128.52   0.00
349984.39   4129042.88   0.00
349122.00   4126204.76   0.00
341978.60   4127860.13   0.00
351045.34   4123563.34   0.00
347821.97   4128155.17   0.00
338080.51   4129340.22   0.00
348499.28   4134809.63   0.00
346783.05   4132727.19   0.00
353294.33   4130824.43   0.00
346014.31   4130336.50   0.00
342433.58   4132866.51   0.00
348643.71   4135347.34   0.00
348866.01   4126751.72   0.00
344951.89   4131413.22   0.00
343831.68   4125108.86   0.00
350551.20   4129657.32   0.00
346208.55   4127196.98   0.00
350239.56   4134992.66   0.00
346840.20   4127570.93   0.00
353952.14   4128559.93   0.00
347894.88   4124923.25   0.00
344280.69   4132339.15   0.00
348958.96   4127362.76   0.00
345772.47   4132648.05   0.00
353826.23   4127933.72   0.00
350310.62   4128941.92   0.00
345972.55   4125461.64   0.00
348382.34   4124561.90   0.00
346337.92   4131568.31   0.00
348131.84   4128779.41   0.00
343005.07   4126019.65   0.00
349813.81   4132485.41   0.00
345114.63   4131911.96   0.00
343937.51   4132362.41   0.00
351700.95   4124817.26   0.00
351961.48   4133701.31   0.00
347801.23   4124336.43   0.00
348330.53   4125288.70   0.00
357007.27   4131313.14   0.00
352355.39   4132758.83   0.00
344527.36   4131165.97   0.00
345729.05   4131719.06   0.00
347579.11   4135392.05   0.00
345289.05   4128544.69   0.00
349199.48   4134298.89   0.00
344676.11   4128436.57   0.00
346888.45   4128646.46   0.00
347464.03   4131211.21   0.00
352665.14   4128500.64   0.00
349342.07   4130217.70   0.00
346743.92   4132043.36   0.00
350932.57   4131013.23   0.00
344562.92   4125181.58   0.00
345747.81   4129942.15   0.00
347684.27   4127158.15   0.00
352060.18   4130264.23   0.00
349778.23   4129141.65   0.00
345245.30   4127418.86   0.00
344496.55   4124077.93   0.00
346465.15   4129672.36   0.00
350209.22   4134007.15   0.00
347538.93   4124902.41   0.00
350097.77   4127483.92   0.00
348305.66   4134240.48   0.00
348356.52   4125605.29   0.00
348948.54   4134039.83   0.00
352513.14   4128373.44   0.00
350116.89   4131769.82   0.00
338479.97   4122182.66   0.00
353282.99   4138208.24   0.00
346730.63   4124166.95   0.00
344570.45   4137802.38   0.00
348857.10   4127136.19   0.00
347768.75   4126952.70   0.00
347766.45   4128453.20   0.00
346569.98   4124748.21   0.00
346053.61   4130311.76   0.00
344542.96   4127746.82   0.00
347979.34   4127079.50   0.00
345511.10   4134973.28   0.00
349536.05   4135318.50   0.00
343866.34   4130969.90   0.00
353439.06   4129519.38   0.00
343456.04   4133929.33   0.00
349275.30   4127987.07   0.00
350399.11   4127586.10   0.00
353105.95   4130347.62   0.00
346999.45   4127575.00   0.00
351184.02   4131093.30   0.00
346114.51   4129965.40   0.00
352614.07   4129649.99   0.00
344623.67   4124556.82   0.00
348421.88   4128834.44   0.00
349724.77   4132851.38   0.00
341367.76   4133403.86   0.00
350513.80   4134971.20   0.00
347280.35   4131909.57   0.00
342671.00   4127086.76   0.00
348569.77   4131473.43   0.00
348393.65   4133150.29   0.00
350807.17   4133891.70   0.00
346367.88   4127677.51   0.00
346699.51   4132169.89   0.00
346685.07   4132614.98   0.00
344949.11   4123734.58   0.00
342922.89   4125920.84   0.00
352005.93   4128389.42   0.00
353138.34   4130710.64   0.00
348992.79   4134434.49   0.00
349607.20   4133307.10   0.00
348500.49   4125676.29   0.00
344938.17   4134914.93   0.00
347547.80   4131575.38   0.00
350995.27   4128334.19   0.00
353906.31   4127805.93   0.00
350182.85   4123569.71   0.00
345470.97   4128574.83   0.00
347469.23   4137156.98   0.00
349226.69   4129108.01   0.00
346897.96   4131384.15   0.00
345809.10   4125820.76   0.00
348959.37   4131248.90   0.00
348838.21   4133140.68   0.00
347400.43   4133123.66   0.00
349030.04   4130308.42   0.00
343670.39   4126154.32   0.00
351147.56   4129294.55   0.00
349731.72   4130682.69   0.00
348766.61   4133052.28   0.00
348627.50   4127439.48   0.00
352844.70   4127232.10   0.00
345965.55   4139677.64   0.00
344515.49   4127955.23   0.00
343374.06   4132217.57   0.00
350349.88   4128462.38   0.00
351347.84   4122943.30   0.00
356756.47   4133381.92   0.00
343329.41   4133327.88   0.00
343004.82   4132551.28   0.00
354746.62   4123896.90   0.00
351096.61   4130054.21   0.00
348937.47   4120800.54   0.00
349602.28   4138939.68   0.00
344850.17   4127990.76   0.00
345577.14   4126285.74   0.00
348791.00   4129243.05   0.00
350623.50   4129578.93   0.00
354295.13   4128835.27   0.00
345463.20   4133586.81   0.00
350041.08   4121737.67   0.00
341927.27   4128581.12   0.00
346305.01   4127737.36   0.00
345993.25   4132400.69   0.00
351941.99   4129303.83   0.00
353522.51   4124467.71   0.00
349664.81   4137072.92   0.00
349231.41   4134938.70   0.00
347819.38   4130222.17   0.00
344554.47   4127678.80   0.00
344981.02   4127564.05   0.00
346299.80   4127583.80   0.00
345340.62   4138007.40   0.00
350935.20   4131081.18   0.00
347783.62   4129111.36   0.00
348211.29   4131111.38   0.00
347163.20   4129851.49   0.00
347701.93   4126100.98   0.00
348922.48   4133472.72   0.00
343664.53   4130800.04   0.00
352263.13   4128893.47   0.00
346384.05   4128212.39   0.00
353836.43   4131231.95   0.00
346227.56   4132836.15   0.00
346958.76   4128272.39   0.00
353181.12   4127514.61   0.00
342762.87   4132237.52   0.00
349786.99   4133400.14   0.00
353710.34   4124235.19   0.00
339297.12   4129113.70   0.00
350911.68   4132149.74   0.00
349063.62   4131896.34   0.00
343385.74   4132687.62   0.00
346063.98   4133511.15   0.00
349881.87   4138009.07   0.00
351734.29   4129265.27   0.00
351367.96   4127960.61   0.00
348193.05   4134585.68   0.00
344312.45   4129282.80   0.00
348561.71   4128387.85   0.00
350427.09   4125380.91   0.00
349218.01   4133651.34   0.00
347135.45   4126790.65   0.00
353833.85   4136895.02   0.00
351550.07   4130456.39   0.00
347967.18   4134833.89   0.00
346885.69   4131072.73   0.00
356075.16   4130932.31   0.00
345674.11   4126987.17   0.00
346502.09   4123933.83   0.00
342780.73   4135643.37   0.00
347881.20   4127667.17   0.00
350464.96   4126047.20   0.00
348250.93   4131942.45   0.00
350863.16   4127370.15   0.00
344430.61   4127569.46   0.00
348359.06   4125860.85   0.00
349768.84   4126911.96   0.00
347577.38   4126209.16   0.00
345562.85   4129226.57   0.00
353226.43   4123492.78   0.00
345101.26   4131217.59   0.00
345035.64   4136125.99   0.00
346649.93   4132877.12   0.00
350922.52   4132669.95   0.00
349419.66   4133599.46   0.00
348160.54   4128334.34   0.00
348588.20   4136023.91   0.00
348261.66   4131194.46   0.00
347399.19   4123453.10   0.00
350496.76   4126956.60   0.00
351918.23   4130409.79   0.00
348310.29   4134184.63   0.00
349231.83   4134207.22   0.00
346663.89   4129992.67   0.00
346833.48   4134951.18   0.00
344926.23   4132457.27   0.00
347608.29   4120561.20   0.00
345778.58   4129268.43   0.00
353025.85   4126272.77   0.00
352177.14   4135271.07   0.00
349118.06   4131585.71   0.00
351276.26   4127479.61   0.00
344254.25   4123489.93   0.00
350190.52   4131469.28   0.00
347370.18   4128453.49   0.00
343940.69   4130352.70   0.00
348470.13   4132709.14   0.00
347544.39   4131989.38   0.00
344027.69   4130875.27   0.00
350465.80   4130432.26   0.00
346791.58   4127757.82   0.00
349928.21   4128175.06   0.00
347531.92   4126491.99   0.00
348731.87   4126584.91   0.00
344066.99   4124093.70   0.00
346916.50   4132145.76   0.00
351116.30   4131800.78   0.00
344987.59   4130302.41   0.00
344629.76   4131300.94   0.00
348283.93   4125494.89   0.00
349790.64   4133780.81   0.00
351742.17   4129953.61   0.00
346511.03   4128192.13   0.00
348115.73   4131222.57   0.00
348787.13   4127840.38   0.00
342704.47   4128556.23   0.00
341577.34   4125519.41   0.00
349461.84   4132875.77   0.00
349998.23   4133786.05   0.00
351030.49   4129542.43   0.00
348646.44   4130918.09   0.00
348885.03   4131398.27   0.00
352631.77   4120635.84   0.00
348300.61   4133806.79   0.00
343088.11   4133225.94   0.00
351387.91   4137843.19   0.00
341290.38   4125558.15   0.00
344698.01   4129583.43   0.00
349663.94   4133877.60   0.00
346100.45   4124532.38   0.00
347294.61   4126012.12   0.00
353118.55   4131853.14   0.00
348536.35   4129237.15   0.00
343877.02   4130939.40   0.00
350372.07   4133692.87   0.00
354713.11   4129055.10   0.00
354771.35   4125315.82   0.00
347264.55   4129418.48   0.00
348606.42   4132020.88   0.00
342435.99   4129562.56   0.00
352874.52   4131130.73   0.00
352432.06   4127979.69   0.00
352574.60   4130036.61   0.00
346626.58   4135782.99   0.00
349211.28   4136693.44   0.00
348024.51   4122862.30   0.00
351232.40   4128181.91   0.00
341957.51   4130192.19   0.00
345624.75   4134488.54   0.00
345763.11   4127819.83   0.00
346869.49   4130812.56   0.00
348269.15   4135078.76   0.00
343997.64   4130915.31   0.00
350481.32   4124214.21   0.00
343804.37   4134519.60   0.00
348909.28   4131239.43   0.00
347447.28   4123825.92   0.00
347225.31   4126371.32   0.00
347988.07   4135884.35   0.00
349291.46   4132295.50   0.00
349122.82   4130007.08   0.00
352030.50   4127745.27   0.00
347274.27   4126405.51   0.00
345707.10   4131832.88   0.00
348143.92   4129972.84   0.00
352314.70   4130276.28   0.00
344060.58   4135177.50   0.00
347426.69   4128076.76   0.00
349081.08   4133495.96   0.00
346355.08   4132103.53   0.00
343406.16   4129824.71   0.00
348743.94   4130317.24   0.00
347092.60   4128668.08   0.00
345804.14   4131186.14   0.00
353834.95   4124761.62   0.00
346030.79   4128530.99   0.00
349494.30   4132977.56   0.00
349547.09   4133013.90   0.00
347480.34   4124501.87   0.00
349013.66   4130161.11   0.00
353379.59   4127525.81   0.00
349643.85   4134386.26   0.00
350403.15   4130663.04   0.00
340290.94   4130005.80   0.00
350492.72   4126207.89   0.00
345050.60   4125118.29   0.00
345753.20   4130157.63   0.00
347367.77   4122262.11   0.00
348053.09   4128525.46   0.00
348192.57   4132571.18   0.00
349658.98   4126975.53   0.00
349827.97   4129245.36   0.00
353615.49   4126533.67   0.00
349381.04   4128787.06   0.00
348098.80   4126080.79   0.00
350518.05   4125397.50   0.00
343794.47   4134910.71   0.00
345793.15   4135513.16   0.00
347788.86   4129326.77   0.00
342944.92   4132696.12   0.00
343419.68   4129121.58   0.00
350737.97   4130533.86   0.00
352084.72   4130114.21   0.00
347005.84   4131307.50   0.00
347454.51   4123861.34   0.00
353643.89   4132328.38   0.00
353169.14   4121924.50   0.00
349919.77   4129602.47   0.00
341325.96   4128805.53   0.00
342356.35   4127487.91   0.00
349508.45   4131391.43   0.00
346698.54   4130367.41   0.00
347871.91   4131056.13   0.00
343234.06   4127006.86   0.00
350854.69   4129263.60   0.00
349460.26   4131689.68   0.00
344715.10   4133233.84   0.00
350101.07   4131733.57   0.00
344821.79   4126319.48   0.00
346334.56   4129833.88   0.00
348973.00   4133208.94   0.00
352849.49   4133834.86   0.00
349024.46   4135884.58   0.00
342521.88   4130167.12   0.00
353588.79   4132373.25   0.00
347635.76   4131399.37   0.00
350968.93   4129785.70   0.00
349700.91   4127856.43   0.00
345003.26   4126766.91   0.00
345207.58   4127040.25   0.00
350607.11   4132784.96   0.00
348549.94   4131925.39   0.00
347920.57   4126731.41   0.00
345817.79   4129012.97   0.00
344180.49   4128828.41   0.00
349485.28   4127397.75   0.00
348648.20   4125013.03   0.00
341630.92   4130675.29   0.00
348531.65   4125845.06   0.00
341856.12   4134480.72   0.00
351947.29   4129928.33   0.00
345692.70   4125118.19   0.00
345637.92   4131960.05   0.00
345348.95   4125433.82   0.00
355420.58   4125007.26   0.00
349460.36   4130993.82   0.00
355101.89   4130805.90   0.00
343697.14   4128353.48   0.00
351846.77   4134911.08   0.00
343828.33   4132396.72   0.00
342184.20   4132438.79   0.00
353069.27   4128976.75   0.00
350728.00   4125686.91   0.00
347500.83   4124479.82   0.00
345880.74   4130306.13   0.00
345652.84   4131508.43   0.00
345318.38   4132875.79   0.00
345088.34   4133994.81   0.00
344206.92   4129921.04   0.00
350302.09   4131737.47   0.00
353025.69   4129799.58   0.00
346352.62   4128192.39   0.00
343803.03   4129400.13   0.00
345962.87   4133488.32   0.00
344882.29   4133542.21   0.00
349812.36   4126070.25   0.00
338995.46   4129267.70   0.00
350456.86   4130659.21   0.00
350354.63   4128948.90   0.00
351998.49   4127066.69   0.00
345810.38   4136373.41   0.00
347370.06   4133728.16   0.00
347544.84   4130586.31   0.00
346201.93   4127245.34   0.00
347780.50   4125106.82   0.00
353535.23   4130212.18   0.00
348338.15   4132868.77   0.00
348494.64   4131648.27   0.00
346937.56   4128796.08   0.00
350056.17   4128336.79   0.00
343508.94   4129702.43   0.00
352035.69   4126735.90   0.00
352651.87   4131912.59   0.00
349002.27   4128951.18   0.00
345459.66   4130854.41   0.00
345744.83   4131912.51   0.00
340149.57   4128320.79   0.00
351576.48   4127422.59   0.00
345889.84   4123903.46   0.00
349387.93   4134813.87   0.00
346351.35   4131962.32   0.00
350115.06   4129244.63   0.00
351680.13   4134637.70   0.00
350974.09   4127662.39   0.00
346345.75   4129183.78   0.00
349894.23   4130083.18   0.00
349526.68   4131768.64   0.00
343439.46   4124153.85   0.00
349007.42   4136291.72   0.00
343982.93   4126496.54   0.00
347966.54   4126537.28   0.00
348487.32   4130350.62   0.00
346359.96   4132634.94   0.00
343956.86   4129548.80   0.00
347828.55   4126594.12   0.00
350288.18   4133069.64   0.00
349421.85   4122713.11   0.00
349853.98   4127493.08   0.00
348716.57   4129769.81   0.00
345247.07   4131036.80   0.00
347868.59   4128356.87   0.00
345284.37   4126470.97   0.00
349708.82   4137689.53   0.00
351886.67   4132503.48   0.00
339747.62   4123063.07   0.00
352559.39   4132708.35   0.00
342589.90   4128415.15   0.00
348267.64   4126669.58   0.00
349923.85   4129975.13   0.00
346238.09   4135655.11   0.00
351909.94   4129200.45   0.00
349391.69   4127930.54   0.00
348520.88   4130305.65   0.00
344708.84   4125725.36   0.00
354431.75   4133569.80   0.00
344394.10   4129964.62   0.00
352805.51   4126475.55   0.00
345319.93   4128752.69   0.00
351275.98   4129653.58   0.00
338246.77   4128024.17   0.00
349865.23   4125705.90   0.00
348558.27   4136370.29   0.00
349053.90   4132031.70   0.00
351637.08   4130195.83   0.00
354571.13   4135230.96   0.00
342838.45   4134410.37   0.00
345186.55   4129600.18   0.00
347843.31   4132755.93   0.00
352259.89   4131079.15   0.00
349700.67   4131825.59   0.00
347867.09   4125905.25   0.00
354186.16   4134507.71   0.00
348545.19   4127270.01   0.00
347522.43   4130887.95   0.00
349172.84   4131491.77   0.00
349137.45   4133782.95   0.00
349230.54   4125491.25   0.00
351684.75   4133956.51   0.00
344672.75   4131112.00   0.00
351856.14   4128158.26   0.00
346392.65   4128430.78   0.00
346217.84   4135257.86   0.00
351478.63   4136123.20   0.00
351074.41   4133932.62   0.00
348635.31   4128482.84   0.00
346235.32   4124479.80   0.00
347316.61   4131638.49   0.00
345766.07   4127337.33   0.00
349709.61   4134032.61   0.00
351321.57   4128628.14   0.00
341997.63   4130683.65   0.00
348655.85   4132873.99   0.00
344464.92   4131271.41   0.00
347916.73   4129920.81   0.00
349557.68   4131209.20   0.00
345782.43   4131390.19   0.00
349257.68   4128822.73   0.00
345661.64   4131701.85   0.00
347462.98   4128139.22   0.00
341749.88   4132012.09   0.00
347820.75   4134339.09   0.00
351904.43   4128831.12   0.00
351248.35   4133721.80   0.00
344450.20   4128925.21   0.00
349708.55   4133210.97   0.00
345551.14   4132683.09   0.00
350713.11   4126113.43   0.00
351010.37   4125647.38   0.00
354243.74   4125686.26   0.00
344636.87   4130403.55   0.00
342715.45   4128837.25   0.00
345441.81   4131843.87   0.00
351071.30   4126238.32   0.00
347115.57   4133988.44   0.00
350366.44   4128947.89   0.00
347313.95   4135299.55   0.00
346724.33   4135088.05   0.00
344965.42   4132979.58   0.00
348772.49   4136953.22   0.00
346340.60   4125772.10   0.00
351070.47   4131558.09   0.00
354494.79   4128839.42   0.00
355385.85   4128348.34   0.00
346270.91   4130511.26   0.00
350182.39   4130381.01   0.00
350864.33   4127591.00   0.00
348093.10   4139783.15   0.00
347464.13   4127134.54   0.00
346625.18   4124693.26   0.00
343262.77   4133525.25   0.00
348735.15   4125625.08   0.00
348275.61   4132338.37   0.00
351446.04   4126666.82   0.00
352806.58   4132653.90   0.00
344182.83   4132953.98   0.00
348735.10   4134267.29   0.00
352064.48   4124754.80   0.00
347921.91   4130916.15   0.00
350354.82   4124864.06   0.00
346111.29   4125392.22   0.00
354181.84   4130204.32   0.00
345385.28   4138079.92   0.00
352433.22   4130748.54   0.00
347567.37   4130918.70   0.00
342136.80   4131437.57   0.00
346670.82   4133769.45   0.00
352739.81   4129059.90   0.00
346312.14   4135139.06   0.00
346980.61   4134747.23   0.00
347099.08   4129075.50   0.00
347059.51   4132409.90   0.00
348356.58   4129196.45   0.00
347198.83   4137475.46   0.00
349249.23   4128322.38   0.00
349412.75   4123095.20   0.00
354178.12   4131038.93   0.00
352276.71   4133757.26   0.00
345109.46   4132048.48   0.00
346814.62   4132517.64   0.00
344454.18   4126945.45   0.00
346699.43   4132430.03   0.00
353317.25   4122624.18   0.00
349447.19   4127742.68   0.00
355084.94   4126457.99   0.00
344174.45   4131463.62   0.00
346954.94   4129818.67   0.00
349171.34   4132178.15   0.00
347822.50   4125295.52   0.00
344404.84   4133718.52   0.00
344738.97   4124769.17   0.00
350847.41   4131406.43   0.00
350779.00   4127880.60   0.00
347264.61   4128018.20   0.00
349235.75   4132888.02   0.00
347190.42   4135456.89   0.00
350879.46   4129475.85   0.00
347131.76   4136192.84   0.00
347238.17   4127350.12   0.00
344775.85   4136159.85   0.00
349332.20   4128129.24   0.00
344664.21   4123317.74   0.00
345489.43   4132126.50   0.00
352080.78   4129153.27   0.00
350407.18   4131446.18   0.00
343943.61   4136385.98   0.00
349133.18   4128695.01   0.00
350706.94   4131262.44   0.00
341392.95   4129660.09   0.00
349622.93   4122856.47   0.00
344926.00   4128247.67   0.00
347972.41   4128886.58   0.00
345598.21   4127841.25   0.00
353594.00   4134487.98   0.00
345521.88   4130299.74   0.00
350818.76   4136384.27   0.00
340730.90   4128084.60   0.00
352448.20   4134341.34   0.00
349461.54   4133167.29   0.00
347261.41   4133751.56   0.00
344236.05   4133466.97   0.00
343497.83   4125562.92   0.00
348340.67   4129599.35   0.00
350563.50   4129496.53   0.00
354904.54   4132660.93   0.00
353364.51   4133830.97   0.00
349412.63   4131228.90   0.00
345979.57   4130345.15   0.00
346300.06   4134001.26   0.00
349292.26   4130768.80   0.00
352454.36   4130814.98   0.00
348311.90   4128479.46   0.00
340598.90   4125020.84   0.00
349869.63   4134557.40   0.00
340926.73   4133762.99   0.00
343623.03   4126503.02   0.00
348248.81   4128741.85   0.00
349127.61   4128442.67   0.00
348294.67   4123809.13   0.00
344388.76   4128575.52   0.00
347537.63   4126102.54   0.00
345635.70   4134652.69   0.00
343801.26   4139367.05   0.00
347394.23   4131871.20   0.00
343062.21   4123411.88   0.00
351396.17   4127587.79   0.00
354689.42   4133226.03   0.00
342068.49   4131423.27   0.00
349546.15   4124391.85   0.00
351364.32   4132662.85   0.00
349225.38   4127126.18   0.00
350893.83   4130364.76   0.00
345887.32   4124683.97   0.00
350641.35   4132470.43   0.00
345138.22   4129461.65   0.00
348414.71   4134818.09   0.00
346457.58   4133239.81   0.00
345161.59   4125143.61   0.00
342818.91   4125998.52   0.00
351539.29   4131647.78   0.00
345600.83   4129425.47   0.00
344296.76   4126929.15   0.00
349050.27   4134424.00   0.00
348527.41   4132308.39   0.00
346614.35   4128509.43   0.00
349859.93   4128003.87   0.00
345347.88   4127378.87   0.00
343789.03   4125678.84   0.00
347294.17   4133411.90   0.00
347984.04   4132291.74   0.00
354501.94   4128245.51   0.00
348014.65   4131600.71   0.00
347004.57   4131185.56   0.00
347559.06   4131964.40   0.00
350983.43   4130083.73   0.00
352169.08   4125849.09   0.00
348743.74   4130106.19   0.00
345565.04   4130961.74   0.00
347684.88   4130461.36   0.00
347627.63   4129762.74   0.00
350755.02   4123556.80   0.00
348857.61   4133519.15   0.00
350256.52   4125616.42   0.00
349676.58   4128894.16   0.00
345874.06   4129801.03   0.00
351508.62   4129958.99   0.00
346288.55   4133356.56   0.00
347564.78   4129561.72   0.00
348260.93   4130346.93   0.00
349641.05   4132463.46   0.00
345016.34   4128121.43   0.00
350639.10   4134468.68   0.00
348600.31   4125116.81   0.00
354118.10   4130619.61   0.00
347747.83   4128256.87   0.00
348443.55   4129775.84   0.00
346873.20   4133284.00   0.00
348446.10   4132291.64   0.00
344608.35   4126315.98   0.00
345719.23   4137376.07   0.00
352029.30   4132544.23   0.00
347789.63   4126453.61   0.00
346311.12   4133803.36   0.00
351567.55   4139002.86   0.00
343433.51   4135975.45   0.00
352793.85   4133337.30   0.00
343633.56   4127193.34   0.00
343553.83   4126072.16   0.00
351258.83   4127869.94   0.00
349374.93   4130817.99   0.00
352563.89   4124583.67   0.00
347894.90   4132141.61   0.00
345583.20   4131785.79   0.00
345035.44   4135577.07   0.00
347109.12   4129418.70   0.00
346951.40   4130531.59   0.00
355700.18   4132393.75   0.00
349958.35   4128577.50   0.00
351847.84   4132482.76   0.00
346461.26   4133436.20   0.00
347838.80   4132003.73   0.00
348084.44   4129111.32   0.00
349365.90   4128353.52   0.00
345499.42   4130278.07   0.00
345994.67   4134000.36   0.00
349995.60   4127479.47   0.00
348940.22   4129682.97   0.00
345015.51   4127444.61   0.00
347958.03   4128129.53   0.00
352290.66   4128209.54   0.00
348958.32   4124779.96   0.00
342087.37   4129537.51   0.00
348423.42   4131577.78   0.00
349297.20   4133064.47   0.00
342572.13   4124930.96   0.00
347175.47   4132826.11   0.00
347311.00   4128757.09   0.00
347977.01   4129904.47   0.00
347164.47   4134062.16   0.00
344725.47   4132382.34   0.00
352244.78   4127486.13   0.00
345169.26   4133896.48   0.00
347646.46   4127238.69   0.00
344591.93   4130875.15   0.00
345174.64   4127343.29   0.00
347394.31   4128423.40   0.00
343907.47   4128356.47   0.00
351509.87   4129765.41   0.00
350175.26   4132638.15   0.00
349333.32   4128464.57   0.00
351148.49   4126647.03   0.00
345300.57   4129533.25   0.00
346294.53   4129293.48   0.00
348141.58   4125002.59   0.00
354757.13   4131865.93   0.00
349744.65   4127801.90   0.00
346472.39   4130598.68   0.00
347387.33   4129473.87   0.00
344907.16   4133670.21   0.00
345523.94   4126006.47   0.00
349811.76   4134809.52   0.00
350186.53   4129472.97   0.00
349141.25   4127807.26   0.00
347884.34   4125509.81   0.00
350068.15   4132250.84   0.00
348585.26   4129967.14   0.00
343573.00   4126936.03   0.00
344981.87   4131352.05   0.00
350482.55   4132752.54   0.00
341643.64   4123873.66   0.00
354716.43   4131131.28   0.00
351483.47   4129719.90   0.00
346776.51   4131345.63   0.00
350140.67   4126751.52   0.00
340776.00   4124912.63   0.00
345649.63   4129786.86   0.00
347862.88   4132628.35   0.00
347999.83   4132062.57   0.00
354760.78   4131096.12   0.00
344057.85   4127787.26   0.00
350041.34   4131689.59   0.00
348070.10   4128859.17   0.00
348789.64   4131135.09   0.00
352017.45   4129075.25   0.00
349955.73   4131423.42   0.00
352343.16   4125697.48   0.00
355125.49   4131300.94   0.00
347738.49   4131895.96   0.00
347540.42   4128100.50   0.00
350254.30   4124946.09   0.00
342890.84   4125720.38   0.00
346581.39   4132692.22   0.00
349753.41   4126173.86   0.00
350210.83   4128134.58   0.00
353235.62   4136225.77   0.00
341925.56   4132898.78   0.00
347959.67   4127303.68   0.00
346117.98   4130129.41   0.00
341545.84   4137253.49   0.00
350109.69   4125949.54   0.00
344407.78   4127530.31   0.00
343134.09   4132802.81   0.00
352582.23   4131152.53   0.00
352512.19   4131940.21   0.00
350395.49   4137163.36   0.00
345500.86   4125089.33   0.00
346165.00   4127555.78   0.00
341484.98   4126247.18   0.00
352863.67   4133017.73   0.00
347508.41   4132322.45   0.00
346667.91   4124016.80   0.00
343603.66   4126344.96   0.00
351252.95   4132375.41   0.00
346698.64   4127221.84   0.00
349939.37   4127091.75   0.00
346942.56   4135338.36   0.00
354964.92   4134194.08   0.00
342148.03   4130324.12   0.00
349575.80   4128153.39   0.00
350043.57   4128475.70   0.00
348970.83   4130293.86   0.00
343182.60   4129203.37   0.00
344213.76   4129972.30   0.00
345386.28   4126406.53   0.00
345005.19   4132870.33   0.00
350648.86   4132451.46   0.00
345615.67   4130560.18   0.00
343892.95   4132433.63   0.00
342088.91   4124616.76   0.00
344473.59   4130880.70   0.00
350550.75   4127667.46   0.00
346207.18   4127047.22   0.00
347762.10   4128984.25   0.00
347538.68   4127976.17   0.00
350582.19   4133812.50   0.00
354072.00   4131847.43   0.00
346051.22   4133374.84   0.00
346881.34   4135219.86   0.00
343287.63   4137339.17   0.00
350717.32   4134727.93   0.00
350105.72   4128176.97   0.00
349388.83   4135807.97   0.00
346064.53   4129710.04   0.00
343219.64   4126861.23   0.00
349468.68   4132478.24   0.00
343241.47   4132868.72   0.00
339825.41   4134399.64   0.00
351018.39   4131024.46   0.00
350988.13   4130351.13   0.00
351198.87   4134525.60   0.00
343527.42   4132056.89   0.00
351770.80   4134436.58   0.00
348727.46   4134299.49   0.00
345990.46   4130859.63   0.00
349416.87   4127285.54   0.00
349887.56   4127609.60   0.00
342827.60   4126849.13   0.00
345782.47   4131577.91   0.00
352508.14   4130227.51   0.00
351514.04   4135031.80   0.00
347636.00   4130508.19   0.00
345496.05   4134601.19   0.00
344729.43   4130264.84   0.00
346537.00   4129764.31   0.00
353288.35   4134775.16   0.00
349353.11   4129777.74   0.00
351798.21   4128576.14   0.00
350563.39   4125409.72   0.00
350313.92   4134361.71   0.00
353952.86   4130913.33   0.00
352569.68   4128687.24   0.00
354091.39   4133301.15   0.00
350621.92   4134874.21   0.00
353871.99   4130559.15   0.00
352553.07   4132705.18   0.00
348445.64   4127985.34   0.00
349654.41   4128977.30   0.00
346624.45   4132341.60   0.00
346377.28   4130979.06   0.00
344024.35   4128745.25   0.00
348795.59   4135250.99   0.00
345672.45   4127815.60   0.00
344668.56   4132653.93   0.00
343783.16   4131670.10   0.00
348262.18   4129611.56   0.00
352227.12   4125470.61   0.00
352853.78   4130379.75   0.00
343821.47   4129400.95   0.00
346966.88   4132765.98   0.00
344410.81   4133434.88   0.00
347756.65   4130311.98   0.00
344508.21   4126559.94   0.00
346544.53   4134433.39   0.00
351696.91   4128192.79   0.00
342535.04   4127206.73   0.00
346473.42   4128671.90   0.00
352972.92   4126392.78   0.00
351581.65   4127084.66   0.00
348084.78   4128022.58   0.00
352563.99   4130236.96   0.00
351332.14   4133422.11   0.00
342711.98   4134912.02   0.00
343730.12   4127982.40   0.00
351034.03   4130560.09   0.00
345309.70   4127271.45   0.00
352444.79   4126614.97   0.00
350818.58   4132874.57   0.00
346588.28   4133345.59   0.00
350597.29   4132656.06   0.00
353428.07   4130108.67   0.00
347961.47   4131459.33   0.00
346744.11   4124225.82   0.00
355135.34   4130665.02   0.00
348756.44   4127551.28   0.00
348772.39   4132244.75   0.00
341172.12   4127831.35   0.00
348666.60   4131452.80   0.00
348145.59   4128089.01   0.00
346786.43   4130719.38   0.00
351137.47   4131740.15   0.00
345805.60   4128845.41   0.00
353444.46   4129559.09   0.00
348638.91   4127460.61   0.00
344403.03   4130229.87   0.00
349827.92   4137999.61   0.00
353275.40   4131309.18   0.00
352492.90   4123964.18   0.00
347519.06   4131053.44   0.00
348598.66   4130729.74   0.00
347475.20   4130082.94   0.00
341639.21   4138450.99   0.00
352799.37   4125191.21   0.00
352522.93   4133432.93   0.00
343432.31   4123770.15   0.00
344495.10   4126634.07   0.00
352603.23   4126623.03   0.00
353033.60   4127236.99   0.00
348744.22   4130285.66   0.00
342884.18   4128685.52   0.00
345621.78   4134584.15   0.00
346343.42   4133128.36   0.00
344844.97   4135110.27   0.00
345711.64   4129553.78   0.00
356363.87   4134632.69   0.00
347816.83   4131754.32   0.00
349210.56   4136909.88   0.00
351260.36   4126818.48   0.00
346429.46   4129392.18   0.00
345036.56   4128864.14   0.00
345318.35   4130059.34   0.00
353427.25   4129779.92   0.00
348534.47   4133004.92   0.00
340375.61   4127862.67   0.00
346865.44   4130915.32   0.00
345161.73   4126212.35   0.00
347662.13   4132002.66   0.00
348232.59   4130738.94   0.00
349498.60   4129381.59   0.00
346568.84   4127054.42   0.00
349397.35   4133650.18   0.00
342262.75   4127726.64   0.00
349815.55   4132876.35   0.00
352470.82   4128957.57   0.00
346165.92   4127350.33   0.00
347840.86   4128147.01   0.00
345967.98   4125493.53   0.00
349377.89   4134349.71   0.00
342798.48   4134880.90   0.00
353737.81   4130027.17   0.00
351007.09   4132891.62   0.00
347730.16   4132441.14   0.00
346335.24   4128951.28   0.00
349841.60   4132347.41   0.00
346222.90   4124918.62   0.00
349596.36   4132442.62   0.00
349832.77   4120676.09   0.00
355253.57   4134468.00   0.00
351832.11   4132979.04   0.00
345987.07   4129651.31   0.00
347992.12   4131011.88   0.00
350439.80   4133914.40   0.00
349554.41   4126938.95   0.00
346065.72   4131771.59   0.00
349336.14   4131321.66   0.00
349524.68   4125572.81   0.00
349018.41   4128182.74   0.00
349377.28   4130371.45   0.00
350406.60   4127688.18   0.00
347420.02   4133498.89   0.00
342132.01   4131559.20   0.00
346367.09   4130885.04   0.00
350353.66   4124867.06   0.00
347584.57   4128402.37   0.00
350411.18   4129078.58   0.00
343528.02   4124513.37   0.00
350316.63   4126977.33   0.00
349275.83   4129756.09   0.00
343785.82   4136217.32   0.00
348633.59   4131773.87   0.00
347135.21   4136157.60   0.00
348525.55   4130073.86   0.00
352740.49   4131798.13   0.00
342972.99   4122713.01   0.00
341859.88   4128157.16   0.00
340011.60   4130772.70   0.00
352751.10   4129557.87   0.00
353994.85   4131608.85   0.00
344966.67   4128865.80   0.00
346642.63   4129674.63   0.00
349938.21   4133396.11   0.00
346014.10   4129356.60   0.00
354583.50   4135360.65   0.00
345274.26   4133395.75   0.00
349111.48   4130854.22   0.00
348645.89   4126694.30   0.00
347318.00   4130074.29   0.00
347456.59   4125907.22   0.00
346232.29   4131464.33   0.00
348483.98   4130828.19   0.00
348641.53   4127839.11   0.00
346936.05   4126875.80   0.00
350378.26   4133614.87   0.00
350108.87   4131072.65   0.00
348860.49   4133670.25   0.00
348889.99   4131474.55   0.00
351396.86   4129359.30   0.00
347061.91   4128660.55   0.00
349864.66   4130834.74   0.00
351044.38   4132073.94   0.00
354108.12   4131618.80   0.00
347102.43   4124269.75   0.00
343525.20   4130863.36   0.00
342874.16   4128025.56   0.00
342867.69   4131748.38   0.00
344296.81   4128790.21   0.00
349266.33   4127501.71   0.00
347981.40   4134654.32   0.00
349871.74   4129631.57   0.00
346033.38   4137198.53   0.00
348592.90   4125723.28   0.00
343151.96   4125149.99   0.00
343663.88   4134507.53   0.00
348256.22   4132278.67   0.00
347319.41   4133847.82   0.00
342384.61   4130222.21   0.00
347049.62   4125197.26   0.00
351890.12   4131219.47   0.00
347837.23   4126477.76   0.00
353039.24   4125615.45   0.00
347048.94   4126869.10   0.00
347285.37   4134134.54   0.00
347414.43   4124862.28   0.00
339865.86   4126067.68   0.00
347713.55   4131182.06   0.00
348819.69   4128160.67   0.00
352744.08   4129334.61   0.00
347093.66   4130560.50   0.00
343626.04   4126698.42   0.00
346062.84   4134445.44   0.00
348897.33   4132608.03   0.00
345466.99   4131920.00   0.00
351115.41   4126483.51   0.00
348046.82   4130567.58   0.00
342989.93   4131144.42   0.00
351968.87   4130703.33   0.00
345204.48   4127673.98   0.00
350685.38   4132351.14   0.00
342567.30   4137136.69   0.00
340823.28   4127172.60   0.00
353454.10   4129298.41   0.00
350322.90   4127873.98   0.00
346823.77   4128401.21   0.00
348859.87   4127958.40   0.00
349893.27   4128055.05   0.00
345038.72   4124874.96   0.00
347757.97   4131544.75   0.00
350658.31   4130063.44   0.00
344849.00   4136090.91   0.00
345076.93   4135041.63   0.00
344764.61   4128512.94   0.00
347523.47   4134409.63   0.00
345482.41   4125086.56   0.00
347647.09   4129609.22   0.00
345411.60   4126308.15   0.00
349109.15   4130410.86   0.00
348060.55   4130786.84   0.00
348278.72   4128506.76   0.00
348016.25   4133771.01   0.00
342033.81   4130403.63   0.00
343781.31   4126588.64   0.00
351436.21   4130881.59   0.00
347054.43   4129325.06   0.00
353898.48   4127415.06   0.00
346094.37   4130131.10   0.00
343771.05   4132201.08   0.00
350370.41   4131788.05   0.00
347423.00   4131866.66   0.00
345157.90   4129959.01   0.00
342065.33   4130608.00   0.00
341873.18   4134755.32   0.00
349900.56   4130319.39   0.00
349256.20   4130895.82   0.00
350031.76   4127258.60   0.00
350354.98   4129904.70   0.00
348117.06   4126463.23   0.00
349356.21   4132785.91   0.00
350733.28   4131405.71   0.00
353852.35   4125374.61   0.00
347684.51   4129998.84   0.00
346642.81   4120487.91   0.00
344561.57   4127285.52   0.00
345753.67   4133490.25   0.00
355398.87   4129349.72   0.00
349105.67   4128477.17   0.00
345876.25   4127743.78   0.00
345512.45   4127015.71   0.00
347184.13   4131732.31   0.00
351995.23   4130831.71   0.00
353005.01   4126035.05   0.00
348229.65   4129535.28   0.00
348302.30   4132490.87   0.00
347564.16   4136880.09   0.00
348895.38   4125578.84   0.00
351760.75   4124743.07   0.00
347106.99   4127057.75   0.00
345773.84   4128732.76   0.00
353303.80   4125684.45   0.00
347860.47   4132532.65   0.00
348198.43   4129577.48   0.00
348090.47   4128608.56   0.00
349122.41   4129486.17   0.00
349150.55   4128140.94   0.00
345593.37   4125975.24   0.00
347254.70   4132099.46   0.00
352962.62   4129135.47   0.00
347865.54   4132630.74   0.00
351375.97   4130545.49   0.00
354914.54   4128322.26   0.00
344997.03   4130382.22   0.00
345085.72   4125161.00   0.00
348630.16   4129340.16   0.00
349367.80   4129278.12   0.00
354593.59   4129205.59   0.00
344605.90   4130975.53   0.00
348852.56   4132071.15   0.00
347202.84   4132554.08   0.00
338936.88   4124993.50   0.00
348374.61   4131002.32   0.00
346518.34   4131055.14   0.00
350180.05   4134825.12   0.00
351424.55   4130167.62   0.00
350765.35   4131896.85   0.00
343896.69   4128982.54   0.00
349855.61   4126087.81   0.00
347401.10   4132874.69   0.00
343833.07   4128979.72   0.00
342764.35   4129007.27   0.00
348215.92   4127655.01   0.00
343181.50   4129648.23   0.00
346281.02   4134162.13   0.00
352084.95   4134161.88   0.00
349885.84   4123446.91   0.00
353485.62   4126089.65   0.00
349138.33   4129408.43   0.00
349509.91   4129381.53   0.00
347880.37   4132453.19   0.00
348798.00   4130105.86   0.00
347319.09   4129602.99   0.00
347376.17   4130265.75   0.00
354471.21   4131193.04   0.00
351342.54   4134547.37   0.00
345173.48   4130387.35   0.00
343340.66   4128190.95   0.00
349905.27   4130402.82   0.00
350688.94   4131075.68   0.00
347974.55   4135383.57   0.00
345703.48   4132379.98   0.00
343737.34   4131254.85   0.00
341677.17   4127562.08   0.00
348744.77   4132660.33   0.00
353301.43   4132523.35   0.00
349270.03   4131309.68   0.00
342583.01   4132982.53   0.00
343095.38   4130816.37   0.00
348719.64   4129774.05   0.00
351845.12   4129847.32   0.00
354828.94   4128628.36   0.00
347925.53   4134140.29   0.00
348561.25   4132006.66   0.00
346498.39   4122651.24   0.00
349176.04   4130257.05   0.00
343613.07   4134453.80   0.00
348765.03   4130743.37   0.00
348570.95   4127818.08   0.00
352064.49   4129793.27   0.00
346350.35   4128473.27   0.00
350470.61   4125878.28   0.00
352014.11   4125086.70   0.00
345605.80   4130687.95   0.00
349754.36   4130216.87   0.00
342864.89   4127504.12   0.00
350136.18   4131554.33   0.00
344803.65   4127233.29   0.00
350919.19   4132567.36   0.00
350822.55   4132248.40   0.00
350088.61   4132412.50   0.00
346316.03   4130884.53   0.00
348349.84   4124790.06   0.00
350768.31   4129852.30   0.00
346191.93   4131266.96   0.00
351686.07   4133033.78   0.00
350746.09   4129523.04   0.00
347984.57   4131935.09   0.00
345930.63   4131628.50   0.00
348729.29   4124394.20   0.00
349598.50   4128995.26   0.00
355427.56   4123095.41   0.00
345448.85   4128780.78   0.00
343942.77   4128424.44   0.00
350872.08   4129866.94   0.00
344710.37   4123125.56   0.00
346940.72   4133445.67   0.00
352433.50   4132758.24   0.00
344799.22   4127501.26   0.00
349269.07   4128619.70   0.00
339140.44   4125151.02   0.00
347501.11   4127812.23   0.00
343962.09   4135204.53   0.00
353863.74   4127256.25   0.00
342936.71   4130981.05   0.00
352014.92   4131684.47   0.00
340340.92   4126538.12   0.00
347057.32   4127357.64   0.00
353176.39   4137291.23   0.00
346586.58   4127625.90   0.00
351840.20   4123544.72   0.00
347299.86   4131062.14   0.00
350014.07   4126073.85   0.00
353128.72   4131069.02   0.00
344877.77   4130755.28   0.00
343752.05   4128389.59   0.00
352515.17   4132917.35   0.00
347815.26   4134978.22   0.00
343233.59   4125751.02   0.00
345121.32   4130214.82   0.00
346702.95   4132318.70   0.00
351865.50   4130760.46   0.00
346012.14   4124225.09   0.00
348112.85   4127454.67   0.00
350343.99   4132992.83   0.00
348624.22   4128973.26   0.00
346229.39   4126170.81   0.00
347377.19   4133847.09   0.00
349308.42   4128432.20   0.00
347533.79   4134550.50   0.00
349363.14   4123565.19   0.00
348959.39   4131923.56   0.00
345956.01   4126037.20   0.00
350138.46   4131796.70   0.00
348450.49   4129679.87   0.00
349043.00   4127745.63   0.00
347150.28   4126855.08   0.00
345320.35   4126972.62   0.00
347688.73   4134380.05   0.00
352745.97   4125249.61   0.00
348506.20   4134158.48   0.00
351658.80   4127123.73   0.00
355341.37   4127101.98   0.00
347578.14   4130976.93   0.00
346735.65   4127995.11   0.00
345662.18   4129718.46   0.00
351082.42   4127420.19   0.00
349303.74   4126837.48   0.00
345438.08   4131786.04   0.00
340940.43   4130391.00   0.00
346415.26   4134028.10   0.00
350707.25   4122493.81   0.00
345690.20   4127336.59   0.00
348327.35   4128436.26   0.00
345488.22   4132521.38   0.00
352300.97   4125599.22   0.00
344869.56   4130759.76   0.00
347961.52   4127230.47   0.00
350541.55   4133377.26   0.00
346889.32   4127104.64   0.00
350785.07   4130326.57   0.00
352344.53   4132978.31   0.00
348923.96   4127506.36   0.00
347604.89   4130608.53   0.00
349623.84   4131176.49   0.00
350530.67   4129016.51   0.00
348186.31   4125944.33   0.00
349105.91   4133259.51   0.00
345364.17   4129771.51   0.00
350942.52   4129931.03   0.00
345832.29   4127783.12   0.00
350146.93   4131536.36   0.00
353137.11   4126751.25   0.00
352624.07   4133543.26   0.00
347993.76   4127913.63   0.00
354282.93   4131557.89   0.00
348470.75   4134156.67   0.00
350626.97   4132623.02   0.00
344308.75   4130992.22   0.00
349284.43   4129269.34   0.00
348011.39   4131196.36   0.00
348532.03   4134011.49   0.00
346532.39   4130076.68   0.00
350794.45   4123893.90   0.00
346514.82   4131563.72   0.00
345235.82   4123883.60   0.00
350525.09   4132715.62   0.00
344023.10   4128645.45   0.00
344255.80   4130299.61   0.00
349727.59   4134018.22   0.00
348060.13   4120485.97   0.00
347990.33   4133157.20   0.00
349976.31   4130884.61   0.00
345109.63   4129467.37   0.00
352089.13   4125230.34   0.00
352846.41   4131382.22   0.00
348558.52   4126209.88   0.00
347636.05   4129888.91   0.00
347626.96   4124088.50   0.00
349070.43   4130151.09   0.00
350742.98   4131692.69   0.00
345028.20   4132332.87   0.00
349773.80   4128244.00   0.00
349323.86   4131118.17   0.00
345176.30   4125966.00   0.00
355243.28   4137580.37   0.00
350631.58   4128883.55   0.00
350224.40   4130504.12   0.00
348285.93   4130278.79   0.00
352790.22   4124369.62   0.00
349236.20   4126117.94   0.00
345730.76   4128008.40   0.00
348584.97   4134087.85   0.00
356130.20   4129882.63   0.00
344490.12   4129989.05   0.00
347953.89   4130595.92   0.00
348915.55   4129294.36   0.00
349987.21   4127898.23   0.00
348562.57   4126624.31   0.00
346396.06   4134532.47   0.00
346181.94   4129550.95   0.00
346970.08   4123874.17   0.00
353401.83   4127296.28   0.00
350695.62   4124151.26   0.00
346268.66   4134052.26   0.00
342308.56   4128937.36   0.00
350119.84   4131013.14   0.00
344509.10   4125343.51   0.00
345882.95   4130766.39   0.00
350418.57   4132263.37   0.00
351989.04   4126824.76   0.00
349791.49   4129150.97   0.00
339681.20   4127459.24   0.00
350296.79   4126895.42   0.00
350362.02   4128243.76   0.00
348209.45   4131849.04   0.00
346432.88   4132082.58   0.00
350969.05   4131332.32   0.00
350933.68   4125080.95   0.00
347903.10   4129204.90   0.00
350450.56   4126826.43   0.00
347146.12   4128422.48   0.00
346916.60   4126804.11   0.00
346580.72   4129591.07   0.00
349258.51   4131098.69   0.00
341526.35   4132848.70   0.00
347179.58   4132605.04   0.00
346140.30   4128913.61   0.00
343827.99   4131140.20   0.00
352579.87   4135843.41   0.00
348562.24   4132710.32   0.00
344548.88   4135873.43   0.00
346214.01   4127251.60   0.00
347947.86   4122844.71   0.00
341036.92   4131061.02   0.00
350634.03   4133682.52   0.00
349697.33   4130261.76   0.00
349477.40   4127873.25   0.00
350937.75   4128904.13   0.00
347356.02   4132057.42   0.00
347819.77   4125533.51   0.00
351240.81   4125362.95   0.00
341188.51   4125509.63   0.00
351477.90   4126731.18   0.00
355706.20   4133880.98   0.00
348655.08   4128438.47   0.00
346727.40   4130790.39   0.00
347206.79   4134686.47   0.00
348423.08   4131914.87   0.00
346964.78   4133253.33   0.00
350267.53   4129452.03   0.00
350227.54   4129263.05   0.00
353516.33   4126424.29   0.00
349729.13   4127574.26   0.00
350688.53   4130778.91   0.00
349771.79   4129817.29   0.00
353364.59   4131609.48   0.00
344518.95   4135079.01   0.00
347852.02   4133846.04   0.00
351381.04   4127944.06   0.00
344964.36   4130426.22   0.00
344880.78   4133106.24   0.00
350070.66   4132154.01   0.00
350500.92   4134914.67   0.00
349453.74   4134845.30   0.00
347597.47   4134764.64   0.00
343757.54   4129242.53   0.00
346229.22   4130530.81   0.00
348894.12   4130533.38   0.00
348666.19   4131123.58   0.00
350845.83   4127054.69   0.00
346932.17   4131881.86   0.00
352242.23   4134480.12   0.00
349710.04   4128731.99   0.00
347462.06   4134792.33   0.00
349299.27   4125601.69   0.00
344238.91   4128609.20   0.00
344426.14   4128888.03   0.00
349091.22   4132314.93   0.00
344466.72   4122180.15   0.00
347478.69   4129702.59   0.00
344876.92   4127569.99   0.00
347074.44   4130356.47   0.00
346157.65   4127406.35   0.00
349251.99   4131417.41   0.00
350924.60   4127255.68   0.00
346637.64   4136475.73   0.00
341455.88   4126053.56   0.00
346206.99   4128469.80   0.00
342232.22   4131440.61   0.00
350654.89   4128822.74   0.00
353650.51   4128259.25   0.00
343251.14   4135020.71   0.00
355300.22   4135582.15   0.00
340998.89   4127278.94   0.00
350225.27   4129490.60   0.00
348832.10   4130482.95   0.00
349302.22   4133241.02   0.00
345604.16   4137567.16   0.00
352104.04   4138146.51   0.00
348805.43   4129956.71   0.00
351470.75   4135929.37   0.00
348302.33   4125070.54   0.00
347221.04   4131063.51   0.00
347531.48   4131451.28   0.00
339901.25   4127376.08   0.00
342925.65   4130070.45   0.00
350635.77   4138217.95   0.00
347024.85   4129309.67   0.00
345304.96   4134023.95   0.00
343663.45   4128207.78   0.00
347373.54   4125857.18   0.00
353333.88   4131701.51   0.00
347572.83   4137195.27   0.00
341918.67   4129274.99   0.00
345852.47   4130912.66   0.00
343774.28   4131052.64   0.00
346380.84   4125799.36   0.00
348061.39   4130963.17   0.00
349863.98   4128836.82   0.00
346039.87   4128510.00   0.00
341197.06   4134702.73   0.00
352234.39   4127869.87   0.00
350381.12   4130268.59   0.00
350635.05   4129690.72   0.00
347679.19   4124595.62   0.00
352193.53   4134477.31   0.00
348164.60   4130123.74   0.00
345559.48   4130063.50   0.00
351976.60   4127631.65   0.00
352333.56   4126882.14   0.00
349097.67   4126141.74   0.00
348025.28   4121892.99   0.00
344907.64   4127580.41   0.00
344174.25   4127387.22   0.00
350077.18   4130134.98   0.00
346968.12   4123766.04   0.00
354675.22   4133601.48   0.00
350924.11   4126877.21   0.00
348111.18   4125711.17   0.00
343581.72   4133817.82   0.00
344597.23   4124360.04   0.00
347306.40   4128656.63   0.00
347709.06   4127287.95   0.00
347583.24   4128005.71   0.00
345632.09   4127051.18   0.00
346347.32   4128992.77   0.00
349070.40   4126039.27   0.00
347499.96   4128650.32   0.00
348821.18   4128731.62   0.00
354650.61   4128174.45   0.00
345676.07   4130870.55   0.00
355011.71   4132854.46   0.00
352004.53   4128162.72   0.00
347717.87   4130623.49   0.00
348699.44   4127454.30   0.00
340120.90   4127772.84   0.00
340265.87   4134951.97   0.00
346847.94   4132668.84   0.00
348094.77   4129156.38   0.00
344757.04   4136638.88   0.00
354072.63   4132179.77   0.00
348904.62   4134039.13   0.00
344212.54   4134069.10   0.00
350943.93   4130283.15   0.00
345442.39   4127865.22   0.00
348179.40   4121715.63   0.00
345446.91   4128875.13   0.00
349234.60   4130343.84   0.00
339761.03   4131462.34   0.00
347329.02   4131307.47   0.00
352455.83   4135066.89   0.00
348749.56   4131224.45   0.00
351177.45   4131976.30   0.00
349871.85   4130743.05   0.00
343381.89   4131776.35   0.00
349523.30   4130653.40   0.00
347191.68   4125636.14   0.00
348252.25   4128288.96   0.00
346530.98   4134249.31   0.00
350114.47   4128403.82   0.00
351103.66   4125129.37   0.00
345977.45   4133414.57   0.00
350553.09   4133407.44   0.00
349463.66   4128442.38   0.00
339918.58   4130245.14   0.00
356315.38   4130819.92   0.00
351071.80   4128981.42   0.00
354758.47   4138937.94   0.00
345052.95   4134287.32   0.00
348958.03   4137815.51   0.00
347521.40   4129638.37   0.00
347320.32   4125976.34   0.00
355049.29   4131791.55   0.00
339568.37   4134243.43   0.00
345148.14   4128286.98   0.00
350230.63   4135238.59   0.00
353254.99   4131287.96   0.00
347164.63   4132892.58   0.00
343971.20   4127406.49   0.00
350126.40   4128023.32   0.00
345886.92   4132250.73   0.00
350262.04   4132600.26   0.00
344966.61   4136979.15   0.00
338947.93   4127846.82   0.00
347143.35   4121898.37   0.00
349779.64   4127532.71   0.00
347822.20   4133324.52   0.00
351610.76   4128991.99   0.00
349897.88   4131571.81   0.00
354011.13   4132953.49   0.00
344407.71   4132332.86   0.00
346553.95   4130044.34   0.00
348327.21   4128547.15   0.00
349535.62   4136374.54   0.00
341817.34   4128353.10   0.00
353841.02   4131909.47   0.00
345502.30   4132013.26   0.00
342582.52   4127571.32   0.00
349104.11   4135662.14   0.00
346382.58   4125675.20   0.00
354295.99   4132130.15   0.00
347498.67   4129449.71   0.00
350171.60   4132910.87   0.00
347973.63   4128783.50   0.00
352008.00   4132997.15   0.00
345516.68   4136042.16   0.00
344640.00   4128826.17   0.00
342863.56   4136502.22   0.00
345271.74   4130331.24   0.00
347898.34   4133607.59   0.00
348331.04   4131684.32   0.00
347456.15   4129812.32   0.00
353703.14   4131469.29   0.00
352612.37   4130452.69   0.00
351828.65   4132049.48   0.00
339626.93   4131078.81   0.00
349021.40   4132352.28   0.00
341661.78   4131048.82   0.00
347135.55   4132492.62   0.00
345471.24   4135697.29   0.00
351100.25   4133827.97   0.00
349146.01   4133666.73   0.00
351502.47   4129965.25   0.00
348203.22   4128967.34   0.00
347342.40   4128618.02   0.00
343799.91   4128193.27   0.00
344685.18   4129844.32   0.00
351940.02   4133348.25   0.00
346614.21   4135687.70   0.00
347629.23   4130474.80   0.00
345957.01   4127510.38   0.00
346277.97   4129193.89   0.00
353662.31   4128362.46   0.00
347107.73   4133205.35   0.00
346387.82   4128285.94   0.00
340004.02   4126224.95   0.00
353637.16   4131053.84   0.00
351594.99   4130914.73   0.00
347787.84   4125821.69   0.00
351760.96   4124443.23   0.00
352790.58   4133803.22   0.00
351897.04   4129404.92   0.00
344918.33   4130823.15   0.00
348824.99   4132575.17   0.00
347321.64   4130488.03   0.00
348653.94   4129639.34   0.00
350420.84   4129720.80   0.00
345474.24   4127602.03   0.00
340547.15   4130319.68   0.00
352220.63   4128393.97   0.00
348413.51   4127087.32   0.00
345395.11   4134631.14   0.00
344656.94   4129091.96   0.00
349658.71   4129612.57   0.00
348360.05   4132456.96   0.00
346717.70   4131754.82   0.00
346238.94   4132039.98   0.00
355339.79   4134831.98   0.00
346981.62   4129910.82   0.00
346771.53   4127950.83   0.00
343713.32   4124784.40   0.00
344824.02   4132430.31   0.00
350473.49   4133373.35   0.00
343278.63   4132299.96   0.00
350333.46   4130346.18   0.00
348980.39   4132764.29   0.00
350346.12   4127988.19   0.00
352241.93   4132482.63   0.00
349932.70   4128609.55   0.00
346388.05   4133297.60   0.00
345553.15   4128859.49   0.00
342600.75   4133602.42   0.00
349628.94   4122553.29   0.00
348673.64   4129936.34   0.00
353967.35   4128569.21   0.00
348503.82   4135035.32   0.00
346921.12   4135898.40   0.00
348399.78   4127832.15   0.00
351181.55   4126280.18   0.00
346125.32   4130880.91   0.00
345776.50   4127657.69   0.00
350523.27   4124023.96   0.00
348703.20   4131913.88   0.00
341309.22   4138103.16   0.00
345547.70   4131861.83   0.00
352475.90   4130973.81   0.00
347222.15   4131331.68   0.00
348902.59   4127671.86   0.00
348821.02   4126664.62   0.00
345056.76   4128488.75   0.00
351795.41   4127724.86   0.00
351958.76   4124273.15   0.00
351963.92   4131273.13   0.00
350308.16   4132284.14   0.00
349038.76   4132693.67   0.00
342276.15   4127170.29   0.00
342682.21   4136241.40   0.00
347319.54   4138951.08   0.00
354230.20   4129786.96   0.00
350003.31   4128257.76   0.00
343352.88   4128891.50   0.00
343844.12   4133093.29   0.00
343116.24   4129590.31   0.00
342389.78   4131993.31   0.00
350383.18   4131837.92   0.00
350676.99   4132844.48   0.00
343622.40   4131894.88   0.00
343714.09   4132256.71   0.00
342084.83   4127605.44   0.00
351313.54   4128874.50   0.00
350274.10   4135228.00   0.00
346727.37   4131979.16   0.00
347693.66   4129475.26   0.00
347227.12   4131589.46   0.00
350627.90   4134834.83   0.00
345088.14   4127020.99   0.00
346570.07   4126235.90   0.00
346281.15   4120454.60   0.00
347093.20   4128602.12   0.00
342233.02   4123682.43   0.00
349804.88   4136269.07   0.00
356159.93   4127916.85   0.00
348736.13   4131660.37   0.00
347668.19   4131581.96   0.00
347555.85   4130418.79   0.00
348757.09   4128889.04   0.00
349433.37   4130024.16   0.00
348780.70   4132528.87   0.00
348820.22   4129498.71   0.00
353124.25   4130128.69   0.00
344176.02   4130371.10   0.00
351198.28   4128783.25   0.00
349008.76   4124119.35   0.00
350542.48   4131149.41   0.00
350077.93   4133153.52   0.00
349928.21   4129705.75   0.00
339992.85   4126211.49   0.00
344066.11   4128359.80   0.00
346614.38   4130428.49   0.00
353051.38   4128188.38   0.00
354700.43   4125494.26   0.00
350896.16   4129717.44   0.00
347047.17   4124828.58   0.00
343998.45   4131964.37   0.00
346888.03   4132550.11   0.00
345817.33   4129779.79   0.00
345499.72   4133429.26   0.00
344993.02   4127695.05   0.00
349747.11   4134510.28   0.00
347332.98   4138735.22   0.00
352887.18   4130584.04   0.00
354248.50   4127225.67   0.00
343497.55   4137776.59   0.00
348194.71   4129686.45   0.00
344661.95   4131488.69   0.00
347777.11   4133216.16   0.00
345647.81   4132080.41   0.00
346112.58   4122757.50   0.00
346574.70   4130647.65   0.00
352430.31   4130165.48   0.00
349506.58   4132480.43   0.00
343361.84   4124443.31   0.00
349239.97   4129117.44   0.00
353242.06   4123608.10   0.00
347492.93   4134200.29   0.00
347690.83   4129720.56   0.00
351217.31   4130994.95   0.00
343047.20   4133663.40   0.00
349667.88   4128454.48   0.00
346186.97   4128680.45   0.00
349952.37   4132090.02   0.00
347497.06   4129865.62   0.00
352319.75   4125553.50   0.00
345564.37   4127875.82   0.00
347854.57   4131397.56   0.00
348156.72   4132353.65   0.00
341354.67   4131286.98   0.00
346734.93   4131155.05   0.00
351447.39   4132432.55   0.00
348468.67   4126026.08   0.00
346015.40   4127208.07   0.00
351625.74   4131154.75   0.00
352241.44   4133838.37   0.00
351393.17   4127310.43   0.00
349217.95   4127423.82   0.00
344460.27   4123295.79   0.00
343955.85   4128002.75   0.00
350394.98   4131012.94   0.00
349023.89   4132814.55   0.00
347063.33   4131735.83   0.00
345859.36   4129610.47   0.00
354338.73   4129857.62   0.00
347512.19   4129717.99   0.00
350689.95   4129684.91   0.00
347714.82   4131442.94   0.00
350850.56   4127762.64   0.00
344559.40   4127617.37   0.00
352872.73   4128179.71   0.00
353062.93   4129095.31   0.00
352669.43   4129380.69   0.00
352093.85   4136748.68   0.00
346858.24   4133199.79   0.00
350982.44   4130567.61   0.00
346558.66   4128300.12   0.00
346495.57   4133656.33   0.00
349446.56   4125902.72   0.00
347667.40   4133033.21   0.00
350844.79   4132193.62   0.00
352442.82   4127030.69   0.00
349381.59   4133758.88   0.00
349394.18   4129693.77   0.00
351447.75   4133085.81   0.00
345694.50   4126287.88   0.00
346016.95   4130141.38   0.00
346214.18   4127368.49   0.00
346770.01   4132077.24   0.00
351920.41   4133060.86   0.00
345311.79   4132652.00   0.00
343981.66   4126131.29   0.00
344270.76   4133713.38   0.00
349148.97   4128345.40   0.00
347489.98   4134179.61   0.00
349401.41   4130134.65   0.00
350861.10   4124529.51   0.00
346790.14   4136682.65   0.00
349791.22   4128492.95   0.00
356389.16   4124472.04   0.00
352536.72   4124524.63   0.00
349960.40   4130606.87   0.00
347064.22   4133071.12   0.00
349291.29   4126009.90   0.00
342950.73   4126569.20   0.00
349264.31   4127863.31   0.00
349805.37   4134003.00   0.00
350221.46   4127847.86   0.00
351909.77   4125744.61   0.00
350644.27   4130156.16   0.00
351768.32   4138271.52   0.00
350721.38   4124489.73   0.00
347636.89   4134728.42   0.00
353840.87   4134161.44   0.00
345925.23   4127155.08   0.00
348536.10   4126608.75   0.00
352929.13   4126283.69   0.00
347964.45   4128196.71   0.00
352381.47   4128279.00   0.00
346482.35   4131031.59   0.00
356865.50   4128571.50   0.00
351121.33   4130626.87   0.00
344602.97   4132533.66   0.00
344222.15   4135309.68   0.00
348076.40   4126644.68   0.00
346228.24   4130584.72   0.00
344268.80   4130396.25   0.00
347916.23   4129780.06   0.00
350827.28   4132858.77   0.00
350562.32   4131186.82   0.00
348129.11   4130856.64   0.00
348971.85   4126138.20   0.00
346218.73   4130084.27   0.00
351329.22   4127865.11   0.00
347895.99   4132085.64   0.00
341944.61   4134278.97   0.00
348676.50   4134555.46   0.00
349015.44   4127988.58   0.00
351303.28   4126654.29   0.00
344490.68   4131479.23   0.00
350321.46   4123976.49   0.00
347279.07   4130037.12   0.00
352499.02   4131097.27   0.00
345049.11   4132698.45   0.00
344174.42   4128346.25   0.00
351279.34   4130397.34   0.00
352157.03   4130142.82   0.00
339228.32   4126633.68   0.00
355745.90   4127910.83   0.00
349640.62   4134499.67   0.00
345833.26   4130710.89   0.00
346576.90   4129381.89   0.00
347097.84   4129981.53   0.00
350083.65   4130186.47   0.00
349785.16   4131063.24   0.00
347648.33   4121258.14   0.00
351293.25   4126627.14   0.00
348053.29   4126215.24   0.00
350726.94   4130045.33   0.00
348529.47   4132954.31   0.00
355065.96   4127795.35   0.00
348338.28   4132992.78   0.00
348559.69   4125779.04   0.00
341672.69   4126954.78   0.00
353299.38   4133990.43   0.00
348598.24   4137440.61   0.00
351420.72   4126122.75   0.00
351671.10   4125227.69   0.00
346750.90   4125531.57   0.00
351940.67   4129248.87   0.00
349404.55   4135143.81   0.00
351049.21   4129629.33   0.00
349599.27   4132668.60   0.00
344887.78   4130461.25   0.00
350287.04   4131109.25   0.00
344890.98   4128811.61   0.00
346984.66   4130652.91   0.00
350952.22   4132624.15   0.00
351889.02   4134562.65   0.00
349864.20   4130561.45   0.00
342449.70   4126215.13   0.00
357368.00   4131543.55   0.00
352923.26   4126935.75   0.00
344709.50   4126761.58   0.00
346895.48   4128407.80   0.00
354981.42   4137338.48   0.00
348149.74   4133906.58   0.00
350918.41   4130655.03   0.00
351457.41   4126060.14   0.00
347448.14   4129978.23   0.00
352628.53   4127685.76   0.00
346472.58   4126541.22   0.00
351048.78   4130314.30   0.00
345737.34   4128397.03   0.00
345150.16   4128889.62   0.00
352500.70   4124679.95   0.00
342364.02   4131442.54   0.00
343052.14   4125821.68   0.00
350682.19   4133355.17   0.00
345969.95   4121353.77   0.00
352280.65   4126631.01   0.00
349869.95   4131102.69   0.00
348114.28   4127499.01   0.00
354466.77   4127668.79   0.00
348993.68   4129059.23   0.00
350865.92   4131183.49   0.00
345520.45   4131501.06   0.00
353265.94   4126142.23   0.00
343244.70   4133390.80   0.00
349611.61   4133512.38   0.00
345641.24   4133547.28   0.00
345519.16   4131474.02   0.00
345537.07   4129065.58   0.00
357411.99   4133004.21   0.00
348911.77   4125702.53   0.00
344330.25   4124940.69   0.00
345929.80   4131178.41   0.00
345993.68   4132787.11   0.00
346244.08   4132747.30   0.00
354144.94   4131124.91   0.00
346288.74   4127398.40   0.00
350340.25   4127688.57   0.00
344184.21   4126728.68   0.00
349583.68   4134698.79   0.00
348510.39   4132711.89   0.00
349973.94   4132723.83   0.00
349364.27   4130931.43   0.00
343925.37   4130740.33   0.00
345832.63   4127819.01   0.00
345251.85   4130356.06   0.00
349294.85   4131544.18   0.00
344541.61   4130283.93   0.00
350500.04   4127737.86   0.00
350012.29   4131098.08   0.00
344444.40   4127294.32   0.00
349655.24   4133183.21   0.00
344863.53   4129133.65   0.00
355069.80   4126203.82   0.00
347650.35   4134258.88   0.00
347810.57   4122887.74   0.00
346913.43   4126399.02   0.00
346590.17   4131320.51   0.00
342218.62   4130706.70   0.00
346295.00   4128876.17   0.00
347265.32   4126843.90   0.00
347907.43   4135539.22   0.00
347397.85   4129436.58   0.00
346958.12   4135141.55   0.00
348643.76   4128367.08   0.00
344245.62   4128974.54   0.00
347312.27   4129544.25   0.00
345123.59   4133552.45   0.00
340118.28   4129955.54   0.00
344807.12   4134124.62   0.00
344325.75   4134526.82   0.00
354281.26   4128284.13   0.00
346647.44   4121265.23   0.00
351176.68   4129978.70   0.00
349959.07   4126710.41   0.00
349413.42   4128719.85   0.00
348957.10   4130394.89   0.00
348981.10   4127593.02   0.00
347713.97   4135507.98   0.00
347013.49   4127904.09   0.00
353280.00   4129355.89   0.00
346040.68   4130440.70   0.00
345845.34   4128943.96   0.00
340728.03   4135231.31   0.00
345091.28   4131063.52   0.00
352653.34   4128925.97   0.00
349285.20   4126289.00   0.00
347860.79   4123218.75   0.00
347059.36   4126870.63   0.00
347042.00   4129047.98   0.00
343024.45   4129386.24   0.00
346608.65   4134545.10   0.00
352421.02   4132479.26   0.00
352216.85   4132508.07   0.00
342953.26   4126667.52   0.00
352097.33   4128109.00   0.00
348402.15   4129752.96   0.00
350902.55   4126875.66   0.00
345129.08   4131507.55   0.00
347915.23   4127060.42   0.00
349242.63   4135299.33   0.00
341796.40   4132263.05   0.00
350184.23   4127748.07   0.00
348941.96   4130856.65   0.00
350530.27   4134894.79   0.00
346026.96   4128220.10   0.00
346829.70   4130515.74   0.00
347853.03   4131680.67   0.00
344358.25   4127970.00   0.00
343611.26   4135480.84   0.00
346979.28   4132130.42   0.00
348217.40   4126021.02   0.00
348090.98   4132509.21   0.00
348064.02   4126889.41   0.00
349409.22   4132338.89   0.00
345608.39   4130724.89   0.00
349875.22   4128398.64   0.00
352196.54   4130860.24   0.00
341915.60   4134346.89   0.00
346266.81   4129515.80   0.00
350307.78   4131518.27   0.00
346691.78   4128684.74   0.00
346078.83   4125877.67   0.00
344426.26   4134200.07   0.00
354178.08   4129954.61   0.00
343539.59   4127809.98   0.00
347602.88   4128443.07   0.00
347831.22   4128294.07   0.00
350317.52   4129876.98   0.00
346420.24   4129713.80   0.00
347744.71   4126113.00   0.00
350149.30   4129746.85   0.00
352375.11   4130342.31   0.00
347682.53   4128704.15   0.00
347049.06   4129844.36   0.00
347913.89   4136113.40   0.00
348298.53   4128202.64   0.00
353122.12   4131316.46   0.00
346895.74   4128969.82   0.00
347870.32   4130274.89   0.00
344613.90   4125662.65   0.00
353436.95   4131159.57   0.00
348136.33   4127199.76   0.00
341609.34   4136459.57   0.00
352565.94   4126073.75   0.00
346187.87   4126947.48   0.00
350037.01   4127286.29   0.00
348315.08   4133500.24   0.00
348172.62   4131058.70   0.00
345472.21   4128610.89   0.00
349139.55   4125604.61   0.00
352702.42   4127361.29   0.00
348037.49   4128342.95   0.00
349518.85   4130015.29   0.00
348329.31   4132466.53   0.00
352895.50   4135128.46   0.00
352630.39   4132201.25   0.00
347278.59   4130791.40   0.00
348984.90   4132003.49   0.00
343149.01   4128174.63   0.00
350133.61   4131913.61   0.00
348672.67   4123682.71   0.00
349532.11   4128334.35   0.00
342851.54   4130991.07   0.00
346734.17   4124957.90   0.00
352096.35   4131129.27   0.00
349412.85   4125976.94   0.00
345574.90   4128261.14   0.00
348707.95   4121060.43   0.00
343515.26   4127670.51   0.00
348118.44   4132172.39   0.00
347406.66   4128822.15   0.00
355576.58   4135620.00   0.00
349159.22   4128043.68   0.00
349752.91   4131599.97   0.00
342183.60   4131214.77   0.00
344642.72   4132793.12   0.00
347649.47   4134095.50   0.00
353088.02   4131260.63   0.00
342498.51   4133623.54   0.00
349344.08   4128412.34   0.00
343714.73   4128697.88   0.00
347273.72   4129273.25   0.00
350522.39   4132003.70   0.00
346314.63   4134893.69   0.00
350128.03   4135327.17   0.00
352038.28   4132161.10   0.00
347153.40   4132996.05   0.00
348258.90   4126688.38   0.00
347285.31   4132421.91   0.00
349971.47   4124048.03   0.00
348740.50   4122523.46   0.00
354684.22   4130646.00   0.00
349890.85   4130861.00   0.00
349269.32   4129803.53   0.00
349707.39   4131517.34   0.00
351984.46   4135668.13   0.00
351182.40   4123511.28   0.00
341828.22   4129910.18   0.00
347437.26   4125301.67   0.00
348899.42   4124517.73   0.00
343445.71   4136989.00   0.00
346622.99   4129514.21   0.00
350007.67   4134216.15   0.00
348224.64   4124631.32   0.00
346422.13   4133903.26   0.00
344403.98   4130011.80   0.00
346705.95   4127824.81   0.00
339988.95   4125425.37   0.00
342395.82   4127020.72   0.00
345121.76   4125572.23   0.00
350667.94   4127077.92   0.00
343844.99   4132789.41   0.00
347860.37   4133961.19   0.00
349011.32   4127314.18   0.00
345661.93   4132680.15   0.00
351345.00   4132048.90   0.00
342429.03   4128721.15   0.00
352434.86   4126492.84   0.00
345942.28   4133907.74   0.00
348654.99   4130225.23   0.00
352991.21   4130106.80   0.00
341451.67   4130045.19   0.00
346932.72   4132727.48   0.00
354397.60   4136475.13   0.00
348185.92   4130724.61   0.00
348832.83   4126698.71   0.00
346055.42   4126119.51   0.00
347008.06   4130992.18   0.00
348192.17   4134828.77   0.00
353965.19   4126938.86   0.00
350614.66   4131814.72   0.00
350374.80   4133740.73   0.00
348167.35   4130125.73   0.00
346789.62   4133278.36   0.00
347297.40   4137305.19   0.00
345971.78   4126302.53   0.00
351642.70   4129607.61   0.00
344685.03   4131788.12   0.00
349164.53   4134706.33   0.00
346204.15   4126995.47   0.00
347971.76   4130291.00   0.00
347882.58   4130545.95   0.00
348076.15   4125885.36   0.00
347758.54   4133114.93   0.00
352495.09   4132157.34   0.00
346919.33   4127994.24   0.00
348522.46   4133680.51   0.00
345535.56   4129114.68   0.00
349826.05   4130833.96   0.00
343159.41   4132056.12   0.00
349451.22   4127004.18   0.00
346962.56   4133904.93   0.00
342747.10   4122781.16   0.00
346795.21   4129916.01   0.00
347027.56   4130245.53   0.00
347993.67   4129352.19   0.00
344341.14   4127706.00   0.00
349059.20   4128761.70   0.00
344724.23   4129168.81   0.00
343897.35   4130124.11   0.00
348399.07   4129562.50   0.00
356781.34   4131691.19   0.00
343701.90   4125794.66   0.00
350291.96   4127471.01   0.00
346544.83   4129316.95   0.00
346072.31   4133914.25   0.00
355038.20   4136498.28   0.00
347974.32   4130062.02   0.00
349499.39   4133586.33   0.00
348152.11   4127937.92   0.00
344714.94   4125100.28   0.00
342455.57   4132898.58   0.00
348868.64   4131869.40   0.00
349671.85   4134295.14   0.00
349098.70   4131874.63   0.00
343366.88   4132753.87   0.00
354348.88   4130187.59   0.00
347092.03   4131662.51   0.00
346321.25   4125335.20   0.00
342171.61   4128732.28   0.00
352921.45   4131557.07   0.00
345123.18   4131037.82   0.00
343039.39   4128871.34   0.00
340758.26   4128769.89   0.00
342456.15   4134889.61   0.00
344507.55   4130705.92   0.00
351738.63   4134947.96   0.00
346623.28   4129947.64   0.00
341012.68   4124978.35   0.00
349815.62   4128556.60   0.00
347762.98   4135749.82   0.00
347318.02   4128126.18   0.00
355569.41   4131911.06   0.00
345029.31   4129675.27   0.00
347817.06   4134208.26   0.00
348106.85   4128260.96   0.00
347355.94   4129163.47   0.00
348804.47   4127995.67   0.00
350858.62   4127885.50   0.00
354912.56   4128137.86   0.00
348350.43   4126397.62   0.00
345210.73   4127685.93   0.00
348166.84   4134326.66   0.00
350234.05   4130023.14   0.00
344223.12   4133638.71   0.00
345241.50   4127823.24   0.00
350933.28   4128237.23   0.00
353515.75   4129755.39   0.00
345275.34   4127338.50   0.00
349178.09   4128622.66   0.00
351868.44   4132444.28   0.00
354435.91   4132075.46   0.00
351812.65   4133217.27   0.00
345963.92   4133015.32   0.00
348140.56   4124925.69   0.00
353912.97   4132327.52   0.00
348150.54   4132498.73   0.00
347413.33   4136272.52   0.00
351664.58   4127909.35   0.00
349595.00   4121724.40   0.00
347454.04   4128823.83   0.00
351115.96   4133802.91   0.00
348025.74   4131957.05   0.00
351534.95   4129171.95   0.00
341949.88   4126918.86   0.00
348794.15   4134193.68   0.00
341053.03   4129477.36   0.00
343484.22   4130213.37   0.00
348978.84   4127043.09   0.00
346659.11   4126395.79   0.00
349883.49   4122809.97   0.00
346934.02   4131045.12   0.00
345812.93   4128546.93   0.00
342316.60   4131032.37   0.00
345276.75   4125849.53   0.00
351047.81   4135064.65   0.00
347936.79   4127301.27   0.00
345110.17   4129196.79   0.00
342750.96   4129877.56   0.00
349641.59   4124274.72   0.00
343293.44   4135438.05   0.00
344280.61   4126400.66   0.00
349932.98   4130152.59   0.00
354750.25   4131776.07   0.00
342115.13   4127084.56   0.00
352491.30   4129402.67   0.00
347504.18   4135181.11   0.00
350233.06   4124152.80   0.00
352948.13   4131648.50   0.00
344387.12   4130361.46   0.00
350107.19   4127295.41   0.00
348616.31   4123767.66   0.00
351781.92   4128874.83   0.00
341267.85   4129608.85   0.00
347311.33   4137769.66   0.00
352090.93   4131327.98   0.00
350786.08   4126918.07   0.00
348544.59   4126792.44   0.00
347355.85   4132178.17   0.00
344919.74   4127639.89   0.00
345662.42   4122833.25   0.00
346944.99   4131543.41   0.00
353016.67   4137321.29   0.00
343698.67   4131891.75   0.00
347188.45   4133807.41   0.00
343910.24   4126068.64   0.00
347557.25   4127868.70   0.00
355471.41   4133425.47   0.00
351572.66   4132065.40   0.00
343500.69   4130724.99   0.00
351870.10   4129572.51   0.00
346196.00   4131366.34   0.00
344723.42   4123534.87   0.00
346087.51   4134208.95   0.00
349897.84   4124557.17   0.00
346368.57   4126101.58   0.00
350725.75   4128797.63   0.00
348327.80   4132580.45   0.00
339587.83   4131112.95   0.00
351522.96   4127211.07   0.00
350529.78   4128593.58   0.00
349893.59   4132829.07   0.00
354294.50   4127959.85   0.00
350641.25   4138812.19   0.00
349156.39   4129530.47   0.00
344009.30   4130077.26   0.00
350185.88   4127125.59   0.00
344260.73   4125596.46   0.00
344239.73   4128294.99   0.00
343670.51   4127842.63   0.00
349390.76   4135580.13   0.00
351339.83   4126086.51   0.00
347668.90   4132594.44   0.00
349387.81   4123439.12   0.00
352226.59   4133839.12   0.00
348772.72   4130369.39   0.00
349936.62   4128543.79   0.00
341542.84   4129117.84   0.00
346228.09   4130717.29   0.00
354296.04   4131517.19   0.00
344129.58   4131686.18   0.00
347845.20   4130702.78   0.00
344790.00   4137203.93   0.00
346231.95   4131635.23   0.00
344878.38   4125606.76   0.00
351426.56   4135638.72   0.00
343554.49   4133932.66   0.00
353880.73   4127213.90   0.00
346291.34   4135891.21   0.00
342751.32   4123435.29   0.00
340638.68   4122898.36   0.00
346592.16   4129996.74   0.00
349791.27   4134785.71   0.00
349265.50   4134345.37   0.00
348624.34   4131514.97   0.00
344137.71   4126807.14   0.00
348933.00   4129492.56   0.00
346446.55   4133939.84   0.00
348058.44   4130777.14   0.00
354210.00   4129116.99   0.00
349854.89   4133082.81   0.00
344618.28   4129751.77   0.00
343854.44   4128184.35   0.00
351263.75   4127218.53   0.00
347037.54   4135239.05   0.00
348554.49   4129123.80   0.00
346089.35   4130020.65   0.00
349525.23   4129673.24   0.00
345774.50   4130127.30   0.00
349484.44   4131182.50   0.00
342097.54   4130570.53   0.00
351637.06   4131935.15   0.00
345968.68   4124323.63   0.00
349554.18   4126626.33   0.00
349863.35   4127496.45   0.00
345773.08   4128095.67   0.00
348957.43   4127626.65   0.00
346052.73   4129509.90   0.00
341284.77   4134117.69   0.00
346010.27   4131662.59   0.00
348170.56   4128365.28   0.00
352417.51   4139396.59   0.00
352065.77   4124968.74   0.00
355730.04   4130394.43   0.00
345422.23   4127317.64   0.00
349851.52   4131404.83   0.00
347875.20   4129302.15   0.00
342322.68   4133312.22   0.00
343598.52   4131026.03   0.00
350755.33   4131285.83   0.00
349357.60   4128694.35   0.00
345684.49   4129307.88   0.00
343693.39   4128348.88   0.00
343527.44   4127686.94   0.00
344826.79   4135878.52   0.00
354516.36   4125146.26   0.00
353389.81   4132408.74   0.00
351281.94   4128384.07   0.00
346917.11   4127206.87   0.00
341355.36   4129260.42   0.00
347153.29   4133025.35   0.00
352366.38   4136564.25   0.00
344960.60   4129364.06   0.00
348572.12   4128466.31   0.00
344642.84   4134401.08   0.00
343138.42   4131432.91   0.00
343320.89   4126226.41   0.00
341381.92   4127988.28   0.00
348663.16   4128657.37   0.00
344485.09   4130481.65   0.00
348076.77   4129842.78   0.00
350112.03   4132650.42   0.00
350912.61   4129218.29   0.00
347672.41   4123939.80   0.00
345823.24   4128777.33   0.00
345792.19   4131844.91   0.00
346005.06   4128246.90   0.00
350164.13   4132557.49   0.00
344262.47   4130652.93   0.00
342784.82   4133046.63   0.00
351937.12   4126933.17   0.00
347595.67   4137042.98   0.00
346192.87   4133872.67   0.00
342866.43   4126786.14   0.00
347939.15   4135854.86   0.00
349568.00   4124151.26   0.00
345778.01   4130308.31   0.00
349310.71   4132505.34   0.00
347485.47   4138690.60   0.00
348313.05   4134906.38   0.00
346764.88   4125608.59   0.00
340291.73   4125493.49   0.00
345901.64   4130861.86   0.00
347582.26   4127404.75   0.00
347593.20   4127830.39   0.00
349258.68   4120674.82   0.00
349240.92   4126744.98   0.00
351986.53   4120218.36   0.00
345143.87   4123314.97   0.00
349719.59   4127404.51   0.00
345898.55   4134672.77   0.00
342050.72   4129261.68   0.00
351352.70   4132560.30   0.00
347662.36   4129460.35   0.00
348499.55   4128430.30   0.00
347653.89   4131931.78   0.00
343990.19   4128492.03   0.00
349909.38   4129404.40   0.00
342208.88   4131363.88   0.00
345430.78   4134241.42   0.00
351908.28   4125161.95   0.00
348296.02   4135738.98   0.00
352828.03   4127797.62   0.00
349099.83   4126979.87   0.00
348353.55   4128588.82   0.00
346188.53   4131394.81   0.00
348366.58   4131510.77   0.00
348913.27   4128072.53   0.00
349970.12   4125884.89   0.00
344091.05   4133382.35   0.00
349347.10   4130975.61   0.00
348375.46   4134529.79   0.00
352807.35   4126060.80   0.00
347436.54   4133971.64   0.00
352678.76   4127408.52   0.00
350120.62   4124482.54   0.00
343710.33   4130210.34   0.00
347759.55   4133987.34   0.00
351507.79   4126565.29   0.00
344792.10   4131528.69   0.00
338119.00   4124361.58   0.00
349861.27   4129092.35   0.00
340524.35   4129568.83   0.00
347012.15   4130839.74   0.00
354258.68   4124403.29   0.00
351303.01   4129599.24   0.00
347530.35   4129462.99   0.00
348293.07   4128425.16   0.00
347470.06   4127546.17   0.00
351518.94   4133427.99   0.00
343701.27   4127442.41   0.00
342973.86   4128364.88   0.00
348262.54   4130137.14   0.00
353710.57   4128300.58   0.00
346269.79   4131089.12   0.00
346891.85   4130638.18   0.00
350006.94   4132623.58   0.00
346035.94   4126402.82   0.00
351318.19   4128292.97   0.00
348705.77   4133889.71   0.00
349011.74   4126399.37   0.00
353752.08   4132143.51   0.00
348151.84   4124458.49   0.00
342202.36   4128361.20   0.00
352896.59   4127843.18   0.00
352343.96   4129128.79   0.00
350069.32   4129148.00   0.00
350384.75   4129374.35   0.00
344966.78   4131920.50   0.00
350712.42   4131618.01   0.00
344299.55   4125899.77   0.00
351364.19   4133798.72   0.00
341184.11   4134067.23   0.00
352690.58   4128044.53   0.00
344002.62   4126249.06   0.00
354545.13   4135677.48   0.00
351429.09   4131070.27   0.00
346159.54   4124708.93   0.00
343187.59   4135195.66   0.00
343541.73   4134634.09   0.00
352816.91   4132030.51   0.00
350376.51   4124718.19   0.00
342768.08   4128301.58   0.00
348181.23   4131024.46   0.00
351597.32   4134379.62   0.00
346766.61   4135799.70   0.00
353218.01   4131084.41   0.00
351223.01   4124945.67   0.00
345652.42   4132720.19   0.00
347293.28   4130479.62   0.00
346947.85   4127160.23   0.00
352794.16   4133318.53   0.00
349049.94   4131029.13   0.00
348856.20   4131486.52   0.00
346993.03   4127759.03   0.00
348468.21   4129719.21   0.00
347350.66   4124988.91   0.00
343402.04   4126648.82   0.00
348788.45   4132297.75   0.00
350065.18   4132624.14   0.00
340512.94   4129981.65   0.00
348412.83   4129212.21   0.00
347541.11   4126998.78   0.00
347630.31   4132358.22   0.00
349893.12   4136303.33   0.00
347482.86   4127622.43   0.00
349378.82   4127221.40   0.00
348507.97   4130380.52   0.00
347909.09   4135732.94   0.00
345575.17   4130436.86   0.00
345895.36   4131810.40   0.00
346987.77   4131961.71   0.00
347318.32   4126404.73   0.00
348966.94   4131666.72   0.00
348373.82   4130947.06   0.00
350245.44   4123793.97   0.00
351058.90   4134618.73   0.00
350746.26   4128262.75   0.00
349451.46   4127215.17   0.00
342534.25   4134637.36   0.00
345180.91   4129470.05   0.00
346760.02   4129050.31   0.00
353569.77   4129025.78   0.00
345575.70   4131615.56   0.00
345083.96   4133619.44   0.00
343486.37   4131564.07   0.00
356058.90   4131680.03   0.00
347148.76   4126637.81   0.00
343667.93   4130054.44   0.00
349461.76   4130663.11   0.00
347277.55   4131414.35   0.00
351411.82   4127378.76   0.00
348169.49   4131087.44   0.00
351120.80   4128006.83   0.00
351493.72   4132021.13   0.00
352866.83   4127737.47   0.00
347318.16   4130044.89   0.00
350853.95   4127020.85   0.00
343753.76   4137374.07   0.00
351663.67   4124793.51   0.00
347633.57   4132769.96   0.00
349520.87   4135027.74   0.00
349639.60   4129650.92   0.00
351601.87   4131430.43   0.00
347033.62   4127099.19   0.00
350373.47   4126706.35   0.00
343277.82   4133112.61   0.00
349765.47   4134412.95   0.00
351624.35   4137038.43   0.00
350416.48   4125547.60   0.00
347423.72   4129942.88   0.00
349070.43   4130207.40   0.00
353297.36   4130023.97   0.00
346607.95   4130458.63   0.00
347527.94   4130497.54   0.00
348904.41   4131119.84   0.00
346371.01   4124622.60   0.00
352798.97   4131849.52   0.00
350485.41   4132945.16   0.00
350849.12   4134998.81   0.00
347029.93   4125683.89   0.00
344894.39   4130134.12   0.00
342609.07   4126454.02   0.00
347370.23   4133835.53   0.00
352752.51   4129095.37   0.00
345810.13   4130474.89   0.00
347344.31   4127050.48   0.00
346206.67   4131007.67   0.00
351198.96   4126659.91   0.00
354062.43   4126270.70   0.00
352479.20   4129437.51   0.00
345682.63   4135495.09   0.00
348345.34   4131976.51   0.00
344784.26   4128735.94   0.00
348580.72   4129916.43   0.00
342096.11   4127980.95   0.00
348227.45   4136398.15   0.00
350372.03   4127866.89   0.00
348564.50   4130562.14   0.00
348807.99   4130912.56   0.00
346900.07   4133058.96   0.00
355375.66   4131874.10   0.00
346586.09   4131440.71   0.00
345190.76   4129561.09   0.00
342878.99   4132974.97   0.00
348728.45   4128079.49   0.00
346051.97   4129693.65   0.00
351695.17   4129687.89   0.00
350692.99   4128448.57   0.00
350314.72   4127955.14   0.00
346406.14   4132313.78   0.00
355963.09   4131370.40   0.00
346279.24   4133615.82   0.00
350172.73   4130431.71   0.00
349566.44   4130264.99   0.00
349751.98   4127240.44   0.00
347838.20   4128268.69   0.00
348077.66   4131627.06   0.00
351086.35   4130406.85   0.00
350624.12   4127058.73   0.00
347667.38   4133447.04   0.00
350477.38   4126601.34   0.00
351589.33   4127114.98   0.00
346184.69   4134222.86   0.00
348980.93   4123449.06   0.00
345883.05   4129126.11   0.00
345840.05   4131699.16   0.00
348186.38   4130712.83   0.00
344359.82   4131431.57   0.00
344567.44   4134879.13   0.00
351269.57   4125738.28   0.00
356945.67   4129619.23   0.00
342737.71   4134460.89   0.00
346962.36   4128721.88   0.00
345433.14   4130125.66   0.00
347836.57   4133869.78   0.00
351337.02   4132700.87   0.00
343239.86   4131812.61   0.00
348118.37   4131884.46   0.00
346230.91   4126996.96   0.00
353501.61   4129145.16   0.00
349074.15   4138879.76   0.00
346008.69   4127091.90   0.00
346551.38   4132209.97   0.00
342385.77   4126221.38   0.00
348635.58   4128846.17   0.00
347716.56   4128599.78   0.00
344316.61   4129051.62   0.00
351529.05   4131185.66   0.00
348412.31   4131711.75   0.00
348816.32   4131633.60   0.00
349747.75   4133113.22   0.00
349926.38   4129669.83   0.00
352599.46   4129629.03   0.00
350053.30   4126009.37   0.00
347190.68   4129219.70   0.00
347626.58   4131090.64   0.00
354188.20   4125298.59   0.00
351605.38   4122958.31   0.00
355507.62   4136993.03   0.00
348770.95   4130026.88   0.00
344049.21   4127063.81   0.00
350333.64   4124498.77   0.00
350150.00   4128831.71   0.00
347663.40   4130983.35   0.00
347349.45   4131272.79   0.00
348248.30   4128266.20   0.00
347901.52   4132860.65   0.00
343911.94   4132534.56   0.00
346216.95   4131546.93   0.00
347047.16   4126969.90   0.00
349873.01   4129807.43   0.00
347742.40   4125394.68   0.00
349400.57   4128287.31   0.00
346549.20   4135486.47   0.00
351851.24   4132095.29   0.00
348734.68   4132426.60   0.00
351132.35   4123632.72   0.00
343797.94   4130740.29   0.00
342307.73   4128381.09   0.00
347911.92   4130562.43   0.00
341916.49   4126983.01   0.00
345206.75   4122224.09   0.00
345495.60   4129422.74   0.00
350101.37   4130586.75   0.00
349995.35   4130026.73   0.00
349830.85   4131175.11   0.00
351144.53   4121221.05   0.00
344427.86   4131576.64   0.00
346667.61   4129818.36   0.00
345315.37   4130083.19   0.00
347281.35   4129293.38   0.00
350220.59   4127164.63   0.00
349633.12   4129471.18   0.00
353274.91   4127399.59   0.00
342844.33   4134690.60   0.00
350512.18   4131199.79   0.00
346777.44   4133169.65   0.00
346050.43   4129210.64   0.00
348486.45   4127798.24   0.00
344284.23   4130139.17   0.00
345585.68   4125325.75   0.00
345466.17   4124421.06   0.00
343362.58   4132809.84   0.00
348640.03   4129587.76   0.00
349676.68   4129379.68   0.00
341547.33   4127785.51   0.00
354345.72   4132199.32   0.00
345294.37   4135186.76   0.00
346272.28   4125678.02   0.00
347010.27   4128945.42   0.00
351936.70   4126141.73   0.00
346019.01   4132553.16   0.00
348243.62   4129793.58   0.00
342477.07   4127096.93   0.00
350973.10   4129955.67   0.00
347349.33   4132133.88   0.00
344895.14   4130773.66   0.00
343250.69   4135302.89   0.00
344347.53   4126401.14   0.00
346503.32   4128716.97   0.00
344615.31   4127373.94   0.00
343232.70   4130833.47   0.00
351297.78   4131435.21   0.00
350767.57   4128603.52   0.00
354082.31   4134209.92   0.00
346806.47   4127552.69   0.00
354574.60   4129482.43   0.00
349839.67   4126831.43   0.00
348471.82   4126094.21   0.00
352606.81   4127103.80   0.00
348755.78   4131406.52   0.00
357302.89   4135166.30   0.00
356979.54   4134060.19   0.00
350446.20   4128383.93   0.00
346931.64   4130456.68   0.00
350183.22   4132645.68   0.00
347824.49   4129944.06   0.00
347540.45   4131512.84   0.00
345159.32   4130394.35   0.00
349706.92   4133054.70   0.00
348880.86   4128087.38   0.00
351369.31   4133172.36   0.00
351590.94   4126889.97   0.00
348800.78   4129509.22   0.00
349076.18   4129247.00   0.00
345047.86   4125174.37   0.00
351770.78   4132863.07   0.00
349663.72   4132158.75   0.00
348130.35   4132583.09   0.00
341781.60   4132986.08   0.00
349567.98   4134431.55   0.00
351882.65   4130841.21   0.00
342888.46   4126946.56   0.00
350035.39   4134689.88   0.00
348760.92   4131378.03   0.00
348426.24   4124589.42   0.00
348913.54   4127495.11   0.00
348265.03   4130701.34   0.00
346029.63   4131884.60   0.00
348069.84   4124437.50   0.00
345813.34   4128917.49   0.00
340648.50   4124799.81   0.00
351329.17   4134028.24   0.00
353000.80   4128854.46   0.00
347741.29   4127543.18   0.00
349602.65   4129045.39   0.00
345458.24   4129033.16   0.00
345242.09   4129164.39   0.00
348282.86   4135152.39   0.00
355051.84   4129302.29   0.00
352402.57   4126905.22   0.00
344014.57   4130814.88   0.00
339604.91   4128764.21   0.00
346048.56   4125580.84   0.00
340427.51   4126171.43   0.00
348317.62   4128247.51   0.00
347722.72   4127768.52   0.00
351334.36   4127577.00   0.00
347046.43   4131859.42   0.00
342824.89   4126469.20   0.00
344302.79   4129437.12   0.00
346572.83   4125047.95   0.00
347527.54   4130906.17   0.00
342773.39   4128839.39   0.00
348033.41   4130217.73   0.00
345023.17   4129352.66   0.00
345767.86   4122127.91   0.00
353754.98   4128139.17   0.00
347950.88   4132873.17   0.00
347643.77   4128833.97   0.00
351693.61   4125548.88   0.00
348995.94   4130494.54   0.00
346341.99   4131034.45   0.00
352374.24   4129076.92   0.00
347593.66   4125479.62   0.00
350481.32   4129901.81   0.00
354631.59   4131206.27   0.00
345097.95   4125334.23   0.00
349010.09   4130519.33   0.00
349957.40   4131638.89   0.00
349894.77   4129304.08   0.00
343210.77   4127178.45   0.00
348170.45   4126676.83   0.00
346054.98   4126430.99   0.00
349655.41   4130261.12   0.00
351368.73   4133324.85   0.00
352056.28   4131431.38   0.00
347051.92   4130831.93   0.00
349583.46   4127628.99   0.00
349299.16   4129620.10   0.00
347854.60   4125785.14   0.00
346679.58   4131718.38   0.00
341472.43   4125433.11   0.00
344458.81   4127361.11   0.00
346413.68   4128203.54   0.00
348296.31   4128254.87   0.00
349601.98   4134561.97   0.00
344623.97   4134281.05   0.00
349210.02   4130765.76   0.00
347199.70   4131165.74   0.00
345521.02   4127428.85   0.00
351616.04   4135774.13   0.00
348656.08   4126950.63   0.00
351353.68   4131873.36   0.00
354836.55   4130549.00   0.00
341387.77   4132326.98   0.00
353359.83   4134739.24   0.00
348854.74   4132315.15   0.00
346960.57   4133521.07   0.00
347204.11   4130528.47   0.00
349539.14   4128659.94   0.00
350274.22   4133382.92   0.00
352586.89   4132139.61   0.00
346697.37   4133028.04   0.00
338801.89   4130836.94   0.00
341416.82   4127489.19   0.00
348218.45   4128729.97   0.00
345743.71   4135435.65   0.00
348339.90   4125780.11   0.00
355413.95   4131175.86   0.00
348785.59   4125890.61   0.00
346879.30   4127772.73   0.00
340689.84   4126531.73   0.00
347805.33   4127478.43   0.00
347251.20   4128145.40   0.00
348634.43   4128569.13   0.00
348999.38   4128802.19   0.00
347931.54   4131445.74   0.00
345217.45   4127961.48   0.00
350729.03   4130140.63   0.00
346267.52   4126241.43   0.00
345557.99   4135345.10   0.00
345930.14   4124035.47   0.00
347498.40   4125083.85   0.00
350962.64   4132156.18   0.00
347934.07   4126837.91   0.00
343851.73   4130538.67   0.00
349105.06   4128811.49   0.00
342937.71   4124039.05   0.00
348296.21   4123537.13   0.00
348189.44   4130583.38   0.00
350830.69   4131612.95   0.00
343357.64   4129837.92   0.00
347154.65   4126452.85   0.00
347785.13   4128929.32   0.00
350826.78   4132064.83   0.00
346058.75   4130056.83   0.00
349137.72   4128827.20   0.00
345535.08   4127163.99   0.00
353012.81   4128535.29   0.00
352599.38   4130664.37   0.00
346378.86   4132477.68   0.00
351226.73   4124700.64   0.00
348247.76   4123090.69   0.00
346669.21   4128126.37   0.00
344887.91   4134242.85   0.00
348792.60   4127404.04   0.00
353306.82   4130909.68   0.00
349127.78   4132430.11   0.00
347276.87   4128058.15   0.00
350301.27   4128066.27   0.00
342857.85   4128414.93   0.00
351564.19   4134093.49   0.00
342861.95   4128291.36   0.00
351977.65   4135186.21   0.00
344551.66   4125020.89   0.00
355188.45   4129757.04   0.00
349366.82   4132186.83   0.00
345240.75   4133211.09   0.00
348674.81   4127235.36   0.00
345545.27   4130228.00   0.00
346241.42   4130163.85   0.00
347863.25   4130244.63   0.00
348809.14   4128212.33   0.00
339556.90   4132417.57   0.00
341244.12   4127184.79   0.00
350952.84   4126001.82   0.00
351846.50   4126481.49   0.00
350721.78   4130768.58   0.00
347031.90   4129623.99   0.00
354407.64   4134581.88   0.00
349253.57   4130985.03   0.00
349464.32   4127081.14   0.00
348681.87   4129815.81   0.00
343592.72   4133771.52   0.00
348426.69   4134050.62   0.00
352454.85   4128562.69   0.00
349311.51   4124257.98   0.00
346343.88   4131547.12   0.00
350096.91   4128284.68   0.00
346593.16   4133087.06   0.00
346817.36   4123307.03   0.00
347289.01   4131937.04   0.00
351082.19   4129694.31   0.00
344233.16   4124366.71   0.00
350213.46   4133147.66   0.00
348151.61   4129784.55   0.00
340688.56   4124571.84   0.00
348057.24   4133729.67   0.00
342825.15   4131303.28   0.00
350720.58   4134875.25   0.00
349252.76   4128481.51   0.00
352528.19   4126532.77   0.00
342919.60   4131144.80   0.00
346646.62   4126948.20   0.00
349889.34   4130924.65   0.00
349510.71   4131929.18   0.00
346413.83   4131084.42   0.00
342554.61   4131258.01   0.00
350415.38   4132315.60   0.00
348449.49   4130076.38   0.00
346004.16   4130698.44   0.00
345889.80   4130637.57   0.00
345376.60   4126737.17   0.00
341728.97   4130941.43   0.00
353573.21   4128668.82   0.00
344986.43   4124353.83   0.00
350592.45   4122827.57   0.00
344320.17   4129319.39   0.00
345449.33   4131557.80   0.00
347027.05   4128515.80   0.00
345251.70   4125242.13   0.00
350075.55   4127895.66   0.00
352015.61   4134758.66   0.00
345625.27   4127920.41   0.00
348408.43   4132454.26   0.00
350526.41   4133312.29   0.00
350658.85   4130537.40   0.00
347644.71   4129723.49   0.00
346001.83   4132092.17   0.00
345612.63   4130471.86   0.00
346301.19   4125479.09   0.00
352648.44   4134199.52   0.00
347201.27   4134127.07   0.00
347246.46   4124688.57   0.00
346289.45   4129779.07   0.00
352935.52   4132053.38   0.00
347063.58   4126273.80   0.00
344406.79   4131079.96   0.00
345679.08   4123337.29   0.00
346662.00   4125946.70   0.00
347647.56   4123032.91   0.00
348278.18   4129178.24   0.00
342970.57   4132435.10   0.00
353794.68   4133419.22   0.00
345203.30   4129828.66   0.00
345388.48   4122399.98   0.00
347504.78   4134128.82   0.00
350385.81   4131996.33   0.00
350281.98   4128291.01   0.00
343777.41   4124187.26   0.00
355018.87   4133178.53   0.00
350281.75   4128942.18   0.00
343590.30   4132299.95   0.00
344925.69   4131699.53   0.00
345438.80   4132181.70   0.00
350983.26   4125860.67   0.00
348555.38   4126987.10   0.00
343662.71   4131146.60   0.00
346243.08   4133312.31   0.00
346684.74   4135450.76   0.00
345937.85   4134277.54   0.00
350821.60   4133529.12   0.00
346299.62   4127549.49   0.00
352306.66   4127984.43   0.00
347242.85   4127908.53   0.00
349992.69   4126344.95   0.00
348502.46   4126099.99   0.00
350058.11   4125281.69   0.00
347753.16   4126669.77   0.00
351137.97   4127567.04   0.00
353091.76   4131381.58   0.00
350039.76   4129483.38   0.00
347174.40   4122942.25   0.00
344482.97   4128584.03   0.00
348067.10   4128938.28   0.00
343296.32   4127348.33   0.00
342942.87   4132294.18   0.00
351286.41   4129667.77   0.00
346366.12   4124334.57   0.00
350670.18   4129713.77   0.00
348373.73   4130626.03   0.00
346782.07   4130009.06   0.00
345778.73   4129455.85   0.00
352008.68   4135329.86   0.00
346119.87   4130767.70   0.00
351325.96   4132822.11   0.00
347724.12   4125328.15   0.00
345690.81   4133537.95   0.00
348635.37   4127659.36   0.00
344377.23   4131441.59   0.00
347167.27   4126951.71   0.00
351712.50   4128593.99   0.00
349710.78   4128740.32   0.00
349575.35   4126436.65   0.00
346352.82   4125734.52   0.00
348368.90   4132881.32   0.00
346517.71   4128693.32   0.00
340642.00   4127016.20   0.00
340700.17   4137212.78   0.00
349990.03   4129588.09   0.00
345492.18   4126312.16   0.00
353373.20   4128265.66   0.00
346872.60   4130912.04   0.00
352152.45   4134968.73   0.00
344460.72   4132636.09   0.00
344391.67   4133168.04   0.00
347939.33   4130922.09   0.00
346927.80   4131008.86   0.00
348293.56   4129381.11   0.00
351821.67   4134238.02   0.00
349561.99   4128077.09   0.00
345569.66   4129593.51   0.00
353928.44   4131640.58   0.00
347692.98   4131173.37   0.00
347697.86   4127858.99   0.00
349928.05   4134504.63   0.00
348655.75   4124106.40   0.00
341942.89   4132887.29   0.00
352593.85   4128816.99   0.00
346948.77   4126999.01   0.00
345512.15   4131007.82   0.00
343868.05   4128199.98   0.00
355481.75   4125667.81   0.00
348101.43   4128523.42   0.00
348319.10   4130285.84   0.00
345514.02   4131355.59   0.00
351749.07   4129502.81   0.00
342482.42   4127841.22   0.00
341746.52   4125204.28   0.00
344974.64   4130239.55   0.00
351698.72   4131797.15   0.00
348128.44   4128173.48   0.00
357849.67   4129056.32   0.00
349219.77   4129879.06   0.00
348342.06   4131838.42   0.00
345115.10   4130585.76   0.00
347598.92   4124407.45   0.00
345867.16   4130893.70   0.00
353590.13   4130601.82   0.00
347204.66   4131147.02   0.00
351598.43   4127966.03   0.00
348659.63   4131755.23   0.00
345744.79   4136033.01   0.00
351237.14   4132575.55   0.00
348058.78   4129717.39   0.00
347793.84   4130303.64   0.00
350584.80   4132780.13   0.00
341899.94   4126751.79   0.00
348759.42   4129563.67   0.00
348061.86   4128859.14   0.00
349014.70   4130083.85   0.00
349181.40   4131682.30   0.00
348419.52   4125800.26   0.00
350207.70   4130350.66   0.00
346165.65   4131440.95   0.00
342130.14   4133774.10   0.00
352476.98   4128704.42   0.00
339518.38   4133429.27   0.00
351640.57   4132466.34   0.00
348914.00   4130822.40   0.00
351088.37   4130888.76   0.00
342866.14   4131833.90   0.00
347321.47   4127279.73   0.00
349763.09   4130473.17   0.00
347561.23   4131582.35   0.00
348215.65   4134171.20   0.00
352336.61   4128189.99   0.00
347458.39   4133611.64   0.00
340676.36   4130292.67   0.00
343060.30   4128932.06   0.00
353362.99   4131794.83   0.00
347617.53   4136671.80   0.00
348845.42   4129900.21   0.00
338959.82   4133307.39   0.00
347029.07   4130707.00   0.00
347324.51   4131774.67   0.00
345900.01   4128343.78   0.00
352762.90   4123911.91   0.00
347635.92   4128415.68   0.00
351986.08   4130514.56   0.00
341599.37   4127485.23   0.00
346758.50   4127489.99   0.00
344237.49   4125528.39   0.00
351766.90   4139026.70   0.00
351413.41   4130224.53   0.00
344534.75   4124974.50   0.00
347005.17   4132753.10   0.00
344239.15   4129413.61   0.00
344111.13   4133276.42   0.00
346448.33   4122501.98   0.00
348633.04   4120199.49   0.00
347900.60   4134977.49   0.00
348915.46   4129541.53   0.00
352152.47   4128434.23   0.00
352146.39   4127981.27   0.00
349004.09   4128746.52   0.00
350967.93   4131007.15   0.00
343637.73   4121180.58   0.00
347653.21   4121355.75   0.00
342031.96   4132045.54   0.00
346024.18   4130019.13   0.00
345271.45   4134881.19   0.00
344452.39   4127767.83   0.00
345142.84   4132978.29   0.00
347832.74   4126333.80   0.00
352245.30   4128576.41   0.00
346078.15   4131438.08   0.00
349650.69   4126880.32   0.00
352894.79   4123915.46   0.00
346210.43   4131645.88   0.00
345653.21   4128887.65   0.00
350581.34   4129431.14   0.00
349598.62   4122788.08   0.00
341407.13   4131967.94   0.00
349636.00   4132133.00   0.00
345711.31   4133454.50   0.00
347835.64   4126077.64   0.00
341703.52   4126070.02   0.00
348033.90   4125751.17   0.00
353347.60   4137699.36   0.00
348309.20   4127295.94   0.00
342812.26   4130831.70   0.00
352221.04   4126884.87   0.00
349068.99   4125033.77   0.00
348148.26   4124486.58   0.00
347414.51   4136869.76   0.00
347750.68   4133863.74   0.00
344936.74   4133444.30   0.00
356293.23   4130809.98   0.00
349103.39   4125038.90   0.00
353440.12   4129146.79   0.00
352326.02   4126770.77   0.00
345509.60   4130835.86   0.00
348373.03   4124910.67   0.00
352668.82   4132580.79   0.00
347684.79   4128535.40   0.00
348587.84   4128338.56   0.00
349812.94   4126109.71   0.00
347395.66   4125275.24   0.00
345151.79   4136996.63   0.00
350315.28   4129016.67   0.00
352905.82   4124768.09   0.00
346244.02   4132171.94   0.00
348183.31   4129479.30   0.00
344423.80   4126086.41   0.00
352947.02   4127015.33   0.00
346030.02   4133674.40   0.00
342743.71   4123358.35   0.00
351671.60   4127071.37   0.00
349909.45   4132951.46   0.00
346225.27   4125075.34   0.00
349798.01   4127538.07   0.00
354183.65   4132567.94   0.00
352922.25   4127649.38   0.00
340610.47   4124966.28   0.00
346533.21   4133856.97   0.00
347990.36   4126438.72   0.00
346206.09   4124276.21   0.00
344581.72   4128101.44   0.00
355634.18   4128871.03   0.00
342703.40   4132899.79   0.00
346442.76   4125210.86   0.00
356646.51   4134693.44   0.00
351757.36   4131831.02   0.00
342829.20   4128878.99   0.00
342304.05   4128025.79   0.00
347359.08   4130025.40   0.00
347035.87   4126775.25   0.00
351604.86   4131977.32   0.00
349597.60   4133103.98   0.00
346754.93   4125759.73   0.00
346600.22   4128512.43   0.00
345864.68   4135874.22   0.00
344643.19   4133806.89   0.00
349869.47   4130061.37   0.00
352116.22   4130536.04   0.00
347929.10   4125822.07   0.00
350622.14   4128304.17   0.00
354253.29   4126873.58   0.00
346364.47   4128377.05   0.00
346919.62   4127462.93   0.00
348442.91   4129441.63   0.00
350394.79   4127821.56   0.00
349529.45   4122310.55   0.00
345794.27   4131722.07   0.00
344626.20   4132859.24   0.00
353647.17   4126990.62   0.00
351103.84   4127274.90   0.00
349060.93   4128652.17   0.00
351269.54   4128435.48   0.00
346297.66   4133167.04   0.00
348138.66   4137214.33   0.00
345133.65   4130187.76   0.00
353224.74   4131891.18   0.00
345175.94   4132537.64   0.00
350609.19   4133022.90   0.00
346713.02   4132572.90   0.00
343066.26   4130726.75   0.00
350691.33   4136411.39   0.00
354846.42   4124281.85   0.00
350134.55   4128708.14   0.00
345606.59   4138778.64   0.00
357992.92   4131499.10   0.00
347946.39   4133166.45   0.00
352418.94   4132227.94   0.00
344431.14   4129161.67   0.00
343168.56   4128152.33   0.00
349904.67   4123070.51   0.00
347654.64   4127825.78   0.00
353269.39   4128505.11   0.00
350763.72   4128874.64   0.00
343511.54   4133484.32   0.00
355550.44   4129675.80   0.00
348583.81   4131716.57   0.00
354221.03   4127249.35   0.00
348160.52   4132286.63   0.00
349862.23   4131575.04   0.00
344386.61   4129643.17   0.00
347361.71   4128232.31   0.00
353255.25   4125899.98   0.00
345117.11   4135203.12   0.00
348013.92   4124582.55   0.00
350361.80   4127913.97   0.00
348003.45   4129105.16   0.00
348173.08   4126961.24   0.00
343877.68   4130857.92   0.00
349452.28   4133758.07   0.00
347973.92   4128912.63   0.00
351716.96   4132415.46   0.00
347337.60   4130406.11   0.00
349799.56   4134182.81   0.00
351528.75   4131618.35   0.00
349653.63   4128747.75   0.00
350450.04   4127203.35   0.00
339504.99   4128668.97   0.00
348622.26   4127063.27   0.00
347226.10   4131305.68   0.00
347434.18   4132536.04   0.00
345713.94   4132425.28   0.00
344763.75   4134457.11   0.00
348873.87   4132246.18   0.00
351740.43   4132766.47   0.00
353236.65   4128046.21   0.00
351078.37   4129119.70   0.00
347164.29   4131313.72   0.00
349166.85   4127985.67   0.00
350822.15   4126664.39   0.00
345374.72   4128722.81   0.00
353441.56   4130118.55   0.00
353888.94   4129546.70   0.00
348692.77   4128849.23   0.00
350572.91   4128159.29   0.00
348503.75   4134519.08   0.00
348972.04   4124440.26   0.00
342299.98   4129572.71   0.00
345394.10   4131772.66   0.00
347027.92   4130304.68   0.00
349002.28   4128461.77   0.00
348097.46   4134122.72   0.00
341680.15   4131268.59   0.00
343731.29   4135923.42   0.00
348881.53   4129839.85   0.00
350198.97   4132371.26   0.00
348830.17   4133391.63   0.00
348256.70   4130103.65   0.00
345414.66   4128633.84   0.00
348562.45   4130821.00   0.00
352605.93   4131001.22   0.00
346317.95   4130461.51   0.00
350007.45   4132019.67   0.00
350797.28   4129179.89   0.00
346935.54   4132471.59   0.00
351542.02   4126853.68   0.00
345639.86   4132424.62   0.00
347610.17   4129483.79   0.00
342583.80   4135458.73   0.00
345269.83   4134474.37   0.00
343321.40   4131448.24   0.00
350863.37   4132550.40   0.00
347437.61   4128872.71   0.00
352238.93   4133103.07   0.00
348704.31   4133520.36   0.00
349312.30   4124095.75   0.00
346798.50   4129019.71   0.00
346929.06   4132873.24   0.00
343245.16   4127581.34   0.00
350019.45   4131266.64   0.00
350835.89   4126890.31   0.00
350458.12   4127977.56   0.00
349565.22   4128362.63   0.00
351560.51   4131903.09   0.00
348538.13   4134132.64   0.00
347716.61   4128135.33   0.00
347623.47   4129511.07   0.00
342650.54   4131920.17   0.00
351633.12   4134718.87   0.00
346638.23   4131727.10   0.00
351980.68   4130773.05   0.00
351516.53   4128402.69   0.00
346613.15   4125195.04   0.00
351330.41   4122510.03   0.00
348306.02   4128629.74   0.00
349035.98   4127719.19   0.00
338667.76   4134168.88   0.00
343573.45   4128190.25   0.00
346745.83   4130668.33   0.00
348641.48   4139221.99   0.00
351158.71   4129700.24   0.00
342959.00   4126830.92   0.00
347649.68   4130549.99   0.00
344265.82   4126409.64   0.00
348659.32   4132110.55   0.00
347930.13   4136575.21   0.00
347885.48   4129915.15   0.00
341217.53   4132152.64   0.00
347544.62   4127504.66   0.00
349230.03   4129656.47   0.00
348638.36   4127541.42   0.00
342608.26   4127925.32   0.00
354212.88   4130236.33   0.00
345560.84   4126638.78   0.00
346062.09   4126982.38   0.00
349584.00   4133459.83   0.00
350518.28   4136204.64   0.00
344957.79   4131789.53   0.00
349957.62   4129642.34   0.00
347244.41   4134646.33   0.00
343302.64   4132545.82   0.00
342887.26   4132671.16   0.00
350668.29   4130049.29   0.00
350070.83   4126240.81   0.00
354041.27   4130474.10   0.00
344227.03   4127646.27   0.00
346946.02   4128343.95   0.00
346948.19   4129851.67   0.00
345659.65   4130944.46   0.00
346051.10   4128330.41   0.00
350880.60   4126687.47   0.00
348775.58   4129971.35   0.00
341797.98   4130935.88   0.00
344418.88   4135950.96   0.00
347667.79   4134114.83   0.00
345635.53   4123996.28   0.00
345788.86   4129148.23   0.00
348566.97   4130758.89   0.00
351674.27   4129341.72   0.00
346003.85   4129319.88   0.00
344053.63   4124714.03   0.00
350033.02   4128811.45   0.00
341149.15   4128853.90   0.00
348526.04   4134778.53   0.00
347025.77   4127365.77   0.00
346748.42   4130642.74   0.00
346511.25   4135200.15   0.00
346340.67   4130226.09   0.00
350539.26   4128113.12   0.00
344821.74   4129766.32   0.00
346184.69   4132682.80   0.00
345688.89   4127867.18   0.00
348626.06   4131126.49   0.00
342831.47   4128385.56   0.00
347697.55   4129858.21   0.00
348588.86   4134194.42   0.00
347927.40   4134649.19   0.00
345334.23   4129577.84   0.00
350211.99   4123089.86   0.00
348503.57   4128898.61   0.00
350809.67   4127466.65   0.00
349311.78   4126361.46   0.00
352994.01   4121143.11   0.00
346192.53   4129196.39   0.00
353841.55   4127366.05   0.00
352706.15   4128964.33   0.00
348684.48   4132868.44   0.00
345589.24   4125041.91   0.00
354714.34   4125805.98   0.00
345457.41   4136537.53   0.00
348452.91   4131765.18   0.00
346166.63   4126877.47   0.00
351917.09   4131737.35   0.00
353457.87   4136526.36   0.00
345165.60   4131761.66   0.00
347723.59   4125440.54   0.00
350437.01   4126301.71   0.00
344747.74   4127425.18   0.00
346499.49   4126815.81   0.00
352417.55   4130330.85   0.00
351403.14   4129954.89   0.00
348719.16   4135141.77   0.00
347451.57   4122692.10   0.00
349679.51   4135103.74   0.00
345494.00   4129092.79   0.00
341752.34   4132005.44   0.00
348261.98   4127995.47   0.00
341546.31   4128883.30   0.00
352879.96   4130211.90   0.00
350850.22   4127331.65   0.00
349503.84   4133254.04   0.00
348880.29   4127190.47   0.00
347937.02   4128333.45   0.00
351428.38   4127876.40   0.00
343630.74   4121776.31   0.00
349914.42   4134667.60   0.00
349239.09   4132528.29   0.00
351881.24   4125921.50   0.00
353220.14   4123684.71   0.00
346618.00   4134562.90   0.00
342637.83   4131268.27   0.00
345661.95   4126368.93   0.00
347382.21   4125680.52   0.00
343594.39   4128709.60   0.00
346653.79   4123402.97   0.00
347848.15   4123224.85   0.00
345224.88   4129490.56   0.00
353808.74   4124854.56   0.00
349006.90   4130409.00   0.00
345259.63   4127280.49   0.00
344020.06   4130136.83   0.00
349988.38   4132683.75   0.00
352473.30   4132346.84   0.00
352367.05   4131072.66   0.00
344858.97   4131151.51   0.00
343676.08   4126898.14   0.00
340397.60   4130901.43   0.00
345600.91   4127996.71   0.00
346108.07   4130775.31   0.00
348950.73   4129020.70   0.00
344707.00   4132462.35   0.00
345748.71   4128429.11   0.00
346453.96   4133080.11   0.00
348380.40   4130382.58   0.00
343498.50   4133774.07   0.00
342238.58   4128412.85   0.00
347123.84   4130040.44   0.00
351300.63   4133559.73   0.00
345536.57   4133523.07   0.00
345516.34   4135873.00   0.00
346620.54   4130277.00   0.00
352403.42   4137209.24   0.00
345042.47   4131055.90   0.00
345516.87   4126447.68   0.00
343393.95   4131409.74   0.00
342477.98   4128611.68   0.00
347020.55   4135256.43   0.00
356585.21   4127911.70   0.00
346466.31   4127825.97   0.00
349439.76   4132080.73   0.00
347513.78   4131575.51   0.00
350448.62   4132520.33   0.00
351452.72   4132510.02   0.00
343590.63   4124102.16   0.00
344618.68   4134128.96   0.00
345552.12   4130444.53   0.00
346222.46   4131086.88   0.00
347322.64   4137876.60   0.00
354481.65   4134685.05   0.00
350693.04   4133012.17   0.00
344311.43   4132411.04   0.00
351477.52   4130939.44   0.00
348052.14   4126829.37   0.00
345214.64   4128712.48   0.00
350539.87   4132252.07   0.00
348824.71   4130718.47   0.00
351253.20   4132349.98   0.00
346412.58   4124658.02   0.00
350500.67   4128392.58   0.00
346855.86   4128714.30   0.00
346308.64   4131747.00   0.00
345122.08   4136183.86   0.00
351755.53   4128205.52   0.00
352987.52   4128653.11   0.00
348867.40   4128826.08   0.00
351375.59   4127517.24   0.00
350628.14   4128159.49   0.00
345525.37   4137698.26   0.00
346130.53   4124679.34   0.00
346268.14   4131283.94   0.00
350958.16   4132828.69   0.00
349538.55   4133397.89   0.00
345730.53   4135244.26   0.00
348351.68   4129772.57   0.00
347620.39   4131728.86   0.00
353339.86   4129072.04   0.00
345544.59   4131231.39   0.00
349267.69   4134438.66   0.00
344783.63   4135677.82   0.00
344532.39   4130934.47   0.00
350234.19   4123727.73   0.00
348728.34   4128349.88   0.00
352300.33   4129308.68   0.00
346688.09   4130432.50   0.00
349977.20   4127640.17   0.00
351566.63   4127162.75   0.00
351170.62   4126875.33   0.00
341479.46   4133996.10   0.00
351737.44   4131162.65   0.00
345154.39   4124515.43   0.00
349165.14   4129109.45   0.00
347057.65   4132677.97   0.00
343843.61   4133120.06   0.00
351142.82   4125721.35   0.00
340289.63   4125876.62   0.00
351689.33   4125843.01   0.00
344936.85   4134864.83   0.00
339446.32   4124222.76   0.00
351663.82   4123651.73   0.00
351597.47   4125260.15   0.00
349359.98   4131998.07   0.00
340197.38   4128354.89   0.00
355041.11   4127865.88   0.00
343834.56   4130815.03   0.00
349321.46   4125289.96   0.00
344552.90   4131971.18   0.00
349117.01   4128780.66   0.00
342474.66   4130733.95   0.00
346631.81   4129301.37   0.00
351723.12   4128330.57   0.00
350214.40   4129643.92   0.00
350084.16   4132141.80   0.00
345018.20   4126803.69   0.00
345844.61   4131797.83   0.00
348466.58   4128896.37   0.00
347075.86   4128804.00   0.00
348183.54   4130678.11   0.00
352651.38   4126048.91   0.00
342023.75   4130846.85   0.00
348007.41   4125125.26   0.00
344681.95   4128781.71   0.00
350838.29   4134818.33   0.00
345677.49   4125538.91   0.00
348667.26   4124972.05   0.00
342894.71   4121634.12   0.00
349108.69   4126380.38   0.00
350994.39   4133670.51   0.00
353223.29   4131935.77   0.00
344352.40   4130390.54   0.00
348395.53   4129168.92   0.00
350193.71   4128186.82   0.00
338832.00   4128601.01   0.00
349509.13   4131201.05   0.00
344692.65   4132186.14   0.00
347340.85   4138706.10   0.00
354679.97   4132963.93   0.00
350752.74   4131199.65   0.00
351243.18   4130148.89   0.00
346958.88   4124663.05   0.00
350388.48   4132607.35   0.00
346780.24   4133432.49   0.00
348207.68   4128966.63   0.00
346768.41   4130126.63   0.00
348341.74   4129516.21   0.00
348932.24   4124996.94   0.00
346307.31   4133085.06   0.00
351133.20   4124580.98   0.00
350092.69   4133206.22   0.00
344892.03   4126012.20   0.00
349705.46   4134894.77   0.00
347901.81   4130191.68   0.00
345363.03   4127646.82   0.00
342852.30   4133837.73   0.00
349403.75   4132831.92   0.00
349315.97   4137094.00   0.00
350497.99   4134405.88   0.00
344175.88   4132017.16   0.00
346250.71   4124970.04   0.00
349422.53   4129418.48   0.00
347472.88   4130514.71   0.00
350344.45   4128569.18   0.00
351336.64   4134265.07   0.00
339050.20   4125115.58   0.00
346779.17   4132661.26   0.00
346764.97   4129066.22   0.00
346165.55   4130128.35   0.00
346081.86   4129167.77   0.00
345598.17   4131890.54   0.00
340719.37   4131125.09   0.00
349703.42   4131446.12   0.00
341392.31   4134729.33   0.00
352495.18   4128624.42   0.00
347898.02   4129178.26   0.00
347820.08   4130494.93   0.00
345510.62   4132305.06   0.00
350741.38   4128797.11   0.00
353144.57   4132749.22   0.00
351786.66   4128233.05   0.00
344798.41   4135081.62   0.00
345359.75   4124150.18   0.00
345278.59   4128951.01   0.00
344663.82   4127360.94   0.00
351725.65   4127132.46   0.00
350109.50   4127716.43   0.00
348996.47   4130289.81   0.00
347040.97   4121205.09   0.00
354930.53   4128458.88   0.00
349985.35   4126452.16   0.00
348417.23   4128335.49   0.00
355074.02   4131330.23   0.00
350505.30   4131913.43   0.00
347963.64   4129872.92   0.00
347809.25   4134922.52   0.00
349947.54   4135909.37   0.00
353286.01   4131744.27   0.00
351964.73   4128429.60   0.00
347109.53   4125635.50   0.00
350233.23   4129581.20   0.00
349406.83   4134899.08   0.00
350569.22   4128881.42   0.00
346608.40   4127849.56   0.00
350255.04   4132320.12   0.00
344600.82   4126823.56   0.00
349879.73   4134687.51   0.00
346510.07   4131016.02   0.00
347694.26   4133148.05   0.00
350730.09   4128182.25   0.00
344217.35   4128233.27   0.00
346174.09   4126423.42   0.00
352443.72   4126875.43   0.00
343167.73   4132039.34   0.00
349647.96   4127687.68   0.00
349507.55   4129572.65   0.00
352845.71   4128130.20   0.00
349499.75   4131282.74   0.00
348118.50   4126272.66   0.00
354250.22   4130527.79   0.00
345543.71   4128916.38   0.00
348825.34   4136557.08   0.00
348533.42   4128850.62   0.00
348764.53   4130504.96   0.00
347685.12   4134321.34   0.00
352242.30   4131468.97   0.00
343012.88   4130808.90   0.00
343096.00   4133649.18   0.00
348880.35   4133596.66   0.00
355375.11   4125939.03   0.00
351762.25   4127030.40   0.00
349821.39   4130635.00   0.00
346611.93   4129606.02   0.00
348309.23   4128095.21   0.00
343507.24   4131666.57   0.00
347276.86   4131125.11   0.00
351872.26   4131836.69   0.00
347933.74   4126372.40   0.00
346573.82   4127672.07   0.00
348306.94   4133020.42   0.00
352347.97   4128824.35   0.00
347642.89   4126649.16   0.00
347830.67   4128454.37   0.00
343376.32   4129031.16   0.00
349202.31   4125643.86   0.00
349076.30   4130291.26   0.00
354562.00   4131080.07   0.00
342599.79   4131358.23   0.00
349553.04   4126922.06   0.00
349402.71   4128894.96   0.00
353464.58   4130545.58   0.00
346464.84   4137106.63   0.00
348450.43   4132713.06   0.00
342853.44   4132322.89   0.00
355511.50   4128554.75   0.00
342715.79   4132320.63   0.00
349037.27   4132057.60   0.00
347171.66   4134311.70   0.00
348897.28   4128252.20   0.00
339330.01   4127273.91   0.00
345916.43   4126478.23   0.00
353231.40   4127941.44   0.00
342979.91   4128183.06   0.00
349259.28   4127154.58   0.00
351251.95   4138065.94   0.00
348890.94   4128843.89   0.00
344510.42   4127747.74   0.00
349243.81   4127138.34   0.00
346701.11   4126012.59   0.00
350609.07   4127804.15   0.00
348446.36   4124217.99   0.00
343872.62   4125141.01   0.00
348689.88   4125290.65   0.00
341130.21   4130546.51   0.00
344687.90   4127169.11   0.00
346715.49   4130575.63   0.00
353044.17   4127431.48   0.00
351032.14   4134765.45   0.00
342955.10   4127743.00   0.00
345787.63   4125765.26   0.00
349893.59   4133185.46   0.00
351378.52   4126443.52   0.00
346134.10   4126340.58   0.00
346811.75   4128805.05   0.00
338597.86   4129957.09   0.00
346794.45   4130938.47   0.00
350274.90   4130176.45   0.00
350526.27   4127236.99   0.00
345193.31   4131384.18   0.00
350991.24   4130572.62   0.00
345687.27   4129555.70   0.00
351483.53   4131014.88   0.00
349673.36   4132809.55   0.00
348599.63   4134308.34   0.00
348240.08   4127249.75   0.00
347792.13   4133130.45   0.00
351595.88   4133841.32   0.00
350012.66   4131993.08   0.00
347706.48   4129496.45   0.00
349154.08   4130678.58   0.00
347789.02   4126965.48   0.00
345219.49   4130942.06   0.00
347823.64   4128417.20   0.00
350774.71   4125874.52   0.00
344132.37   4126682.35   0.00
343717.16   4133671.19   0.00
344584.25   4130792.19   0.00
352741.73   4133456.73   0.00
349272.28   4131487.38   0.00
344933.33   4127131.31   0.00
347832.65   4124948.02   0.00
344666.56   4129471.13   0.00
346052.46   4126627.39   0.00
351606.36   4135266.11   0.00
343364.90   4130182.56   0.00
346882.03   4132970.49   0.00
343660.47   4131678.72   0.00
352063.21   4129723.92   0.00
350444.78   4135480.40   0.00
345609.31   4129982.17   0.00
350854.18   4136714.64   0.00
345471.69   4126646.66   0.00
348928.59   4135754.16   0.00
350947.93   4133671.34   0.00
346646.77   4129341.13   0.00
349749.20   4134397.87   0.00
346636.25   4129126.98   0.00
347978.84   4132125.19   0.00
350684.00   4131476.73   0.00
343831.64   4133862.70   0.00
343075.62   4128086.94   0.00
339533.51   4128736.86   0.00
350471.16   4133443.52   0.00
344805.54   4131983.01   0.00
348511.03   4127477.55   0.00
353290.86   4130055.00   0.00
347542.15   4132151.54   0.00
347752.44   4132464.56   0.00
341263.88   4129594.14   0.00
347303.48   4129218.86   0.00
352104.02   4130386.92   0.00
348779.07   4132717.59   0.00
355685.42   4129397.22   0.00
347373.77   4129524.65   0.00
351991.27   4131852.13   0.00
353114.81   4128732.27   0.00
350300.63   4134456.71   0.00
351324.09   4129176.26   0.00
346919.93   4134846.95   0.00
351458.81   4134855.84   0.00
350139.19   4132285.43   0.00
348011.78   4130132.27   0.00
351135.78   4129119.44   0.00
351617.78   4131957.25   0.00
351890.88   4131661.47   0.00
347326.11   4120086.54   0.00
350792.67   4131915.53   0.00
344233.62   4127236.43   0.00
343425.93   4128862.60   0.00
346931.05   4128874.36   0.00
345694.64   4124490.90   0.00
357901.92   4126970.03   0.00
343807.51   4126662.72   0.00
348669.94   4127026.08   0.00
347371.90   4128350.49   0.00
348933.25   4134862.20   0.00
349386.46   4129079.06   0.00
353760.96   4133089.80   0.00
351914.59   4127162.17   0.00
347514.25   4130902.35   0.00
348391.72   4130121.05   0.00
345388.24   4127887.33   0.00
344394.20   4130113.61   0.00
345365.28   4131210.36   0.00
344595.18   4131619.33   0.00
351143.79   4130535.88   0.00
350061.10   4132181.99   0.00
342663.77   4133248.76   0.00
342805.14   4129266.89   0.00
349402.97   4130590.50   0.00
351671.38   4131452.53   0.00
346293.49   4126636.78   0.00
356882.50   4131834.96   0.00
348910.40   4123876.53   0.00
350086.44   4132660.79   0.00
355624.37   4129147.60   0.00
343028.09   4128225.67   0.00
346313.32   4124712.31   0.00
344610.53   4124088.06   0.00
348967.16   4130247.61   0.00
343002.72   4132688.52   0.00
343557.87   4128408.08   0.00
353076.68   4129547.71   0.00
347027.27   4127701.23   0.00
350577.59   4126189.50   0.00
343854.15   4127552.88   0.00
351516.31   4127845.72   0.00
347225.38   4126239.76   0.00
340998.16   4130457.73   0.00
346195.29   4129490.76   0.00
353319.31   4132067.25   0.00
345047.82   4126523.74   0.00
349642.35   4126766.09   0.00
349388.54   4121509.22   0.00
348422.66   4128661.13   0.00
340194.93   4127676.50   0.00
349645.28   4127432.75   0.00
346242.33   4131613.14   0.00
348511.86   4124181.54   0.00
347761.90   4132301.35   0.00
341472.40   4134172.12   0.00
351219.67   4122133.82   0.00
347031.82   4130630.30   0.00
347899.36   4126113.30   0.00
342530.37   4135025.03   0.00
344041.19   4120518.36   0.00
349726.78   4126372.81   0.00
347394.61   4137366.51   0.00
345774.43   4132307.38   0.00
350389.05   4129098.20   0.00
349456.07   4131221.25   0.00
354161.90   4128992.54   0.00
345081.49   4127157.68   0.00
343744.88   4131220.45   0.00
341251.36   4123075.55   0.00
350367.86   4127778.78   0.00
345742.66   4128648.60   0.00
345125.28   4127110.48   0.00
350245.38   4129852.31   0.00
344843.86   4126821.72   0.00
354476.06   4127240.40   0.00
353492.61   4131972.17   0.00
344524.02   4133969.83   0.00
346469.21   4130020.10   0.00
347698.59   4127080.64   0.00
343567.73   4128365.59   0.00
344325.01   4135999.80   0.00
345922.47   4133444.65   0.00
348128.37   4131017.82   0.00
347091.33   4122733.04   0.00
349681.14   4128191.71   0.00
343743.54   4130731.23   0.00
348764.04   4127852.68   0.00
346963.90   4128743.68   0.00
346378.52   4126023.52   0.00
353236.49   4128928.96   0.00
345509.47   4124643.68   0.00
351780.76   4133163.27   0.00
352270.63   4131782.79   0.00
345067.85   4128089.13   0.00
343518.97   4129964.64   0.00
346648.55   4131822.83   0.00
343759.57   4130965.83   0.00
339920.66   4137179.01   0.00
352417.59   4127703.74   0.00
353887.86   4128103.87   0.00
349833.74   4131214.56   0.00
344368.45   4130399.89   0.00
348826.43   4131343.68   0.00
345198.87   4125791.34   0.00
345611.29   4126323.78   0.00
346609.77   4131163.47   0.00
346925.05   4125754.20   0.00
347098.59   4126683.69   0.00
350972.65   4133486.45   0.00
349793.69   4132376.59   0.00
352055.66   4130152.07   0.00
344954.90   4131311.45   0.00
344453.41   4122566.42   0.00
353147.66   4130253.21   0.00
347926.82   4128787.83   0.00
352878.49   4127800.77   0.00
351771.62   4125477.78   0.00
349540.65   4131431.87   0.00
344549.42   4138373.25   0.00
344082.12   4133487.16   0.00
346896.85   4128227.08   0.00
347823.98   4130959.79   0.00
351594.80   4131048.96   0.00
348162.04   4132713.66   0.00
349432.58   4125056.14   0.00
345107.98   4129782.85   0.00
351129.08   4131107.66   0.00
350847.01   4135876.10   0.00
347229.37   4131157.85   0.00
345712.98   4128821.59   0.00
345776.45   4125702.21   0.00
346039.66   4130085.72   0.00
347174.62   4128449.62   0.00
349281.96   4130196.58   0.00
346659.89   4124730.70   0.00
351324.82   4130983.08   0.00
347038.57   4126061.72   0.00
349346.50   4131770.79   0.00
348747.13   4127951.28   0.00
346872.76   4134166.24   0.00
352723.73   4127268.02   0.00
349362.36   4129419.20   0.00
344983.98   4127912.46   0.00
343131.81   4130756.70   0.00
349850.21   4131749.80   0.00
352868.86   4130697.91   0.00
349680.76   4125671.34   0.00
347983.02   4132577.42   0.00
342284.43   4130906.37   0.00
346604.15   4129842.17   0.00
352071.53   4129453.32   0.00
346547.23   4130496.42   0.00
343688.18   4127832.02   0.00
345726.86   4130719.29   0.00
346685.79   4128645.18   0.00
349512.67   4126717.43   0.00
347352.26   4128092.45   0.00
347333.64   4129629.29   0.00
349669.66   4129096.56   0.00
350032.28   4132238.20   0.00
344129.54   4130183.19   0.00
348097.55   4130526.99   0.00
344626.80   4127427.81   0.00
350039.14   4128666.10   0.00
348506.09   4134823.58   0.00
343101.02   4128335.10   0.00
345552.74   4129979.44   0.00
348321.23   4127103.57   0.00
354118.72   4130274.79   0.00
351727.06   4129781.37   0.00
350666.46   4129334.32   0.00
348492.53   4124146.54   0.00
347537.54   4123839.64   0.00
348461.25   4130837.92   0.00
348595.49   4133500.28   0.00
353934.14   4128487.61   0.00
348335.96   4128366.41   0.00
344558.92   4132415.63   0.00
345974.78   4130593.86   0.00
346364.41   4131709.49   0.00
342915.22   4130537.38   0.00
350171.80   4131577.82   0.00
350701.67   4127419.71   0.00
350044.98   4129000.51   0.00
344976.19   4131481.13   0.00
350695.00   4126917.70   0.00
346797.50   4130801.36   0.00
342005.22   4129162.92   0.00
339866.87   4130748.31   0.00
355617.04   4129355.06   0.00
346860.02   4129671.04   0.00
345665.66   4134878.93   0.00
348732.88   4130975.50   0.00
351414.38   4128214.06   0.00
352741.69   4122132.96   0.00
352262.95   4125160.87   0.00
344218.92   4131286.23   0.00
349589.01   4130615.27   0.00
348978.16   4127867.39   0.00
349979.88   4134073.48   0.00
349790.10   4137399.90   0.00
346852.52   4127717.29   0.00
343514.70   4134019.92   0.00
343386.03   4127476.19   0.00
350093.35   4131410.86   0.00
346926.96   4127116.79   0.00
350247.92   4131161.33   0.00
343658.86   4130431.13   0.00
348835.15   4130571.85   0.00
347005.22   4126426.67   0.00
341604.51   4128129.63   0.00
349503.53   4129314.68   0.00
343445.45   4134379.32   0.00
345488.44   4135284.46   0.00
348763.88   4129089.04   0.00
348206.45   4127564.12   0.00
349223.65   4129604.63   0.00
346620.34   4127606.47   0.00
343226.37   4132512.68   0.00
353106.21   4139337.57   0.00
349830.33   4126928.72   0.00
350673.19   4128992.31   0.00
348193.66   4131567.30   0.00
350227.66   4134111.55   0.00
341885.85   4129565.79   0.00
349837.25   4126505.31   0.00
345036.76   4125722.62   0.00
345122.92   4128310.02   0.00
345434.97   4126978.65   0.00
346443.57   4132117.58   0.00
345951.46   4127707.65   0.00
342520.97   4131905.95   0.00
346298.18   4124244.91   0.00
348321.83   4131215.32   0.00
347606.39   4130032.88   0.00
352424.42   4128496.22   0.00
347222.75   4135187.77   0.00
345291.27   4130980.48   0.00
352694.68   4134979.28   0.00
348310.23   4128865.66   0.00
343996.50   4128163.39   0.00
342321.46   4126727.33   0.00
351285.11   4129200.19   0.00
345601.27   4126036.39   0.00
348963.33   4126536.05   0.00
352129.95   4129879.98   0.00
345282.83   4131851.76   0.00
346875.77   4129316.34   0.00
352408.63   4127030.02   0.00
346625.00   4132377.86   0.00
350028.81   4134499.91   0.00
350603.59   4128636.23   0.00
347747.73   4133907.09   0.00
349963.10   4131571.89   0.00
352973.76   4133598.87   0.00
344248.46   4133708.90   0.00
343185.77   4128073.89   0.00
348726.20   4133044.33   0.00
346387.32   4127377.29   0.00
347894.17   4123850.14   0.00
342953.28   4134550.90   0.00
346894.91   4128355.05   0.00
349926.38   4130422.33   0.00
353983.74   4127306.32   0.00
345637.82   4129667.93   0.00
351204.12   4131091.47   0.00
350490.03   4127685.67   0.00
347623.73   4128930.34   0.00
348994.07   4131676.11   0.00
349724.80   4131712.86   0.00
349207.18   4134021.24   0.00
347663.96   4127251.16   0.00
349299.61   4128830.39   0.00
344472.28   4132280.26   0.00
347936.52   4127934.64   0.00
347941.55   4132453.14   0.00
345805.50   4129227.87   0.00
347252.66   4126746.80   0.00
341327.14   4125828.03   0.00
346999.58   4128006.77   0.00
350424.80   4126515.24   0.00
348799.62   4129960.21   0.00
342916.12   4129279.62   0.00
344028.10   4131065.16   0.00
346593.07   4129998.71   0.00
346141.09   4130597.20   0.00
342333.54   4129071.54   0.00
350896.72   4127053.77   0.00
350656.84   4130055.19   0.00
348964.06   4134859.48   0.00
347443.33   4123609.96   0.00
347208.09   4129833.16   0.00
350839.56   4130218.29   0.00
343127.76   4129940.60   0.00
344119.78   4128027.14   0.00
347573.41   4129468.01   0.00
353662.60   4130079.82   0.00
348217.06   4127447.51   0.00
349038.72   4128700.94   0.00
354033.86   4133136.53   0.00
344168.92   4131244.47   0.00
348468.87   4129336.86   0.00
346091.30   4128819.54   0.00
346172.45   4130526.89   0.00
350767.91   4127954.18   0.00
344764.82   4131217.77   0.00
352912.71   4130251.51   0.00
348403.22   4128646.00   0.00
354444.85   4131103.83   0.00
351219.13   4128983.54   0.00
345482.56   4130079.63   0.00
354085.41   4130951.16   0.00
347611.04   4128667.37   0.00
350308.06   4127825.63   0.00
344708.78   4132554.55   0.00
346881.77   4129851.99   0.00
345938.37   4131954.15   0.00
349911.17   4126007.46   0.00
345702.64   4129921.17   0.00
352551.16   4130072.43   0.00
344119.11   4127832.48   0.00
350847.07   4129598.92   0.00
350200.06   4126342.34   0.00
344934.87   4129663.18   0.00
353620.82   4133584.37   0.00
341656.25   4124786.03   0.00
350794.40   4132201.61   0.00
349718.11   4127622.26   0.00
345093.71   4126231.31   0.00
348547.23   4130725.20   0.00
344866.68   4127952.67   0.00
341818.90   4129019.12   0.00
346865.10   4128582.78   0.00
348345.01   4133847.96   0.00
349503.25   4131566.14   0.00
345050.73   4123853.13   0.00
347222.59   4128783.49   0.00
344643.40   4135843.43   0.00
347594.46   4134745.48   0.00
346127.58   4131445.38   0.00
351102.32   4127636.43   0.00
349117.36   4127143.39   0.00
352952.88   4129704.12   0.00
350313.72   4133775.01   0.00
347979.29   4134112.13   0.00
347228.24   4134268.98   0.00
345705.37   4136260.85   0.00
348896.86   4132258.56   0.00
348780.72   4135961.75   0.00
345468.73   4133252.51   0.00
346719.53   4128707.37   0.00
348432.53   4126741.85   0.00
348729.80   4131925.88   0.00
349444.97   4127176.04   0.00
346298.24   4129368.41   0.00
344364.82   4127205.04   0.00
345653.48   4136107.86   0.00
346907.56   4131589.15   0.00
348050.89   4131873.10   0.00
351443.94   4132775.66   0.00
349204.01   4125043.94   0.00
344276.98   4136344.77   0.00
341269.06   4131923.88   0.00
349998.33   4129551.01   0.00
344356.91   4132632.26   0.00
350816.78   4135202.45   0.00
356895.80   4128704.27   0.00
347802.43   4132853.28   0.00
346172.60   4126811.05   0.00
352192.80   4125058.78   0.00
345806.53   4129924.59   0.00
349544.97   4123050.13   0.00
354788.21   4126356.42   0.00
347388.40   4131163.92   0.00
343833.34   4130064.90   0.00
348811.61   4131952.31   0.00
351508.93   4124026.28   0.00
346631.28   4132345.46   0.00
350660.55   4133148.99   0.00
349169.49   4129282.87   0.00
346170.71   4128953.58   0.00
341571.49   4127304.23   0.00
347020.58   4127433.86   0.00
347860.87   4130007.32   0.00
351080.07   4139492.84   0.00
352739.56   4126363.00   0.00
352049.87   4135783.23   0.00
353823.52   4127732.36   0.00
348120.62   4127126.64   0.00
351730.81   4128675.63   0.00
349215.96   4131855.69   0.00
353140.54   4128263.08   0.00
354231.28   4126998.56   0.00
354154.81   4125223.39   0.00
351920.66   4127288.08   0.00
347001.30   4132566.73   0.00
344387.76   4131739.67   0.00
342559.01   4125824.23   0.00
346336.41   4132427.19   0.00
348328.79   4127002.86   0.00
351649.95   4133375.54   0.00
344910.74   4133637.91   0.00
351900.83   4133358.99   0.00
347504.59   4132628.43   0.00
353323.93   4133535.13   0.00
348394.16   4131179.46   0.00
349399.14   4125359.29   0.00
352061.37   4127729.53   0.00
350238.09   4130855.46   0.00
347467.09   4126718.46   0.00
347059.62   4127111.40   0.00
343235.41   4135553.22   0.00
351703.06   4134228.91   0.00
344553.44   4129486.47   0.00
346500.05   4127112.85   0.00
345576.15   4122017.13   0.00
348246.81   4132081.46   0.00
343385.16   4128672.56   0.00
352077.97   4127270.83   0.00
349516.79   4131296.53   0.00
350978.04   4131173.96   0.00
350674.36   4126262.14   0.00
340867.49   4131099.16   0.00
345736.35   4129343.73   0.00
346746.45   4134279.31   0.00
348062.54   4129240.28   0.00
347288.00   4126122.72   0.00
345026.18   4132522.30   0.00
340632.84   4127200.09   0.00
345301.38   4130491.80   0.00
350356.40   4132261.58   0.00
343898.36   4127570.67   0.00
348035.59   4132817.54   0.00
346950.56   4128901.13   0.00
348255.72   4127566.17   0.00
348001.19   4129973.15   0.00
346367.94   4130982.32   0.00
346001.25   4130387.65   0.00
345528.18   4130272.14   0.00
345249.17   4131238.27   0.00
347965.71   4128835.77   0.00
343965.13   4128956.46   0.00
349233.77   4131305.18   0.00
344634.69   4128819.58   0.00
344811.38   4125484.43   0.00
352677.84   4130461.06   0.00
349082.78   4128002.49   0.00
349938.58   4126134.06   0.00
345473.67   4130506.23   0.00
343444.21   4129539.48   0.00
343843.06   4134812.94   0.00
348267.57   4135852.17   0.00
347563.57   4127307.62   0.00
346904.38   4126220.31   0.00
350041.10   4130654.15   0.00
345709.05   4127552.42   0.00
347314.32   4133935.14   0.00
348275.73   4129494.83   0.00
347095.52   4133724.16   0.00
351087.91   4138204.63   0.00
345726.04   4130353.86   0.00
349098.37   4126597.10   0.00
349833.45   4131858.11   0.00
350121.68   4127500.61   0.00
349651.59   4127347.17   0.00
345543.86   4126195.38   0.00
349860.16   4128534.01   0.00
343369.90   4129269.93   0.00
349426.25   4129391.97   0.00
347282.03   4128866.92   0.00
343600.08   4126820.50   0.00
347691.49   4129732.82   0.00
342966.03   4126202.63   0.00
345750.61   4134232.03   0.00
347306.95   4130565.11   0.00
348728.44   4136533.89   0.00
346970.18   4131373.19   0.00
344195.34   4130862.56   0.00
347938.05   4132552.05   0.00
347386.99   4125770.61   0.00
348680.35   4133560.91   0.00
344724.67   4129641.55   0.00
345385.43   4132683.90   0.00
346457.93   4130240.61   0.00
348306.00   4131150.69   0.00
343334.59   4127387.23   0.00
348483.24   4135692.92   0.00
350046.56   4131011.86   0.00
348669.28   4130344.63   0.00
348127.27   4120596.54   0.00
349349.06   4133972.48   0.00
343811.46   4127213.42   0.00
348510.37   4130208.61   0.00
342857.61   4131880.53   0.00
354123.21   4125948.96   0.00
348042.16   4128926.84   0.00
350437.07   4130161.34   0.00
351904.23   4135621.58   0.00
350477.75   4127453.96   0.00
347906.99   4134262.90   0.00
354731.63   4136760.40   0.00
347620.67   4134783.07   0.00
348350.54   4125328.11   0.00
343702.75   4127280.78   0.00
349433.93   4129226.08   0.00
346892.95   4125802.61   0.00
349839.91   4133712.02   0.00
350553.00   4136469.41   0.00
345798.65   4127144.55   0.00
345543.95   4128844.06   0.00
348478.05   4131775.35   0.00
350848.71   4132794.64   0.00
341327.47   4124741.32   0.00
341512.48   4130846.31   0.00
356516.72   4135182.99   0.00
357067.05   4133138.27   0.00
349012.10   4126053.37   0.00
349899.52   4134571.75   0.00
354205.95   4126592.58   0.00
345800.98   4130632.73   0.00
348989.52   4126411.85   0.00
345105.67   4127041.93   0.00
350904.66   4135464.56   0.00
350279.14   4131285.23   0.00
350562.75   4135828.31   0.00
343949.04   4128709.93   0.00
350210.54   4130745.44   0.00
349897.10   4128258.62   0.00
350897.70   4127227.97   0.00
347566.68   4127010.66   0.00
346169.75   4128352.04   0.00
353462.93   4130022.94   0.00
343454.98   4127726.32   0.00
348440.80   4133244.36   0.00
350047.67   4132700.27   0.00
349279.90   4127828.31   0.00
351411.29   4132251.31   0.00
351621.72   4122319.83   0.00
345735.09   4128640.37   0.00
352259.30   4137888.82   0.00
345612.35   4131125.28   0.00
347265.48   4127776.26   0.00
345152.94   4136100.85   0.00
344566.07   4129378.26   0.00
342402.25   4126608.45   0.00
347622.40   4132957.60   0.00
347562.79   4128885.21   0.00
347522.56   4128265.56   0.00
349462.40   4124962.59   0.00
350368.33   4133110.84   0.00
350981.51   4131887.05   0.00
351485.30   4125160.77   0.00
346416.89   4128928.01   0.00
351263.40   4132153.95   0.00
349077.16   4128400.28   0.00
346709.07   4131152.42   0.00
352308.08   4128409.35   0.00
351764.81   4132728.74   0.00
346049.76   4131420.96   0.00
347245.52   4128260.08   0.00
350545.74   4136662.72   0.00
344381.53   4128840.43   0.00
348722.28   4131561.69   0.00
343994.42   4125672.92   0.00
344941.22   4130600.68   0.00
343628.50   4125737.74   0.00
353623.53   4128721.43   0.00
347750.70   4131839.97   0.00
348926.26   4127614.80   0.00
353682.62   4126447.33   0.00
343245.98   4127985.64   0.00
342341.43   4127697.27   0.00
345454.95   4122818.26   0.00
351555.18   4126566.03   0.00
344703.45   4129004.30   0.00
348601.06   4124540.43   0.00
355097.53   4129636.58   0.00
338946.88   4128952.30   0.00
349543.07   4132323.32   0.00
348098.99   4131801.01   0.00
350990.09   4132228.15   0.00
347838.27   4130288.20   0.00
344544.22   4131063.89   0.00
348319.36   4137710.89   0.00
351266.85   4126653.37   0.00
357752.87   4128243.88   0.00
345652.94   4133361.95   0.00
347164.81   4130740.03   0.00
352117.22   4124635.06   0.00
348979.47   4127179.03   0.00
347514.68   4133428.74   0.00
352448.88   4131610.04   0.00
348382.22   4131745.97   0.00
348859.20   4124281.08   0.00
340478.36   4130132.96   0.00
345283.57   4136906.82   0.00
346310.28   4129606.23   0.00
347945.32   4128129.92   0.00
348527.59   4135151.61   0.00
342814.85   4131314.12   0.00
347707.29   4128824.87   0.00
350502.43   4131365.62   0.00
341572.81   4123805.10   0.00
344277.88   4127439.82   0.00
352064.42   4131069.61   0.00
347545.00   4132917.23   0.00
346415.08   4127875.56   0.00
349818.97   4124480.51   0.00
355614.81   4132318.38   0.00
349233.92   4133956.13   0.00
349266.62   4133555.24   0.00
352311.07   4133561.51   0.00
349567.71   4131548.40   0.00
346585.48   4134625.95   0.00
347877.96   4130345.95   0.00
346823.22   4128486.24   0.00
350363.26   4124792.27   0.00
348370.70   4127737.38   0.00
350303.42   4127323.56   0.00
347381.46   4126646.48   0.00
348227.09   4126546.50   0.00
344524.67   4126983.93   0.00
348549.07   4130658.00   0.00
351214.47   4127714.16   0.00
354192.83   4120963.02   0.00
349066.44   4136890.01   0.00
345560.85   4132696.38   0.00
349810.67   4129079.71   0.00
343985.02   4133512.66   0.00
349256.21   4127145.66   0.00
350558.88   4126041.83   0.00
350914.29   4130501.41   0.00
351777.96   4130597.09   0.00
347778.70   4126399.00   0.00
352131.77   4130822.31   0.00
355564.38   4126122.91   0.00
348320.92   4128634.28   0.00
346880.85   4132453.06   0.00
347042.07   4129020.45   0.00
346088.33   4127015.76   0.00
343290.39   4132483.62   0.00
348760.95   4132566.11   0.00
348497.42   4125267.96   0.00
354539.45   4124038.26   0.00
349227.04   4133523.38   0.00
354863.75   4133012.38   0.00
348781.88   4121302.08   0.00
348304.53   4131710.39   0.00
344233.19   4131319.75   0.00
348895.97   4129294.22   0.00
348543.53   4139226.61   0.00
352169.43   4130195.55   0.00
345843.63   4130257.92   0.00
347399.31   4131151.71   0.00
346514.01   4130664.11   0.00
353364.27   4130460.89   0.00
341640.50   4132276.45   0.00
347707.22   4133785.98   0.00
347858.50   4129189.37   0.00
350571.97   4131671.27   0.00
346466.39   4129035.74   0.00
344027.21   4130354.82   0.00
349474.65   4128944.45   0.00
351699.79   4130158.37   0.00
351256.01   4130546.71   0.00
351210.19   4131841.46   0.00
347349.30   4131271.46   0.00
346307.79   4129972.45   0.00
347536.39   4135032.68   0.00
349470.55   4127876.21   0.00
342976.51   4126850.05   0.00
349302.38   4126882.32   0.00
347882.47   4131266.74   0.00
345618.31   4131944.22   0.00
346290.24   4131228.21   0.00
346423.54   4124579.96   0.00
351761.16   4129599.50   0.00
346930.70   4128273.23   0.00
354598.09   4133241.54   0.00
349276.42   4130431.53   0.00
345494.88   4123719.24   0.00
346841.56   4125558.16   0.00
351357.74   4130050.21   0.00
351993.40   4128226.85   0.00
348249.89   4128264.79   0.00
346767.28   4129420.00   0.00
343383.49   4132693.93   0.00
351546.00   4136857.63   0.00
348825.67   4126683.58   0.00
349650.22   4126968.86   0.00
350094.92   4132502.59   0.00
347299.95   4129399.78   0.00
345266.10   4133432.36   0.00
350327.33   4127045.20   0.00
350976.83   4136611.28   0.00
345293.26   4130582.74   0.00
348224.97   4127637.72   0.00
348029.89   4131747.52   0.00
350795.07   4129240.63   0.00
338880.89   4130365.09   0.00
348404.65   4128751.41   0.00
345465.26   4125974.41   0.00
347599.15   4132219.23   0.00
349979.97   4125675.24   0.00
352287.67   4126100.92   0.00
349717.41   4126766.20   0.00
352677.92   4128801.74   0.00
353628.77   4124172.63   0.00
349575.25   4124560.58   0.00
347884.24   4131400.67   0.00
344873.21   4125566.35   0.00
343479.87   4126612.52   0.00
348373.80   4128121.42   0.00
343109.35   4132493.50   0.00
350778.88   4130515.01   0.00
345675.40   4127371.43   0.00
346433.05   4130460.79   0.00
350451.20   4128593.82   0.00
351954.93   4131802.97   0.00
344362.73   4129665.57   0.00
347826.47   4128361.97   0.00
341417.92   4128554.21   0.00
348241.31   4133878.64   0.00
340405.11   4125740.66   0.00
346671.71   4129884.99   0.00
346888.24   4128094.53   0.00
347102.82   4137190.93   0.00
345660.50   4130674.04   0.00
342296.54   4131819.86   0.00
348999.63   4125695.64   0.00
349706.81   4124581.09   0.00
350746.64   4131347.42   0.00
352420.98   4137539.64   0.00
347881.78   4132577.66   0.00
345480.66   4125704.34   0.00
353991.72   4130168.66   0.00
350332.65   4127561.32   0.00
348998.70   4131068.53   0.00
343543.24   4132871.86   0.00
346213.24   4130886.25   0.00
347629.92   4126882.44   0.00
346898.55   4128248.45   0.00
345985.64   4133444.70   0.00
354885.16   4128882.50   0.00
356370.70   4138138.28   0.00
348794.48   4130854.40   0.00
346165.25   4131285.35   0.00
344337.80   4125700.83   0.00
349489.24   4133667.05   0.00
346286.50   4132376.03   0.00
342167.45   4133027.85   0.00
350951.97   4126855.34   0.00
349500.58   4125252.03   0.00
353656.66   4127501.72   0.00
348908.23   4126526.17   0.00
345220.12   4126987.56   0.00
350544.08   4126731.77   0.00
349497.84   4126514.91   0.00
349614.52   4132635.15   0.00
355074.02   4134046.93   0.00
344808.33   4126451.02   0.00
350993.51   4131785.10   0.00
350510.99   4135870.06   0.00
349448.26   4138661.64   0.00
347868.02   4130988.56   0.00
338964.70   4131272.80   0.00
353162.72   4129956.09   0.00
347607.31   4134797.61   0.00
344570.78   4133777.96   0.00
351323.41   4132110.57   0.00
354687.94   4131638.98   0.00
345005.74   4128508.81   0.00
350789.43   4132568.27   0.00
349093.11   4133059.15   0.00
343857.92   4128062.67   0.00
346892.45   4126874.18   0.00
346062.29   4132559.87   0.00
351253.72   4130643.09   0.00
349271.32   4125728.49   0.00
348421.51   4134388.84   0.00
350707.59   4132413.08   0.00
346476.01   4129348.09   0.00
348588.68   4126080.21   0.00
342023.00   4132931.68   0.00
352823.66   4130989.24   0.00
348328.46   4129559.85   0.00
341392.25   4122783.43   0.00
350550.26   4126860.90   0.00
346187.22   4130670.39   0.00
350715.25   4127982.97   0.00
346959.99   4128984.35   0.00
349060.54   4129972.32   0.00
344283.96   4129932.33   0.00
350627.54   4132711.44   0.00
349420.59   4126429.73   0.00
342998.03   4128127.19   0.00
345259.94   4132335.60   0.00
352051.66   4122161.23   0.00
351776.78   4126382.54   0.00
344879.89   4135734.92   0.00
342827.33   4128937.32   0.00
347942.18   4129949.29   0.00
345536.53   4131287.75   0.00
349235.93   4125511.79   0.00
349533.90   4131945.13   0.00
347936.59   4128667.38   0.00
347165.02   4125845.87   0.00
347202.82   4128658.00   0.00
343745.77   4129192.61   0.00
350747.32   4124833.66   0.00
346998.56   4134096.50   0.00
340766.86   4134483.49   0.00
347622.24   4132102.13   0.00
349623.95   4129870.09   0.00
343161.44   4127499.12   0.00
343774.73   4130954.65   0.00
343425.62   4129519.81   0.00
345775.57   4127195.88   0.00
351302.77   4126640.06   0.00
350409.39   4127876.96   0.00
345385.05   4126584.03   0.00
342574.17   4135122.16   0.00
345258.27   4120788.42   0.00
348070.26   4137389.96   0.00
348595.16   4128666.93   0.00
349913.18   4132292.01   0.00
344926.92   4130054.65   0.00
349383.14   4129389.66   0.00
343124.76   4128606.50   0.00
348912.36   4130198.13   0.00
348441.79   4137087.91   0.00
347393.94   4127418.55   0.00
346273.99   4130560.20   0.00
346247.02   4132770.66   0.00
349036.87   4127675.26   0.00
349343.58   4128782.38   0.00
345643.79   4129677.35   0.00
352831.00   4131216.53   0.00
348001.64   4129776.05   0.00
346555.17   4126238.39   0.00
345856.45   4130779.80   0.00
343098.55   4127932.32   0.00
350678.22   4130173.69   0.00
346686.32   4130137.59   0.00
349534.70   4127631.50   0.00
343763.42   4128059.86   0.00
353769.57   4134915.78   0.00
351665.42   4130067.07   0.00
353868.18   4129445.27   0.00
343902.50   4128610.93   0.00
346204.53   4128619.93   0.00
346139.05   4127232.56   0.00
350300.12   4137030.78   0.00
341523.32   4126418.38   0.00
346175.37   4128682.25   0.00
351673.72   4127696.08   0.00
351166.48   4131369.95   0.00
344178.97   4127551.40   0.00
354359.64   4135280.88   0.00
351272.28   4133344.14   0.00
350578.83   4130654.76   0.00
340057.78   4128223.98   0.00
347506.92   4127681.40   0.00
355392.91   4129980.36   0.00
343558.77   4126000.36   0.00
341911.15   4127689.13   0.00
354187.83   4132496.33   0.00
352231.95   4133758.38   0.00
346766.75   4133902.46   0.00
343155.20   4125345.69   0.00
347081.30   4127169.17   0.00
349179.23   4133692.53   0.00
352243.61   4132334.08   0.00
348173.30   4126727.11   0.00
339811.73   4129246.52   0.00
342988.68   4130486.41   0.00
348689.25   4130110.70   0.00
352400.91   4124947.56   0.00
352253.34   4125816.49   0.00
350192.41   4128930.01   0.00
348483.56   4130325.85   0.00
344217.84   4125359.29   0.00
349276.23   4132164.75   0.00
347951.36   4133367.20   0.00
346492.65   4128616.99   0.00
351794.12   4132428.03   0.00
348217.32   4129307.80   0.00
353436.60   4131974.85   0.00
350945.54   4128948.73   0.00
345692.38   4135984.34   0.00
348102.75   4132238.33   0.00
340915.02   4132424.77   0.00
341588.19   4133586.74   0.00
344652.23   4127663.20   0.00
355379.26   4132321.62   0.00
351074.92   4130051.67   0.00
346118.16   4129067.37   0.00
345611.97   4132711.29   0.00
347338.15   4132565.91   0.00
346755.24   4129184.29   0.00
349489.27   4129287.32   0.00
349180.78   4132483.80   0.00
346982.82   4134678.79   0.00
347008.87   4135644.10   0.00
352154.30   4130235.62   0.00
349507.65   4131756.78   0.00
348983.36   4131753.16   0.00
349976.97   4137132.81   0.00
347157.71   4125762.69   0.00
346201.73   4132669.38   0.00
350458.50   4130058.84   0.00
349780.99   4132092.17   0.00
346451.92   4128906.09   0.00
348630.03   4126497.24   0.00
349727.31   4127970.05   0.00
353903.19   4130991.37   0.00
348550.09   4133058.42   0.00
347411.32   4130437.57   0.00
342571.79   4128933.19   0.00
351713.61   4124389.95   0.00
347281.27   4130847.63   0.00
349989.79   4133756.48   0.00
350544.25   4125616.81   0.00
350371.51   4130514.01   0.00
349345.42   4127903.59   0.00
346892.04   4126691.26   0.00
347040.30   4129095.81   0.00
344278.30   4135910.60   0.00
349036.09   4134160.00   0.00
344283.87   4135074.64   0.00
347714.01   4128699.25   0.00
348524.33   4129634.97   0.00
346121.34   4136681.99   0.00
343374.92   4125531.56   0.00
345081.19   4133312.40   0.00
347274.38   4133447.24   0.00
348252.82   4130330.13   0.00
351627.12   4129480.51   0.00
346224.10   4127704.00   0.00
348575.61   4133628.81   0.00
345428.67   4123983.99   0.00
346590.71   4133088.94   0.00
350033.84   4126744.76   0.00
348133.66   4131477.53   0.00
357673.93   4127716.21   0.00
349109.96   4133640.67   0.00
345866.09   4132872.52   0.00
346482.15   4135009.10   0.00
348371.45   4135891.93   0.00
344064.83   4126833.06   0.00
348798.46   4131612.26   0.00
344225.72   4130711.74   0.00
354207.08   4131997.06   0.00
343200.19   4136835.19   0.00
350321.61   4133845.61   0.00
343922.39   4132898.75   0.00
346989.80   4129677.16   0.00
345848.76   4134405.82   0.00
349740.98   4132490.06   0.00
345164.79   4134099.41   0.00
347457.55   4128894.27   0.00
352725.98   4126198.81   0.00
349204.82   4129740.91   0.00
346503.19   4125489.57   0.00
350244.62   4130824.28   0.00
347049.99   4130201.51   0.00
343249.81   4126815.98   0.00
351399.81   4127404.93   0.00
348853.93   4129277.64   0.00
350391.66   4128750.52   0.00
347280.42   4136283.75   0.00
352941.47   4130959.93   0.00
352023.38   4126686.54   0.00
346350.87   4126387.14   0.00
349651.80   4130587.02   0.00
347412.01   4134849.21   0.00
345407.82   4124342.31   0.00
348697.20   4133037.19   0.00
346114.22   4130315.71   0.00
347794.99   4135742.34   0.00
347461.28   4126965.08   0.00
346802.60   4129405.74   0.00
352262.00   4129873.36   0.00
344530.38   4132514.52   0.00
348245.47   4126433.65   0.00
349906.92   4133957.21   0.00
344914.83   4131190.64   0.00
344958.71   4125680.39   0.00
347043.06   4126651.70   0.00
347753.76   4128883.78   0.00
345813.91   4134293.17   0.00
344634.35   4126060.30   0.00
348310.52   4123775.14   0.00
338790.51   4129848.25   0.00
348332.04   4130725.17   0.00
346642.23   4128917.22   0.00
351160.48   4134301.17   0.00
345299.64   4129244.91   0.00
351292.22   4128275.93   0.00
345298.74   4128520.52   0.00
346930.54   4131452.58   0.00
350611.40   4130955.28   0.00
346033.00   4132998.53   0.00
346189.69   4131273.41   0.00
342724.20   4126389.43   0.00
348763.69   4126300.51   0.00
346637.26   4132251.26   0.00
349961.62   4132292.93   0.00
349102.02   4131450.95   0.00
348481.18   4127991.11   0.00
353241.69   4129585.20   0.00
353999.53   4125950.74   0.00
352435.66   4135693.63   0.00
346921.42   4133362.09   0.00
348952.83   4127082.91   0.00
352726.96   4132514.02   0.00
344793.81   4128305.61   0.00
353016.74   4126195.38   0.00
345703.47   4128264.59   0.00
349121.27   4131090.68   0.00
348639.15   4130481.16   0.00
342172.42   4131570.72   0.00
338212.97   4131767.78   0.00
350023.69   4136190.24   0.00
351483.52   4130675.70   0.00
347723.46   4132110.70   0.00
345996.66   4130174.83   0.00
351746.29   4130639.94   0.00
349860.23   4123668.66   0.00
350305.67   4131567.33   0.00
339897.76   4129615.19   0.00
349113.17   4130187.12   0.00
351118.92   4128387.64   0.00
352458.68   4128538.96   0.00
351366.05   4134189.47   0.00
344141.35   4133975.77   0.00
349386.12   4131632.93   0.00
350345.95   4129351.38   0.00
347144.66   4126898.35   0.00
346708.82   4129343.48   0.00
348536.72   4131785.22   0.00
350072.79   4129681.60   0.00
351994.13   4135560.95   0.00
347449.90   4131408.96   0.00
353276.15   4127660.07   0.00
345139.92   4134589.70   0.00
352099.60   4132212.79   0.00
343099.87   4132762.58   0.00
346148.22   4127351.82   0.00
339202.59   4133800.45   0.00
349168.95   4132100.94   0.00
350913.83   4129790.53   0.00
348059.97   4127893.05   0.00
342093.30   4134388.43   0.00
345611.97   4133446.12   0.00
354161.38   4132448.69   0.00
341234.07   4138021.78   0.00
342400.09   4125319.73   0.00
351440.60   4130589.27   0.00
345943.61   4133983.02   0.00
350713.46   4131416.62   0.00
350051.70   4132608.83   0.00
349789.81   4127623.78   0.00
352150.54   4125811.58   0.00
348606.99   4126820.16   0.00
344887.49   4125890.62   0.00
345607.32   4133229.39   0.00
348714.17   4132696.32   0.00
343370.27   4129090.05   0.00
343382.61   4130706.58   0.00
344378.69   4130370.12   0.00
347071.10   4125873.66   0.00
347849.88   4124998.14   0.00
341073.19   4132060.84   0.00
350435.52   4124555.81   0.00
345571.98   4129703.27   0.00
346239.97   4127695.85   0.00
343920.60   4128263.16   0.00
350403.48   4128282.88   0.00
349340.38   4125985.96   0.00
344303.64   4121310.95   0.00
348966.99   4124340.44   0.00
349758.51   4127419.28   0.00
352077.57   4134982.30   0.00
346039.61   4127869.91   0.00
353249.84   4133504.07   0.00
346065.56   4131760.12   0.00
347091.77   4131680.80   0.00
344348.53   4130996.18   0.00
347249.94   4132695.86   0.00
349271.05   4124484.77   0.00
345189.62   4125463.19   0.00
344894.04   4135983.12   0.00
340579.10   4130548.15   0.00
348652.12   4132102.70   0.00
347307.53   4133130.42   0.00
351620.90   4130365.62   0.00
346288.84   4127968.40   0.00
346232.17   4134027.46   0.00
352051.41   4126809.57   0.00
342593.25   4130907.51   0.00
345013.32   4132101.07   0.00
350328.60   4125199.56   0.00
345660.77   4133920.11   0.00
353230.00   4125048.44   0.00
349643.32   4130102.74   0.00
352749.13   4129700.86   0.00
347508.54   4127388.17   0.00
345671.64   4125465.31   0.00
342913.74   4132303.67   0.00
349144.09   4129893.12   0.00
345232.61   4130489.79   0.00
350999.89   4132868.46   0.00
347796.58   4129205.84   0.00
344976.06   4129652.69   0.00
353444.06   4135010.23   0.00
351388.31   4132992.50   0.00
341907.90   4133415.16   0.00
349398.39   4129030.97   0.00
347887.56   4131276.72   0.00
350727.33   4133075.86   0.00
351614.62   4128720.16   0.00
345724.07   4135519.29   0.00
347795.38   4127144.77   0.00
350988.08   4134200.04   0.00
351387.15   4135429.55   0.00
344070.98   4125256.61   0.00
349230.34   4123322.41   0.00
348846.03   4133906.40   0.00
347327.18   4130087.80   0.00
349339.32   4124982.70   0.00
347069.36   4121355.91   0.00
346005.53   4132897.62   0.00
354483.42   4130220.54   0.00
345198.84   4130063.13   0.00
349347.15   4133108.43   0.00
348979.43   4131376.89   0.00
353435.70   4126204.44   0.00
346537.26   4131380.72   0.00
346005.13   4130824.45   0.00
354668.67   4130320.44   0.00
347890.89   4125532.82   0.00
349674.03   4132930.55   0.00
353662.86   4129030.55   0.00
351788.06   4132832.54   0.00
345852.71   4127524.86   0.00
349483.09   4130145.11   0.00
347207.95   4129146.70   0.00
351635.89   4131096.02   0.00
347228.24   4123435.45   0.00
345569.82   4128520.56   0.00
346200.77   4130241.79   0.00
346341.28   4131420.63   0.00
349397.21   4124411.95   0.00
346607.61   4128438.94   0.00
353433.42   4130995.48   0.00
341736.73   4131174.16   0.00
348939.40   4129734.04   0.00
347720.17   4129446.89   0.00
347309.21   4127654.46   0.00
348347.74   4126837.63   0.00
353816.65   4129916.91   0.00
342173.86   4128108.50   0.00
347595.65   4127168.03   0.00
345977.83   4123259.98   0.00
347643.53   4132642.80   0.00
352395.91   4134772.21   0.00
345061.90   4129873.72   0.00
344753.62   4130538.30   0.00
345107.07   4132871.98   0.00
353617.18   4128947.92   0.00
346022.45   4127224.32   0.00
350615.57   4131363.34   0.00
355778.23   4130944.73   0.00
345102.02   4128769.78   0.00
349086.65   4133432.36   0.00
348400.18   4126889.23   0.00
350617.26   4130903.49   0.00
348975.66   4126981.20   0.00
340549.03   4129364.85   0.00
344615.08   4133671.29   0.00
345040.45   4137103.11   0.00
348216.42   4125740.06   0.00
349012.05   4135032.84   0.00
346864.72   4133685.15   0.00
351179.86   4126264.88   0.00
346795.34   4131523.22   0.00
348729.10   4128853.15   0.00
342896.84   4127118.57   0.00
345555.62   4132357.90   0.00
354153.21   4137909.81   0.00
351069.10   4125952.88   0.00
348255.06   4124060.03   0.00
349668.63   4129570.08   0.00
348800.88   4131068.83   0.00
353057.09   4127598.81   0.00
343603.05   4127835.39   0.00
349166.69   4130652.10   0.00
348038.96   4127203.30   0.00
348490.21   4131421.61   0.00
348403.44   4135515.24   0.00
345622.02   4132487.51   0.00
348612.10   4134485.47   0.00
348431.08   4130667.09   0.00
346825.46   4132305.45   0.00
345864.80   4132466.52   0.00
344199.20   4133482.36   0.00
345752.15   4129303.40   0.00
354659.23   4130179.19   0.00
349359.32   4127328.98   0.00
350545.93   4133134.90   0.00
345609.09   4133096.65   0.00
340770.64   4132497.36   0.00
347991.03   4126771.00   0.00
347173.41   4127181.93   0.00
345907.31   4126901.33   0.00
347914.93   4133578.22   0.00
344047.33   4128624.64   0.00
348174.26   4132026.14   0.00
343071.80   4123925.47   0.00
348903.21   4129641.95   0.00
347196.74   4124439.40   0.00
349864.90   4126240.11   0.00
343533.88   4131390.98   0.00
346688.72   4125188.16   0.00
349677.61   4136240.70   0.00
350169.63   4131467.64   0.00
348515.03   4129722.19   0.00
339693.51   4132100.14   0.00
348819.87   4128900.99   0.00
349468.15   4129158.17   0.00
347488.35   4132248.99   0.00
348652.23   4127599.54   0.00
357263.15   4129072.59   0.00
346773.66   4133611.95   0.00
346150.34   4126776.02   0.00
353998.36   4131878.36   0.00
350771.27   4130478.59   0.00
344857.05   4128438.73   0.00
349236.00   4136032.31   0.00
348917.01   4132542.86   0.00
347338.66   4126352.91   0.00
343335.47   4129508.34   0.00
350022.44   4132447.88   0.00
348557.39   4132386.84   0.00
351546.67   4134253.38   0.00
351423.31   4133897.88   0.00
345499.22   4128660.36   0.00
343008.52   4132466.64   0.00
347795.93   4131986.40   0.00
350889.69   4129073.86   0.00
346705.17   4133551.96   0.00
344246.60   4129048.63   0.00
354820.76   4133835.33   0.00
349945.30   4136399.76   0.00
351909.16   4123207.98   0.00
344982.92   4131161.31   0.00
341070.97   4134954.79   0.00
344919.64   4128449.02   0.00
349369.90   4130806.90   0.00
349278.99   4130481.92   0.00
348041.04   4132337.45   0.00
348552.06   4126424.83   0.00
351701.41   4135199.71   0.00
343263.68   4129322.74   0.00
345960.53   4128456.23   0.00
350311.58   4133969.50   0.00
348638.91   4128948.43   0.00
343057.65   4129418.15   0.00
347991.26   4129371.20   0.00
347309.24   4125917.33   0.00
348120.63   4134896.19   0.00
354521.97   4132564.19   0.00
351630.49   4128283.89   0.00
348114.29   4122486.17   0.00
343183.04   4124793.34   0.00
346580.89   4130515.91   0.00
349811.71   4132577.28   0.00
349968.66   4131336.05   0.00
346758.38   4130782.02   0.00
351891.58   4132366.36   0.00
352197.43   4133025.69   0.00
346199.69   4133664.54   0.00
344175.68   4129770.04   0.00
349093.43   4126586.51   0.00
343124.79   4134322.62   0.00
345988.78   4133860.66   0.00
351393.54   4128785.32   0.00
351369.42   4133522.68   0.00
350036.45   4123553.34   0.00
357761.01   4128507.53   0.00
346425.19   4127715.36   0.00
350047.52   4133847.31   0.00
348140.12   4131348.55   0.00
345586.04   4133897.55   0.00
349775.35   4134511.37   0.00
352679.01   4136090.82   0.00
349365.40   4132136.96   0.00
347712.82   4129523.44   0.00
344708.71   4128979.24   0.00
348391.89   4127356.75   0.00
348742.81   4126761.94   0.00
346991.74   4131286.90   0.00
350825.96   4133608.09   0.00
349213.99   4129939.96   0.00
350873.79   4137531.49   0.00
346821.62   4126092.63   0.00
347733.79   4131238.18   0.00
345380.78   4132685.87   0.00
349830.85   4124648.66   0.00
349156.58   4130498.23   0.00
347332.16   4130880.74   0.00
348714.19   4132092.15   0.00
351361.45   4124044.20   0.00
345805.60   4128196.94   0.00
347629.56   4126079.31   0.00
352689.52   4131619.68   0.00
346551.18   4125826.07   0.00
346875.85   4126894.54   0.00
351459.63   4126929.08   0.00
356869.38   4132827.24   0.00
348280.78   4133493.65   0.00
346533.39   4127117.39   0.00
344982.64   4130752.25   0.00
352052.47   4127929.42   0.00
348352.83   4127382.36   0.00
348671.91   4135901.72   0.00
344759.70   4127541.94   0.00
344692.66   4124940.08   0.00
347012.69   4134450.38   0.00
350541.20   4125987.56   0.00
343277.27   4129325.69   0.00
342720.46   4131452.72   0.00
352359.49   4125962.43   0.00
354049.66   4134199.54   0.00
346078.33   4129637.08   0.00
345872.73   4135458.80   0.00
349355.31   4127434.37   0.00
340745.59   4135185.85   0.00
343702.15   4129676.01   0.00
345234.99   4131007.29   0.00
345007.61   4128683.61   0.00
345638.66   4133003.36   0.00
349332.74   4132390.16   0.00
348662.32   4133332.85   0.00
345325.28   4127190.26   0.00
351894.84   4136245.37   0.00
349944.31   4128324.84   0.00
347808.17   4132961.26   0.00
350691.69   4134341.93   0.00
351998.94   4128807.75   0.00
352465.12   4125338.14   0.00
344668.82   4135582.64   0.00
353003.03   4124367.12   0.00
350748.26   4131794.66   0.00
349946.66   4132346.83   0.00
345867.10   4134274.47   0.00
349171.60   4127380.12   0.00
345143.34   4127197.90   0.00
340156.56   4127810.85   0.00
347081.30   4131849.49   0.00
353571.65   4134657.51   0.00
350794.67   4131401.00   0.00
349173.75   4129271.22   0.00
348082.26   4127044.51   0.00
344626.24   4132265.97   0.00
343903.98   4134576.21   0.00
349046.37   4131059.50   0.00
348859.80   4127936.29   0.00
345244.31   4128209.36   0.00
346108.28   4123827.60   0.00
348121.56   4131151.39   0.00
346927.66   4135351.25   0.00
347712.01   4130990.78   0.00
341374.36   4130231.23   0.00
345836.53   4127377.63   0.00
350026.17   4129505.97   0.00
344103.53   4131864.72   0.00
344074.48   4129631.13   0.00
351102.16   4130796.57   0.00
352357.44   4127987.77   0.00
343755.33   4127658.68   0.00
357202.83   4132217.92   0.00
346714.96   4129032.42   0.00
340220.16   4124414.56   0.00
347926.31   4124408.29   0.00
340526.59   4137121.27   0.00
348357.85   4131902.73   0.00
344793.11   4134003.78   0.00
347445.31   4128245.62   0.00
343714.13   4128765.22   0.00
346977.38   4127789.12   0.00
348949.86   4133235.49   0.00
349952.46   4128248.65   0.00
350680.97   4128614.55   0.00
345784.65   4133074.18   0.00
345544.26   4128084.40   0.00
345202.67   4134218.53   0.00
345523.69   4136964.18   0.00
347202.16   4125598.47   0.00
344167.11   4138265.87   0.00
349604.85   4129541.35   0.00
350056.23   4127087.23   0.00
341635.35   4137521.15   0.00
353332.33   4128676.38   0.00
350486.15   4129039.56   0.00
352127.98   4130578.11   0.00
349616.08   4132674.33   0.00
350073.33   4124495.69   0.00
352663.38   4131034.71   0.00
349648.65   4131089.58   0.00
349243.64   4128084.41   0.00
348926.69   4130414.68   0.00
352160.11   4131301.61   0.00
350998.01   4128794.82   0.00
345864.79   4129339.30   0.00
350603.22   4128459.44   0.00
347853.00   4130868.39   0.00
346947.31   4128731.18   0.00
347371.99   4130843.60   0.00
348863.94   4122638.84   0.00
351215.92   4132947.87   0.00
354186.79   4130312.66   0.00
355813.87   4127038.59   0.00
347083.51   4129072.65   0.00
353426.35   4134148.29   0.00
344055.82   4127912.16   0.00
345632.49   4126985.13   0.00
351134.52   4126325.43   0.00
347382.14   4132072.63   0.00
346693.67   4127053.24   0.00
346903.50   4123951.22   0.00
338418.90   4129293.14   0.00
349057.71   4130840.40   0.00
345212.54   4127500.18   0.00
345868.15   4128211.18   0.00
347045.62   4128993.74   0.00
347569.10   4133624.46   0.00
345530.78   4132922.06   0.00
347891.08   4130611.87   0.00
347304.53   4127851.95   0.00
346149.14   4132473.32   0.00
347321.36   4129200.66   0.00
351225.87   4132450.22   0.00
345478.16   4134060.66   0.00
352192.22   4127403.32   0.00
347509.32   4131852.82   0.00
350598.26   4131652.84   0.00
348942.00   4132022.63   0.00
348573.20   4125700.42   0.00
353675.59   4130195.19   0.00
347315.17   4134093.96   0.00
346461.02   4129020.83   0.00
345648.92   4129947.80   0.00
343717.15   4128405.24   0.00
342146.24   4129426.07   0.00
345364.28   4126013.71   0.00
349392.64   4129252.13   0.00
344982.22   4132239.36   0.00
349922.67   4126973.00   0.00
349846.95   4134170.37   0.00
349287.03   4130552.27   0.00
347407.72   4131324.24   0.00
347168.73   4132435.35   0.00
344733.86   4129661.61   0.00
350333.01   4136042.43   0.00
354855.46   4126543.44   0.00
347704.02   4129505.08   0.00
346542.68   4124387.31   0.00
350127.52   4127394.49   0.00
345868.91   4128881.41   0.00
352039.81   4130591.72   0.00
345519.70   4130031.65   0.00
350195.46   4133057.25   0.00
344998.09   4126957.11   0.00
347406.32   4129530.41   0.00
351375.61   4131186.88   0.00
346155.37   4129866.57   0.00
345645.37   4127872.31   0.00
351274.09   4132276.38   0.00
352507.99   4126605.24   0.00
349526.99   4132971.06   0.00
355986.67   4128828.03   0.00
348188.34   4127727.39   0.00
349923.14   4132994.76   0.00
347976.09   4130363.32   0.00
346883.42   4129001.65   0.00
351137.86   4127357.77   0.00
344084.96   4132307.06   0.00
349230.61   4130238.24   0.00
344060.40   4127021.53   0.00
350229.17   4125888.91   0.00
351818.22   4132842.58   0.00
349137.85   4130025.50   0.00
345664.57   4130635.90   0.00
346717.94   4128078.50   0.00
352179.35   4128688.12   0.00
347701.49   4124788.98   0.00
347463.73   4126036.06   0.00
349397.75   4127824.00   0.00
343627.52   4124174.53   0.00
352863.08   4126479.47   0.00
349991.54   4127405.14   0.00
343798.67   4128977.90   0.00
351953.39   4132712.91   0.00
349019.44   4133093.11   0.00
346242.70   4130917.49   0.00
346880.26   4128879.74   0.00
351680.59   4124459.84   0.00
346165.88   4134623.07   0.00
341332.92   4130076.36   0.00
345666.78   4126317.87   0.00
349483.10   4132933.56   0.00
351578.24   4137015.86   0.00
349273.57   4130518.02   0.00
346592.40   4126423.59   0.00
344287.24   4127601.61   0.00
345950.21   4138325.87   0.00
350788.06   4123858.64   0.00
341695.67   4130817.23   0.00
348832.07   4131735.46   0.00
350854.52   4129314.87   0.00
348514.39   4135967.25   0.00
346321.96   4128462.50   0.00
346479.93   4129840.63   0.00
346515.94   4134746.13   0.00
349158.65   4127898.77   0.00
348315.07   4128394.02   0.00
349527.64   4130024.29   0.00
343590.40   4134119.21   0.00
346954.46   4130529.00   0.00
351746.07   4128293.38   0.00
348435.89   4128525.95   0.00
353112.47   4132000.14   0.00
349541.04   4126961.15   0.00
343802.72   4131785.61   0.00
352826.53   4129496.76   0.00
350782.76   4128536.60   0.00
346641.69   4125703.99   0.00
347514.36   4125508.33   0.00
352011.75   4138629.84   0.00
348859.92   4131507.95   0.00
347640.12   4134540.35   0.00
344672.47   4130585.62   0.00
343545.08   4131144.68   0.00
349372.00   4130252.15   0.00
344963.67   4130890.74   0.00
342389.48   4132150.65   0.00
350717.78   4130813.55   0.00
354147.39   4133914.84   0.00
352501.93   4127870.21   0.00
350602.74   4129941.82   0.00
352535.51   4133071.68   0.00
349603.38   4131868.58   0.00
352727.97   4125861.55   0.00
344159.90   4133336.99   0.00
349115.32   4132269.40   0.00
345761.17   4128054.44   0.00
349709.46   4132132.44   0.00
342435.51   4133575.69   0.00
352146.21   4133204.57   0.00
345934.04   4132188.12   0.00
351999.65   4133238.54   0.00
350723.78   4126814.62   0.00
345970.76   4128740.31   0.00
348972.75   4130595.31   0.00
349964.01   4132513.78   0.00
350532.71   4134481.53   0.00
345066.92   4136051.12   0.00
350836.75   4134203.58   0.00
345868.58   4128396.46   0.00
349772.68   4125526.90   0.00
342802.47   4130020.70   0.00
348521.24   4128703.86   0.00
351756.05   4130323.77   0.00
345552.83   4137659.13   0.00
347661.17   4129604.12   0.00
352488.74   4127253.19   0.00
346336.08   4130336.16   0.00
347006.26   4132726.39   0.00
343595.18   4131152.01   0.00
348670.01   4130229.84   0.00
349260.33   4128752.10   0.00
342774.55   4126840.63   0.00
346138.63   4129041.29   0.00
347271.28   4125479.36   0.00
348002.25   4128369.79   0.00
349401.46   4131806.58   0.00
344900.83   4129502.87   0.00
350292.99   4129283.16   0.00
347494.49   4134460.86   0.00
344168.28   4130569.92   0.00
353205.33   4136429.36   0.00
342677.89   4127853.98   0.00
347357.51   4128852.97   0.00
348721.68   4131417.19   0.00
338678.47   4127627.10   0.00
346429.18   4122944.18   0.00
347019.10   4129072.05   0.00
345559.25   4127063.31   0.00
344647.85   4134285.62   0.00
346582.09   4133381.49   0.00
350448.00   4133504.06   0.00
346559.22   4129757.06   0.00
353133.72   4128989.44   0.00
348392.63   4127189.32   0.00
345025.77   4130537.98   0.00
352708.39   4124212.90   0.00
348632.41   4130824.04   0.00
347022.53   4134566.67   0.00
347770.20   4131396.68   0.00
350434.60   4127854.19   0.00
346492.04   4130972.00   0.00
348459.88   4125695.15   0.00
350793.34   4126978.54   0.00
346032.99   4136570.13   0.00
348071.34   4129875.55   0.00
349232.79   4131103.75   0.00
348779.42   4129595.94   0.00
346334.88   4126133.75   0.00
351318.34   4134136.43   0.00
348603.92   4131850.96   0.00
350078.74   4126293.10   0.00
347932.03   4133281.83   0.00
348522.22   4123762.68   0.00
347647.10   4131061.01   0.00
348600.93   4127380.81   0.00
349325.38   4134302.96   0.00
352479.51   4128502.80   0.00
348153.55   4133599.69   0.00
349434.34   4130858.15   0.00
348785.39   4128351.05   0.00
348282.22   4133864.75   0.00
351845.15   4132535.34   0.00
352589.22   4129420.15   0.00
349262.90   4127641.31   0.00
346965.32   4128532.03   0.00
354984.93   4130944.89   0.00
343996.99   4126857.01   0.00
345214.77   4129325.36   0.00
343464.49   4130496.32   0.00
340792.24   4124455.33   0.00
344767.76   4131112.45   0.00
352735.51   4127643.26   0.00
348635.98   4138830.73   0.00
347249.42   4132583.42   0.00
348477.18   4135192.84   0.00
347416.20   4128401.36   0.00
347028.97   4129162.04   0.00
349488.68   4128609.71   0.00
343805.51   4125187.33   0.00
345690.22   4134383.93   0.00
346985.66   4132736.25   0.00
345687.63   4131317.78   0.00
350437.52   4124235.73   0.00
348270.49   4136305.55   0.00
346399.43   4128872.20   0.00
351807.09   4131695.07   0.00
347742.39   4135869.91   0.00
346061.10   4127039.35   0.00
346831.82   4128206.54   0.00
345467.93   4128097.66   0.00
347019.98   4125770.44   0.00
350568.14   4131605.34   0.00
343474.10   4131747.93   0.00
353108.83   4128431.16   0.00
352256.00   4131157.43   0.00
345548.78   4132507.08   0.00
346641.92   4129326.67   0.00
347935.01   4130052.47   0.00
349634.39   4128724.28   0.00
348120.93   4131748.16   0.00
353237.69   4130870.22   0.00
348118.01   4126464.62   0.00
346000.44   4132026.26   0.00
343570.14   4133633.09   0.00
346074.59   4133813.25   0.00
346088.92   4129129.61   0.00
344582.69   4127426.72   0.00
346577.08   4128774.05   0.00
345275.35   4129823.70   0.00
349100.78   4136470.16   0.00
348534.34   4134543.09   0.00
345359.69   4133741.40   0.00
354753.41   4133216.15   0.00
347271.66   4134179.26   0.00
348804.27   4137181.11   0.00
349106.99   4132902.76   0.00
356482.26   4132999.16   0.00
346124.56   4126618.68   0.00
350138.81   4129829.46   0.00
346746.22   4128425.05   0.00
345263.60   4128657.79   0.00
350537.70   4129373.96   0.00
343443.90   4130055.75   0.00
345564.89   4132403.62   0.00
347808.31   4129300.54   0.00
346035.50   4128427.31   0.00
346876.88   4131332.36   0.00
345664.31   4132547.69   0.00
347763.01   4129125.62   0.00
345067.04   4131799.26   0.00
350336.39   4129280.58   0.00
345260.30   4126029.53   0.00
350402.18   4128101.32   0.00
343398.55   4132584.24   0.00
350555.17   4131876.80   0.00
346770.35   4129372.37   0.00
342429.26   4133561.95   0.00
348367.34   4132607.22   0.00
348813.22   4128338.90   0.00
348672.69   4131015.19   0.00
351494.40   4128352.80   0.00
352721.31   4136060.82   0.00
352099.54   4130464.18   0.00
350010.73   4128107.11   0.00
349790.10   4131741.89   0.00
344554.77   4133515.57   0.00
352524.04   4130067.48   0.00
351453.48   4120801.72   0.00
351186.64   4137063.85   0.00
344945.96   4133895.29   0.00
344748.88   4125998.51   0.00
352722.69   4131327.63   0.00
351901.32   4134813.97   0.00
347271.05   4125478.87   0.00
350476.40   4132089.23   0.00
348191.83   4131696.59   0.00
347803.93   4128201.54   0.00
349334.49   4134301.03   0.00
348281.78   4136618.93   0.00
345334.28   4132822.73   0.00
349035.13   4133068.07   0.00
348307.10   4132206.61   0.00
347109.91   4126829.76   0.00
351391.36   4131497.59   0.00
346495.61   4130833.05   0.00
346970.39   4128366.85   0.00
343742.69   4133245.54   0.00
343954.39   4133610.97   0.00
348926.52   4130323.46   0.00
346411.27   4132155.78   0.00
345942.26   4135954.77   0.00
348160.70   4130426.00   0.00
349577.37   4124410.60   0.00
349301.80   4132527.51   0.00
346882.19   4132267.70   0.00
352064.61   4128062.35   0.00
345092.15   4128534.16   0.00
354125.57   4126620.78   0.00
348014.38   4130718.44   0.00
348025.30   4128972.42   0.00
349965.18   4123698.95   0.00
352846.11   4125787.40   0.00
352320.95   4133608.37   0.00
352426.36   4138450.82   0.00
351374.79   4122475.69   0.00
344065.00   4129870.20   0.00
354154.93   4128475.99   0.00
348033.15   4136846.79   0.00
348186.46   4132451.89   0.00
348601.33   4136257.67   0.00
349266.96   4130128.22   0.00
348393.10   4132125.51   0.00
348664.72   4134127.10   0.00
349917.15   4133580.50   0.00
344406.51   4127807.75   0.00
347083.41   4128710.70   0.00
350935.63   4124918.52   0.00
347416.11   4128493.51   0.00
349928.82   4132060.82   0.00
343748.66   4131561.02   0.00
349962.87   4133386.02   0.00
351071.77   4130611.87   0.00
353021.01   4131773.73   0.00
348357.23   4131877.81   0.00
351834.32   4126898.85   0.00
350250.48   4135515.64   0.00
345307.25   4127900.96   0.00
345919.26   4136980.48   0.00
348162.26   4127621.46   0.00
347389.13   4128084.44   0.00
350503.71   4125120.87   0.00
340994.50   4132166.87   0.00
345452.89   4124396.53   0.00
350448.75   4133128.78   0.00
347926.68   4130423.68   0.00
351550.81   4123240.80   0.00
350400.55   4123871.91   0.00
351866.59   4128461.99   0.00
346493.83   4132859.66   0.00
340258.11   4132852.25   0.00
347548.73   4131695.49   0.00
350304.26   4133936.07   0.00
339956.37   4133691.93   0.00
352474.50   4133913.80   0.00
351075.11   4135150.30   0.00
343246.39   4129215.65   0.00
351027.45   4128542.06   0.00
351543.25   4130621.91   0.00
344752.32   4133172.71   0.00
347606.21   4130969.38   0.00
352150.49   4125634.39   0.00
345210.59   4127462.20   0.00
351556.30   4131447.71   0.00
344965.71   4130817.40   0.00
348036.57   4135145.24   0.00
346468.17   4124198.12   0.00
354944.76   4132529.30   0.00
352955.67   4128086.33   0.00
350620.44   4132178.75   0.00
356228.71   4134294.91   0.00
353079.21   4128719.41   0.00
348931.74   4129173.44   0.00
343088.68   4136596.10   0.00
346751.18   4131371.81   0.00
351107.50   4133399.23   0.00
354345.33   4135334.90   0.00
341466.76   4123750.12   0.00
352545.28   4134941.80   0.00
343293.30   4135083.10   0.00
345873.65   4132703.74   0.00
344967.43   4123192.48   0.00
340988.59   4127104.84   0.00
343917.82   4133549.55   0.00
340672.58   4121661.30   0.00
344854.68   4130991.98   0.00
344137.58   4137026.81   0.00
347339.27   4131419.27   0.00
348645.65   4128112.32   0.00
344752.95   4133001.11   0.00
346473.01   4126509.65   0.00
351448.45   4132708.49   0.00
348321.68   4127794.97   0.00
345652.67   4130438.74   0.00
341010.91   4131234.99   0.00
351684.15   4130932.72   0.00
345482.93   4131482.54   0.00
353550.28   4129366.41   0.00
350845.39   4129834.93   0.00
344252.08   4135218.32   0.00
346451.92   4134099.12   0.00
351437.56   4125578.08   0.00
348376.10   4132799.09   0.00
346778.71   4130685.90   0.00
346493.07   4138345.22   0.00
350040.30   4132485.72   0.00
349131.22   4127944.55   0.00
357202.78   4128888.91   0.00
344462.95   4130004.01   0.00
347411.62   4124525.22   0.00
352952.13   4130527.43   0.00
348845.62   4127537.27   0.00
341042.47   4128141.25   0.00
353854.59   4134035.45   0.00
346150.07   4125476.47   0.00
346174.77   4135126.91   0.00
351839.01   4126553.43   0.00
348415.53   4125817.47   0.00
351338.70   4131004.70   0.00
348520.77   4130911.98   0.00
345840.53   4123929.93   0.00
343283.46   4131705.56   0.00
346162.34   4124967.02   0.00
346653.44   4128369.02   0.00
345120.70   4127873.84   0.00
348513.44   4132839.08   0.00
347585.98   4128386.27   0.00
347365.61   4133421.39   0.00
352424.54   4130446.48   0.00
345158.08   4131725.15   0.00
354715.75   4130267.20   0.00
347215.83   4128254.72   0.00
347695.92   4133267.17   0.00
349569.42   4132391.96   0.00
346203.75   4126483.47   0.00
342897.69   4125535.63   0.00
348220.24   4132751.95   0.00
347067.89   4132623.64   0.00
346677.32   4131494.20   0.00
349493.63   4128956.64   0.00
346802.35   4137436.14   0.00
349055.67   4128494.69   0.00
347890.10   4126169.59   0.00
352983.30   4128451.72   0.00
345670.74   4132658.11   0.00
348228.96   4132037.40   0.00
347182.26   4124525.41   0.00
348743.30   4129708.73   0.00
350049.01   4133973.40   0.00
343805.08   4125170.67   0.00
346109.78   4130176.61   0.00
347159.85   4131818.04   0.00
348070.66   4127011.89   0.00
345328.22   4123544.32   0.00
345504.01   4129587.87   0.00
357788.83   4132022.64   0.00
347974.64   4131590.48   0.00
342578.06   4134190.33   0.00
347171.69   4128842.21   0.00
347670.29   4129524.43   0.00
344768.25   4129763.17   0.00
349021.55   4131509.80   0.00
344601.55   4130041.28   0.00
348778.96   4127758.28   0.00
342303.74   4129656.06   0.00
347594.19   4125255.39   0.00
342915.55   4125063.94   0.00
350185.18   4125526.95   0.00
348902.43   4136445.03   0.00
353755.31   4126817.12   0.00
345054.14   4127660.61   0.00
344212.80   4131705.52   0.00
349297.60   4121744.96   0.00
341491.66   4128778.68   0.00
346250.07   4126311.15   0.00
351000.12   4127518.50   0.00
350004.99   4128935.78   0.00
341532.57   4127244.00   0.00
346536.41   4131681.55   0.00
354457.53   4130428.71   0.00
350162.03   4128791.48   0.00
349809.33   4129215.99   0.00
345783.63   4135106.74   0.00
352965.88   4128137.23   0.00
345295.65   4132337.12   0.00
349921.08   4127794.83   0.00
351441.34   4132248.81   0.00
352720.05   4125932.74   0.00
346643.50   4135991.61   0.00
351757.04   4129350.16   0.00
345359.03   4132412.24   0.00
348163.65   4132038.87   0.00
348904.43   4126851.95   0.00
350684.34   4129002.38   0.00
345088.45   4122430.21   0.00
347577.99   4125325.82   0.00
343347.64   4128047.34   0.00
343157.40   4124700.37   0.00
352487.47   4130924.00   0.00
344702.27   4130568.54   0.00
348225.74   4130028.64   0.00
353045.19   4126946.76   0.00
345919.03   4134822.71   0.00
347892.10   4125094.57   0.00
351508.95   4126893.45   0.00
352685.33   4127700.39   0.00
346681.84   4127135.39   0.00
345950.89   4128137.77   0.00
350509.71   4127349.36   0.00
348087.81   4125823.87   0.00
342786.58   4131468.41   0.00
350305.64   4126415.83   0.00
349467.35   4131403.22   0.00
350427.54   4128833.45   0.00
347101.04   4126392.54   0.00
346148.30   4130493.14   0.00
345042.80   4130606.61   0.00
350826.50   4123607.19   0.00
342040.70   4133524.79   0.00
352464.94   4134961.92   0.00
344660.60   4128893.94   0.00
349331.92   4132503.52   0.00
352547.02   4130792.27   0.00
352187.77   4133899.64   0.00
346462.79   4128664.49   0.00
351456.02   4127139.31   0.00
348362.94   4133408.53   0.00
352072.96   4130133.06   0.00
349864.91   4131385.48   0.00
349209.14   4130290.82   0.00
347505.52   4128638.76   0.00
346004.67   4136716.66   0.00
351613.78   4136723.06   0.00
344888.16   4127892.95   0.00
347520.55   4129293.32   0.00
348239.00   4127920.48   0.00
354834.49   4126034.65   0.00
353126.35   4131418.39   0.00
343078.92   4130380.92   0.00
353752.00   4127503.13   0.00
347829.50   4131844.23   0.00
345557.90   4132376.35   0.00
350693.00   4126769.60   0.00
350400.87   4127654.21   0.00
351477.64   4122254.54   0.00
345422.40   4128828.88   0.00
343866.88   4127607.93   0.00
348481.45   4122173.30   0.00
350768.21   4123357.94   0.00
341043.59   4132306.15   0.00
347754.15   4130671.32   0.00
348522.82   4127326.68   0.00
345172.84   4129395.18   0.00
349061.49   4129793.43   0.00
347224.80   4135595.04   0.00
347282.38   4133269.16   0.00
349454.03   4129496.83   0.00
354284.14   4128770.81   0.00
345391.68   4127720.22   0.00
349236.15   4122213.66   0.00
345640.89   4121123.53   0.00
340418.46   4131090.84   0.00
344033.12   4129135.40   0.00
352842.20   4132163.39   0.00
351884.08   4126707.40   0.00
353738.27   4131273.61   0.00
342614.86   4128472.82   0.00
344305.01   4131036.94   0.00
346420.05   4127726.89   0.00
352010.71   4128010.93   0.00
345503.96   4128905.15   0.00
350095.05   4124697.30   0.00
350271.35   4127320.11   0.00
349634.37   4133186.25   0.00
352557.43   4132980.38   0.00
344974.59   4130968.02   0.00
348651.83   4130433.90   0.00
348891.92   4133256.61   0.00
346166.18   4130240.05   0.00
343282.99   4122134.27   0.00
348692.36   4130107.67   0.00
343952.88   4128006.77   0.00
351121.18   4129295.70   0.00
348970.17   4132438.79   0.00
351418.94   4136420.04   0.00
345056.02   4129979.29   0.00
354893.33   4125495.68   0.00
340353.27   4132924.48   0.00
352189.07   4129563.04   0.00
349550.79   4130234.42   0.00
347801.62   4123108.69   0.00
345227.23   4130182.12   0.00
352189.21   4128900.51   0.00
346609.90   4127431.44   0.00
350215.08   4129607.42   0.00
348231.32   4131403.83   0.00
350300.21   4130050.66   0.00
343606.19   4131076.13   0.00
351238.62   4128973.28   0.00
343848.64   4133316.38   0.00
343779.63   4129480.54   0.00
345656.38   4134046.10   0.00
344741.40   4131628.69   0.00
349658.41   4126443.95   0.00
349188.26   4130545.91   0.00
352071.60   4124763.74   0.00
344399.45   4127373.93   0.00
351097.01   4124502.36   0.00
348621.13   4135169.72   0.00
342658.95   4122227.58   0.00
351645.58   4128892.53   0.00
344074.81   4132791.97   0.00
350155.75   4131029.82   0.00
349911.68   4135253.15   0.00
350707.86   4130512.43   0.00
350111.72   4130932.09   0.00
355972.35   4125177.38   0.00
347368.09   4125743.52   0.00
346131.16   4128853.46   0.00
346609.52   4131849.38   0.00
350807.13   4131776.34   0.00
351243.92   4125985.98   0.00
344014.69   4131848.76   0.00
353783.25   4135072.37   0.00
345654.06   4132243.13   0.00
348998.92   4135939.89   0.00
351300.07   4136718.25   0.00
344948.69   4128392.61   0.00
350351.67   4129269.42   0.00
352954.59   4131203.79   0.00
354971.63   4125685.84   0.00
348325.76   4133806.93   0.00
344967.78   4124901.62   0.00
340153.58   4124192.31   0.00
343558.32   4131468.52   0.00
349414.47   4131204.94   0.00
346022.08   4130764.48   0.00
342947.73   4125671.09   0.00
347839.20   4131643.94   0.00
346715.96   4128346.44   0.00
347267.44   4134991.34   0.00
351252.46   4128335.90   0.00
348952.89   4130415.15   0.00
343191.29   4127425.38   0.00
351041.96   4131221.68   0.00
347552.08   4129746.75   0.00
351021.13   4131429.64   0.00
347611.49   4124547.95   0.00
352171.60   4132505.20   0.00
349604.82   4133355.19   0.00
346625.01   4127676.97   0.00
345815.84   4129790.42   0.00
346722.78   4127623.15   0.00
353411.85   4128721.06   0.00
349832.01   4132816.30   0.00
347812.62   4132844.35   0.00
344796.50   4130532.82   0.00
351820.70   4131392.14   0.00
352136.06   4131381.77   0.00
351480.62   4132076.33   0.00
355225.61   4133828.37   0.00
349743.43   4130112.18   0.00
349828.10   4130651.32   0.00
338422.03   4133303.24   0.00
349626.82   4134148.37   0.00
347190.40   4129612.21   0.00
346431.29   4122846.63   0.00
350144.09   4124947.79   0.00
352891.36   4134793.88   0.00
351385.97   4135268.27   0.00
342706.13   4129686.91   0.00
346849.71   4131161.89   0.00
343970.96   4129781.84   0.00
345396.13   4131873.84   0.00
351061.43   4126731.51   0.00
351294.02   4133108.23   0.00
347879.67   4134875.64   0.00
346255.63   4127300.50   0.00
348984.03   4130090.66   0.00
350534.66   4124689.88   0.00
347574.61   4126301.65   0.00
351424.26   4126013.29   0.00
351171.98   4127408.49   0.00
347465.36   4128014.14   0.00
349167.26   4129310.88   0.00
345987.61   4127900.35   0.00
349164.35   4129418.73   0.00
346964.60   4131239.33   0.00
348326.49   4129482.49   0.00
344918.92   4129602.28   0.00
345234.64   4125376.42   0.00
344892.73   4133558.03   0.00
341313.55   4130796.33   0.00
343496.28   4132113.65   0.00
350566.28   4129245.16   0.00
345569.52   4133509.41   0.00
344202.31   4129435.65   0.00
350821.78   4132204.43   0.00
350645.47   4131305.31   0.00
349143.74   4131936.19   0.00
346383.40   4132597.49   0.00
357447.38   4129114.52   0.00
346944.98   4135484.38   0.00
343630.08   4128364.58   0.00
344143.86   4131243.94   0.00
349206.58   4133027.84   0.00
350616.01   4133506.37   0.00
345722.61   4129493.82   0.00
357191.50   4129561.97   0.00
351955.35   4131910.24   0.00
343099.51   4126729.20   0.00
347452.27   4135466.74   0.00
347751.15   4130163.88   0.00
347979.60   4132401.83   0.00
342578.04   4128483.69   0.00
349460.62   4133297.20   0.00
343092.18   4131362.25   0.00
348679.66   4131338.67   0.00
353169.23   4125426.56   0.00
340245.50   4128016.88   0.00
349963.48   4134283.89   0.00
341200.57   4128553.12   0.00
351784.72   4123658.38   0.00
349560.21   4128902.46   0.00
348095.53   4132634.28   0.00
348470.56   4131505.75   0.00
348986.72   4131551.86   0.00
341833.91   4123735.05   0.00
344495.80   4136775.92   0.00
349984.29   4129644.83   0.00
342164.19   4128724.59   0.00
348531.24   4130428.98   0.00
348715.89   4130917.25   0.00
345739.53   4138594.77   0.00
344666.81   4131234.63   0.00
349567.71   4133464.17   0.00
345246.07   4131716.02   0.00
344279.10   4130801.85   0.00
349650.10   4123099.32   0.00
344586.69   4130331.79   0.00
348672.74   4132709.55   0.00
347645.34   4131397.62   0.00
346315.76   4125583.06   0.00
349674.57   4131747.21   0.00
346595.03   4124858.03   0.00
347452.52   4133477.97   0.00
351331.76   4132451.13   0.00
349633.23   4130697.00   0.00
347847.14   4129858.71   0.00
348728.24   4131367.00   0.00
349082.02   4126748.92   0.00
353542.07   4128720.80   0.00
345360.98   4128309.11   0.00
347412.02   4129774.80   0.00
345599.47   4132470.87   0.00
347685.72   4126373.70   0.00
353566.19   4130274.08   0.00
352966.21   4128533.25   0.00
344383.97   4132413.53   0.00
350680.36   4127462.02   0.00
353725.94   4131774.62   0.00
349151.98   4132344.21   0.00
352676.09   4125084.37   0.00
348842.26   4127207.07   0.00
348092.73   4130485.41   0.00
349038.46   4125545.36   0.00
350075.43   4133274.81   0.00
342640.84   4130257.61   0.00
350201.23   4129093.71   0.00
353293.32   4130829.98   0.00
347467.52   4125921.89   0.00
351063.38   4131590.28   0.00
348299.75   4132287.55   0.00
350301.92   4131053.19   0.00
349195.59   4127955.45   0.00
348859.97   4134248.08   0.00
349984.22   4132096.01   0.00
350387.58   4136074.92   0.00
346063.04   4127512.23   0.00
351542.86   4125612.38   0.00
349913.59   4132421.81   0.00
343075.98   4129900.77   0.00
344314.10   4132709.60   0.00
348493.62   4135099.28   0.00
347375.83   4127936.34   0.00
345223.61   4126447.31   0.00
347427.69   4126584.95   0.00
348670.53   4128410.59   0.00
347531.93   4128672.29   0.00
348719.61   4128653.10   0.00
349628.80   4133260.92   0.00
342953.66   4132093.05   0.00
346911.61   4123622.61   0.00
349046.11   4125205.24   0.00
348003.59   4127871.63   0.00
356116.45   4128756.31   0.00
344934.21   4125737.88   0.00
349199.29   4127658.27   0.00
343172.45   4128402.67   0.00
351982.75   4127456.18   0.00
344950.99   4133083.79   0.00
345309.28   4128256.61   0.00
344845.36   4131668.39   0.00
347578.87   4128229.75   0.00
346341.23   4135385.70   0.00
350433.71   4128919.90   0.00
346141.07   4134410.23   0.00
345012.52   4134001.09   0.00
345919.61   4128311.65   0.00
347917.49   4125660.22   0.00
348414.11   4133402.73   0.00
354155.38   4132496.61   0.00
344130.59   4128099.96   0.00
350121.70   4127008.78   0.00
341963.56   4133514.12   0.00
351524.24   4130368.57   0.00
344990.16   4126290.25   0.00
346719.25   4127102.07   0.00
346629.34   4129693.99   0.00
345021.70   4123921.85   0.00
349773.15   4127906.24   0.00
347971.79   4132367.61   0.00
345718.26   4125488.72   0.00
345252.46   4129260.72   0.00
352432.98   4134697.43   0.00
345530.01   4130200.36   0.00
348812.83   4125295.04   0.00
348236.90   4130281.58   0.00
345622.23   4126352.73   0.00
345769.58   4131376.71   0.00
352432.25   4129946.32   0.00
344927.41   4130304.37   0.00
345583.23   4127825.07   0.00
350013.01   4124817.82   0.00
347302.31   4135696.64   0.00
354857.62   4121489.98   0.00
349898.11   4133458.69   0.00
351495.32   4131010.15   0.00
354028.65   4129565.17   0.00
353159.17   4123892.87   0.00
350316.25   4128709.12   0.00
350643.67   4126588.40   0.00
345897.37   4129858.78   0.00
343149.43   4132563.87   0.00
351083.44   4127253.04   0.00
347753.70   4135592.29   0.00
351022.23   4127510.45   0.00
347760.32   4126825.54   0.00
352112.15   4135215.08   0.00
341471.51   4132602.40   0.00
352359.70   4129673.28   0.00
347111.43   4128576.17   0.00
350614.66   4130592.30   0.00
354881.06   4126266.57   0.00
350652.21   4136377.06   0.00
345329.34   4125413.49   0.00
349936.76   4131790.17   0.00
353513.87   4126573.10   0.00
343434.19   4130089.07   0.00
352785.41   4132041.99   0.00
345571.35   4125629.19   0.00
350782.50   4127753.60   0.00
348563.39   4132208.51   0.00
344857.31   4132684.76   0.00
344889.38   4130593.21   0.00
343175.05   4131589.52   0.00
355274.21   4126262.80   0.00
343628.04   4131278.28   0.00
349857.77   4135122.98   0.00
350469.10   4131532.39   0.00
343373.75   4130338.94   0.00
354119.08   4126246.71   0.00
346100.70   4133374.96   0.00
345020.03   4123799.34   0.00
354357.78   4128247.18   0.00
344964.78   4129655.64   0.00
351256.22   4132900.29   0.00
349858.29   4130364.61   0.00
345519.30   4125697.97   0.00
354977.67   4137734.47   0.00
345834.63   4125771.79   0.00
347056.47   4125624.07   0.00
347478.20   4131979.37   0.00
350199.19   4130297.98   0.00
348852.15   4133641.00   0.00
351321.70   4132896.61   0.00
343633.54   4126523.87   0.00
345709.10   4131018.68   0.00
341600.76   4129282.89   0.00
349812.28   4133627.47   0.00
352742.62   4137138.12   0.00
343496.72   4128774.59   0.00
352137.10   4128029.46   0.00
340791.09   4131130.48   0.00
354551.55   4132257.53   0.00
348171.44   4130003.15   0.00
345407.50   4129579.24   0.00
345391.78   4133969.95   0.00
346083.52   4133363.89   0.00
350513.00   4125315.39   0.00
343310.50   4129725.77   0.00
346806.68   4132668.27   0.00
342653.11   4126187.66   0.00
353435.79   4127495.16   0.00
344099.95   4133329.08   0.00
351884.22   4127197.10   0.00
340886.62   4130043.97   0.00
348689.21   4123240.83   0.00
342649.81   4128624.10   0.00
345120.19   4132306.07   0.00
340894.46   4128307.46   0.00
349379.74   4126317.38   0.00
352842.36   4126813.55   0.00
346220.52   4128263.07   0.00
346408.98   4133847.45   0.00
345233.98   4126100.81   0.00
344682.82   4129815.40   0.00
354644.62   4132385.17   0.00
351658.04   4127042.45   0.00
350274.70   4129810.92   0.00
348374.79   4129952.34   0.00
348982.17   4130420.40   0.00
348434.79   4125532.07   0.00
347033.42   4137344.47   0.00
347781.65   4130942.19   0.00
355328.86   4129167.65   0.00
348011.33   4129119.91   0.00
350772.73   4129479.98   0.00
349247.69   4128226.91   0.00
345730.47   4133738.11   0.00
351099.15   4122820.95   0.00
342841.13   4129170.81   0.00
344985.88   4132982.61   0.00
342800.26   4125617.02   0.00
348756.47   4129571.03   0.00
347148.84   4128731.79   0.00
346455.00   4127241.55   0.00
344586.66   4125844.93   0.00
349906.78   4128222.90   0.00
345557.98   4130150.00   0.00
350774.48   4130636.52   0.00
349541.26   4138816.30   0.00
350135.50   4134186.94   0.00
349097.54   4123437.41   0.00
343483.00   4127930.69   0.00
345196.60   4133136.90   0.00
350607.46   4126932.19   0.00
349303.27   4121351.64   0.00
348041.03   4134191.80   0.00
349731.35   4125683.76   0.00
350643.05   4134412.52   0.00
348561.31   4129809.29   0.00
353278.64   4132322.22   0.00
346816.34   4125591.39   0.00
351723.12   4130048.64   0.00
348413.34   4133997.03   0.00
347854.33   4130465.81   0.00
350381.47   4131872.98   0.00
353546.95   4128550.51   0.00
344162.73   4134730.83   0.00
346566.99   4133705.68   0.00
347965.51   4132157.25   0.00
348804.46   4128831.97   0.00
349333.42   4131221.67   0.00
348311.54   4135833.46   0.00
351949.18   4125965.72   0.00
347019.64   4135824.43   0.00
351059.27   4133510.70   0.00
340063.65   4133574.96   0.00
348743.44   4128937.62   0.00
350295.01   4130261.52   0.00
350288.84   4127386.36   0.00
350947.11   4127560.14   0.00
347254.93   4128486.70   0.00
344946.86   4127344.83   0.00
345426.63   4134584.06   0.00
349082.02   4123306.20   0.00
339874.93   4128741.22   0.00
346577.29   4132876.12   0.00
344520.66   4130998.25   0.00
344314.68   4129223.12   0.00
343493.71   4135861.96   0.00
352325.96   4132015.18   0.00
349231.34   4128218.97   0.00
342223.93   4126333.00   0.00
348934.02   4126016.67   0.00
346951.68   4129532.64   0.00
344590.76   4129214.97   0.00
350528.40   4132336.15   0.00
346842.20   4126312.74   0.00
345143.18   4132461.37   0.00
345394.32   4126258.95   0.00
348357.00   4134008.95   0.00
355413.83   4128585.32   0.00
345884.17   4132887.54   0.00
352267.40   4128427.83   0.00
344686.65   4126622.39   0.00
350297.70   4130747.20   0.00
353124.23   4131974.68   0.00
352399.45   4130598.27   0.00
346541.92   4124883.19   0.00
348865.99   4131670.01   0.00
349359.41   4131173.55   0.00
344989.82   4134422.93   0.00
348211.88   4130275.45   0.00
348579.40   4130973.00   0.00
352959.76   4132042.49   0.00
345134.33   4124942.27   0.00
347212.14   4134271.43   0.00
352687.60   4125438.84   0.00
350143.85   4132025.39   0.00
348390.02   4123737.93   0.00
348059.61   4130208.72   0.00
341146.75   4132834.76   0.00
351452.45   4132459.72   0.00
348134.05   4131692.17   0.00
348111.40   4132244.61   0.00
349991.69   4127999.24   0.00
347297.66   4127747.44   0.00
346498.51   4130033.08   0.00
346925.43   4133105.01   0.00
347752.39   4127097.12   0.00
355888.57   4127959.72   0.00
356038.09   4132176.30   0.00
347981.29   4132652.39   0.00
348033.09   4127625.65   0.00
352164.23   4129767.79   0.00
349920.98   4130551.64   0.00
343305.12   4130469.46   0.00
342098.99   4135857.31   0.00
348688.46   4132579.92   0.00
355909.44   4129581.31   0.00
349407.30   4128059.84   0.00
347276.76   4123197.20   0.00
347999.86   4130318.92   0.00
347477.02   4127348.37   0.00
349944.83   4136618.13   0.00
345567.28   4130923.48   0.00
344850.47   4127204.59   0.00
346860.50   4130321.95   0.00
345080.52   4127480.93   0.00
347451.33   4126569.23   0.00
343807.37   4133195.25   0.00
345892.66   4130512.04   0.00
354083.65   4127335.81   0.00
346780.88   4129108.98   0.00
344861.65   4126753.02   0.00
352448.35   4131844.01   0.00
345760.85   4123595.18   0.00
349573.99   4134704.71   0.00
349510.91   4132053.58   0.00
348296.60   4126165.13   0.00
349145.98   4130757.18   0.00
344260.35   4128022.83   0.00
349829.27   4123636.27   0.00
350030.61   4123319.95   0.00
349860.41   4122083.66   0.00
348155.88   4131272.35   0.00
347913.06   4125520.73   0.00
342898.82   4127421.45   0.00
350084.09   4130790.52   0.00
343877.29   4131592.71   0.00
350867.60   4126265.71   0.00
351567.55   4137061.94   0.00
345437.91   4130945.63   0.00
348709.93   4127457.37   0.00
352363.04   4131016.65   0.00
350185.97   4133324.98   0.00
353218.75   4126624.90   0.00
349334.42   4130601.05   0.00
351763.98   4129544.64   0.00
347749.29   4129318.31   0.00
345508.85   4132864.80   0.00
344339.01   4129398.47   0.00
347561.10   4131718.32   0.00
346991.12   4129537.79   0.00
348914.14   4131196.47   0.00
349666.12   4130385.32   0.00
349200.14   4137712.48   0.00
344830.09   4131098.96   0.00
346099.75   4128823.01   0.00
356749.16   4130258.83   0.00
347462.21   4127980.55   0.00
346255.88   4133804.77   0.00
346958.70   4131121.04   0.00
351481.95   4133268.24   0.00
346315.48   4130966.82   0.00
355348.44   4133730.25   0.00
349267.87   4134481.82   0.00
347685.84   4131056.65   0.00
343683.39   4128577.10   0.00
353210.27   4128023.36   0.00
347415.67   4129017.49   0.00
349542.96   4127586.79   0.00
346268.72   4125534.48   0.00
347011.50   4130617.27   0.00
345442.67   4122086.82   0.00
348249.48   4133058.87   0.00
348434.71   4130400.48   0.00
350524.28   4126314.52   0.00
350543.90   4132754.30   0.00
346637.76   4128126.81   0.00
350450.93   4132628.28   0.00
349914.98   4126353.78   0.00
346309.91   4135425.89   0.00
350265.88   4126839.15   0.00
349589.69   4127418.89   0.00
350099.10   4129987.25   0.00
350392.78   4133918.00   0.00
346979.67   4124469.78   0.00
353246.32   4130703.64   0.00
345046.71   4132979.27   0.00
340898.26   4127220.02   0.00
351719.55   4132749.18   0.00
351673.21   4135029.35   0.00
347130.17   4130687.21   0.00
351580.21   4127581.36   0.00
343909.25   4127857.66   0.00
345626.04   4134405.54   0.00
342369.94   4126451.93   0.00
347021.16   4127625.79   0.00
348684.86   4131931.17   0.00
343581.85   4131324.80   0.00
346013.92   4133114.92   0.00
345074.09   4127970.25   0.00
347252.27   4132708.97   0.00
354326.11   4133435.67   0.00
348331.62   4126189.29   0.00
350855.34   4128239.87   0.00
346561.69   4139477.69   0.00
350211.46   4126019.83   0.00
348094.22   4127254.13   0.00
348672.63   4128744.02   0.00
344473.69   4126153.58   0.00
349573.82   4127585.65   0.00
345498.55   4131491.61   0.00
345084.66   4130412.31   0.00
347071.97   4131089.44   0.00
347675.19   4130220.85   0.00
351196.61   4129131.18   0.00
346162.44   4125578.19   0.00
347440.96   4130266.68   0.00
351488.92   4131690.39   0.00
341940.51   4128406.18   0.00
350162.41   4122875.01   0.00
350066.08   4127863.52   0.00
349483.18   4127207.57   0.00
350655.98   4128826.05   0.00
346384.06   4131853.74   0.00
348670.25   4131314.18   0.00
352018.57   4134540.80   0.00
342725.28   4129080.88   0.00
353486.64   4132867.78   0.00
342736.40   4129381.48   0.00
349793.96   4127780.00   0.00
343359.00   4134289.13   0.00
344473.69   4136596.92   0.00
346293.83   4128061.98   0.00
349296.60   4130905.61   0.00
349783.12   4128985.71   0.00
339780.73   4132348.13   0.00
348927.92   4128044.99   0.00
348030.31   4134093.05   0.00
342952.93   4132725.19   0.00
346123.95   4132463.73   0.00
346882.36   4130096.18   0.00
349962.63   4131825.92   0.00
342496.08   4133750.24   0.00
346162.10   4134995.63   0.00
352349.92   4132006.71   0.00
348011.42   4130874.51   0.00
347270.46   4133334.48   0.00
349580.24   4121217.01   0.00
349567.06   4132554.41   0.00
343311.86   4135312.54   0.00
350584.89   4123872.62   0.00
345995.19   4128734.47   0.00
346963.16   4126627.66   0.00
346950.97   4130473.72   0.00
352930.43   4128392.84   0.00
346372.73   4126759.41   0.00
346570.54   4132080.71   0.00
347021.53   4139764.92   0.00
345358.59   4124402.28   0.00
344826.00   4125512.15   0.00
343909.85   4130346.45   0.00
348971.29   4130521.25   0.00
346581.17   4130486.67   0.00
353982.96   4126212.60   0.00
341613.50   4129499.84   0.00
340945.26   4134981.83   0.00
343477.68   4133889.78   0.00
349762.89   4129819.59   0.00
348248.34   4136728.40   0.00
344037.68   4124943.81   0.00
353492.01   4129433.38   0.00
351996.59   4127922.82   0.00
346783.21   4132947.39   0.00
350302.47   4131432.42   0.00
345555.71   4127133.85   0.00
345574.20   4135316.67   0.00
347008.00   4133960.82   0.00
349878.54   4134636.57   0.00
347559.45   4124728.91   0.00
350459.97   4131313.87   0.00
350248.00   4130846.27   0.00
345947.42   4132467.96   0.00
347317.21   4132241.91   0.00
348748.81   4126911.72   0.00
346632.97   4129914.90   0.00
347909.24   4131352.59   0.00
346740.96   4125026.28   0.00
345054.44   4128819.20   0.00
354168.51   4130793.44   0.00
349732.38   4127736.25   0.00
355696.26   4127348.42   0.00
349680.62   4123360.89   0.00
351726.19   4130701.00   0.00
341756.70   4123507.83   0.00
348708.81   4134518.87   0.00
347187.76   4128598.55   0.00
352576.29   4132984.08   0.00
350609.35   4125924.77   0.00
347694.55   4130039.35   0.00
351007.41   4129227.83   0.00
349955.27   4134765.40   0.00
350388.39   4136982.63   0.00
350397.77   4128842.16   0.00
353771.72   4131018.84   0.00
344209.17   4129821.80   0.00
349563.01   4131090.60   0.00
345517.32   4129506.32   0.00
339798.28   4129125.18   0.00
347580.58   4130966.40   0.00
353736.80   4131938.90   0.00
345410.88   4132871.68   0.00
345905.03   4133578.31   0.00
349191.62   4129702.99   0.00
346826.22   4124238.69   0.00
353579.09   4130513.23   0.00
348930.83   4126162.32   0.00
345502.49   4131735.66   0.00
349108.95   4131719.69   0.00
343529.27   4130150.97   0.00
348299.10   4134047.76   0.00
347044.54   4132902.15   0.00
350655.38   4133135.79   0.00
345871.08   4134342.11   0.00
349355.83   4129791.03   0.00
347253.23   4129125.32   0.00
351316.06   4127518.20   0.00
345117.85   4134179.15   0.00
355759.41   4125390.40   0.00
354007.36   4128691.02   0.00
348398.98   4132505.44   0.00
346834.88   4135413.59   0.00
347505.20   4133241.66   0.00
346894.77   4132147.23   0.00
348894.18   4132257.61   0.00
349252.42   4133738.42   0.00
350061.26   4123061.56   0.00
353171.57   4127706.06   0.00
345502.14   4129050.68   0.00
347150.44   4123474.79   0.00
356939.97   4130939.19   0.00
351317.13   4127012.48   0.00
347749.62   4129108.90   0.00
345481.86   4132803.50   0.00
344960.81   4122317.81   0.00
344733.10   4131783.40   0.00
346702.47   4129834.72   0.00
346078.17   4125085.70   0.00
355307.00   4128906.28   0.00
348777.80   4133226.20   0.00
349314.35   4127419.95   0.00
347952.91   4129040.31   0.00
348368.91   4130781.78   0.00
340457.01   4135308.37   0.00
348559.86   4131421.72   0.00
355888.07   4128985.56   0.00
348454.43   4127785.43   0.00
346077.19   4133153.70   0.00
344545.02   4128766.00   0.00
344920.82   4129822.78   0.00
346380.98   4130337.79   0.00
348462.67   4126117.67   0.00
342686.78   4131094.68   0.00
351191.47   4132092.73   0.00
344457.11   4132970.83   0.00
349403.94   4125544.64   0.00
351905.83   4125018.36   0.00
346593.60   4134508.42   0.00
342696.03   4130205.45   0.00
344205.67   4137791.66   0.00
351260.91   4130964.68   0.00
345472.35   4132125.07   0.00
346439.03   4128743.45   0.00
345590.84   4133017.92   0.00
347453.11   4126806.13   0.00
345670.62   4132323.84   0.00
344950.17   4132285.29   0.00
347227.15   4132422.86   0.00
349255.27   4133621.82   0.00
350378.02   4131059.22   0.00
351862.46   4128613.45   0.00
347853.94   4137092.11   0.00
348201.49   4132232.44   0.00
349691.67   4129671.53   0.00
351830.84   4131977.59   0.00
355972.42   4136880.10   0.00
347029.37   4131031.16   0.00
353248.01   4134976.60   0.00
352555.90   4130219.08   0.00
356052.42   4123113.77   0.00
348656.81   4128042.32   0.00
351599.79   4128477.67   0.00
345336.56   4132492.11   0.00
349490.92   4127916.10   0.00
350456.25   4132009.92   0.00
346992.57   4131023.24   0.00
345341.34   4130359.73   0.00
355004.95   4135612.22   0.00
348400.61   4125685.15   0.00
349770.79   4126678.47   0.00
342911.49   4132040.36   0.00
346188.70   4127205.54   0.00
350818.17   4130274.83   0.00
346252.22   4131956.55   0.00
350042.28   4130990.52   0.00
347380.63   4134266.01   0.00
344960.19   4132001.07   0.00
350147.49   4133554.39   0.00
345918.35   4129473.01   0.00
346591.35   4126928.16   0.00
347980.27   4129130.17   0.00
344503.12   4129794.37   0.00
348822.15   4128518.40   0.00
351152.89   4127565.61   0.00
342459.72   4126429.34   0.00
351587.76   4127511.96   0.00
344968.96   4131807.01   0.00
342624.70   4128722.24   0.00
344501.70   4132389.40   0.00
351825.54   4130131.88   0.00
348721.08   4132425.36   0.00
352167.40   4123565.87   0.00
346046.73   4128726.34   0.00
350091.89   4131483.34   0.00
348213.43   4132943.39   0.00
340190.70   4136729.48   0.00
347038.73   4131185.23   0.00
346751.05   4125129.18   0.00
352007.96   4132943.12   0.00
349674.87   4134662.37   0.00
348633.74   4131507.23   0.00
339119.45   4127779.80   0.00
345453.30   4126779.11   0.00
350546.78   4133378.44   0.00
346335.46   4131410.06   0.00
344490.76   4127491.13   0.00
344611.05   4133016.89   0.00
342068.35   4127331.37   0.00
349147.51   4125600.89   0.00
350419.26   4129734.74   0.00
350774.72   4130802.59   0.00
356155.69   4124076.26   0.00
345225.94   4128022.37   0.00
355839.24   4128624.83   0.00
351737.04   4129759.00   0.00
347337.12   4130442.98   0.00
350772.31   4127739.98   0.00
350439.28   4132932.93   0.00
346083.55   4127063.14   0.00
345582.42   4125490.26   0.00
348921.87   4132240.74   0.00
347163.93   4129174.15   0.00
346946.36   4131194.17   0.00
342641.60   4132566.99   0.00
341826.04   4132824.07   0.00
344656.45   4134165.25   0.00
350969.19   4127554.45   0.00
349610.07   4122747.49   0.00
349654.72   4132488.58   0.00
352298.78   4129284.04   0.00
352428.13   4125824.06   0.00
349643.40   4131554.72   0.00
351880.94   4126426.71   0.00
350709.59   4127174.45   0.00
346510.75   4124565.55   0.00
349592.80   4127879.11   0.00
347327.58   4133735.13   0.00
350765.96   4134360.53   0.00
352081.83   4134431.74   0.00
348126.60   4125569.04   0.00
348206.70   4131433.69   0.00
345724.43   4135480.08   0.00
349972.84   4131043.30   0.00
351090.60   4132083.19   0.00
356665.74   4129144.58   0.00
348332.48   4130148.02   0.00
347108.71   4126819.75   0.00
346761.42   4128099.42   0.00
349732.39   4131105.90   0.00
354104.61   4131404.61   0.00
348599.55   4127375.15   0.00
349834.64   4128849.93   0.00
354750.43   4134280.02   0.00
346196.17   4129049.61   0.00
354418.47   4129382.45   0.00
352751.62   4132025.31   0.00
346147.54   4132605.29   0.00
349587.73   4135389.80   0.00
348322.83   4132592.80   0.00
348031.98   4130803.69   0.00
347700.17   4126983.50   0.00
348503.41   4130365.02   0.00
346419.09   4132353.40   0.00
351161.13   4128975.47   0.00
346802.88   4127420.08   0.00
351532.78   4129272.70   0.00
348401.77   4131663.34   0.00
346975.56   4125568.56   0.00
345036.88   4131884.60   0.00
349940.15   4127056.23   0.00
348863.31   4129252.74   0.00
348987.54   4124936.24   0.00
347760.67   4129287.81   0.00
355674.13   4129703.63   0.00
349781.38   4133638.53   0.00
346122.91   4131295.13   0.00
341960.90   4124053.03   0.00
352711.41   4132128.66   0.00
351585.95   4126478.38   0.00
342720.75   4128957.16   0.00
352476.91   4129849.76   0.00
346474.66   4126530.22   0.00
344409.09   4132067.71   0.00
350086.24   4131747.73   0.00
350004.03   4127524.82   0.00
344092.11   4133483.07   0.00
347657.69   4134990.45   0.00
347163.88   4129389.73   0.00
350649.83   4123297.98   0.00
344888.43   4134397.50   0.00
346953.41   4128382.92   0.00
345110.27   4129669.31   0.00
346870.00   4126827.99   0.00
348868.66   4128290.76   0.00
343929.06   4134225.09   0.00
347300.99   4127739.66   0.00
342256.75   4128657.74   0.00
347218.99   4134083.20   0.00
344570.86   4134613.06   0.00
348759.08   4133334.70   0.00
346734.19   4126386.65   0.00
346762.61   4129997.50   0.00
349359.24   4128124.53   0.00
347519.82   4130619.82   0.00
350088.93   4121677.26   0.00
346915.10   4125874.54   0.00
348787.63   4133817.72   0.00
348817.24   4126235.63   0.00
349183.91   4127117.62   0.00
346787.57   4127361.84   0.00
343684.36   4127711.98   0.00
350696.94   4125371.42   0.00
344738.48   4127876.21   0.00
348297.90   4128675.46   0.00
347113.76   4130373.62   0.00
350646.13   4132896.36   0.00
351239.11   4129298.32   0.00
352784.01   4126465.22   0.00
351955.65   4134295.88   0.00
349008.29   4125576.08   0.00
348344.69   4126644.83   0.00
347634.75   4125460.07   0.00
350332.82   4133430.52   0.00
343110.86   4128323.89   0.00
343884.24   4129946.44   0.00
347245.26   4130182.82   0.00
348794.52   4126532.60   0.00
347968.99   4131354.19   0.00
344148.03   4134168.48   0.00
347566.24   4128015.33   0.00
340117.77   4129975.98   0.00
352053.15   4128797.40   0.00
348587.44   4130083.12   0.00
351435.69   4131228.81   0.00
354854.23   4130179.54   0.00
346147.45   4127837.87   0.00
346289.10   4131537.70   0.00
347069.16   4132286.86   0.00
349962.10   4131184.78   0.00
349384.57   4131026.94   0.00
343036.52   4128812.93   0.00
345987.18   4133087.44   0.00
347537.85   4132040.31   0.00
345496.93   4129745.37   0.00
349724.89   4130878.85   0.00
349699.47   4124920.71   0.00
348599.34   4133829.34   0.00
351718.27   4128297.46   0.00
345540.00   4131288.81   0.00
343197.12   4131642.14   0.00
345754.57   4128655.07   0.00
345939.93   4132206.12   0.00
343866.23   4129890.88   0.00
349897.52   4128947.08   0.00
347620.46   4130944.72   0.00
354192.43   4133074.26   0.00
346203.64   4135414.84   0.00
346279.07   4123549.91   0.00
350534.49   4129565.60   0.00
348232.69   4132820.76   0.00
349090.19   4129476.40   0.00
347592.74   4130229.19   0.00
348597.01   4129587.04   0.00
356616.90   4129625.38   0.00
344830.81   4126358.29   0.00
343565.21   4126680.40   0.00
350465.97   4128885.19   0.00
347097.18   4132299.84   0.00
352528.28   4134887.45   0.00
349136.34   4131860.72   0.00
344214.28   4133490.17   0.00
345945.36   4131924.68   0.00
352197.06   4136238.22   0.00
347410.52   4128560.35   0.00
350117.06   4123564.99   0.00
349080.21   4131998.55   0.00
352434.18   4125264.25   0.00
345642.64   4135229.29   0.00
353375.89   4128584.20   0.00
345539.81   4129741.43   0.00
351871.62   4125728.26   0.00
350340.57   4125056.45   0.00
345759.10   4126966.99   0.00
350786.61   4126894.97   0.00
349755.64   4128639.40   0.00
353382.11   4129198.93   0.00
354540.62   4130214.51   0.00
344372.83   4136222.57   0.00
350721.19   4129214.51   0.00
346014.51   4129603.75   0.00
344806.80   4128319.92   0.00
347723.24   4135137.55   0.00
350631.72   4127291.76   0.00
348919.86   4123869.72   0.00
346512.38   4128259.89   0.00
348324.23   4133019.99   0.00
354521.24   4129303.23   0.00
345475.71   4132821.21   0.00
345659.98   4133136.71   0.00
345412.13   4127260.45   0.00
348639.17   4127065.52   0.00
354638.82   4131663.55   0.00
345082.95   4121194.94   0.00
345959.59   4128063.00   0.00
348523.60   4128673.73   0.00
350674.90   4125134.88   0.00
350222.74   4132465.17   0.00
345331.86   4129247.87   0.00
352648.72   4132469.16   0.00
347923.96   4131687.49   0.00
351164.16   4131159.20   0.00
350130.37   4130493.29   0.00
354266.15   4125685.19   0.00
346821.31   4128737.88   0.00
348239.68   4130999.20   0.00
351746.76   4135306.94   0.00
349693.42   4125819.29   0.00
352120.05   4130774.45   0.00
353833.15   4127973.00   0.00
347868.80   4127907.90   0.00
348312.28   4129501.76   0.00
347893.15   4137669.58   0.00
353467.56   4127068.25   0.00
345523.38   4134921.06   0.00
347272.20   4128704.09   0.00
348723.75   4129857.76   0.00
344505.95   4132557.82   0.00
341626.65   4128732.32   0.00
349464.22   4131299.38   0.00
340004.96   4131799.83   0.00
348223.88   4132994.26   0.00
344127.56   4130720.32   0.00
350859.93   4135389.41   0.00
349052.46   4122209.39   0.00
346104.02   4127561.61   0.00
349089.73   4129431.06   0.00
349416.08   4135136.50   0.00
347491.68   4131968.69   0.00
346271.75   4128426.90   0.00
344885.76   4124408.02   0.00
350924.16   4131978.80   0.00
355700.39   4131832.77   0.00
347158.77   4130983.59   0.00
349491.59   4131111.78   0.00
354023.83   4125262.02   0.00
350322.79   4129153.52   0.00
344667.42   4127941.55   0.00
349364.14   4130234.85   0.00
346889.72   4130258.91   0.00
347988.11   4131602.16   0.00
346648.16   4124865.34   0.00
347371.02   4135980.98   0.00
349283.83   4125876.35   0.00
346854.96   4130569.54   0.00
345480.92   4129720.28   0.00
348810.72   4129762.03   0.00
350666.71   4132167.57   0.00
346203.42   4131695.58   0.00
348395.18   4134979.80   0.00
347058.84   4130930.46   0.00
344066.01   4139548.61   0.00
341808.67   4123073.61   0.00
350738.98   4127667.09   0.00
344634.33   4127027.99   0.00
350135.82   4130479.57   0.00
344000.16   4129310.32   0.00
351083.98   4128951.86   0.00
342999.45   4129005.81   0.00
346879.45   4123407.92   0.00
348678.59   4125966.05   0.00
344071.47   4133097.11   0.00
355293.92   4133551.28   0.00
344791.53   4130939.03   0.00
346254.37   4127139.34   0.00
342247.98   4130379.57   0.00
346095.64   4134041.26   0.00
349323.77   4132246.45   0.00
349606.02   4127992.85   0.00
347966.06   4129293.58   0.00
350481.91   4130863.60   0.00
347094.77   4128313.89   0.00
345713.30   4129360.69   0.00
349967.52   4131071.79   0.00
349805.10   4130845.47   0.00
342244.99   4131846.01   0.00
347911.62   4131141.29   0.00
356364.09   4127374.82   0.00
344018.77   4127258.60   0.00
350029.97   4132022.22   0.00
351086.98   4135792.90   0.00
344979.39   4124888.34   0.00
353204.77   4127047.65   0.00
349134.20   4132075.93   0.00
345912.40   4137092.25   0.00
345979.56   4127014.99   0.00
345924.02   4133732.75   0.00
341744.59   4129120.24   0.00
350869.45   4129527.30   0.00
350751.93   4132021.35   0.00
343835.72   4131839.49   0.00
349090.33   4127262.01   0.00
344962.26   4125391.74   0.00
342962.75   4130016.72   0.00
346305.36   4134912.74   0.00
347113.50   4136049.19   0.00
349774.93   4130483.53   0.00
351817.35   4130204.35   0.00
348636.63   4135593.81   0.00
350075.45   4129255.49   0.00
343248.09   4126479.41   0.00
350222.51   4127327.23   0.00
351589.47   4129480.54   0.00
350014.30   4129862.72   0.00
351046.05   4127951.77   0.00
350921.96   4127672.31   0.00
344237.36   4126733.18   0.00
348358.33   4126047.83   0.00
347222.62   4125299.16   0.00
346172.97   4126460.83   0.00
348320.73   4134053.84   0.00
348145.65   4124450.69   0.00
350530.40   4131104.69   0.00
343787.34   4126877.77   0.00
348915.15   4124578.29   0.00
351228.69   4132269.07   0.00
340874.80   4131133.06   0.00
349619.30   4129920.07   0.00
351274.51   4132693.53   0.00
350004.38   4132275.40   0.00
355545.49   4133370.99   0.00
346442.79   4129874.76   0.00
349356.72   4129881.41   0.00
344392.67   4127809.80   0.00
346982.66   4132497.62   0.00
350046.14   4131182.77   0.00
345146.36   4130056.17   0.00
352258.17   4127406.35   0.00
348905.07   4128676.01   0.00
342653.34   4135327.17   0.00
347674.58   4134362.92   0.00
350070.13   4130212.64   0.00
347371.55   4130890.68   0.00
347398.72   4138095.67   0.00
348570.59   4127890.61   0.00
350522.85   4131726.76   0.00
351126.86   4130024.67   0.00
349812.90   4128726.76   0.00
350453.52   4122217.57   0.00
346421.69   4132691.51   0.00
351796.20   4125654.55   0.00
347798.28   4125352.03   0.00
352141.11   4129091.96   0.00
354567.98   4127297.87   0.00
340579.76   4125266.89   0.00
341297.40   4125077.63   0.00
342603.59   4133626.15   0.00
346392.66   4125067.09   0.00
347053.10   4126993.75   0.00
348672.17   4132198.99   0.00
348390.89   4131709.16   0.00
346698.30   4134059.94   0.00
351461.23   4128634.06   0.00
347652.82   4129944.58   0.00
349197.77   4132297.97   0.00
353346.17   4124091.57   0.00
343813.94   4124449.86   0.00
341567.65   4127712.84   0.00
348738.18   4127757.72   0.00
345653.06   4127822.18   0.00
345855.26   4125580.73   0.00
346169.22   4124354.94   0.00
345556.56   4126426.67   0.00
345721.44   4136122.55   0.00
346432.92   4124321.63   0.00
344034.87   4129881.75   0.00
344283.95   4130733.64   0.00
349967.03   4128241.29   0.00
346239.55   4130264.57   0.00
349488.68   4123750.97   0.00
349798.13   4132421.15   0.00
347006.33   4125618.45   0.00
346315.97   4130482.12   0.00
353215.61   4131027.33   0.00
348065.10   4131578.45   0.00
345827.79   4124005.31   0.00
343415.95   4136507.70   0.00
345283.72   4130000.55   0.00
340931.55   4128807.04   0.00
354685.69   4130505.41   0.00
342347.73   4127541.09   0.00
348739.91   4130818.74   0.00
345596.06   4127498.75   0.00
346209.56   4130955.76   0.00
344021.87   4136217.81   0.00
342811.32   4123234.80   0.00
343255.71   4123260.71   0.00
355847.84   4126190.13   0.00
344081.13   4128153.31   0.00
353543.72   4130613.04   0.00
347704.69   4128008.36   0.00
351176.30   4127969.81   0.00
350382.81   4131437.61   0.00
348158.78   4128561.05   0.00
350593.94   4134555.64   0.00
348862.88   4132092.29   0.00
348993.32   4133612.85   0.00
342856.46   4124884.86   0.00
351710.85   4125920.36   0.00
348604.32   4131264.99   0.00
346918.40   4128216.16   0.00
346990.76   4124554.37   0.00
346125.59   4125670.87   0.00
346209.89   4129181.80   0.00
350836.51   4131963.37   0.00
350667.14   4129094.29   0.00
348575.98   4130815.41   0.00
345032.32   4131862.42   0.00
350620.73   4131136.04   0.00
349972.67   4129003.07   0.00
344501.23   4124085.71   0.00
346483.53   4128015.15   0.00
343455.36   4128509.04   0.00
345602.66   4127633.35   0.00
343965.74   4128778.97   0.00
342290.32   4129742.09   0.00
353407.34   4132344.78   0.00
346903.92   4130303.71   0.00
345268.23   4128842.62   0.00
354589.84   4131179.79   0.00
347555.26   4129096.75   0.00
348201.06   4130373.91   0.00
348017.71   4129098.24   0.00
351331.94   4130431.52   0.00
344992.50   4129630.37   0.00
345513.59   4126393.14   0.00
348322.93   4123869.93   0.00
348568.27   4129612.45   0.00
351578.32   4130649.03   0.00
341254.82   4133001.26   0.00
344260.69   4127627.48   0.00
356660.40   4129765.68   0.00
346263.27   4126273.62   0.00
349797.07   4128091.81   0.00
346318.80   4134519.25   0.00
345660.75   4127071.04   0.00
344504.97   4134819.36   0.00
350974.24   4135415.63   0.00
347812.34   4131829.89   0.00
343548.54   4134230.18   0.00
347193.16   4126555.81   0.00
340602.06   4128809.09   0.00
343150.33   4132840.27   0.00
347734.63   4130235.34   0.00
343822.96   4127417.85   0.00
343013.29   4123622.61   0.00
350863.51   4131224.13   0.00
354441.29   4127911.19   0.00
345973.49   4132283.88   0.00
342728.26   4125702.88   0.00
349084.94   4131326.35   0.00
343654.43   4123439.38   0.00
339527.00   4128344.25   0.00
345409.94   4129989.49   0.00
349302.73   4129185.73   0.00
347852.88   4127950.74   0.00
348490.87   4128804.77   0.00
343738.13   4126018.99   0.00
350140.30   4134579.03   0.00
351153.07   4131102.18   0.00
346294.47   4129475.18   0.00
347200.97   4130768.96   0.00
349840.01   4129141.00   0.00
351332.83   4128483.98   0.00
347723.94   4130256.69   0.00
351037.46   4132890.70   0.00
352733.51   4133889.23   0.00
343724.36   4134917.83   0.00
345753.54   4128847.32   0.00
352046.59   4131820.66   0.00
345761.52   4134279.51   0.00
345738.42   4121819.07   0.00
342123.54   4131426.21   0.00
345438.97   4130217.85   0.00
347348.85   4132636.64   0.00
345927.41   4130078.78   0.00
351699.21   4125055.93   0.00
344450.60   4130555.61   0.00
340280.33   4124364.90   0.00
344845.25   4127468.93   0.00
350566.60   4127301.28   0.00
348351.75   4131886.53   0.00
348787.77   4132283.21   0.00
343936.06   4129196.15   0.00
348993.29   4127654.39   0.00
350800.09   4129337.80   0.00
351609.66   4128369.91   0.00
349989.55   4128431.91   0.00
350722.21   4129693.29   0.00
347613.22   4130873.64   0.00
352519.16   4125001.01   0.00
352567.63   4127900.80   0.00
347044.04   4128130.49   0.00
346637.45   4127727.84   0.00
347392.13   4131339.53   0.00
352428.88   4132534.55   0.00
344844.07   4122489.40   0.00
347742.02   4133673.94   0.00
350585.13   4127834.82   0.00
348958.71   4133979.80   0.00
349034.51   4132184.06   0.00
345991.34   4133313.40   0.00
348934.49   4127622.89   0.00
344247.56   4125361.46   0.00
348227.37   4130131.52   0.00
347416.99   4132481.70   0.00
351312.39   4132203.11   0.00
348930.34   4129888.58   0.00
354195.52   4121256.85   0.00
345545.89   4128478.49   0.00
347373.87   4131754.42   0.00
349679.40   4131906.48   0.00
351898.66   4128025.41   0.00
351224.42   4131528.88   0.00
350445.34   4130826.64   0.00
346220.13   4129302.79   0.00
342952.20   4132801.87   0.00
340999.00   4124593.71   0.00
348215.51   4126042.77   0.00
351213.60   4132350.48   0.00
350043.79   4122105.96   0.00
350618.45   4130430.77   0.00
351004.12   4127972.86   0.00
354519.48   4130543.07   0.00
342558.96   4129776.72   0.00
345379.39   4134043.30   0.00
350080.30   4136082.01   0.00
346894.14   4131291.59   0.00
348235.62   4128977.39   0.00
341393.44   4125649.85   0.00
348799.10   4130644.65   0.00
349687.48   4132149.26   0.00
351181.24   4130219.52   0.00
347702.51   4123148.78   0.00
347029.64   4132195.80   0.00
346433.58   4135448.90   0.00
349641.02   4131112.30   0.00
349426.41   4130502.66   0.00
347473.81   4129702.39   0.00
348789.17   4128030.50   0.00
343692.42   4135534.00   0.00
346546.51   4132538.34   0.00
344758.75   4132384.37   0.00
349850.06   4131513.58   0.00
351915.36   4133525.24   0.00
349378.22   4126110.93   0.00
345915.09   4131521.27   0.00
348302.76   4133916.11   0.00
344431.20   4127713.64   0.00
347039.54   4130931.82   0.00
347907.72   4133266.34   0.00
346132.05   4127345.52   0.00
344802.67   4130153.66   0.00
346484.83   4127357.44   0.00
349979.50   4130008.01   0.00
347162.84   4126367.76   0.00
348339.34   4133252.35   0.00
347339.59   4131960.57   0.00
344001.38   4133476.65   0.00
348285.15   4130924.30   0.00
350582.65   4134555.32   0.00
346717.24   4131046.10   0.00
342421.15   4131356.67   0.00
341601.36   4127709.40   0.00
346305.19   4128442.99   0.00
347654.06   4133512.36   0.00
351424.39   4131283.75   0.00
343434.48   4132470.83   0.00
355554.78   4134647.59   0.00
340687.56   4129657.30   0.00
348661.12   4130642.60   0.00
355959.70   4131351.16   0.00
352836.99   4134351.34   0.00
344296.74   4127583.22   0.00
343057.48   4125071.12   0.00
345318.75   4137790.48   0.00
351739.91   4127722.03   0.00
343086.20   4132988.08   0.00
351646.01   4130446.96   0.00
348403.56   4135109.62   0.00
349719.34   4133213.63   0.00
341729.90   4122142.40   0.00
346377.47   4134073.31   0.00
344954.19   4127742.29   0.00
343606.18   4131080.11   0.00
354419.35   4126223.61   0.00
341935.33   4132582.27   0.00
345336.92   4130228.00   0.00
348013.43   4133542.50   0.00
351794.08   4131308.42   0.00
349880.83   4124403.32   0.00
342901.98   4122740.72   0.00
346909.06   4130234.42   0.00
348332.95   4129592.97   0.00
346625.63   4128144.90   0.00
348776.15   4125882.51   0.00
353923.74   4128276.58   0.00
341332.93   4131969.46   0.00
349553.63   4131712.19   0.00
345084.52   4129820.22   0.00
350765.15   4125496.18   0.00
351369.82   4127445.08   0.00
345148.58   4127419.39   0.00
353996.05   4132443.93   0.00
347576.03   4126708.97   0.00
349018.13   4128594.18   0.00
341744.66   4131093.75   0.00
347093.28   4130358.66   0.00
347258.92   4130080.66   0.00
344964.43   4130392.94   0.00
345649.12   4126977.15   0.00
348554.98   4131107.70   0.00
341920.63   4136186.40   0.00
347387.21   4130335.33   0.00
345493.36   4126308.75   0.00
345041.26   4131730.33   0.00
350004.42   4130336.78   0.00
347629.30   4128178.94   0.00
348218.73   4126109.77   0.00
343933.70   4130613.15   0.00
350917.64   4135300.59   0.00
351842.75   4126086.21   0.00
350841.57   4136556.75   0.00
345473.00   4126327.41   0.00
349230.28   4131265.90   0.00
353714.48   4132420.34   0.00
349255.28   4132976.11   0.00
338897.36   4130380.94   0.00
345936.52   4131938.11   0.00
341547.20   4129681.08   0.00
347235.41   4131704.07   0.00
355995.67   4130070.00   0.00
345454.83   4123557.38   0.00
348911.40   4132657.08   0.00
347267.39   4126918.71   0.00
343228.82   4127922.48   0.00
348901.80   4126428.11   0.00
344866.82   4126780.73   0.00
349009.57   4131210.55   0.00
346064.40   4128386.87   0.00
346818.97   4127181.22   0.00
347027.09   4133124.21   0.00
353818.17   4129493.79   0.00
348021.59   4128026.67   0.00
350373.80   4126844.22   0.00
346855.35   4134310.76   0.00
346947.02   4132811.03   0.00
350415.81   4127526.95   0.00
347759.76   4129528.16   0.00
346173.69   4128989.53   0.00
346849.14   4132386.36   0.00
347983.18   4131543.79   0.00
349087.15   4127409.88   0.00
348912.52   4129088.07   0.00
346574.46   4128593.45   0.00
344096.78   4131838.02   0.00
345398.67   4130694.11   0.00
346386.70   4126710.13   0.00
343626.17   4128425.61   0.00
349147.66   4122392.12   0.00
345517.65   4125538.35   0.00
351948.45   4130236.78   0.00
349069.77   4128566.84   0.00
338780.69   4125458.90   0.00
342871.73   4130973.78   0.00
345461.38   4128269.64   0.00
344522.45   4134912.94   0.00
353186.54   4124459.02   0.00
351894.34   4125445.20   0.00
354694.50   4129091.83   0.00
351847.78   4132354.42   0.00
350741.96   4127871.38   0.00
353879.09   4131537.56   0.00
347686.30   4133838.83   0.00
347123.70   4127791.56   0.00
350207.27   4129296.96   0.00
351277.63   4131558.26   0.00
344638.90   4135713.57   0.00
346674.44   4132190.29   0.00
350671.51   4125314.82   0.00
352607.80   4135050.65   0.00
343814.40   4130433.11   0.00
349507.72   4126086.46   0.00
350892.55   4131259.34   0.00
354400.94   4126297.40   0.00
349598.63   4124408.14   0.00
349184.59   4127569.61   0.00
346986.42   4129462.36   0.00
350790.12   4127358.36   0.00
348122.33   4134556.03   0.00
357671.19   4123639.76   0.00
349212.01   4129113.27   0.00
344607.71   4131609.87   0.00
345504.84   4129676.94   0.00
351014.47   4131068.94   0.00
347046.08   4128403.36   0.00
347238.31   4128797.11   0.00
348934.59   4130735.07   0.00
347030.20   4128288.68   0.00
346671.90   4131384.18   0.00
346269.68   4132031.86   0.00
345711.72   4124590.57   0.00
344173.28   4127390.42   0.00
347776.73   4130458.56   0.00
347864.31   4136574.42   0.00
344770.65   4124423.69   0.00
347168.98   4132663.70   0.00
350524.15   4127735.94   0.00
349359.95   4125308.03   0.00
348339.74   4135102.71   0.00
347269.87   4132772.18   0.00
354631.06   4121321.99   0.00
352824.42   4131500.99   0.00
353177.71   4131746.52   0.00
343950.27   4123929.19   0.00
345269.86   4135022.87   0.00
347040.74   4132207.02   0.00
343501.77   4129694.22   0.00
348898.69   4133057.94   0.00
346443.94   4136320.16   0.00
347907.40   4130678.11   0.00
349410.71   4131710.00   0.00
347749.51   4130929.05   0.00
349322.45   4132383.42   0.00
347715.77   4129387.26   0.00
348860.50   4133816.06   0.00
346331.37   4131624.87   0.00
347920.24   4128174.26   0.00
345655.06   4130289.85   0.00
352847.42   4126336.29   0.00
350354.91   4130124.90   0.00
351764.96   4124799.96   0.00
346370.11   4133601.60   0.00
349839.41   4131884.58   0.00
351743.24   4129825.12   0.00
346498.95   4130817.78   0.00
342511.87   4128994.80   0.00
346400.50   4129698.90   0.00
344554.93   4134125.60   0.00
348934.52   4130784.91   0.00
347034.46   4131015.14   0.00
347826.79   4129209.13   0.00
345589.96   4131083.05   0.00
351635.41   4132186.68   0.00
346118.34   4133169.00   0.00
347488.19   4134007.96   0.00
355528.58   4126990.19   0.00
344104.19   4126973.84   0.00
344723.27   4128159.52   0.00
350944.96   4129909.41   0.00
355249.14   4129865.08   0.00
349265.40   4128465.27   0.00
351107.58   4126555.93   0.00
345785.80   4132322.82   0.00
348837.85   4134202.55   0.00
346186.29   4130302.80   0.00
348375.77   4129029.88   0.00
350286.57   4125853.06   0.00
349901.52   4131185.44   0.00
345888.10   4125536.56   0.00
348094.76   4130575.90   0.00
346603.58   4130457.19   0.00
350212.88   4129298.43   0.00
347076.24   4132377.18   0.00
346963.50   4127926.69   0.00
346268.59   4128908.28   0.00
344953.42   4128780.95   0.00
355784.79   4127572.82   0.00
349210.12   4131343.01   0.00
345649.52   4135524.79   0.00
346386.92   4128372.50   0.00
345050.34   4126921.52   0.00
346350.61   4129867.80   0.00
347847.09   4132526.54   0.00
346576.96   4132033.14   0.00
348640.06   4131493.56   0.00
348684.93   4131985.95   0.00
343253.25   4133042.05   0.00
348090.17   4128135.89   0.00
345894.20   4128549.04   0.00
349923.27   4129344.80   0.00
347512.28   4128778.36   0.00
349012.79   4131265.28   0.00
351316.58   4130947.10   0.00
344298.14   4135320.19   0.00
350009.98   4123923.27   0.00
355647.51   4123431.86   0.00
347530.03   4130103.69   0.00
351536.44   4129410.07   0.00
350112.47   4127268.05   0.00
353332.87   4129475.23   0.00
350933.03   4125793.32   0.00
345777.68   4129359.14   0.00
347895.74   4128814.89   0.00
348033.30   4133086.79   0.00
345179.89   4133268.58   0.00
347442.28   4129564.04   0.00
347407.45   4134077.40   0.00
347411.03   4130349.24   0.00
348012.02   4129714.96   0.00
350073.00   4132877.57   0.00
344584.64   4134893.59   0.00
347853.28   4130171.71   0.00
352035.98   4128897.19   0.00
345342.99   4129647.48   0.00
345669.65   4129014.61   0.00
350166.42   4134235.87   0.00
347897.59   4127854.00   0.00
349103.14   4124890.64   0.00
345401.80   4132081.85   0.00
347873.00   4124192.28   0.00
344057.87   4128267.21   0.00
349906.63   4135537.26   0.00
350307.76   4134137.79   0.00
343914.96   4125658.22   0.00
347099.53   4134998.44   0.00
348647.60   4128158.68   0.00
353566.52   4130795.34   0.00
357741.55   4128529.89   0.00
353079.80   4129676.36   0.00
355040.39   4127986.74   0.00
348604.55   4130709.26   0.00
350948.65   4129368.43   0.00
348252.03   4126643.39   0.00
350137.89   4129084.42   0.00
346460.05   4128895.94   0.00
342424.40   4127798.29   0.00
346973.64   4136831.53   0.00
341534.48   4135909.98   0.00
349756.04   4129813.39   0.00
343659.70   4134414.12   0.00
343631.79   4129275.87   0.00
348188.77   4134976.78   0.00
345210.71   4129137.35   0.00
352856.17   4128486.19   0.00
347244.81   4130791.62   0.00
344776.55   4126601.59   0.00
346119.41   4132440.56   0.00
350844.25   4129786.51   0.00
349657.59   4128877.59   0.00
349823.31   4128511.40   0.00
342095.05   4128512.97   0.00
343653.89   4133149.63   0.00
348614.14   4130976.70   0.00
345734.87   4127732.80   0.00
346722.70   4129030.66   0.00
345962.69   4128551.65   0.00
349218.92   4132385.57   0.00
346893.97   4131765.40   0.00
338379.29   4131085.58   0.00
347363.87   4129306.11   0.00
345626.33   4128187.37   0.00
350810.49   4127189.72   0.00
342193.80   4126032.27   0.00
347958.20   4127500.19   0.00
350859.62   4128687.58   0.00
349516.38   4133416.51   0.00
344730.36   4129465.73   0.00
346417.86   4129861.89   0.00
351141.15   4130883.09   0.00
347226.94   4128399.10   0.00
352212.76   4132059.67   0.00
345095.15   4131776.25   0.00
348178.95   4122796.07   0.00
344586.34   4127173.23   0.00
347800.67   4129334.48   0.00
349543.79   4131322.56   0.00
349687.42   4129824.30   0.00
344796.24   4130749.70   0.00
350417.49   4128387.98   0.00
344536.36   4131622.33   0.00
346781.88   4131695.82   0.00
352141.55   4131697.11   0.00
347853.59   4124644.40   0.00
343067.28   4128846.27   0.00
347339.57   4128852.62   0.00
351818.88   4123074.27   0.00
349170.20   4130418.95   0.00
343473.62   4129156.09   0.00
346787.56   4134216.99   0.00
344985.73   4124310.21   0.00
355737.17   4136988.77   0.00
350217.24   4130469.71   0.00
344387.04   4130861.57   0.00
350552.65   4128569.43   0.00
348775.49   4132159.99   0.00
351457.73   4131628.37   0.00
351836.41   4129837.23   0.00
347557.78   4126860.35   0.00
354645.73   4128810.01   0.00
346762.22   4133578.57   0.00
349052.22   4130445.62   0.00
344597.82   4131652.49   0.00
345369.01   4131180.90   0.00
347599.22   4128684.68   0.00
342219.49   4133297.74   0.00
344515.63   4139126.86   0.00
355438.19   4135774.22   0.00
348069.01   4135871.45   0.00
344149.97   4134490.32   0.00
351748.38   4125861.41   0.00
352574.62   4125959.36   0.00
347601.30   4123098.46   0.00
349181.91   4125948.79   0.00
344668.71   4130849.96   0.00
349088.29   4131729.80   0.00
350390.27   4133010.18   0.00
349413.99   4128693.16   0.00
345207.18   4133210.82   0.00
352582.64   4136651.68   0.00
356262.75   4128225.62   0.00
346989.72   4132681.87   0.00
350102.53   4125379.20   0.00
349884.88   4129375.23   0.00
348493.15   4127700.58   0.00
344083.76   4131748.17   0.00
347631.64   4132441.21   0.00
344732.94   4126426.28   0.00
351564.64   4131511.21   0.00
344302.21   4132864.85   0.00
347695.03   4131300.25   0.00
346856.66   4124641.35   0.00
353026.53   4133097.72   0.00
346858.91   4134149.09   0.00
349694.14   4128419.30   0.00
348648.22   4131413.33   0.00
352436.59   4129530.53   0.00
352332.67   4132190.04   0.00
347790.26   4129443.11   0.00
348678.53   4127568.58   0.00
349870.29   4132950.02   0.00
351775.44   4130401.21   0.00
345070.07   4130964.27   0.00
352163.06   4134616.05   0.00
346588.36   4128446.79   0.00
349149.08   4129583.21   0.00
347640.44   4126290.93   0.00
347803.59   4132034.79   0.00
348717.39   4134576.96   0.00
352291.23   4132001.15   0.00
347793.96   4136067.10   0.00
347655.71   4130733.86   0.00
355123.35   4128186.51   0.00
345205.64   4130684.42   0.00
352779.94   4129623.17   0.00
346402.59   4131713.55   0.00
356031.59   4127904.72   0.00
347502.65   4133570.20   0.00
346588.32   4132059.69   0.00
343587.87   4133029.52   0.00
354104.50   4130348.80   0.00
349272.69   4132186.42   0.00
350034.09   4131122.18   0.00
344297.21   4122881.22   0.00
350464.26   4130045.30   0.00
344251.66   4124435.31   0.00
343424.35   4131603.05   0.00
349659.69   4134394.20   0.00
345988.39   4129078.95   0.00
346261.19   4132867.56   0.00
344566.98   4128808.00   0.00
350020.75   4135321.21   0.00
341799.97   4131199.74   0.00
343565.85   4128000.85   0.00
343788.66   4128248.38   0.00
345624.19   4129604.51   0.00
346238.40   4130356.41   0.00
344613.66   4129319.01   0.00
351498.71   4130960.71   0.00
349073.19   4131137.23   0.00
344254.67   4132022.67   0.00
351219.92   4133764.66   0.00
347580.75   4133712.95   0.00
347191.62   4137587.47   0.00
345959.83   4128087.67   0.00
351905.10   4127918.79   0.00
350874.68   4126984.27   0.00
344185.72   4132234.03   0.00
351744.51   4130922.99   0.00
345274.85   4132151.56   0.00
352218.79   4128738.10   0.00
348005.15   4129041.22   0.00
346683.94   4126022.11   0.00
348578.11   4127519.50   0.00
348547.27   4129973.99   0.00
347474.98   4126380.26   0.00
341634.83   4132335.64   0.00
344361.09   4126309.48   0.00
349138.94   4126072.47   0.00
344332.15   4129589.49   0.00
353361.39   4127977.79   0.00
346846.74   4127376.18   0.00
347641.37   4130407.85   0.00
347161.40   4130947.73   0.00
352499.87   4125455.87   0.00
344978.57   4128210.69   0.00
349764.85   4130659.04   0.00
347598.17   4126690.43   0.00
348043.94   4129002.15   0.00
345809.13   4129419.17   0.00
349961.92   4130126.81   0.00
349910.74   4135016.82   0.00
349218.58   4124220.21   0.00
352022.71   4128387.37   0.00
348068.97   4130032.92   0.00
347645.44   4129494.78   0.00
348447.73   4132632.23   0.00
348708.69   4131455.60   0.00
347784.43   4134350.31   0.00
349738.99   4129357.48   0.00
355712.77   4129053.67   0.00
345644.13   4132711.93   0.00
350413.41   4131010.29   0.00
346749.69   4128029.30   0.00
345266.85   4131626.67   0.00
349607.34   4130163.06   0.00
349049.89   4131517.98   0.00
352428.37   4130480.58   0.00
351178.94   4135575.43   0.00
344902.05   4132790.09   0.00
344261.06   4134274.70   0.00
351583.26   4124696.17   0.00
345480.02   4137943.36   0.00
344975.94   4130818.26   0.00
348225.26   4128412.10   0.00
351198.85   4133242.32   0.00
347749.25   4133530.80   0.00
346664.07   4127449.91   0.00
340895.97   4128760.38   0.00
353552.48   4122284.00   0.00
343195.86   4133460.81   0.00
340722.65   4139864.23   0.00
349837.17   4131239.20   0.00
345380.40   4127585.53   0.00
347333.62   4128321.83   0.00
353900.71   4131971.54   0.00
341047.18   4126772.45   0.00
347581.79   4131615.84   0.00
346956.87   4134646.95   0.00
350497.25   4121698.80   0.00
350557.80   4131894.91   0.00
350440.88   4130678.13   0.00
349778.80   4129417.99   0.00
351464.06   4126647.06   0.00
346840.92   4124899.44   0.00
344708.63   4126098.85   0.00
348622.23   4129879.10   0.00
350132.44   4128513.47   0.00
349928.32   4136376.35   0.00
341345.31   4127352.95   0.00
346163.96   4123647.57   0.00
345303.26   4129215.50   0.00
347644.89   4128564.39   0.00
350361.54   4131944.31   0.00
347263.02   4123918.24   0.00
349682.11   4133786.37   0.00
354216.06   4127638.65   0.00
345714.14   4125253.97   0.00
350157.75   4133048.05   0.00
350186.32   4125236.48   0.00
345196.04   4129497.98   0.00
340202.70   4132583.54   0.00
346223.67   4129610.13   0.00
345816.80   4131748.55   0.00
340392.20   4133329.27   0.00
345640.40   4128504.51   0.00
350912.00   4124948.92   0.00
351789.72   4130669.17   0.00
347684.46   4128373.00   0.00
345176.87   4126123.20   0.00
350730.81   4126146.94   0.00
348272.12   4126901.47   0.00
345499.02   4135618.10   0.00
347531.48   4130258.61   0.00
348050.28   4124756.84   0.00
349646.49   4130995.94   0.00
349611.93   4129053.77   0.00
344448.25   4131273.78   0.00
345827.34   4134583.02   0.00
350066.05   4123683.43   0.00
345404.35   4124861.25   0.00
344703.51   4129183.76   0.00
349183.98   4126781.36   0.00
348986.33   4128482.43   0.00
354656.02   4130123.93   0.00
349029.68   4127517.91   0.00
350307.02   4128583.71   0.00
348335.56   4125419.41   0.00
349467.87   4130531.59   0.00
349842.75   4129236.80   0.00
350192.08   4128728.64   0.00
351484.03   4132361.72   0.00
349646.20   4128452.57   0.00
345881.26   4127112.54   0.00
344224.37   4132054.35   0.00
345891.49   4133570.70   0.00
347769.05   4129163.06   0.00
346683.17   4127108.39   0.00
345053.40   4130941.81   0.00
349057.85   4132649.83   0.00
351698.75   4131849.00   0.00
345106.41   4122955.91   0.00
350077.60   4135599.95   0.00
344269.60   4128403.22   0.00
350685.09   4129963.23   0.00
346019.29   4125585.75   0.00
347311.39   4126682.89   0.00
349203.67   4127432.66   0.00
348833.52   4130745.92   0.00
355115.77   4127691.81   0.00
344821.79   4123409.89   0.00
350327.74   4134960.71   0.00
350747.26   4129971.86   0.00
351517.87   4130821.84   0.00
351399.41   4127744.41   0.00
342976.30   4126611.58   0.00
351205.68   4131089.03   0.00
348200.09   4131409.46   0.00
347617.77   4123919.02   0.00
340993.99   4130697.45   0.00
351300.96   4125827.03   0.00
347768.49   4123881.77   0.00
347160.67   4134565.43   0.00
353865.45   4131974.58   0.00
350345.03   4127189.14   0.00
346511.20   4132874.73   0.00
349825.94   4137637.66   0.00
350430.64   4128247.43   0.00
348640.40   4131885.26   0.00
351043.37   4134394.88   0.00
353627.98   4131247.70   0.00
344502.89   4132433.14   0.00
349313.26   4134609.12   0.00
345718.25   4126524.09   0.00
347792.60   4130779.84   0.00
343096.24   4129113.15   0.00
349105.51   4125578.34   0.00
351396.23   4129722.99   0.00
351168.29   4129941.41   0.00
350901.82   4132016.64   0.00
347013.90   4132483.94   0.00
348908.34   4129014.05   0.00
347716.74   4134143.25   0.00
346775.12   4134977.61   0.00
349199.27   4126523.73   0.00
351116.75   4126570.99   0.00
347040.94   4123506.99   0.00
349316.06   4127524.14   0.00
348117.26   4131112.08   0.00
345699.48   4135652.87   0.00
348859.38   4128810.05   0.00
346562.12   4128546.21   0.00
343370.26   4127549.60   0.00
348332.32   4131722.97   0.00
344284.38   4135339.47   0.00
350927.41   4128219.78   0.00
349710.12   4128450.10   0.00
345355.14   4132526.57   0.00
351205.91   4130441.60   0.00
343660.03   4126411.34   0.00
350024.11   4132810.86   0.00
347310.28   4128553.50   0.00
354274.94   4124711.46   0.00
346474.75   4129108.02   0.00
351949.93   4129996.93   0.00
352553.35   4124613.42   0.00
346368.12   4133922.35   0.00
344648.18   4126305.60   0.00
346240.83   4124219.56   0.00
350098.45   4125191.47   0.00
348954.48   4126776.64   0.00
349755.63   4131774.53   0.00
349150.78   4126511.89   0.00
342055.00   4127866.97   0.00
350798.85   4126653.31   0.00
351140.57   4130956.36   0.00
339686.30   4124336.81   0.00
351050.94   4134011.82   0.00
352851.20   4129880.99   0.00
352397.59   4127440.51   0.00
355323.69   4128278.19   0.00
349923.78   4133873.46   0.00
350457.42   4125629.70   0.00
340960.41   4128673.85   0.00
346438.76   4127443.96   0.00
345536.14   4131876.61   0.00
347961.70   4127635.63   0.00
349262.83   4125744.98   0.00
346911.63   4133722.05   0.00
347189.16   4135038.91   0.00
350300.38   4132785.30   0.00
350880.56   4132291.98   0.00
344735.85   4128528.40   0.00
353475.60   4128520.50   0.00
350246.34   4133010.15   0.00
353869.92   4138174.22   0.00
350867.59   4132130.86   0.00
353583.56   4129675.02   0.00
348004.39   4137178.55   0.00
348658.16   4126731.03   0.00
347877.53   4128324.85   0.00
346215.55   4129047.47   0.00
349472.07   4128837.32   0.00
346795.63   4130580.02   0.00
353823.30   4132253.98   0.00
346002.29   4132727.26   0.00
354024.17   4134355.59   0.00
347986.79   4126283.10   0.00
349377.04   4129543.85   0.00
346705.15   4129494.98   0.00
347842.86   4129275.90   0.00
343117.55   4125410.34   0.00
342446.79   4124657.39   0.00
343948.16   4129833.61   0.00
349034.66   4129164.04   0.00
347496.81   4126694.86   0.00
351216.28   4131202.41   0.00
346935.63   4126752.00   0.00
343184.85   4132567.40   0.00
348272.99   4126176.58   0.00
347129.14   4125691.71   0.00
349261.22   4131953.18   0.00
349656.68   4136099.59   0.00
346528.64   4122356.87   0.00
350833.31   4129690.75   0.00
348980.59   4126555.37   0.00
343875.42   4131403.24   0.00
349898.10   4129439.64   0.00
349912.68   4127223.20   0.00
348352.63   4133489.89   0.00
345974.73   4130111.17   0.00
345894.71   4125184.70   0.00
356053.34   4126784.68   0.00
347252.48   4126574.94   0.00
352598.70   4131557.28   0.00
346912.76   4134746.68   0.00
348395.37   4134204.83   0.00
349716.02   4132274.55   0.00
344336.09   4131058.86   0.00
345105.37   4129189.68   0.00
347347.02   4132012.24   0.00
347046.85   4128274.43   0.00
349971.80   4126913.22   0.00
349258.46   4124290.42   0.00
347701.92   4126632.21   0.00
354180.68   4134194.69   0.00
347910.44   4131401.22   0.00
356442.40   4127590.34   0.00
347579.33   4133555.03   0.00
346762.22   4131160.97   0.00
346581.25   4128810.00   0.00
347905.91   4133425.40   0.00
344219.29   4128814.21   0.00
342279.90   4136468.03   0.00
341365.71   4138533.60   0.00
351927.50   4125169.82   0.00
343897.99   4128405.04   0.00
345155.62   4129758.09   0.00
349738.69   4124456.91   0.00
345549.96   4129148.86   0.00
352577.08   4129242.38   0.00
346394.04   4130686.41   0.00
348397.36   4129141.03   0.00
348890.59   4139356.89   0.00
351005.66   4129621.40   0.00
348038.25   4132829.71   0.00
355874.19   4124958.15   0.00
344104.76   4130748.29   0.00
345628.57   4128840.19   0.00
346190.41   4127057.28   0.00
350023.95   4131825.54   0.00
350643.03   4125833.78   0.00
347311.96   4131676.33   0.00
347974.65   4135779.63   0.00
349209.83   4135270.14   0.00
348184.73   4133638.62   0.00
352939.05   4127937.15   0.00
346545.89   4125064.96   0.00
348263.49   4122498.39   0.00
346233.90   4130573.22   0.00
341213.39   4135782.13   0.00
347252.35   4135117.80   0.00
347500.85   4129169.48   0.00
346760.39   4134809.97   0.00
346904.34   4126843.91   0.00
346694.00   4131921.15   0.00
349769.49   4126444.25   0.00
349879.59   4127085.24   0.00
350221.08   4131690.14   0.00
348730.60   4132408.25   0.00
342739.82   4132429.18   0.00
351703.57   4127237.76   0.00
348361.40   4130996.51   0.00
348714.57   4128263.03   0.00
352733.61   4129474.62   0.00
343489.93   4133127.48   0.00
348994.75   4134128.27   0.00
346908.05   4135683.18   0.00
344448.05   4130588.68   0.00
348066.16   4126098.58   0.00
348436.70   4132302.40   0.00
349271.04   4127614.37   0.00
351023.60   4130893.87   0.00
344985.82   4134054.06   0.00
346179.51   4126003.16   0.00
348578.93   4129261.16   0.00
345779.13   4131405.27   0.00
352944.86   4129228.01   0.00
347765.51   4129525.83   0.00
345104.98   4130379.31   0.00
350951.27   4130711.35   0.00
347697.20   4131969.71   0.00
346430.42   4130732.36   0.00
349937.30   4127618.54   0.00
348021.67   4130857.80   0.00
349826.37   4128003.27   0.00
348905.17   4122890.18   0.00
344762.61   4125876.65   0.00
344462.27   4130630.72   0.00
356357.74   4133601.52   0.00
345995.79   4133806.82   0.00
347140.24   4133276.79   0.00
343071.85   4134674.16   0.00
353003.30   4125822.83   0.00
340269.40   4129588.25   0.00
345721.46   4128714.95   0.00
347107.72   4125827.18   0.00
343574.21   4125028.85   0.00
343641.62   4124968.25   0.00
347798.02   4130679.82   0.00
350045.91   4135908.69   0.00
349876.40   4131228.78   0.00
342318.11   4131195.77   0.00
339625.27   4131679.26   0.00
353040.93   4131522.76   0.00
350526.50   4127547.88   0.00
348184.90   4131192.62   0.00
346747.89   4126819.26   0.00
351761.11   4124257.98   0.00
349511.72   4132839.27   0.00
353519.82   4131046.55   0.00
350982.87   4128145.92   0.00
346668.01   4135314.68   0.00
347446.96   4128596.55   0.00
342385.04   4124735.72   0.00
350060.01   4134218.32   0.00
342727.99   4129619.63   0.00
350568.61   4131002.92   0.00
354267.44   4129549.43   0.00
353427.01   4129112.58   0.00
348197.89   4129469.56   0.00
344410.39   4136597.12   0.00
346747.27   4131687.27   0.00
351377.01   4134667.08   0.00
345376.18   4126596.78   0.00
349671.71   4129629.16   0.00
342574.78   4131974.54   0.00
352808.90   4130734.46   0.00
346619.79   4130820.45   0.00
351315.83   4125431.98   0.00
349110.51   4128703.63   0.00
350290.53   4127274.87   0.00
351340.71   4129370.21   0.00
350056.83   4124169.35   0.00
342284.48   4128912.15   0.00
348195.16   4132025.11   0.00
350539.92   4131213.35   0.00
345665.01   4129156.52   0.00
349251.82   4131282.97   0.00
349597.23   4127518.18   0.00
346940.93   4131172.30   0.00
351217.09   4133664.54   0.00
339215.07   4128997.79   0.00
349273.08   4129160.44   0.00
345163.63   4133921.11   0.00
347163.51   4128868.01   0.00
345878.46   4129760.50   0.00
346038.26   4132564.99   0.00
346762.79   4125955.21   0.00
347525.15   4139108.47   0.00
354799.14   4131026.59   0.00
349159.16   4128715.47   0.00
345387.94   4129268.42   0.00
344973.31   4124277.54   0.00
348291.46   4133759.91   0.00
349612.29   4128030.50   0.00
348134.07   4126537.72   0.00
347108.45   4132860.52   0.00
351761.82   4125143.73   0.00
348834.10   4129128.17   0.00
347071.37   4126227.59   0.00
346055.92   4127307.67   0.00
345617.67   4128455.01   0.00
349703.50   4132619.72   0.00
350638.93   4127013.33   0.00
354221.67   4128316.26   0.00
347772.83   4126498.21   0.00
347134.31   4131422.73   0.00
347183.78   4131933.47   0.00
341698.37   4125561.58   0.00
346666.41   4130945.29   0.00
349905.49   4127067.13   0.00
349095.13   4132980.18   0.00
345814.45   4127995.01   0.00
348301.37   4126544.32   0.00
346813.24   4134783.43   0.00
353037.70   4127450.79   0.00
348983.27   4125868.82   0.00
348488.37   4125322.01   0.00
348956.61   4131457.43   0.00
348908.69   4130806.47   0.00
352361.76   4123451.28   0.00
349752.60   4129955.90   0.00
348669.00   4132622.25   0.00
346005.46   4129370.53   0.00
347008.41   4133749.94   0.00
348224.50   4135513.89   0.00
353333.03   4129127.60   0.00
349229.37   4130261.58   0.00
344964.43   4124105.05   0.00
350343.00   4130147.83   0.00
345002.65   4134276.43   0.00
346388.84   4132047.86   0.00
348373.47   4138865.52   0.00
339900.77   4132856.55   0.00
353791.39   4127979.21   0.00
353602.66   4126941.16   0.00
347427.08   4133833.47   0.00
346439.02   4129851.54   0.00
341461.63   4138430.12   0.00
345217.16   4130188.17   0.00
349085.29   4128783.88   0.00
348401.64   4127298.45   0.00
351946.54   4130085.59   0.00
347273.70   4123510.86   0.00
349714.99   4132437.56   0.00
348864.75   4134690.18   0.00
350209.69   4129614.44   0.00
345583.34   4135181.97   0.00
345301.94   4135215.58   0.00
346508.65   4130835.85   0.00
352069.07   4126406.86   0.00
349771.35   4128952.25   0.00
349621.37   4128957.09   0.00
353434.91   4131065.42   0.00
351485.68   4127893.26   0.00
351849.25   4133614.48   0.00
342644.55   4130348.52   0.00
355138.70   4133895.51   0.00
343117.71   4134781.79   0.00
347357.70   4135895.73   0.00
346620.99   4129722.15   0.00
345527.45   4128395.78   0.00
345044.70   4131103.41   0.00
342724.39   4133307.55   0.00
344260.50   4125632.02   0.00
349519.84   4129258.22   0.00
348066.98   4132143.53   0.00
344971.92   4133263.50   0.00
352746.62   4131215.72   0.00
351871.55   4125167.52   0.00
348367.09   4125789.35   0.00
352774.18   4128968.10   0.00
351163.49   4130112.99   0.00
354249.16   4129960.16   0.00
346651.49   4129756.75   0.00
343669.70   4132022.11   0.00
352543.98   4129285.76   0.00
349459.82   4130048.57   0.00
350003.40   4128911.07   0.00
348289.90   4126484.23   0.00
348971.12   4134327.69   0.00
347849.67   4133179.74   0.00
345707.13   4123430.24   0.00
351262.46   4127915.13   0.00
351724.93   4136182.68   0.00
352103.95   4127453.60   0.00
348957.40   4129114.22   0.00
346581.50   4132295.47   0.00
345614.04   4125244.43   0.00
350224.33   4131020.74   0.00
353363.13   4131585.07   0.00
349387.58   4129883.41   0.00
352708.96   4132743.13   0.00
351737.15   4126388.29   0.00
340658.24   4126654.70   0.00
346332.06   4128416.39   0.00
349566.71   4135076.55   0.00
347698.76   4128486.51   0.00
348389.38   4120121.09   0.00
350109.49   4132109.69   0.00
349337.21   4130305.89   0.00
352211.23   4126766.10   0.00
343395.01   4129446.81   0.00
352971.95   4135659.27   0.00
344615.36   4129449.72   0.00
338971.33   4128612.35   0.00
353945.99   4129422.79   0.00
348781.86   4126930.89   0.00
348402.16   4129831.44   0.00
341047.44   4129132.81   0.00
347597.52   4132364.55   0.00
350844.52   4126588.50   0.00
346485.41   4125998.97   0.00
348847.36   4130060.26   0.00
351438.53   4129926.51   0.00
351405.17   4131437.18   0.00
347854.70   4127174.50   0.00
351314.44   4125379.49   0.00
348423.77   4133630.81   0.00
347350.60   4132574.63   0.00
340144.91   4131973.61   0.00
347394.65   4137087.84   0.00
342712.54   4130040.35   0.00
350684.31   4128577.48   0.00
348952.58   4126415.51   0.00
354527.23   4138759.58   0.00
349428.99   4127403.10   0.00
349594.12   4123241.28   0.00
347425.23   4124439.26   0.00
349398.37   4128390.45   0.00
347814.81   4127007.80   0.00
347204.79   4129178.84   0.00
343727.98   4130760.83   0.00
348617.52   4132727.41   0.00
348141.07   4128038.71   0.00
352552.78   4133220.36   0.00
348989.38   4129561.88   0.00
351750.16   4131468.33   0.00
345416.31   4131403.46   0.00
346861.15   4122467.31   0.00
347874.41   4131585.39   0.00
345118.12   4124096.65   0.00
347718.16   4134388.91   0.00
349800.99   4132950.13   0.00
348178.56   4130662.60   0.00
349070.41   4126991.08   0.00
349800.13   4125116.71   0.00
348612.16   4123751.33   0.00
347710.85   4128790.74   0.00
345939.03   4128294.30   0.00
350762.24   4136020.48   0.00
347280.17   4135730.64   0.00
342455.20   4135253.43   0.00
350114.09   4127778.22   0.00
349210.50   4134091.43   0.00
349654.60   4138150.63   0.00
349057.60   4123904.95   0.00
347716.33   4133431.43   0.00
351787.20   4126192.36   0.00
341123.28   4129045.87   0.00
342460.52   4126712.69   0.00
347136.76   4131584.44   0.00
352182.85   4131086.45   0.00
349837.16   4128985.78   0.00
346066.02   4127436.82   0.00
354723.53   4130042.61   0.00
346740.98   4125401.33   0.00
347275.03   4131846.01   0.00
352548.54   4130870.90   0.00
343257.75   4128956.16   0.00
346505.45   4133409.36   0.00
346458.79   4129398.13   0.00
346515.99   4130877.71   0.00
349101.32   4134672.26   0.00
350196.51   4132049.95   0.00
347895.46   4126800.53   0.00
349825.43   4131703.94   0.00
345922.06   4133050.03   0.00
349360.99   4133893.80   0.00
349689.21   4132832.90   0.00
345207.35   4136536.77   0.00
350278.98   4126193.55   0.00
344422.02   4133534.97   0.00
353432.86   4130489.27   0.00
349084.71   4132215.39   0.00
352104.97   4127881.67   0.00
348520.37   4130370.97   0.00
346067.09   4131242.85   0.00
345936.76   4127685.47   0.00
347917.31   4127680.71   0.00
348180.42   4134470.31   0.00
344865.00   4133903.58   0.00
357537.31   4128039.12   0.00
354468.38   4123150.23   0.00
349623.29   4137273.28   0.00
347829.21   4128941.75   0.00
349664.09   4127338.84   0.00
349849.43   4125389.32   0.00
349523.74   4123174.75   0.00
348803.75   4126353.52   0.00
345720.53   4127044.09   0.00
344740.85   4131525.72   0.00
344345.64   4133210.95   0.00
347342.67   4133143.08   0.00
349480.96   4129553.86   0.00
342644.91   4131077.16   0.00
348285.06   4129304.93   0.00
351222.13   4127553.76   0.00
347108.10   4125963.30   0.00
344852.97   4128569.54   0.00
350822.39   4127867.57   0.00
351960.84   4124592.92   0.00
348441.45   4130217.36   0.00
344974.44   4126026.98   0.00
349405.13   4133607.21   0.00
346729.09   4131835.58   0.00
347528.17   4128058.10   0.00
343488.40   4128122.86   0.00
348520.30   4127329.94   0.00
351399.10   4129309.66   0.00
350125.47   4121687.51   0.00
347372.65   4135635.91   0.00
346991.69   4126312.16   0.00
347424.76   4126557.23   0.00
343394.96   4130860.80   0.00
350233.94   4122986.76   0.00
350961.09   4128877.82   0.00
349851.85   4132628.05   0.00
347422.02   4125594.31   0.00
347793.31   4127979.25   0.00
342467.39   4133402.34   0.00
346435.26   4132309.56   0.00
343895.78   4134803.61   0.00
347820.11   4128813.50   0.00
351538.47   4137702.66   0.00
341638.32   4126497.18   0.00
345468.57   4130217.26   0.00
356162.50   4135738.44   0.00
342043.03   4131391.52   0.00
350476.60   4132134.19   0.00
346652.80   4131839.67   0.00
348414.08   4133619.65   0.00
344902.09   4125342.98   0.00
349765.65   4128366.02   0.00
344194.48   4129109.58   0.00
350238.60   4124054.46   0.00
347464.23   4133837.76   0.00
347791.30   4133966.33   0.00
347318.94   4130684.85   0.00
348434.41   4130541.88   0.00
344611.47   4133631.99   0.00
350771.12   4127790.11   0.00
347743.93   4128700.16   0.00
351609.80   4132565.03   0.00
345042.74   4130936.16   0.00
346916.34   4133660.40   0.00
349783.74   4124785.55   0.00
346303.95   4132949.67   0.00
350874.28   4133900.13   0.00
352609.56   4130170.42   0.00
346358.16   4130970.32   0.00
347115.65   4134918.76   0.00
348618.24   4129416.13   0.00
345037.45   4125474.94   0.00
348673.78   4128747.01   0.00
341948.96   4132270.42   0.00
345497.44   4133936.56   0.00
354015.86   4132993.38   0.00
341677.74   4131108.21   0.00
349858.40   4129014.22   0.00
347479.01   4135499.30   0.00
350250.50   4129165.98   0.00
347647.82   4130036.61   0.00
343753.64   4127298.07   0.00
349146.80   4130941.78   0.00
348204.45   4136523.27   0.00
349267.68   4129572.57   0.00
349255.01   4124285.06   0.00
342436.25   4128926.64   0.00
343979.88   4129424.60   0.00
344238.72   4130963.24   0.00
348156.53   4133045.14   0.00
354290.87   4131147.04   0.00
348691.71   4133130.24   0.00
348958.90   4132137.43   0.00
348164.98   4131550.84   0.00
351843.73   4127745.25   0.00
353064.77   4136460.33   0.00
349362.00   4133488.59   0.00
347707.78   4127286.69   0.00
343775.79   4130577.99   0.00
347259.86   4134802.72   0.00
349546.08   4130435.23   0.00
349342.84   4125767.92   0.00
348210.63   4129472.33   0.00
350308.91   4137868.44   0.00
353453.13   4130901.13   0.00
351371.72   4131744.26   0.00
347327.21   4132741.12   0.00
352307.61   4137952.48   0.00
345288.65   4127717.07   0.00
345420.16   4126945.86   0.00
342226.17   4134057.01   0.00
346226.01   4128688.81   0.00
348767.60   4133998.14   0.00
348096.69   4131116.40   0.00
343932.19   4134622.01   0.00
344852.02   4131714.14   0.00
350735.74   4129694.00   0.00
351079.10   4133533.94   0.00
350410.39   4128885.12   0.00
349791.60   4128703.73   0.00
347206.17   4132695.42   0.00
347439.37   4122862.61   0.00
346003.07   4129759.84   0.00
349599.39   4135399.10   0.00
349821.54   4129028.77   0.00
349592.93   4128061.87   0.00
353707.33   4128663.35   0.00
348529.42   4130671.42   0.00
350868.38   4131889.42   0.00
343356.57   4128927.77   0.00
353575.40   4130709.43   0.00
347467.48   4124768.73   0.00
350058.84   4132628.03   0.00
347861.26   4136714.01   0.00
350961.34   4120828.94   0.00
345863.75   4130859.70   0.00
350345.22   4127622.39   0.00
351344.74   4125059.26   0.00
340234.78   4129717.26   0.00
355037.98   4130758.14   0.00
351269.00   4132797.58   0.00
346122.63   4126379.54   0.00
347651.92   4128021.11   0.00
346756.13   4127251.81   0.00
349479.87   4128615.14   0.00
339721.76   4129790.67   0.00
348335.93   4134581.50   0.00
346323.85   4127775.39   0.00
351403.31   4127288.72   0.00
348907.86   4127707.63   0.00
339104.87   4135866.97   0.00
354071.60   4129070.45   0.00
343881.47   4124549.07   0.00
349011.69   4130529.67   0.00
344926.88   4133372.99   0.00
346232.24   4124414.23   0.00
349210.19   4132993.46   0.00
345187.48   4130144.76   0.00
346630.22   4130011.05   0.00
350643.76   4128926.13   0.00
343303.19   4130653.92   0.00
344670.14   4134347.99   0.00
346953.94   4129549.12   0.00
347289.72   4129593.83   0.00
348533.74   4130430.89   0.00
348164.62   4130405.44   0.00
344255.48   4127311.09   0.00
343405.42   4132131.46   0.00
350175.38   4130779.19   0.00
350306.70   4129930.68   0.00
348425.61   4130027.00   0.00
350015.27   4133920.76   0.00
349999.53   4130234.00   0.00
346025.64   4129896.98   0.00
353881.66   4126611.39   0.00
341609.15   4127015.15   0.00
343255.14   4124966.12   0.00
349518.75   4125363.50   0.00
349295.65   4129536.50   0.00
349422.79   4131507.17   0.00
345622.71   4131340.06   0.00
350487.06   4124585.72   0.00
345968.38   4129087.81   0.00
343669.98   4128265.10   0.00
349121.05   4128399.92   0.00
342431.78   4124487.17   0.00
347509.72   4128904.67   0.00
343793.97   4131366.90   0.00
348319.18   4129277.14   0.00
350989.43   4131133.07   0.00
354425.10   4129351.97   0.00
345817.86   4127640.39   0.00
352687.97   4131115.91   0.00
346363.14   4133736.69   0.00
348643.06   4129945.53   0.00
344573.31   4128670.55   0.00
346913.74   4125653.89   0.00
343355.75   4130845.91   0.00
348133.95   4128207.83   0.00
346679.02   4130078.12   0.00
345909.43   4127243.68   0.00
350779.15   4130081.97   0.00
347540.11   4125967.03   0.00
345726.58   4133925.42   0.00
345797.12   4131599.57   0.00
348231.34   4129787.48   0.00
349958.46   4134345.11   0.00
350197.29   4127570.61   0.00
349173.61   4134045.52   0.00
345002.72   4127919.04   0.00
345478.27   4133348.28   0.00
344737.63   4135127.95   0.00
339412.21   4125401.21   0.00
346489.82   4134750.41   0.00
340058.35   4127642.66   0.00
344908.30   4126904.17   0.00
349115.73   4133427.43   0.00
351746.85   4129200.76   0.00
345123.35   4130023.06   0.00
343016.79   4126053.51   0.00
346499.33   4130918.57   0.00
352229.77   4125903.79   0.00
350613.46   4130339.31   0.00
352667.17   4132839.30   0.00
342948.76   4125807.46   0.00
349396.04   4129023.86   0.00
345119.48   4128882.98   0.00
348696.44   4124527.71   0.00
342711.74   4129392.55   0.00
349573.34   4129820.52   0.00
350007.80   4131690.60   0.00
350854.69   4130712.76   0.00
347674.15   4129915.77   0.00
343400.25   4128168.30   0.00
347118.59   4127787.95   0.00
347220.47   4128901.88   0.00
345367.12   4126221.79   0.00
346750.48   4137181.39   0.00
345806.17   4130270.36   0.00
349765.73   4128576.22   0.00
347618.18   4124746.72   0.00
351740.50   4127766.31   0.00
352341.76   4132341.44   0.00
351029.02   4126995.92   0.00
341745.99   4121087.10   0.00
345197.38   4135417.64   0.00
348095.32   4129530.83   0.00
355320.15   4133545.45   0.00
350697.39   4128954.56   0.00
344444.91   4129972.47   0.00
351515.10   4129794.19   0.00
348701.47   4129339.99   0.00
352464.32   4130256.48   0.00
351655.59   4134536.67   0.00
355234.66   4129321.71   0.00
347592.86   4125390.87   0.00
349274.62   4130237.84   0.00
347967.47   4126957.63   0.00
341112.74   4124622.75   0.00
351129.20   4129944.08   0.00
344197.10   4134944.85   0.00
348367.58   4133893.74   0.00
347429.81   4130585.20   0.00
350079.02   4131567.82   0.00
343691.06   4135819.59   0.00
342071.87   4131216.55   0.00
351668.22   4129556.88   0.00
346953.30   4131976.43   0.00
346661.87   4133851.31   0.00
350621.41   4125441.06   0.00
343201.67   4129007.47   0.00
349426.31   4129914.10   0.00
348756.44   4130879.58   0.00
342928.35   4126277.59   0.00
351236.80   4131132.47   0.00
349377.26   4134916.99   0.00
348012.86   4124597.88   0.00
348384.68   4127054.98   0.00
349441.05   4127735.11   0.00
346879.85   4132394.47   0.00
348595.99   4128066.60   0.00
352391.06   4129852.09   0.00
347052.41   4132465.00   0.00
348478.18   4131901.68   0.00
349739.46   4132155.83   0.00
348968.15   4124590.34   0.00
352792.20   4127420.77   0.00
349707.11   4130102.44   0.00
353330.23   4131176.98   0.00
351742.81   4136818.10   0.00
348923.71   4128389.74   0.00
350200.39   4132357.26   0.00
350343.84   4129300.51   0.00
344767.13   4128429.04   0.00
349687.95   4129497.10   0.00
349169.02   4133698.92   0.00
348561.35   4126946.86   0.00
348671.52   4122030.03   0.00
352635.22   4132234.95   0.00
347016.75   4127374.31   0.00
348067.50   4129352.47   0.00
350176.05   4132078.48   0.00
348191.90   4130616.65   0.00
347927.40   4127547.50   0.00
353020.78   4126246.30   0.00
345232.89   4133134.05   0.00
346092.39   4129252.29   0.00
344094.30   4131997.74   0.00
346745.01   4131948.63   0.00
342578.71   4127738.10   0.00
344559.04   4129411.60   0.00
348716.76   4128463.39   0.00
351783.09   4133239.79   0.00
356118.92   4134275.01   0.00
346393.87   4135109.12   0.00
353557.92   4126081.54   0.00
345837.92   4127013.80   0.00
349963.02   4123498.84   0.00
346720.56   4135764.23   0.00
345652.39   4123885.57   0.00
344511.31   4130245.48   0.00
346888.58   4127884.65   0.00
345940.67   4129999.94   0.00
343250.81   4131038.83   0.00
347928.37   4128714.50   0.00
348474.63   4132579.73   0.00
354419.43   4128098.86   0.00
348127.15   4127233.44   0.00
344747.36   4125429.34   0.00
353215.34   4129521.53   0.00
345878.45   4128612.99   0.00
348760.38   4127276.30   0.00
352963.65   4125412.48   0.00
347213.19   4126401.91   0.00
350787.00   4132287.38   0.00
347788.92   4132450.22   0.00
344458.38   4126744.93   0.00
343676.55   4126403.37   0.00
349592.19   4129740.53   0.00
340966.15   4132593.46   0.00
346176.40   4124049.00   0.00
350006.60   4125534.63   0.00
343062.03   4130878.92   0.00
344865.10   4128641.72   0.00
346020.73   4127578.73   0.00
346873.48   4135763.03   0.00
354966.88   4134720.19   0.00
346113.49   4128732.51   0.00
350136.62   4135133.40   0.00
348531.96   4128844.42   0.00
343799.75   4127955.58   0.00
343090.83   4134327.42   0.00
347764.00   4130031.59   0.00
345948.27   4134624.34   0.00
345416.29   4121339.44   0.00
350914.87   4130562.91   0.00
348549.50   4127324.84   0.00
343609.36   4135827.64   0.00
343766.31   4132056.90   0.00
346592.97   4129097.23   0.00
353134.46   4134277.01   0.00
345279.48   4130938.55   0.00
348775.86   4125518.83   0.00
354092.21   4135286.81   0.00
345430.79   4129063.91   0.00
345495.55   4124486.28   0.00
347407.57   4124878.89   0.00
339300.07   4128453.62   0.00
352254.91   4128279.86   0.00
346183.57   4130523.21   0.00
348487.72   4131121.57   0.00
345378.96   4131895.01   0.00
346210.02   4131024.45   0.00
351558.05   4126029.90   0.00
351235.89   4131201.24   0.00
351270.35   4129871.99   0.00
343382.93   4127664.32   0.00
354640.63   4124936.15   0.00
345274.20   4131162.02   0.00
345406.72   4131208.25   0.00
345503.96   4129983.69   0.00
345112.29   4128393.07   0.00
353500.56   4130128.09   0.00
345266.73   4130668.68   0.00
347790.42   4124383.49   0.00
349674.37   4124321.56   0.00
347541.32   4129493.36   0.00
345947.77   4129339.36   0.00
354702.47   4134080.84   0.00
352801.96   4131319.96   0.00
349838.72   4123543.56   0.00
345296.73   4127764.82   0.00
345600.41   4126592.68   0.00
344746.37   4124039.66   0.00
343681.65   4123642.75   0.00
344072.88   4126222.98   0.00
345975.21   4130156.37   0.00
347527.36   4127287.96   0.00
343441.50   4133572.51   0.00
350054.66   4129522.71   0.00
350677.91   4135019.18   0.00
345323.19   4128409.41   0.00
347309.26   4123863.20   0.00
351833.58   4125124.09   0.00
342364.41   4131753.62   0.00
341580.83   4133263.94   0.00
348005.99   4127821.08   0.00
345532.09   4129750.51   0.00
338924.92   4130162.79   0.00
342934.03   4127835.40   0.00
343518.94   4128088.08   0.00
343372.33   4129324.03   0.00
355094.89   4133885.66   0.00
349309.80   4131532.92   0.00
350882.49   4134720.49   0.00
347334.45   4128443.47   0.00
344795.08   4135918.55   0.00
352927.53   4123551.03   0.00
342562.93   4133868.39   0.00
342887.48   4131306.03   0.00
346403.59   4138040.10   0.00
351223.37   4133033.12   0.00
346668.73   4126049.24   0.00
350218.71   4129325.76   0.00
341543.67   4130005.24   0.00
356480.89   4130240.17   0.00
348924.44   4130852.00   0.00
348245.92   4128381.83   0.00
352982.97   4135484.82   0.00
348981.84   4126703.37   0.00
351807.44   4132650.40   0.00
350566.05   4132495.02   0.00
351551.72   4132323.08   0.00
348565.29   4122439.15   0.00
351609.32   4132729.04   0.00
352361.58   4123903.05   0.00
349979.20   4132065.32   0.00
346450.91   4133660.16   0.00
341739.98   4131251.81   0.00
348590.35   4133963.78   0.00
348278.00   4130228.12   0.00
342829.69   4131999.16   0.00
348472.30   4128250.83   0.00
345029.75   4133260.64   0.00
343099.47   4131962.36   0.00
350690.07   4136362.70   0.00
342419.05   4129378.91   0.00
349767.78   4133718.63   0.00
352219.84   4134851.73   0.00
345136.98   4129552.57   0.00
355260.78   4131697.15   0.00
345313.25   4131336.00   0.00
353028.71   4129221.88   0.00
346917.51   4126525.28   0.00
350103.43   4128727.96   0.00
354943.48   4129193.19   0.00
353794.63   4127517.44   0.00
353150.62   4132342.37   0.00
348973.80   4128350.78   0.00
343780.15   4136952.54   0.00
348104.98   4137695.83   0.00
339315.72   4126323.16   0.00
349214.12   4129197.30   0.00
346963.68   4136797.43   0.00
348825.09   4132117.34   0.00
353628.05   4131383.92   0.00
351887.88   4127355.17   0.00
348312.84   4130818.66   0.00
350359.08   4122789.64   0.00
347006.92   4129738.04   0.00
344640.00   4133066.86   0.00
348910.68   4126883.26   0.00
344629.16   4130307.82   0.00
347851.28   4126389.05   0.00
347488.63   4128719.99   0.00
346463.70   4129544.46   0.00
350180.37   4130678.22   0.00
344741.75   4127579.22   0.00
346397.15   4133915.80   0.00
343994.70   4131496.15   0.00
345285.55   4120047.86   0.00
345939.37   4130842.41   0.00
345825.10   4130158.96   0.00
343201.90   4132499.23   0.00
341396.56   4128065.49   0.00
353240.84   4126867.14   0.00
347311.31   4128927.60   0.00
348171.92   4133568.46   0.00
349396.58   4134351.42   0.00
344796.21   4139268.55   0.00
353502.29   4134456.94   0.00
352301.31   4129140.32   0.00
347760.01   4131953.38   0.00
347218.54   4131953.23   0.00
349318.15   4131359.19   0.00
346888.61   4127480.38   0.00
346326.66   4129583.25   0.00
349499.77   4130116.21   0.00
349403.28   4132570.80   0.00
343396.15   4130067.73   0.00
353750.59   4121581.08   0.00
348704.82   4131691.33   0.00
342524.92   4131262.91   0.00
345352.70   4135536.67   0.00
344386.27   4130054.76   0.00
347795.50   4125581.08   0.00
349243.25   4127310.49   0.00
344179.66   4130190.25   0.00
344110.65   4131766.07   0.00
345797.78   4132679.36   0.00
348695.45   4137086.87   0.00
347851.52   4127579.80   0.00
352473.67   4134448.02   0.00
351542.54   4126107.10   0.00
346242.97   4129065.58   0.00
344292.21   4128513.81   0.00
347376.38   4131854.37   0.00
345747.62   4127431.84   0.00
346252.36   4129527.55   0.00
346555.78   4128940.90   0.00
351521.09   4129207.34   0.00
343122.26   4129890.60   0.00
344746.92   4131076.67   0.00
340363.92   4129831.04   0.00
350097.12   4128647.01   0.00
355869.33   4129586.98   0.00
348985.77   4130093.07   0.00
347406.02   4125116.90   0.00
343612.15   4130933.64   0.00
351880.66   4128737.28   0.00
347054.83   4130384.09   0.00
349113.16   4130516.02   0.00
348197.38   4127024.40   0.00
344459.67   4131278.80   0.00
346572.70   4131790.45   0.00
343788.05   4137351.53   0.00
347766.77   4129603.91   0.00
345719.63   4133529.89   0.00
347357.43   4127844.83   0.00
346403.09   4132795.52   0.00
344456.62   4134426.95   0.00
348238.25   4124996.75   0.00
346706.62   4132764.01   0.00
344415.08   4134041.47   0.00
348442.32   4130822.59   0.00
347128.03   4132960.38   0.00
342822.52   4130540.00   0.00
350171.41   4130833.10   0.00
349096.33   4129186.36   0.00
349736.50   4129865.76   0.00
344425.03   4127443.96   0.00
348342.41   4126140.30   0.00
349128.86   4123550.02   0.00
349354.04   4128782.64   0.00
347719.76   4130667.83   0.00
349648.59   4128108.16   0.00
349721.71   4130457.06   0.00
350954.46   4132453.85   0.00
345032.24   4127468.48   0.00
345261.41   4125678.58   0.00
340408.54   4127147.11   0.00
346069.90   4131305.63   0.00
347738.88   4132051.09   0.00
348315.29   4131291.44   0.00
351756.56   4133123.93   0.00
348123.16   4125762.21   0.00
347885.70   4127927.76   0.00
348840.15   4133280.95   0.00
351114.03   4133044.23   0.00
346910.36   4127745.35   0.00
346153.65   4126102.36   0.00
351868.03   4134565.01   0.00
342159.26   4127877.97   0.00
347582.34   4124190.77   0.00
347517.83   4122856.71   0.00
347244.10   4130041.95   0.00
344287.46   4128070.95   0.00
345037.15   4132749.54   0.00
344395.17   4129101.68   0.00
347654.69   4132053.36   0.00
349248.15   4136483.50   0.00
349139.70   4136063.50   0.00
343609.39   4129429.22   0.00
341365.59   4127221.77   0.00
350080.54   4135429.19   0.00
350808.56   4131122.19   0.00
340473.33   4130215.54   0.00
355608.70   4136468.07   0.00
345987.31   4133360.67   0.00
351892.22   4127641.21   0.00
344018.25   4130350.51   0.00
344344.77   4126805.60   0.00
352900.81   4134509.08   0.00
350315.46   4129805.33   0.00
351893.89   4135433.92   0.00
346697.83   4126938.76   0.00
348301.09   4129084.15   0.00
347710.03   4129682.67   0.00
350256.12   4126641.49   0.00
353355.26   4126562.85   0.00
344489.88   4132660.58   0.00
341477.04   4135696.64   0.00
348506.19   4130095.92   0.00
348252.82   4131467.44   0.00
345974.66   4131054.59   0.00
351428.62   4129939.60   0.00
346967.90   4131284.08   0.00
352042.20   4128487.80   0.00
348128.06   4123191.14   0.00
350909.65   4134026.92   0.00
349965.57   4127655.84   0.00
344975.23   4130878.16   0.00
350889.99   4131243.87   0.00
347206.91   4131024.51   0.00
349543.23   4129028.04   0.00
346372.87   4128356.19   0.00
350682.34   4126652.99   0.00
355367.03   4127479.17   0.00
342189.12   4131218.84   0.00
351244.73   4135298.51   0.00
344095.87   4130760.59   0.00
345393.68   4132791.22   0.00
352599.00   4131703.95   0.00
356171.02   4134903.60   0.00
349924.20   4137539.99   0.00
347879.16   4128155.87   0.00
352478.36   4132024.80   0.00
353734.01   4133241.05   0.00
348415.79   4124823.91   0.00
349453.66   4129013.79   0.00
351163.17   4127147.41   0.00
350989.72   4127914.59   0.00
353339.97   4125220.96   0.00
349514.88   4134358.14   0.00
350221.99   4129211.02   0.00
348198.49   4132097.41   0.00
342334.13   4132435.27   0.00
346927.46   4121203.27   0.00
347503.77   4129239.70   0.00
350300.60   4130888.91   0.00
349651.70   4127263.18   0.00
347219.23   4129353.14   0.00
348680.90   4131363.33   0.00
339169.82   4126400.64   0.00
344642.54   4128483.06   0.00
350731.35   4136484.42   0.00
350614.61   4129089.53   0.00
344198.65   4135311.56   0.00
349307.50   4136042.46   0.00
347938.54   4128504.83   0.00
346395.49   4130664.89   0.00
349339.70   4133524.58   0.00
350070.23   4131668.18   0.00
349253.14   4132474.23   0.00
343153.71   4133485.45   0.00
345608.71   4130117.10   0.00
347958.01   4127602.81   0.00
347787.02   4129128.73   0.00
355364.62   4124157.26   0.00
352056.44   4127990.25   0.00
354038.63   4128869.20   0.00
352867.80   4131166.84   0.00
347365.65   4134601.97   0.00
348094.45   4126884.57   0.00
352201.99   4128711.91   0.00
351804.90   4127881.00   0.00
347126.28   4131676.90   0.00
348820.79   4129853.48   0.00
347101.47   4127917.42   0.00
352603.67   4129886.25   0.00
345114.85   4135134.35   0.00
343942.33   4123644.85   0.00
343121.33   4124475.92   0.00
345931.95   4122975.50   0.00
346057.92   4128595.91   0.00
346030.45   4132042.22   0.00
347002.35   4131417.52   0.00
344243.08   4128124.48   0.00
345942.21   4132635.19   0.00
346568.56   4132087.08   0.00
352414.30   4132211.09   0.00
354816.24   4132031.27   0.00
347175.47   4130930.21   0.00
349826.94   4125691.51   0.00
349812.50   4124297.69   0.00
351285.25   4125120.85   0.00
350846.12   4123194.04   0.00
352194.12   4125700.95   0.00
350583.23   4126603.49   0.00
347167.03   4131450.87   0.00
348975.18   4131667.46   0.00
345624.50   4125844.69   0.00
347833.81   4127973.12   0.00
347330.38   4126734.10   0.00
346380.62   4129491.10   0.00
346602.95   4125197.49   0.00
349708.71   4129423.12   0.00
343143.88   4131556.28   0.00
346943.56   4127991.64   0.00
350450.13   4129209.05   0.00
348006.49   4128958.87   0.00
346672.42   4135179.74   0.00
345854.83   4128134.76   0.00
346644.03   4127005.62   0.00
349773.65   4131752.62   0.00
348745.79   4132666.09   0.00
346373.87   4124600.14   0.00
349006.09   4127932.82   0.00
342927.87   4125794.25   0.00
343825.66   4126205.91   0.00
349411.19   4130382.78   0.00
350540.99   4129273.21   0.00
347422.54   4133753.92   0.00
350933.12   4137664.88   0.00
349394.37   4125531.58   0.00
347640.45   4132167.21   0.00
347303.15   4133158.80   0.00
350331.72   4131782.13   0.00
346187.05   4130013.07   0.00
347389.48   4129128.08   0.00
343930.43   4121850.37   0.00
349731.46   4132757.87   0.00
350904.49   4128744.79   0.00
350954.48   4128963.39   0.00
345964.42   4130441.15   0.00
347105.87   4127233.71   0.00
348412.36   4131430.86   0.00
345811.97   4131537.17   0.00
352259.47   4134327.76   0.00
343486.47   4134041.86   0.00
348493.04   4127277.87   0.00
345135.37   4133421.58   0.00
347658.45   4129215.86   0.00
342966.93   4133413.67   0.00
357032.38   4128356.65   0.00
343983.02   4130879.16   0.00
348158.97   4131671.77   0.00
350299.87   4132655.77   0.00
342800.73   4130790.23   0.00
347816.31   4131230.26   0.00
350197.27   4131506.79   0.00
349109.58   4128028.84   0.00
354098.44   4129861.40   0.00
346558.91   4134744.28   0.00
350762.95   4129525.91   0.00
350396.24   4129858.19   0.00
345181.50   4133911.74   0.00
356398.58   4133662.30   0.00
351062.98   4129330.59   0.00
347107.14   4128580.42   0.00
344302.25   4133200.40   0.00
348742.74   4133622.88   0.00
349105.62   4134099.42   0.00
349335.88   4134358.26   0.00
350562.56   4124699.53   0.00
347273.86   4129625.83   0.00
345860.20   4129204.89   0.00
346842.70   4128951.50   0.00
343524.29   4132369.20   0.00
344144.03   4122749.49   0.00
348782.43   4127486.33   0.00
344885.20   4127882.38   0.00
349514.49   4129488.01   0.00
348156.51   4129818.64   0.00
347491.95   4127260.69   0.00
346954.67   4125186.47   0.00
349800.32   4127404.36   0.00
344886.25   4126953.45   0.00
342915.77   4133865.73   0.00
349192.43   4128592.36   0.00
349061.18   4128054.44   0.00
346224.06   4125763.16   0.00
343632.78   4129696.75   0.00
343490.06   4133027.59   0.00
354512.80   4125045.08   0.00
343473.39   4132184.41   0.00
351375.55   4135468.76   0.00
348869.81   4131963.00   0.00
352827.22   4130080.01   0.00
348876.84   4126763.67   0.00
345012.95   4131309.31   0.00
349727.48   4138640.33   0.00
350655.47   4134927.51   0.00
350775.53   4131161.67   0.00
350260.98   4131114.99   0.00
344537.98   4127840.43   0.00
348861.84   4131882.09   0.00
350578.75   4128618.66   0.00
351281.56   4135170.07   0.00
349553.12   4128684.48   0.00
344400.61   4125833.11   0.00
349928.71   4125319.40   0.00
352990.14   4130725.48   0.00
348033.01   4132084.07   0.00
353398.00   4130984.26   0.00
348602.14   4133121.85   0.00
349901.61   4131129.27   0.00
346689.97   4129984.57   0.00
348398.28   4132994.15   0.00
353048.67   4136372.46   0.00
349685.06   4124644.09   0.00
357564.54   4134925.55   0.00
347043.59   4128864.78   0.00
347278.25   4123158.16   0.00
352890.18   4124030.91   0.00
351543.92   4124737.01   0.00
340921.77   4129952.11   0.00
347083.02   4130154.84   0.00
349670.84   4124243.39   0.00
346765.81   4129108.68   0.00
354427.60   4134259.59   0.00
345912.69   4130896.89   0.00
342594.39   4124995.47   0.00
351981.29   4129838.20   0.00
349848.82   4129989.20   0.00
349576.77   4130113.88   0.00
350530.47   4129970.50   0.00
345268.87   4130612.57   0.00
345786.83   4129163.38   0.00
347162.79   4128141.62   0.00
347200.96   4130177.52   0.00
345191.24   4131338.44   0.00
350308.67   4130495.10   0.00
356157.39   4128588.90   0.00
349609.38   4124946.69   0.00
348734.79   4125280.64   0.00
344744.14   4130543.85   0.00
349307.62   4127557.33   0.00
343301.74   4127475.37   0.00
351015.98   4135768.19   0.00
346078.21   4132534.52   0.00
347698.08   4129233.01   0.00
349117.77   4136326.92   0.00
351860.36   4131383.60   0.00
349186.45   4133680.84   0.00
350675.29   4130843.41   0.00
352822.54   4131540.31   0.00
351835.84   4131606.47   0.00
351062.38   4126316.93   0.00
345370.97   4126887.05   0.00
350446.21   4134041.80   0.00
344800.46   4130844.18   0.00
345690.19   4133447.90   0.00
350599.25   4134151.84   0.00
351088.41   4128884.74   0.00
346474.74   4127931.89   0.00
346817.92   4129393.45   0.00
351176.78   4129687.12   0.00
350755.30   4131957.21   0.00
342666.11   4126761.66   0.00
345478.19   4134153.36   0.00
348671.08   4128045.46   0.00
351861.85   4127661.57   0.00
355389.67   4132422.99   0.00
341923.62   4126239.57   0.00
348608.87   4122205.67   0.00
355012.89   4125687.90   0.00
345448.70   4132169.92   0.00
349865.42   4129785.16   0.00
340409.10   4129650.38   0.00
345818.32   4123491.90   0.00
345964.15   4134965.44   0.00
353405.60   4129454.09   0.00
354148.05   4128458.07   0.00
343700.49   4130746.67   0.00
347694.89   4132412.07   0.00
341727.81   4128506.27   0.00
348676.43   4132058.56   0.00
348318.70   4129304.77   0.00
350212.44   4131171.94   0.00
351149.55   4124503.62   0.00
341187.12   4127606.89   0.00
350516.53   4125554.21   0.00
343409.34   4130964.91   0.00
350268.42   4133198.90   0.00
351564.47   4129168.24   0.00
347137.44   4129872.61   0.00
348916.29   4129209.05   0.00
350415.00   4129953.37   0.00
347762.04   4124703.78   0.00
348914.44   4128975.18   0.00
348798.65   4137496.37   0.00
348971.93   4133477.53   0.00
348394.87   4129505.45   0.00
350374.98   4128362.27   0.00
350489.26   4127943.22   0.00
345105.24   4123659.05   0.00
352011.37   4133550.03   0.00
350423.79   4130631.25   0.00
346152.19   4129993.06   0.00
339325.88   4124845.68   0.00
349702.62   4128425.31   0.00
349149.37   4130425.74   0.00
344863.78   4129817.35   0.00
346986.68   4132735.47   0.00
348238.61   4128157.43   0.00
349574.52   4131834.09   0.00
352249.60   4132577.21   0.00
347069.62   4130096.94   0.00
346918.50   4129767.44   0.00
349421.72   4126341.22   0.00
338856.03   4127092.85   0.00
346546.39   4127761.26   0.00
348218.33   4133150.97   0.00
355506.68   4131092.49   0.00
343322.48   4127816.51   0.00
345735.16   4128386.06   0.00
346297.08   4130993.38   0.00
345429.63   4128235.27   0.00
352511.62   4128571.37   0.00
348818.04   4131555.49   0.00
355185.29   4124179.49   0.00
353871.85   4127939.21   0.00
346984.58   4126168.86   0.00
347044.53   4125422.76   0.00
353495.50   4128973.50   0.00
346712.73   4133014.05   0.00
353209.32   4128729.69   0.00
353428.63   4134320.69   0.00
341879.54   4131176.27   0.00
356636.52   4137016.06   0.00
345081.48   4126706.50   0.00
344897.95   4129167.41   0.00
346909.41   4133362.76   0.00
345893.29   4133521.29   0.00
353675.24   4134291.71   0.00
347054.22   4130202.47   0.00
349292.07   4125799.79   0.00
348681.14   4128879.66   0.00
351268.23   4125423.33   0.00
352215.60   4128717.50   0.00
349174.86   4130630.25   0.00
349470.58   4124456.73   0.00
344282.57   4126033.70   0.00
345285.96   4131000.49   0.00
340506.04   4130061.64   0.00
349965.84   4124803.02   0.00
340077.28   4131574.64   0.00
341314.17   4125615.35   0.00
347485.87   4136332.12   0.00
351247.22   4133729.84   0.00
351768.79   4135134.10   0.00
351565.64   4132387.53   0.00
355130.39   4126994.23   0.00
351375.67   4129590.50   0.00
351469.16   4129725.36   0.00
349441.76   4124456.45   0.00
343021.22   4129418.98   0.00
353428.24   4125551.51   0.00
348770.95   4125066.25   0.00
347634.00   4131945.24   0.00
354679.36   4131556.12   0.00
346256.11   4130723.41   0.00
343600.99   4132752.30   0.00
344003.55   4132344.08   0.00
351476.10   4135274.34   0.00
350450.54   4127661.27   0.00
344122.58   4134175.03   0.00
349556.96   4125192.06   0.00
343886.48   4128789.44   0.00
346174.46   4127979.01   0.00
349358.57   4127537.37   0.00
354955.33   4138118.59   0.00
351397.62   4133876.76   0.00
345712.16   4129198.78   0.00
351400.16   4132568.85   0.00
351756.79   4123292.74   0.00
346162.91   4129460.84   0.00
347558.83   4130700.76   0.00
348358.05   4130227.27   0.00
348641.01   4129194.59   0.00
346104.69   4127829.19   0.00
347111.79   4134226.55   0.00
347899.50   4129988.21   0.00
347103.37   4126272.80   0.00
348752.95   4129760.41   0.00
351248.05   4130783.15   0.00
341541.16   4129276.61   0.00
356540.41   4131679.36   0.00
348176.08   4128982.95   0.00
348317.52   4137210.10   0.00
350605.91   4136543.01   0.00
355699.85   4131536.16   0.00
346052.69   4132093.82   0.00
346739.29   4134235.98   0.00
345621.46   4131485.35   0.00
347876.02   4131122.03   0.00
348640.46   4127850.41   0.00
349678.73   4127426.18   0.00
342952.95   4127800.99   0.00
347414.90   4126684.32   0.00
351999.39   4134645.64   0.00
352982.98   4131182.74   0.00
347622.16   4127589.32   0.00
349411.53   4127865.20   0.00
349106.39   4127705.40   0.00
347165.24   4125105.66   0.00
344392.79   4131107.24   0.00
353409.82   4124919.05   0.00
351925.64   4125384.65   0.00
350442.11   4132762.61   0.00
343413.09   4132264.52   0.00
347966.79   4134144.07   0.00
347694.32   4130174.88   0.00
348790.08   4132620.49   0.00
348510.87   4125792.68   0.00
343652.35   4127852.06   0.00
345850.22   4131992.75   0.00
351924.92   4127362.79   0.00
352367.46   4130826.95   0.00
345824.27   4130100.01   0.00
347013.24   4131444.85   0.00
351819.10   4126837.78   0.00
348742.44   4130807.89   0.00
348870.49   4127661.55   0.00
346891.34   4126632.34   0.00
348655.68   4130957.15   0.00
348826.18   4134835.02   0.00
349369.98   4130419.94   0.00
347821.35   4136092.18   0.00
346621.92   4132117.06   0.00
349861.83   4131182.29   0.00
343695.09   4129840.19   0.00
345247.48   4128577.40   0.00
344239.30   4132648.37   0.00
346947.79   4131421.64   0.00
344307.25   4126933.10   0.00
346045.90   4129696.84   0.00
342492.88   4129017.47   0.00
343575.36   4135495.38   0.00
342936.17   4131169.13   0.00
347307.44   4129873.29   0.00
347095.18   4132047.27   0.00
351811.93   4127602.63   0.00
346133.59   4125239.15   0.00
349275.50   4132533.15   0.00
349651.24   4131934.53   0.00
352856.19   4132578.54   0.00
351411.37   4133686.73   0.00
353289.63   4128677.14   0.00
343801.71   4128763.21   0.00
348826.74   4130442.37   0.00
350272.73   4130020.04   0.00
349013.84   4127908.81   0.00
347078.30   4127155.29   0.00
347710.31   4122406.65   0.00
338125.65   4132047.69   0.00
348746.60   4125591.10   0.00
350227.01   4127817.42   0.00
342461.45   4130122.50   0.00
349054.09   4128540.13   0.00
350149.03   4135883.71   0.00
350700.64   4131683.91   0.00
347931.60   4125208.61   0.00
343152.72   4129927.90   0.00
351467.58   4137761.54   0.00
345447.18   4129151.10   0.00
351069.78   4126135.27   0.00
350781.88   4139439.99   0.00
348282.03   4130267.10   0.00
347361.63   4131833.94   0.00
353458.32   4122388.92   0.00
345226.68   4126672.76   0.00
356687.07   4125081.47   0.00
351743.60   4127286.30   0.00
346177.38   4128798.09   0.00
348419.67   4134707.81   0.00
343401.53   4126825.83   0.00
343070.64   4128251.78   0.00
346663.74   4130664.72   0.00
347736.59   4136270.18   0.00
348538.28   4138928.57   0.00
350753.34   4125703.37   0.00
349743.99   4136595.48   0.00
345428.95   4131959.19   0.00
343690.32   4124162.98   0.00
347843.08   4133755.95   0.00
351421.19   4132853.82   0.00
346274.49   4132777.10   0.00
346142.13   4127819.65   0.00
349987.04   4129763.32   0.00
346691.82   4131116.96   0.00
345615.30   4133112.58   0.00
351009.04   4123893.34   0.00
349991.91   4130387.61   0.00
345602.67   4123875.16   0.00
346344.15   4135215.18   0.00
352158.07   4126610.81   0.00
346668.43   4129472.00   0.00
347780.18   4130560.41   0.00
345669.70   4136657.28   0.00
343494.53   4129291.88   0.00
349379.24   4129414.64   0.00
347441.49   4128793.43   0.00
348439.00   4129765.86   0.00
349887.03   4129954.42   0.00
350381.71   4133324.70   0.00
346540.81   4123788.13   0.00
349142.62   4131067.87   0.00
347084.89   4126798.16   0.00
350910.40   4124044.85   0.00
350186.19   4130040.17   0.00
348603.57   4130744.29   0.00
350536.32   4128264.55   0.00
344843.58   4128744.78   0.00
342772.28   4126973.11   0.00
345315.38   4125307.17   0.00
346148.70   4137120.98   0.00
347701.18   4128442.84   0.00
351076.28   4133384.93   0.00
348158.17   4127160.58   0.00
347589.78   4129468.15   0.00
348067.46   4129654.96   0.00
344703.00   4132965.74   0.00
354358.40   4128411.58   0.00
344409.19   4127015.43   0.00
349182.90   4131162.73   0.00
350243.42   4138536.51   0.00
346280.46   4130681.53   0.00
348764.45   4127460.57   0.00
352765.26   4130877.78   0.00
345856.42   4126691.59   0.00
342703.99   4130350.18   0.00
349593.90   4130477.16   0.00
349615.85   4132095.87   0.00
350262.50   4128916.79   0.00
349697.24   4128443.51   0.00
342110.38   4134826.54   0.00
350472.89   4128091.42   0.00
341978.08   4130740.68   0.00
347547.07   4132161.06   0.00
349235.62   4126744.25   0.00
344933.26   4130638.78   0.00
345335.31   4129576.64   0.00
347467.74   4131771.91   0.00
352415.17   4133916.51   0.00
350187.12   4127250.21   0.00
354777.74   4128511.29   0.00
345452.80   4128754.40   0.00
347866.11   4126543.69   0.00
352844.21   4129005.10   0.00
344573.24   4124947.26   0.00
348250.11   4126385.38   0.00
349532.36   4131406.24   0.00
340976.84   4134766.34   0.00
347473.49   4126248.98   0.00
347064.00   4126436.59   0.00
350533.86   4129823.22   0.00
345024.94   4129101.78   0.00
348605.04   4123434.12   0.00
346722.24   4132337.71   0.00
342559.14   4128288.99   0.00
346986.31   4134934.89   0.00
345138.59   4132097.99   0.00
354261.63   4122537.67   0.00
345591.57   4127576.52   0.00
344863.17   4128366.90   0.00
349785.08   4130251.27   0.00
346044.17   4125435.61   0.00
351227.64   4125996.85   0.00
348121.91   4134066.65   0.00
350279.20   4127472.49   0.00
344356.51   4134035.18   0.00
351024.78   4133268.84   0.00
348418.88   4133601.60   0.00
343757.12   4127878.56   0.00
345524.10   4126783.11   0.00
348918.51   4133656.51   0.00
346923.16   4126333.48   0.00
354975.33   4130057.00   0.00
350698.02   4131628.04   0.00
351565.15   4133410.55   0.00
347251.94   4122354.32   0.00
346199.72   4132410.21   0.00
349132.43   4127390.57   0.00
342990.57   4123295.29   0.00
345452.12   4131876.04   0.00
344198.16   4129293.67   0.00
348022.47   4129790.92   0.00
351334.46   4130871.38   0.00
348025.12   4131232.55   0.00
347946.98   4130185.49   0.00
357778.73   4126005.70   0.00
352153.79   4132364.11   0.00
351093.13   4130354.42   0.00
345779.00   4127197.96   0.00
343856.04   4126010.08   0.00
349310.32   4130181.35   0.00
340474.53   4130484.69   0.00
345335.93   4130610.85   0.00
353806.53   4132688.11   0.00
342705.37   4132045.48   0.00
350594.00   4135922.39   0.00
344907.92   4132125.98   0.00
347777.55   4128741.49   0.00
347007.26   4127622.60   0.00
351083.15   4129992.75   0.00
347538.40   4130814.50   0.00
342073.70   4130058.03   0.00
346993.40   4132469.23   0.00
350542.96   4133527.88   0.00
350793.66   4132392.81   0.00
350018.12   4126340.65   0.00
354129.77   4132243.88   0.00
340685.99   4137141.34   0.00
351600.31   4130683.97   0.00
342124.50   4133465.37   0.00
349434.34   4135312.35   0.00
351698.36   4131617.78   0.00
352929.92   4132292.57   0.00
350359.67   4127795.68   0.00
346407.40   4130878.40   0.00
353359.76   4133761.43   0.00
350384.43   4133627.21   0.00
344010.96   4130017.92   0.00
346087.66   4127273.97   0.00
349004.18   4129243.29   0.00
348642.34   4131746.00   0.00
345660.76   4126662.02   0.00
343054.42   4127106.01   0.00
348410.86   4134389.56   0.00
345854.59   4130730.49   0.00
344688.72   4132543.12   0.00
346215.45   4129757.19   0.00
351241.57   4128542.44   0.00
348938.30   4128343.00   0.00
347139.82   4135414.29   0.00
350312.44   4134309.71   0.00
351030.63   4129733.02   0.00
346347.13   4124859.09   0.00
346987.80   4132750.87   0.00
344007.53   4122195.90   0.00
343771.57   4130657.18   0.00
346176.87   4126247.98   0.00
349199.81   4125077.89   0.00
349545.37   4131313.08   0.00
345803.04   4127156.79   0.00
344201.82   4125162.02   0.00
344312.60   4135191.00   0.00
349542.72   4131290.53   0.00
344100.12   4127614.96   0.00
347358.93   4130588.96   0.00
347114.72   4129727.93   0.00
346565.38   4123555.24   0.00
353824.12   4132508.08   0.00
347114.30   4128814.64   0.00
349632.46   4129229.24   0.00
346041.39   4129263.28   0.00
350114.93   4125725.88   0.00
351803.26   4127406.21   0.00
349908.32   4125271.60   0.00
347278.52   4128589.57   0.00
346829.91   4131987.88   0.00
342449.56   4131714.44   0.00
343049.65   4135263.98   0.00
343761.40   4135692.12   0.00
347188.29   4129852.43   0.00
350057.02   4131653.63   0.00
345002.03   4132347.54   0.00
350468.31   4131122.70   0.00
348182.76   4132183.93   0.00
342736.33   4134914.29   0.00
347824.56   4125311.00   0.00
350328.19   4132219.62   0.00
348117.16   4132524.90   0.00
351262.28   4134931.38   0.00
345626.41   4128229.28   0.00
348420.57   4129438.16   0.00
343993.79   4123596.76   0.00
344882.19   4129916.12   0.00
343896.76   4125161.50   0.00
347636.70   4128939.09   0.00
343359.07   4128360.37   0.00
351688.81   4132638.39   0.00
350095.11   4132057.28   0.00
351316.54   4123940.48   0.00
347357.30   4126787.95   0.00
348306.22   4127362.05   0.00
353069.25   4128162.93   0.00
344579.13   4122758.56   0.00
344035.90   4134062.74   0.00
346743.05   4131078.34   0.00
344148.11   4135766.10   0.00
345337.84   4128761.11   0.00
351125.51   4129398.65   0.00
345874.05   4130062.31   0.00
345266.29   4130971.54   0.00
346990.49   4130830.68   0.00
347245.59   4135428.78   0.00
351800.24   4121562.76   0.00
340940.59   4131133.60   0.00
343789.42   4131470.99   0.00
356662.51   4128317.79   0.00
351582.24   4134529.88   0.00
348175.17   4133021.73   0.00
353201.16   4127481.68   0.00
345574.44   4125309.98   0.00
343035.63   4125636.87   0.00
350646.59   4130891.85   0.00
346078.79   4123984.02   0.00
341286.24   4130815.02   0.00
348984.26   4130087.44   0.00
347569.17   4134011.99   0.00
350295.47   4129819.51   0.00
348352.46   4128870.36   0.00
351768.61   4129901.28   0.00
344717.03   4126032.25   0.00
355831.58   4134388.15   0.00
347854.05   4129339.25   0.00
344401.02   4128888.07   0.00
347020.81   4132728.26   0.00
344965.29   4130398.95   0.00
341315.83   4129800.43   0.00
342716.16   4127868.72   0.00
351605.01   4123321.93   0.00
352803.30   4129776.56   0.00
350521.86   4127420.38   0.00
350528.14   4131373.53   0.00
354292.49   4126439.22   0.00
342402.37   4125415.87   0.00
352620.93   4128847.10   0.00
350417.17   4136715.19   0.00
346836.39   4132283.17   0.00
349083.18   4135485.27   0.00
344033.87   4128756.79   0.00
350162.72   4136032.32   0.00
341879.45   4127865.04   0.00
347496.51   4133336.06   0.00
346064.95   4131778.57   0.00
343578.01   4131617.68   0.00
345985.94   4135373.74   0.00
348648.05   4129983.37   0.00
342530.23   4130471.76   0.00
351549.38   4128927.94   0.00
347597.69   4131711.13   0.00
347704.43   4133516.08   0.00
344501.88   4125144.95   0.00
348416.95   4136031.86   0.00
350457.11   4127683.28   0.00
351803.34   4125063.12   0.00
349015.52   4131895.25   0.00
348993.28   4133482.61   0.00
345876.96   4128209.15   0.00
349389.32   4132295.33   0.00
347044.79   4130888.90   0.00
345458.33   4126905.54   0.00
341652.90   4134574.19   0.00
351408.45   4128298.57   0.00
346977.88   4126733.60   0.00
341268.06   4126554.77   0.00
346482.17   4132303.47   0.00
341353.62   4129658.79   0.00
348579.48   4134512.09   0.00
346405.69   4127910.23   0.00
348164.65   4133298.55   0.00
353440.77   4127623.16   0.00
350560.38   4128342.67   0.00
351783.73   4132706.01   0.00
346961.06   4125538.54   0.00
348533.31   4124446.97   0.00
351525.80   4129000.34   0.00
347255.60   4128729.40   0.00
343791.81   4129354.30   0.00
352029.21   4127900.24   0.00
344853.19   4132293.93   0.00
349610.69   4128772.32   0.00
346663.70   4130230.49   0.00
343343.18   4134006.29   0.00
352096.78   4129606.46   0.00
346536.05   4133683.02   0.00
351718.86   4133024.51   0.00
345958.56   4130352.33   0.00
348274.66   4128531.71   0.00
350780.12   4128070.91   0.00
350612.23   4133504.77   0.00
351352.61   4134370.73   0.00
346982.27   4130733.53   0.00
348377.88   4128110.88   0.00
350542.02   4126513.28   0.00
348433.60   4124172.06   0.00
345518.50   4129556.86   0.00
352774.17   4133043.44   0.00
345853.07   4130522.35   0.00
349164.39   4130168.89   0.00
347802.94   4135597.67   0.00
344948.92   4135886.85   0.00
348374.22   4129057.22   0.00
344467.20   4132824.45   0.00
339718.77   4130901.78   0.00
343973.64   4128888.53   0.00
347772.55   4133016.35   0.00
348988.74   4129778.55   0.00
345254.92   4130004.92   0.00
354526.90   4135418.50   0.00
349538.11   4133829.96   0.00
345455.76   4128833.35   0.00
343093.90   4135135.32   0.00
343470.78   4131146.86   0.00
344424.44   4128591.79   0.00
346415.11   4133693.42   0.00
347905.51   4126218.83   0.00
343539.00   4125322.02   0.00
344161.88   4125424.13   0.00
348919.08   4131576.88   0.00
348046.58   4127254.16   0.00
347771.17   4129563.28   0.00
347311.95   4125045.92   0.00
345382.06   4139182.33   0.00
341374.22   4126074.60   0.00
344023.46   4133165.58   0.00
348542.93   4131080.09   0.00
347008.18   4129358.03   0.00
343992.24   4131068.97   0.00
348320.73   4129661.82   0.00
344034.42   4131489.32   0.00
355145.03   4132233.10   0.00
347301.68   4127802.83   0.00
344219.79   4130306.58   0.00
353144.18   4130936.76   0.00
345989.76   4128651.43   0.00
345664.69   4124907.25   0.00
347479.14   4131964.98   0.00
349125.45   4134811.51   0.00
351311.65   4135623.62   0.00
353919.83   4129542.22   0.00
346141.35   4133612.17   0.00
347073.65   4133301.85   0.00
344686.56   4132519.91   0.00
347231.23   4132706.73   0.00
346338.62   4125048.60   0.00
344445.55   4130461.76   0.00
343101.68   4130509.13   0.00
346179.21   4128374.37   0.00
350519.93   4129196.01   0.00
347840.30   4129086.66   0.00
348988.79   4127582.88   0.00
349073.08   4128579.90   0.00
347359.54   4134369.64   0.00
350864.07   4129077.74   0.00
348180.13   4123754.88   0.00
343887.78   4129136.97   0.00
351282.19   4129203.29   0.00
344237.31   4131750.57   0.00
348910.47   4127599.69   0.00
351315.67   4127836.04   0.00
348091.93   4132595.36   0.00
352234.64   4131604.71   0.00
346658.85   4130807.38   0.00
347272.27   4133231.14   0.00
346625.83   4126965.87   0.00
347670.73   4126179.97   0.00
344981.35   4129970.67   0.00
350346.25   4129666.69   0.00
350681.16   4130127.38   0.00
342806.52   4134694.53   0.00
344636.12   4128223.67   0.00
346420.51   4135194.22   0.00
348038.10   4127505.93   0.00
347544.10   4129326.30   0.00
340147.46   4128562.50   0.00
348019.21   4129506.63   0.00
346762.87   4129022.67   0.00
354509.01   4121834.69   0.00
346362.39   4132582.27   0.00
352682.45   4126858.64   0.00
343717.85   4132363.11   0.00
343974.19   4124676.87   0.00
344740.48   4130805.74   0.00
343518.99   4128817.82   0.00
344870.71   4126667.85   0.00
352121.37   4128248.87   0.00
346242.50   4127605.58   0.00
352839.89   4128851.85   0.00
350190.72   4133495.30   0.00
344134.70   4130875.39   0.00
341822.28   4132530.78   0.00
348876.89   4124437.00   0.00
348751.64   4136010.04   0.00
355770.49   4134227.24   0.00
350161.67   4131240.82   0.00
350059.82   4132670.98   0.00
349116.79   4130316.00   0.00
343353.75   4125660.00   0.00
346326.36   4122328.49   0.00
345471.35   4135468.19   0.00
349047.04   4134288.50   0.00
348602.87   4135443.91   0.00
347479.91   4133721.52   0.00
346572.82   4135725.87   0.00
346131.41   4129392.27   0.00
347532.29   4128164.59   0.00
348587.64   4126107.19   0.00
348538.97   4135273.25   0.00
352853.25   4133536.44   0.00
346660.79   4132144.16   0.00
347152.34   4132038.44   0.00
346017.98   4131338.27   0.00
347296.20   4123905.30   0.00
341035.12   4127267.37   0.00
351177.46   4128792.84   0.00
349261.08   4127899.87   0.00
345345.63   4124825.96   0.00
346438.85   4127841.62   0.00
351204.25   4131359.29   0.00
354979.38   4130531.70   0.00
350371.88   4131115.39   0.00
346007.14   4129867.41   0.00
350863.65   4130442.84   0.00
354925.72   4129861.99   0.00
349126.38   4132316.79   0.00
343797.28   4127818.18   0.00
348841.19   4131327.89   0.00
343656.15   4131178.72   0.00
346453.33   4131722.19   0.00
349783.26   4139343.22   0.00
340062.12   4130781.98   0.00
346201.72   4126238.83   0.00
345209.86   4132137.92   0.00
348441.64   4128936.68   0.00
346954.17   4135414.66   0.00
345411.35   4129403.34   0.00
346575.26   4129306.75   0.00
351388.56   4133134.21   0.00
344870.37   4122351.03   0.00
345328.72   4126316.05   0.00
352376.28   4127768.59   0.00
344642.95   4131992.28   0.00
350310.77   4134223.21   0.00
342553.89   4132355.78   0.00
349022.35   4128783.50   0.00
350212.65   4129121.28   0.00
351221.74   4129826.32   0.00
345507.12   4134988.98   0.00
343536.06   4130480.00   0.00
350879.14   4133900.97   0.00
350781.25   4127996.58   0.00
347914.60   4123229.04   0.00
348174.06   4125251.68   0.00
350044.37   4125293.92   0.00
352378.21   4127877.73   0.00
349732.17   4133887.99   0.00
343148.21   4125752.80   0.00
344717.16   4128087.82   0.00
345263.79   4129878.62   0.00
349393.28   4132328.58   0.00
355137.54   4130318.52   0.00
344421.46   4128873.15   0.00
349890.65   4129050.81   0.00
348793.05   4136361.43   0.00
346557.56   4130435.70   0.00
346290.19   4130433.82   0.00
343730.98   4127250.53   0.00
352696.27   4128089.15   0.00
350212.61   4136381.14   0.00
351054.04   4135553.09   0.00
348376.56   4126801.69   0.00
349840.61   4129752.81   0.00
350216.12   4131511.21   0.00
346533.21   4134031.95   0.00
344399.12   4125937.04   0.00
347709.83   4129393.23   0.00
348973.37   4127775.28   0.00
346263.71   4130929.23   0.00
343572.15   4132545.65   0.00
342550.11   4123485.86   0.00
351526.90   4132143.35   0.00
345959.20   4133856.45   0.00
355693.78   4128285.10   0.00
346947.65   4130336.38   0.00
345833.91   4129245.06   0.00
345322.81   4131101.09   0.00
343243.10   4126823.79   0.00
341492.59   4127416.93   0.00
346221.34   4128080.35   0.00
350334.72   4131323.61   0.00
349499.43   4129305.74   0.00
350452.24   4125037.74   0.00
346408.87   4134977.95   0.00
349903.16   4128074.50   0.00
343535.93   4121806.95   0.00
351558.25   4127817.60   0.00
344885.12   4123520.27   0.00
345728.80   4129290.46   0.00
346209.60   4129521.56   0.00
352234.54   4130766.81   0.00
341334.71   4130249.91   0.00
350249.67   4137484.79   0.00
343963.81   4127024.18   0.00
353492.32   4132335.16   0.00
342476.20   4134946.90   0.00
347484.19   4129643.35   0.00
351653.55   4132625.23   0.00
344671.51   4130516.31   0.00
356475.39   4129077.75   0.00
349657.69   4132332.35   0.00
344699.63   4131270.59   0.00
350233.17   4131418.77   0.00
341805.32   4127629.46   0.00
352404.03   4124025.84   0.00
348455.52   4129423.12   0.00
345515.58   4127313.78   0.00
346824.14   4131641.69   0.00
344185.14   4129108.64   0.00
351398.94   4133608.37   0.00
347165.85   4137333.94   0.00
346434.88   4128920.34   0.00
347696.38   4133875.65   0.00
349791.45   4131637.76   0.00
351780.25   4131223.99   0.00
345496.25   4131425.94   0.00
341166.83   4127760.90   0.00
348926.41   4135844.22   0.00
352446.07   4129219.05   0.00
343868.96   4129912.59   0.00
349350.79   4133104.93   0.00
351596.71   4129718.77   0.00
349914.47   4134601.51   0.00
344041.46   4130037.80   0.00
352987.49   4133199.97   0.00
346594.45   4131634.48   0.00
346533.25   4129419.86   0.00
351734.89   4123668.96   0.00
343404.87   4133575.61   0.00
347682.40   4131028.45   0.00
346438.46   4124808.09   0.00
350469.00   4131650.58   0.00
348510.15   4127746.63   0.00
347114.64   4136803.03   0.00
349998.66   4126737.78   0.00
345433.04   4132273.54   0.00
350849.56   4124461.13   0.00
345165.12   4129162.93   0.00
348974.25   4134580.99   0.00
349785.03   4133188.38   0.00
349971.89   4136618.43   0.00
340899.66   4126394.20   0.00
350977.37   4125195.09   0.00
345577.03   4127622.25   0.00
351976.17   4122558.32   0.00
345755.73   4127965.45   0.00
349710.64   4129594.29   0.00
349161.62   4131479.22   0.00
350297.88   4124843.84   0.00
347396.76   4128141.68   0.00
344667.59   4134768.45   0.00
348610.99   4125223.75   0.00
347723.40   4122999.78   0.00
352934.35   4130297.64   0.00
344776.67   4129972.65   0.00
350722.49   4132658.77   0.00
351369.99   4130420.94   0.00
342498.38   4131855.05   0.00
348912.60   4130903.12   0.00
351510.49   4126507.34   0.00
346304.07   4130417.09   0.00
349442.69   4131509.73   0.00
345947.93   4128810.68   0.00
346921.88   4133598.74   0.00
341349.34   4129968.75   0.00
348656.54   4132268.90   0.00
350775.14   4126328.52   0.00
345158.63   4135378.44   0.00
347307.26   4132917.53   0.00
357053.40   4129000.35   0.00
349106.83   4130741.05   0.00
347128.56   4132708.35   0.00
345626.56   4127289.44   0.00
347346.06   4128789.05   0.00
354000.22   4133471.32   0.00
344186.20   4128842.60   0.00
347736.09   4126898.10   0.00
350336.05   4132149.38   0.00
342197.18   4128451.90   0.00
346642.02   4127849.84   0.00
346989.96   4127948.30   0.00
351635.80   4127522.61   0.00
347264.41   4130108.22   0.00
346937.63   4128862.26   0.00
345042.96   4132641.05   0.00
351031.21   4130995.18   0.00
349196.56   4125658.68   0.00
345516.36   4127603.32   0.00
343357.14   4132026.31   0.00
347927.06   4130543.83   0.00
339960.53   4134899.67   0.00
348528.04   4128578.02   0.00
350461.06   4129958.89   0.00
348127.46   4134265.56   0.00
352905.83   4132341.10   0.00
352417.69   4132751.17   0.00
344787.11   4131591.94   0.00
349090.66   4133470.76   0.00
345022.64   4131793.92   0.00
350909.66   4122913.62   0.00
350097.88   4126060.46   0.00
347740.00   4128791.79   0.00
344898.30   4125510.26   0.00
346070.43   4125598.08   0.00
351899.86   4132262.07   0.00
348117.47   4133145.32   0.00
346715.43   4130807.55   0.00
347096.58   4130043.98   0.00
352637.63   4130485.07   0.00
345157.85   4123708.87   0.00
347687.31   4134092.78   0.00
350660.11   4130824.29   0.00
351664.10   4127698.41   0.00
342729.23   4129928.22   0.00
346273.54   4130254.72   0.00
346811.05   4127562.33   0.00
343526.68   4128503.67   0.00
343350.45   4130924.80   0.00
349626.00   4134995.38   0.00
347911.78   4130091.64   0.00
347260.58   4132239.94   0.00
348184.12   4136487.23   0.00
347517.87   4131666.41   0.00
349973.24   4131792.03   0.00
340118.12   4130248.74   0.00
341265.29   4125891.63   0.00
345713.20   4130030.13   0.00
351711.51   4131810.64   0.00
349748.44   4129202.11   0.00
340993.64   4133496.06   0.00
348686.36   4132245.04   0.00
349072.80   4133238.45   0.00
345140.34   4131737.77   0.00
349291.52   4128184.82   0.00
344653.07   4131475.31   0.00
348228.83   4130256.67   0.00
348982.09   4129581.96   0.00
348752.56   4128840.22   0.00
348962.34   4131129.41   0.00
351356.04   4129096.35   0.00
346036.37   4132998.49   0.00
345023.47   4126243.51   0.00
349042.02   4135205.63   0.00
348475.64   4130391.75   0.00
347345.46   4124063.13   0.00
352669.16   4128745.75   0.00
352233.78   4134186.67   0.00
349655.46   4129444.72   0.00
346749.86   4132720.79   0.00
346739.99   4135346.92   0.00
352240.46   4129086.29   0.00
343737.64   4130334.40   0.00
345081.19   4131765.18   0.00
348673.71   4133855.03   0.00
344566.01   4129479.61   0.00
349438.26   4129723.04   0.00
349027.11   4126011.29   0.00
347628.01   4134290.03   0.00
350082.92   4125713.74   0.00
346098.91   4127820.98   0.00
348923.94   4126849.94   0.00
346989.34   4129707.34   0.00
349039.03   4132898.26   0.00
345298.73   4132684.07   0.00
349262.83   4136849.33   0.00
344071.76   4128672.77   0.00
345553.69   4131271.61   0.00
353297.97   4132537.67   0.00
345989.86   4127071.97   0.00
345163.60   4134438.03   0.00
352335.58   4126410.87   0.00
341265.87   4125351.52   0.00
351928.47   4132041.90   0.00
356340.32   4130573.92   0.00
347313.53   4130564.93   0.00
344592.94   4129807.68   0.00
349508.25   4134077.84   0.00
354641.79   4131053.82   0.00
347370.51   4122670.81   0.00
345508.79   4128522.14   0.00
349802.50   4136693.33   0.00
346409.85   4132239.56   0.00
352417.44   4132914.30   0.00
351070.70   4137367.25   0.00
353397.86   4127484.78   0.00
338826.39   4135653.34   0.00
346678.17   4126091.10   0.00
350847.76   4124808.05   0.00
347082.58   4133168.41   0.00
354171.65   4133016.64   0.00
341542.50   4126283.19   0.00
347841.86   4125980.52   0.00
347255.40   4126497.86   0.00
349372.63   4130744.00   0.00
346781.38   4130232.30   0.00
347441.36   4130716.18   0.00
347493.66   4127948.08   0.00
354748.42   4123696.98   0.00
350721.76   4125749.61   0.00
342895.88   4132863.71   0.00
348198.21   4131112.70   0.00
348174.54   4129884.18   0.00
349979.49   4133999.19   0.00
351563.52   4135451.82   0.00
343228.10   4136185.03   0.00
351018.32   4125753.18   0.00
349068.28   4125970.09   0.00
343509.53   4133412.93   0.00
347612.87   4126532.41   0.00
350551.94   4127975.84   0.00
346755.51   4130700.05   0.00
346954.06   4129713.78   0.00
349288.29   4129263.49   0.00
352078.11   4134971.99   0.00
351723.76   4132911.72   0.00
351291.62   4134449.47   0.00
348922.83   4129600.16   0.00
351104.97   4128918.90   0.00
347945.14   4129940.85   0.00
347920.91   4129331.41   0.00
347081.74   4124446.21   0.00
347021.50   4127682.55   0.00
353096.71   4128408.73   0.00
348144.09   4134090.25   0.00
350097.90   4135469.24   0.00
353257.90   4125246.45   0.00
349292.85   4130423.48   0.00
347116.45   4130682.39   0.00
345678.56   4126006.96   0.00
345657.08   4131215.51   0.00
345636.71   4131557.97   0.00
352970.39   4132329.95   0.00
353186.41   4130461.66   0.00
350906.72   4127452.86   0.00
350164.97   4125907.53   0.00
344530.25   4133170.85   0.00
346367.87   4130608.80   0.00
350764.14   4126108.80   0.00
351423.07   4123634.88   0.00
346118.41   4128775.03   0.00
354003.51   4128117.47   0.00
351658.92   4130911.74   0.00
348807.85   4124822.63   0.00
346562.59   4128109.95   0.00
350311.68   4130613.44   0.00
342073.93   4131589.83   0.00
350996.60   4130269.45   0.00
353016.53   4130966.04   0.00
345063.38   4130628.13   0.00
348853.70   4132641.94   0.00
351249.71   4131631.01   0.00
353856.43   4135197.65   0.00
349253.60   4131433.42   0.00
350794.22   4128352.04   0.00
343468.43   4129094.86   0.00
346142.16   4135021.32   0.00
350006.71   4129509.73   0.00
346935.48   4131276.00   0.00
344568.78   4131499.88   0.00
344967.22   4124336.30   0.00
341606.03   4130011.17   0.00
350621.61   4128316.58   0.00
350658.42   4131973.48   0.00
345633.88   4127981.74   0.00
347832.60   4132793.89   0.00
347012.51   4135442.16   0.00
344212.08   4131645.73   0.00
346912.49   4133072.06   0.00
346022.98   4129226.55   0.00
349211.65   4124850.29   0.00
348949.78   4125623.34   0.00
345860.64   4130437.73   0.00
353855.57   4123913.45   0.00
351751.59   4130440.21   0.00
348290.33   4132267.62   0.00
347894.74   4130910.89   0.00
356652.54   4132116.64   0.00
343731.63   4126294.55   0.00
354742.27   4124782.15   0.00
349470.10   4133293.69   0.00
346525.91   4127037.42   0.00
348250.71   4122575.60   0.00
353561.76   4129683.31   0.00
351481.35   4135215.02   0.00
350923.04   4128382.57   0.00
343192.02   4128990.49   0.00
344591.08   4126597.87   0.00
348854.03   4130883.63   0.00
347554.71   4129504.71   0.00
346604.67   4125180.16   0.00
350635.92   4129187.79   0.00
351594.89   4134009.30   0.00
349176.89   4127568.47   0.00
350642.90   4129002.03   0.00
348133.41   4131244.69   0.00
346469.59   4121927.41   0.00
352687.69   4134894.23   0.00
350069.17   4129687.87   0.00
346907.53   4136753.33   0.00
351451.01   4128963.18   0.00
345244.28   4125372.50   0.00
350357.83   4132822.47   0.00
347323.41   4131020.31   0.00
347921.75   4128507.17   0.00
353777.51   4133094.83   0.00
350775.10   4127121.54   0.00
354149.47   4137579.10   0.00
341911.27   4129519.42   0.00
350200.05   4133734.86   0.00
347655.31   4132874.17   0.00
350440.03   4126567.04   0.00
341453.30   4133433.62   0.00
347603.80   4135702.29   0.00
348571.12   4130706.54   0.00
344733.15   4131951.47   0.00
354770.77   4126762.57   0.00
347232.41   4129029.85   0.00
343295.01   4129929.03   0.00
349439.75   4123506.53   0.00
343717.28   4129402.08   0.00
344763.53   4127213.19   0.00
349637.84   4129277.62   0.00
350435.11   4133518.85   0.00
347811.46   4127981.09   0.00
346605.57   4127648.40   0.00
350140.05   4127439.24   0.00
349335.51   4132226.17   0.00
351416.06   4127503.01   0.00
343400.99   4132684.43   0.00
347481.93   4128589.64   0.00
344536.85   4130130.80   0.00
350882.23   4131418.55   0.00
352625.14   4133615.13   0.00
344347.66   4138856.35   0.00
352560.29   4136934.07   0.00
348651.98   4131441.56   0.00
346081.72   4132213.78   0.00
347534.19   4124807.65   0.00
349889.32   4124671.31   0.00
345017.83   4134036.18   0.00
345375.72   4128606.66   0.00
348975.71   4125357.73   0.00
346238.22   4130379.91   0.00
342880.01   4129612.08   0.00
347203.71   4131075.92   0.00
345841.51   4132912.10   0.00
347945.30   4124755.44   0.00
348637.92   4130942.12   0.00
351001.62   4122017.62   0.00
347687.47   4133246.14   0.00
352110.11   4136559.85   0.00
345393.74   4128376.46   0.00
349270.05   4128512.75   0.00
350826.11   4134901.18   0.00
345642.00   4136035.59   0.00
351426.74   4127070.07   0.00
349348.17   4134078.50   0.00
348658.99   4126422.30   0.00
348182.13   4128130.94   0.00
345395.59   4134791.82   0.00
353256.43   4127723.30   0.00
352665.49   4130912.75   0.00
343464.81   4137185.75   0.00
342041.22   4127831.56   0.00
344952.52   4132566.00   0.00
350995.30   4130683.67   0.00
347402.38   4130880.16   0.00
345142.64   4132776.11   0.00
348402.10   4121752.69   0.00
346208.22   4126194.22   0.00
346568.34   4128191.78   0.00
343573.68   4125960.24   0.00
349220.99   4127799.95   0.00
349563.34   4129319.11   0.00
346207.13   4127396.53   0.00
354567.86   4124056.73   0.00
347541.25   4133746.66   0.00
353332.83   4134948.10   0.00
355741.03   4135262.40   0.00
351033.19   4133126.66   0.00
349986.39   4129570.80   0.00
347539.61   4124760.01   0.00
347732.45   4128240.72   0.00
347187.26   4132821.36   0.00
340498.55   4133471.81   0.00
350975.29   4123919.58   0.00
346241.16   4124914.24   0.00
350476.70   4126062.68   0.00
345886.07   4129468.64   0.00
347298.06   4127759.11   0.00
347952.46   4136402.16   0.00
344089.88   4131733.38   0.00
343716.16   4130503.76   0.00
354038.89   4132220.01   0.00
342625.92   4125453.03   0.00
349336.33   4130323.87   0.00
350212.90   4134014.38   0.00
347224.96   4125950.47   0.00
344842.74   4133948.79   0.00
339403.91   4130615.93   0.00
349044.06   4123792.02   0.00
343445.90   4128722.99   0.00
348922.60   4130774.23   0.00
350420.03   4130732.54   0.00
344591.02   4134621.67   0.00
347806.56   4127303.04   0.00
347797.55   4129315.34   0.00
349456.78   4132767.78   0.00
351963.72   4124556.77   0.00
348000.55   4130212.81   0.00
346049.07   4129533.86   0.00
350462.15   4130198.79   0.00
350102.07   4134259.02   0.00
354861.56   4137030.29   0.00
348838.30   4129478.79   0.00
346772.86   4130959.40   0.00
346097.38   4133831.63   0.00
348880.14   4130641.17   0.00
345842.83   4128606.75   0.00
345401.68   4128427.25   0.00
346865.68   4128172.77   0.00
345807.53   4131314.24   0.00
351569.57   4126606.74   0.00
347626.02   4126517.81   0.00
347538.93   4134416.97   0.00
347607.24   4131274.67   0.00
349408.72   4130671.74   0.00
344326.29   4131515.25   0.00
348276.90   4130031.76   0.00
341425.76   4134466.27   0.00
348859.24   4128819.57   0.00
355308.31   4131278.13   0.00
353372.95   4131886.11   0.00
351569.85   4124983.60   0.00
349580.60   4126180.65   0.00
354902.67   4134919.15   0.00
345203.95   4132185.05   0.00
348252.80   4127263.89   0.00
346995.68   4124768.07   0.00
347262.45   4128253.16   0.00
349313.56   4131621.35   0.00
348235.77   4127886.55   0.00
341757.45   4127575.62   0.00
342736.32   4130700.44   0.00
351711.30   4127085.81   0.00
345776.39   4129784.41   0.00
350131.62   4122873.33   0.00
347258.41   4128210.86   0.00
347163.57   4129174.85   0.00
343113.04   4129878.87   0.00
347186.29   4136094.92   0.00
347788.47   4129134.87   0.00
347357.53   4134230.59   0.00
347489.31   4132478.09   0.00
341686.10   4125162.10   0.00
341674.18   4126521.58   0.00
345887.80   4126349.74   0.00
347297.88   4128577.80   0.00
343068.26   4129247.95   0.00
347819.05   4128250.52   0.00
348057.95   4123300.64   0.00
349827.55   4130155.35   0.00
347535.52   4129639.05   0.00
345566.12   4127810.23   0.00
344822.41   4127386.89   0.00
342459.78   4130163.88   0.00
351802.27   4129888.76   0.00
346496.74   4129787.04   0.00
352966.28   4134666.59   0.00
346650.23   4125985.73   0.00
344796.22   4135418.77   0.00
351558.88   4136708.86   0.00
344865.55   4130103.36   0.00
344012.17   4131663.96   0.00
351036.18   4131113.80   0.00
349368.38   4129056.84   0.00
349180.01   4127346.25   0.00
350430.32   4128052.60   0.00
346172.85   4133207.74   0.00
344271.13   4124278.80   0.00
347900.60   4132335.66   0.00
342763.73   4127766.30   0.00
344379.90   4130072.57   0.00
354145.23   4127330.61   0.00
348875.63   4128608.46   0.00
349151.83   4126519.47   0.00
347540.72   4131154.84   0.00
344112.87   4132351.63   0.00
348869.48   4134853.80   0.00
347582.03   4129280.75   0.00
352544.69   4125748.20   0.00
348741.48   4130715.69   0.00
352922.96   4133818.34   0.00
349171.81   4129394.22   0.00
348415.23   4129136.63   0.00
344227.62   4133001.21   0.00
349696.34   4126543.76   0.00
347759.87   4129702.38   0.00
355365.54   4128974.99   0.00
349084.83   4128316.29   0.00
349177.12   4123691.22   0.00
348515.69   4127906.20   0.00
345581.70   4130774.83   0.00
352896.23   4130713.67   0.00
345582.58   4133235.20   0.00
356265.01   4133611.41   0.00
346045.11   4132537.40   0.00
347668.57   4130739.05   0.00
352955.95   4128636.36   0.00
347509.97   4131572.04   0.00
352806.73   4130341.82   0.00
347834.27   4132829.71   0.00
349616.09   4123670.42   0.00
351507.66   4126262.28   0.00
346379.90   4129059.05   0.00
352854.82   4129245.42   0.00
348892.32   4130397.68   0.00
345498.38   4128599.34   0.00
340390.55   4128409.13   0.00
352626.96   4133012.74   0.00
342707.82   4127110.70   0.00
345815.17   4131420.29   0.00
347125.49   4127915.57   0.00
351624.90   4129857.53   0.00
344472.99   4128793.10   0.00
355144.60   4126820.06   0.00
347469.05   4136428.28   0.00
346879.33   4122427.44   0.00
348409.82   4132202.29   0.00
345899.30   4127810.77   0.00
349050.16   4127806.86   0.00
346658.55   4130056.47   0.00
349557.62   4130739.85   0.00
345613.74   4123090.87   0.00
350867.79   4131450.43   0.00
347094.02   4126656.66   0.00
351194.76   4129568.23   0.00
348199.64   4125103.98   0.00
343086.28   4138931.01   0.00
347201.93   4128779.27   0.00
347032.85   4129922.06   0.00
350990.25   4134635.92   0.00
344188.32   4128821.65   0.00
345220.04   4130490.96   0.00
347705.78   4130502.73   0.00
342268.68   4127743.87   0.00
343655.00   4133345.52   0.00
352778.24   4129833.88   0.00
354119.17   4129836.07   0.00
346048.76   4130489.46   0.00
349950.19   4133324.87   0.00
348395.19   4131150.08   0.00
347428.09   4131975.13   0.00
344637.68   4130554.65   0.00
350327.33   4132927.83   0.00
345892.64   4127688.37   0.00
351018.20   4128913.87   0.00
348632.22   4130986.50   0.00
346049.41   4133660.46   0.00
349897.18   4133043.53   0.00
349091.32   4128542.38   0.00
347560.70   4133850.10   0.00
351708.50   4127548.47   0.00
343340.09   4133570.82   0.00
350947.19   4126199.27   0.00
342912.94   4126449.86   0.00
350196.71   4132499.29   0.00
348402.90   4131991.73   0.00
350657.24   4125038.22   0.00
355604.44   4133147.35   0.00
343863.09   4133206.81   0.00
352408.01   4127395.93   0.00
347541.49   4131111.33   0.00
346231.12   4136381.14   0.00
349824.93   4133893.60   0.00
350086.35   4130427.14   0.00
347576.74   4124499.33   0.00
346978.62   4127653.91   0.00
348322.45   4127805.59   0.00
346815.03   4123265.23   0.00
352973.35   4125752.37   0.00
347084.79   4128044.74   0.00
344960.30   4123330.73   0.00
343380.14   4127615.85   0.00
342839.84   4132004.61   0.00
352668.50   4125674.54   0.00
345285.77   4132537.52   0.00
345714.37   4130031.05   0.00
342993.58   4129908.73   0.00
347051.67   4132670.43   0.00
350918.39   4127915.31   0.00
350167.93   4127370.68   0.00
348072.68   4125368.71   0.00
349801.63   4127432.91   0.00
353019.18   4130037.16   0.00
352154.14   4130993.89   0.00
348389.40   4133465.06   0.00
355456.90   4131949.55   0.00
352120.11   4123041.28   0.00
349882.93   4129228.72   0.00
350761.68   4131613.01   0.00
346809.99   4127329.85   0.00
350595.26   4128516.49   0.00
342780.55   4130515.71   0.00
347025.12   4127540.84   0.00
351519.92   4135110.64   0.00
345828.98   4131712.66   0.00
348917.22   4126346.76   0.00
338762.00   4129694.47   0.00
346489.35   4136511.74   0.00
348399.52   4132870.89   0.00
348829.64   4129954.19   0.00
345917.05   4128454.66   0.00
346235.81   4131718.44   0.00
349437.91   4132100.77   0.00
348353.21   4133400.59   0.00
353887.27   4132341.51   0.00
352186.25   4133350.70   0.00
348047.05   4126828.20   0.00
344911.02   4128222.47   0.00
354567.25   4128594.10   0.00
347171.87   4127904.46   0.00
352755.15   4130530.19   0.00
348075.43   4133402.39   0.00
346261.06   4131175.07   0.00
354844.39   4129527.55   0.00
345723.42   4127079.45   0.00
352731.53   4131254.17   0.00
347400.20   4126617.18   0.00
345212.33   4132505.19   0.00
342272.17   4133971.01   0.00
343476.82   4137494.03   0.00
345098.62   4133587.68   0.00
349555.36   4131627.10   0.00
348347.16   4130859.61   0.00
344757.66   4127312.88   0.00
352634.45   4133209.79   0.00
349841.83   4130772.45   0.00
346754.27   4130607.87   0.00
349683.14   4130602.83   0.00
344183.64   4128850.87   0.00
349503.21   4131982.19   0.00
349460.41   4134849.36   0.00
346566.36   4130187.08   0.00
352482.34   4135672.76   0.00
344177.35   4127823.07   0.00
353273.55   4129732.09   0.00
349334.68   4135952.63   0.00
347373.36   4134134.69   0.00
345665.09   4128576.32   0.00
353774.75   4129298.90   0.00
355457.02   4130961.68   0.00
348145.32   4128680.12   0.00
350845.77   4128728.35   0.00
343260.18   4131512.63   0.00
349562.60   4131454.39   0.00
348215.12   4134820.26   0.00
345916.40   4129099.85   0.00
346276.50   4129663.59   0.00
345927.26   4133151.14   0.00
350267.57   4124629.49   0.00
346555.93   4129190.24   0.00
339995.52   4133478.95   0.00
342473.37   4136078.58   0.00
340599.10   4131913.99   0.00
342714.44   4134178.32   0.00
348369.99   4124578.81   0.00
347227.44   4133452.15   0.00
346028.99   4127358.94   0.00
351555.99   4126304.74   0.00
348487.28   4129866.73   0.00
348520.32   4127608.24   0.00
354311.83   4129040.29   0.00
342846.83   4130861.24   0.00
346768.92   4135194.80   0.00
349663.21   4131891.04   0.00
348202.76   4127302.43   0.00
344893.12   4132753.07   0.00
353797.17   4129495.49   0.00
348621.97   4131555.79   0.00
350790.87   4130471.58   0.00
346591.73   4128260.72   0.00
349621.50   4127239.30   0.00
348795.17   4130557.07   0.00
344002.08   4128179.07   0.00
347143.99   4131777.95   0.00
345545.61   4131757.17   0.00
345338.50   4129553.81   0.00
344303.76   4134192.73   0.00
347652.72   4131876.65   0.00
350764.01   4127093.84   0.00
349251.07   4129171.76   0.00
350609.91   4133347.19   0.00
348184.63   4125179.47   0.00
352881.98   4127358.84   0.00
344144.91   4131037.74   0.00
344193.93   4126289.07   0.00
341721.43   4129157.53   0.00
351448.66   4129820.39   0.00
343672.41   4131125.48   0.00
346054.64   4124819.90   0.00
342943.80   4126905.57   0.00
351638.80   4132809.03   0.00
343186.11   4130777.20   0.00
346199.44   4129594.85   0.00
343871.53   4135554.42   0.00
345726.30   4131489.72   0.00
344430.69   4125975.49   0.00
347006.57   4129481.04   0.00
356217.86   4132392.24   0.00
350774.76   4128879.02   0.00
344345.83   4129309.17   0.00
346686.74   4128494.24   0.00
343258.32   4132461.82   0.00
348926.24   4130825.77   0.00
346172.91   4130088.22   0.00
343563.34   4129998.02   0.00
347388.03   4127618.90   0.00
350267.24   4126993.34   0.00
347607.24   4133152.10   0.00
353797.64   4121185.75   0.00
349658.66   4134363.31   0.00
355762.03   4126071.35   0.00
349950.96   4124191.04   0.00
348524.50   4123486.17   0.00
343168.69   4130111.71   0.00
348032.31   4125951.57   0.00
352157.90   4126357.93   0.00
344382.42   4133290.23   0.00
353476.84   4134352.21   0.00
346070.38   4134196.55   0.00
349480.38   4130812.21   0.00
347866.63   4128494.66   0.00
346045.45   4133421.41   0.00
340778.23   4128518.75   0.00
343469.53   4133803.97   0.00
347026.83   4130387.82   0.00
347413.56   4132958.79   0.00
353448.11   4131494.79   0.00
351171.35   4130218.46   0.00
347501.38   4131737.43   0.00
347649.22   4122753.55   0.00
346756.26   4131914.86   0.00
355008.89   4125665.14   0.00
351086.11   4132937.43   0.00
345668.73   4128258.76   0.00
347084.08   4128146.35   0.00
346397.66   4130360.26   0.00
340866.17   4123170.59   0.00
346953.59   4127948.68   0.00
351993.05   4133383.75   0.00
350870.13   4133055.58   0.00
350321.31   4131671.83   0.00
350460.87   4133131.87   0.00
348145.61   4128903.71   0.00
345269.97   4128497.83   0.00
346863.63   4133138.55   0.00
354398.76   4135186.52   0.00
349378.12   4129331.89   0.00
351135.10   4128009.04   0.00
346623.13   4130401.51   0.00
346887.83   4127424.22   0.00
345893.14   4129652.22   0.00
344580.15   4123056.15   0.00
340591.55   4125155.93   0.00
351487.45   4127390.22   0.00
346165.82   4125383.67   0.00
346649.37   4126460.11   0.00
349060.77   4131905.37   0.00
346273.68   4128202.50   0.00
345697.67   4130745.46   0.00
346308.26   4129906.75   0.00
349299.52   4126870.66   0.00
345868.29   4129257.82   0.00
353433.75   4127755.64   0.00
347918.57   4129137.98   0.00
351220.72   4130805.53   0.00
347692.54   4132219.27   0.00
351928.16   4130224.76   0.00
345807.88   4123733.85   0.00
348809.00   4133938.28   0.00
341047.64   4128277.73   0.00
353946.50   4125403.31   0.00
347021.67   4133542.43   0.00
346917.25   4128187.86   0.00
351204.79   4126374.52   0.00
351236.25   4130897.92   0.00
348492.63   4131777.21   0.00
342978.76   4131068.21   0.00
354124.22   4129174.47   0.00
352709.04   4127842.55   0.00
346327.03   4128932.38   0.00
342903.88   4126875.37   0.00
349816.35   4126391.98   0.00
351306.30   4131116.33   0.00
345697.39   4131703.52   0.00
348605.20   4134197.38   0.00
351060.12   4126986.63   0.00
352188.89   4129792.20   0.00
346393.38   4133898.63   0.00
346718.23   4133466.03   0.00
340510.72   4129825.50   0.00
351212.26   4136090.94   0.00
341729.54   4126870.30   0.00
347607.73   4129040.02   0.00
351125.38   4125041.05   0.00
342529.06   4131131.97   0.00
349605.77   4128354.17   0.00
345511.75   4132852.63   0.00
347099.94   4129957.34   0.00
347713.58   4136550.47   0.00
347358.21   4121580.02   0.00
346996.27   4124790.44   0.00
346523.07   4129371.28   0.00
351742.45   4122723.73   0.00
342776.10   4128263.30   0.00
346415.99   4129614.60   0.00
352534.96   4131931.61   0.00
346503.59   4129042.96   0.00
345525.21   4132320.47   0.00
351773.97   4130630.66   0.00
345360.98   4133761.59   0.00
342752.94   4130893.50   0.00
350575.94   4134676.43   0.00
351789.09   4133624.31   0.00
347117.21   4131689.76   0.00
347625.51   4122562.26   0.00
348314.49   4134554.52   0.00
346507.88   4124173.62   0.00
350638.06   4124299.04   0.00
345618.81   4131315.39   0.00
346610.77   4132489.62   0.00
347531.69   4134216.43   0.00
349068.77   4129859.41   0.00
351510.39   4127222.28   0.00
355077.89   4131126.66   0.00
348591.22   4130443.86   0.00
349187.81   4139368.78   0.00
345842.68   4128523.65   0.00
338547.55   4133476.87   0.00
350044.86   4130591.91   0.00
349899.96   4132783.62   0.00
348784.11   4125477.34   0.00
345503.59   4129844.32   0.00
353265.38   4126685.37   0.00
349243.01   4129920.68   0.00
342805.84   4129589.60   0.00
351281.09   4129632.77   0.00
347694.19   4131614.92   0.00
346010.72   4135076.45   0.00
346461.94   4133918.63   0.00
350177.30   4129482.04   0.00
348421.94   4129496.64   0.00
349873.83   4128973.82   0.00
351143.70   4130412.86   0.00
346476.68   4128268.01   0.00
351457.45   4128831.91   0.00
343857.97   4130203.44   0.00
344066.90   4130060.36   0.00
351072.49   4127139.65   0.00
349784.95   4123181.97   0.00
345129.63   4129758.66   0.00
342887.82   4125349.79   0.00
349549.40   4129528.67   0.00
349023.44   4137384.22   0.00
350949.02   4125951.82   0.00
346746.44   4128294.07   0.00
351058.51   4130786.71   0.00
344838.76   4134308.90   0.00
349456.46   4124337.22   0.00
346975.18   4124715.10   0.00
350139.68   4128284.68   0.00
347958.96   4127410.14   0.00
350608.59   4133015.76   0.00
348510.66   4132611.84   0.00
351220.17   4129332.94   0.00
351013.36   4135407.03   0.00
348314.03   4127155.87   0.00
345972.97   4126036.34   0.00
346679.77   4129900.20   0.00
345736.03   4132561.47   0.00
344964.40   4126940.30   0.00
347877.34   4130553.56   0.00
345344.67   4134383.68   0.00
349703.81   4134865.54   0.00
351671.72   4127203.69   0.00
349844.65   4133772.34   0.00
345877.27   4128366.89   0.00
353052.27   4134018.54   0.00
348474.40   4130406.85   0.00
349608.91   4130430.65   0.00
347185.98   4127698.12   0.00
348552.23   4134987.77   0.00
348898.65   4127024.00   0.00
344947.83   4128797.53   0.00
340093.70   4128472.56   0.00
353298.64   4126654.55   0.00
353652.38   4135112.26   0.00
351183.43   4127438.67   0.00
347164.93   4128369.98   0.00
353733.97   4130420.63   0.00
353223.80   4131711.65   0.00
344333.55   4128824.73   0.00
351894.92   4128198.99   0.00
348149.35   4125610.32   0.00
347689.71   4125756.06   0.00
343028.41   4133431.79   0.00
346108.63   4126560.63   0.00
346581.90   4133325.65   0.00
347371.06   4126404.73   0.00
347792.26   4131431.70   0.00
351883.70   4133133.93   0.00
352002.61   4129697.40   0.00
350068.99   4125690.21   0.00
348717.09   4129300.23   0.00
352609.93   4129989.00   0.00
353460.96   4132063.95   0.00
345208.95   4131804.94   0.00
347550.08   4129865.37   0.00
347810.40   4130804.35   0.00
349702.20   4134399.23   0.00
349955.86   4128427.23   0.00
346176.84   4127707.11   0.00
344112.04   4129715.30   0.00
347723.88   4134918.12   0.00
351580.61   4130177.99   0.00
348915.49   4132941.19   0.00
347648.22   4126577.36   0.00
342258.59   4129027.84   0.00
348671.34   4128400.09   0.00
345581.26   4125597.62   0.00
346468.01   4127449.76   0.00
348384.50   4129307.38   0.00
348119.21   4127172.52   0.00
350287.51   4132014.51   0.00
344681.22   4126725.48   0.00
348639.75   4134988.04   0.00
347817.51   4126963.96   0.00
341866.74   4132320.95   0.00
347630.62   4134788.72   0.00
346818.49   4136197.02   0.00
343946.13   4127570.04   0.00
342528.77   4131330.36   0.00
341306.75   4133152.46   0.00
351277.92   4128926.47   0.00
349265.04   4129806.27   0.00
348358.51   4134994.27   0.00
347732.29   4131053.00   0.00
345251.85   4126249.09   0.00
344667.31   4130930.75   0.00
349951.83   4124058.98   0.00
352279.56   4131418.87   0.00
347559.06   4135272.31   0.00
350884.11   4136617.84   0.00
347006.08   4138053.95   0.00
345888.43   4134230.05   0.00
345036.00   4132962.06   0.00
344571.15   4125467.33   0.00
352383.00   4130646.17   0.00
351754.70   4133194.39   0.00
352259.26   4130803.24   0.00
351758.41   4127036.50   0.00
351818.36   4126640.30   0.00
351428.00   4128928.66   0.00
347307.50   4126955.13   0.00
348694.53   4133634.87   0.00
350284.99   4129460.63   0.00
351365.43   4130839.36   0.00
348914.91   4127271.95   0.00
346956.24   4133094.66   0.00
347112.91   4127713.57   0.00
348859.23   4133229.85   0.00
348677.83   4129811.24   0.00
345048.68   4124049.46   0.00
342031.76   4131589.36   0.00
354097.67   4127005.96   0.00
342442.15   4126730.86   0.00
343260.98   4121876.74   0.00
351219.45   4131421.19   0.00
350457.82   4125624.05   0.00
346468.66   4132495.18   0.00
348348.49   4129524.04   0.00
340458.58   4127777.55   0.00
341350.87   4134408.07   0.00
355045.87   4131445.20   0.00
349561.39   4134246.82   0.00
343557.56   4129208.24   0.00
351114.66   4131992.45   0.00
344041.92   4133724.70   0.00
347426.80   4129515.12   0.00
352012.97   4131451.59   0.00
354785.91   4129521.44   0.00
343478.15   4131239.32   0.00
353282.30   4128313.16   0.00
347990.42   4130553.07   0.00
350303.86   4129922.12   0.00
344264.96   4128481.70   0.00
345906.77   4131269.69   0.00
344711.12   4126785.63   0.00
344391.84   4125382.83   0.00
349657.54   4130756.24   0.00
348082.03   4130494.42   0.00
349082.60   4131326.64   0.00
353487.30   4137068.11   0.00
340688.11   4125965.89   0.00
348003.37   4129534.64   0.00
345220.34   4126796.33   0.00
352252.97   4130188.85   0.00
346002.46   4128162.92   0.00
343326.05   4127987.62   0.00
343668.84   4128133.43   0.00
349099.52   4125914.85   0.00
352241.92   4134872.03   0.00
349340.66   4129035.80   0.00
347733.03   4131295.87   0.00
344444.97   4127715.59   0.00
349017.81   4135213.64   0.00
351797.20   4128012.85   0.00
350318.22   4124421.93   0.00
343860.67   4125811.78   0.00
348265.40   4125681.96   0.00
345425.59   4124845.80   0.00
350486.47   4132677.23   0.00
351800.96   4133483.19   0.00
350980.09   4132356.51   0.00
344619.90   4123508.20   0.00
344500.49   4124801.97   0.00
350334.89   4137738.13   0.00
348764.82   4125941.87   0.00
344888.03   4126463.23   0.00
350772.88   4126953.35   0.00
349475.88   4135252.63   0.00
352108.52   4122184.37   0.00
348189.46   4129566.32   0.00
345022.10   4130908.51   0.00
345669.85   4127105.66   0.00
343501.68   4131472.01   0.00
344606.02   4131659.39   0.00
348654.83   4130159.98   0.00
342411.27   4128419.75   0.00
344907.95   4127837.73   0.00
350241.33   4132027.82   0.00
352312.87   4130451.22   0.00
353397.77   4124484.24   0.00
347220.06   4134409.22   0.00
345318.55   4131667.59   0.00
344137.06   4128367.22   0.00
352834.80   4131699.44   0.00
347299.14   4129375.15   0.00
350050.94   4131490.54   0.00
348385.48   4132378.16   0.00
347649.69   4121783.10   0.00
346602.01   4125347.20   0.00
350030.90   4131441.97   0.00
339772.08   4129371.86   0.00
344694.31   4131773.51   0.00
344069.19   4134004.00   0.00
352335.45   4130356.38   0.00
346573.46   4128497.48   0.00
345197.93   4126653.95   0.00
348308.45   4136727.72   0.00
353413.14   4124725.77   0.00
343483.23   4135901.60   0.00
347486.94   4130173.96   0.00
342866.23   4133928.65   0.00
344905.15   4130526.58   0.00
343792.78   4126574.71   0.00
346655.66   4132566.61   0.00
347180.33   4131717.05   0.00
354234.44   4129591.05   0.00
352170.64   4135989.83   0.00
351441.63   4129716.24   0.00
354845.28   4128742.77   0.00
350546.28   4133753.67   0.00
347057.78   4130672.26   0.00
348771.92   4134530.72   0.00
346183.68   4130263.54   0.00
352554.24   4123079.92   0.00
348779.10   4128683.07   0.00
346545.52   4125231.03   0.00
342661.28   4129974.90   0.00
350144.92   4132535.19   0.00
349226.36   4128515.96   0.00
345222.02   4132431.92   0.00
344040.62   4128599.36   0.00
348543.70   4132370.32   0.00
353438.76   4128561.79   0.00
348755.19   4129817.08   0.00
346560.63   4129293.27   0.00
349165.06   4128290.34   0.00
353545.03   4130046.38   0.00
343126.34   4132299.93   0.00
348937.12   4129204.00   0.00
345396.92   4131637.37   0.00
353116.40   4128645.02   0.00
346366.23   4132939.28   0.00
347747.93   4125353.40   0.00
350399.24   4128491.55   0.00
346916.30   4129432.74   0.00
346469.34   4130583.50   0.00
348120.42   4131253.11   0.00
346992.15   4132219.79   0.00
350798.78   4129794.22   0.00
347986.24   4125418.07   0.00
339786.59   4132709.61   0.00
347633.17   4132777.85   0.00
352273.92   4130722.42   0.00
354993.80   4130347.05   0.00
346907.64   4134005.96   0.00
349664.04   4131033.07   0.00
349780.53   4132182.07   0.00
347398.29   4128946.96   0.00
352972.75   4132756.04   0.00
349176.81   4127043.94   0.00
349430.23   4129303.18   0.00
350596.44   4127529.96   0.00
350392.77   4131788.64   0.00
347029.31   4130786.57   0.00
352579.43   4131778.79   0.00
348115.98   4136021.98   0.00
344282.72   4122774.08   0.00
350656.15   4127185.85   0.00
344017.53   4122893.35   0.00
345191.46   4131060.10   0.00
349186.22   4130577.62   0.00
348246.08   4129486.73   0.00
342323.60   4129987.54   0.00
345705.26   4131723.94   0.00
344466.50   4132497.90   0.00
342604.41   4131373.52   0.00
346623.47   4131233.95   0.00
346810.86   4130192.33   0.00
344378.12   4127002.24   0.00
342080.16   4129880.60   0.00
351967.24   4133132.11   0.00
352221.12   4134186.19   0.00
350994.57   4131329.13   0.00
346626.73   4133611.97   0.00
348743.91   4134597.15   0.00
349877.00   4128991.88   0.00
344808.40   4130074.80   0.00
346179.67   4129600.90   0.00
349189.70   4132494.81   0.00
350346.93   4131558.05   0.00
343799.33   4129374.76   0.00
349789.40   4127006.22   0.00
351872.25   4122935.88   0.00
345474.63   4128327.08   0.00
353104.61   4129221.71   0.00
347833.18   4126988.35   0.00
347206.37   4129765.98   0.00
344796.66   4129098.66   0.00
347031.34   4132539.52   0.00
347892.41   4131233.23   0.00
342782.47   4130553.65   0.00
342189.77   4127393.31   0.00
348316.93   4130571.54   0.00
345076.51   4127178.71   0.00
348130.55   4128728.26   0.00
345864.87   4132314.67   0.00
352932.12   4128447.60   0.00
352656.53   4132375.78   0.00
353562.13   4122241.74   0.00
347537.88   4124934.33   0.00
351032.24   4127496.28   0.00
347619.87   4128470.70   0.00
344411.58   4128933.17   0.00
349103.06   4122033.70   0.00
343131.15   4130026.37   0.00
345947.23   4134562.71   0.00
344062.25   4128435.48   0.00
348559.34   4139191.60   0.00
348938.46   4132068.68   0.00
349428.03   4131170.15   0.00
351164.01   4126676.41   0.00
351654.28   4130727.70   0.00
347529.21   4128723.03   0.00
353275.66   4125326.00   0.00
354128.91   4129195.52   0.00
348678.38   4133500.67   0.00
350154.43   4130573.89   0.00
344342.28   4134414.62   0.00
350515.08   4126731.50   0.00
341351.85   4127580.36   0.00
347148.28   4126531.41   0.00
351671.44   4132404.38   0.00
350419.47   4126847.97   0.00
347161.50   4130309.66   0.00
347418.93   4127464.48   0.00
351442.01   4127934.68   0.00
348675.03   4132759.19   0.00
350915.17   4129224.85   0.00
349277.82   4129140.05   0.00
344826.02   4127840.92   0.00
346690.69   4126629.74   0.00
346322.06   4133232.23   0.00
347956.06   4127739.01   0.00
343649.71   4130727.18   0.00
354328.00   4131737.97   0.00
345735.41   4133135.18   0.00
350480.61   4130715.96   0.00
346530.07   4129473.03   0.00
347680.64   4123167.89   0.00
348515.80   4127342.51   0.00
351475.18   4127991.06   0.00
345887.74   4132920.21   0.00
352171.66   4128608.86   0.00
341624.83   4126858.46   0.00
349551.93   4133056.10   0.00
346486.92   4126062.24   0.00
348349.22   4129016.76   0.00
345436.88   4129837.00   0.00
347454.95   4135015.64   0.00
345979.83   4128787.57   0.00
347828.63   4136715.77   0.00
344987.07   4125760.57   0.00
349013.47   4130084.38   0.00
345400.98   4132579.25   0.00
343934.71   4127273.77   0.00
348479.71   4128429.58   0.00
344996.07   4125519.11   0.00
350252.87   4132205.63   0.00
341775.23   4129038.73   0.00
345505.10   4129783.08   0.00
349304.56   4138506.82   0.00
352290.32   4127128.66   0.00
344456.41   4126512.15   0.00
348810.39   4132026.10   0.00
347390.55   4130977.18   0.00
347320.54   4129129.39   0.00
345889.40   4127640.23   0.00
352791.91   4128893.12   0.00
345350.61   4126570.43   0.00
349532.13   4128588.62   0.00
352162.88   4136951.16   0.00
352473.17   4125727.31   0.00
348616.35   4133780.04   0.00
345424.47   4136082.47   0.00
348465.03   4131159.45   0.00
342894.21   4126014.60   0.00
347553.02   4128452.92   0.00
350273.78   4128187.57   0.00
352635.94   4130221.78   0.00
347715.99   4123423.18   0.00
340587.09   4132942.79   0.00
344098.60   4124824.25   0.00
347331.96   4127789.05   0.00
343740.31   4130985.00   0.00
349305.23   4126431.35   0.00
351482.90   4133155.69   0.00
354435.88   4129601.17   0.00
344762.47   4131787.12   0.00
350239.54   4121959.47   0.00
349942.09   4127059.28   0.00
343298.18   4129119.71   0.00
346409.82   4134670.01   0.00
348137.62   4127076.30   0.00
347872.76   4126447.00   0.00
344919.69   4133371.81   0.00
349026.83   4134931.48   0.00
348067.19   4134404.92   0.00
347935.05   4131622.74   0.00
347965.77   4134284.68   0.00
352351.65   4125304.20   0.00
353580.51   4128342.61   0.00
348796.41   4129442.88   0.00
345885.73   4127912.08   0.00
347700.32   4133346.39   0.00
339560.17   4128987.74   0.00
345230.97   4132981.76   0.00
345308.10   4126321.88   0.00
349451.88   4133427.16   0.00
344769.22   4132189.39   0.00
355505.38   4135529.18   0.00
348694.92   4127086.68   0.00
352116.47   4132285.17   0.00
349323.82   4126315.04   0.00
342645.37   4129431.55   0.00
351666.89   4128660.64   0.00
348120.69   4127294.35   0.00
347189.75   4128685.72   0.00
354037.74   4130005.69   0.00
343989.76   4128677.18   0.00
349263.29   4130905.27   0.00
343688.32   4122025.02   0.00
351033.23   4138449.66   0.00
343092.97   4130494.56   0.00
346453.28   4134198.30   0.00
347503.76   4130716.12   0.00
346283.25   4124751.14   0.00
352750.86   4124526.11   0.00
349186.32   4124425.76   0.00
339011.05   4128065.52   0.00
349315.44   4135322.00   0.00
344424.31   4123818.57   0.00
344250.63   4132203.67   0.00
339437.88   4128499.88   0.00
344002.73   4132876.29   0.00
349075.72   4130082.53   0.00
348719.61   4128327.02   0.00
348456.91   4126542.73   0.00
350704.56   4132030.49   0.00
346543.69   4128150.58   0.00
353312.39   4126812.95   0.00
352775.30   4127459.00   0.00
339935.49   4137221.29   0.00
346785.23   4135304.34   0.00
347369.79   4132427.59   0.00
350795.20   4132371.09   0.00
353308.19   4130798.03   0.00
344024.30   4132748.17   0.00
351671.38   4131794.76   0.00
345808.69   4130261.02   0.00
345276.48   4128567.70   0.00
350274.71   4124632.87   0.00
346601.76   4127156.12   0.00
351027.42   4127822.69   0.00
346886.90   4129049.58   0.00
356149.75   4134244.01   0.00
347728.32   4133364.45   0.00
347787.87   4129828.12   0.00
349447.03   4130312.51   0.00
350323.17   4129449.64   0.00
344293.00   4129729.49   0.00
351192.92   4129723.42   0.00
350238.67   4131472.79   0.00
344987.00   4125465.34   0.00
351307.39   4132961.30   0.00
346605.24   4124447.94   0.00
347428.65   4130468.37   0.00
349441.11   4134537.13   0.00
348062.85   4124792.48   0.00
345559.12   4132489.58   0.00
347558.94   4126232.75   0.00
344421.76   4133264.48   0.00
349301.42   4124940.47   0.00
345194.15   4131836.51   0.00
355789.71   4130960.40   0.00
345084.43   4130635.23   0.00
348501.53   4135559.40   0.00
343381.74   4130636.88   0.00
342293.97   4130084.10   0.00
345535.25   4127172.61   0.00
350187.37   4128906.55   0.00
349049.15   4120774.78   0.00
347242.26   4125691.90   0.00
344660.18   4130198.10   0.00
356865.68   4133004.41   0.00
346411.87   4131629.31   0.00
349468.71   4137769.81   0.00
347733.99   4134160.20   0.00
345212.64   4127132.63   0.00
340421.54   4122540.73   0.00
343183.58   4132142.88   0.00
342916.85   4131433.51   0.00
343238.28   4132741.01   0.00
346260.33   4129556.21   0.00
341698.14   4122521.96   0.00
353497.82   4128498.25   0.00
348037.44   4133175.02   0.00
344520.88   4128830.50   0.00
349275.45   4126371.13   0.00
344830.47   4131544.93   0.00
350586.23   4131294.45   0.00
348235.34   4126107.53   0.00
342263.18   4136596.31   0.00
348151.71   4130164.05   0.00
342733.94   4128017.29   0.00
347578.05   4126719.09   0.00
348699.53   4131985.34   0.00
346280.81   4133881.76   0.00
348462.24   4128416.99   0.00
346158.74   4136658.58   0.00
352131.63   4129672.45   0.00
344027.80   4133650.84   0.00
353876.76   4130922.22   0.00
347498.63   4125912.42   0.00
345779.36   4137161.33   0.00
350063.59   4127074.84   0.00
346236.19   4126869.55   0.00
349606.45   4133905.63   0.00
346162.18   4126313.84   0.00
349122.11   4133933.91   0.00
351123.26   4130543.95   0.00
351510.58   4123813.13   0.00
348355.84   4130671.69   0.00
352311.19   4125065.07   0.00
350356.11   4129305.36   0.00
350395.43   4126266.22   0.00
345358.98   4136221.72   0.00
348375.23   4127512.30   0.00
347557.99   4126548.88   0.00
349504.02   4134511.78   0.00
345477.83   4132316.75   0.00
345260.43   4133829.17   0.00
348633.80   4132992.51   0.00
347099.81   4131128.23   0.00
343473.74   4133317.04   0.00
343491.11   4131327.78   0.00
346990.51   4130511.00   0.00
342379.91   4126013.12   0.00
344204.85   4124554.91   0.00
351444.42   4128571.96   0.00
341217.20   4137115.74   0.00
345133.84   4132652.06   0.00
349764.72   4127036.39   0.00
348628.24   4133225.76   0.00
345527.09   4124741.73   0.00
349797.21   4131399.33   0.00
349810.16   4132659.99   0.00
345952.96   4129401.87   0.00
346606.02   4131850.02   0.00
349522.77   4128498.87   0.00
352118.61   4124750.13   0.00
343208.69   4131380.15   0.00
348163.33   4129539.16   0.00
346462.94   4132751.54   0.00
346931.71   4129834.04   0.00
342249.65   4128191.40   0.00
349981.44   4133238.55   0.00
344598.18   4130813.78   0.00
348743.64   4128315.62   0.00
345289.54   4130080.76   0.00
346063.02   4126455.39   0.00
347706.47   4131043.64   0.00
351067.95   4125650.81   0.00
344567.25   4131506.23   0.00
349941.82   4128955.96   0.00
348803.15   4128392.04   0.00
349305.89   4129461.39   0.00
351408.14   4129177.58   0.00
348313.14   4130377.58   0.00
344501.19   4129338.33   0.00
349282.22   4133034.26   0.00
350758.14   4129885.09   0.00
341972.57   4132068.51   0.00
353379.74   4131037.70   0.00
354146.70   4123019.05   0.00
344587.50   4127217.56   0.00
351874.91   4133524.49   0.00
347819.71   4133882.31   0.00
345313.50   4128412.08   0.00
348535.09   4128925.00   0.00
351797.27   4131586.22   0.00
340861.73   4133509.69   0.00
345362.91   4129290.91   0.00
340846.74   4128274.20   0.00
349794.62   4123831.98   0.00
355448.31   4130148.82   0.00
346782.44   4134016.46   0.00
348126.26   4128141.96   0.00
346424.71   4127797.76   0.00
345422.23   4129220.60   0.00
351953.67   4127257.96   0.00
350530.44   4130634.96   0.00
346085.48   4128788.75   0.00
345150.92   4128088.81   0.00
346195.49   4128341.10   0.00
344147.68   4134178.17   0.00
348672.49   4132005.00   0.00
348379.35   4132914.14   0.00
350435.10   4129932.02   0.00
345429.29   4127077.48   0.00
349903.44   4133234.93   0.00
348638.60   4131096.46   0.00
344609.71   4129506.39   0.00
342120.49   4134887.21   0.00
344899.44   4130702.14   0.00
348566.62   4133114.70   0.00
349986.20   4133715.91   0.00
[truncated: 7,097,641 more chars]
