# Supplementary material for: Comparative investigation of parallel spatial interpolation algorithms for building large-scale digital elevation models
Source: PeerJ Comput Sci. 2020 Mar 2;6:e263. doi: 10.7717/peerj-cs.263 (PMC7924418; doi:10.7717/peerj-cs.263)
Supplement: Supplemental Information 3 [file peerj-cs-06-263-s003.zip › Code and data/data/Hebei/uniform/25w/PUDnd25w.off]

OFF
249990  0  0
348142.52   4129837.34   0.00
340028.26   4138296.46   0.00
338958.28   4138602.86   0.00
356691.98   4139627.06   0.00
340422.56   4139602.04   0.00
352244.21   4133140.66   0.00
351910.34   4131439.56   0.00
350686.54   4137390.67   0.00
356091.37   4121111.48   0.00
356002.87   4135513.78   0.00
348291.45   4138431.35   0.00
341380.84   4130066.84   0.00
344483.35   4134556.11   0.00
346127.69   4134778.89   0.00
338531.63   4132745.75   0.00
355908.26   4136336.56   0.00
349326.64   4129463.79   0.00
351924.99   4129343.55   0.00
348422.07   4133962.22   0.00
344673.79   4137557.91   0.00
348809.66   4124466.08   0.00
357889.52   4124551.53   0.00
345446.52   4129082.92   0.00
338312.51   4126906.95   0.00
348167.55   4129565.11   0.00
356906.83   4133074.74   0.00
357608.14   4136049.68   0.00
357138.16   4121021.76   0.00
344754.36   4130896.94   0.00
355957.09   4137800.23   0.00
344758.02   4129759.82   0.00
353096.29   4134139.84   0.00
345626.58   4138000.43   0.00
354317.03   4137223.43   0.00
342425.79   4130583.82   0.00
344222.11   4134736.78   0.00
357616.69   4133578.91   0.00
354266.37   4133339.03   0.00
338142.83   4135377.06   0.00
341587.76   4124671.77   0.00
349913.21   4125768.61   0.00
344284.37   4122031.31   0.00
340274.85   4130997.04   0.00
348759.61   4120827.05   0.00
349139.26   4122904.75   0.00
354761.38   4125962.71   0.00
339347.09   4130320.14   0.00
353748.77   4139246.19   0.00
346930.33   4130784.02   0.00
346194.22   4129967.96   0.00
341873.41   4130757.77   0.00
353465.56   4121773.74   0.00
340011.78   4132433.24   0.00
349894.89   4138941.62   0.00
356685.87   4135267.80   0.00
350673.12   4125202.19   0.00
342777.37   4130373.24   0.00
341189.18   4138228.71   0.00
353759.76   4135875.73   0.00
343438.40   4132905.67   0.00
352368.72   4131385.24   0.00
345125.46   4136519.67   0.00
355545.70   4139685.66   0.00
347088.41   4128984.65   0.00
346250.37   4133777.28   0.00
354671.04   4131235.08   0.00
340792.44   4137398.60   0.00
348660.12   4134905.24   0.00
352289.99   4137147.13   0.00
341420.51   4136421.40   0.00
340882.17   4134327.83   0.00
353854.98   4128638.57   0.00
351337.20   4134651.33   0.00
338797.14   4133136.39   0.00
348652.18   4123913.08   0.00
346492.69   4126304.51   0.00
352300.36   4127768.79   0.00
357756.46   4122345.04   0.00
339724.30   4123738.52   0.00
340464.06   4126310.01   0.00
339723.69   4123565.78   0.00
354986.60   4120307.02   0.00
346337.66   4134046.45   0.00
344184.27   4135990.48   0.00
353869.62   4134463.94   0.00
353615.10   4136467.79   0.00
343669.12   4138752.40   0.00
357544.05   4120747.70   0.00
343290.69   4120503.56   0.00
356411.21   4133849.30   0.00
348668.66   4128962.07   0.00
341363.75   4135697.50   0.00
349914.43   4134111.15   0.00
351487.35   4131941.28   0.00
351382.98   4128989.53   0.00
339350.14   4139802.24   0.00
346614.15   4127362.29   0.00
350504.04   4132090.82   0.00
338785.55   4124865.87   0.00
352544.51   4132515.03   0.00
347294.72   4121751.76   0.00
339372.11   4125394.45   0.00
351104.65   4135362.41   0.00
346276.01   4132922.76   0.00
349465.19   4120453.51   0.00
341455.92   4123086.64   0.00
350649.31   4125500.05   0.00
349620.23   4121381.88   0.00
349318.09   4123092.75   0.00
353276.35   4129433.27   0.00
343141.15   4122570.88   0.00
347344.77   4123662.83   0.00
349308.94   4123003.63   0.00
352714.19   4137119.05   0.00
351540.45   4134648.27   0.00
344369.21   4137589.65   0.00
338234.38   4127004.00   0.00
339713.31   4125139.32   0.00
342372.69   4131604.97   0.00
342713.28   4122177.80   0.00
343808.89   4137652.52   0.00
349484.73   4139194.31   0.00
344560.87   4128630.02   0.00
350952.67   4129280.68   0.00
357742.42   4138019.96   0.00
338206.31   4134572.59   0.00
340747.89   4132242.19   0.00
346171.03   4137723.93   0.00
353320.90   4138952.60   0.00
341230.69   4121547.29   0.00
351130.89   4128807.03   0.00
348414.14   4129949.64   0.00
355483.44   4128838.16   0.00
343784.48   4133267.01   0.00
349785.03   4135551.01   0.00
347641.41   4131156.96   0.00
343397.50   4125872.37   0.00
344173.28   4136140.63   0.00
353493.64   4134078.80   0.00
343179.60   4130941.50   0.00
345544.18   4132822.66   0.00
349485.34   4122734.46   0.00
343074.01   4126387.52   0.00
355678.76   4127436.75   0.00
347287.39   4134294.26   0.00
343792.41   4127160.25   0.00
357210.18   4133383.59   0.00
351559.37   4133954.89   0.00
350958.77   4136498.31   0.00
348855.43   4122964.57   0.00
338774.56   4135897.09   0.00
339970.89   4128124.64   0.00
348432.45   4129514.45   0.00
357324.93   4123521.23   0.00
353663.32   4138199.41   0.00
342243.90   4123537.71   0.00
346204.60   4132056.64   0.00
338446.79   4124920.80   0.00
342116.95   4134015.32   0.00
353840.33   4123882.56   0.00
342971.47   4138742.03   0.00
356264.72   4131363.87   0.00
342555.19   4135041.96   0.00
338808.74   4139591.05   0.00
339705.37   4129851.99   0.00
340321.24   4123045.75   0.00
347901.43   4121964.17   0.00
356739.59   4126974.09   0.00
342237.80   4123601.79   0.00
348864.59   4126555.38   0.00
354410.41   4137968.69   0.00
342211.55   4129866.63   0.00
356330.64   4130903.04   0.00
344548.05   4127757.81   0.00
342998.32   4124758.45   0.00
356754.84   4123764.76   0.00
355260.66   4132632.22   0.00
342635.15   4127190.16   0.00
353071.26   4121072.42   0.00
353293.44   4122468.34   0.00
339892.76   4139393.29   0.00
351704.03   4137950.38   0.00
348849.94   4123698.84   0.00
353106.66   4127221.29   0.00
351263.95   4133784.60   0.00
346845.48   4126087.83   0.00
338201.42   4130989.72   0.00
355276.53   4138352.00   0.00
355653.13   4135167.70   0.00
355372.97   4133495.28   0.00
343966.37   4128877.22   0.00
338645.77   4129412.52   0.00
342167.00   4126926.48   0.00
355020.17   4123296.00   0.00
347785.45   4139391.46   0.00
356267.77   4123822.14   0.00
352814.91   4126237.98   0.00
344646.93   4127740.10   0.00
346429.82   4131672.72   0.00
342358.65   4134008.00   0.00
345085.79   4136337.78   0.00
347443.04   4138589.43   0.00
340627.03   4135489.97   0.00
351755.30   4123039.64   0.00
347028.60   4121279.95   0.00
346628.19   4120009.16   0.00
356392.28   4137254.55   0.00
351862.73   4128778.95   0.00
344829.43   4123211.77   0.00
353657.22   4123964.96   0.00
338851.47   4138536.94   0.00
347111.00   4130513.63   0.00
342889.68   4122132.02   0.00
348923.18   4128104.50   0.00
338575.58   4137081.21   0.00
355907.65   4138100.53   0.00
356404.49   4138159.12   0.00
354960.36   4136152.84   0.00
350403.33   4130321.97   0.00
340089.30   4123604.85   0.00
356439.28   4136297.49   0.00
342147.47   4120802.03   0.00
344772.67   4121399.58   0.00
346877.83   4135444.81   0.00
347510.18   4133700.98   0.00
346910.79   4129103.67   0.00
351548.39   4127674.79   0.00
343328.53   4135027.31   0.00
357661.85   4129442.43   0.00
342425.79   4130356.76   0.00
356347.12   4131745.96   0.00
343288.86   4135889.77   0.00
341043.31   4136774.80   0.00
341823.36   4126498.61   0.00
349370.59   4134963.84   0.00
346847.93   4125343.79   0.00
352990.08   4137899.11   0.00
353889.77   4124998.32   0.00
346730.74   4133445.84   0.00
352290.60   4128612.93   0.00
357597.16   4121229.90   0.00
351270.67   4134244.21   0.00
344277.66   4136595.36   0.00
340550.74   4135472.88   0.00
347800.10   4121161.53   0.00
351177.28   4121434.98   0.00
343928.53   4128113.65   0.00
352164.25   4129393.60   0.00
357955.44   4120332.65   0.00
348583.82   4132972.81   0.00
352495.07   4129516.89   0.00
356723.11   4139180.88   0.00
348913.42   4134391.31   0.00
341936.28   4137350.38   0.00
353013.28   4126151.92   0.00
354824.85   4133113.19   0.00
345601.55   4139261.45   0.00
351351.24   4130543.53   0.00
348569.17   4135713.37   0.00
352532.30   4135587.02   0.00
347098.18   4120909.45   0.00
349321.76   4123903.32   0.00
338629.29   4139255.35   0.00
348319.53   4126253.85   0.00
349213.11   4127608.26   0.00
343918.76   4134543.90   0.00
347867.24   4134709.31   0.00
352530.47   4121662.04   0.00
339565.60   4124704.12   0.00
354496.48   4138232.98   0.00
347491.87   4132902.62   0.00
339328.17   4139399.40   0.00
345162.69   4131881.47   0.00
339890.93   4124784.69   0.00
349075.78   4136069.22   0.00
351152.26   4124729.15   0.00
352475.54   4122927.34   0.00
339130.41   4135950.19   0.00
350884.91   4138866.54   0.00
355665.94   4139736.32   0.00
340017.88   4128000.73   0.00
344630.45   4125805.84   0.00
356702.96   4131894.28   0.00
355214.27   4134962.00   0.00
343428.63   4138394.73   0.00
347902.65   4123646.35   0.00
347163.49   4127705.92   0.00
348776.09   4123550.52   0.00
353043.18   4133802.30   0.00
357755.85   4139374.37   0.00
343575.73   4129327.07   0.00
346415.78   4137885.68   0.00
343975.52   4132084.72   0.00
350998.44   4131388.90   0.00
344253.24   4121268.96   0.00
356239.08   4128731.96   0.00
338695.21   4121534.47   0.00
355644.58   4136980.50   0.00
353342.88   4123047.58   0.00
343840.63   4126877.04   0.00
342108.40   4135642.57   0.00
346612.93   4125218.67   0.00
342150.52   4125195.47   0.00
344265.45   4127270.73   0.00
349130.10   4130361.03   0.00
353933.10   4132344.13   0.00
342972.69   4127777.34   0.00
346453.63   4135665.76   0.00
344767.17   4123874.02   0.00
343446.33   4139657.58   0.00
355421.19   4121409.96   0.00
350200.08   4137758.72   0.00
356695.64   4138859.22   0.00
350013.31   4133910.95   0.00
345253.64   4130774.25   0.00
355603.69   4130831.02   0.00
340335.89   4127253.03   0.00
343210.12   4130199.90   0.00
355700.74   4120629.90   0.00
345020.48   4137889.34   0.00
356436.84   4137520.07   0.00
345537.46   4137352.21   0.00
351294.47   4124335.46   0.00
357520.25   4124304.94   0.00
341145.24   4124414.20   0.00
343120.40   4125819.27   0.00
354196.17   4134860.07   0.00
355836.24   4136957.30   0.00
348592.97   4121248.21   0.00
348913.42   4138067.57   0.00
353024.87   4138300.12   0.00
345818.84   4125871.15   0.00
345968.99   4134658.04   0.00
338402.23   4121465.50   0.00
344184.88   4129894.10   0.00
348389.72   4128359.63   0.00
341099.46   4121864.68   0.00
357808.95   4123680.53   0.00
345694.33   4132541.89   0.00
343995.06   4135664.54   0.00
342527.73   4130447.71   0.00
344789.76   4130564.29   0.00
343514.08   4137815.49   0.00
349557.36   4122094.79   0.00
352087.95   4120601.83   0.00
341646.96   4126544.39   0.00
350373.42   4129477.22   0.00
347929.50   4136671.04   0.00
349987.67   4129911.80   0.00
341023.16   4137517.62   0.00
357101.54   4129496.14   0.00
349847.29   4137262.49   0.00
352383.37   4120607.93   0.00
344111.03   4136236.46   0.00
356451.49   4126560.26   0.00
348383.62   4127228.61   0.00
341458.97   4129342.33   0.00
351351.24   4130204.17   0.00
339433.76   4127097.38   0.00
345900.02   4134562.82   0.00
348005.80   4139445.17   0.00
345640.61   4132062.14   0.00
344139.71   4128784.45   0.00
353502.79   4133527.63   0.00
346498.79   4135696.28   0.00
348030.21   4132480.85   0.00
357071.02   4136569.72   0.00
342991.00   4128799.71   0.00
342673.60   4121587.57   0.00
345933.59   4135552.23   0.00
346968.17   4121181.68   0.00
351315.23   4122108.22   0.00
353608.39   4139092.38   0.00
353825.07   4136678.98   0.00
351140.66   4120151.37   0.00
357526.35   4121377.61   0.00
340296.82   4130926.24   0.00
346445.69   4122964.57   0.00
354289.56   4121323.89   0.00
352231.39   4132364.88   0.00
352733.73   4125315.71   0.00
344506.55   4136107.06   0.00
339840.88   4128873.56   0.00
339544.85   4132802.51   0.00
347484.54   4123263.65   0.00
352890.59   4137784.36   0.00
353773.80   4131821.04   0.00
351544.72   4129039.58   0.00
357768.67   4128315.07   0.00
351355.51   4137550.58   0.00
340942.59   4135051.12   0.00
355220.98   4135181.13   0.00
356037.05   4138820.15   0.00
357739.37   4123222.14   0.00
353913.57   4132823.27   0.00
351932.31   4134729.45   0.00
349049.53   4122702.11   0.00
343659.96   4133771.78   0.00
354284.68   4124791.41   0.00
349358.38   4124723.04   0.00
345452.62   4134725.18   0.00
342721.21   4134716.03   0.00
346520.77   4134518.27   0.00
345952.51   4122381.05   0.00
355860.04   4136254.16   0.00
351214.51   4136008.79   0.00
344276.44   4130490.43   0.00
347895.32   4134239.94   0.00
345425.15   4137525.56   0.00
341322.86   4132429.58   0.00
349227.76   4129634.69   0.00
338547.50   4127794.43   0.00
338926.54   4122410.35   0.00
346823.51   4126476.03   0.00
342397.72   4123332.62   0.00
340403.64   4125642.26   0.00
338341.81   4135682.24   0.00
341289.28   4133754.08   0.00
347987.49   4125938.29   0.00
349543.32   4122119.82   0.00
352925.38   4132777.49   0.00
348797.45   4130866.42   0.00
349700.19   4125791.80   0.00
342586.32   4122445.14   0.00
341786.74   4132067.63   0.00
347123.81   4125805.84   0.00
339572.92   4138735.92   0.00
356146.31   4124358.65   0.00
348972.62   4129621.88   0.00
343454.88   4130846.28   0.00
339303.14   4124130.38   0.00
338780.05   4122263.25   0.00
351039.34   4136472.06   0.00
342585.71   4137930.85   0.00
354077.76   4123371.07   0.00
355446.82   4133865.17   0.00
357134.50   4138378.25   0.00
347623.71   4136562.40   0.00
338898.46   4120900.91   0.00
344454.66   4129313.64   0.00
341573.11   4138096.26   0.00
353193.33   4134197.21   0.00
357415.27   4127729.12   0.00
346918.73   4122843.71   0.00
348918.30   4120141.61   0.00
351138.22   4139133.88   0.00
353247.66   4127444.07   0.00
348712.00   4126914.88   0.00
351557.54   4138057.19   0.00
348722.98   4125902.28   0.00
353819.57   4124731.59   0.00
354918.24   4128852.81   0.00
339780.45   4124174.32   0.00
339339.76   4123158.67   0.00
346681.91   4136390.27   0.00
356786.58   4129987.49   0.00
344358.23   4121884.21   0.00
345708.37   4124071.17   0.00
348345.16   4124842.07   0.00
351183.39   4127298.81   0.00
351620.41   4120400.40   0.00
355580.49   4139213.23   0.00
345603.38   4134157.54   0.00
352546.34   4137552.42   0.00
351034.46   4132023.68   0.00
349941.28   4131952.88   0.00
349366.31   4128561.05   0.00
357337.14   4123942.38   0.00
355283.24   4131909.54   0.00
343716.12   4136346.32   0.00
340984.10   4133454.39   0.00
340992.65   4125232.70   0.00
352842.98   4120332.65   0.00
338970.49   4137524.95   0.00
351078.40   4138928.19   0.00
347382.61   4127395.25   0.00
353060.27   4127454.45   0.00
350614.52   4134586.63   0.00
350867.21   4125778.37   0.00
350758.57   4137753.84   0.00
343732.60   4120584.73   0.00
344604.21   4125988.34   0.00
355996.15   4134022.64   0.00
350208.01   4121620.53   0.00
341186.13   4133951.84   0.00
348648.52   4137437.06   0.00
342864.65   4133915.83   0.00
356610.19   4121441.08   0.00
352851.53   4120965.61   0.00
355407.15   4132275.77   0.00
357456.16   4139464.09   0.00
352083.68   4138432.57   0.00
352343.70   4128983.43   0.00
338198.98   4124378.80   0.00
356661.46   4124441.05   0.00
341945.43   4136723.53   0.00
347040.19   4136576.43   0.00
339201.82   4133541.67   0.00
342112.67   4120907.62   0.00
339161.53   4129997.25   0.00
338158.09   4133294.47   0.00
350156.74   4123369.24   0.00
346509.17   4120219.73   0.00
341298.44   4130629.60   0.00
353335.55   4121931.82   0.00
345569.20   4121669.97   0.00
352443.80   4136552.02   0.00
339978.21   4121331.83   0.00
351702.81   4123293.56   0.00
348417.19   4123342.39   0.00
343732.60   4132905.67   0.00
342832.30   4129290.44   0.00
341468.73   4123460.19   0.00
348348.22   4135770.13   0.00
349244.24   4129631.03   0.00
347952.70   4122806.48   0.00
349993.77   4123554.80   0.00
352386.43   4126707.36   0.00
339225.62   4135439.31   0.00
350845.24   4130439.16   0.00
346368.79   4132005.98   0.00
348133.98   4134676.96   0.00
354132.08   4120919.22   0.00
343885.19   4122642.29   0.00
356494.22   4139315.78   0.00
339475.88   4121851.86   0.00
345953.12   4134553.67   0.00
348267.04   4135909.30   0.00
350657.25   4135324.56   0.00
354782.13   4129454.63   0.00
352044.01   4121231.73   0.00
338460.22   4139410.99   0.00
343611.13   4128977.32   0.00
347607.84   4135640.13   0.00
341449.81   4123269.14   0.00
339160.92   4124136.48   0.00
347152.50   4130587.48   0.00
349902.83   4135891.60   0.00
353737.78   4123920.41   0.00
354745.51   4134536.58   0.00
355199.01   4136605.12   0.00
357710.07   4125909.60   0.00
350320.93   4133395.79   0.00
351223.67   4122658.16   0.00
341367.41   4136880.40   0.00
349367.53   4127003.39   0.00
338289.93   4137376.63   0.00
350690.21   4124793.85   0.00
349055.02   4124428.85   0.00
356217.72   4133979.31   0.00
346741.11   4128031.25   0.00
338281.99   4120613.42   0.00
354011.84   4127701.04   0.00
345802.97   4125533.01   0.00
355600.63   4137531.05   0.00
341627.43   4134811.85   0.00
339423.38   4125342.57   0.00
357575.79   4137141.03   0.00
356956.88   4134064.76   0.00
342799.34   4121242.71   0.00
343487.84   4123463.85   0.00
351094.88   4136448.87   0.00
348886.56   4120354.01   0.00
342771.87   4129566.94   0.00
339493.58   4135403.91   0.00
346735.01   4121163.98   0.00
341783.07   4134672.08   0.00
338369.27   4134387.65   0.00
348396.44   4123995.48   0.00
338885.65   4139446.39   0.00
357186.99   4134354.69   0.00
351722.95   4126891.08   0.00
343899.23   4126333.81   0.00
341656.12   4132796.41   0.00
339107.82   4121818.90   0.00
352219.79   4128990.75   0.00
350031.01   4121037.63   0.00
347077.43   4121447.80   0.00
357860.84   4133080.23   0.00
350960.60   4129964.90   0.00
351221.23   4138019.35   0.00
355806.33   4132259.29   0.00
346387.10   4128761.86   0.00
347709.77   4125598.32   0.00
354882.23   4130746.18   0.00
340327.95   4129101.23   0.00
349087.37   4127618.03   0.00
350349.62   4139822.99   0.00
346483.54   4131009.86   0.00
340659.99   4125752.13   0.00
343147.25   4122543.41   0.00
346832.67   4128856.47   0.00
357134.50   4126189.15   0.00
352554.89   4121282.39   0.00
352366.28   4139094.21   0.00
349636.10   4127848.14   0.00
343656.30   4139019.14   0.00
348201.73   4137951.60   0.00
353486.31   4136498.31   0.00
352713.58   4120013.43   0.00
341167.82   4129851.37   0.00
349432.23   4121592.46   0.00
355017.73   4131174.05   0.00
340949.31   4128279.06   0.00
348156.56   4121425.21   0.00
353421.00   4124509.41   0.00
348571.00   4122746.67   0.00
352111.76   4129419.84   0.00
344059.76   4126129.95   0.00
350891.63   4130860.32   0.00
352681.84   4122561.72   0.00
351303.02   4130702.23   0.00
339343.42   4135771.36   0.00
356817.10   4124554.58   0.00
349140.48   4124701.07   0.00
357917.60   4129025.54   0.00
338079.96   4133836.48   0.00
353623.65   4139640.49   0.00
351819.39   4139500.72   0.00
345090.67   4132558.37   0.00
353025.48   4130262.15   0.00
346895.54   4133194.37   0.00
348002.14   4129562.06   0.00
351655.20   4124883.57   0.00
353196.39   4138696.86   0.00
353576.65   4120713.52   0.00
352210.64   4128272.35   0.00
346590.96   4131637.93   0.00
343951.72   4136268.81   0.00
342671.77   4134008.61   0.00
352534.75   4120817.90   0.00
345981.20   4129649.34   0.00
339568.65   4125849.79   0.00
348455.64   4121588.18   0.00
349457.26   4127699.82   0.00
342464.25   4138583.33   0.00
348320.75   4120824.61   0.00
356168.28   4131557.36   0.00
347186.68   4130748.62   0.00
347186.68   4135078.59   0.00
350056.03   4132351.45   0.00
340223.58   4137000.03   0.00
357481.19   4121641.90   0.00
344255.07   4129389.32   0.00
346274.79   4139129.61   0.00
354913.36   4123875.24   0.00
355977.84   4132920.32   0.00
357692.98   4124527.73   0.00
342709.01   4139667.35   0.00
357603.87   4121406.90   0.00
351022.86   4131499.37   0.00
350889.19   4137902.16   0.00
344400.34   4127044.89   0.00
344445.51   4134974.82   0.00
344997.28   4134689.78   0.00
338554.83   4125456.71   0.00
343276.65   4126180.61   0.00
338573.14   4121499.68   0.00
348145.57   4128709.98   0.00
351176.06   4128317.51   0.00
338230.72   4133597.22   0.00
350810.45   4127343.36   0.00
344905.12   4129703.05   0.00
351962.83   4121926.33   0.00
347701.22   4139687.49   0.00
352870.45   4128691.67   0.00
352731.89   4127251.20   0.00
346307.14   4127686.39   0.00
354744.90   4133477.58   0.00
343061.19   4134447.46   0.00
353431.38   4130394.60   0.00
343734.43   4127099.22   0.00
344620.69   4129897.15   0.00
344488.85   4131622.67   0.00
356984.34   4136141.24   0.00
352357.74   4138408.76   0.00
354865.14   4139540.39   0.00
355759.33   4133227.33   0.00
357876.09   4120487.69   0.00
345826.17   4135738.40   0.00
357869.99   4120933.87   0.00
354182.13   4128660.54   0.00
343924.86   4131934.57   0.00
342784.69   4130735.19   0.00
355960.75   4135303.81   0.00
351473.31   4136601.46   0.00
357610.58   4127496.57   0.00
338823.39   4136709.49   0.00
348976.29   4123836.79   0.00
341959.47   4120399.18   0.00
349898.56   4131225.93   0.00
350930.08   4135271.46   0.00
354345.71   4127450.79   0.00
343280.31   4125964.54   0.00
346574.48   4135222.02   0.00
354445.81   4125478.68   0.00
339665.09   4129057.89   0.00
349590.32   4122158.88   0.00
347068.27   4123150.12   0.00
352515.82   4135471.66   0.00
347779.35   4138329.42   0.00
357265.11   4123687.86   0.00
355781.30   4136255.38   0.00
338044.56   4136615.50   0.00
354356.70   4138962.98   0.00
343100.25   4136487.93   0.00
345917.72   4121879.33   0.00
348148.63   4120142.22   0.00
357967.04   4138448.44   0.00
355019.56   4125619.07   0.00
355811.21   4124475.84   0.00
351106.48   4136290.17   0.00
342663.23   4120332.04   0.00
355272.87   4125657.52   0.00
357752.19   4139126.56   0.00
345817.01   4135942.26   0.00
353057.83   4138984.34   0.00
356143.86   4133582.57   0.00
339315.96   4127553.94   0.00
353748.16   4134772.79   0.00
341897.82   4136861.48   0.00
348149.24   4124168.83   0.00
357195.53   4136641.74   0.00
343392.62   4139881.59   0.00
350147.59   4124275.03   0.00
340746.06   4127879.27   0.00
343519.58   4139447.00   0.00
347220.25   4138937.96   0.00
339563.77   4121657.16   0.00
355530.44   4131249.73   0.00
344692.10   4138715.78   0.00
351130.28   4131821.04   0.00
357777.21   4124324.47   0.00
351942.69   4139786.37   0.00
352713.58   4132901.39   0.00
356406.32   4124759.67   0.00
355863.70   4129743.95   0.00
345472.15   4123351.54   0.00
349008.64   4124677.27   0.00
354167.49   4126974.09   0.00
338430.92   4127299.42   0.00
338356.46   4124058.35   0.00
340759.48   4131954.10   0.00
352322.95   4129814.75   0.00
346192.39   4130556.96   0.00
342789.57   4126656.09   0.00
349730.09   4121394.70   0.00
355023.83   4128405.41   0.00
351043.00   4132031.01   0.00
356620.56   4131425.52   0.00
353593.74   4124430.68   0.00
354618.55   4125780.82   0.00
343641.65   4120447.40   0.00
351556.93   4129567.55   0.00
339762.14   4135776.85   0.00
356102.97   4139531.24   0.00
353488.14   4120513.93   0.00
353872.07   4121095.00   0.00
351716.85   4134446.24   0.00
354075.32   4130937.22   0.00
341498.64   4135181.13   0.00
357603.87   4135220.80   0.00
347831.23   4127268.29   0.00
342188.97   4136618.55   0.00
345087.62   4130409.25   0.00
350259.29   4133251.14   0.00
352703.82   4134902.80   0.00
355108.07   4122664.88   0.00
355744.68   4122435.38   0.00
351018.59   4133974.43   0.00
340983.49   4120354.63   0.00
342953.15   4121286.05   0.00
349110.57   4127538.07   0.00
341436.38   4121552.78   0.00
353699.33   4139993.29   0.00
338263.07   4129946.59   0.00
347557.79   4134304.03   0.00
348647.91   4135914.18   0.00
347086.58   4137061.68   0.00
355444.99   4133006.99   0.00
355267.98   4138389.84   0.00
341067.11   4125637.99   0.00
353917.23   4137698.90   0.00
342723.04   4125866.27   0.00
345810.30   4139793.08   0.00
356596.15   4123352.76   0.00
357326.76   4129451.58   0.00
346598.90   4121601.61   0.00
342218.27   4122614.22   0.00
343321.82   4123620.11   0.00
357142.43   4122290.72   0.00
348799.28   4120109.26   0.00
349570.18   4137324.75   0.00
352724.57   4123329.57   0.00
348711.39   4132128.06   0.00
355732.47   4139745.48   0.00
340064.27   4125528.12   0.00
345378.15   4124588.76   0.00
354229.74   4126829.43   0.00
340437.82   4131463.97   0.00
350601.09   4127232.89   0.00
349153.29   4120111.09   0.00
346568.99   4134732.51   0.00
357044.77   4135462.51   0.00
352855.80   4130610.68   0.00
349922.36   4121110.26   0.00
345605.21   4135662.71   0.00
347718.31   4120318.00   0.00
355861.26   4124267.10   0.00
354760.77   4127688.83   0.00
347046.91   4134445.63   0.00
342118.78   4124630.27   0.00
341084.20   4132005.98   0.00
347649.34   4121728.57   0.00
343763.73   4136928.01   0.00
349351.66   4121162.14   0.00
350004.76   4130091.86   0.00
357680.78   4122281.56   0.00
339613.82   4128487.20   0.00
342420.30   4123477.89   0.00
344190.37   4127020.48   0.00
339759.09   4123462.02   0.00
355772.76   4135052.34   0.00
355182.53   4135088.35   0.00
357880.98   4125782.65   0.00
347807.43   4134835.66   0.00
349559.19   4126615.80   0.00
351798.03   4121085.24   0.00
343058.14   4128627.58   0.00
340463.45   4124307.99   0.00
345766.96   4123252.05   0.00
348686.97   4122289.50   0.00
347033.48   4124331.19   0.00
339290.93   4123521.84   0.00
340490.92   4123630.48   0.00
348981.17   4131884.52   0.00
342517.96   4137962.58   0.00
339478.32   4135739.62   0.00
357454.94   4136033.20   0.00
349476.18   4134561.60   0.00
350203.74   4123143.41   0.00
353041.96   4126239.20   0.00
356839.08   4131867.43   0.00
340085.02   4128158.21   0.00
353843.99   4136824.24   0.00
344529.13   4135204.32   0.00
356611.41   4121687.06   0.00
355793.51   4127800.53   0.00
347826.35   4136539.20   0.00
339225.01   4133113.19   0.00
346352.31   4133703.42   0.00
341106.78   4132541.89   0.00
357256.57   4120178.23   0.00
343849.79   4138629.72   0.00
353585.19   4134799.65   0.00
347012.12   4134505.45   0.00
350531.51   4128250.98   0.00
339765.19   4138995.33   0.00
342601.58   4134052.55   0.00
340425.00   4130521.56   0.00
344421.09   4128652.00   0.00
348679.65   4132917.26   0.00
345793.21   4128741.72   0.00
346142.95   4136274.91   0.00
341644.52   4123926.51   0.00
350845.85   4135963.01   0.00
347476.61   4132869.66   0.00
341302.10   4122935.88   0.00
340949.31   4121037.02   0.00
355769.10   4128446.91   0.00
340223.58   4128174.69   0.00
342326.30   4136310.31   0.00
339687.67   4123628.04   0.00
345405.62   4125822.32   0.00
353688.34   4137648.24   0.00
344383.25   4138474.07   0.00
348897.55   4126790.37   0.00
349872.31   4131573.23   0.00
355935.12   4121548.51   0.00
353336.16   4131915.04   0.00
340876.67   4134330.88   0.00
355643.36   4132604.14   0.00
347267.25   4135920.29   0.00
350197.03   4126176.34   0.00
349266.82   4138532.67   0.00
346255.87   4137129.43   0.00
346555.56   4133603.93   0.00
348079.04   4126993.62   0.00
341623.77   4122424.39   0.00
355513.96   4135066.38   0.00
350065.19   4127756.58   0.00
341653.07   4127936.64   0.00
344503.49   4124546.65   0.00
353190.89   4120922.88   0.00
342784.08   4137867.98   0.00
349095.92   4124551.53   0.00
341035.37   4126213.57   0.00
343231.48   4139193.70   0.00
342252.45   4138269.60   0.00
346545.79   4130998.87   0.00
341001.19   4121281.78   0.00
354456.80   4132240.97   0.00
354890.16   4129157.99   0.00
355057.41   4139196.75   0.00
343414.59   4128415.17   0.00
343766.78   4130696.13   0.00
344822.11   4130107.12   0.00
340051.45   4120458.39   0.00
351597.22   4125850.40   0.00
351842.59   4126343.58   0.00
355212.44   4136082.03   0.00
343269.94   4129637.75   0.00
340758.26   4128661.76   0.00
351349.41   4127512.44   0.00
342085.21   4135958.13   0.00
347229.41   4131763.66   0.00
338073.24   4128528.70   0.00
347642.02   4136970.12   0.00
340660.60   4133534.35   0.00
352172.19   4131186.25   0.00
355260.05   4135999.63   0.00
351966.49   4132306.89   0.00
344175.73   4131050.14   0.00
345520.98   4123212.99   0.00
353658.44   4125257.12   0.00
347160.44   4128834.50   0.00
355216.71   4135200.66   0.00
343833.31   4128253.43   0.00
341807.49   4121387.37   0.00
345861.57   4124969.63   0.00
349545.15   4125650.20   0.00
347251.99   4128456.68   0.00
345525.86   4130141.30   0.00
341207.50   4130129.09   0.00
352428.54   4126053.65   0.00
346458.51   4126853.24   0.00
350485.73   4130201.12   0.00
350038.94   4135118.26   0.00
347466.23   4137565.23   0.00
342129.15   4128996.86   0.00
357294.41   4127948.24   0.00
348602.74   4125022.13   0.00
357918.82   4134857.02   0.00
356884.24   4127101.66   0.00
349072.12   4134727.62   0.00
340757.04   4134597.00   0.00
340533.65   4124637.59   0.00
339743.22   4126687.22   0.00
351528.24   4126612.14   0.00
338672.63   4126158.02   0.00
351877.38   4126662.19   0.00
343078.89   4135715.81   0.00
345541.12   4126670.13   0.00
356036.44   4129975.28   0.00
347160.44   4137252.72   0.00
352068.42   4136234.02   0.00
352236.27   4129729.30   0.00
353753.04   4127157.81   0.00
351566.70   4135310.53   0.00
346645.89   4138513.14   0.00
350563.25   4129643.85   0.00
338150.76   4135051.12   0.00
344080.51   4130833.46   0.00
355959.53   4137692.19   0.00
347374.07   4129060.34   0.00
351684.50   4135120.09   0.00
353817.13   4135931.88   0.00
345318.95   4132914.21   0.00
340002.01   4131680.65   0.00
356135.93   4123346.66   0.00
348848.11   4138342.23   0.00
355655.57   4128970.61   0.00
351340.86   4137030.55   0.00
348318.31   4123117.77   0.00
357531.85   4137444.99   0.00
355467.57   4120440.08   0.00
357419.54   4137723.93   0.00
348281.69   4120613.42   0.00
342338.51   4122778.41   0.00
345278.66   4138330.03   0.00
347482.10   4139228.49   0.00
340011.78   4122702.72   0.00
346182.01   4135057.83   0.00
354590.47   4139215.67   0.00
356569.29   4122132.02   0.00
344638.39   4137329.02   0.00
351246.25   4129684.74   0.00
351333.54   4136881.62   0.00
350589.50   4126907.56   0.00
346131.96   4136402.48   0.00
350311.17   4122768.03   0.00
343821.71   4136463.52   0.00
343902.89   4121178.01   0.00
349513.41   4121193.27   0.00
350585.83   4139638.66   0.00
355206.95   4131087.37   0.00
349397.44   4129484.54   0.00
351552.05   4130220.65   0.00
350032.23   4125862.00   0.00
350428.36   4121010.77   0.00
341066.50   4125548.88   0.00
343971.25   4129639.58   0.00
346194.22   4120758.08   0.00
355669.61   4135262.92   0.00
349087.98   4127041.23   0.00
349152.68   4126137.88   0.00
357527.57   4133415.33   0.00
350308.73   4135786.00   0.00
347401.53   4132845.24   0.00
348335.40   4122321.85   0.00
357226.66   4121201.82   0.00
351373.82   4124074.22   0.00
353787.84   4122822.35   0.00
342323.86   4134611.65   0.00
339550.95   4130790.73   0.00
350494.28   4130317.70   0.00
342444.72   4120080.57   0.00
344686.61   4133625.29   0.00
338657.98   4121665.70   0.00
343355.39   4125038.61   0.00
349068.45   4135737.78   0.00
347462.57   4127074.80   0.00
339926.94   4132143.93   0.00
351650.32   4133237.10   0.00
348428.79   4136185.80   0.00
339362.35   4125157.02   0.00
343787.53   4127885.37   0.00
357534.29   4131026.34   0.00
344447.34   4132859.89   0.00
356474.07   4128438.98   0.00
342049.20   4132915.43   0.00
350574.85   4124776.76   0.00
352780.11   4134502.40   0.00
345460.55   4138254.34   0.00
346730.12   4123134.86   0.00
347209.27   4132756.74   0.00
355887.51   4121926.33   0.00
339269.57   4129590.14   0.00
351382.37   4122338.33   0.00
342696.80   4129270.91   0.00
350621.23   4125287.03   0.00
345333.60   4126479.69   0.00
344923.43   4120728.17   0.00
355567.67   4131302.84   0.00
348295.72   4123839.84   0.00
346271.74   4139891.96   0.00
357961.55   4135932.49   0.00
344579.79   4127655.26   0.00
347270.91   4128211.92   0.00
353095.07   4128122.20   0.00
341624.38   4136517.84   0.00
338173.35   4130589.31   0.00
338025.64   4125164.34   0.00
350908.11   4139684.44   0.00
338890.53   4128007.45   0.00
356420.97   4129966.73   0.00
340741.78   4124860.99   0.00
357113.74   4138698.08   0.00
348412.31   4121395.31   0.00
345478.87   4129890.44   0.00
355376.63   4130630.82   0.00
352114.20   4132782.98   0.00
340846.16   4124162.11   0.00
344546.83   4127844.48   0.00
344243.48   4131234.47   0.00
342516.74   4123448.59   0.00
347683.52   4133791.92   0.00
345315.90   4136334.73   0.00
347090.85   4135632.19   0.00
356834.80   4138982.51   0.00
342573.50   4133785.21   0.00
343921.20   4127028.41   0.00
348679.04   4130245.06   0.00
353690.79   4129843.44   0.00
355156.90   4132176.89   0.00
345398.91   4137399.21   0.00
338858.18   4138726.16   0.00
342520.40   4126551.71   0.00
357389.02   4122551.96   0.00
340636.80   4139861.45   0.00
345147.43   4124219.49   0.00
356777.43   4120078.13   0.00
342371.47   4127559.43   0.00
355827.69   4133415.33   0.00
357813.23   4134134.34   0.00
339632.13   4124736.47   0.00
355678.76   4124929.35   0.00
354422.01   4137786.19   0.00
347444.87   4127400.13   0.00
342179.20   4123574.33   0.00
339185.95   4135988.04   0.00
351581.96   4130063.78   0.00
355035.43   4124242.68   0.00
354136.97   4136260.87   0.00
347399.09   4136672.87   0.00
341135.47   4123847.16   0.00
354559.34   4138442.34   0.00
347054.23   4129480.27   0.00
356280.59   4131048.92   0.00
355026.89   4130879.24   0.00
348049.75   4132101.81   0.00
350009.64   4129822.69   0.00
344577.35   4127325.05   0.00
355271.03   4125191.81   0.00
353176.85   4132914.82   0.00
357819.33   4139172.34   0.00
347653.00   4136368.91   0.00
338407.73   4129745.78   0.00
343326.09   4133925.60   0.00
351733.94   4132599.26   0.00
343810.72   4132720.73   0.00
352454.18   4125568.41   0.00
340177.19   4135801.26   0.00
352648.27   4138750.57   0.00
353124.97   4138112.74   0.00
346355.36   4123399.15   0.00
338781.27   4131591.54   0.00
346799.71   4122741.17   0.00
348767.54   4127480.70   0.00
351942.69   4137826.47   0.00
345137.67   4133998.84   0.00
343974.30   4131543.93   0.00
340835.78   4137484.05   0.00
338381.48   4123928.95   0.00
346275.40   4125141.76   0.00
348206.61   4121879.33   0.00
352684.29   4137517.01   0.00
339127.96   4136417.13   0.00
352828.94   4128819.85   0.00
340986.54   4130607.62   0.00
349747.18   4123227.03   0.00
351381.15   4131273.54   0.00
354115.60   4125282.14   0.00
356960.54   4127618.64   0.00
340869.96   4132529.68   0.00
348035.10   4129893.49   0.00
345715.69   4128490.25   0.00
352134.34   4131222.88   0.00
352138.62   4124123.66   0.00
342132.82   4125724.66   0.00
349551.87   4125884.58   0.00
344575.52   4126041.44   0.00
353203.71   4138508.26   0.00
343819.88   4133409.83   0.00
346462.17   4120649.43   0.00
347621.27   4123396.71   0.00
356112.13   4121495.41   0.00
349796.62   4120424.82   0.00
341281.96   4136481.83   0.00
355575.00   4124205.45   0.00
346633.08   4130231.03   0.00
345271.95   4121221.35   0.00
340423.17   4124851.22   0.00
341912.47   4124365.37   0.00
348088.81   4121702.93   0.00
338416.27   4133868.22   0.00
341949.10   4134772.18   0.00
349987.06   4122647.18   0.00
357678.95   4123765.37   0.00
347314.86   4139187.60   0.00
338152.59   4125063.63   0.00
356229.32   4131088.60   0.00
355310.71   4128645.89   0.00
339418.50   4122400.59   0.00
350639.55   4139119.24   0.00
345850.58   4127878.05   0.00
344928.31   4128968.17   0.00
343502.49   4137266.15   0.00
357898.68   4122168.03   0.00
341048.80   4132753.69   0.00
348339.67   4136262.70   0.00
354113.16   4132720.11   0.00
355386.39   4121047.40   0.00
341710.44   4124886.62   0.00
351543.50   4121984.92   0.00
348524.00   4122017.27   0.00
348102.24   4126461.38   0.00
338610.37   4123275.86   0.00
343558.64   4121030.30   0.00
356190.86   4134374.22   0.00
355667.78   4137750.18   0.00
339120.64   4129637.75   0.00
347753.11   4137750.79   0.00
340699.67   4129104.89   0.00
349903.44   4130153.51   0.00
345408.06   4133795.59   0.00
345670.52   4134466.99   0.00
354226.69   4132264.78   0.00
344906.95   4124579.61   0.00
345141.94   4121572.31   0.00
353358.13   4122487.87   0.00
344483.96   4135791.50   0.00
339634.57   4139868.77   0.00
354694.85   4125179.60   0.00
350197.64   4135626.70   0.00
354178.47   4139143.65   0.00
352973.60   4127555.77   0.00
354843.78   4136109.50   0.00
340229.07   4126211.13   0.00
352962.61   4133442.18   0.00
351325.60   4129143.96   0.00
338979.03   4120522.48   0.00
345983.64   4123605.46   0.00
341886.84   4128113.04   0.00
348680.87   4135861.08   0.00
353802.48   4137142.86   0.00
354807.76   4135222.02   0.00
350355.11   4120025.03   0.00
339199.99   4130932.34   0.00
352531.08   4137644.58   0.00
357692.37   4130036.93   0.00
345575.30   4125130.16   0.00
342288.46   4134342.48   0.00
340602.01   4129544.36   0.00
340603.23   4124609.52   0.00
354514.79   4132607.81   0.00
340177.80   4130101.02   0.00
353875.73   4121592.46   0.00
348307.93   4131594.59   0.00
338349.74   4121500.90   0.00
348001.53   4136010.01   0.00
349336.41   4131661.73   0.00
340699.67   4130755.94   0.00
339424.60   4139860.84   0.00
356374.58   4135929.44   0.00
348297.56   4137140.42   0.00
341634.14   4122489.09   0.00
340699.06   4126383.86   0.00
346469.50   4134539.63   0.00
352104.43   4127819.45   0.00
340248.60   4123829.46   0.00
357704.58   4134555.50   0.00
357598.99   4134611.65   0.00
350337.41   4121287.27   0.00
344795.86   4126972.87   0.00
342994.66   4139288.92   0.00
347288.00   4136769.92   0.00
341514.51   4120817.29   0.00
348971.40   4120288.09   0.00
343102.69   4126064.64   0.00
343857.11   4121756.65   0.00
346295.54   4135760.98   0.00
350739.04   4131835.69   0.00
347991.15   4122575.76   0.00
351497.73   4135203.71   0.00
353182.96   4124434.34   0.00
343661.18   4135379.50   0.00
353005.34   4132864.16   0.00
347850.15   4134888.15   0.00
356728.60   4139514.15   0.00
340727.13   4138906.22   0.00
353326.40   4133960.39   0.00
354083.86   4120507.83   0.00
348232.86   4135923.95   0.00
350681.05   4135639.52   0.00
350926.42   4135029.15   0.00
357474.47   4125941.34   0.00
338951.57   4121226.84   0.00
346847.32   4137553.64   0.00
354019.78   4139005.71   0.00
346478.65   4134014.71   0.00
355796.56   4128516.50   0.00
348463.58   4131393.17   0.00
349015.96   4126737.88   0.00
338319.83   4133767.51   0.00
349538.44   4131805.78   0.00
354504.41   4137184.97   0.00
344974.70   4123627.43   0.00
339058.38   4120217.90   0.00
355512.13   4123918.58   0.00
350012.70   4129255.04   0.00
350555.93   4128769.80   0.00
356174.99   4136631.37   0.00
346818.63   4136882.84   0.00
344925.26   4139746.09   0.00
343476.24   4126594.44   0.00
343644.70   4139279.15   0.00
340027.04   4124815.21   0.00
345402.57   4124629.05   0.00
352460.89   4121005.89   0.00
339520.43   4124710.84   0.00
353381.33   4129318.52   0.00
357656.36   4132223.27   0.00
351694.27   4132025.51   0.00
356005.92   4139519.03   0.00
357497.05   4127365.95   0.00
344276.44   4134207.59   0.00
347778.13   4134929.04   0.00
342034.55   4132600.48   0.00
338571.92   4121698.05   0.00
353063.33   4139140.60   0.00
339179.24   4121890.93   0.00
338352.18   4129926.45   0.00
354083.86   4133708.30   0.00
338349.74   4128471.94   0.00
348187.69   4126122.62   0.00
345090.06   4131806.39   0.00
340995.70   4138835.41   0.00
354835.23   4135061.49   0.00
345365.95   4128514.05   0.00
341844.11   4132652.97   0.00
356458.82   4124453.87   0.00
343907.16   4124192.63   0.00
346503.68   4126772.67   0.00
340254.71   4123249.00   0.00
351014.31   4130268.26   0.00
352477.98   4137089.14   0.00
342070.56   4127068.09   0.00
349083.10   4135513.78   0.00
354299.33   4131194.80   0.00
344303.90   4136929.84   0.00
339170.69   4138167.06   0.00
351791.31   4129764.70   0.00
353247.05   4122762.54   0.00
343819.88   4137365.03   0.00
355993.71   4128078.86   0.00
356618.73   4124488.05   0.00
342792.02   4128996.86   0.00
352464.55   4133531.91   0.00
348768.76   4123193.46   0.00
339158.48   4128601.95   0.00
349071.50   4132811.67   0.00
357509.26   4135569.93   0.00
351217.57   4129923.40   0.00
357443.34   4136221.20   0.00
345130.95   4128902.25   0.00
353385.60   4124636.37   0.00
346507.95   4138842.74   0.00
339511.28   4123923.46   0.00
339123.69   4139133.88   0.00
355513.96   4131423.69   0.00
351707.69   4131330.30   0.00
343496.38   4130518.51   0.00
355018.34   4130431.84   0.00
346632.47   4137170.93   0.00
354734.52   4128706.93   0.00
350198.25   4139307.84   0.00
345796.26   4135174.41   0.00
355623.22   4137184.97   0.00
343811.94   4123879.51   0.00
348163.27   4122853.48   0.00
339162.14   4134081.24   0.00
348842.01   4126850.80   0.00
349424.30   4135479.60   0.00
351263.95   4130245.06   0.00
355741.02   4121605.27   0.00
353945.92   4130152.29   0.00
338762.35   4124503.31   0.00
348773.64   4136862.09   0.00
339781.67   4133823.05   0.00
356220.77   4130682.09   0.00
342687.03   4133455.00   0.00
347947.81   4136641.13   0.00
342365.37   4138825.65   0.00
347410.69   4125161.90   0.00
355172.77   4127984.86   0.00
349101.41   4136842.56   0.00
357102.15   4129607.23   0.00
347045.69   4139457.38   0.00
345266.46   4121030.30   0.00
353185.40   4135315.41   0.00
348336.62   4139459.82   0.00
356268.38   4127090.67   0.00
341538.93   4139459.21   0.00
341867.31   4120260.02   0.00
351854.79   4139859.61   0.00
344163.52   4130260.93   0.00
349037.93   4133204.14   0.00
350107.30   4132500.99   0.00
348079.65   4120859.40   0.00
346587.91   4123353.98   0.00
338740.38   4126911.83   0.00
351237.71   4130243.84   0.00
347781.18   4133981.75   0.00
357493.39   4138964.20   0.00
349509.75   4134075.75   0.00
354539.81   4136346.32   0.00
350276.38   4137604.30   0.00
352759.97   4136405.53   0.00
342540.54   4133682.06   0.00
355322.92   4128083.74   0.00
354131.47   4124853.05   0.00
346521.38   4132728.66   0.00
348322.58   4129346.60   0.00
357502.55   4129412.52   0.00
340366.41   4133997.01   0.00
339994.69   4136238.29   0.00
346084.35   4130958.59   0.00
348679.04   4125736.87   0.00
348160.22   4121330.00   0.00
342807.28   4122504.35   0.00
355752.01   4138819.54   0.00
347713.43   4121175.57   0.00
343048.37   4136570.33   0.00
346824.12   4132884.30   0.00
342398.94   4130282.91   0.00
344808.07   4138324.53   0.00
357632.56   4120744.04   0.00
352478.59   4135532.09   0.00
353203.10   4128897.98   0.00
354083.25   4120524.92   0.00
344777.55   4126581.62   0.00
347598.07   4128916.29   0.00
346895.54   4136047.85   0.00
338656.15   4136629.54   0.00
343319.99   4121403.85   0.00
338734.28   4127838.37   0.00
355716.61   4125089.27   0.00
348220.04   4128264.41   0.00
356267.77   4132516.25   0.00
354989.65   4131944.33   0.00
339867.12   4137997.38   0.00
349117.28   4139600.82   0.00
341503.52   4135095.07   0.00
344344.19   4136741.84   0.00
354464.74   4124500.87   0.00
346924.83   4129612.72   0.00
354989.65   4122583.70   0.00
342488.66   4127116.92   0.00
348991.55   4123727.53   0.00
341527.33   4126850.18   0.00
346470.11   4139579.45   0.00
354147.34   4133348.80   0.00
339252.48   4128341.32   0.00
354696.68   4126700.64   0.00
347673.15   4137223.43   0.00
346908.35   4129624.32   0.00
351826.72   4131185.64   0.00
350170.17   4131155.13   0.00
353015.72   4131094.70   0.00
357553.21   4135054.78   0.00
341018.28   4134421.83   0.00
346227.79   4131074.56   0.00
352804.53   4121597.95   0.00
350881.25   4137192.91   0.00
338314.34   4121170.08   0.00
340772.30   4130955.53   0.00
338942.41   4136856.59   0.00
351042.39   4138044.98   0.00
354334.12   4129653.61   0.00
348906.70   4136194.95   0.00
343128.94   4138099.92   0.00
345359.84   4122589.19   0.00
353281.23   4129832.45   0.00
353009.61   4122856.53   0.00
347563.28   4127556.38   0.00
340664.88   4129792.17   0.00
339901.30   4122550.74   0.00
345316.51   4129935.61   0.00
348148.63   4138845.18   0.00
352117.86   4126120.18   0.00
338932.65   4121173.74   0.00
342998.32   4134126.41   0.00
350195.81   4129862.36   0.00
344541.95   4121559.50   0.00
347058.50   4135729.85   0.00
355737.36   4127085.18   0.00
356624.84   4138177.43   0.00
346247.93   4128130.13   0.00
357360.94   4139549.55   0.00
345804.80   4135198.22   0.00
348667.44   4138919.03   0.00
355364.42   4120899.69   0.00
356274.48   4138406.93   0.00
340642.29   4121845.15   0.00
339074.25   4125167.39   0.00
338663.47   4121502.73   0.00
353038.30   4122161.93   0.00
357937.13   4132168.34   0.00
357813.23   4130846.89   0.00
342892.73   4124152.96   0.00
341650.01   4138900.11   0.00
343200.96   4120332.65   0.00
350274.54   4136113.16   0.00
338599.38   4124161.50   0.00
355321.09   4131570.18   0.00
339850.03   4139298.07   0.00
347974.06   4135245.22   0.00
356460.65   4128949.86   0.00
353422.83   4137130.04   0.00
351779.72   4133077.79   0.00
351757.74   4127036.35   0.00
356109.68   4131568.35   0.00
340947.48   4128181.40   0.00
338443.74   4131511.58   0.00
347501.63   4127686.39   0.00
347467.45   4126708.58   0.00
340457.96   4137117.83   0.00
342436.17   4127524.64   0.00
354317.03   4126189.15   0.00
344568.19   4129223.30   0.00
356541.22   4122756.43   0.00
349564.07   4136898.71   0.00
345253.03   4122222.97   0.00
351887.75   4135137.79   0.00
352758.14   4139487.29   0.00
341428.45   4120532.24   0.00
340500.69   4126546.83   0.00
343171.06   4125167.39   0.00
341104.34   4128905.91   0.00
340501.30   4129212.32   0.00
353095.07   4123882.56   0.00
352763.02   4130734.58   0.00
343955.38   4133962.22   0.00
347705.50   4130873.13   0.00
347117.71   4138313.55   0.00
339433.15   4122480.54   0.00
348525.83   4135593.13   0.00
352491.41   4120368.66   0.00
348400.71   4121167.64   0.00
342706.56   4121284.83   0.00
353817.13   4131869.87   0.00
355414.47   4131733.76   0.00
347731.13   4121417.28   0.00
351689.99   4131780.14   0.00
350075.56   4139633.17   0.00
343215.00   4132950.83   0.00
356551.59   4138560.75   0.00
346401.14   4138365.43   0.00
350741.48   4138637.65   0.00
356396.56   4123214.82   0.00
355164.83   4138017.52   0.00
351597.22   4123723.26   0.00
356906.22   4138190.86   0.00
349299.78   4132702.41   0.00
353436.87   4129017.00   0.00
343100.86   4129838.56   0.00
354260.26   4126294.75   0.00
342687.64   4124831.08   0.00
343998.72   4124994.05   0.00
346631.24   4121507.00   0.00
342552.75   4121284.83   0.00
348816.98   4121032.75   0.00
347953.31   4126471.76   0.00
349129.49   4132358.78   0.00
357539.17   4125972.47   0.00
349020.84   4128011.72   0.00
353073.09   4126458.33   0.00
342588.76   4133367.11   0.00
345434.92   4124284.19   0.00
343783.87   4127516.10   0.00
344506.55   4138334.91   0.00
340380.44   4123868.53   0.00
349874.14   4120403.45   0.00
355323.53   4128599.51   0.00
347981.99   4126245.31   0.00
346086.18   4125077.06   0.00
351354.29   4120409.56   0.00
342663.23   4122388.99   0.00
345508.77   4137992.49   0.00
354819.97   4136099.73   0.00
339196.33   4136422.01   0.00
349217.38   4139351.18   0.00
343581.23   4120418.71   0.00
347060.95   4132450.94   0.00
355994.93   4133234.66   0.00
342862.82   4129054.23   0.00
353881.22   4137308.27   0.00
354980.50   4127071.75   0.00
354569.72   4137463.30   0.00
348521.56   4122437.21   0.00
346482.31   4129767.14   0.00
341269.75   4133841.98   0.00
347422.28   4129181.19   0.00
353236.06   4136575.82   0.00
355551.81   4139122.29   0.00
350468.64   4133596.00   0.00
348688.19   4136064.33   0.00
343749.08   4121944.03   0.00
357554.43   4132306.28   0.00
352791.71   4122640.46   0.00
348588.09   4130026.55   0.00
356580.89   4132184.21   0.00
341955.81   4129751.27   0.00
340459.18   4123769.65   0.00
340382.27   4126364.33   0.00
340607.50   4136370.13   0.00
354425.67   4135778.68   0.00
356524.12   4139779.66   0.00
339823.79   4125396.28   0.00
352141.06   4133773.00   0.00
352539.02   4131488.39   0.00
356198.80   4129482.10   0.00
357113.13   4136603.90   0.00
342502.09   4131127.66   0.00
353981.32   4130152.29   0.00
340685.02   4126226.39   0.00
341346.05   4125270.55   0.00
338105.59   4122399.37   0.00
357251.69   4135103.00   0.00
343502.49   4138909.27   0.00
357474.47   4121624.20   0.00
353032.20   4131045.87   0.00
354864.53   4120123.91   0.00
349313.82   4135491.81   0.00
355752.62   4132478.41   0.00
354109.50   4134786.22   0.00
339053.50   4132341.69   0.00
345256.69   4129016.39   0.00
353693.84   4135370.34   0.00
338490.74   4132864.77   0.00
339975.77   4137615.28   0.00
344769.62   4126122.62   0.00
350523.58   4135202.49   0.00
343731.99   4135818.35   0.00
356413.65   4128426.77   0.00
343918.76   4138060.24   0.00
354131.47   4123384.50   0.00
350369.76   4137740.41   0.00
338974.76   4134273.51   0.00
350230.60   4134206.98   0.00
340523.88   4139475.08   0.00
356998.99   4131045.87   0.00
345804.80   4134557.94   0.00
344015.20   4138084.05   0.00
345779.78   4135316.63   0.00
347852.60   4123740.96   0.00
350778.71   4133975.65   0.00
352197.82   4125869.93   0.00
350500.38   4121681.57   0.00
352878.99   4139183.94   0.00
344211.13   4120410.17   0.00
354643.57   4127419.66   0.00
356764.61   4137412.64   0.00
340320.02   4138352.00   0.00
346059.94   4125321.82   0.00
342989.78   4129776.91   0.00
357581.90   4121058.38   0.00
341789.18   4124608.91   0.00
351624.07   4126637.78   0.00
351971.37   4123191.02   0.00
338843.53   4125022.13   0.00
349849.12   4130969.57   0.00
349752.07   4134142.28   0.00
343247.96   4129632.86   0.00
353780.51   4132194.59   0.00
348090.03   4129863.58   0.00
353541.86   4137368.69   0.00
341735.47   4133809.63   0.00
349909.54   4135098.12   0.00
353709.71   4125405.44   0.00
343545.21   4135989.26   0.00
344432.08   4136680.20   0.00
348492.26   4137528.61   0.00
352588.46   4128154.55   0.00
343470.75   4132707.91   0.00
341745.84   4131473.74   0.00
356485.67   4138692.59   0.00
346868.68   4132386.24   0.00
348386.67   4128645.89   0.00
351324.38   4122201.61   0.00
350995.39   4139851.07   0.00
355034.82   4135852.53   0.00
345425.15   4121237.83   0.00
344380.20   4124674.21   0.00
356228.71   4133459.27   0.00
344487.62   4122050.23   0.00
346982.82   4124619.28   0.00
344524.25   4130018.62   0.00
352949.19   4134805.75   0.00
356626.67   4124989.78   0.00
356427.08   4132518.69   0.00
339087.68   4130690.02   0.00
340428.05   4136154.67   0.00
344424.15   4136453.14   0.00
346296.76   4123645.13   0.00
342954.37   4128991.36   0.00
350898.34   4123386.33   0.00
342506.36   4135766.47   0.00
349006.20   4129584.03   0.00
354887.11   4128087.41   0.00
356507.03   4135136.57   0.00
349730.09   4122061.22   0.00
340049.01   4125183.26   0.00
346355.97   4125519.58   0.00
348768.76   4124438.61   0.00
344261.18   4129044.47   0.00
353701.16   4121445.97   0.00
342867.70   4129223.30   0.00
350519.91   4122863.86   0.00
351153.48   4122257.76   0.00
351220.62   4120921.05   0.00
357791.86   4136042.36   0.00
340370.07   4127160.86   0.00
342423.96   4138850.06   0.00
341556.02   4135593.74   0.00
338689.11   4132743.92   0.00
349655.63   4128397.47   0.00
349636.71   4129837.95   0.00
354547.14   4127274.39   0.00
346143.56   4139536.73   0.00
351893.86   4123601.18   0.00
348973.24   4124873.81   0.00
346625.75   4130491.65   0.00
345082.74   4136083.25   0.00
344734.82   4129899.59   0.00
338817.90   4139512.31   0.00
339022.98   4137882.63   0.00
348614.34   4130019.23   0.00
344415.60   4121159.70   0.00
349832.03   4124970.85   0.00
348470.29   4128081.30   0.00
354348.77   4127965.33   0.00
352711.75   4127133.40   0.00
347532.15   4120403.45   0.00
350402.11   4136113.16   0.00
353228.13   4129045.69   0.00
356392.28   4135090.18   0.00
347369.18   4127659.54   0.00
354659.44   4126280.71   0.00
350856.23   4120902.74   0.00
339171.30   4133964.66   0.00
342307.38   4128551.90   0.00
353693.84   4127560.05   0.00
341326.52   4138212.23   0.00
346164.31   4120994.29   0.00
342898.83   4124622.33   0.00
343269.33   4131485.34   0.00
353547.96   4123697.62   0.00
340835.17   4130860.32   0.00
349867.43   4139409.16   0.00
355667.17   4132543.72   0.00
350074.34   4131650.75   0.00
354455.58   4127328.71   0.00
339180.46   4123206.88   0.00
345384.87   4131065.40   0.00
338433.97   4133941.47   0.00
348054.02   4137389.45   0.00
339632.74   4120339.98   0.00
347346.60   4138612.02   0.00
354955.47   4128535.42   0.00
346871.73   4127898.80   0.00
342918.97   4138923.31   0.00
347598.68   4125868.71   0.00
341097.02   4130513.02   0.00
347313.03   4124720.60   0.00
346217.41   4123126.93   0.00
346517.11   4133036.90   0.00
352274.73   4125578.17   0.00
356401.44   4134364.45   0.00
347264.20   4127946.41   0.00
354510.51   4122719.81   0.00
339188.39   4126081.73   0.00
343730.16   4128127.08   0.00
351932.92   4136464.13   0.00
340220.53   4135319.68   0.00
341654.90   4129530.32   0.00
345917.11   4128734.40   0.00
354311.53   4139616.08   0.00
351228.55   4126920.38   0.00
354931.06   4139606.92   0.00
343556.20   4139481.19   0.00
349282.69   4138458.82   0.00
347255.65   4129685.96   0.00
348543.53   4129681.69   0.00
350672.51   4135870.85   0.00
357601.43   4128933.99   0.00
345868.89   4134747.15   0.00
357617.30   4128833.89   0.00
356674.28   4139757.68   0.00
343468.92   4129134.19   0.00
340680.14   4137590.87   0.00
346703.88   4130361.64   0.00
340805.26   4135986.21   0.00
344619.46   4129068.27   0.00
352054.99   4125953.55   0.00
346109.38   4122800.38   0.00
339099.89   4131532.33   0.00
354888.33   4122926.73   0.00
350309.34   4130212.10   0.00
340722.25   4123438.22   0.00
343835.75   4137144.69   0.00
339297.04   4123849.60   0.00
351417.77   4136271.25   0.00
351341.47   4134331.49   0.00
355484.66   4131484.12   0.00
341630.48   4121187.78   0.00
345214.58   4120957.06   0.00
348504.47   4120818.51   0.00
347166.54   4127763.30   0.00
344512.04   4120273.45   0.00
356097.48   4129906.92   0.00
338816.06   4132540.67   0.00
341607.29   4122891.32   0.00
341983.89   4124682.15   0.00
356228.71   4137958.92   0.00
343776.54   4126950.29   0.00
340583.70   4129109.78   0.00
344584.67   4120999.79   0.00
351240.76   4132044.43   0.00
351108.92   4135332.50   0.00
346883.94   4128136.23   0.00
356929.41   4126088.44   0.00
338438.25   4136577.04   0.00
338585.35   4131317.48   0.00
338755.64   4127802.97   0.00
347783.62   4136851.10   0.00
357502.55   4121343.42   0.00
350362.44   4121898.25   0.00
356862.88   4121199.99   0.00
352645.22   4122498.86   0.00
353691.40   4131896.73   0.00
345798.09   4120945.46   0.00
343734.43   4128313.85   0.00
348820.03   4139315.16   0.00
353545.52   4122441.48   0.00
340790.61   4125221.11   0.00
355723.32   4120167.85   0.00
343003.20   4127920.77   0.00
353090.79   4131231.42   0.00
341600.57   4132897.73   0.00
347453.41   4125464.64   0.00
351353.07   4133043.00   0.00
338540.18   4138452.71   0.00
351180.33   4124570.45   0.00
348777.92   4139725.33   0.00
352072.08   4125775.93   0.00
339498.46   4126620.08   0.00
348002.14   4126776.33   0.00
354229.74   4136929.84   0.00
350484.51   4128350.47   0.00
354665.55   4123465.07   0.00
357385.97   4138006.53   0.00
344973.48   4123658.56   0.00
356615.07   4121398.36   0.00
350035.89   4127328.10   0.00
355328.41   4137224.04   0.00
343262.61   4135734.12   0.00
355264.32   4133717.46   0.00
349606.80   4135046.85   0.00
344831.26   4134877.77   0.00
339388.59   4137357.71   0.00
348589.92   4134537.80   0.00
338578.02   4132348.40   0.00
344728.72   4126420.48   0.00
351136.39   4122754.60   0.00
351184.61   4128287.61   0.00
339057.77   4126740.32   0.00
351014.31   4128321.79   0.00
355735.53   4120311.90   0.00
357652.09   4131857.66   0.00
338261.85   4122899.26   0.00
350671.29   4136586.20   0.00
354315.20   4139221.17   0.00
342685.20   4134368.11   0.00
349221.66   4120565.20   0.00
347999.69   4127766.35   0.00
348856.65   4138615.07   0.00
353649.28   4139434.80   0.00
343981.02   4134927.21   0.00
343444.50   4122479.93   0.00
351647.27   4139212.62   0.00
355651.30   4129931.33   0.00
339306.19   4139518.42   0.00
344924.04   4131426.74   0.00
347231.24   4137457.81   0.00
349126.44   4135259.87   0.00
354885.89   4131603.14   0.00
351657.64   4123899.66   0.00
346864.41   4122160.71   0.00
339911.68   4121112.09   0.00
344030.46   4120070.80   0.00
350494.28   4138807.95   0.00
355468.18   4133637.50   0.00
341823.97   4121738.94   0.00
356884.24   4135825.68   0.00
344740.32   4138183.54   0.00
351080.23   4125349.89   0.00
351741.87   4134712.36   0.00
356119.45   4124674.21   0.00
355487.72   4123203.83   0.00
356810.39   4128049.56   0.00
357177.83   4138192.69   0.00
345143.77   4122719.81   0.00
355441.94   4132705.47   0.00
345291.48   4136414.69   0.00
356361.77   4130694.30   0.00
348804.77   4134252.75   0.00
355250.89   4124198.13   0.00
355633.59   4138192.69   0.00
350816.55   4133353.07   0.00
346589.13   4132138.43   0.00
342331.19   4137382.12   0.00
342876.86   4125840.63   0.00
350436.90   4134687.34   0.00
338328.38   4120709.25   0.00
352200.87   4120162.36   0.00
339945.86   4130666.22   0.00
351066.81   4137867.98   0.00
342401.99   4121158.48   0.00
352300.97   4137167.27   0.00
352100.16   4139467.15   0.00
344578.57   4130481.89   0.00
346438.98   4139424.42   0.00
338327.16   4120758.69   0.00
343889.46   4133672.29   0.00
341449.81   4136799.22   0.00
350522.97   4136585.59   0.00
343059.36   4124553.97   0.00
338605.49   4130982.39   0.00
345843.26   4132535.17   0.00
342892.73   4121751.15   0.00
357687.49   4139437.24   0.00
350237.31   4129512.62   0.00
343182.04   4122121.65   0.00
348149.24   4127450.18   0.00
345638.78   4132075.56   0.00
347920.96   4134428.54   0.00
340232.12   4138467.97   0.00
347953.92   4127522.81   0.00
348909.15   4125936.46   0.00
352896.69   4127091.89   0.00
357675.89   4125226.60   0.00
354237.07   4137511.52   0.00
346889.43   4124802.39   0.00
347957.58   4136698.51   0.00
355192.30   4121563.16   0.00
354895.05   4137549.36   0.00
347692.68   4138785.97   0.00
339406.90   4134416.94   0.00
349036.71   4129417.40   0.00
351999.45   4137753.23   0.00
351983.58   4132845.24   0.00
351509.32   4130035.10   0.00
342115.73   4123270.36   0.00
352495.68   4126113.47   0.00
349306.50   4137802.67   0.00
353441.76   4131094.70   0.00
346568.38   4122410.96   0.00
351408.00   4138886.07   0.00
346912.63   4123853.88   0.00
338751.37   4124535.05   0.00
338840.48   4125701.47   0.00
347543.14   4133479.42   0.00
351090.00   4136592.30   0.00
357305.40   4120833.77   0.00
347267.86   4128840.60   0.00
351691.82   4123847.77   0.00
340988.98   4135516.83   0.00
339743.83   4120645.77   0.00
352149.60   4124132.82   0.00
347333.78   4138384.35   0.00
354953.64   4135052.34   0.00
354436.05   4123945.43   0.00
338327.77   4122751.55   0.00
343838.19   4120303.35   0.00
349344.95   4128061.77   0.00
356928.80   4121666.31   0.00
340269.36   4139505.60   0.00
342170.05   4130542.92   0.00
349875.97   4131865.60   0.00
351904.23   4129842.22   0.00
339637.62   4120103.76   0.00
353091.40   4133143.71   0.00
355433.39   4136755.27   0.00
347630.42   4126247.14   0.00
355376.02   4130923.80   0.00
347864.19   4123147.07   0.00
354409.19   4137007.35   0.00
342914.09   4129537.64   0.00
346280.89   4131272.32   0.00
341454.08   4136985.38   0.00
353527.21   4124402.60   0.00
346556.78   4120890.53   0.00
346085.57   4128155.77   0.00
348234.08   4125365.76   0.00
339172.52   4124239.63   0.00
349302.84   4128146.61   0.00
351035.68   4133544.11   0.00
350187.26   4128671.53   0.00
351219.40   4133849.91   0.00
348298.17   4132449.72   0.00
339964.17   4124135.26   0.00
357608.14   4134842.98   0.00
349358.38   4123614.00   0.00
344039.00   4137387.01   0.00
346876.00   4123621.94   0.00
342307.38   4139774.16   0.00
351924.99   4120479.75   0.00
349828.36   4120629.29   0.00
346020.26   4127458.72   0.00
343318.16   4130199.90   0.00
347226.97   4133973.20   0.00
353725.58   4128075.81   0.00
349472.52   4130122.99   0.00
345092.50   4129089.02   0.00
357376.20   4124716.33   0.00
353002.90   4130487.99   0.00
357209.57   4134886.93   0.00
348209.05   4123533.43   0.00
354611.22   4135444.81   0.00
341095.80   4122634.36   0.00
339688.89   4126076.85   0.00
352575.64   4135140.23   0.00
350128.67   4124520.40   0.00
347060.34   4124931.79   0.00
352930.27   4123844.11   0.00
353130.47   4132919.71   0.00
355412.03   4121948.91   0.00
347519.94   4127583.85   0.00
346086.79   4121427.66   0.00
348047.91   4128678.24   0.00
356056.58   4127894.53   0.00
351123.57   4137222.21   0.00
341529.16   4124920.19   0.00
339439.86   4134908.29   0.00
338101.32   4133694.88   0.00
355496.87   4126046.94   0.00
347420.45   4135535.14   0.00
346559.22   4125178.99   0.00
346854.64   4125377.36   0.00
356696.25   4123469.34   0.00
342796.29   4134368.72   0.00
351503.83   4137026.89   0.00
338222.79   4129677.42   0.00
351160.19   4130249.95   0.00
355141.64   4129670.09   0.00
357417.10   4137346.72   0.00
342538.71   4122548.91   0.00
350165.29   4135138.40   0.00
350468.03   4126604.82   0.00
339194.49   4130279.85   0.00
340888.88   4120184.33   0.00
346776.51   4134017.15   0.00
355895.44   4139520.86   0.00
346685.57   4127609.49   0.00
353944.09   4132528.46   0.00
355301.55   4131541.49   0.00
354725.36   4126711.63   0.00
340395.09   4121647.39   0.00
343283.36   4139291.97   0.00
343244.30   4125277.87   0.00
354023.44   4127687.00   0.00
339688.89   4120625.63   0.00
345226.17   4128471.33   0.00
355758.11   4132346.57   0.00
344694.54   4122933.44   0.00
343494.55   4126587.12   0.00
357158.91   4137362.59   0.00
352597.00   4138560.75   0.00
354063.11   4136183.97   0.00
343506.76   4135777.46   0.00
356362.38   4136075.32   0.00
357570.91   4130069.89   0.00
350948.39   4139180.27   0.00
349889.40   4121532.03   0.00
351339.64   4133550.22   0.00
340497.02   4127497.18   0.00
343246.13   4138940.40   0.00
349478.62   4139674.06   0.00
345647.33   4126075.01   0.00
351657.03   4122581.26   0.00
348003.36   4127524.03   0.00
356485.06   4136393.93   0.00
354220.59   4128297.98   0.00
348743.74   4137319.25   0.00
354000.24   4134298.53   0.00
355699.51   4138651.08   0.00
352199.65   4126745.20   0.00
356319.65   4125602.59   0.00
356822.60   4120703.15   0.00
338192.88   4127057.71   0.00
356264.72   4135837.28   0.00
357766.84   4137361.98   0.00
346446.91   4137517.01   0.00
349524.40   4131272.32   0.00
338455.34   4136400.65   0.00
339742.00   4125204.63   0.00
347313.03   4124619.89   0.00
350436.29   4127887.81   0.00
352507.89   4136688.13   0.00
349128.88   4133559.98   0.00
350905.67   4133264.56   0.00
350064.58   4120825.83   0.00
352673.30   4135892.82   0.00
342491.10   4130312.81   0.00
340828.46   4130838.34   0.00
351640.55   4124224.37   0.00
345054.05   4130160.83   0.00
348026.55   4120950.35   0.00
350388.68   4128128.30   0.00
350690.82   4127828.61   0.00
351429.36   4121112.70   0.00
340017.27   4125200.96   0.00
352667.81   4129089.02   0.00
345743.16   4124883.57   0.00
345580.19   4126854.46   0.00
345787.71   4136173.59   0.00
343105.14   4123106.17   0.00
341529.77   4122522.05   0.00
342122.44   4135493.03   0.00
345152.93   4121997.74   0.00
354573.99   4139765.62   0.00
344688.44   4134658.65   0.00
357832.15   4121155.43   0.00
342375.13   4129967.96   0.00
344958.83   4126112.25   0.00
351967.71   4137375.41   0.00
345471.54   4122502.52   0.00
350613.91   4133180.94   0.00
357236.43   4126424.76   0.00
350927.64   4126818.45   0.00
340123.48   4123742.18   0.00
348882.29   4139677.11   0.00
352049.50   4124472.79   0.00
353146.95   4139584.34   0.00
338014.04   4138150.58   0.00
351497.73   4124080.94   0.00
352788.66   4128289.44   0.00
339920.22   4135610.22   0.00
347843.44   4134080.63   0.00
350036.50   4121742.61   0.00
343170.45   4137430.34   0.00
340468.34   4123569.44   0.00
354610.61   4123483.99   0.00
347785.45   4125379.19   0.00
357312.11   4132745.14   0.00
342634.54   4128756.37   0.00
355946.71   4132924.59   0.00
346697.16   4124211.55   0.00
342312.27   4128639.18   0.00
356091.98   4123480.94   0.00
350939.24   4137091.59   0.00
346841.82   4125609.91   0.00
353330.67   4127841.43   0.00
348044.86   4139956.66   0.00
341460.80   4134818.57   0.00
338358.29   4139230.32   0.00
341160.50   4138669.39   0.00
351433.03   4125692.92   0.00
346000.12   4127597.28   0.00
345912.84   4123656.73   0.00
352314.40   4134793.54   0.00
345633.90   4121386.15   0.00
345984.25   4120595.11   0.00
345644.89   4135545.52   0.00
341595.08   4137504.20   0.00
349666.62   4121308.02   0.00
344612.75   4126168.40   0.00
354628.32   4121257.36   0.00
357180.27   4120477.92   0.00
347894.10   4136198.00   0.00
338182.50   4129878.23   0.00
352816.13   4131007.42   0.00
338192.27   4137041.54   0.00
348225.53   4138654.13   0.00
339917.78   4139008.76   0.00
357500.11   4135499.13   0.00
344787.32   4129937.44   0.00
352822.23   4131020.84   0.00
356295.85   4133578.30   0.00
350261.73   4125067.90   0.00
340723.47   4123592.03   0.00
341298.44   4135785.39   0.00
355875.91   4139860.23   0.00
356424.02   4131321.76   0.00
348444.04   4138878.75   0.00
346426.16   4128460.34   0.00
350630.39   4126394.85   0.00
357006.93   4131280.25   0.00
356654.13   4130383.01   0.00
342334.85   4132983.18   0.00
349767.94   4122505.57   0.00
353177.47   4134016.54   0.00
340399.98   4126170.84   0.00
345219.46   4139599.60   0.00
346065.43   4139318.22   0.00
343207.07   4129797.66   0.00
353646.84   4130053.41   0.00
346539.08   4125256.51   0.00
354694.85   4133268.23   0.00
351921.93   4121724.91   0.00
354353.65   4126349.68   0.00
338723.90   4136495.25   0.00
344549.88   4132125.61   0.00
352654.38   4139876.71   0.00
342057.13   4127156.59   0.00
353375.84   4134839.32   0.00
342077.27   4123505.97   0.00
341700.06   4137943.66   0.00
347946.59   4122111.88   0.00
351970.76   4124683.98   0.00
347602.95   4125885.80   0.00
345268.90   4132374.65   0.00
357440.29   4130661.34   0.00
349065.40   4123692.13   0.00
344159.25   4122119.82   0.00
338938.75   4124016.24   0.00
345265.85   4136821.80   0.00
347996.64   4135678.58   0.00
338814.23   4135455.79   0.00
339607.72   4122251.05   0.00
343040.44   4126448.56   0.00
349087.37   4126002.99   0.00
356501.54   4128048.34   0.00
349948.00   4131640.98   0.00
339344.65   4127003.39   0.00
350347.18   4139465.32   0.00
346343.76   4121978.82   0.00
355358.32   4121066.32   0.00
352303.42   4129815.36   0.00
340678.30   4120686.67   0.00
340486.04   4122768.64   0.00
353417.95   4135367.29   0.00
354661.89   4134849.70   0.00
345575.91   4137010.41   0.00
345420.88   4125392.01   0.00
355841.12   4129482.71   0.00
351366.50   4137971.74   0.00
345333.60   4123883.18   0.00
345816.40   4122797.33   0.00
342925.08   4125094.76   0.00
349639.76   4120713.52   0.00
345744.38   4132754.91   0.00
340846.16   4136918.85   0.00
350509.54   4129764.09   0.00
341562.73   4122540.36   0.00
341305.15   4121460.01   0.00
353015.72   4132191.53   0.00
349426.13   4138576.01   0.00
339147.50   4135615.10   0.00
350920.93   4127116.92   0.00
349490.83   4131570.79   0.00
357451.89   4138276.31   0.00
341921.63   4122061.83   0.00
346103.89   4121511.28   0.00
355927.18   4135044.40   0.00
343761.89   4133914.61   0.00
357000.21   4133735.77   0.00
351682.06   4128991.97   0.00
342795.68   4120650.04   0.00
345885.37   4137985.17   0.00
351668.02   4134486.53   0.00
338997.34   4126856.90   0.00
344214.18   4127990.97   0.00
339155.43   4122065.49   0.00
338455.34   4124923.25   0.00
351613.09   4128249.76   0.00
349272.32   4124248.79   0.00
338663.47   4130959.81   0.00
352720.30   4129681.69   0.00
343512.25   4127544.79   0.00
345860.96   4132703.63   0.00
353713.98   4139336.53   0.00
342719.38   4127187.72   0.00
349806.39   4128239.39   0.00
357002.04   4123745.84   0.00
354771.75   4130870.08   0.00
352194.16   4121926.33   0.00
349932.74   4133347.58   0.00
349672.11   4128394.42   0.00
352924.16   4139884.03   0.00
355441.94   4139205.30   0.00
343361.49   4138285.47   0.00
356136.54   4134310.74   0.00
351826.72   4135488.14   0.00
344899.01   4122417.07   0.00
357799.19   4126265.45   0.00
347772.03   4124314.71   0.00
352159.98   4128219.24   0.00
351217.57   4132813.50   0.00
349887.57   4126186.71   0.00
341398.54   4137401.65   0.00
348579.55   4139186.38   0.00
355841.73   4131761.22   0.00
338411.39   4133025.30   0.00
338104.98   4132255.01   0.00
339173.74   4131703.85   0.00
356087.71   4125515.92   0.00
349999.88   4130722.98   0.00
354580.71   4133265.18   0.00
347413.74   4125439.62   0.00
342721.21   4132481.46   0.00
357327.98   4137581.10   0.00
346938.26   4139044.16   0.00
356605.30   4133050.33   0.00
350037.72   4132980.13   0.00
349821.65   4134147.16   0.00
347045.69   4133438.52   0.00
356845.18   4139324.93   0.00
338435.19   4121514.33   0.00
356861.66   4133611.26   0.00
351354.90   4139050.26   0.00
344472.37   4122822.96   0.00
349498.76   4121536.30   0.00
343484.18   4134690.39   0.00
342226.81   4133246.25   0.00
354022.83   4120018.92   0.00
353574.82   4122710.65   0.00
338586.57   4137023.22   0.00
341762.32   4126679.89   0.00
342679.10   4131938.84   0.00
349848.51   4120680.56   0.00
355628.71   4139058.81   0.00
338128.18   4124302.50   0.00
347228.80   4133302.41   0.00
338925.32   4139335.92   0.00
345834.10   4138449.05   0.00
344386.30   4128881.50   0.00
353511.95   4124164.56   0.00
347907.53   4135572.99   0.00
343899.23   4134936.98   0.00
349822.87   4127011.93   0.00
338377.82   4124055.30   0.00
347971.01   4126566.97   0.00
346191.78   4135749.38   0.00
343773.49   4137639.09   0.00
344137.88   4128619.65   0.00
344444.29   4139534.90   0.00
341453.47   4123484.60   0.00
351955.50   4123065.89   0.00
345517.93   4128760.64   0.00
339387.37   4123998.54   0.00
354006.35   4126508.99   0.00
345290.87   4122476.88   0.00
349109.96   4132275.77   0.00
346670.31   4126554.77   0.00
339452.68   4131839.96   0.00
341239.84   4127947.02   0.00
345328.10   4128002.56   0.00
339548.51   4128137.46   0.00
352881.44   4120541.40   0.00
357625.23   4122959.69   0.00
352860.68   4132454.60   0.00
350744.53   4123784.30   0.00
349567.74   4125614.80   0.00
338961.33   4123424.79   0.00
355622.61   4138966.64   0.00
345022.31   4124903.71   0.00
338178.84   4132386.24   0.00
355283.85   4121189.61   0.00
352208.81   4129330.12   0.00
344268.50   4124038.82   0.00
346476.82   4121399.58   0.00
353475.33   4130059.51   0.00
357846.80   4127939.70   0.00
345070.53   4122133.24   0.00
339519.21   4133807.79   0.00
341094.58   4134308.91   0.00
338852.08   4138428.30   0.00
348792.57   4138298.29   0.00
350366.71   4139261.45   0.00
342706.56   4139700.31   0.00
339579.03   4122810.75   0.00
344153.14   4122075.26   0.00
343280.31   4126299.02   0.00
348706.50   4126997.28   0.00
341875.24   4123125.10   0.00
342308.60   4128205.82   0.00
349430.40   4135242.16   0.00
356651.08   4127983.64   0.00
357032.56   4125570.85   0.00
344424.15   4133892.64   0.00
355096.47   4133579.52   0.00
345086.40   4123975.34   0.00
350242.81   4127150.49   0.00
341756.83   4138569.29   0.00
342370.25   4133862.73   0.00
339874.45   4126837.98   0.00
357550.16   4124810.94   0.00
348232.25   4126162.30   0.00
342361.10   4134094.06   0.00
353024.26   4122501.91   0.00
355302.77   4127083.96   0.00
345521.59   4129860.53   0.00
340895.60   4120618.31   0.00
354014.28   4136978.67   0.00
342108.40   4128225.35   0.00
340622.15   4139376.81   0.00
356725.55   4133514.82   0.00
353627.92   4124874.42   0.00
353286.72   4124857.33   0.00
355933.29   4130715.05   0.00
352224.68   4134483.47   0.00
340276.07   4120409.56   0.00
347819.64   4135109.10   0.00
351834.04   4138439.89   0.00
356598.59   4137239.91   0.00
348827.36   4130930.51   0.00
347808.04   4120253.91   0.00
341764.76   4130433.67   0.00
341581.65   4120404.68   0.00
341936.89   4132927.03   0.00
350424.70   4128857.69   0.00
339801.81   4125171.67   0.00
349646.47   4122894.38   0.00
343872.37   4130546.59   0.00
352363.84   4123408.92   0.00
340738.12   4131479.84   0.00
354700.34   4121810.36   0.00
346844.87   4136612.45   0.00
346799.71   4129469.89   0.00
352658.04   4130805.99   0.00
355293.62   4132831.20   0.00
349833.25   4136136.97   0.00
352833.83   4127308.57   0.00
342018.68   4121981.87   0.00
340320.63   4133102.21   0.00
349916.87   4132338.02   0.00
357453.11   4126045.72   0.00
351227.33   4128490.25   0.00
347222.69   4126627.40   0.00
346099.61   4135156.10   0.00
349979.74   4120291.15   0.00
348717.49   4128231.45   0.00
352692.22   4132158.57   0.00
355640.92   4132266.00   0.00
349026.34   4129286.78   0.00
351530.08   4125786.31   0.00
355874.08   4133588.06   0.00
342881.74   4122597.13   0.00
341947.26   4138546.10   0.00
340390.21   4127184.67   0.00
354071.05   4132836.09   0.00
340574.54   4132346.57   0.00
356793.30   4123994.87   0.00
347284.34   4137169.71   0.00
350944.73   4125244.30   0.00
343710.62   4133493.45   0.00
346763.70   4138613.85   0.00
355539.60   4138962.98   0.00
357221.17   4137466.35   0.00
355848.45   4124817.65   0.00
347161.05   4121574.76   0.00
352400.46   4136530.05   0.00
343890.68   4127854.85   0.00
347938.66   4135415.51   0.00
344840.42   4129887.39   0.00
354110.72   4139349.35   0.00
347914.85   4129357.59   0.00
349658.68   4130709.56   0.00
340168.65   4132533.34   0.00
343486.62   4129671.32   0.00
350425.92   4134904.02   0.00
353236.06   4120972.93   0.00
341471.18   4127111.42   0.00
339997.13   4132292.25   0.00
347432.66   4125296.18   0.00
349776.48   4132339.24   0.00
351989.68   4138977.63   0.00
342344.00   4126811.73   0.00
353021.82   4139602.04   0.00
338094.61   4120317.39   0.00
349331.52   4122881.56   0.00
343536.67   4122404.25   0.00
355061.68   4128042.85   0.00
346040.41   4125812.56   0.00
357428.08   4127115.70   0.00
338471.21   4135082.25   0.00
343406.05   4127386.70   0.00
344327.71   4133636.28   0.00
350981.35   4120145.27   0.00
344011.54   4127462.39   0.00
350597.43   4138837.24   0.00
352861.29   4133525.80   0.00
352423.05   4139759.51   0.00
351561.82   4131030.00   0.00
345067.48   4128423.11   0.00
339566.21   4123656.73   0.00
341362.53   4124702.29   0.00
352149.60   4130906.70   0.00
356843.35   4129893.49   0.00
351717.46   4136663.11   0.00
356544.88   4128820.46   0.00
354002.69   4133114.41   0.00
355749.57   4130101.63   0.00
339763.97   4128147.22   0.00
350299.57   4137701.96   0.00
352625.08   4134342.48   0.00
342110.23   4136902.98   0.00
353660.88   4127698.60   0.00
355498.09   4127813.35   0.00
353377.67   4134210.03   0.00
349955.32   4129539.48   0.00
351694.27   4132411.88   0.00
345000.95   4128146.00   0.00
346555.56   4130036.93   0.00
342718.16   4131534.17   0.00
341811.15   4122895.60   0.00
343617.85   4124352.55   0.00
354966.46   4134105.04   0.00
341444.32   4126079.90   0.00
355449.26   4121795.71   0.00
352556.11   4125388.96   0.00
354006.96   4133424.48   0.00
345492.90   4133931.70   0.00
353860.47   4134805.75   0.00
346374.28   4132656.03   0.00
344242.87   4132001.10   0.00
345736.44   4133794.37   0.00
346943.14   4134183.78   0.00
342438.00   4131636.71   0.00
356486.89   4135601.06   0.00
350269.05   4125216.22   0.00
344569.41   4124768.82   0.00
342870.14   4126040.83   0.00
349376.08   4139015.47   0.00
342606.46   4133979.31   0.00
340410.35   4132497.33   0.00
349004.36   4134444.41   0.00
339450.85   4135827.51   0.00
352390.09   4139987.18   0.00
348269.48   4135416.12   0.00
348340.28   4129427.78   0.00
343731.99   4130677.21   0.00
338588.40   4127657.70   0.00
350905.67   4137200.23   0.00
353993.53   4139221.17   0.00
354799.22   4134028.75   0.00
345204.20   4138817.10   0.00
341363.14   4123165.99   0.00
356651.69   4131839.35   0.00
348369.58   4139432.36   0.00
349474.35   4128081.30   0.00
356802.45   4138792.08   0.00
349025.73   4121726.13   0.00
343376.75   4123293.56   0.00
342571.67   4120756.86   0.00
344822.72   4130727.87   0.00
342804.83   4138897.06   0.00
354545.92   4127138.28   0.00
342812.77   4133225.50   0.00
342295.79   4130314.04   0.00
338106.81   4120572.53   0.00
357474.47   4122376.17   0.00
341357.04   4135835.44   0.00
346690.45   4139597.16   0.00
345434.31   4125326.09   0.00
346209.48   4137568.29   0.00
340411.57   4138294.02   0.00
339901.30   4139844.97   0.00
340124.70   4129721.98   0.00
343327.31   4128192.39   0.00
343934.02   4137556.08   0.00
344579.18   4122561.11   0.00
349305.89   4127453.84   0.00
342508.19   4128908.35   0.00
340835.78   4128215.58   0.00
352955.90   4123002.41   0.00
351348.19   4130989.10   0.00
343617.85   4128324.23   0.00
340684.41   4135398.42   0.00
348173.04   4136194.95   0.00
347818.41   4135707.27   0.00
340283.39   4126259.96   0.00
341908.20   4130148.63   0.00
338112.92   4135445.42   0.00
347930.72   4126540.73   0.00
339972.11   4133516.65   0.00
352498.12   4127321.39   0.00
341724.48   4133362.83   0.00
345503.28   4127115.70   0.00
356571.73   4134137.39   0.00
343210.12   4125974.30   0.00
347850.76   4125368.82   0.00
348408.64   4131393.78   0.00
355462.69   4130178.53   0.00
353270.85   4132257.45   0.00
346558.00   4135718.25   0.00
340526.32   4137810.60   0.00
351104.04   4128969.39   0.00
348578.94   4124803.00   0.00
352964.45   4126009.09   0.00
356199.41   4125918.15   0.00
357105.81   4132883.69   0.00
352408.40   4122617.27   0.00
343567.19   4126203.80   0.00
347184.24   4135524.16   0.00
348809.05   4131599.48   0.00
348611.90   4135471.05   0.00
345071.14   4128140.51   0.00
342104.74   4128333.99   0.00
338363.78   4136869.41   0.00
357323.71   4136788.23   0.00
355717.22   4121550.95   0.00
338407.12   4132090.82   0.00
342309.21   4139783.93   0.00
343161.90   4139039.89   0.00
339108.43   4132576.68   0.00
346809.47   4127213.97   0.00
341645.74   4130536.82   0.00
355936.34   4131632.44   0.00
350542.50   4124781.03   0.00
348259.10   4135945.31   0.00
354422.01   4120693.38   0.00
343842.46   4121298.87   0.00
355834.41   4122669.15   0.00
343380.41   4133982.97   0.00
340804.04   4127952.51   0.00
339174.35   4134990.69   0.00
342647.97   4137703.18   0.00
354434.83   4124626.00   0.00
340661.21   4123413.80   0.00
356522.90   4125265.05   0.00
344324.66   4136812.04   0.00
339767.02   4135414.90   0.00
343637.38   4121345.26   0.00
343475.63   4138179.88   0.00
356209.78   4133415.33   0.00
340763.76   4137271.65   0.00
351735.16   4131445.05   0.00
343829.65   4123679.92   0.00
344479.08   4120933.26   0.00
341302.10   4126137.88   0.00
354389.66   4133609.42   0.00
353283.67   4128492.08   0.00
347472.33   4128805.81   0.00
339707.21   4127121.19   0.00
356048.04   4135198.22   0.00
347648.73   4131512.19   0.00
349515.85   4121004.67   0.00
353201.88   4121129.80   0.00
356249.46   4130801.72   0.00
343548.88   4121697.44   0.00
347252.60   4137052.52   0.00
354860.26   4134018.37   0.00
342198.74   4124502.09   0.00
351624.07   4138458.20   0.00
348472.73   4135535.14   0.00
343063.02   4128222.30   0.00
353850.70   4134644.61   0.00
342232.31   4134543.29   0.00
343437.18   4120120.24   0.00
343448.77   4136905.42   0.00
341482.16   4121097.45   0.00
343655.69   4121438.03   0.00
348709.56   4128071.54   0.00
343367.60   4120595.11   0.00
355774.59   4135023.65   0.00
352801.48   4137250.89   0.00
343482.35   4121264.69   0.00
338833.77   4126327.71   0.00
350388.68   4131140.48   0.00
338403.45   4137102.57   0.00
338405.29   4139702.14   0.00
353980.10   4129283.73   0.00
357045.38   4122488.48   0.00
356730.43   4126019.47   0.00
356915.37   4137529.83   0.00
353007.78   4136932.89   0.00
353102.39   4137699.51   0.00
339782.89   4134324.78   0.00
349059.91   4121551.56   0.00
344645.10   4135671.86   0.00
341632.31   4120754.42   0.00
356002.87   4135525.99   0.00
357832.76   4132248.30   0.00
339096.22   4139967.04   0.00
344003.60   4133258.46   0.00
343468.92   4126707.97   0.00
357993.90   4127286.60   0.00
357495.22   4123994.87   0.00
344953.34   4139199.19   0.00
355609.18   4131422.47   0.00
347402.14   4127542.34   0.00
353858.03   4135781.73   0.00
350169.56   4132214.73   0.00
339394.09   4125079.50   0.00
350845.24   4125609.91   0.00
349539.66   4133843.20   0.00
356367.87   4125362.71   0.00
346048.34   4122837.61   0.00
356362.99   4136823.63   0.00
340183.29   4126327.10   0.00
353870.24   4123380.84   0.00
354248.05   4129994.81   0.00
344076.85   4132766.50   0.00
355175.82   4132654.19   0.00
341682.36   4137454.15   0.00
345826.78   4134877.77   0.00
347521.77   4137292.40   0.00
349597.64   4127656.48   0.00
355072.66   4122481.77   0.00
353978.88   4124234.14   0.00
347468.67   4125036.77   0.00
348680.26   4128220.47   0.00
345648.55   4136841.94   0.00
343959.04   4121123.69   0.00
338257.58   4122437.21   0.00
344756.80   4122424.39   0.00
353937.99   4124657.12   0.00
346291.27   4125307.17   0.00
346622.09   4131243.63   0.00
346714.87   4121184.12   0.00
354463.52   4120560.93   0.00
342466.69   4136136.36   0.00
343019.68   4134537.80   0.00
341950.32   4132387.46   0.00
353323.95   4136961.58   0.00
343150.30   4137947.33   0.00
345458.72   4125247.35   0.00
350822.66   4137539.60   0.00
338269.17   4133809.63   0.00
338880.15   4127948.85   0.00
355827.08   4137161.17   0.00
353602.28   4130901.82   0.00
341281.96   4130862.15   0.00
343276.65   4126615.19   0.00
348719.93   4138447.22   0.00
349929.69   4121132.24   0.00
353653.55   4122450.03   0.00
348737.63   4130574.05   0.00
352769.13   4127663.81   0.00
350765.89   4135427.72   0.00
353561.39   4134741.66   0.00
354649.07   4127998.90   0.00
344468.70   4132280.65   0.00
342845.12   4126160.47   0.00
346148.44   4125508.59   0.00
348083.32   4136500.75   0.00
354505.63   4129690.85   0.00
345630.24   4120024.41   0.00
356103.58   4126394.85   0.00
357005.10   4123513.29   0.00
346586.08   4130727.26   0.00
340761.93   4129671.93   0.00
352733.12   4127676.63   0.00
355971.74   4129192.18   0.00
348766.32   4125678.27   0.00
354016.72   4127855.46   0.00
347546.80   4125533.01   0.00
344338.69   4131798.46   0.00
357276.71   4132803.13   0.00
349754.51   4124068.12   0.00
344330.15   4131808.22   0.00
356963.59   4135591.91   0.00
352852.14   4129348.43   0.00
357878.54   4123684.19   0.00
341725.70   4126279.49   0.00
347403.36   4121221.35   0.00
349561.63   4125063.63   0.00
353280.62   4129601.12   0.00
348309.15   4131421.86   0.00
343627.00   4138617.51   0.00
356134.10   4138215.28   0.00
347801.32   4126376.54   0.00
350169.56   4129673.15   0.00
356209.78   4122376.78   0.00
349785.64   4134103.82   0.00
354680.20   4126873.38   0.00
350983.79   4123200.17   0.00
339039.46   4129662.16   0.00
342551.53   4126079.29   0.00
345506.33   4121398.36   0.00
344600.54   4136166.26   0.00
342524.06   4120584.73   0.00
340111.88   4139057.59   0.00
339676.08   4129341.72   0.00
340113.10   4139491.56   0.00
339286.05   4121098.67   0.00
353118.26   4135533.31   0.00
346344.37   4133319.50   0.00
339440.47   4138124.33   0.00
342373.91   4128391.98   0.00
341024.38   4124098.03   0.00
338875.27   4135812.25   0.00
347402.75   4120803.86   0.00
355959.53   4138774.99   0.00
348414.14   4130455.64   0.00
341800.78   4138308.66   0.00
354302.99   4132328.26   0.00
338543.23   4138072.45   0.00
353828.12   4130937.22   0.00
350267.22   4122942.59   0.00
351002.11   4128315.07   0.00
338657.98   4134513.99   0.00
351092.44   4128515.88   0.00
341993.65   4136638.08   0.00
356499.10   4132472.91   0.00
343072.79   4134125.80   0.00
343146.64   4131326.03   0.00
341722.04   4137744.07   0.00
338006.10   4136362.80   0.00
357492.17   4138618.12   0.00
348373.85   4133672.90   0.00
338172.73   4125180.21   0.00
343532.40   4121665.70   0.00
339762.75   4125778.37   0.00
339425.21   4139555.04   0.00
353496.08   4130075.99   0.00
346956.57   4124949.49   0.00
345575.91   4132363.66   0.00
354552.63   4128673.36   0.00
345223.12   4129910.58   0.00
345605.82   4124930.57   0.00
346669.70   4139485.46   0.00
341429.67   4124952.54   0.00
340724.69   4125153.36   0.00
350338.63   4132243.42   0.00
341533.43   4120504.78   0.00
353490.59   4127552.72   0.00
344159.25   4138406.32   0.00
348115.05   4121702.93   0.00
338609.15   4131424.30   0.00
338745.26   4124387.34   0.00
355929.62   4136040.53   0.00
357083.22   4127074.80   0.00
351996.40   4123772.70   0.00
341120.82   4128137.46   0.00
344631.06   4132342.91   0.00
354151.01   4138334.91   0.00
349654.41   4120002.44   0.00
354278.57   4134767.91   0.00
351512.38   4136152.84   0.00
355067.78   4121439.25   0.00
354104.62   4131374.86   0.00
347947.81   4124541.76   0.00
347420.45   4120001.83   0.00
347000.52   4120589.62   0.00
355635.43   4138353.22   0.00
346753.93   4125538.50   0.00
342259.77   4131758.17   0.00
353613.27   4122996.92   0.00
338003.05   4133494.06   0.00
341544.42   4139668.57   0.00
346941.92   4128763.08   0.00
352645.83   4126147.65   0.00
356640.10   4126835.54   0.00
353219.58   4131186.86   0.00
347840.39   4134476.15   0.00
345987.91   4127569.81   0.00
349349.83   4133790.70   0.00
349056.25   4137711.11   0.00
353743.28   4137610.40   0.00
342263.44   4137100.74   0.00
339515.55   4125535.45   0.00
351541.67   4123735.47   0.00
355305.83   4133777.28   0.00
351903.62   4131646.47   0.00
351805.35   4121901.30   0.00
339696.22   4136649.68   0.00
357003.88   4129625.54   0.00
354727.81   4132455.21   0.00
340367.02   4126765.95   0.00
342906.77   4125249.18   0.00
341588.37   4129483.93   0.00
340018.49   4124877.47   0.00
349540.27   4125940.73   0.00
347250.16   4120755.64   0.00
347037.75   4124496.60   0.00
339104.77   4120633.56   0.00
347054.84   4127566.15   0.00
354323.74   4120330.21   0.00
356007.75   4124270.15   0.00
350435.68   4122578.81   0.00
349733.76   4124997.71   0.00
352572.59   4133090.00   0.00
357790.64   4131009.86   0.00
357160.13   4131970.58   0.00
341698.84   4122200.99   0.00
341118.99   4128620.87   0.00
342762.11   4136161.99   0.00
357204.08   4138230.54   0.00
345071.75   4121638.84   0.00
346089.24   4127998.90   0.00
349340.68   4139553.82   0.00
345849.97   4131214.33   0.00
343177.16   4134664.14   0.00
349441.39   4137301.55   0.00
343434.74   4131035.49   0.00
350815.94   4135975.83   0.00
356248.24   4134408.40   0.00
350295.30   4123622.55   0.00
350400.28   4134618.98   0.00
339829.89   4130029.60   0.00
349625.72   4131174.05   0.00
338758.69   4133591.72   0.00
339490.52   4135120.09   0.00
340711.26   4123121.43   0.00
354464.74   4130324.41   0.00
342257.33   4134386.43   0.00
340812.59   4127296.98   0.00
353948.97   4139492.78   0.00
340935.88   4132674.95   0.00
344360.67   4137250.28   0.00
354778.47   4127495.35   0.00
357775.38   4122641.07   0.00
343930.36   4137383.95   0.00
356112.74   4123506.58   0.00
354057.01   4127782.22   0.00
345750.48   4122594.07   0.00
341260.60   4127340.31   0.00
339855.53   4133075.96   0.00
338028.69   4132593.77   0.00
356837.24   4125669.12   0.00
344363.72   4137059.24   0.00
345565.54   4135488.75   0.00
339740.78   4137869.81   0.00
357976.20   4126740.93   0.00
341507.19   4123067.72   0.00
339672.41   4123404.64   0.00
345356.18   4132698.14   0.00
339170.69   4124006.47   0.00
353489.97   4136800.44   0.00
346394.42   4128626.36   0.00
346108.77   4123454.08   0.00
341059.79   4136252.33   0.00
341843.50   4139983.52   0.00
341561.51   4120613.42   0.00
342756.61   4120443.13   0.00
354998.20   4122616.66   0.00
349540.88   4122532.43   0.00
338946.68   4127502.67   0.00
342535.66   4127036.35   0.00
355632.98   4124860.99   0.00
354193.73   4122937.71   0.00
349092.87   4139618.52   0.00
348610.68   4131316.26   0.00
345983.64   4132128.67   0.00
353758.54   4131158.79   0.00
350640.16   4135490.59   0.00
342030.27   4120214.24   0.00
355020.17   4128214.97   0.00
344739.10   4134010.44   0.00
354155.89   4130371.41   0.00
356179.88   4136154.67   0.00
347739.07   4121332.44   0.00
352890.59   4123057.34   0.00
338461.44   4127249.98   0.00
343733.21   4136190.07   0.00
347743.34   4136375.62   0.00
356420.97   4125004.43   0.00
339461.23   4130367.14   0.00
356109.68   4133647.88   0.00
352320.51   4129685.96   0.00
341693.96   4134585.41   0.00
351470.26   4121231.73   0.00
355419.97   4122265.69   0.00
340018.49   4126319.16   0.00
351436.08   4129952.70   0.00
341040.86   4137137.97   0.00
338926.54   4122837.00   0.00
350729.27   4139809.56   0.00
345433.09   4130573.44   0.00
353294.66   4132175.66   0.00
355995.54   4132347.18   0.00
338258.19   4134435.25   0.00
353740.84   4137612.84   0.00
350745.75   4120753.81   0.00
357544.05   4135615.71   0.00
355412.03   4129986.27   0.00
342380.02   4136830.96   0.00
344632.89   4123610.34   0.00
338000.00   4139439.07   0.00
351569.14   4129027.38   0.00
351548.39   4123968.63   0.00
338745.87   4136328.01   0.00
349753.90   4129226.97   0.00
342761.50   4126665.24   0.00
346315.07   4132642.60   0.00
345754.75   4120352.18   0.00
350107.30   4128148.44   0.00
354253.55   4122813.20   0.00
339829.89   4124731.59   0.00
356035.22   4136507.46   0.00
340732.02   4138768.27   0.00
355615.89   4136959.14   0.00
349025.12   4123270.97   0.00
338999.18   4121008.94   0.00
339621.14   4127185.89   0.00
348308.54   4125425.58   0.00
342815.82   4127840.21   0.00
356923.92   4123982.06   0.00
345539.29   4129684.74   0.00
345756.58   4121143.22   0.00
342806.05   4132454.60   0.00
351276.77   4130475.78   0.00
354980.50   4121861.63   0.00
345927.49   4135910.52   0.00
356491.78   4125957.21   0.00
341545.64   4123979.00   0.00
351617.36   4130276.80   0.00
356412.43   4125159.46   0.00
342961.09   4134907.68   0.00
356567.46   4132437.51   0.00
348256.05   4126587.73   0.00
351999.45   4135226.91   0.00
351102.82   4128973.66   0.00
338352.79   4136765.65   0.00
341289.28   4124194.46   0.00
344756.80   4133111.97   0.00
350302.01   4128822.29   0.00
338419.93   4121867.12   0.00
357651.48   4137378.46   0.00
346607.44   4138749.96   0.00
353651.11   4136508.07   0.00
346619.04   4130146.79   0.00
354265.14   4122940.15   0.00
344408.28   4139769.89   0.00
353647.45   4128365.73   0.00
352457.84   4137528.61   0.00
350002.93   4124347.67   0.00
347530.32   4128766.75   0.00
350397.84   4130402.54   0.00
338936.31   4131968.14   0.00
350134.16   4138368.48   0.00
347931.94   4123064.67   0.00
352323.56   4136183.97   0.00
348870.08   4134473.10   0.00
343280.31   4124213.39   0.00
352742.27   4126980.80   0.00
349360.82   4127228.61   0.00
343719.78   4122612.99   0.00
350869.05   4135182.35   0.00
349335.80   4136594.74   0.00
338664.69   4135897.70   0.00
354919.46   4136541.64   0.00
349086.15   4132795.19   0.00
342912.87   4127008.27   0.00
342815.21   4130783.41   0.00
347703.05   4127505.11   0.00
343326.70   4123439.44   0.00
346575.70   4122119.21   0.00
340515.34   4124603.41   0.00
357436.02   4128864.41   0.00
355154.45   4137510.91   0.00
343907.16   4126879.48   0.00
349796.62   4124589.37   0.00
338439.47   4129606.01   0.00
341746.45   4131048.92   0.00
344050.60   4122064.27   0.00
343724.05   4125377.36   0.00
345322.61   4130360.42   0.00
347853.21   4129883.11   0.00
349285.74   4121538.13   0.00
338595.11   4124398.33   0.00
346805.81   4121915.95   0.00
350248.91   4136270.64   0.00
355107.46   4132018.80   0.00
354649.07   4139769.89   0.00
352051.94   4126237.37   0.00
354684.47   4138035.83   0.00
342803.00   4135343.49   0.00
349261.33   4130685.75   0.00
349495.10   4139977.42   0.00
345339.09   4120214.24   0.00
344534.62   4133235.88   0.00
342655.90   4120307.63   0.00
338165.41   4120493.18   0.00
346779.56   4139192.48   0.00
340910.86   4134568.32   0.00
356101.75   4121154.82   0.00
351522.75   4134366.89   0.00
338404.68   4139345.07   0.00
351069.86   4125131.38   0.00
342618.67   4122995.09   0.00
353778.07   4128413.95   0.00
341405.26   4132179.94   0.00
355255.17   4139898.68   0.00
350181.77   4123235.57   0.00
348725.42   4123203.83   0.00
338214.85   4137976.62   0.00
349893.67   4137788.63   0.00
357420.15   4139813.84   0.00
341070.16   4129074.37   0.00
344461.99   4129925.84   0.00
355176.43   4138935.51   0.00
341823.36   4126585.28   0.00
350258.06   4124646.14   0.00
353424.05   4120773.95   0.00
355133.09   4124450.82   0.00
340446.36   4131219.21   0.00
356798.18   4137839.90   0.00
352980.93   4131960.20   0.00
350212.29   4138693.20   0.00
343108.19   4135585.80   0.00
341096.41   4129389.93   0.00
355067.17   4125257.12   0.00
342359.26   4134028.75   0.00
338097.05   4138646.81   0.00
354783.96   4138863.49   0.00
357625.84   4136913.36   0.00
352595.17   4138101.14   0.00
350375.26   4121846.37   0.00
344538.90   4133170.57   0.00
339061.43   4134293.65   0.00
351090.61   4123594.47   0.00
352277.17   4137004.91   0.00
348422.07   4137586.60   0.00
345194.43   4135018.16   0.00
339751.15   4120501.11   0.00
346719.14   4136704.61   0.00
344700.64   4129262.37   0.00
348710.78   4128604.39   0.00
347288.61   4130886.56   0.00
342898.22   4127181.62   0.00
353178.08   4133241.98   0.00
341117.77   4120607.93   0.00
356804.28   4126152.53   0.00
344495.56   4123720.82   0.00
349019.62   4120978.42   0.00
357197.97   4139263.28   0.00
345861.57   4126805.63   0.00
350381.36   4128540.91   0.00
349084.93   4131350.44   0.00
351959.17   4124619.89   0.00
339071.20   4124723.65   0.00
347815.97   4131186.25   0.00
350752.46   4134173.41   0.00
350090.21   4120191.66   0.00
353162.82   4127918.33   0.00
338153.81   4131421.25   0.00
343249.18   4136221.20   0.00
347913.63   4127090.67   0.00
354566.67   4127801.75   0.00
355049.47   4124615.62   0.00
351478.19   4129736.63   0.00
347837.34   4120667.74   0.00
349490.22   4128953.52   0.00
355154.45   4129640.19   0.00
352346.14   4123452.25   0.00
345309.79   4129657.89   0.00
346498.18   4121384.32   0.00
341324.08   4139252.30   0.00
343593.43   4136100.96   0.00
348271.92   4137817.32   0.00
351588.06   4135305.03   0.00
338323.50   4132990.51   0.00
345120.58   4132433.24   0.00
349109.96   4128063.60   0.00
355770.32   4138386.18   0.00
341025.61   4132563.86   0.00
352817.35   4121734.06   0.00
349109.96   4129118.93   0.00
355145.30   4135530.26   0.00
355116.61   4139741.81   0.00
344889.86   4138839.69   0.00
355408.37   4124648.58   0.00
343481.73   4131132.54   0.00
350297.13   4136746.12   0.00
340688.68   4127646.72   0.00
350449.11   4124902.49   0.00
357295.63   4133851.13   0.00
345990.36   4129140.29   0.00
352039.12   4127137.06   0.00
353931.88   4120856.35   0.00
353427.72   4123866.08   0.00
349539.05   4131221.05   0.00
347066.44   4139886.47   0.00
357270.61   4120850.86   0.00
339119.42   4122653.28   0.00
346913.24   4133908.51   0.00
346525.65   4123081.76   0.00
350540.67   4129732.96   0.00
354597.19   4125242.47   0.00
345910.40   4135137.79   0.00
352629.96   4122039.25   0.00
341937.50   4130496.54   0.00
348142.52   4134987.64   0.00
351860.90   4132746.36   0.00
350376.48   4126217.23   0.00
349727.65   4128423.72   0.00
343675.83   4120830.10   0.00
355828.30   4139870.60   0.00
341377.79   4127732.78   0.00
346698.39   4137725.15   0.00
340833.34   4137067.78   0.00
355316.20   4122829.68   0.00
350188.48   4122376.78   0.00
357118.02   4130677.82   0.00
347544.97   4125613.57   0.00
347466.84   4121521.65   0.00
343131.38   4133131.50   0.00
346182.01   4129271.52   0.00
345109.59   4120770.29   0.00
354769.31   4132310.56   0.00
339629.69   4136182.74   0.00
341969.85   4139345.07   0.00
345778.56   4136490.37   0.00
343257.73   4133419.60   0.00
356030.95   4129438.76   0.00
349899.78   4127225.56   0.00
342830.47   4136140.02   0.00
353219.58   4132818.38   0.00
341937.50   4123545.03   0.00
339676.08   4138875.70   0.00
353150.00   4124770.65   0.00
342392.22   4138618.73   0.00
349036.10   4135399.64   0.00
344747.64   4121525.93   0.00
352304.03   4123880.73   0.00
341672.60   4131958.37   0.00
352421.22   4124165.78   0.00
354259.04   4127822.50   0.00
342123.05   4128681.91   0.00
343316.93   4122399.37   0.00
344427.81   4129794.61   0.00
357503.77   4122463.45   0.00
350779.93   4127864.01   0.00
341643.91   4125813.17   0.00
340957.85   4134033.63   0.00
340876.06   4131341.29   0.00
345362.29   4125863.22   0.00
346238.78   4124771.87   0.00
340307.81   4123946.04   0.00
357328.59   4133182.16   0.00
356956.27   4127624.13   0.00
347655.45   4131441.39   0.00
354497.70   4137927.18   0.00
348317.70   4133687.55   0.00
338222.17   4125868.10   0.00
355620.17   4132969.15   0.00
353098.12   4134214.91   0.00
338264.90   4122174.75   0.00
353475.33   4130858.49   0.00
349736.20   4139377.42   0.00
339558.89   4121912.90   0.00
341504.75   4130718.10   0.00
341257.55   4122664.88   0.00
342682.76   4133952.45   0.00
340038.64   4134499.95   0.00
341740.35   4135787.84   0.00
349423.69   4125930.36   0.00
355924.13   4126134.22   0.00
344731.16   4125848.57   0.00
343993.84   4122392.04   0.00
342713.89   4127135.23   0.00
347906.31   4126909.39   0.00
341693.35   4128739.89   0.00
339063.26   4130718.71   0.00
342834.74   4134365.67   0.00
354765.65   4126699.42   0.00
343174.72   4135880.00   0.00
340473.22   4125271.16   0.00
341035.37   4139575.79   0.00
343526.90   4135754.26   0.00
344444.29   4123412.58   0.00
353927.00   4126516.31   0.00
343186.93   4123355.20   0.00
357812.62   4127038.79   0.00
355119.66   4136940.82   0.00
339262.25   4125017.24   0.00
347360.64   4122195.50   0.00
356040.10   4121627.25   0.00
342994.05   4120034.79   0.00
344904.51   4138081.00   0.00
353903.81   4138254.34   0.00
342127.32   4136593.52   0.00
350365.49   4125254.68   0.00
354816.92   4128893.70   0.00
348022.28   4131619.62   0.00
348697.35   4135397.20   0.00
342865.26   4127661.98   0.00
347955.14   4128164.92   0.00
354853.54   4135080.42   0.00
352778.89   4120780.66   0.00
350784.20   4120835.60   0.00
350222.05   4138266.55   0.00
347049.35   4131385.85   0.00
344009.70   4130156.56   0.00
342901.88   4135389.87   0.00
338918.00   4139872.43   0.00
344850.18   4133016.75   0.00
345342.75   4133497.12   0.00
352816.13   4139985.35   0.00
339696.83   4121101.11   0.00
348666.83   4124446.55   0.00
346245.49   4133726.62   0.00
357767.45   4124850.61   0.00
356017.52   4129157.38   0.00
344153.75   4126910.61   0.00
348405.59   4129611.50   0.00
349971.80   4127793.82   0.00
351094.88   4124467.91   0.00
339793.27   4125667.90   0.00
343930.97   4121152.99   0.00
340445.75   4122718.59   0.00
342358.04   4137327.19   0.00
356969.08   4139772.33   0.00
346057.50   4137474.29   0.00
355335.12   4130641.80   0.00
348400.10   4127035.74   0.00
352545.12   4134330.88   0.00
352349.19   4127210.91   0.00
344741.54   4133205.97   0.00
348430.62   4123540.15   0.00
353945.31   4135276.96   0.00
340400.59   4131407.21   0.00
344055.48   4128698.39   0.00
354230.96   4131576.28   0.00
346730.74   4126629.23   0.00
356042.54   4138900.11   0.00
347779.35   4130563.68   0.00
354605.73   4137307.05   0.00
354678.37   4130263.37   0.00
354041.75   4124212.16   0.00
355856.99   4128421.28   0.00
352337.60   4137463.91   0.00
352357.13   4128171.64   0.00
351309.12   4127945.80   0.00
352503.62   4131580.55   0.00
353638.29   4130987.88   0.00
350208.62   4127234.11   0.00
352597.61   4139667.96   0.00
357531.85   4135057.83   0.00
350103.03   4133171.18   0.00
352123.97   4126480.91   0.00
348707.72   4123303.32   0.00
350179.94   4128087.41   0.00
353165.26   4132296.52   0.00
345522.20   4126858.12   0.00
347190.95   4125026.40   0.00
345442.24   4125143.59   0.00
341044.53   4128775.90   0.00
343927.92   4123493.76   0.00
355553.03   4123651.23   0.00
342893.95   4139452.50   0.00
338206.31   4136796.78   0.00
342049.81   4120464.49   0.00
356954.44   4123520.00   0.00
348022.28   4139005.71   0.00
347310.59   4128456.07   0.00
343360.27   4128060.55   0.00
338416.27   4129896.54   0.00
346052.00   4125081.94   0.00
353665.76   4120405.29   0.00
340169.26   4122549.52   0.00
351525.80   4126855.07   0.00
348274.97   4133257.24   0.00
342182.87   4122990.20   0.00
346207.65   4128446.30   0.00
345630.85   4137672.05   0.00
350879.42   4136923.12   0.00
346828.39   4131890.62   0.00
341701.28   4123272.80   0.00
353553.45   4127714.47   0.00
346274.79   4133301.80   0.00
352576.86   4122260.20   0.00
350952.67   4124829.25   0.00
349783.81   4129836.12   0.00
346923.00   4131960.81   0.00
349863.16   4125370.65   0.00
352414.50   4120956.45   0.00
341191.02   4132260.51   0.00
341664.66   4125831.48   0.00
341538.32   4127748.65   0.00
341271.58   4121803.03   0.00
350221.44   4128976.10   0.00
344549.27   4124720.60   0.00
342321.42   4132817.16   0.00
344519.36   4134589.68   0.00
350602.92   4132627.95   0.00
356160.95   4131328.47   0.00
350750.02   4125038.00   0.00
348538.65   4120874.66   0.00
355548.14   4129904.48   0.00
357447.00   4139765.62   0.00
353637.07   4136552.02   0.00
339175.57   4136322.52   0.00
338457.78   4139431.75   0.00
356046.82   4136563.62   0.00
343022.74   4136316.42   0.00
354321.30   4132964.87   0.00
346125.25   4132160.41   0.00
345121.19   4124197.52   0.00
345627.19   4121748.71   0.00
348985.44   4123970.46   0.00
344435.74   4134260.69   0.00
354678.37   4127096.16   0.00
344803.80   4132868.43   0.00
352881.44   4130908.54   0.00
356574.18   4132508.93   0.00
355401.65   4120159.31   0.00
354992.71   4128933.99   0.00
340497.63   4133514.21   0.00
353722.53   4122181.46   0.00
354979.89   4139775.38   0.00
348671.71   4127585.07   0.00
353679.80   4121955.02   0.00
338269.78   4137443.77   0.00
346934.60   4137332.07   0.00
355814.87   4126483.96   0.00
356706.02   4131597.03   0.00
339510.67   4124238.41   0.00
351948.18   4135237.89   0.00
355838.07   4127455.67   0.00
343868.10   4120267.34   0.00
341849.60   4135682.24   0.00
351689.99   4125433.52   0.00
342058.96   4123127.54   0.00
339548.51   4128025.76   0.00
345503.89   4129949.64   0.00
355148.96   4130411.08   0.00
338646.38   4126071.96   0.00
350797.63   4139423.81   0.00
339706.60   4130669.88   0.00
357456.16   4126725.06   0.00
350074.34   4120444.96   0.00
352411.45   4128273.57   0.00
348411.08   4129812.31   0.00
351218.18   4131011.69   0.00
343074.62   4136128.42   0.00
344512.04   4124914.09   0.00
348491.04   4133080.23   0.00
350341.69   4128503.68   0.00
341091.53   4125368.21   0.00
342623.55   4125974.91   0.00
340448.81   4127799.31   0.00
346362.68   4124044.31   0.00
351232.83   4121918.39   0.00
340251.05   4126644.49   0.00
351612.48   4133310.34   0.00
357276.10   4135605.95   0.00
343724.66   4122680.14   0.00
343959.65   4135431.38   0.00
351843.20   4133859.07   0.00
348860.32   4130302.44   0.00
343863.22   4131840.57   0.00
340949.92   4131434.68   0.00
341736.69   4133986.02   0.00
348508.74   4122907.80   0.00
356470.41   4127516.10   0.00
339140.17   4124105.35   0.00
353327.01   4136418.35   0.00
351556.93   4136870.02   0.00
342842.07   4130892.06   0.00
339739.56   4135517.44   0.00
343288.86   4122458.57   0.00
340110.05   4127825.56   0.00
350208.01   4137862.48   0.00
342331.19   4125125.89   0.00
338640.89   4134878.99   0.00
354371.35   4129618.82   0.00
353677.97   4133172.40   0.00
342445.94   4137040.93   0.00
354950.59   4123306.99   0.00
356470.41   4122812.59   0.00
350699.97   4127056.49   0.00
341643.30   4129785.45   0.00
347034.09   4132120.73   0.00
346790.55   4125710.01   0.00
348011.29   4134382.76   0.00
350088.99   4128566.55   0.00
352162.42   4130835.29   0.00
352799.65   4127862.79   0.00
341090.91   4136288.95   0.00
341632.92   4120038.45   0.00
345762.69   4126997.89   0.00
350374.03   4126093.94   0.00
346116.09   4124326.30   0.00
341386.33   4129569.99   0.00
349622.06   4121574.76   0.00
357629.51   4123007.90   0.00
344410.11   4127099.83   0.00
345801.75   4121007.11   0.00
352591.51   4126844.08   0.00
341248.39   4128010.50   0.00
339399.58   4139408.55   0.00
355249.06   4138941.62   0.00
343785.70   4126784.26   0.00
355310.10   4120819.73   0.00
346067.26   4133883.48   0.00
339095.61   4133475.14   0.00
338291.15   4139967.65   0.00
352614.70   4137487.72   0.00
352902.19   4135133.52   0.00
353284.89   4127484.36   0.00
355366.25   4124947.66   0.00
348514.24   4138909.27   0.00
356356.88   4136382.34   0.00
350408.83   4126389.36   0.00
349142.92   4128153.32   0.00
357240.70   4121842.10   0.00
347795.22   4138609.58   0.00
342294.56   4130416.58   0.00
351834.65   4134275.95   0.00
340732.63   4132424.09   0.00
352953.46   4132192.75   0.00
355077.55   4129364.91   0.00
349434.06   4139163.18   0.00
349965.70   4122182.07   0.00
343884.58   4121045.56   0.00
356778.04   4139870.60   0.00
349920.53   4125207.07   0.00
338777.61   4126554.77   0.00
343417.65   4129262.37   0.00
357384.75   4125175.94   0.00
343960.26   4139235.82   0.00
350200.08   4125902.28   0.00
342108.40   4130253.61   0.00
341426.62   4137391.89   0.00
338111.09   4132905.06   0.00
355283.24   4129027.99   0.00
347692.07   4138390.45   0.00
353057.83   4122263.86   0.00
340524.49   4125586.11   0.00
344424.15   4139188.21   0.00
347037.14   4123144.02   0.00
353629.75   4126440.02   0.00
339150.55   4129759.82   0.00
351199.87   4122610.55   0.00
340599.57   4125726.49   0.00
351771.78   4127233.50   0.00
352438.92   4138905.61   0.00
348688.19   4139512.31   0.00
349374.86   4138232.37   0.00
345969.60   4124890.29   0.00
352542.68   4137890.56   0.00
338300.91   4137609.18   0.00
354349.99   4125274.21   0.00
339643.73   4137354.05   0.00
341021.33   4135862.30   0.00
351112.58   4128137.46   0.00
348458.08   4128131.96   0.00
348726.65   4137531.05   0.00
357046.60   4121638.84   0.00
341681.75   4124367.20   0.00
341032.32   4131385.85   0.00
341739.74   4133057.04   0.00
338098.88   4121600.39   0.00
354388.44   4122616.66   0.00
354756.49   4132060.91   0.00
352374.83   4128562.88   0.00
353179.91   4120076.91   0.00
342254.28   4125769.83   0.00
355120.27   4131266.82   0.00
344567.58   4130439.77   0.00
348506.91   4122241.89   0.00
338276.50   4129290.44   0.00
352371.78   4128337.66   0.00
350082.28   4134103.82   0.00
345719.96   4139501.94   0.00
339253.09   4129739.68   0.00
355969.91   4137474.29   0.00
338582.90   4133763.24   0.00
352586.63   4137385.17   0.00
342110.23   4135789.06   0.00
341538.32   4126882.53   0.00
340215.64   4134683.07   0.00
346200.32   4125935.85   0.00
352732.51   4121737.72   0.00
350320.32   4120416.27   0.00
340685.02   4127951.90   0.00
348688.80   4132602.92   0.00
347289.83   4123530.38   0.00
341125.71   4121716.36   0.00
348834.07   4127745.60   0.00
355412.64   4137629.93   0.00
346066.65   4137267.37   0.00
354792.50   4120852.69   0.00
356720.66   4131095.31   0.00
355671.44   4131946.78   0.00
339788.38   4120223.40   0.00
351133.34   4123463.24   0.00
352194.16   4120150.15   0.00
345905.51   4137560.35   0.00
348451.37   4134366.28   0.00
338391.25   4122395.09   0.00
343977.97   4126946.01   0.00
355400.43   4130444.04   0.00
352649.49   4132366.10   0.00
355194.74   4131847.29   0.00
339244.54   4120668.97   0.00
344487.01   4125930.36   0.00
357401.84   4126115.30   0.00
345005.22   4124007.08   0.00
353695.06   4137422.41   0.00
355249.67   4126599.32   0.00
348483.72   4137743.46   0.00
343075.84   4128194.83   0.00
354133.92   4132489.39   0.00
354722.31   4132670.06   0.00
341252.05   4133132.11   0.00
355902.77   4132502.21   0.00
353552.23   4135104.22   0.00
350599.87   4134893.03   0.00
341975.34   4137931.46   0.00
353176.85   4127933.59   0.00
338701.93   4125711.23   0.00
339433.76   4129936.22   0.00
341659.78   4136074.10   0.00
352237.50   4135046.85   0.00
350176.27   4135737.17   0.00
347340.50   4138281.81   0.00
342378.80   4130793.18   0.00
355028.11   4133093.66   0.00
354986.60   4129849.54   0.00
343202.19   4124610.74   0.00
356101.14   4128137.46   0.00
357545.27   4131659.29   0.00
351639.33   4130730.31   0.00
344369.82   4120698.87   0.00
356017.52   4122984.10   0.00
351794.98   4124804.83   0.00
347718.31   4126333.20   0.00
354866.36   4130804.16   0.00
340371.29   4127558.21   0.00
340244.33   4127707.75   0.00
349958.37   4139657.58   0.00
356091.37   4139556.87   0.00
348784.63   4122445.14   0.00
342775.54   4135801.26   0.00
346825.95   4121005.28   0.00
350022.46   4122351.76   0.00
351088.17   4130110.78   0.00
356137.15   4126414.38   0.00
343595.87   4122755.21   0.00
354918.85   4138240.30   0.00
348646.08   4130909.76   0.00
345898.80   4122915.13   0.00
349932.13   4136622.82   0.00
353524.77   4125316.32   0.00
348188.30   4121607.72   0.00
350906.28   4121350.14   0.00
339959.90   4133426.31   0.00
353771.97   4138613.24   0.00
348135.20   4136396.37   0.00
340229.07   4139584.34   0.00
344853.24   4125356.00   0.00
341983.89   4130487.38   0.00
357429.30   4130403.76   0.00
342619.89   4128940.70   0.00
357904.17   4130735.80   0.00
348579.55   4133516.04   0.00
346858.30   4125715.51   0.00
348462.36   4128343.76   0.00
352105.04   4121290.32   0.00
346271.74   4125880.31   0.00
352888.76   4139888.91   0.00
344227.61   4120959.50   0.00
350225.71   4131913.21   0.00
340777.18   4139264.50   0.00
353990.48   4136966.46   0.00
339425.82   4133334.15   0.00
347393.60   4132925.81   0.00
354014.89   4129237.95   0.00
339464.89   4120994.29   0.00
346061.77   4137036.04   0.00
346169.19   4124851.22   0.00
339809.14   4128152.10   0.00
350776.88   4132036.50   0.00
350583.39   4132795.19   0.00
344124.45   4135674.92   0.00
352098.33   4120528.58   0.00
355377.24   4124690.08   0.00
338338.15   4137146.52   0.00
353923.95   4120609.15   0.00
345628.41   4120949.13   0.00
353034.64   4129102.45   0.00
350527.24   4131567.74   0.00
355897.27   4124364.76   0.00
349165.50   4134448.07   0.00
354663.11   4134485.31   0.00
353655.38   4134122.75   0.00
343122.84   4125908.99   0.00
351193.15   4139401.23   0.00
353648.67   4135130.47   0.00
341485.21   4133597.22   0.00
339004.67   4125736.87   0.00
338117.19   4132917.87   0.00
349681.26   4138927.58   0.00
349493.27   4126145.21   0.00
347347.82   4135635.24   0.00
344970.43   4138731.04   0.00
345076.63   4138375.80   0.00
341817.87   4134427.32   0.00
354938.99   4130946.38   0.00
338612.81   4137587.21   0.00
353611.44   4124103.52   0.00
350716.45   4129248.94   0.00
346622.70   4125337.69   0.00
353436.87   4120137.33   0.00
341845.33   4120881.37   0.00
348517.29   4133704.64   0.00
352883.27   4128063.60   0.00
339568.65   4122329.78   0.00
342953.76   4126140.32   0.00
352072.08   4129817.19   0.00
349917.48   4123731.80   0.00
343574.51   4123297.22   0.00
343052.03   4130982.39   0.00
339709.65   4127677.85   0.00
352218.57   4134571.37   0.00
341659.17   4125749.69   0.00
340027.65   4123701.90   0.00
340688.68   4137087.92   0.00
357649.04   4125194.25   0.00
345374.49   4138863.49   0.00
354865.14   4135799.43   0.00
357153.42   4121696.83   0.00
345021.09   4129866.63   0.00
339817.07   4123673.21   0.00
355474.29   4130494.09   0.00
338579.85   4135647.45   0.00
344176.34   4122268.14   0.00
354335.95   4120963.16   0.00
353020.60   4133743.71   0.00
348738.85   4122712.49   0.00
338561.54   4127762.69   0.00
345731.56   4121655.93   0.00
350753.07   4127758.42   0.00
345140.11   4137936.95   0.00
340307.81   4138159.73   0.00
353964.23   4139703.97   0.00
345328.10   4127016.21   0.00
350991.12   4131777.70   0.00
357807.73   4128984.04   0.00
350351.45   4127478.87   0.00
340644.73   4136779.08   0.00
339646.78   4136746.73   0.00
355794.12   4139238.26   0.00
338274.06   4133666.19   0.00
354166.26   4134106.27   0.00
351566.70   4136547.14   0.00
347919.13   4133670.46   0.00
346380.99   4123650.62   0.00
355752.01   4131375.47   0.00
343761.89   4137719.05   0.00
341831.29   4127538.68   0.00
354288.95   4122409.74   0.00
338983.31   4122291.94   0.00
351754.69   4123776.36   0.00
356754.84   4133876.16   0.00
350785.42   4139905.39   0.00
344994.84   4130409.25   0.00
344027.41   4131849.12   0.00
353563.83   4133259.07   0.00
344536.45   4138970.31   0.00
338798.36   4120141.00   0.00
348978.73   4131823.48   0.00
357365.83   4126068.91   0.00
347284.95   4125703.30   0.00
338115.36   4130279.85   0.00
354371.96   4127982.42   0.00
352576.86   4127261.57   0.00
349555.53   4122357.86   0.00
354702.17   4130010.07   0.00
339292.76   4123146.46   0.00
350500.38   4123631.09   0.00
348859.10   4122733.24   0.00
348176.70   4137426.07   0.00
338601.83   4125315.71   0.00
349404.16   4133574.02   0.00
350392.35   4130063.17   0.00
352352.24   4120544.45   0.00
339886.04   4136807.76   0.00
347101.23   4129358.20   0.00
340244.33   4137408.98   0.00
354060.67   4120824.61   0.00
352911.95   4125899.23   0.00
346023.93   4121885.43   0.00
351099.15   4130549.03   0.00
344480.91   4139179.66   0.00
351579.52   4120968.05   0.00
350806.79   4127959.84   0.00
340435.99   4133370.77   0.00
342969.02   4124492.93   0.00
348375.07   4127132.79   0.00
338359.51   4120051.27   0.00
341236.79   4135758.54   0.00
353387.43   4124637.59   0.00
341325.30   4125392.01   0.00
340450.64   4138561.97   0.00
345186.50   4123986.33   0.00
352927.21   4139987.79   0.00
353450.30   4134268.01   0.00
338780.05   4126590.17   0.00
338375.38   4133609.42   0.00
353442.37   4139433.58   0.00
344712.24   4133945.13   0.00
352562.82   4127200.54   0.00
349506.09   4124850.00   0.00
355276.53   4138901.94   0.00
356477.13   4132909.33   0.00
338599.99   4123184.30   0.00
350591.94   4120495.01   0.00
353587.63   4122367.63   0.00
348458.08   4137093.42   0.00
343865.05   4139329.81   0.00
350162.85   4126281.93   0.00
357180.88   4125370.65   0.00
348178.53   4121511.28   0.00
350577.29   4127181.62   0.00
338969.27   4133788.87   0.00
339833.55   4121030.92   0.00
352916.23   4124405.04   0.00
353779.90   4132314.22   0.00
348182.81   4125828.42   0.00
344125.06   4128566.55   0.00
344161.08   4123881.34   0.00
351417.77   4124091.31   0.00
340100.89   4124336.68   0.00
357763.18   4124304.33   0.00
354570.33   4137051.91   0.00
346919.95   4127935.42   0.00
351350.63   4120763.57   0.00
342412.98   4135201.88   0.00
347414.35   4121676.69   0.00
344270.94   4120089.72   0.00
348588.09   4128963.90   0.00
355026.89   4134857.02   0.00
348538.65   4120303.96   0.00
355596.36   4124887.23   0.00
356706.63   4120587.79   0.00
341668.94   4122027.04   0.00
350809.23   4126908.78   0.00
341232.52   4134515.82   0.00
339536.91   4122971.28   0.00
343847.96   4121645.56   0.00
351071.69   4136035.65   0.00
342313.49   4131279.64   0.00
353051.12   4139528.18   0.00
357339.58   4128333.38   0.00
339600.39   4134438.31   0.00
345843.26   4132370.98   0.00
351064.36   4132636.49   0.00
343518.36   4132418.59   0.00
342053.47   4135220.80   0.00
342274.42   4137133.70   0.00
343440.23   4129035.92   0.00
353187.84   4128449.35   0.00
353925.17   4134477.98   0.00
355589.04   4136824.85   0.00
346793.60   4127712.64   0.00
342901.88   4126211.74   0.00
347499.80   4130435.50   0.00
345873.17   4126885.59   0.00
347690.85   4130292.67   0.00
343800.35   4124243.29   0.00
351304.24   4125092.32   0.00
344399.73   4121705.98   0.00
338356.46   4133931.09   0.00
342931.18   4125850.40   0.00
342059.57   4128358.41   0.00
341202.00   4131887.57   0.00
344874.60   4126704.31   0.00
357083.22   4137622.61   0.00
349139.26   4124698.02   0.00
345154.15   4124011.35   0.00
347892.27   4125498.83   0.00
339109.65   4130448.93   0.00
351515.43   4122268.14   0.00
356548.54   4122903.53   0.00
355822.81   4136404.31   0.00
356762.78   4123033.54   0.00
347217.20   4124562.52   0.00
352172.80   4136400.65   0.00
350547.99   4137600.02   0.00
344012.15   4127911.01   0.00
355281.41   4124546.65   0.00
342892.73   4122612.38   0.00
345622.91   4124750.51   0.00
344884.37   4139962.16   0.00
350206.18   4121304.36   0.00
343723.44   4139695.43   0.00
356978.24   4138894.01   0.00
349781.98   4127428.82   0.00
348904.87   4139176.00   0.00
356413.65   4138107.85   0.00
346122.20   4136830.96   0.00
344315.50   4125431.68   0.00
350157.35   4129396.04   0.00
344518.14   4135384.38   0.00
355846.00   4124018.07   0.00
350632.83   4131984.62   0.00
346565.94   4134239.94   0.00
340982.88   4133395.79   0.00
338424.21   4129956.97   0.00
341244.12   4126507.77   0.00
349005.58   4133658.86   0.00
348215.77   4138118.84   0.00
356321.48   4126085.39   0.00
345351.30   4130848.11   0.00
343578.17   4134424.27   0.00
350669.45   4121897.64   0.00
355391.89   4126168.40   0.00
347676.81   4132791.53   0.00
341067.11   4121766.41   0.00
339917.78   4128213.75   0.00
350584.00   4129186.68   0.00
339790.83   4132079.23   0.00
338888.09   4133516.65   0.00
352236.27   4138948.94   0.00
344143.38   4124730.37   0.00
343940.73   4128924.83   0.00
355543.26   4136745.51   0.00
338674.46   4124149.30   0.00
356318.43   4120888.09   0.00
349377.91   4135027.31   0.00
357573.96   4126905.73   0.00
347641.41   4134297.31   0.00
348558.18   4134636.68   0.00
341185.52   4127088.23   0.00
339013.82   4129471.72   0.00
339978.21   4135069.43   0.00
339218.91   4124732.20   0.00
341607.90   4122829.07   0.00
353345.93   4124081.55   0.00
356539.99   4124607.07   0.00
351769.95   4127104.10   0.00
343878.48   4139503.16   0.00
357948.12   4131174.66   0.00
338268.56   4133281.66   0.00
355488.94   4132739.65   0.00
338546.89   4134912.56   0.00
351050.33   4121135.90   0.00
338779.44   4125955.99   0.00
338672.63   4128078.86   0.00
352308.91   4130926.85   0.00
341190.40   4125934.02   0.00
349430.40   4126757.41   0.00
354336.56   4137905.82   0.00
339331.22   4139493.39   0.00
349163.06   4133263.34   0.00
356906.22   4126335.03   0.00
338416.88   4130733.97   0.00
345084.57   4131157.57   0.00
342474.62   4123181.86   0.00
353293.44   4131632.44   0.00
340478.71   4126703.09   0.00
342667.50   4126076.24   0.00
342295.18   4127257.30   0.00
338658.59   4138149.36   0.00
346912.63   4127966.55   0.00
341636.59   4127533.19   0.00
342913.48   4130201.73   0.00
356131.66   4124707.17   0.00
356641.93   4131582.38   0.00
349333.35   4137955.26   0.00
343688.65   4134015.93   0.00
339473.43   4130718.10   0.00
349324.81   4124902.49   0.00
344713.46   4137429.12   0.00
353504.01   4124627.83   0.00
353165.87   4135945.92   0.00
346058.11   4123468.12   0.00
344675.01   4124713.89   0.00
347719.53   4121036.41   0.00
344980.19   4122775.35   0.00
342579.00   4131393.78   0.00
342884.79   4120759.91   0.00
357625.84   4126947.23   0.00
351061.92   4120975.37   0.00
354969.51   4124263.44   0.00
341109.84   4134723.96   0.00
352396.19   4124918.97   0.00
353504.62   4134968.72   0.00
357857.78   4134518.27   0.00
353042.57   4132481.46   0.00
353540.64   4132998.44   0.00
350430.80   4133589.89   0.00
355123.33   4139347.51   0.00
340627.64   4127646.72   0.00
341858.76   4123864.25   0.00
338567.64   4122358.47   0.00
343099.64   4131080.05   0.00
342895.17   4135085.91   0.00
356894.01   4126469.31   0.00
348328.68   4138243.35   0.00
346276.62   4130075.38   0.00
357285.26   4126932.58   0.00
348883.51   4130176.09   0.00
351386.64   4126922.82   0.00
345503.89   4120111.09   0.00
353475.33   4131105.69   0.00
343213.78   4131402.33   0.00
340757.04   4122556.84   0.00
338693.99   4126279.49   0.00
339710.26   4132321.54   0.00
357375.59   4122757.65   0.00
343372.48   4130049.75   0.00
354025.88   4135370.34   0.00
341632.31   4135612.66   0.00
350411.27   4124689.47   0.00
345162.69   4129815.36   0.00
355647.63   4138768.88   0.00
353604.11   4132341.07   0.00
344874.60   4139617.30   0.00
348632.65   4125043.49   0.00
341878.29   4137841.12   0.00
342539.32   4128716.09   0.00
341278.91   4128575.70   0.00
342938.51   4131465.80   0.00
355916.20   4131827.75   0.00
344233.71   4136808.98   0.00
345054.05   4130359.20   0.00
346469.50   4129621.88   0.00
349034.27   4128233.89   0.00
352188.06   4128067.26   0.00
345994.63   4123156.22   0.00
341921.63   4139622.18   0.00
356289.13   4135719.47   0.00
338939.36   4129331.95   0.00
350219.00   4128694.72   0.00
343880.31   4138417.31   0.00
344720.79   4139488.51   0.00
349890.01   4121353.19   0.00
344616.41   4138879.36   0.00
338894.80   4139560.53   0.00
354060.06   4139181.49   0.00
349631.82   4139805.90   0.00
353806.76   4124934.23   0.00
338057.99   4135474.72   0.00
349926.02   4129266.64   0.00
340777.18   4138803.67   0.00
349586.66   4129043.24   0.00
342085.82   4122219.92   0.00
349534.17   4121928.16   0.00
355289.35   4136915.19   0.00
352888.76   4138489.94   0.00
338891.75   4126755.58   0.00
339894.59   4132460.10   0.00
338303.35   4125682.55   0.00
348230.41   4122298.04   0.00
353669.42   4136707.05   0.00
348521.56   4127152.93   0.00
344463.21   4120632.95   0.00
350669.45   4130374.46   0.00
351465.38   4132633.44   0.00
346629.41   4133686.94   0.00
346741.72   4134797.81   0.00
345254.86   4135146.95   0.00
352263.13   4122789.39   0.00
344841.03   4134022.64   0.00
357774.77   4134723.35   0.00
338983.92   4135704.82   0.00
338556.05   4120395.52   0.00
341389.39   4139790.03   0.00
343684.38   4138993.50   0.00
345251.20   4124442.27   0.00
355430.95   4123400.37   0.00
342820.09   4130181.59   0.00
350413.71   4139237.65   0.00
340802.82   4136197.39   0.00
343139.32   4136746.12   0.00
357194.92   4132339.85   0.00
342546.65   4123653.07   0.00
355191.69   4139891.35   0.00
342182.26   4137136.75   0.00
339793.27   4124251.23   0.00
354642.35   4123015.84   0.00
352727.62   4132670.06   0.00
350884.91   4120299.69   0.00
351320.11   4120133.67   0.00
355061.07   4139200.42   0.00
346932.77   4136548.36   0.00
355473.68   4130758.38   0.00
348602.74   4138330.03   0.00
342292.12   4136190.07   0.00
347493.70   4137543.87   0.00
352656.82   4134088.56   0.00
347799.49   4131695.91   0.00
353782.95   4133597.22   0.00
339713.31   4127322.61   0.00
344702.48   4131691.03   0.00
340098.45   4120491.35   0.00
347265.42   4122677.08   0.00
356468.58   4127339.09   0.00
347015.78   4138055.36   0.00
339924.50   4127774.90   0.00
354586.20   4124844.51   0.00
342655.90   4135474.72   0.00
348216.38   4120523.09   0.00
345638.78   4137287.51   0.00
348033.88   4132686.54   0.00
352152.65   4135180.52   0.00
342716.94   4121558.28   0.00
352745.32   4133848.69   0.00
339165.81   4133482.47   0.00
357264.50   4127115.70   0.00
355804.50   4123508.41   0.00
339589.40   4126244.70   0.00
350140.26   4135215.31   0.00
350679.83   4123291.12   0.00
341211.77   4135872.68   0.00
345567.98   4132620.01   0.00
357538.56   4135090.18   0.00
339925.11   4123708.00   0.00
351202.92   4125064.24   0.00
341824.58   4128366.95   0.00
348697.35   4130549.03   0.00
354316.42   4135499.13   0.00
339145.66   4126682.33   0.00
354458.63   4136519.06   0.00
350537.61   4132786.65   0.00
344410.11   4134567.09   0.00
354593.52   4120271.00   0.00
340224.80   4120635.40   0.00
350889.19   4122763.76   0.00
353961.18   4129730.52   0.00
350860.50   4126588.95   0.00
354739.40   4120200.81   0.00
352320.51   4129728.08   0.00
344371.04   4129358.81   0.00
345102.27   4127374.49   0.00
353179.91   4128507.34   0.00
338468.15   4132223.88   0.00
351645.44   4130516.07   0.00
350892.85   4127608.26   0.00
343491.50   4133050.33   0.00
352863.12   4121611.38   0.00
355844.17   4130600.30   0.00
343301.68   4120283.21   0.00
352087.34   4138416.70   0.00
350259.29   4128081.91   0.00
343034.94   4121485.64   0.00
356475.30   4133668.02   0.00
342052.86   4131675.77   0.00
340461.01   4129172.03   0.00
339747.49   4126161.69   0.00
353709.71   4121071.20   0.00
343851.01   4130271.92   0.00
344655.48   4120781.27   0.00
339926.33   4137873.47   0.00
350034.06   4133110.75   0.00
338520.65   4132413.71   0.00
344233.10   4130685.14   0.00
344383.25   4121762.75   0.00
347286.78   4132475.97   0.00
353384.38   4129961.85   0.00
342121.83   4134553.67   0.00
352750.82   4139011.81   0.00
341692.13   4131194.19   0.00
350248.30   4123825.80   0.00
356614.46   4134463.94   0.00
347935.00   4133476.97   0.00
343941.34   4130398.27   0.00
346107.55   4121849.42   0.00
347693.90   4139918.82   0.00
353070.65   4120836.82   0.00
351768.73   4122589.19   0.00
346348.03   4139202.86   0.00
355863.70   4131360.21   0.00
340970.06   4120227.67   0.00
355028.11   4136404.92   0.00
350449.72   4121273.84   0.00
353475.33   4126186.71   0.00
356081.61   4128386.49   0.00
353275.73   4123881.34   0.00
350189.70   4129059.11   0.00
348557.57   4127267.07   0.00
348938.44   4136290.78   0.00
345843.87   4130224.31   0.00
340345.65   4127052.83   0.00
341142.19   4133956.72   0.00
343113.07   4128299.20   0.00
354422.62   4126068.91   0.00
341899.66   4133638.11   0.00
352095.28   4135614.49   0.00
354672.26   4123792.84   0.00
338133.06   4122249.82   0.00
357741.20   4133978.70   0.00
344441.24   4127616.20   0.00
344126.29   4121314.74   0.00
341112.28   4127065.65   0.00
340865.08   4135408.19   0.00
357194.92   4129872.13   0.00
340886.44   4125212.56   0.00
352585.41   4126040.83   0.00
355086.09   4125320.60   0.00
351686.94   4127842.04   0.00
340215.64   4134776.45   0.00
339445.36   4124198.13   0.00
348228.58   4131564.07   0.00
350394.18   4136050.29   0.00
352681.23   4135881.22   0.00
351333.54   4130818.81   0.00
357841.30   4125326.09   0.00
348266.43   4124100.47   0.00
346108.77   4135126.80   0.00
338215.46   4126708.58   0.00
349390.73   4126528.52   0.00
356553.42   4125194.86   0.00
340036.19   4136478.77   0.00
340458.57   4133968.32   0.00
346973.05   4131717.28   0.00
339135.29   4127145.60   0.00
352665.36   4120410.17   0.00
351412.88   4128252.20   0.00
356511.31   4124450.21   0.00
341350.93   4125893.73   0.00
340315.13   4125539.72   0.00
352485.92   4133539.84   0.00
341457.75   4128193.00   0.00
351322.55   4121522.87   0.00
349377.91   4132774.44   0.00
340722.25   4139398.17   0.00
351005.16   4121703.54   0.00
353787.84   4136774.19   0.00
340765.59   4131949.22   0.00
348884.12   4120747.70   0.00
340778.41   4136929.84   0.00
356424.63   4138064.52   0.00
346871.73   4130967.13   0.00
338025.03   4120129.40   0.00
346047.73   4139392.07   0.00
348682.09   4139000.21   0.00
341016.45   4127442.24   0.00
342570.45   4132469.86   0.00
347425.34   4131080.05   0.00
353107.88   4126392.41   0.00
339405.68   4122837.61   0.00
347895.93   4132345.35   0.00
349071.50   4135841.55   0.00
349175.27   4128775.29   0.00
355581.10   4139108.86   0.00
340404.86   4123748.28   0.00
349397.44   4127271.95   0.00
349611.68   4127419.05   0.00
347371.62   4137838.68   0.00
350107.30   4132355.72   0.00
344266.67   4139108.25   0.00
349227.15   4129844.66   0.00
356353.22   4121886.04   0.00
345694.94   4120289.32   0.00
342700.46   4138113.35   0.00
346243.66   4125843.07   0.00
339792.66   4139522.08   0.00
342124.27   4123386.94   0.00
355080.60   4139472.64   0.00
356120.06   4125988.95   0.00
355111.12   4131067.84   0.00
340690.51   4130963.47   0.00
353850.09   4124683.37   0.00
357882.81   4122655.11   0.00
356826.87   4138041.93   0.00
341609.12   4128079.47   0.00
346719.14   4121943.42   0.00
352953.46   4133531.30   0.00
346015.99   4134795.37   0.00
349089.82   4120304.57   0.00
342367.20   4129043.24   0.00
356477.13   4127633.90   0.00
352262.52   4122653.89   0.00
348918.91   4120985.75   0.00
348646.08   4138755.46   0.00
341148.90   4133830.38   0.00
348110.78   4126562.09   0.00
338534.68   4121010.77   0.00
343282.14   4126726.89   0.00
353546.13   4131846.06   0.00
356022.40   4134217.35   0.00
349606.80   4121074.86   0.00
357082.00   4121868.34   0.00
342950.10   4125786.31   0.00
347823.30   4137715.99   0.00
343112.46   4126444.90   0.00
349633.05   4139246.80   0.00
342679.71   4120147.71   0.00
356662.07   4137690.36   0.00
356919.03   4124228.03   0.00
357506.82   4135471.66   0.00
343917.54   4138338.57   0.00
341460.80   4129952.70   0.00
345856.07   4123133.64   0.00
354964.63   4126590.17   0.00
342037.60   4123686.03   0.00
343869.32   4134633.01   0.00
354299.33   4135742.06   0.00
347156.77   4128477.43   0.00
355434.61   4122962.74   0.00
357717.40   4127821.28   0.00
341243.51   4123267.31   0.00
355830.74   4139724.11   0.00
356850.06   4132394.79   0.00
350966.09   4135708.49   0.00
357886.47   4122826.01   0.00
357527.57   4127027.80   0.00
357202.86   4126178.17   0.00
340165.59   4131223.49   0.00
357699.09   4137200.84   0.00
354292.00   4133088.17   0.00
341916.14   4127497.79   0.00
357405.50   4133179.72   0.00
339012.60   4127104.71   0.00
356870.82   4126989.96   0.00
339745.66   4122039.25   0.00
349765.50   4127910.40   0.00
340090.52   4125951.72   0.00
340417.68   4137101.35   0.00
344107.97   4134008.00   0.00
351273.11   4133412.27   0.00
346708.15   4137116.61   0.00
352697.71   4126457.72   0.00
346907.74   4124640.64   0.00
347355.14   4125985.29   0.00
352232.61   4133704.03   0.00
354785.79   4130658.28   0.00
344866.66   4133226.72   0.00
351790.09   4129374.07   0.00
350197.03   4120813.01   0.00
354275.52   4138251.90   0.00
338351.57   4120616.47   0.00
356160.34   4126404.61   0.00
339383.10   4120303.96   0.00
350978.91   4133630.18   0.00
342702.90   4135245.83   0.00
351807.18   4133132.11   0.00
341397.93   4138061.46   0.00
355130.65   4122417.68   0.00
352061.71   4121640.68   0.00
344284.37   4135474.72   0.00
350749.41   4133762.63   0.00
338090.33   4139364.60   0.00
355698.90   4131444.44   0.00
340309.64   4128357.19   0.00
357427.47   4133141.27   0.00
355546.92   4138731.04   0.00
346841.82   4136924.34   0.00
347218.42   4137353.43   0.00
341979.61   4122754.60   0.00
343220.50   4127185.28   0.00
344005.43   4126991.79   0.00
344916.10   4122821.13   0.00
343093.54   4127247.54   0.00
345066.26   4139190.65   0.00
344817.22   4125717.95   0.00
350333.14   4126550.49   0.00
357670.40   4129118.93   0.00
353977.66   4134894.86   0.00
352346.75   4133346.96   0.00
354376.84   4120896.63   0.00
353403.91   4130988.49   0.00
344987.52   4120523.09   0.00
353933.10   4129812.92   0.00
351383.59   4120427.26   0.00
353861.08   4120358.90   0.00
340976.17   4131268.65   0.00
352513.38   4120755.64   0.00
341073.82   4136059.45   0.00
356057.80   4136887.11   0.00
350869.05   4136682.64   0.00
350453.38   4126037.78   0.00
343005.65   4131698.36   0.00
340537.92   4122141.79   0.00
340341.38   4128562.88   0.00
345869.50   4130755.94   0.00
343525.07   4123383.89   0.00
353952.02   4131879.02   0.00
355025.06   4131348.00   0.00
341464.46   4138760.95   0.00
355221.59   4120926.54   0.00
344132.39   4130799.28   0.00
356204.90   4135006.56   0.00
345848.14   4128671.53   0.00
348879.85   4132049.93   0.00
347677.42   4129816.58   0.00
349028.17   4130426.34   0.00
347372.23   4132389.90   0.00
357933.47   4129029.21   0.00
350021.85   4125824.76   0.00
343204.02   4127307.35   0.00
340453.08   4136117.44   0.00
355418.74   4137835.63   0.00
338020.75   4123962.52   0.00
346208.87   4134550.61   0.00
344402.78   4123870.36   0.00
343426.19   4129773.25   0.00
345026.58   4122379.22   0.00
348987.88   4123148.90   0.00
354757.71   4123496.81   0.00
355056.18   4135622.43   0.00
348465.41   4139498.28   0.00
344156.80   4131579.33   0.00
347103.06   4135189.67   0.00
348869.47   4122277.90   0.00
339915.34   4123784.91   0.00
356710.29   4133691.82   0.00
353406.35   4122502.52   0.00
355841.12   4131892.45   0.00
347687.19   4126013.98   0.00
347217.81   4129099.40   0.00
350839.75   4125869.93   0.00
338813.62   4123514.51   0.00
351900.57   4134030.58   0.00
347533.98   4136072.27   0.00
343113.07   4138616.90   0.00
344452.83   4137230.75   0.00
352059.88   4130018.62   0.00
348995.82   4126923.43   0.00
354299.33   4125476.24   0.00
347694.51   4120805.08   0.00
347138.46   4130266.43   0.00
343130.16   4125904.11   0.00
355163.61   4123608.51   0.00
348704.67   4138821.99   0.00
348151.07   4127431.87   0.00
354853.54   4129590.75   0.00
341989.38   4126111.03   0.00
342327.52   4124323.86   0.00
343233.31   4135308.69   0.00
348176.70   4129777.52   0.00
347911.80   4128038.58   0.00
340042.30   4132953.89   0.00
355223.43   4136089.97   0.00
344408.89   4138866.54   0.00
346738.67   4134916.23   0.00
344413.77   4139596.55   0.00
351734.55   4130136.42   0.00
352859.46   4137758.72   0.00
349284.52   4133755.91   0.00
356045.59   4137515.18   0.00
347736.63   4128241.22   0.00
354041.14   4126243.48   0.00
352194.77   4126571.86   0.00
353034.64   4139999.39   0.00
340633.75   4126393.63   0.00
355373.58   4135890.99   0.00
339275.67   4126397.29   0.00
342924.47   4124495.99   0.00
357843.75   4123048.80   0.00
339384.93   4125440.23   0.00
355325.36   4135798.82   0.00
347156.16   4139261.45   0.00
356872.04   4138889.13   0.00
344418.65   4138693.20   0.00
352453.57   4127890.87   0.00
338023.80   4132489.39   0.00
357894.41   4139091.16   0.00
357833.98   4124902.49   0.00
348919.52   4129854.43   0.00
348127.26   4123962.52   0.00
348832.24   4138093.20   0.00
341706.78   4121662.65   0.00
340452.47   4128951.69   0.00
352322.34   4139187.60   0.00
342933.01   4126857.51   0.00
351038.73   4120301.52   0.00
344086.00   4121038.24   0.00
342177.98   4126035.34   0.00
348845.67   4122641.07   0.00
344454.05   4133771.78   0.00
354481.22   4121584.52   0.00
352927.82   4133885.31   0.00
353200.05   4121255.53   0.00
347407.64   4127036.96   0.00
352755.70   4139186.99   0.00
342922.64   4135262.92   0.00
355686.09   4131835.08   0.00
347885.56   4129969.18   0.00
347814.14   4131584.83   0.00
345583.85   4129980.16   0.00
356629.72   4134103.21   0.00
344608.48   4132734.15   0.00
350176.27   4124176.15   0.00
353858.03   4131779.53   0.00
357074.07   4138137.76   0.00
347735.40   4123681.75   0.00
338300.30   4131034.27   0.00
357166.84   4137470.02   0.00
351353.07   4126634.72   0.00
352065.37   4129742.73   0.00
357418.32   4138421.58   0.00
350863.55   4138572.34   0.00
352175.24   4139677.11   0.00
342742.58   4139312.11   0.00
350857.45   4130805.38   0.00
338183.72   4135454.57   0.00
348196.23   4121997.13   0.00
353460.07   4127643.06   0.00
343872.37   4139376.81   0.00
344701.25   4133978.70   0.00
354100.96   4132745.75   0.00
357158.30   4124738.30   0.00
339972.11   4133060.09   0.00
345277.44   4124635.15   0.00
353179.30   4137753.23   0.00
349232.64   4125738.70   0.00
349749.02   4132035.28   0.00
343516.53   4124188.36   0.00
352407.18   4124298.84   0.00
343235.76   4123816.03   0.00
352203.92   4123747.67   0.00
343720.39   4139815.06   0.00
350020.02   4138377.03   0.00
339080.97   4125562.30   0.00
348578.94   4121429.49   0.00
355338.18   4135743.28   0.00
355595.75   4124458.14   0.00
343742.36   4128878.44   0.00
348680.87   4125108.80   0.00
349920.53   4122396.92   0.00
342629.05   4127759.03   0.00
344461.38   4123369.85   0.00
349713.00   4125130.77   0.00
350575.46   4128034.91   0.00
353612.66   4139007.54   0.00
354448.87   4133233.44   0.00
347601.12   4128171.03   0.00
353917.23   4132889.19   0.00
357614.25   4121703.54   0.00
351086.95   4122647.79   0.00
340822.96   4125750.30   0.00
344522.42   4125808.28   0.00
340351.15   4121893.37   0.00
346634.30   4123666.49   0.00
346735.01   4125252.24   0.00
341882.56   4123397.93   0.00
346776.51   4120427.87   0.00
351428.75   4126606.65   0.00
350401.50   4123436.99   0.00
339856.14   4131659.90   0.00
356149.36   4127730.95   0.00
349588.49   4132939.85   0.00
345921.99   4122457.96   0.00
338622.58   4130132.76   0.00
349615.34   4121064.49   0.00
347216.59   4130683.31   0.00
350259.90   4128379.16   0.00
349135.59   4138535.72   0.00
350288.58   4124295.79   0.00
353104.83   4132291.02   0.00
349570.79   4132186.04   0.00
350074.95   4125903.50   0.00
355823.42   4130159.61   0.00
351936.58   4135042.57   0.00
338029.91   4133304.85   0.00
357302.35   4122234.57   0.00
343496.99   4125027.62   0.00
349988.28   4123935.06   0.00
349161.84   4125618.46   0.00
345810.91   4132624.29   0.00
347787.90   4136172.37   0.00
353334.33   4137074.50   0.00
339665.70   4125980.41   0.00
344181.22   4133908.51   0.00
350449.72   4121531.42   0.00
338548.72   4133564.26   0.00
345746.21   4125230.87   0.00
341533.43   4133806.57   0.00
343092.93   4121976.99   0.00
355911.31   4123897.21   0.00
351940.24   4121712.70   0.00
346980.38   4132558.37   0.00
342264.05   4136077.15   0.00
345105.93   4122846.16   0.00
352444.41   4137286.29   0.00
341579.82   4127066.87   0.00
357018.52   4137363.20   0.00
343428.63   4124854.27   0.00
344945.40   4135845.21   0.00
342789.57   4137538.99   0.00
349004.36   4134095.89   0.00
346486.59   4121925.72   0.00
356947.11   4124334.24   0.00
341419.29   4136622.82   0.00
345037.57   4131531.11   0.00
341404.64   4124016.24   0.00
344596.27   4136262.70   0.00
351083.29   4121053.50   0.00
342179.82   4136684.47   0.00
352525.59   4121923.89   0.00
344015.81   4137719.05   0.00
350154.30   4125791.19   0.00
345320.17   4125598.32   0.00
339614.43   4132680.44   0.00
355126.99   4135887.94   0.00
356216.50   4120660.42   0.00
357246.80   4133105.26   0.00
348564.29   4127439.19   0.00
357982.30   4130067.45   0.00
353018.77   4129493.70   0.00
341230.69   4125094.76   0.00
354593.52   4121869.56   0.00
341590.81   4125182.65   0.00
349927.85   4131767.94   0.00
356102.97   4133281.66   0.00
357954.22   4129045.08   0.00
345248.15   4127800.53   0.00
353881.83   4126750.69   0.00
343829.65   4132465.59   0.00
352131.90   4134834.44   0.00
352363.23   4124647.97   0.00
353840.33   4120135.50   0.00
349595.20   4120302.74   0.00
344551.71   4135792.72   0.00
356786.58   4123626.21   0.00
357743.03   4133186.44   0.00
354373.79   4139569.08   0.00
349779.53   4139551.38   0.00
341638.42   4137325.36   0.00
341957.03   4134374.83   0.00
340013.00   4122922.45   0.00
355224.65   4127708.98   0.00
350638.94   4129040.80   0.00
353236.06   4133524.58   0.00
346811.30   4120176.40   0.00
339343.42   4121223.18   0.00
351932.92   4121291.54   0.00
343166.17   4138448.44   0.00
343593.43   4128058.11   0.00
342345.23   4128299.20   0.00
354418.96   4126831.26   0.00
355127.60   4134092.23   0.00
350290.41   4122476.27   0.00
349390.12   4134781.33   0.00
356580.89   4122166.81   0.00
343738.09   4124171.27   0.00
353017.55   4133290.20   0.00
346295.54   4137043.37   0.00
347809.87   4123573.11   0.00
346815.58   4135316.63   0.00
351652.15   4121568.65   0.00
347740.29   4137380.29   0.00
342238.41   4125608.08   0.00
349825.31   4123709.22   0.00
339911.07   4139363.38   0.00
357965.21   4121897.64   0.00
345065.03   4122130.19   0.00
342833.52   4124227.42   0.00
357932.86   4131968.14   0.00
343975.52   4120903.35   0.00
351382.98   4129811.70   0.00
349963.26   4122080.75   0.00
357347.51   4122687.46   0.00
341249.61   4131797.24   0.00
357508.65   4134156.32   0.00
351345.13   4126955.78   0.00
338863.67   4120103.15   0.00
351935.36   4124461.20   0.00
344809.29   4138013.25   0.00
357571.52   4129654.23   0.00
342342.78   4127837.15   0.00
355556.08   4129151.89   0.00
356034.00   4132593.77   0.00
356648.03   4121234.17   0.00
349374.25   4136818.14   0.00
352214.30   4126889.25   0.00
344135.44   4130986.66   0.00
353450.30   4134650.72   0.00
338359.51   4120047.61   0.00
338294.81   4122348.09   0.00
353605.95   4124173.71   0.00
341671.99   4128896.76   0.00
352086.12   4129867.85   0.00
354667.99   4139249.86   0.00
354298.72   4139546.49   0.00
348284.13   4135643.18   0.00
357805.90   4137722.10   0.00
347388.71   4138250.07   0.00
347759.82   4121917.17   0.00
350481.46   4128379.16   0.00
339815.85   4136425.06   0.00
340906.58   4137332.68   0.00
346055.67   4137043.98   0.00
345140.72   4134054.38   0.00
344534.62   4124925.08   0.00
343764.95   4134697.10   0.00
343100.25   4137634.82   0.00
350771.39   4127218.24   0.00
338079.35   4135573.60   0.00
346802.15   4134152.65   0.00
338484.02   4131872.31   0.00
341969.24   4126660.97   0.00
356345.29   4123886.84   0.00
353859.86   4133005.16   0.00
353803.09   4134424.27   0.00
356370.31   4134553.67   0.00
347583.42   4120813.01   0.00
344980.80   4132452.16   0.00
341482.77   4139961.55   0.00
354102.79   4138089.54   0.00
347480.27   4127500.23   0.00
352117.25   4130468.46   0.00
346113.04   4139172.95   0.00
349739.86   4133624.68   0.00
346732.57   4132557.76   0.00
347328.29   4137201.45   0.00
338269.78   4137281.41   0.00
356756.07   4133318.89   0.00
351129.67   4131824.09   0.00
343488.45   4132856.84   0.00
340846.77   4135058.44   0.00
344475.42   4134274.12   0.00
354126.59   4130633.87   0.00
347487.59   4128094.12   0.00
347883.72   4132341.07   0.00
347527.88   4130178.53   0.00
341926.51   4128579.36   0.00
345934.20   4126914.88   0.00
355891.78   4134047.06   0.00
347803.16   4125445.11   0.00
351058.87   4126782.43   0.00
343359.66   4132053.59   0.00
347683.52   4138688.92   0.00
348899.99   4131851.56   0.00
338452.28   4137653.13   0.00
352921.11   4132867.21   0.00
348702.84   4129392.99   0.00
343082.55   4127682.12   0.00
344020.08   4137159.34   0.00
339603.44   4135728.02   0.00
355849.06   4127411.11   0.00
350734.76   4139370.10   0.00
345731.56   4139593.49   0.00
355924.74   4136912.14   0.00
338807.52   4128140.51   0.00
352308.30   4125633.11   0.00
347195.23   4134834.44   0.00
350135.99   4137992.49   0.00
353878.78   4139635.00   0.00
352780.11   4124119.39   0.00
357733.88   4128115.48   0.00
346927.88   4123725.70   0.00
350303.84   4123622.55   0.00
338603.66   4120545.06   0.00
344964.32   4122290.11   0.00
340631.31   4122447.58   0.00
349094.09   4139024.63   0.00
347164.71   4120335.70   0.00
339875.06   4122596.51   0.00
340921.23   4128960.23   0.00
354358.53   4127962.28   0.00
348729.70   4122768.03   0.00
354404.31   4123924.68   0.00
351021.64   4129923.40   0.00
357133.88   4124283.58   0.00
340901.70   4137608.57   0.00
351516.65   4120579.85   0.00
338404.07   4131745.35   0.00
351710.14   4124570.45   0.00
355575.61   4124253.67   0.00
347784.84   4138550.98   0.00
357997.56   4130973.85   0.00
344459.55   4121657.16   0.00
338385.75   4133375.65   0.00
348464.80   4130271.31   0.00
347882.50   4127185.89   0.00
355166.66   4120646.99   0.00
340665.49   4131055.02   0.00
355073.89   4131891.84   0.00
357505.60   4138380.69   0.00
350851.95   4137426.68   0.00
343894.96   4125428.02   0.00
345470.32   4123040.25   0.00
348370.80   4138865.32   0.00
352106.27   4139682.00   0.00
356657.19   4135825.68   0.00
346431.65   4129089.63   0.00
347252.60   4139650.87   0.00
351912.17   4130412.92   0.00
344089.66   4124409.92   0.00
338730.61   4125921.81   0.00
351891.42   4131340.07   0.00
346977.94   4133952.45   0.00
349839.96   4130321.36   0.00
354716.82   4127196.87   0.00
349201.51   4129519.33   0.00
341561.51   4124477.07   0.00
350514.42   4126314.89   0.00
348389.11   4134114.81   0.00
345973.27   4122647.18   0.00
343801.57   4137027.50   0.00
342635.76   4137900.94   0.00
357980.47   4127682.12   0.00
352074.53   4122447.58   0.00
354542.86   4121018.71   0.00
342094.36   4124987.95   0.00
341031.10   4123479.72   0.00
356155.46   4136798.61   0.00
348665.61   4136263.31   0.00
356101.75   4126022.52   0.00
341970.46   4128927.27   0.00
353850.09   4125123.45   0.00
348916.47   4131476.79   0.00
347640.19   4124627.83   0.00
352191.11   4123045.14   0.00
348481.89   4136282.24   0.00
352230.78   4125304.12   0.00
352423.66   4138747.52   0.00
342630.27   4138727.99   0.00
344264.84   4128960.23   0.00
348565.51   4129828.18   0.00
348342.72   4132283.09   0.00
348846.28   4127500.84   0.00
352007.39   4134562.82   0.00
352226.51   4136586.81   0.00
357423.81   4129236.73   0.00
348597.86   4126793.42   0.00
347314.25   4122599.57   0.00
345693.72   4125089.88   0.00
340276.68   4130353.10   0.00
351920.71   4129701.22   0.00
341291.73   4128581.80   0.00
355953.43   4133834.04   0.00
343054.48   4132256.23   0.00
343706.96   4137250.28   0.00
343750.30   4124408.09   0.00
343323.04   4133817.56   0.00
356901.33   4129091.46   0.00
338783.10   4133165.07   0.00
338905.18   4131257.67   0.00
342782.25   4124558.24   0.00
349904.66   4136669.21   0.00
349487.17   4121134.07   0.00
353583.97   4134979.71   0.00
357797.97   4132606.59   0.00
351554.49   4139101.54   0.00
345747.43   4124574.72   0.00
357924.92   4123984.50   0.00
346653.83   4132562.03   0.00
349691.64   4137943.66   0.00
347660.94   4128898.59   0.00
338582.29   4129635.30   0.00
341280.74   4130589.92   0.00
339961.73   4123837.40   0.00
350572.41   4126277.66   0.00
344433.30   4129134.80   0.00
338579.85   4130436.11   0.00
347768.36   4130647.91   0.00
342649.80   4122910.25   0.00
344773.28   4130921.35   0.00
344256.29   4121940.98   0.00
342727.93   4132106.69   0.00
354964.02   4128785.06   0.00
340024.60   4122555.01   0.00
349142.31   4132060.30   0.00
345619.86   4120951.57   0.00
344067.69   4129949.03   0.00
344938.69   4121111.48   0.00
338028.69   4138373.36   0.00
347842.83   4130567.95   0.00
347071.32   4123270.97   0.00
344298.41   4126070.74   0.00
350992.95   4125103.31   0.00
343363.93   4139127.78   0.00
349224.71   4133708.91   0.00
341121.43   4134706.87   0.00
357223.61   4121635.18   0.00
353177.47   4136230.96   0.00
343990.17   4134074.53   0.00
357363.38   4139981.69   0.00
341352.76   4123524.28   0.00
342251.23   4132047.49   0.00
345625.97   4127299.42   0.00
347120.15   4130932.95   0.00
342283.58   4136019.17   0.00
348986.05   4128956.57   0.00
354261.48   4131199.07   0.00
342333.63   4135565.66   0.00
344516.31   4120069.58   0.00
347164.71   4135687.12   0.00
353474.11   4125741.75   0.00
350992.95   4126242.87   0.00
341975.95   4120852.08   0.00
340406.69   4123958.25   0.00
340370.07   4122811.37   0.00
347834.89   4127576.53   0.00
354345.71   4138776.82   0.00
349121.56   4127621.69   0.00
348162.66   4138474.68   0.00
357553.82   4126817.22   0.00
355886.29   4123004.85   0.00
349959.59   4124300.06   0.00
341247.78   4127743.77   0.00
350497.94   4126745.81   0.00
356773.77   4127469.10   0.00
347769.59   4139530.63   0.00
342784.69   4121846.37   0.00
350876.37   4121062.04   0.00
356919.64   4129383.83   0.00
340047.18   4133399.46   0.00
354772.36   4127989.75   0.00
357461.65   4132279.43   0.00
352304.03   4130262.15   0.00
353891.60   4129691.46   0.00
350627.34   4131623.89   0.00
356791.47   4132110.97   0.00
353801.87   4139434.80   0.00
355455.98   4127522.81   0.00
340263.25   4121209.14   0.00
348873.13   4124361.71   0.00
338510.27   4120059.21   0.00
351901.79   4135486.92   0.00
347671.32   4135484.48   0.00
345386.70   4130321.97   0.00
353580.31   4137643.97   0.00
345853.02   4128290.05   0.00
340990.20   4133226.72   0.00
340387.16   4136653.34   0.00
352538.41   4131053.19   0.00
342347.06   4125898.01   0.00
355094.64   4125521.41   0.00
353509.51   4125782.04   0.00
344121.40   4126034.73   0.00
348290.84   4135171.97   0.00
346664.82   4130528.28   0.00
345667.47   4128790.55   0.00
353601.06   4131225.32   0.00
344409.50   4134010.44   0.00
341769.65   4130742.52   0.00
347262.98   4120803.86   0.00
356612.63   4136672.26   0.00
349703.85   4137990.66   0.00
355944.27   4132765.89   0.00
338883.82   4138887.30   0.00
345483.14   4134846.03   0.00
338400.40   4129508.35   0.00
346764.92   4129567.55   0.00
344509.60   4122426.83   0.00
348060.73   4124157.84   0.00
349408.43   4129419.84   0.00
338931.42   4125254.68   0.00
357215.06   4136032.59   0.00
339040.07   4134974.82   0.00
348267.04   4131180.15   0.00
341843.50   4122332.22   0.00
357370.10   4134916.84   0.00
343794.24   4138134.71   0.00
341604.24   4137485.89   0.00
339676.69   4131474.96   0.00
343346.23   4132793.36   0.00
354698.51   4135961.18   0.00
344087.22   4139414.04   0.00
353964.23   4123786.13   0.00
354719.87   4132264.78   0.00
339960.51   4135782.34   0.00
357875.48   4138065.13   0.00
338672.02   4125569.63   0.00
347972.23   4137712.94   0.00
344952.12   4125941.95   0.00
344573.08   4128700.22   0.00
347780.57   4135591.91   0.00
344695.15   4130690.63   0.00
346029.42   4134321.12   0.00
349685.54   4127386.09   0.00
355357.71   4124847.56   0.00
352294.87   4127810.91   0.00
356867.76   4129345.38   0.00
339568.65   4120131.23   0.00
348141.91   4138826.87   0.00
357190.65   4121139.56   0.00
347287.39   4123509.02   0.00
350884.30   4134529.86   0.00
350617.57   4122279.12   0.00
350522.97   4121083.41   0.00
354582.54   4139386.58   0.00
352551.23   4133899.96   0.00
342592.43   4126482.13   0.00
346354.75   4121783.50   0.00
347345.38   4138146.31   0.00
340200.99   4133927.43   0.00
349280.86   4139002.04   0.00
352374.83   4129003.57   0.00
341801.39   4130569.78   0.00
343130.77   4121801.81   0.00
343872.98   4135963.62   0.00
353098.73   4130521.56   0.00
350631.61   4130567.34   0.00
343752.13   4137862.48   0.00
342622.94   4136814.48   0.00
345575.30   4129020.66   0.00
344302.68   4131190.53   0.00
349550.04   4139733.88   0.00
352418.77   4121590.01   0.00
347587.69   4137479.17   0.00
344895.96   4123149.51   0.00
357532.46   4128969.39   0.00
350864.77   4130680.87   0.00
338357.07   4137060.46   0.00
352434.03   4135831.17   0.00
351184.61   4120192.27   0.00
338858.79   4127095.55   0.00
351746.76   4137506.03   0.00
343708.79   4120808.13   0.00
349921.75   4132735.37   0.00
345671.13   4121229.29   0.00
341961.30   4120024.41   0.00
343611.74   4137863.70   0.00
351042.39   4124779.20   0.00
346520.16   4138128.60   0.00
341756.83   4122681.97   0.00
348959.81   4123498.03   0.00
344182.44   4129997.86   0.00
352653.77   4127253.03   0.00
353137.79   4128293.10   0.00
344824.55   4121949.52   0.00
338265.51   4136695.46   0.00
353923.95   4134748.37   0.00
350560.20   4134811.85   0.00
353359.97   4138710.90   0.00
340959.69   4129446.70   0.00
353868.40   4138206.73   0.00
356641.32   4128221.69   0.00
355130.65   4136540.42   0.00
350627.95   4133242.59   0.00
357285.87   4123932.62   0.00
350353.28   4137927.18   0.00
342939.73   4133979.92   0.00
340782.07   4120122.68   0.00
350316.66   4126711.02   0.00
347736.01   4134642.17   0.00
348158.39   4126372.88   0.00
357036.84   4138325.75   0.00
353018.16   4132070.68   0.00
355092.20   4130784.63   0.00
339550.95   4129376.51   0.00
346559.83   4123919.80   0.00
344445.51   4121049.84   0.00
354695.46   4123362.53   0.00
354606.95   4124977.57   0.00
340030.09   4134951.02   0.00
340227.24   4137465.74   0.00
342990.39   4139369.49   0.00
343364.54   4130011.29   0.00
346086.18   4128080.69   0.00
342646.75   4137673.27   0.00
341298.44   4123669.55   0.00
344744.59   4127171.85   0.00
338281.99   4137726.37   0.00
343216.83   4122836.39   0.00
339018.71   4129392.99   0.00
355372.97   4138533.28   0.00
354538.59   4137701.96   0.00
357759.51   4133691.82   0.00
349333.35   4130823.69   0.00
350911.77   4121561.33   0.00
349097.14   4125359.66   0.00
353983.76   4127814.57   0.00
357407.33   4138792.69   0.00
339887.26   4127631.46   0.00
356975.19   4128230.23   0.00
351564.87   4139383.53   0.00
341095.19   4138564.41   0.00
350017.58   4123042.09   0.00
350914.21   4133162.63   0.00
354720.48   4121445.36   0.00
344142.16   4130232.25   0.00
347040.80   4132533.34   0.00
350837.92   4137965.64   0.00
357291.36   4130686.97   0.00
341887.45   4131605.58   0.00
346042.85   4125298.62   0.00
345802.97   4125547.04   0.00
340315.74   4134691.00   0.00
339467.94   4123603.02   0.00
355286.29   4123505.36   0.00
348452.59   4120557.27   0.00
342112.67   4121707.82   0.00
342521.62   4138140.20   0.00
352537.19   4133305.46   0.00
341968.02   4128527.48   0.00
340854.09   4132922.76   0.00
340388.38   4128521.99   0.00
353896.48   4138354.44   0.00
339525.93   4137509.69   0.00
349648.30   4137216.10   0.00
341816.03   4122334.67   0.00
355122.10   4135825.07   0.00
356247.02   4122218.09   0.00
344113.47   4128431.04   0.00
343162.51   4136833.40   0.00
345464.22   4134924.16   0.00
353649.28   4130673.54   0.00
342460.59   4125142.37   0.00
349098.36   4136835.23   0.00
353988.65   4137908.87   0.00
356606.52   4133337.20   0.00
338067.75   4132917.26   0.00
345809.69   4135107.27   0.00
348404.37   4123598.74   0.00
342795.07   4134755.70   0.00
344560.87   4129084.14   0.00
346702.66   4135261.70   0.00
346396.86   4133397.63   0.00
344650.59   4127701.65   0.00
353388.04   4129997.86   0.00
350605.37   4137141.03   0.00
339450.24   4139802.24   0.00
343819.88   4129812.31   0.00
343902.28   4120802.64   0.00
352471.27   4124712.67   0.00
349179.54   4137421.80   0.00
338114.14   4122732.63   0.00
345937.25   4127702.87   0.00
346583.03   4136458.02   0.00
356156.68   4136494.64   0.00
340962.13   4133752.86   0.00
354885.89   4132723.78   0.00
342254.28   4138262.28   0.00
341238.62   4138900.72   0.00
353364.85   4139951.78   0.00
339276.89   4130978.12   0.00
352034.85   4138807.95   0.00
339397.75   4136678.98   0.00
348344.55   4134835.66   0.00
340856.53   4130434.28   0.00
352410.23   4127461.17   0.00
346046.51   4133042.39   0.00
347902.65   4137481.00   0.00
347162.27   4134180.12   0.00
357009.98   4134667.81   0.00
355869.20   4125893.73   0.00
352470.66   4124172.49   0.00
356605.30   4125188.15   0.00
342304.33   4134838.10   0.00
354145.51   4133843.81   0.00
342861.60   4122546.46   0.00
356044.37   4133583.18   0.00
345815.18   4131741.08   0.00
340584.31   4124719.99   0.00
354727.81   4128227.79   0.00
350867.21   4126403.39   0.00
356811.61   4126394.85   0.00
345648.55   4126590.78   0.00
345508.16   4123973.51   0.00
347568.16   4139873.04   0.00
339516.16   4127457.50   0.00
339381.27   4121274.45   0.00
353886.72   4121314.13   0.00
348824.30   4134160.59   0.00
348811.49   4124113.90   0.00
352738.61   4120358.90   0.00
351741.26   4124691.31   0.00
341075.66   4130649.74   0.00
338436.41   4121472.82   0.00
351414.72   4123715.32   0.00
348599.69   4138099.31   0.00
354603.29   4131703.85   0.00
341694.57   4138452.71   0.00
342169.44   4120513.32   0.00
348591.75   4134227.73   0.00
356104.80   4122929.78   0.00
344655.48   4128171.03   0.00
351660.08   4132739.04   0.00
339902.52   4126100.04   0.00
353776.24   4137944.27   0.00
351857.84   4120842.31   0.00
357765.62   4121206.70   0.00
356726.16   4121214.64   0.00
354886.50   4125641.04   0.00
344512.04   4129161.05   0.00
353415.51   4134080.63   0.00
353715.20   4138185.98   0.00
355859.43   4139954.83   0.00
351205.97   4136196.17   0.00
342919.58   4137882.63   0.00
352940.03   4125883.97   0.00
344847.74   4132126.22   0.00
351103.43   4125778.98   0.00
350796.41   4131014.74   0.00
343337.08   4125077.67   0.00
356815.88   4125471.36   0.00
349651.36   4135399.03   0.00
343097.81   4139771.11   0.00
352664.75   4132571.18   0.00
341111.67   4132642.60   0.00
346782.01   4131587.27   0.00
341240.46   4136854.76   0.00
351953.67   4127847.53   0.00
341552.35   4135397.20   0.00
357615.47   4127814.57   0.00
348333.57   4122393.26   0.00
352462.72   4122210.15   0.00
348997.04   4126861.17   0.00
345661.37   4124875.64   0.00
348005.80   4127453.84   0.00
355131.26   4130420.24   0.00
346424.33   4136297.49   0.00
348525.83   4133783.38   0.00
355733.09   4120059.21   0.00
352531.08   4124839.01   0.00
346515.88   4136367.69   0.00
356110.90   4121159.09   0.00
342668.72   4133703.42   0.00
343319.99   4132070.07   0.00
341728.75   4132901.39   0.00
341318.58   4137122.10   0.00
351970.76   4138367.87   0.00
339197.55   4132096.93   0.00
346877.83   4137159.95   0.00
343257.12   4125680.10   0.00
347628.59   4134034.85   0.00
344353.34   4139925.53   0.00
354210.21   4120601.83   0.00
342938.51   4137623.22   0.00
355792.90   4126705.53   0.00
347424.12   4129723.20   0.00
340985.93   4132151.86   0.00
351486.74   4125908.38   0.00
338602.44   4126916.71   0.00
345945.19   4121463.06   0.00
349556.75   4137958.92   0.00
350836.70   4123556.02   0.00
340515.34   4130751.06   0.00
343304.73   4130060.73   0.00
339940.37   4123670.16   0.00
346941.92   4124038.21   0.00
347131.14   4123358.87   0.00
338194.71   4137015.90   0.00
354903.59   4139192.48   0.00
355473.07   4124168.22   0.00
356524.74   4124969.63   0.00
346567.16   4124552.14   0.00
357535.51   4125957.21   0.00
340023.99   4129492.48   0.00
343071.57   4139409.77   0.00
356083.44   4132262.95   0.00
341328.96   4126689.05   0.00
342814.60   4122181.46   0.00
353777.46   4125116.12   0.00
353071.26   4136243.78   0.00
352759.97   4137668.39   0.00
347892.27   4131419.42   0.00
357104.59   4128655.05   0.00
341974.12   4130739.46   0.00
346360.24   4123498.03   0.00
356837.24   4126295.36   0.00
344300.24   4120734.28   0.00
357309.06   4132281.26   0.00
352300.36   4134371.78   0.00
356962.98   4131194.19   0.00
343227.82   4134722.13   0.00
348114.44   4126328.93   0.00
356466.14   4125834.53   0.00
342022.34   4123685.42   0.00
344690.88   4127658.31   0.00
354907.25   4136412.85   0.00
353037.08   4121051.67   0.00
345409.89   4134918.06   0.00
341263.04   4123774.53   0.00
339132.85   4135769.52   0.00
349562.85   4135575.43   0.00
345862.79   4132505.26   0.00
338617.08   4120509.05   0.00
345123.02   4121487.47   0.00
344544.39   4124606.46   0.00
345666.86   4125919.37   0.00
339350.14   4137018.95   0.00
354543.47   4131147.19   0.00
357511.09   4132763.45   0.00
341356.43   4134382.76   0.00
339315.96   4125198.52   0.00
353348.98   4121958.07   0.00
351596.00   4126346.63   0.00
346922.39   4137253.94   0.00
356450.27   4123195.90   0.00
351239.54   4132403.33   0.00
348617.39   4128104.50   0.00
349510.36   4126923.43   0.00
352097.11   4131427.35   0.00
353608.39   4126377.15   0.00
356656.58   4134498.73   0.00
357625.84   4124201.79   0.00
344842.25   4131090.43   0.00
345999.51   4139828.49   0.00
350132.94   4135469.22   0.00
341837.40   4136210.21   0.00
356837.86   4125183.87   0.00
351058.26   4129898.37   0.00
342387.34   4136701.56   0.00
347980.77   4136771.75   0.00
352629.35   4122021.55   0.00
357984.74   4126563.92   0.00
350755.52   4124391.00   0.00
342860.38   4129301.43   0.00
350486.95   4121246.99   0.00
344487.62   4126777.55   0.00
354146.73   4132510.15   0.00
352452.96   4132197.64   0.00
346232.06   4122351.15   0.00
351238.32   4131106.30   0.00
343125.89   4132569.96   0.00
352609.82   4126732.38   0.00
349564.68   4135685.29   0.00
348820.64   4122873.01   0.00
342486.83   4125890.68   0.00
352262.52   4127441.02   0.00
352892.42   4135978.88   0.00
357186.99   4129800.10   0.00
346332.77   4138366.65   0.00
349122.78   4135015.11   0.00
352659.26   4138354.44   0.00
357611.19   4128144.17   0.00
345654.65   4137727.59   0.00
357888.91   4131689.81   0.00
343172.28   4136842.56   0.00
357139.99   4129342.33   0.00
348408.64   4133308.51   0.00
350944.73   4139137.55   0.00
342931.18   4125398.72   0.00
345547.23   4129150.67   0.00
352094.06   4138314.77   0.00
351568.53   4138857.39   0.00
353455.18   4121419.72   0.00
344788.54   4139283.43   0.00
348831.63   4134586.02   0.00
339629.08   4135065.16   0.00
350610.86   4131755.73   0.00
350950.83   4121554.61   0.00
342942.78   4139863.28   0.00
349796.62   4120084.84   0.00
348442.82   4121227.45   0.00
348708.33   4124522.23   0.00
341024.99   4137553.64   0.00
342237.19   4122238.84   0.00
355498.70   4123646.35   0.00
338274.67   4122620.93   0.00
354534.93   4128996.25   0.00
345825.56   4136240.12   0.00
343658.13   4135322.73   0.00
354856.59   4137811.82   0.00
354859.04   4128229.62   0.00
353838.50   4136077.76   0.00
349463.97   4131085.54   0.00
340605.67   4123714.71   0.00
340898.04   4139253.52   0.00
352166.08   4130415.36   0.00
347945.37   4122798.55   0.00
349073.95   4132255.62   0.00
339145.05   4135797.60   0.00
340008.73   4120475.48   0.00
338949.13   4120373.55   0.00
342163.95   4122802.21   0.00
356258.61   4123585.92   0.00
343085.60   4120432.75   0.00
345967.77   4135289.77   0.00
339583.30   4133809.02   0.00
344144.60   4125103.31   0.00
339333.05   4120303.96   0.00
347465.62   4126602.98   0.00
340800.38   4136953.03   0.00
357534.29   4126860.56   0.00
357111.30   4131338.85   0.00
340708.82   4129468.67   0.00
339491.74   4133778.50   0.00
344060.98   4129159.22   0.00
345904.29   4133910.95   0.00
338094.00   4126152.53   0.00
350500.99   4134835.66   0.00
346840.60   4138358.10   0.00
339525.93   4127906.74   0.00
355974.18   4139548.33   0.00
349287.58   4121321.45   0.00
339545.46   4121638.84   0.00
351821.83   4125619.68   0.00
355987.61   4129192.18   0.00
343882.75   4129222.69   0.00
353988.04   4124271.98   0.00
344871.55   4127137.06   0.00
338886.87   4129778.74   0.00
339341.59   4135950.19   0.00
340193.06   4129381.39   0.00
349694.08   4138232.98   0.00
350867.21   4132178.72   0.00
354696.68   4129486.98   0.00
338981.48   4120211.19   0.00
339447.80   4130756.55   0.00
342392.83   4126950.90   0.00
352409.62   4120023.80   0.00
347044.47   4124890.29   0.00
355136.75   4125526.29   0.00
339526.54   4130361.03   0.00
340326.12   4134103.82   0.00
354522.72   4123698.84   0.00
343811.33   4137717.83   0.00
347757.38   4132894.07   0.00
346128.30   4131257.06   0.00
355085.48   4138832.97   0.00
349274.15   4124754.78   0.00
348328.68   4130273.75   0.00
344287.42   4123148.29   0.00
348506.91   4126670.74   0.00
355278.36   4136700.95   0.00
347065.83   4136976.23   0.00
355518.23   4135213.48   0.00
355746.51   4132540.06   0.00
341236.18   4129148.84   0.00
355706.23   4122243.11   0.00
338729.39   4130799.89   0.00
346525.65   4127978.76   0.00
350420.42   4138612.63   0.00
345724.23   4128603.78   0.00
355482.22   4137809.38   0.00
339405.07   4130506.30   0.00
350663.96   4120415.66   0.00
354662.50   4132884.30   0.00
346934.60   4137836.85   0.00
354365.86   4125885.80   0.00
347568.77   4129085.36   0.00
344958.22   4129725.03   0.00
343305.34   4137812.43   0.00
357884.03   4132891.63   0.00
350203.74   4121239.05   0.00
355272.26   4137598.80   0.00
345817.01   4124140.14   0.00
340509.23   4130572.83   0.00
349311.99   4120978.42   0.00
344314.89   4127323.83   0.00
341156.83   4139341.41   0.00
346948.03   4128019.65   0.00
348010.07   4127779.17   0.00
347178.14   4133080.84   0.00
348424.51   4121192.66   0.00
338633.56   4136631.37   0.00
344996.06   4126878.87   0.00
344160.47   4125926.08   0.00
338587.79   4124367.81   0.00
348812.10   4124877.47   0.00
350246.47   4122172.31   0.00
342096.19   4129810.48   0.00
346436.54   4124579.00   0.00
350112.19   4135568.71   0.00
353225.68   4131598.86   0.00
348183.42   4120094.00   0.00
355033.60   4125214.39   0.00
354632.59   4125616.63   0.00
343583.06   4125033.11   0.00
356311.11   4124559.47   0.00
352667.81   4126483.96   0.00
346512.22   4128305.31   0.00
344361.89   4124677.27   0.00
345889.65   4126931.36   0.00
342309.21   4137054.96   0.00
347012.73   4138052.92   0.00
357698.48   4127950.68   0.00
353177.47   4132887.97   0.00
343562.30   4128195.44   0.00
352096.50   4137677.54   0.00
343025.18   4132880.64   0.00
355108.07   4138579.67   0.00
347115.88   4130414.14   0.00
342502.09   4128164.92   0.00
347778.13   4125991.39   0.00
345619.86   4121642.51   0.00
341700.06   4132601.70   0.00
346324.84   4120933.26   0.00
350593.77   4132699.97   0.00
344485.18   4134718.47   0.00
353536.36   4123669.55   0.00
354093.63   4132597.43   0.00
357016.69   4130199.29   0.00
338635.40   4121463.67   0.00
338292.37   4136693.62   0.00
346349.86   4122236.40   0.00
347701.22   4122854.70   0.00
355991.27   4135069.43   0.00
345535.02   4135550.40   0.00
353726.19   4131158.18   0.00
339115.15   4120092.78   0.00
351790.09   4139276.71   0.00
355683.65   4124062.01   0.00
349521.96   4125164.34   0.00
356742.03   4136791.28   0.00
347413.74   4131890.62   0.00
349461.53   4137636.04   0.00
354785.18   4139318.22   0.00
340783.90   4136169.32   0.00
341718.99   4130797.45   0.00
349850.95   4137402.26   0.00
355885.68   4125207.68   0.00
344366.77   4135179.91   0.00
354862.70   4122479.32   0.00
356545.49   4126858.12   0.00
354599.02   4120713.52   0.00
344240.42   4132400.28   0.00
344629.84   4133031.40   0.00
352904.02   4131008.03   0.00
350679.83   4122273.02   0.00
343984.68   4138420.97   0.00
355266.15   4121674.25   0.00
345401.35   4138001.04   0.00
356943.45   4139645.37   0.00
349709.95   4128736.23   0.00
338799.58   4136772.97   0.00
355585.99   4123275.86   0.00
346839.99   4133178.50   0.00
338261.24   4139138.16   0.00
348874.36   4134350.41   0.00
344526.69   4136198.61   0.00
354538.59   4133575.85   0.00
357924.92   4123601.79   0.00
347074.98   4139104.59   0.00
349772.21   4129204.38   0.00
347497.36   4124158.45   0.00
341622.55   4134683.68   0.00
341757.44   4127922.61   0.00
354800.44   4129437.54   0.00
351550.22   4125633.72   0.00
352626.30   4126401.56   0.00
339373.94   4135898.92   0.00
350971.59   4132893.46   0.00
348477.61   4123360.09   0.00
342749.90   4139635.61   0.00
348305.49   4124845.73   0.00
351984.19   4121055.94   0.00
346089.24   4137112.34   0.00
343062.41   4130012.51   0.00
355184.97   4134316.84   0.00
340824.18   4120043.34   0.00
340800.99   4133345.74   0.00
347083.53   4138299.51   0.00
353729.24   4135113.38   0.00
349223.49   4122244.33   0.00
352712.36   4139965.82   0.00
346490.86   4123291.12   0.00
346065.43   4125308.39   0.00
349606.19   4130458.69   0.00
353184.79   4123589.59   0.00
339320.84   4137205.73   0.00
356559.53   4128756.98   0.00
339546.68   4124542.37   0.00
344920.38   4129315.47   0.00
350674.95   4123568.83   0.00
338143.44   4136113.77   0.00
338722.07   4130542.92   0.00
354540.42   4122982.88   0.00
345918.33   4137612.84   0.00
351147.37   4128348.64   0.00
338364.39   4132343.52   0.00
357661.24   4135945.31   0.00
356387.40   4129156.16   0.00
354619.77   4122761.31   0.00
343213.17   4125801.57   0.00
356474.68   4132329.48   0.00
357589.22   4128004.39   0.00
350164.07   4121497.85   0.00
345970.21   4135391.71   0.00
349825.31   4138804.28   0.00
339907.41   4131836.30   0.00
338261.24   4122567.83   0.00
354251.72   4133343.30   0.00
355789.85   4136846.22   0.00
351804.74   4136593.52   0.00
347101.84   4133356.12   0.00
350040.77   4121282.39   0.00
346752.10   4137504.20   0.00
355523.73   4129372.23   0.00
353909.30   4126640.83   0.00
341642.08   4134376.05   0.00
356984.34   4138665.73   0.00
355293.62   4123815.42   0.00
338772.12   4139110.08   0.00
348134.59   4127964.11   0.00
342723.65   4124821.31   0.00
338030.52   4138002.26   0.00
350972.20   4132375.26   0.00
356323.31   4126710.41   0.00
354751.00   4129333.78   0.00
346542.74   4134836.27   0.00
347809.26   4136488.54   0.00
350193.98   4136235.85   0.00
343467.70   4139197.97   0.00
345232.28   4124940.34   0.00
345931.15   4135956.30   0.00
352866.18   4137260.05   0.00
356477.74   4122310.25   0.00
338297.86   4132045.66   0.00
345163.91   4138257.39   0.00
341043.92   4122246.16   0.00
348658.89   4137236.24   0.00
340439.65   4120878.93   0.00
344836.15   4124856.72   0.00
351973.82   4134537.80   0.00
344747.64   4125470.14   0.00
340060.61   4127560.66   0.00
352609.82   4124722.43   0.00
342892.12   4129999.08   0.00
354415.30   4126206.24   0.00
354971.95   4132486.95   0.00
345807.86   4130340.28   0.00
342983.06   4121158.48   0.00
339840.88   4133600.88   0.00
340592.24   4135726.19   0.00
345240.82   4136229.74   0.00
357829.10   4123847.16   0.00
355800.23   4136541.03   0.00
350656.03   4134907.68   0.00
341537.10   4139959.11   0.00
346363.90   4126340.53   0.00
342231.70   4120905.18   0.00
350410.66   4125611.74   0.00
353970.34   4125661.79   0.00
350327.65   4120996.73   0.00
349324.20   4134335.76   0.00
342325.08   4124262.83   0.00
341785.52   4130052.80   0.00
356217.72   4138401.44   0.00
355089.14   4133498.95   0.00
344291.09   4133515.43   0.00
348032.04   4130942.11   0.00
349744.13   4124003.42   0.00
355441.33   4133852.96   0.00
340323.07   4130149.85   0.00
355885.68   4138253.12   0.00
342779.81   4137260.66   0.00
346777.12   4121912.90   0.00
343768.00   4135460.07   0.00
357480.57   4127533.19   0.00
352817.35   4133276.16   0.00
341051.24   4130017.40   0.00
353000.46   4128143.56   0.00
355237.46   4135977.66   0.00
354918.24   4126941.13   0.00
353357.52   4133591.72   0.00
339632.74   4139695.43   0.00
355690.36   4120935.70   0.00
346169.19   4139574.57   0.00
342000.98   4130917.08   0.00
349214.33   4132294.69   0.00
355814.87   4120934.48   0.00
342633.32   4128064.82   0.00
341084.20   4125393.23   0.00
354435.44   4139198.58   0.00
341856.32   4139190.04   0.00
348804.16   4136510.51   0.00
345579.58   4130305.49   0.00
340830.29   4127630.24   0.00
340659.99   4129622.49   0.00
339558.28   4130357.37   0.00
348909.15   4136090.58   0.00
344982.02   4124172.49   0.00
343494.55   4125374.31   0.00
354609.39   4133046.05   0.00
353023.65   4120100.10   0.00
345222.51   4122655.11   0.00
342385.51   4129826.35   0.00
345459.33   4125144.81   0.00
350978.30   4138870.20   0.00
344838.59   4134548.17   0.00
338939.36   4130108.95   0.00
354855.37   4125996.28   0.00
342013.79   4122882.17   0.00
347772.64   4121849.42   0.00
345675.41   4133121.74   0.00
348736.41   4137855.16   0.00
339132.85   4133832.82   0.00
346827.78   4132480.24   0.00
339847.59   4124049.20   0.00
340694.17   4132528.46   0.00
349177.71   4124395.89   0.00
344369.82   4138170.72   0.00
349781.98   4127373.27   0.00
348920.74   4120516.98   0.00
345409.89   4120492.57   0.00
345530.75   4134852.75   0.00
353695.67   4130392.77   0.00
345662.59   4122658.16   0.00
352587.24   4126051.82   0.00
343910.82   4125551.93   0.00
351030.18   4129234.90   0.00
339176.18   4124262.22   0.00
344540.73   4130279.85   0.00
339784.72   4125774.71   0.00
346279.06   4137374.80   0.00
348179.14   4131756.95   0.00
354258.43   4137423.63   0.00
350801.29   4131403.55   0.00
345313.46   4136647.85   0.00
348801.72   4131823.48   0.00
356453.93   4139036.84   0.00
355188.02   4129082.92   0.00
344214.79   4130768.76   0.00
354044.80   4133043.61   0.00
342654.07   4128746.60   0.00
347452.80   4129112.83   0.00
350597.43   4121344.04   0.00
345726.68   4130034.49   0.00
348771.20   4139519.64   0.00
346592.18   4120838.65   0.00
357440.90   4126389.97   0.00
338943.02   4130091.25   0.00
355182.53   4123423.57   0.00
356787.19   4130542.92   0.00
349415.14   4121345.26   0.00
339014.44   4122329.78   0.00
339309.85   4133899.96   0.00
340611.16   4121832.94   0.00
341712.88   4122590.41   0.00
350942.29   4129324.63   0.00
340696.62   4130520.95   0.00
344731.77   4138534.50   0.00
351373.21   4133460.49   0.00
341360.70   4121248.82   0.00
338585.35   4126262.40   0.00
338114.14   4130080.26   0.00
341111.06   4132761.62   0.00
352991.91   4132518.08   0.00
341995.48   4137266.76   0.00
342723.04   4139403.06   0.00
355646.41   4125787.53   0.00
351595.39   4120928.98   0.00
352304.64   4135107.27   0.00
356728.60   4133322.55   0.00
350532.12   4137834.41   0.00
345424.54   4129299.60   0.00
338322.28   4121555.22   0.00
350205.57   4135441.76   0.00
353480.21   4130215.77   0.00
357178.44   4129610.89   0.00
343872.37   4125846.74   0.00
353339.82   4121529.59   0.00
338193.49   4138779.26   0.00
348455.03   4129646.90   0.00
347866.63   4124444.72   0.00
357130.22   4137420.58   0.00
350691.43   4134921.11   0.00
356704.79   4122136.30   0.00
356887.30   4123308.82   0.00
346590.96   4139396.95   0.00
348136.42   4129103.67   0.00
344682.33   4136391.49   0.00
350262.34   4122656.33   0.00
346456.68   4137085.48   0.00
350165.29   4136869.41   0.00
342401.38   4132449.11   0.00
357644.15   4124234.14   0.00
339383.10   4138845.79   0.00
342717.55   4127356.79   0.00
341587.15   4137713.55   0.00
349088.60   4121076.69   0.00
356653.52   4139660.02   0.00
354359.75   4134316.23   0.00
342629.05   4126093.94   0.00
357633.17   4129778.13   0.00
341375.35   4131525.01   0.00
345116.92   4129625.54   0.00
354034.42   4139647.82   0.00
354371.96   4125254.68   0.00
344194.04   4136342.66   0.00
347800.71   4139305.40   0.00
344380.20   4132718.28   0.00
356038.88   4138011.41   0.00
351484.91   4121309.85   0.00
341834.96   4122034.97   0.00
346769.19   4138577.84   0.00
345080.90   4133905.45   0.00
346062.38   4136810.21   0.00
339586.35   4130169.99   0.00
355780.08   4138568.68   0.00
342241.46   4136415.91   0.00
340384.11   4136802.27   0.00
345190.77   4133252.36   0.00
356922.09   4133741.26   0.00
351633.23   4131405.38   0.00
342250.01   4121713.31   0.00
345883.54   4124032.11   0.00
348586.87   4138996.55   0.00
338318.00   4134389.48   0.00
353007.17   4123829.46   0.00
355825.25   4126980.19   0.00
356505.20   4139725.94   0.00
338387.59   4120297.86   0.00
338253.91   4135183.57   0.00
352430.98   4129303.26   0.00
340692.95   4130951.87   0.00
341538.93   4135744.50   0.00
351043.61   4137947.94   0.00
345198.10   4134462.11   0.00
354912.75   4138970.31   0.00
346152.71   4133789.48   0.00
347582.81   4137324.75   0.00
357035.62   4138184.15   0.00
338620.75   4125487.84   0.00
346871.12   4131206.40   0.00
355440.72   4136937.77   0.00
338090.33   4126980.19   0.00
341424.18   4134266.79   0.00
354678.37   4128249.15   0.00
354249.28   4136719.87   0.00
352076.97   4139163.18   0.00
340028.87   4120259.41   0.00
349475.57   4130915.25   0.00
348904.87   4133306.68   0.00
355104.40   4128357.19   0.00
347699.39   4121257.36   0.00
345162.08   4135712.15   0.00
355275.31   4122926.11   0.00
347004.18   4129519.33   0.00
356206.73   4132023.07   0.00
347209.88   4136924.34   0.00
338399.18   4126789.76   0.00
355160.56   4127452.01   0.00
350282.48   4120936.31   0.00
342745.63   4136376.84   0.00
343191.20   4138981.29   0.00
350835.47   4127820.06   0.00
354575.21   4129134.80   0.00
343125.89   4135701.77   0.00
357645.37   4136848.66   0.00
338000.00   4130665.00   0.00
353099.34   4132150.64   0.00
339016.88   4131104.46   0.00
348535.60   4133895.69   0.00
354661.28   4126421.70   0.00
341190.40   4124054.69   0.00
347972.23   4130628.99   0.00
349622.06   4135170.14   0.00
346686.79   4134434.64   0.00
349959.59   4124096.19   0.00
354509.29   4133923.15   0.00
342352.55   4135157.32   0.00
354140.63   4123970.46   0.00
343241.25   4125843.07   0.00
342690.69   4134503.62   0.00
349066.62   4138168.28   0.00
350102.42   4137737.97   0.00
347054.84   4128822.29   0.00
341199.56   4124522.23   0.00
338696.43   4121231.73   0.00
352003.72   4137900.94   0.00
351548.39   4132662.13   0.00
340920.01   4122033.14   0.00
344973.48   4139484.85   0.00
345448.96   4134592.73   0.00
345459.94   4133730.28   0.00
345013.15   4120756.86   0.00
357129.00   4134061.10   0.00
340550.74   4136935.94   0.00
343064.85   4124275.64   0.00
351494.67   4122344.43   0.00
343095.37   4122485.43   0.00
340750.94   4126554.16   0.00
343632.50   4134071.47   0.00
348317.09   4131145.97   0.00
345217.02   4131562.24   0.00
344153.14   4133589.28   0.00
343377.97   4134550.00   0.00
340942.59   4131474.35   0.00
348442.82   4132765.28   0.00
357351.18   4135217.14   0.00
339913.51   4125448.77   0.00
352426.10   4127371.44   0.00
341038.42   4120130.62   0.00
341751.95   4136662.50   0.00
349206.40   4123950.32   0.00
355988.22   4124874.42   0.00
347784.23   4130644.86   0.00
352412.06   4134716.03   0.00
355026.28   4136319.47   0.00
340099.06   4136780.91   0.00
355678.76   4127137.06   0.00
349358.38   4123746.45   0.00
350902.62   4132046.88   0.00
346051.39   4129913.02   0.00
352144.72   4123670.16   0.00
341419.29   4124222.54   0.00
354576.43   4120488.30   0.00
338040.89   4134885.10   0.00
355729.42   4133429.98   0.00
342553.36   4133721.73   0.00
354951.81   4130008.24   0.00
345746.82   4138369.09   0.00
339308.02   4139116.18   0.00
340676.47   4120449.84   0.00
351552.66   4129615.16   0.00
339402.63   4137858.82   0.00
345790.15   4125833.31   0.00
338989.41   4139257.18   0.00
346471.33   4133106.48   0.00
357384.75   4138936.74   0.00
356317.82   4136481.83   0.00
349808.22   4130149.24   0.00
348826.75   4125708.79   0.00
346279.06   4135040.13   0.00
350970.37   4129647.51   0.00
340889.49   4139310.28   0.00
351712.58   4133215.74   0.00
353469.83   4129725.03   0.00
341970.46   4139994.51   0.00
354260.26   4122609.94   0.00
341653.07   4133630.79   0.00
352210.64   4121433.15   0.00
339384.93   4121150.55   0.00
357545.27   4131628.16   0.00
340557.45   4131308.94   0.00
339204.26   4130757.16   0.00
349326.03   4131106.30   0.00
347796.44   4122161.93   0.00
340169.87   4133594.78   0.00
344682.94   4130205.39   0.00
344657.92   4120096.44   0.00
347819.64   4125247.35   0.00
349024.51   4129964.29   0.00
354983.55   4136469.62   0.00
348198.07   4120997.96   0.00
355003.69   4120672.63   0.00
351896.91   4133664.97   0.00
347627.37   4125187.54   0.00
348420.24   4122216.25   0.00
342646.14   4132994.17   0.00
341760.49   4125857.72   0.00
338898.46   4128211.92   0.00
347659.72   4123076.27   0.00
353786.61   4130050.97   0.00
344236.76   4122257.15   0.00
343921.20   4133374.43   0.00
342811.55   4131716.06   0.00
347528.49   4123982.06   0.00
354548.97   4122270.58   0.00
349237.53   4126750.08   0.00
338540.79   4125473.80   0.00
357873.04   4134742.27   0.00
346974.88   4120639.67   0.00
357886.47   4137425.46   0.00
352979.71   4133780.33   0.00
345040.62   4136114.99   0.00
356803.67   4121582.08   0.00
346980.99   4124762.11   0.00
355932.07   4123549.30   0.00
339307.41   4124231.09   0.00
354781.52   4135431.99   0.00
357788.81   4128164.31   0.00
339578.42   4127069.31   0.00
357326.76   4128584.25   0.00
354071.66   4137777.03   0.00
338306.41   4139342.02   0.00
341677.48   4132390.51   0.00
350958.16   4125543.38   0.00
349705.68   4131103.85   0.00
338341.81   4137078.77   0.00
341270.97   4136219.37   0.00
348600.30   4134372.39   0.00
350534.56   4128936.43   0.00
357088.11   4124495.38   0.00
346882.72   4139307.84   0.00
349012.30   4135742.67   0.00
343683.16   4122478.10   0.00
343203.41   4128819.24   0.00
357227.88   4124344.00   0.00
347646.90   4132750.02   0.00
351504.44   4129748.83   0.00
347391.77   4123643.91   0.00
354409.80   4136342.05   0.00
355476.73   4134430.98   0.00
341030.49   4127229.22   0.00
347476.61   4133702.20   0.00
349626.94   4125533.62   0.00
350321.54   4121776.79   0.00
345927.49   4123999.76   0.00
345982.42   4122122.87   0.00
341376.57   4132758.57   0.00
340678.30   4136250.50   0.00
340947.48   4138382.52   0.00
340210.15   4120206.31   0.00
346155.16   4137354.66   0.00
342049.20   4130801.72   0.00
348882.90   4137078.77   0.00
344817.84   4139682.00   0.00
341662.22   4127549.06   0.00
345767.57   4123381.45   0.00
340017.27   4136814.48   0.00
346897.37   4127476.42   0.00
342505.75   4133349.41   0.00
340326.73   4132961.82   0.00
344081.73   4128475.60   0.00
353552.84   4122982.27   0.00
348402.54   4121933.04   0.00
345210.91   4138044.98   0.00
354705.22   4123753.78   0.00
351977.48   4137820.37   0.00
344881.31   4135538.80   0.00
357219.95   4137684.26   0.00
346368.79   4124282.36   0.00
342035.16   4138103.58   0.00
356489.33   4131856.44   0.00
349297.95   4134998.63   0.00
343858.94   4133281.66   0.00
341335.06   4129208.04   0.00
352490.80   4126917.94   0.00
341863.64   4123184.91   0.00
344220.28   4129693.29   0.00
342810.33   4123035.37   0.00
345074.19   4120489.52   0.00
346637.35   4134040.35   0.00
351209.63   4124828.64   0.00
344799.52   4127777.34   0.00
340051.45   4123960.69   0.00
342965.97   4128970.00   0.00
342246.96   4121502.73   0.00
353618.76   4120183.72   0.00
340065.49   4130733.36   0.00
346658.10   4132507.71   0.00
347871.52   4135679.19   0.00
338645.77   4120327.16   0.00
340289.50   4129115.27   0.00
351304.24   4128331.55   0.00
343691.70   4120606.71   0.00
339894.59   4128868.68   0.00
356631.55   4137711.11   0.00
342110.23   4137777.64   0.00
354841.94   4133467.21   0.00
348094.91   4126822.11   0.00
346437.15   4123308.21   0.00
342224.37   4120853.91   0.00
352930.27   4124505.14   0.00
357269.39   4137822.81   0.00
341694.57   4121274.45   0.00
351564.26   4139763.79   0.00
345498.40   4128679.46   0.00
349811.88   4132889.80   0.00
354735.74   4138442.34   0.00
338144.66   4124909.82   0.00
357970.70   4139796.75   0.00
354067.38   4137694.02   0.00
356438.67   4138502.76   0.00
341908.81   4123420.51   0.00
348105.29   4127154.15   0.00
354407.97   4122322.46   0.00
346932.77   4129895.32   0.00
351053.38   4130159.61   0.00
352954.07   4134681.84   0.00
353811.03   4133544.11   0.00
338802.03   4136200.45   0.00
350856.23   4121242.10   0.00
348307.32   4122580.65   0.00
348939.05   4129576.10   0.00
352786.22   4129024.32   0.00
345007.66   4130053.41   0.00
340653.89   4131464.58   0.00
357716.18   4137349.16   0.00
345984.25   4123397.93   0.00
349436.51   4125760.67   0.00
351632.01   4129000.52   0.00
339406.90   4132271.49   0.00
352559.16   4135660.88   0.00
338637.23   4134331.49   0.00
354978.67   4139049.65   0.00
347194.62   4120497.45   0.00
356940.40   4123854.49   0.00
344500.44   4122046.57   0.00
345989.75   4133306.07   0.00
353259.25   4123691.52   0.00
339524.09   4130613.12   0.00
347640.19   4121521.04   0.00
343466.48   4125441.45   0.00
346353.53   4126294.14   0.00
354883.45   4128553.73   0.00
341220.92   4120211.80   0.00
344174.50   4127741.33   0.00
341886.23   4125286.42   0.00
342461.81   4128167.36   0.00
347286.17   4131440.78   0.00
349791.13   4130248.73   0.00
344495.56   4122457.35   0.00
349785.03   4128207.65   0.00
345588.12   4127905.51   0.00
346363.29   4122403.03   0.00
343127.72   4139168.07   0.00
348159.00   4128584.25   0.00
354914.58   4137697.07   0.00
356257.39   4137180.70   0.00
338617.69   4133618.58   0.00
340874.84   4125752.74   0.00
346915.68   4122815.03   0.00
342614.40   4137737.97   0.00
343765.56   4120611.59   0.00
343911.44   4130603.35   0.00
352435.25   4120184.33   0.00
346302.87   4126547.44   0.00
355914.37   4133823.05   0.00
339138.95   4128854.03   0.00
340334.67   4125169.23   0.00
355370.53   4137044.59   0.00
342027.22   4130560.01   0.00
340022.16   4123939.33   0.00
348827.36   4137589.65   0.00
346998.69   4127761.47   0.00
356272.04   4139032.56   0.00
349823.48   4122401.81   0.00
349299.17   4130235.30   0.00
341955.81   4138973.97   0.00
350087.77   4128115.48   0.00
352303.42   4121782.89   0.00
342642.48   4139884.64   0.00
351549.00   4131836.91   0.00
354774.80   4139619.13   0.00
354929.23   4121013.21   0.00
348081.48   4120817.29   0.00
357078.95   4130027.77   0.00
356565.02   4123048.19   0.00
344573.08   4133303.63   0.00
344501.05   4120831.93   0.00
341789.79   4123888.06   0.00
344201.97   4132872.71   0.00
355717.83   4121533.25   0.00
344275.22   4139761.96   0.00
355329.02   4137061.07   0.00
349022.06   4128290.05   0.00
351158.36   4136144.90   0.00
339593.68   4130485.55   0.00
350691.43   4135632.80   0.00
357528.18   4135494.86   0.00
355206.34   4135531.48   0.00
341293.56   4122450.64   0.00
353680.41   4139777.21   0.00
356470.41   4132438.73   0.00
339392.86   4128927.88   0.00
350182.38   4127684.56   0.00
344855.07   4137889.95   0.00
350422.25   4136102.18   0.00
340671.59   4121803.64   0.00
340870.57   4129309.37   0.00
353988.65   4123233.13   0.00
351862.73   4132254.40   0.00
352121.52   4123751.34   0.00
338098.27   4132560.20   0.00
347015.78   4133077.79   0.00
343749.08   4127724.23   0.00
346147.83   4138876.31   0.00
345561.88   4138298.90   0.00
345492.29   4130338.45   0.00
354600.24   4125162.51   0.00
350191.53   4138689.54   0.00
347244.06   4139030.73   0.00
338542.01   4127719.35   0.00
346069.70   4120306.41   0.00
354926.18   4137496.87   0.00
341240.46   4137419.35   0.00
347314.25   4134352.86   0.00
353028.53   4121751.15   0.00
354963.41   4130292.06   0.00
346091.07   4127303.69   0.00
341933.84   4124937.89   0.00
356138.98   4133207.80   0.00
342055.30   4133143.10   0.00
339602.22   4137212.44   0.00
350958.16   4131386.46   0.00
346937.04   4138274.48   0.00
350801.29   4126087.22   0.00
350182.38   4136378.06   0.00
343324.87   4136957.91   0.00
345407.45   4127699.82   0.00
356843.96   4138518.63   0.00
340662.43   4123255.71   0.00
342810.94   4132903.23   0.00
350062.75   4129148.84   0.00
347579.15   4137079.99   0.00
344630.45   4136538.59   0.00
354981.72   4137605.52   0.00
340521.44   4139469.59   0.00
345356.18   4136052.74   0.00
355256.39   4128669.09   0.00
346644.06   4138218.33   0.00
352586.63   4139456.16   0.00
343178.99   4130249.34   0.00
346619.65   4121861.02   0.00
357802.24   4134808.19   0.00
345822.50   4131116.67   0.00
352915.01   4130401.32   0.00
347539.48   4126609.09   0.00
346109.38   4126996.06   0.00
343634.94   4137440.11   0.00
345990.36   4121052.89   0.00
347902.65   4122709.43   0.00
343819.27   4123095.80   0.00
345847.53   4124657.73   0.00
346600.73   4120947.90   0.00
357489.12   4122772.30   0.00
347242.84   4131756.34   0.00
353781.12   4127011.32   0.00
357409.77   4125924.86   0.00
357303.57   4138239.08   0.00
338697.04   4136099.73   0.00
347828.79   4134020.20   0.00
357753.41   4134302.80   0.00
343399.95   4127894.53   0.00
340962.74   4130366.53   0.00
357540.39   4120242.93   0.00
354342.05   4134775.84   0.00
343215.61   4128889.43   0.00
344233.71   4139052.10   0.00
344192.82   4137548.14   0.00
344466.87   4136801.05   0.00
344391.19   4130249.95   0.00
345571.64   4138548.54   0.00
355875.91   4129873.35   0.00
351700.37   4123491.32   0.00
356104.80   4128894.92   0.00
340858.97   4121286.05   0.00
355062.90   4130497.15   0.00
354097.90   4127005.22   0.00
342897.61   4128152.10   0.00
349253.40   4122374.34   0.00
338695.21   4121801.81   0.00
344904.51   4126435.74   0.00
351005.16   4138774.38   0.00
350136.60   4128739.28   0.00
350756.74   4137539.60   0.00
345755.97   4128204.60   0.00
347178.75   4122453.08   0.00
352573.81   4130768.15   0.00
347352.09   4127596.06   0.00
352383.37   4128948.64   0.00
350021.85   4137838.07   0.00
357262.06   4136448.26   0.00
354287.73   4125259.56   0.00
352813.07   4120914.94   0.00
353811.03   4129046.30   0.00
350983.79   4128005.62   0.00
357145.48   4136984.16   0.00
338072.63   4139847.41   0.00
344830.04   4136684.47   0.00
353563.22   4121049.84   0.00
343864.44   4134656.82   0.00
345395.25   4135379.50   0.00
350192.75   4131360.82   0.00
357315.78   4126212.96   0.00
339817.68   4130360.42   0.00
353917.84   4123923.46   0.00
339175.57   4129701.83   0.00
339002.84   4133287.76   0.00
355391.28   4133644.22   0.00
352888.76   4124065.07   0.00
357042.94   4132867.21   0.00
344284.98   4137870.42   0.00
346059.33   4131282.69   0.00
342368.42   4134448.68   0.00
351375.04   4127566.76   0.00
344675.01   4130501.42   0.00
344966.77   4129548.63   0.00
346435.93   4134169.13   0.00
350898.95   4129574.27   0.00
346990.14   4128305.92   0.00
348003.97   4138972.75   0.00
338885.65   4125666.68   0.00
356814.66   4129745.17   0.00
355307.05   4129134.80   0.00
351386.03   4121611.99   0.00
341438.22   4120112.31   0.00
346620.87   4122529.98   0.00
345411.73   4128203.38   0.00
341730.58   4120816.06   0.00
354437.27   4125302.29   0.00
350450.33   4136992.71   0.00
351758.35   4137233.80   0.00
338637.84   4133490.40   0.00
340054.51   4136044.80   0.00
339887.87   4130321.97   0.00
346914.46   4126094.55   0.00
349766.11   4124862.82   0.00
357996.95   4127054.05   0.00
349309.55   4123852.05   0.00
353521.71   4126943.57   0.00
338408.95   4125751.52   0.00
353701.77   4128340.10   0.00
349700.19   4121575.37   0.00
348744.35   4120865.50   0.00
343578.78   4132327.65   0.00
339048.01   4123097.63   0.00
354989.65   4131158.18   0.00
341223.36   4127013.76   0.00
352579.91   4128380.38   0.00
345553.94   4128100.22   0.00
340876.06   4127456.28   0.00
340530.59   4134252.14   0.00
346086.18   4130086.98   0.00
350082.28   4136586.81   0.00
356157.90   4138532.06   0.00
339121.25   4135294.05   0.00
355724.54   4133274.33   0.00
353043.18   4123653.68   0.00
346557.39   4134167.91   0.00
346786.28   4123342.39   0.00
354147.95   4123184.30   0.00
349097.75   4134148.99   0.00
351052.77   4136884.67   0.00
357607.53   4131234.47   0.00
357616.08   4126743.98   0.00
350359.39   4133055.82   0.00
350703.63   4135454.57   0.00
349406.60   4133076.57   0.00
341070.77   4127325.66   0.00
342100.47   4138390.45   0.00
349982.18   4120916.78   0.00
355705.01   4128388.32   0.00
345719.35   4122016.05   0.00
350951.45   4136587.42   0.00
350596.82   4125097.20   0.00
350169.56   4128744.16   0.00
339105.99   4121380.66   0.00
345605.82   4120392.47   0.00
357824.82   4121618.09   0.00
343570.85   4126910.61   0.00
347696.95   4131730.09   0.00
350024.29   4129255.65   0.00
339336.71   4129418.62   0.00
353234.84   4128489.64   0.00
341951.54   4139884.64   0.00
349134.98   4132215.95   0.00
356529.01   4138767.66   0.00
344994.84   4126057.31   0.00
353906.25   4120440.08   0.00
347040.80   4133296.30   0.00
348345.77   4139779.05   0.00
347646.90   4135806.76   0.00
347248.33   4125534.84   0.00
357718.62   4139394.51   0.00
347613.94   4133431.20   0.00
339900.08   4136685.69   0.00
339898.25   4137113.56   0.00
348223.70   4130669.88   0.00
349866.21   4125077.06   0.00
349832.03   4132040.16   0.00
339084.02   4121693.78   0.00
354393.93   4133439.74   0.00
354670.43   4120465.71   0.00
346841.21   4133754.08   0.00
348921.96   4127632.68   0.00
349051.36   4135564.44   0.00
339458.78   4124252.45   0.00
346099.61   4128888.82   0.00
350492.45   4124889.07   0.00
342705.95   4124340.95   0.00
345856.69   4121018.10   0.00
345506.33   4128824.12   0.00
354420.18   4127293.31   0.00
356760.95   4126893.52   0.00
338507.22   4138782.92   0.00
355141.03   4120900.91   0.00
345950.68   4137310.71   0.00
349209.45   4133062.53   0.00
356403.88   4135022.43   0.00
339216.47   4122558.06   0.00
342530.78   4133306.07   0.00
352846.64   4120797.75   0.00
356713.95   4125183.87   0.00
350532.12   4137977.23   0.00
343883.36   4139312.72   0.00
345964.72   4124046.14   0.00
351111.36   4133701.59   0.00
357425.64   4137219.76   0.00
354588.03   4137294.23   0.00
355561.57   4123145.24   0.00
354601.46   4127511.83   0.00
343229.04   4137869.81   0.00
339157.87   4121913.51   0.00
353040.74   4137711.11   0.00
346850.98   4132069.46   0.00
338219.73   4129173.86   0.00
349619.62   4137796.56   0.00
342415.42   4122029.48   0.00
346013.55   4129862.36   0.00
344073.79   4138682.21   0.00
345589.34   4139297.46   0.00
341013.40   4122949.31   0.00
355062.90   4121427.66   0.00
350818.99   4121387.37   0.00
346850.98   4132765.28   0.00
352677.57   4120270.39   0.00
340614.22   4128868.07   0.00
346288.83   4131369.37   0.00
338436.41   4121309.24   0.00
353469.22   4129634.69   0.00
344258.74   4121866.51   0.00
338075.08   4135929.44   0.00
348201.12   4132066.41   0.00
349873.53   4127915.89   0.00
346387.10   4126203.19   0.00
347980.77   4132237.92   0.00
356904.39   4125962.10   0.00
349499.37   4121113.32   0.00
342520.40   4134767.30   0.00
338972.93   4126469.92   0.00
340785.12   4129980.77   0.00
344286.20   4134739.22   0.00
352136.78   4121078.52   0.00
354637.47   4135447.25   0.00
346642.84   4131929.07   0.00
346203.99   4126710.41   0.00
339999.57   4135298.32   0.00
351130.28   4130779.75   0.00
339413.01   4137703.18   0.00
355458.42   4122739.95   0.00
349987.67   4122746.06   0.00
341631.70   4125506.15   0.00
342247.57   4131050.14   0.00
341191.63   4134227.12   0.00
351419.60   4124917.14   0.00
353298.32   4123233.13   0.00
349091.04   4135840.94   0.00
354689.35   4138646.20   0.00
357885.25   4122995.70   0.00
356717.61   4129776.91   0.00
349759.39   4120827.66   0.00
355078.77   4122439.65   0.00
338571.31   4123871.58   0.00
347859.92   4127303.69   0.00
347518.72   4126917.33   0.00
347535.81   4126408.89   0.00
342093.14   4128656.27   0.00
342532.00   4130972.01   0.00
349163.67   4136929.84   0.00
353987.43   4133603.32   0.00
352818.57   4123698.23   0.00
343330.97   4128068.48   0.00
347593.19   4127868.89   0.00
356312.94   4139710.07   0.00
339698.66   4134097.11   0.00
339095.61   4139655.75   0.00
356891.57   4125686.21   0.00
352049.50   4125947.45   0.00
357594.71   4139722.28   0.00
356861.66   4124705.34   0.00
339904.97   4122546.46   0.00
342593.65   4134454.79   0.00
341106.78   4133724.78   0.00
346312.02   4126744.59   0.00
348320.14   4136594.13   0.00
353905.64   4126180.61   0.00
350903.23   4123556.63   0.00
356732.87   4122993.26   0.00
355241.74   4134215.52   0.00
349709.34   4121276.28   0.00
352544.51   4134485.31   0.00
346465.22   4136006.96   0.00
340271.19   4134810.63   0.00
357201.03   4121985.53   0.00
347817.19   4135607.17   0.00
344859.34   4127813.96   0.00
347084.75   4138054.14   0.00
345247.54   4138034.61   0.00
338557.27   4128365.12   0.00
346725.24   4136561.17   0.00
353511.95   4133660.70   0.00
355092.20   4134523.15   0.00
342981.84   4137564.62   0.00
339289.10   4135649.28   0.00
354112.55   4133654.59   0.00
343554.98   4122315.13   0.00
344513.26   4124887.84   0.00
341643.30   4135378.28   0.00
355255.17   4127130.95   0.00
338740.38   4130929.90   0.00
353111.55   4124911.04   0.00
356702.35   4127083.35   0.00
342695.58   4137524.34   0.00
348235.91   4123930.78   0.00
339098.06   4123617.66   0.00
355653.74   4129780.57   0.00
341657.34   4122373.12   0.00
339817.07   4136818.75   0.00
339489.91   4139417.71   0.00
354911.53   4139302.96   0.00
349404.77   4135585.19   0.00
354652.12   4137420.58   0.00
356820.76   4126657.31   0.00
345572.25   4139942.63   0.00
340323.07   4132203.13   0.00
353001.07   4128780.18   0.00
350473.53   4121642.51   0.00
355363.81   4138593.10   0.00
343500.66   4135671.25   0.00
352423.05   4134550.61   0.00
340507.40   4131148.41   0.00
343099.64   4121388.59   0.00
352801.48   4127599.72   0.00
338477.31   4126881.31   0.00
343987.12   4123436.38   0.00
345636.34   4132844.63   0.00
349444.44   4120031.13   0.00
347927.06   4136812.65   0.00
343807.67   4121771.29   0.00
357319.44   4137497.48   0.00
357084.44   4130207.22   0.00
344440.63   4127163.91   0.00
350026.12   4120435.80   0.00
341941.16   4124046.75   0.00
349387.68   4137830.74   0.00
346798.49   4127925.66   0.00
353688.96   4123246.56   0.00
357195.53   4131996.22   0.00
350111.58   4124833.52   0.00
349592.76   4134148.99   0.00
353157.32   4124568.01   0.00
351624.07   4120791.65   0.00
345680.90   4137644.58   0.00
356431.96   4126335.64   0.00
352940.03   4132832.42   0.00
354076.54   4121465.50   0.00
350268.44   4131949.83   0.00
345642.45   4133331.71   0.00
355016.51   4136549.58   0.00
355660.45   4130773.64   0.00
343368.82   4139964.60   0.00
348476.39   4137714.16   0.00
342669.33   4132827.54   0.00
344194.04   4127837.76   0.00
339882.99   4120192.27   0.00
339807.92   4123684.80   0.00
356811.00   4138384.96   0.00
351161.41   4133286.54   0.00
352691.00   4129696.34   0.00
341342.39   4127459.94   0.00
344808.07   4123067.72   0.00
351162.02   4130895.72   0.00
347731.74   4138861.66   0.00
357315.16   4130159.00   0.00
341816.03   4125866.88   0.00
353869.01   4131727.65   0.00
351581.96   4128659.93   0.00
342696.19   4133198.03   0.00
344604.21   4133430.59   0.00
348477.00   4120773.95   0.00
351534.35   4130420.24   0.00
343894.96   4136179.08   0.00
357881.59   4121080.97   0.00
340658.77   4126095.16   0.00
348173.04   4128088.63   0.00
351961.61   4137280.19   0.00
353128.03   4136331.06   0.00
342017.46   4130459.91   0.00
340456.13   4122996.92   0.00
348290.23   4136147.34   0.00
339922.67   4124897.61   0.00
352040.35   4125488.45   0.00
343290.08   4121129.18   0.00
342821.31   4139284.04   0.00
349770.38   4139222.39   0.00
352547.56   4128290.66   0.00
357609.36   4122884.61   0.00
344748.25   4127942.75   0.00
352429.15   4129479.05   0.00
354653.34   4120608.54   0.00
352954.07   4135344.71   0.00
345715.69   4128515.27   0.00
344740.93   4137098.30   0.00
338211.19   4130456.25   0.00
342548.48   4127038.18   0.00
355526.78   4125421.92   0.00
351957.95   4130774.86   0.00
343772.88   4136259.65   0.00
350880.64   4125208.90   0.00
350342.30   4136505.02   0.00
341571.28   4124990.39   0.00
357036.84   4133497.73   0.00
353776.85   4135579.09   0.00
353388.65   4130916.47   0.00
349638.54   4121024.81   0.00
345805.41   4123844.72   0.00
350982.57   4124613.18   0.00
348156.56   4129510.79   0.00
339611.99   4130472.12   0.00
349435.29   4126808.07   0.00
351240.15   4124289.68   0.00
344106.75   4127734.61   0.00
353669.42   4121257.36   0.00
340790.61   4133870.66   0.00
349866.21   4139361.55   0.00
354873.07   4121016.88   0.00
356535.72   4126152.53   0.00
340699.06   4125130.77   0.00
338830.10   4137120.88   0.00
348961.64   4132662.13   0.00
351818.78   4133790.09   0.00
344901.46   4128443.86   0.00
349333.96   4139670.40   0.00
352961.39   4124235.97   0.00
350833.03   4122180.85   0.00
343506.15   4121062.04   0.00
346886.38   4138683.43   0.00
347239.78   4128460.95   0.00
353928.22   4134729.45   0.00
352942.47   4133774.83   0.00
338883.82   4132672.51   0.00
354151.62   4124604.02   0.00
344316.72   4138747.52   0.00
340414.62   4137549.97   0.00
354690.57   4126753.75   0.00
338737.33   4136369.52   0.00
354405.53   4126470.53   0.00
340852.26   4132673.73   0.00
338209.36   4134914.40   0.00
341930.78   4132286.14   0.00
344618.85   4138577.84   0.00
346366.95   4120391.86   0.00
352969.94   4124773.71   0.00
346257.70   4128601.95   0.00
354731.47   4130199.29   0.00
348201.73   4137052.52   0.00
339698.05   4124854.88   0.00
354043.58   4134672.69   0.00
347692.68   4139439.68   0.00
351188.27   4130740.07   0.00
346399.30   4134346.75   0.00
338111.70   4120850.86   0.00
345956.79   4138388.62   0.00
340694.78   4120424.21   0.00
350933.74   4135369.73   0.00
344992.40   4128880.28   0.00
340310.86   4126638.39   0.00
342085.21   4137596.36   0.00
356097.48   4127741.94   0.00
350619.40   4124783.47   0.00
351202.31   4127301.25   0.00
352667.81   4130406.81   0.00
357195.53   4126245.31   0.00
348537.43   4134254.59   0.00
342566.79   4125519.58   0.00
346149.05   4130312.81   0.00
342126.71   4120391.25   0.00
350605.98   4120545.06   0.00
348158.39   4129488.81   0.00
349589.71   4121214.03   0.00
343957.21   4136686.30   0.00
340197.33   4124864.04   0.00
350374.65   4133967.10   0.00
352853.36   4131095.92   0.00
345998.90   4123393.05   0.00
357906.61   4129257.48   0.00
351587.45   4126292.92   0.00
350562.64   4126166.57   0.00
339388.59   4137806.33   0.00
339748.10   4122006.29   0.00
357968.26   4134903.41   0.00
356553.42   4127502.06   0.00
353167.09   4136007.57   0.00
347864.19   4125516.53   0.00
355819.76   4120343.64   0.00
350822.66   4130184.03   0.00
356854.95   4125137.49   0.00
353723.75   4126706.14   0.00
340401.20   4128790.55   0.00
338987.58   4124940.34   0.00
355531.66   4138159.12   0.00
353828.12   4129898.37   0.00
357258.40   4128059.94   0.00
344236.15   4122287.06   0.00
357415.88   4131124.00   0.00
357915.16   4132212.29   0.00
356049.26   4126129.34   0.00
351779.72   4139169.90   0.00
353938.60   4122937.10   0.00
349657.46   4121452.68   0.00
356875.09   4132149.42   0.00
345804.80   4128100.22   0.00
352326.61   4137624.44   0.00
339871.40   4136501.97   0.00
349106.30   4139961.55   0.00
338932.04   4128801.54   0.00
340677.08   4129094.52   0.00
352217.35   4130208.44   0.00
342712.06   4134109.93   0.00
354161.99   4122346.87   0.00
345538.07   4128410.29   0.00
341400.98   4134778.28   0.00
352088.56   4138364.21   0.00
339333.05   4127799.92   0.00
341984.50   4133549.00   0.00
343880.92   4129667.65   0.00
352383.98   4126726.89   0.00
354073.49   4121354.41   0.00
356197.58   4121669.36   0.00
341068.33   4131971.19   0.00
348330.52   4136956.69   0.00
349252.78   4137978.45   0.00
340541.58   4123880.12   0.00
355031.77   4129312.42   0.00
355571.95   4126576.74   0.00
338938.14   4135550.40   0.00
341145.24   4122502.52   0.00
356696.86   4135236.67   0.00
354489.15   4131396.22   0.00
344844.08   4121502.73   0.00
357975.59   4130835.29   0.00
346556.17   4127099.22   0.00
356530.84   4126523.03   0.00
353288.55   4121963.56   0.00
357418.93   4135424.05   0.00
347866.63   4126458.33   0.00
343039.83   4129879.45   0.00
344643.27   4133392.74   0.00
357357.89   4120822.17   0.00
352353.47   4121962.34   0.00
356583.94   4128219.24   0.00
355289.35   4136725.97   0.00
344748.86   4136862.70   0.00
338415.66   4134744.71   0.00
344779.38   4125641.65   0.00
352067.81   4134015.32   0.00
345704.70   4128415.17   0.00
341827.63   4126311.23   0.00
356625.45   4134608.60   0.00
339236.61   4127569.20   0.00
348064.39   4127660.76   0.00
338941.80   4128932.77   0.00
351324.99   4129457.69   0.00
357920.04   4121592.46   0.00
356480.18   4128851.59   0.00
342392.22   4138533.89   0.00
339619.31   4122421.34   0.00
338062.26   4126327.71   0.00
339987.37   4125576.95   0.00
349297.95   4130085.15   0.00
357613.64   4122139.96   0.00
342883.57   4124696.19   0.00
352091.01   4130531.94   0.00
341966.80   4135493.03   0.00
353102.39   4134679.40   0.00
345829.22   4121437.42   0.00
343335.25   4137781.30   0.00
341096.41   4123989.99   0.00
344402.17   4127043.06   0.00
340025.21   4134751.43   0.00
346390.15   4127522.81   0.00
351480.03   4125027.62   0.00
351677.79   4133191.93   0.00
340232.12   4130435.50   0.00
353623.04   4133357.95   0.00
340207.10   4133664.36   0.00
340768.64   4122556.84   0.00
357296.24   4138532.06   0.00
347177.53   4132052.98   0.00
347368.57   4138456.37   0.00
339521.04   4131057.47   0.00
345101.66   4132460.71   0.00
341556.63   4135807.37   0.00
349257.67   4131849.73   0.00
346611.71   4134614.09   0.00
340027.04   4130666.22   0.00
338695.82   4127016.82   0.00
354075.32   4123070.16   0.00
352878.99   4125164.34   0.00
352897.92   4120753.20   0.00
355543.26   4135542.47   0.00
350132.94   4133514.82   0.00
355149.57   4129182.41   0.00
353435.65   4126131.78   0.00
344134.83   4138472.24   0.00
346553.12   4134640.34   0.00
342566.18   4128689.23   0.00
347215.37   4135154.88   0.00
344178.78   4122389.60   0.00
346476.21   4128355.36   0.00
355419.97   4124771.87   0.00
345118.14   4132760.40   0.00
348128.48   4128139.90   0.00
352760.58   4129912.41   0.00
356471.02   4123598.13   0.00
345281.72   4134609.82   0.00
338759.91   4138091.98   0.00
346188.73   4133293.86   0.00
354782.74   4124930.57   0.00
347556.57   4123731.80   0.00
339255.53   4125907.16   0.00
356166.45   4139108.86   0.00
342047.98   4133145.54   0.00
340456.74   4129662.16   0.00
355777.03   4128803.37   0.00
343929.14   4124978.18   0.00
341416.85   4130745.57   0.00
340614.83   4130081.48   0.00
352543.29   4122322.46   0.00
338244.15   4138430.13   0.00
348825.53   4134376.66   0.00
344733.60   4134958.95   0.00
339413.01   4137594.53   0.00
343614.19   4132284.31   0.00
346822.29   4133342.69   0.00
354039.92   4133192.54   0.00
351959.78   4121100.50   0.00
340978.61   4122550.13   0.00
350900.17   4130622.88   0.00
351237.10   4121748.10   0.00
344049.99   4136946.93   0.00
340918.18   4128812.52   0.00
348319.53   4126386.30   0.00
349960.20   4137302.77   0.00
352922.33   4131620.23   0.00
349359.60   4137123.33   0.00
349439.56   4124007.69   0.00
356726.16   4130380.57   0.00
356764.00   4121259.80   0.00
345774.29   4125392.01   0.00
351547.78   4138582.72   0.00
345388.53   4121998.35   0.00
344790.37   4121422.16   0.00
353886.10   4131277.81   0.00
355182.53   4127942.75   0.00
344091.49   4122805.87   0.00
339824.40   4139345.07   0.00
344870.94   4122577.59   0.00
352967.50   4126172.67   0.00
354721.09   4134721.52   0.00
353372.17   4128713.64   0.00
353063.94   4130119.94   0.00
350936.19   4139627.06   0.00
344858.12   4135077.97   0.00
353200.05   4126927.09   0.00
344157.41   4123150.73   0.00
342359.87   4125440.84   0.00
352234.44   4123261.21   0.00
343417.04   4134864.35   0.00
355908.26   4127230.45   0.00
354079.59   4132550.43   0.00
341682.36   4129850.76   0.00
357050.87   4139147.31   0.00
351338.42   4124618.67   0.00
345326.88   4125207.07   0.00
354590.47   4128260.75   0.00
341123.87   4136908.47   0.00
344440.63   4137169.71   0.00
339060.82   4128991.97   0.00
350854.40   4128880.89   0.00
354234.63   4123057.34   0.00
338377.82   4131716.67   0.00
345789.54   4139332.87   0.00
343331.58   4135715.20   0.00
356633.99   4120044.56   0.00
356191.47   4127971.43   0.00
339900.69   4132518.69   0.00
344795.25   4125525.07   0.00
352803.31   4130127.26   0.00
343997.50   4128905.30   0.00
348489.82   4139216.90   0.00
347385.05   4129469.28   0.00
346534.20   4130135.20   0.00
346697.16   4133648.49   0.00
352687.34   4120486.47   0.00
354561.78   4137242.96   0.00
348505.08   4128737.45   0.00
356176.21   4132872.71   0.00
341488.88   4126297.80   0.00
345560.05   4123720.21   0.00
356358.71   4126206.85   0.00
352005.55   4126688.44   0.00
338080.57   4136542.86   0.00
352341.26   4138095.03   0.00
347282.51   4136685.08   0.00
354649.68   4125032.50   0.00
338670.19   4124553.97   0.00
349047.70   4135518.66   0.00
343084.38   4132950.22   0.00
351167.52   4130557.57   0.00
343811.33   4123120.21   0.00
353955.08   4131243.63   0.00
347773.86   4133679.62   0.00
353414.29   4124025.39   0.00
342235.97   4133002.11   0.00
343924.25   4137263.71   0.00
357636.83   4133219.40   0.00
348746.18   4132196.42   0.00
347179.36   4133944.52   0.00
341356.43   4121452.07   0.00
343813.17   4133845.64   0.00
343222.33   4138219.55   0.00
345209.69   4138196.97   0.00
353646.23   4129206.82   0.00
347382.00   4120532.85   0.00
357309.67   4134523.15   0.00
357556.26   4126526.69   0.00
345132.18   4127586.90   0.00
346929.72   4138220.77   0.00
354083.86   4138207.95   0.00
353934.93   4126734.21   0.00
341554.19   4131953.49   0.00
338635.40   4131574.45   0.00
339933.65   4128932.77   0.00
338880.76   4134669.64   0.00
347002.35   4135113.99   0.00
348846.89   4127256.69   0.00
357766.84   4129310.59   0.00
350574.85   4137747.73   0.00
353372.17   4138958.10   0.00
339156.65   4138690.15   0.00
352705.65   4127796.26   0.00
352167.30   4120963.77   0.00
342317.76   4128601.34   0.00
343984.07   4133321.94   0.00
350297.13   4124075.44   0.00
355613.45   4135410.02   0.00
339705.37   4129026.76   0.00
340649.62   4122390.82   0.00
347214.76   4136961.58   0.00
357995.73   4129289.83   0.00
342564.35   4124220.10   0.00
351957.34   4133194.98   0.00
354459.85   4134777.06   0.00
350355.11   4121433.15   0.00
338542.62   4138818.32   0.00
341265.48   4123851.44   0.00
353063.94   4128252.20   0.00
339018.10   4137316.20   0.00
357860.23   4122241.89   0.00
340075.26   4120570.09   0.00
342294.56   4125912.66   0.00
339424.60   4127569.20   0.00
357757.68   4135342.88   0.00
348099.19   4137412.03   0.00
340358.47   4131970.58   0.00
342456.92   4129001.13   0.00
339454.51   4139539.78   0.00
345844.48   4138557.70   0.00
357603.26   4126711.63   0.00
353267.19   4128107.55   0.00
357602.04   4128461.56   0.00
339690.73   4123073.82   0.00
342217.05   4129392.38   0.00
342605.24   4127091.89   0.00
342231.70   4122087.47   0.00
339466.11   4132178.72   0.00
338440.08   4123625.60   0.00
350647.48   4132377.70   0.00
353214.70   4123387.55   0.00
348527.05   4139005.71   0.00
357262.06   4125273.60   0.00
343325.48   4125625.17   0.00
347208.04   4137462.69   0.00
346335.22   4120870.39   0.00
339622.97   4132835.47   0.00
341151.34   4137247.84   0.00
357115.57   4133185.83   0.00
343537.89   4134037.29   0.00
352124.58   4120343.03   0.00
340550.74   4122425.61   0.00
344032.90   4127342.14   0.00
349543.93   4130983.61   0.00
355224.04   4132746.97   0.00
347685.35   4139624.62   0.00
341706.78   4131271.71   0.00
352601.89   4120164.80   0.00
343943.78   4123809.32   0.00
344784.88   4131608.02   0.00
353487.53   4120005.49   0.00
352379.10   4128282.72   0.00
341072.60   4136493.42   0.00
348974.46   4128955.35   0.00
341775.75   4123913.08   0.00
345039.40   4125047.15   0.00
342867.70   4125854.67   0.00
343601.37   4136075.93   0.00
349985.84   4122834.56   0.00
340821.74   4130446.49   0.00
357259.01   4124433.12   0.00
342065.68   4139725.33   0.00
356990.45   4122728.97   0.00
354118.05   4124508.19   0.00
354550.80   4130141.30   0.00
344145.21   4120020.75   0.00
344076.85   4134811.24   0.00
346050.17   4139568.47   0.00
350627.95   4136654.56   0.00
344826.38   4123958.86   0.00
354401.87   4137191.69   0.00
339550.34   4135035.25   0.00
342655.29   4126303.90   0.00
355630.54   4121425.82   0.00
344940.52   4139019.75   0.00
346937.04   4134654.99   0.00
357284.65   4125467.70   0.00
338442.52   4123719.60   0.00
350944.12   4127121.80   0.00
349994.38   4126278.88   0.00
351352.46   4122457.35   0.00
351841.36   4124560.69   0.00
342889.07   4135145.12   0.00
352550.00   4124126.71   0.00
345090.06   4127912.84   0.00
349922.97   4123610.34   0.00
355934.51   4135194.56   0.00
345552.72   4133555.71   0.00
347820.25   4137691.58   0.00
353633.41   4132485.12   0.00
351869.44   4131975.46   0.00
344652.42   4138320.26   0.00
356165.23   4138256.78   0.00
354594.74   4123272.80   0.00
353572.37   4139434.80   0.00
340274.85   4130344.55   0.00
344745.20   4134571.98   0.00
351432.42   4139548.33   0.00
351959.78   4139899.90   0.00
340202.83   4121983.09   0.00
349386.46   4120489.52   0.00
338604.88   4129888.00   0.00
345441.02   4125719.17   0.00
344653.65   4120789.21   0.00
342820.70   4131642.81   0.00
347733.57   4123886.84   0.00
351871.88   4123406.48   0.00
353856.20   4126779.38   0.00
342890.29   4120831.93   0.00
341424.18   4130674.76   0.00
353005.95   4120277.11   0.00
348128.48   4132198.86   0.00
353249.49   4135922.73   0.00
339602.83   4139929.81   0.00
351449.51   4133590.50   0.00
340459.79   4123786.13   0.00
356569.29   4120228.89   0.00
338338.76   4125393.23   0.00
340114.32   4122188.79   0.00
341584.09   4127542.95   0.00
340240.06   4135408.80   0.00
341176.98   4130890.84   0.00
344170.84   4120642.72   0.00
357559.92   4135995.36   0.00
354574.60   4126852.02   0.00
342959.87   4138840.91   0.00
355499.31   4135886.10   0.00
339849.42   4137959.53   0.00
343510.42   4131573.84   0.00
346162.48   4121275.67   0.00
339644.95   4126359.45   0.00
347895.32   4130810.88   0.00
347814.75   4128600.73   0.00
349715.45   4133354.90   0.00
355272.87   4123651.23   0.00
344200.14   4135247.05   0.00
340785.12   4131866.21   0.00
350336.19   4129379.56   0.00
346115.48   4136637.47   0.00
341902.10   4132553.48   0.00
356456.37   4125598.93   0.00
356355.66   4121310.46   0.00
345431.87   4138120.67   0.00
344856.29   4124369.64   0.00
350298.35   4122212.59   0.00
354046.02   4139784.54   0.00
352957.73   4133974.43   0.00
340210.15   4134955.90   0.00
352424.27   4122699.06   0.00
346449.96   4137624.44   0.00
344357.01   4134779.50   0.00
343483.57   4135956.30   0.00
353290.38   4139515.98   0.00
344708.58   4135862.30   0.00
353179.91   4129969.18   0.00
356145.70   4133666.19   0.00
341900.27   4121978.82   0.00
351888.97   4132249.52   0.00
345309.79   4124466.08   0.00
355693.41   4138798.18   0.00
356509.48   4124154.18   0.00
339312.30   4132275.15   0.00
345922.61   4137825.25   0.00
338228.89   4138746.30   0.00
347825.13   4135244.61   0.00
355383.95   4122679.53   0.00
338935.70   4125871.15   0.00
353541.25   4132352.06   0.00
354712.55   4132483.29   0.00
346916.29   4127472.76   0.00
338961.33   4124843.29   0.00
352677.57   4127171.24   0.00
352396.19   4136525.77   0.00
352963.84   4126447.34   0.00
355762.38   4138034.61   0.00
348028.99   4139238.26   0.00
353164.04   4129335.61   0.00
351147.37   4136195.56   0.00
351202.31   4124928.74   0.00
345902.46   4135331.28   0.00
339568.65   4134581.13   0.00
356482.01   4133624.07   0.00
348700.40   4132848.90   0.00
351603.93   4137739.80   0.00
350135.38   4120519.43   0.00
352705.65   4121970.27   0.00
355184.97   4131087.98   0.00
347010.90   4131529.28   0.00
357557.48   4125394.45   0.00
356108.46   4139320.05   0.00
355544.48   4127558.82   0.00
340656.94   4134306.47   0.00
339406.29   4125321.21   0.00
351859.68   4129616.38   0.00
339581.47   4127928.10   0.00
350305.67   4128484.76   0.00
341332.62   4124678.49   0.00
342835.35   4136183.97   0.00
341468.73   4137260.66   0.00
338027.47   4136050.29   0.00
352766.08   4129001.74   0.00
350949.00   4137738.58   0.00
351698.54   4124157.84   0.00
357783.93   4135828.73   0.00
355123.94   4120369.27   0.00
350975.86   4126905.12   0.00
341534.65   4127400.74   0.00
355498.09   4123247.17   0.00
342508.80   4135298.93   0.00
356883.63   4131233.86   0.00
339972.11   4125088.66   0.00
341638.42   4132606.59   0.00
354917.63   4125131.99   0.00
340660.60   4136712.55   0.00
343183.87   4126279.49   0.00
356295.24   4121839.05   0.00
343938.29   4138929.41   0.00
343643.48   4133785.82   0.00
356475.91   4125131.99   0.00
346758.20   4139779.66   0.00
350959.38   4128857.08   0.00
340343.82   4125870.54   0.00
348740.68   4137546.31   0.00
357594.10   4135929.44   0.00
357866.33   4138082.83   0.00
354779.08   4120368.66   0.00
339410.57   4120301.52   0.00
353226.29   4132721.34   0.00
350250.74   4131161.23   0.00
349298.56   4122186.35   0.00
357912.72   4132703.02   0.00
353012.67   4120286.87   0.00
353110.93   4126928.31   0.00
345911.01   4129746.39   0.00
355615.28   4120713.52   0.00
338821.56   4133720.51   0.00
339052.89   4133889.58   0.00
340116.76   4133505.05   0.00
350289.80   4123603.63   0.00
355114.78   4132844.63   0.00
348998.87   4128110.60   0.00
347231.24   4136968.90   0.00
343057.53   4123084.81   0.00
341518.78   4124478.29   0.00
345384.26   4133611.26   0.00
341213.60   4120209.36   0.00
347846.49   4134954.68   0.00
357910.89   4127199.32   0.00
357865.72   4125250.40   0.00
345999.51   4125878.48   0.00
353341.04   4123233.13   0.00
341987.55   4138612.63   0.00
341520.00   4134123.97   0.00
339322.67   4127723.62   0.00
357438.46   4136810.82   0.00
339353.80   4125111.85   0.00
347552.29   4135446.64   0.00
349048.92   4121604.05   0.00
354199.22   4128579.36   0.00
346092.29   4134152.04   0.00
346493.91   4138950.77   0.00
341998.54   4139008.76   0.00
353303.81   4137081.21   0.00
343845.52   4129007.23   0.00
343910.21   4121771.90   0.00
345279.89   4123065.89   0.00
352001.28   4130644.25   0.00
347393.60   4126042.05   0.00
348598.47   4123841.67   0.00
340114.93   4127066.26   0.00
339564.38   4134025.70   0.00
344731.16   4134474.93   0.00
353297.10   4125778.37   0.00
348166.33   4135472.27   0.00
354246.83   4137551.81   0.00
349646.47   4138641.93   0.00
347882.50   4129275.19   0.00
350367.93   4127436.14   0.00
352726.40   4128756.37   0.00
346800.32   4122766.20   0.00
345078.46   4139993.29   0.00
338249.64   4122818.08   0.00
352069.64   4126525.47   0.00
349302.22   4138222.60   0.00
338653.71   4132952.06   0.00
357771.72   4130698.57   0.00
344175.73   4137735.53   0.00
348789.51   4133300.58   0.00
354129.03   4120419.93   0.00
345644.28   4120391.86   0.00
342735.86   4136393.32   0.00
338006.10   4125471.36   0.00
351976.87   4122303.54   0.00
338162.36   4134970.55   0.00
342682.15   4125277.26   0.00
345879.88   4136157.11   0.00
343328.53   4139040.50   0.00
352531.69   4127268.90   0.00
352144.72   4120081.18   0.00
345100.44   4127989.75   0.00
338173.96   4126985.69   0.00
340696.01   4138409.99   0.00
356900.11   4136049.68   0.00
352198.43   4124582.05   0.00
346067.26   4136310.31   0.00
355666.55   4138812.83   0.00
357328.59   4137120.88   0.00
340121.65   4132791.53   0.00
349327.25   4131382.18   0.00
350349.01   4131713.00   0.00
357864.50   4127567.98   0.00
343316.93   4127484.97   0.00
348743.13   4133663.75   0.00
348871.91   4139176.61   0.00
348950.65   4126140.93   0.00
355302.77   4138806.12   0.00
341774.53   4127101.05   0.00
350416.76   4130615.56   0.00
341492.54   4122703.33   0.00
338751.98   4121938.54   0.00
353259.25   4126011.54   0.00
345542.34   4133803.52   0.00
353809.81   4137376.02   0.00
348069.28   4129375.90   0.00
338611.59   4125478.68   0.00
345016.82   4128391.37   0.00
351088.17   4122175.36   0.00
344466.87   4125681.33   0.00
339529.59   4134240.55   0.00
341142.80   4121924.50   0.00
357335.92   4125158.24   0.00
343544.60   4124757.84   0.00
352194.16   4130079.04   0.00
341586.54   4128355.36   0.00
339833.55   4137057.41   0.00
355369.30   4129613.33   0.00
347974.67   4137713.55   0.00
355707.45   4129060.95   0.00
346091.68   4120424.82   0.00
357047.82   4134623.86   0.00
346632.47   4129189.73   0.00
353383.77   4136359.75   0.00
353297.71   4121272.62   0.00
357811.40   4130301.22   0.00
342022.34   4126770.84   0.00
356341.62   4139522.69   0.00
350273.93   4123212.38   0.00
356590.66   4130558.18   0.00
340296.21   4128327.28   0.00
341984.50   4133295.08   0.00
351928.65   4124096.80   0.00
352092.84   4122473.22   0.00
350609.03   4135228.74   0.00
339720.02   4128907.74   0.00
346210.09   4135160.37   0.00
345382.43   4138560.14   0.00
348314.65   4122733.85   0.00
339788.38   4127593.01   0.00
353559.56   4122657.55   0.00
354957.30   4131525.01   0.00
350678.00   4132880.64   0.00
354589.86   4136603.90   0.00
338862.45   4132007.81   0.00
344327.10   4131542.10   0.00
345071.75   4129878.23   0.00
352513.38   4127724.23   0.00
355906.43   4134432.81   0.00
342093.14   4126012.76   0.00
349682.49   4137996.77   0.00
344266.06   4138288.52   0.00
344326.49   4136097.90   0.00
354524.55   4121832.94   0.00
346711.20   4121955.63   0.00
341698.23   4134696.49   0.00
339066.32   4129753.11   0.00
350635.88   4130159.00   0.00
348080.87   4129821.47   0.00
349134.98   4138427.69   0.00
352327.83   4128873.56   0.00
339767.63   4133673.51   0.00
353634.02   4138389.84   0.00
347201.94   4134557.94   0.00
348021.67   4124299.45   0.00
341663.44   4136349.99   0.00
341840.45   4121079.13   0.00
349153.90   4122775.35   0.00
348726.04   4123379.62   0.00
349047.70   4135718.86   0.00
352998.63   4138326.36   0.00
349703.85   4130895.72   0.00
355136.14   4131606.80   0.00
342702.90   4137634.21   0.00
344937.47   4130469.07   0.00
346349.25   4130876.80   0.00
338015.26   4136763.21   0.00
339049.23   4133538.01   0.00
341222.14   4133142.49   0.00
353203.10   4137335.73   0.00
342654.68   4135558.34   0.00
350223.27   4120225.84   0.00
351854.79   4135166.48   0.00
347318.52   4128564.10   0.00
345820.67   4122771.69   0.00
356654.13   4122114.93   0.00
346478.65   4138939.18   0.00
347519.94   4130043.64   0.00
345209.69   4122891.32   0.00
352141.06   4136005.13   0.00
340081.97   4123324.08   0.00
345729.73   4120460.22   0.00
341400.98   4124255.50   0.00
341435.77   4138348.34   0.00
351200.48   4129044.47   0.00
350795.19   4120223.40   0.00
352311.35   4135694.45   0.00
350316.05   4135012.05   0.00
352619.59   4126571.25   0.00
344819.67   4122476.88   0.00
340146.67   4125666.07   0.00
348166.94   4133547.78   0.00
354578.26   4126513.87   0.00
351989.07   4126618.24   0.00
350855.62   4123905.15   0.00
343055.70   4137953.43   0.00
340472.00   4132513.20   0.00
339897.64   4134313.79   0.00
346082.52   4125556.20   0.00
349313.82   4125940.12   0.00
355058.63   4136628.93   0.00
353381.94   4128011.11   0.00
347620.04   4137817.32   0.00
347610.89   4128699.00   0.00
345155.37   4137231.97   0.00
340841.88   4131959.59   0.00
354364.64   4129079.87   0.00
357537.95   4133165.07   0.00
352848.48   4139396.34   0.00
353075.53   4135722.53   0.00
351766.29   4120571.31   0.00
342679.10   4126783.65   0.00
341191.02   4137786.80   0.00
354601.46   4120192.88   0.00
353783.56   4120492.57   0.00
348196.23   4124776.15   0.00
352410.84   4122051.45   0.00
347491.26   4126112.86   0.00
357337.14   4120662.25   0.00
350902.01   4139906.61   0.00
338608.54   4124712.06   0.00
347695.12   4125082.55   0.00
349260.72   4135653.55   0.00
341841.06   4134742.27   0.00
344966.15   4131554.92   0.00
353870.85   4133082.67   0.00
345758.42   4124436.78   0.00
341366.80   4136428.11   0.00
345445.91   4134520.71   0.00
348712.00   4126484.57   0.00
344352.73   4134520.71   0.00
346720.36   4133944.52   0.00
350995.39   4127094.94   0.00
352776.45   4120569.48   0.00
348340.28   4128591.57   0.00
352107.49   4137876.52   0.00
350249.52   4122200.38   0.00
350812.89   4130543.53   0.00
343746.64   4133654.59   0.00
341277.08   4122678.30   0.00
342734.03   4132585.83   0.00
350590.72   4135052.34   0.00
348774.86   4132674.95   0.00
352601.28   4131441.39   0.00
344571.25   4133716.85   0.00
354227.30   4122194.89   0.00
355764.21   4138718.22   0.00
356650.47   4123155.00   0.00
346677.63   4129167.15   0.00
342016.24   4138046.21   0.00
345636.34   4131588.49   0.00
346272.35   4122477.49   0.00
345472.76   4138510.70   0.00
348755.94   4137663.50   0.00
354857.81   4136974.39   0.00
339171.91   4131998.05   0.00
346078.25   4127707.14   0.00
352576.25   4138608.36   0.00
354883.45   4128083.74   0.00
352988.86   4127004.00   0.00
338023.19   4121999.57   0.00
356268.99   4136960.36   0.00
344115.30   4129788.51   0.00
352872.28   4132745.75   0.00
343446.33   4121299.48   0.00
341113.50   4125832.09   0.00
352355.30   4125263.83   0.00
351564.87   4124203.01   0.00
357800.41   4138079.78   0.00
353207.98   4136387.83   0.00
357755.85   4125128.33   0.00
341974.73   4128350.47   0.00
343050.81   4137764.82   0.00
342292.73   4121353.19   0.00
356275.70   4139085.67   0.00
342259.77   4128921.78   0.00
353386.82   4121621.14   0.00
353084.08   4121037.02   0.00
343630.66   4130062.56   0.00
353399.64   4133678.40   0.00
353416.73   4132150.03   0.00
349097.14   4131843.62   0.00
349750.24   4130854.21   0.00
349278.42   4124171.27   0.00
348875.58   4120972.32   0.00
348978.73   4137288.74   0.00
345726.07   4123259.99   0.00
339261.02   4128009.89   0.00
349827.75   4139228.49   0.00
355331.46   4121514.94   0.00
343268.72   4139729.00   0.00
343271.16   4133625.90   0.00
346368.18   4130458.08   0.00
356044.37   4125310.22   0.00
346659.32   4127493.51   0.00
339369.67   4127539.90   0.00
356826.87   4125999.33   0.00
338119.63   4124619.28   0.00
357202.86   4135218.97   0.00
343833.31   4134125.19   0.00
348471.51   4122877.29   0.00
354002.69   4131561.63   0.00
350181.16   4122135.07   0.00
343731.38   4137876.52   0.00
350711.57   4124191.41   0.00
340407.30   4137946.71   0.00
344306.34   4129685.35   0.00
342005.25   4128171.64   0.00
340800.99   4122009.34   0.00
349647.08   4121288.49   0.00
343674.00   4135660.88   0.00
355046.42   4126541.95   0.00
342040.65   4122756.43   0.00
353460.07   4133325.60   0.00
352217.35   4130842.62   0.00
342773.09   4136433.00   0.00
354481.83   4135107.88   0.00
339339.76   4131028.78   0.00
340655.72   4138145.70   0.00
351210.85   4135473.49   0.00
338128.79   4120375.38   0.00
339362.35   4130124.82   0.00
345954.95   4134254.59   0.00
347567.55   4130239.57   0.00
348644.25   4125402.39   0.00
351514.82   4121105.99   0.00
343274.21   4133768.12   0.00
347815.97   4133521.53   0.00
345548.45   4137953.43   0.00
353521.71   4127751.09   0.00
350422.86   4135837.28   0.00
356766.44   4124087.65   0.00
352927.82   4124601.58   0.00
349174.66   4128135.62   0.00
344811.73   4133307.29   0.00
340648.40   4128951.08   0.00
352631.18   4131124.00   0.00
347162.27   4138152.41   0.00
352907.07   4124358.04   0.00
352190.50   4128135.62   0.00
349979.74   4125388.35   0.00
352394.36   4137521.29   0.00
352183.17   4126644.49   0.00
348191.35   4121940.98   0.00
351964.66   4122746.67   0.00
349832.03   4138312.33   0.00
345575.30   4133937.19   0.00
339606.49   4120707.42   0.00
357954.83   4133923.15   0.00
340816.25   4135955.08   0.00
348434.89   4135262.31   0.00
354121.71   4137084.26   0.00
342895.17   4135407.57   0.00
351897.52   4122755.82   0.00
347980.16   4136544.69   0.00
351229.16   4120790.43   0.00
353015.72   4122342.60   0.00
356157.29   4123917.36   0.00
355249.06   4124744.41   0.00
349810.66   4135886.72   0.00
354027.71   4123918.58   0.00
347045.08   4136047.85   0.00
349554.31   4134503.01   0.00
348213.93   4120535.91   0.00
351832.82   4121259.80   0.00
344700.03   4128180.79   0.00
355437.06   4137277.14   0.00
356828.70   4129270.91   0.00
345723.62   4127819.45   0.00
354783.35   4125290.08   0.00
352116.64   4132986.24   0.00
343164.95   4137759.94   0.00
354085.70   4132266.00   0.00
339801.20   4134304.03   0.00
355445.60   4124146.86   0.00
349436.51   4130071.11   0.00
352602.50   4123876.46   0.00
342939.12   4132623.68   0.00
352365.06   4132519.91   0.00
342631.49   4128440.81   0.00
344958.22   4120426.65   0.00
344385.08   4139136.33   0.00
347853.21   4138243.35   0.00
357095.43   4125536.06   0.00
346041.63   4138581.50   0.00
350161.02   4127730.34   0.00
344383.25   4121480.15   0.00
349606.19   4139223.61   0.00
357646.60   4126784.88   0.00
353448.47   4123314.31   0.00
353872.07   4126555.99   0.00
346956.57   4129830.62   0.00
356677.94   4120652.49   0.00
348417.19   4120329.60   0.00
342136.48   4128597.67   0.00
346028.20   4139915.77   0.00
355851.50   4120860.62   0.00
356556.47   4123766.59   0.00
345845.70   4122677.69   0.00
346371.23   4136530.66   0.00
356902.55   4133536.79   0.00
345496.57   4132681.05   0.00
341972.90   4135452.13   0.00
355283.24   4135988.04   0.00
356283.03   4133150.43   0.00
340345.04   4126208.08   0.00
349751.46   4139301.74   0.00
345383.65   4131127.05   0.00
343367.60   4127904.90   0.00
347508.35   4132081.06   0.00
345124.24   4128973.66   0.00
344698.81   4121077.30   0.00
351157.75   4127625.97   0.00
351022.25   4137643.97   0.00
347699.39   4120721.46   0.00
339232.95   4123526.11   0.00
339481.37   4134155.71   0.00
341380.84   4123368.02   0.00
340203.44   4133946.96   0.00
348051.58   4129483.93   0.00
350701.19   4134238.11   0.00
356864.71   4138868.37   0.00
340432.94   4135336.16   0.00
350855.01   4120547.50   0.00
357912.11   4134914.40   0.00
357365.22   4121417.28   0.00
345707.75   4125506.15   0.00
348061.34   4128670.92   0.00
345646.72   4121411.18   0.00
350718.28   4136964.02   0.00
349827.14   4128141.73   0.00
353380.11   4138425.24   0.00
343081.94   4137532.88   0.00
351530.08   4123644.52   0.00
352517.04   4121638.23   0.00
338893.58   4131766.72   0.00
349735.59   4128548.84   0.00
352502.40   4137803.28   0.00
341389.39   4133239.54   0.00
352634.24   4135305.03   0.00
353674.92   4126588.34   0.00
348265.82   4122503.74   0.00
346392.59   4135681.63   0.00
348660.12   4130063.17   0.00
342215.22   4138529.62   0.00
351704.03   4138547.93   0.00
346763.08   4126330.15   0.00
349637.93   4123749.50   0.00
345129.73   4136387.83   0.00
342783.47   4137988.83   0.00
350480.85   4128824.73   0.00
341916.14   4125517.14   0.00
350343.52   4130209.05   0.00
349882.08   4120147.71   0.00
346220.47   4137216.71   0.00
343107.58   4123234.35   0.00
352145.33   4123460.19   0.00
343614.19   4130130.92   0.00
347808.04   4122609.33   0.00
342163.95   4123247.78   0.00
351884.09   4130919.52   0.00
343163.73   4139842.52   0.00
351169.96   4122302.32   0.00
351956.11   4132649.92   0.00
351176.67   4139065.52   0.00
355109.29   4131502.43   0.00
343786.31   4131428.57   0.00
354350.60   4124040.65   0.00
357608.75   4128969.39   0.00
344749.47   4123659.78   0.00
346649.56   4137095.25   0.00
357789.42   4122799.16   0.00
342937.28   4121686.45   0.00
339938.54   4139713.13   0.00
348709.56   4135026.09   0.00
347366.74   4136843.78   0.00
353796.99   4126143.99   0.00
347407.64   4138919.03   0.00
353833.00   4128701.44   0.00
347409.47   4128900.42   0.00
354899.32   4129535.20   0.00
341595.69   4129913.02   0.00
340252.27   4130997.65   0.00
356552.20   4131268.65   0.00
344737.88   4130206.00   0.00
345977.54   4126724.45   0.00
352524.37   4128330.33   0.00
355316.20   4123085.42   0.00
343791.19   4133049.10   0.00
346891.87   4127290.26   0.00
345975.71   4127291.48   0.00
346188.12   4130092.47   0.00
355225.87   4127392.80   0.00
339868.95   4134473.10   0.00
343663.01   4123792.23   0.00
346199.71   4126900.85   0.00
338099.49   4127392.19   0.00
348460.52   4139573.35   0.00
345821.28   4134705.65   0.00
352003.11   4121756.04   0.00
353065.16   4134919.89   0.00
355563.40   4128348.64   0.00
351819.39   4132001.10   0.00
357450.67   4123805.66   0.00
340569.66   4124955.60   0.00
347253.21   4129528.49   0.00
354613.06   4139390.85   0.00
343670.95   4132863.55   0.00
351566.09   4133478.80   0.00
349109.35   4125826.59   0.00
347696.95   4131468.25   0.00
341651.23   4131675.16   0.00
350704.86   4127856.07   0.00
355043.37   4127461.17   0.00
344559.04   4135348.98   0.00
347310.59   4120683.61   0.00
352047.67   4139737.54   0.00
348628.38   4128167.97   0.00
350632.83   4134810.63   0.00
349080.66   4135296.49   0.00
347264.20   4120438.25   0.00
356925.14   4123716.54   0.00
347750.66   4136934.72   0.00
347985.05   4125648.98   0.00
346337.05   4138840.30   0.00
356811.61   4132925.81   0.00
351096.10   4121244.54   0.00
350214.12   4138872.65   0.00
350765.89   4121771.90   0.00
353811.03   4121178.62   0.00
338659.20   4131351.66   0.00
352205.15   4123856.93   0.00
339268.96   4136908.47   0.00
353419.78   4126440.02   0.00
353189.06   4129089.02   0.00
338219.73   4138519.85   0.00
345986.69   4138154.85   0.00
344935.64   4127770.01   0.00
356643.15   4131157.57   0.00
350424.09   4139568.47   0.00
351185.83   4133539.84   0.00
357785.76   4136341.44   0.00
357146.70   4128263.80   0.00
351463.55   4134768.52   0.00
344460.16   4135609.00   0.00
350353.28   4128953.52   0.00
348439.77   4126760.46   0.00
339542.41   4137707.45   0.00
340437.21   4134309.52   0.00
351310.34   4124048.59   0.00
341835.57   4132790.31   0.00
356005.31   4125062.41   0.00
346977.94   4132385.63   0.00
353439.31   4120228.89   0.00
350670.67   4138921.48   0.00
345406.84   4136364.02   0.00
345881.71   4123267.31   0.00
339966.00   4137271.03   0.00
347258.10   4133292.03   0.00
348099.80   4136261.48   0.00
346089.24   4131462.14   0.00
343386.52   4139638.66   0.00
352341.26   4131249.73   0.00
345306.13   4139290.14   0.00
349385.24   4135442.37   0.00
356796.35   4122503.74   0.00
357047.21   4129493.09   0.00
356698.69   4137136.75   0.00
348601.52   4133039.95   0.00
357713.13   4120258.80   0.00
357338.97   4122709.43   0.00
350477.19   4128403.58   0.00
338321.05   4129336.22   0.00
344412.55   4137534.71   0.00
340968.23   4122720.42   0.00
345947.63   4130875.58   0.00
338079.35   4127050.39   0.00
344751.92   4122710.04   0.00
346932.16   4120115.97   0.00
348600.91   4136285.29   0.00
348071.11   4139431.75   0.00
357500.11   4123937.50   0.00
357421.98   4128401.75   0.00
357689.32   4127578.97   0.00
357347.51   4125649.59   0.00
346161.26   4127649.77   0.00
342275.64   4130634.48   0.00
346304.09   4138680.99   0.00
344523.64   4128684.35   0.00
345309.79   4139578.84   0.00
355938.17   4128565.94   0.00
353958.74   4136761.38   0.00
350983.79   4135720.08   0.00
339414.84   4128272.96   0.00
346905.30   4134283.27   0.00
351659.47   4126999.11   0.00
346577.53   4121029.08   0.00
354168.10   4131109.96   0.00
339682.18   4124345.23   0.00
339488.08   4139851.68   0.00
347828.79   4131371.20   0.00
340311.47   4122815.03   0.00
349238.14   4136430.56   0.00
356682.82   4120813.62   0.00
348636.31   4133876.16   0.00
349968.14   4126474.81   0.00
347953.31   4128471.33   0.00
344206.24   4122691.73   0.00
343477.46   4126438.80   0.00
345466.66   4127052.22   0.00
345076.63   4120297.25   0.00
339836.60   4120362.56   0.00
343112.46   4130610.68   0.00
340673.42   4127404.40   0.00
338679.34   4137778.25   0.00
345735.22   4128041.02   0.00
342785.30   4126986.91   0.00
354818.14   4126797.08   0.00
340104.56   4139457.99   0.00
348530.11   4139046.60   0.00
342927.52   4133098.54   0.00
338820.34   4121919.61   0.00
350924.59   4125701.47   0.00
351892.03   4128067.87   0.00
342362.93   4123803.22   0.00
354122.32   4130401.93   0.00
352390.09   4130333.57   0.00
341614.61   4135931.27   0.00
344009.70   4134177.68   0.00
344012.76   4136830.35   0.00
347385.05   4134778.89   0.00
343191.20   4136859.65   0.00
353081.64   4124904.32   0.00
357458.60   4121259.19   0.00
354881.62   4124701.68   0.00
351890.80   4128245.49   0.00
347794.61   4130165.72   0.00
345426.98   4130234.08   0.00
356889.74   4129148.84   0.00
355340.62   4122913.30   0.00
342567.40   4128032.47   0.00
349723.38   4130299.39   0.00
357912.11   4122188.18   0.00
348600.91   4123884.40   0.00
343726.49   4133355.51   0.00
344308.79   4124019.29   0.00
356898.89   4127051.61   0.00
341744.62   4121643.73   0.00
357707.02   4133155.92   0.00
349135.59   4128492.08   0.00
351697.32   4122772.91   0.00
339934.26   4133905.45   0.00
351757.13   4124516.13   0.00
356473.46   4136364.64   0.00
356007.75   4133329.87   0.00
356002.26   4127877.44   0.00
347142.12   4134971.16   0.00
349734.98   4139346.90   0.00
348835.29   4139285.26   0.00
355526.17   4125029.45   0.00
344845.91   4125395.06   0.00
354807.76   4134233.22   0.00
356443.56   4131926.02   0.00
354407.97   4128355.97   0.00
343774.71   4135399.03   0.00
343879.09   4131410.87   0.00
346807.03   4129906.92   0.00
348954.31   4132143.31   0.00
351460.49   4131214.33   0.00
351767.51   4125881.53   0.00
356566.24   4138386.18   0.00
338451.67   4134235.05   0.00
347263.59   4136088.14   0.00
344748.25   4130771.81   0.00
350476.58   4130671.10   0.00
340245.55   4130796.84   0.00
338075.69   4123172.70   0.00
341880.73   4133353.68   0.00
353367.90   4132356.33   0.00
357319.44   4133583.18   0.00
346525.04   4130914.64   0.00
348841.40   4133555.71   0.00
354591.08   4127963.50   0.00
338369.27   4129703.05   0.00
351675.95   4120946.68   0.00
344245.31   4124982.45   0.00
344975.31   4130084.54   0.00
350389.90   4123884.40   0.00
342234.14   4138479.57   0.00
338478.53   4138427.69   0.00
346279.67   4131019.62   0.00
343742.36   4123241.07   0.00
342250.01   4135189.67   0.00
345027.19   4127890.26   0.00
353146.34   4136920.68   0.00
349740.47   4124536.88   0.00
349322.37   4134611.04   0.00
344300.85   4139091.16   0.00
347554.12   4124428.24   0.00
350724.39   4123952.76   0.00
345298.20   4120028.69   0.00
339965.39   4120487.69   0.00
345771.84   4139816.28   0.00
342641.25   4129351.48   0.00
339479.54   4124864.04   0.00
347768.36   4136790.67   0.00
357810.79   4120628.68   0.00
350122.56   4135044.40   0.00
344325.88   4125570.85   0.00
356867.76   4124976.35   0.00
339376.38   4139824.21   0.00
354060.06   4139054.54   0.00
343655.08   4137020.78   0.00
343661.18   4132807.40   0.00
356326.36   4132411.88   0.00
351687.55   4122885.22   0.00
353348.37   4130397.66   0.00
338112.31   4139844.97   0.00
341617.05   4124597.92   0.00
349156.96   4133785.21   0.00
354553.85   4133587.45   0.00
342581.44   4120963.16   0.00
344762.29   4125420.70   0.00
346617.21   4129510.79   0.00
339386.76   4134068.42   0.00
343149.69   4132370.98   0.00
353782.95   4120894.19   0.00
355790.46   4125597.09   0.00
349138.04   4124300.06   0.00
353450.91   4120119.63   0.00
349662.34   4130649.13   0.00
350052.98   4125119.17   0.00
344971.65   4129617.60   0.00
350997.22   4131123.39   0.00
353297.10   4127071.14   0.00
347011.51   4130959.20   0.00
351130.89   4138619.34   0.00
346009.89   4126675.01   0.00
344952.12   4136943.88   0.00
343582.45   4120571.92   0.00
350640.77   4136057.62   0.00
342745.02   4138458.82   0.00
356214.06   4125587.33   0.00
343569.02   4123252.05   0.00
353510.73   4138231.76   0.00
353322.12   4127068.09   0.00
354441.54   4123501.08   0.00
357739.37   4139897.46   0.00
357439.07   4130876.19   0.00
344053.04   4123020.72   0.00
339721.85   4135503.40   0.00
356405.71   4125272.99   0.00
341014.01   4129552.90   0.00
354269.42   4130276.19   0.00
354322.52   4132370.98   0.00
354500.75   4132784.20   0.00
349420.03   4122539.14   0.00
347651.17   4132247.08   0.00
344642.66   4124980.62   0.00
349158.79   4121731.62   0.00
352636.68   4136223.03   0.00
356054.75   4120316.78   0.00
355669.61   4120952.18   0.00
349791.13   4127087.62   0.00
356145.08   4122987.76   0.00
355839.90   4124858.55   0.00
357929.81   4123784.91   0.00
340663.05   4131752.07   0.00
344129.95   4131609.24   0.00
356700.52   4128745.99   0.00
346940.70   4134499.34   0.00
355978.45   4121326.33   0.00
355183.14   4120139.77   0.00
342989.17   4123369.85   0.00
355168.49   4135779.90   0.00
347447.92   4121372.72   0.00
350505.26   4131305.89   0.00
347550.46   4127157.20   0.00
356476.52   4138614.46   0.00
344376.54   4137183.75   0.00
354611.22   4130390.94   0.00
338041.51   4126582.23   0.00
343079.50   4131432.84   0.00
346236.34   4136045.41   0.00
348530.11   4125632.50   0.00
355768.49   4139685.66   0.00
354999.42   4131752.68   0.00
347745.78   4132005.37   0.00
355513.35   4131111.18   0.00
347007.84   4122086.86   0.00
342014.40   4120312.51   0.00
356448.44   4133136.39   0.00
339231.12   4132137.82   0.00
346838.77   4135504.01   0.00
338115.36   4137720.88   0.00
342790.19   4131303.45   0.00
354482.44   4133148.59   0.00
355469.41   4138764.00   0.00
348458.69   4123588.98   0.00
342698.63   4134426.71   0.00
350391.74   4128093.51   0.00
347065.22   4121323.28   0.00
348815.15   4138178.04   0.00
352659.87   4121251.26   0.00
346117.92   4133327.43   0.00
351077.79   4139282.20   0.00
357530.01   4126534.01   0.00
357298.07   4138610.80   0.00
339052.89   4123000.58   0.00
346072.15   4133896.30   0.00
339968.44   4125133.21   0.00
349450.54   4121189.61   0.00
345528.92   4126949.06   0.00
346056.28   4132598.65   0.00
345477.65   4131020.23   0.00
342751.12   4133796.20   0.00
354016.11   4131085.54   0.00
339305.58   4132511.98   0.00
356831.75   4133448.90   0.00
356702.96   4136121.10   0.00
350830.59   4120290.54   0.00
339696.22   4126462.60   0.00
352187.44   4128022.71   0.00
354259.65   4130006.41   0.00
338336.31   4123802.00   0.00
350530.29   4131499.98   0.00
339539.96   4133337.20   0.00
351902.40   4129211.71   0.00
345646.72   4123106.17   0.00
340862.03   4139909.05   0.00
343673.39   4130117.50   0.00
342218.27   4131678.21   0.00
351829.77   4122329.17   0.00
354331.68   4132728.05   0.00
345614.98   4122862.03   0.00
348979.95   4134293.65   0.00
341609.12   4121126.13   0.00
350486.34   4135763.42   0.00
354586.20   4123982.67   0.00
354720.48   4130161.44   0.00
353569.32   4130074.16   0.00
338614.64   4138104.80   0.00
352459.06   4120441.30   0.00
340813.20   4128362.07   0.00
340856.53   4128558.61   0.00
344072.57   4133140.66   0.00
350706.69   4122897.43   0.00
340051.45   4136221.81   0.00
344385.08   4125168.61   0.00
347107.94   4122074.65   0.00
339857.97   4137342.45   0.00
341723.87   4124075.44   0.00
338536.52   4120585.96   0.00
354194.34   4139943.85   0.00
351450.12   4139243.75   0.00
349194.19   4132537.00   0.00
349366.31   4132974.03   0.00
341855.71   4124125.49   0.00
352481.03   4130183.42   0.00
349978.51   4122258.37   0.00
345303.69   4125869.32   0.00
352996.19   4125364.54   0.00
352363.84   4137002.47   0.00
338324.72   4126200.75   0.00
340358.47   4138574.79   0.00
345725.46   4121279.95   0.00
342378.80   4133436.08   0.00
350290.41   4124397.72   0.00
349821.04   4139045.38   0.00
354692.40   4132385.63   0.00
347627.37   4124258.55   0.00
351317.67   4121220.13   0.00
338466.32   4139284.04   0.00
344905.12   4120602.44   0.00
351485.52   4131922.36   0.00
356316.60   4125144.81   0.00
341258.77   4133227.33   0.00
338067.14   4130277.41   0.00
352555.50   4125697.81   0.00
342239.02   4131015.96   0.00
356552.20   4137141.03   0.00
351401.29   4131695.91   0.00
354118.66   4133316.45   0.00
353160.37   4124815.21   0.00
351795.59   4132505.26   0.00
348976.90   4127099.83   0.00
346092.29   4135107.88   0.00
357854.12   4130923.18   0.00
341734.24   4131410.87   0.00
345541.12   4139201.64   0.00
339477.71   4120643.33   0.00
339870.78   4121888.49   0.00
339116.37   4124445.33   0.00
342845.73   4122200.38   0.00
353317.85   4127876.22   0.00
340119.21   4130691.24   0.00
357892.57   4131086.76   0.00
338474.26   4135300.15   0.00
354146.12   4124781.03   0.00
351941.47   4125508.59   0.00
348917.69   4132591.94   0.00
347170.81   4138719.44   0.00
347942.93   4133494.67   0.00
348690.63   4126982.63   0.00
348159.61   4127387.31   0.00
354668.60   4132211.68   0.00
344587.73   4136957.91   0.00
343810.72   4127983.64   0.00
357398.79   4128963.29   0.00
344017.03   4136080.81   0.00
354812.04   4128054.45   0.00
343415.81   4135875.73   0.00
357431.13   4126258.13   0.00
354412.24   4134694.66   0.00
339651.66   4121253.09   0.00
351364.67   4137284.46   0.00
353770.74   4126555.99   0.00
352521.32   4122501.91   0.00
352402.91   4126748.25   0.00
346839.99   4125360.88   0.00
354855.98   4120871.00   0.00
356314.77   4132547.99   0.00
353070.04   4127099.83   0.00
354431.17   4129547.41   0.00
342749.90   4131843.01   0.00
351389.69   4127488.02   0.00
355324.75   4136373.18   0.00
346703.88   4127843.87   0.00
356344.68   4124124.27   0.00
339804.25   4133107.70   0.00
345954.95   4121780.45   0.00
339285.44   4121572.31   0.00
347062.17   4137273.48   0.00
341399.76   4134333.32   0.00
356820.76   4127823.73   0.00
338440.69   4132644.43   0.00
347062.78   4121143.22   0.00
347632.25   4133751.03   0.00
349304.06   4122930.39   0.00
341148.90   4123323.47   0.00
349941.28   4133773.61   0.00
347898.98   4132620.01   0.00
351266.40   4128598.90   0.00
347682.91   4138495.44   0.00
343934.63   4121779.84   0.00
348367.75   4134391.92   0.00
346496.96   4131036.10   0.00
346686.79   4130428.79   0.00
357626.45   4123245.34   0.00
343304.12   4130721.15   0.00
356670.61   4135298.93   0.00
352755.09   4126044.50   0.00
338143.44   4133112.58   0.00
338900.30   4129985.05   0.00
355795.95   4121934.87   0.00
356510.09   4136680.20   0.00
341867.31   4131069.06   0.00
349603.75   4128297.37   0.00
357173.56   4126124.45   0.00
347178.75   4130354.32   0.00
357629.51   4131944.94   0.00
346941.92   4123023.77   0.00
352845.42   4139317.61   0.00
347674.37   4126534.01   0.00
342419.69   4138598.59   0.00
340855.31   4128799.10   0.00
345550.28   4133378.70   0.00
342170.05   4133399.46   0.00
349589.10   4137309.49   0.00
353522.93   4136041.14   0.00
353174.41   4127223.73   0.00
356182.32   4127610.10   0.00
349549.42   4135666.98   0.00
345688.83   4131966.31   0.00
345707.14   4135965.45   0.00
349141.70   4136570.33   0.00
342978.79   4122963.35   0.00
355493.82   4124106.57   0.00
354693.01   4122547.69   0.00
339479.54   4123193.46   0.00
346526.87   4133083.29   0.00
349801.51   4126326.49   0.00
355184.36   4131891.23   0.00
342199.35   4133170.57   0.00
351013.09   4129892.27   0.00
348027.16   4127332.99   0.00
340194.89   4127532.58   0.00
338958.89   4124732.20   0.00
352132.51   4135131.69   0.00
338463.27   4121697.44   0.00
347653.61   4130763.88   0.00
340646.57   4120917.39   0.00
353661.49   4138806.12   0.00
347113.44   4123368.02   0.00
339856.14   4122274.24   0.00
342458.75   4124338.51   0.00
343154.58   4132074.95   0.00
339013.82   4121686.45   0.00
355421.19   4126291.70   0.00
351480.64   4134444.41   0.00
340153.39   4122642.29   0.00
352066.59   4139902.34   0.00
353737.17   4137220.98   0.00
346761.25   4127289.04   0.00
356887.91   4132651.14   0.00
343363.32   4136188.85   0.00
351923.76   4128785.67   0.00
351894.47   4137796.56   0.00
351477.58   4139066.74   0.00
348017.40   4127160.86   0.00
354279.18   4125670.34   0.00
340093.57   4124524.67   0.00
353636.46   4136575.21   0.00
350490.62   4133888.97   0.00
354234.02   4137658.62   0.00
351776.06   4136933.50   0.00
342876.25   4122968.23   0.00
348419.63   4130412.31   0.00
348805.99   4136274.30   0.00
344631.06   4125149.08   0.00
339210.36   4127038.18   0.00
348946.99   4134760.58   0.00
345553.94   4133923.76   0.00
356209.17   4132229.99   0.00
346354.14   4138966.03   0.00
357546.49   4122461.62   0.00
342026.61   4125534.23   0.00
338991.24   4128932.16   0.00
347429.61   4123209.33   0.00
339352.58   4122566.00   0.00
357721.67   4132696.31   0.00
347972.84   4130974.46   0.00
353170.14   4133901.79   0.00
352990.69   4136154.67   0.00
338531.63   4130303.66   0.00
340738.12   4138805.51   0.00
342620.50   4132732.93   0.00
356899.50   4137358.93   0.00
353705.44   4135693.84   0.00
350041.38   4139868.77   0.00
356343.46   4129347.21   0.00
348165.72   4136874.29   0.00
345293.31   4120287.48   0.00
348882.29   4133366.50   0.00
342118.17   4124229.26   0.00
353847.65   4127978.15   0.00
350107.30   4123733.63   0.00
348084.54   4137529.22   0.00
353149.39   4134099.55   0.00
354806.54   4135043.79   0.00
354168.71   4130543.53   0.00
346376.72   4139376.20   0.00
338764.18   4139797.97   0.00
342029.66   4124555.19   0.00
339663.26   4129237.34   0.00
352966.89   4126985.69   0.00
347621.88   4136681.42   0.00
345466.05   4138625.45   0.00
344396.07   4133979.92   0.00
342622.33   4124258.55   0.00
343409.71   4127511.22   0.00
355347.94   4131008.64   0.00
353740.84   4128725.24   0.00
343248.57   4128183.84   0.00
353052.95   4137844.17   0.00
356020.57   4125619.07   0.00
345096.77   4133855.40   0.00
355965.64   4128604.39   0.00
347411.91   4133921.32   0.00
352273.51   4137546.31   0.00
344840.42   4135320.90   0.00
347685.35   4130481.89   0.00
354491.59   4123062.84   0.00
348163.88   4136567.28   0.00
357776.60   4136282.24   0.00
356195.14   4138665.12   0.00
345137.06   4136555.07   0.00
338349.13   4133165.68   0.00
349095.31   4131249.73   0.00
347728.08   4125151.52   0.00
351245.03   4135042.57   0.00
351912.17   4127046.72   0.00
338821.56   4122723.47   0.00
347047.52   4138858.61   0.00
356459.43   4136417.13   0.00
348688.80   4138153.02   0.00
348771.20   4120336.31   0.00
340022.16   4137880.79   0.00
339378.22   4126211.13   0.00
348099.80   4120177.01   0.00
342002.20   4122493.36   0.00
348704.67   4124264.66   0.00
349258.89   4130487.38   0.00
350475.36   4136583.15   0.00
354768.70   4120510.88   0.00
338910.06   4121268.96   0.00
354215.09   4131227.15   0.00
350883.69   4139116.18   0.00
340971.89   4125258.34   0.00
340293.16   4133130.89   0.00
341925.90   4124223.15   0.00
345461.78   4128821.07   0.00
349118.50   4136301.16   0.00
338927.76   4127331.77   0.00
352835.66   4139472.03   0.00
350239.75   4139559.31   0.00
351766.29   4133536.79   0.00
342384.29   4139365.22   0.00
345857.30   4124058.35   0.00
352472.49   4124020.51   0.00
347485.15   4131338.85   0.00
357307.84   4139998.17   0.00
356577.84   4127555.16   0.00
354464.74   4122241.89   0.00
355303.99   4135196.39   0.00
339495.41   4125040.44   0.00
347958.19   4129903.87   0.00
349901.00   4132623.07   0.00
341666.49   4120855.13   0.00
356477.13   4127610.10   0.00
353538.80   4131813.10   0.00
352674.52   4125439.62   0.00
339885.43   4135959.35   0.00
342589.37   4132895.90   0.00
353140.84   4127645.50   0.00
338211.80   4138861.05   0.00
342093.14   4124186.53   0.00
346558.00   4135425.28   0.00
341071.38   4120808.74   0.00
357307.23   4137465.74   0.00
343695.97   4131896.73   0.00
351574.02   4138831.14   0.00
346825.95   4121646.78   0.00
342441.05   4133254.80   0.00
340327.95   4137267.37   0.00
347869.69   4138114.57   0.00
348289.62   4127831.05   0.00
346619.04   4129171.42   0.00
357302.96   4121933.65   0.00
357801.63   4124412.37   0.00
357442.73   4127248.76   0.00
354693.01   4125113.68   0.00
351566.70   4125133.82   0.00
353424.67   4132262.34   0.00
338561.54   4123395.49   0.00
347189.12   4126450.39   0.00
346154.55   4120344.86   0.00
346571.43   4129369.18   0.00
338925.32   4123266.70   0.00
356642.54   4135037.08   0.00
357138.77   4134426.71   0.00
351431.81   4128869.29   0.00
352015.93   4127744.99   0.00
356415.48   4122732.02   0.00
353084.69   4129258.10   0.00
339627.25   4124095.58   0.00
353220.19   4124494.16   0.00
342035.16   4127412.34   0.00
347004.18   4125884.58   0.00
347794.61   4125846.74   0.00
348036.32   4123347.27   0.00
345015.59   4131487.17   0.00
340808.31   4131152.07   0.00
357658.80   4122149.11   0.00
352777.06   4134200.87   0.00
339187.78   4122916.35   0.00
342258.55   4126850.80   0.00
348613.12   4120523.70   0.00
347767.75   4127399.52   0.00
339528.37   4138724.33   0.00
354424.45   4121356.24   0.00
342798.73   4132751.85   0.00
343056.31   4136632.59   0.00
353487.53   4131015.35   0.00
357629.51   4123767.82   0.00
342680.93   4122140.57   0.00
356611.41   4124322.03   0.00
344813.56   4135491.20   0.00
343912.66   4120552.39   0.00
341127.54   4133288.98   0.00
345025.36   4129512.62   0.00
349889.40   4122464.06   0.00
343975.52   4134681.84   0.00
343988.34   4124353.16   0.00
346724.02   4138264.72   0.00
346550.07   4130375.07   0.00
346637.96   4127275.00   0.00
345171.24   4121810.97   0.00
357660.02   4136540.42   0.00
355421.19   4121806.70   0.00
350790.92   4121738.33   0.00
354221.20   4137730.64   0.00
339523.48   4125600.76   0.00
353737.78   4122002.01   0.00
349847.29   4130407.42   0.00
356399.00   4129531.54   0.00
340442.09   4139891.96   0.00
341679.31   4139877.32   0.00
348699.79   4123686.03   0.00
345259.13   4122255.93   0.00
348184.64   4127433.70   0.00
341195.29   4131537.83   0.00
353169.53   4121687.06   0.00
347726.86   4133329.26   0.00
355863.70   4132718.28   0.00
347332.56   4126295.97   0.00
351961.61   4128374.28   0.00
341678.09   4139827.88   0.00
340139.35   4122091.74   0.00
352064.76   4135185.40   0.00
351117.47   4128201.54   0.00
346015.38   4128245.49   0.00
351922.54   4131650.14   0.00
340618.49   4121975.16   0.00
340967.01   4125254.68   0.00
343249.18   4126757.41   0.00
339577.20   4137628.71   0.00
340304.76   4136689.35   0.00
355585.99   4124890.90   0.00
354572.16   4139987.18   0.00
344624.96   4129292.28   0.00
341845.33   4131615.96   0.00
344740.93   4137880.79   0.00
347439.37   4126270.33   0.00
349947.39   4124326.30   0.00
353198.83   4139830.93   0.00
338352.18   4127046.11   0.00
355647.02   4137423.63   0.00
340486.04   4126727.50   0.00
345891.48   4136206.55   0.00
343439.62   4136405.53   0.00
351909.73   4121005.89   0.00
356453.93   4127193.21   0.00
353845.82   4120931.42   0.00
353579.09   4122808.92   0.00
352938.20   4125089.27   0.00
339027.86   4126013.37   0.00
344705.53   4125525.68   0.00
350853.18   4130085.15   0.00
357017.91   4125518.97   0.00
348561.24   4138463.09   0.00
343667.29   4121352.58   0.00
340307.20   4125675.22   0.00
354086.92   4135684.07   0.00
355280.19   4122686.24   0.00
349807.00   4130641.19   0.00
356903.16   4139778.44   0.00
348315.26   4138777.43   0.00
342490.49   4130096.74   0.00
344906.95   4139993.90   0.00
344966.15   4126989.35   0.00
353181.13   4122567.83   0.00
342279.92   4138258.00   0.00
354785.79   4136409.19   0.00
350145.15   4130443.43   0.00
339049.84   4136662.50   0.00
343720.39   4126281.93   0.00
343125.28   4125792.41   0.00
343862.61   4128449.96   0.00
353253.76   4132269.66   0.00
353573.60   4132716.45   0.00
357801.02   4133975.65   0.00
340267.53   4123640.86   0.00
352665.97   4124469.74   0.00
349489.00   4135934.32   0.00
349705.68   4130227.36   0.00
345690.05   4134605.55   0.00
348782.80   4136978.67   0.00
345713.86   4137026.89   0.00
344082.34   4133274.94   0.00
340591.63   4130033.27   0.00
345300.64   4129410.69   0.00
351290.20   4125192.42   0.00
344349.68   4139815.06   0.00
354022.83   4125356.00   0.00
348192.57   4127048.55   0.00
340761.93   4125630.05   0.00
348431.23   4135530.87   0.00
350571.18   4121884.21   0.00
348287.79   4133108.31   0.00
357376.81   4129925.23   0.00
357582.51   4128609.88   0.00
349818.60   4128453.63   0.00
356350.78   4123500.47   0.00
348787.68   4128944.98   0.00
357718.62   4125756.40   0.00
338291.76   4125559.86   0.00
350656.03   4124101.08   0.00
355259.44   4128225.96   0.00
353244.61   4130708.94   0.00
353917.84   4132002.93   0.00
357071.63   4130515.46   0.00
350367.32   4125865.66   0.00
353383.77   4125254.07   0.00
342973.30   4134026.31   0.00
341629.87   4130342.11   0.00
354205.33   4132914.82   0.00
351002.11   4132744.53   0.00
349543.32   4136958.53   0.00
355614.67   4127940.31   0.00
339084.63   4136264.53   0.00
353939.82   4124113.28   0.00
357468.37   4139352.40   0.00
353129.25   4131696.52   0.00
347740.90   4124039.43   0.00
348837.73   4126389.97   0.00
344801.36   4129626.76   0.00
341184.30   4123786.74   0.00
344033.51   4133487.96   0.00
357467.76   4133715.63   0.00
350761.01   4125207.07   0.00
342268.32   4132445.45   0.00
356151.19   4121372.72   0.00
345556.38   4120858.18   0.00
355181.92   4134166.08   0.00
349431.01   4126728.72   0.00
352313.18   4136861.48   0.00
344118.96   4139229.71   0.00
350469.86   4139363.99   0.00
353858.03   4133782.77   0.00
348975.68   4136915.80   0.00
343282.75   4135399.64   0.00
346055.06   4125086.83   0.00
344950.29   4138606.52   0.00
351531.91   4124184.09   0.00
338617.08   4132112.80   0.00
345345.19   4126194.04   0.00
342903.10   4126317.94   0.00
347515.67   4127393.41   0.00
349962.03   4131803.34   0.00
355177.04   4139750.97   0.00
343782.65   4126921.60   0.00
352305.25   4124235.36   0.00
352754.48   4122612.38   0.00
347770.20   4139174.17   0.00
357105.20   4122572.71   0.00
347327.07   4126761.07   0.00
341858.15   4126900.23   0.00
355183.14   4130870.08   0.00
355914.37   4137342.45   0.00
350757.35   4129268.47   0.00
347892.27   4132265.39   0.00
356262.28   4133378.70   0.00
339359.29   4129483.93   0.00
340725.91   4138697.47   0.00
346058.11   4125058.14   0.00
356095.65   4139009.98   0.00
347775.08   4126198.92   0.00
351019.81   4127514.27   0.00
357466.54   4126396.68   0.00
357968.87   4137986.39   0.00
350258.06   4120902.13   0.00
339284.83   4129108.55   0.00
342966.58   4130684.53   0.00
347815.36   4125085.60   0.00
344743.37   4132988.07   0.00
347731.13   4135679.19   0.00
349478.01   4126621.30   0.00
351172.40   4128777.12   0.00
350587.05   4130093.08   0.00
356334.91   4138627.89   0.00
348810.88   4120724.51   0.00
342629.66   4122865.08   0.00
353640.74   4132867.21   0.00
348539.26   4131447.49   0.00
349001.92   4123341.78   0.00
347787.90   4120631.12   0.00
343829.04   4122234.57   0.00
349463.36   4135115.21   0.00
338136.72   4137165.44   0.00
357707.02   4131468.86   0.00
345232.89   4129161.05   0.00
356598.59   4125979.19   0.00
340682.58   4128250.98   0.00
355862.48   4120031.13   0.00
338661.64   4126919.77   0.00
343017.24   4126155.58   0.00
346312.02   4139531.24   0.00
357597.77   4127866.45   0.00
356734.70   4125856.50   0.00
353071.87   4136412.24   0.00
351234.66   4126830.65   0.00
342076.66   4137562.18   0.00
351456.83   4130655.23   0.00
350601.09   4131562.85   0.00
352022.64   4137384.56   0.00
356737.14   4139381.08   0.00
354301.77   4120104.37   0.00
339629.69   4138358.71   0.00
351942.08   4130850.55   0.00
354243.78   4120407.73   0.00
348783.41   4129363.08   0.00
357576.40   4135875.73   0.00
339776.18   4122828.46   0.00
341941.16   4136185.80   0.00
355538.38   4134722.74   0.00
340950.53   4138408.76   0.00
341159.89   4130871.91   0.00
343808.89   4124857.33   0.00
349903.44   4120877.10   0.00
343562.30   4120858.79   0.00
342401.38   4123005.46   0.00
354911.53   4123806.27   0.00
351993.35   4130688.19   0.00
347220.86   4126628.62   0.00
346814.97   4128742.33   0.00
348351.88   4128798.49   0.00
349277.20   4137447.43   0.00
344937.47   4138006.53   0.00
343545.82   4132596.21   0.00
354728.42   4135620.59   0.00
351659.47   4139645.99   0.00
356633.99   4129062.17   0.00
348901.21   4130099.80   0.00
354083.86   4124221.93   0.00
339056.55   4138237.25   0.00
357337.75   4121035.80   0.00
340177.19   4126319.16   0.00
340359.08   4125356.00   0.00
341476.06   4136403.70   0.00
357891.96   4120228.89   0.00
341985.72   4136871.24   0.00
338348.52   4129719.53   0.00
351592.94   4121821.96   0.00
338153.81   4138394.12   0.00
345085.18   4131435.29   0.00
353151.22   4139594.10   0.00
349828.97   4131432.23   0.00
352703.82   4135625.48   0.00
357705.19   4139772.94   0.00
352123.97   4122984.71   0.00
341929.56   4138696.25   0.00
349039.77   4125751.52   0.00
349377.91   4120241.10   0.00
339335.49   4130265.21   0.00
349045.87   4123368.63   0.00
338287.48   4124223.15   0.00
347265.42   4130809.66   0.00
342519.18   4133313.39   0.00
350306.89   4123762.32   0.00
338401.62   4138507.64   0.00
344985.69   4122573.93   0.00
352526.81   4127153.54   0.00
357902.95   4131512.80   0.00
349869.26   4120972.93   0.00
343943.17   4135775.02   0.00
355278.36   4134100.77   0.00
344659.14   4128841.82   0.00
343908.38   4124286.63   0.00
347157.38   4138310.50   0.00
356220.77   4130393.99   0.00
344119.57   4128327.89   0.00
343180.21   4139300.52   0.00
345586.90   4126752.53   0.00
357276.10   4135345.32   0.00
343117.95   4135167.70   0.00
354983.55   4135441.76   0.00
356962.98   4129864.80   0.00
346297.37   4122972.50   0.00
346862.58   4131942.50   0.00
356962.37   4123606.68   0.00
357113.74   4134615.31   0.00
339020.54   4136147.34   0.00
356509.48   4125886.41   0.00
355308.88   4121549.73   0.00
343793.02   4134692.22   0.00
353519.27   4123227.64   0.00
339242.10   4138648.64   0.00
355464.52   4121771.90   0.00
353010.83   4121522.87   0.00
357154.64   4137207.56   0.00
350853.18   4138560.75   0.00
345324.44   4121915.95   0.00
347858.09   4137785.58   0.00
346030.64   4137349.77   0.00
350815.33   4135402.69   0.00
350942.29   4137652.52   0.00
339836.60   4133426.92   0.00
356950.16   4133329.26   0.00
349866.21   4137666.55   0.00
344728.72   4138072.45   0.00
342688.86   4124176.76   0.00
351860.90   4131877.80   0.00
350082.89   4132323.98   0.00
346160.04   4123578.60   0.00
338720.85   4132566.30   0.00
354815.09   4125916.93   0.00
357461.04   4127092.50   0.00
354977.45   4126275.83   0.00
357636.83   4131438.34   0.00
341419.29   4126205.63   0.00
346991.97   4135198.22   0.00
356890.96   4132860.50   0.00
347861.75   4129969.18   0.00
340788.78   4135476.55   0.00
340243.11   4122643.51   0.00
341783.07   4130011.90   0.00
340372.51   4122179.63   0.00
350000.49   4125077.67   0.00
355434.61   4137972.96   0.00
354414.08   4132283.09   0.00
345027.80   4137953.43   0.00
341044.53   4134115.42   0.00
350016.36   4124536.88   0.00
357618.52   4132490.62   0.00
339389.20   4136550.80   0.00
340280.34   4131089.82   0.00
355748.95   4135260.48   0.00
348016.79   4134607.38   0.00
350059.08   4122625.20   0.00
340387.16   4138042.54   0.00
346278.45   4129905.09   0.00
344211.74   4129150.06   0.00
346498.79   4124740.13   0.00
344818.45   4137189.25   0.00
357217.51   4134837.49   0.00
347495.53   4131072.73   0.00
347364.91   4136381.12   0.00
344754.97   4120067.75   0.00
338720.85   4125293.74   0.00
355050.08   4120154.42   0.00
339332.44   4139475.69   0.00
348556.96   4139175.39   0.00
340567.22   4130144.35   0.00
345652.82   4123893.55   0.00
348426.34   4130404.98   0.00
343717.95   4122105.17   0.00
349733.76   4139163.18   0.00
357878.54   4122894.99   0.00
343844.29   4128523.21   0.00
351319.50   4128197.27   0.00
340473.83   4132786.65   0.00
340800.38   4138762.78   0.00
354292.61   4127170.63   0.00
352980.93   4127668.08   0.00
356900.11   4134387.04   0.00
357198.58   4124488.66   0.00
356807.34   4127189.55   0.00
350314.83   4123258.16   0.00
348055.24   4125031.89   0.00
339256.75   4137346.72   0.00
338084.84   4132941.07   0.00
356879.97   4134371.17   0.00
355497.48   4120753.20   0.00
356771.94   4134279.00   0.00
348313.43   4130819.42   0.00
342633.32   4123711.66   0.00
353374.61   4132313.00   0.00
357849.85   4129790.34   0.00
347494.92   4130268.26   0.00
350884.30   4126431.47   0.00
341001.80   4127465.44   0.00
342115.73   4136336.56   0.00
344277.66   4127296.37   0.00
347747.61   4121762.75   0.00
347942.32   4135727.41   0.00
346412.73   4127215.19   0.00
347283.73   4130492.87   0.00
344096.38   4127167.58   0.00
351582.57   4135639.52   0.00
343006.87   4121958.07   0.00
348934.17   4129543.75   0.00
350014.53   4134969.33   0.00
347212.32   4124535.05   0.00
350288.58   4134219.79   0.00
341781.85   4126245.31   0.00
341750.72   4131499.37   0.00
350603.53   4130805.38   0.00
355978.45   4122167.42   0.00
347336.83   4128022.71   0.00
341172.09   4138737.75   0.00
353085.30   4128661.76   0.00
352827.72   4121376.38   0.00
357393.29   4123944.21   0.00
347716.48   4138449.66   0.00
349125.83   4135407.57   0.00
346822.29   4120215.46   0.00
347859.92   4123235.57   0.00
342843.29   4138828.70   0.00
356406.93   4131196.63   0.00
357887.69   4137739.19   0.00
345088.23   4136298.10   0.00
346992.58   4123639.03   0.00
348404.37   4121303.75   0.00
353088.35   4124077.88   0.00
344698.81   4138221.99   0.00
349031.83   4123853.88   0.00
339466.11   4120891.14   0.00
352334.54   4123332.01   0.00
342910.43   4134803.92   0.00
348213.32   4131794.79   0.00
342389.78   4122268.75   0.00
346583.64   4138958.71   0.00
340368.85   4131061.13   0.00
348624.71   4137776.42   0.00
338500.50   4124664.45   0.00
348542.31   4121661.43   0.00
338473.04   4122247.38   0.00
346144.78   4129242.23   0.00
340229.68   4126487.62   0.00
355872.86   4139786.37   0.00
348205.39   4127370.83   0.00
347892.88   4132410.05   0.00
346191.17   4120095.83   0.00
346891.87   4132206.79   0.00
351458.66   4125205.24   0.00
344185.49   4136409.19   0.00
348763.88   4129060.95   0.00
348778.53   4123718.38   0.00
354864.53   4132809.23   0.00
352988.86   4139922.48   0.00
354165.04   4127932.37   0.00
338272.84   4122926.11   0.00
356121.28   4126540.73   0.00
356868.98   4120324.72   0.00
355029.94   4124504.53   0.00
354882.23   4122637.41   0.00
342821.92   4125572.07   0.00
352448.07   4125329.14   0.00
355492.60   4124582.05   0.00
346582.42   4122752.16   0.00
343783.87   4137907.65   0.00
352357.74   4127120.58   0.00
348759.00   4139246.80   0.00
348022.28   4135653.55   0.00
352874.72   4128895.54   0.00
339689.50   4139002.04   0.00
347191.56   4134618.98   0.00
351225.50   4134096.50   0.00
345341.53   4132248.30   0.00
354950.59   4134529.25   0.00
344879.48   4124129.15   0.00
348794.40   4121601.00   0.00
346639.18   4123553.58   0.00
355515.18   4129159.22   0.00
352725.18   4123280.13   0.00
349614.12   4125344.40   0.00
353758.54   4136294.44   0.00
347577.32   4124384.29   0.00
346014.16   4126911.22   0.00
347053.62   4131545.15   0.00
349053.19   4120359.51   0.00
350607.81   4134374.83   0.00
344500.44   4128966.95   0.00
339669.36   4123360.09   0.00
346569.60   4123065.89   0.00
354301.77   4135121.31   0.00
344979.58   4124761.50   0.00
344411.33   4121272.62   0.00
350873.93   4132667.62   0.00
348035.71   4136072.88   0.00
346370.62   4135745.11   0.00
342320.20   4125983.46   0.00
348379.96   4124373.91   0.00
342818.87   4134278.39   0.00
347291.06   4136767.48   0.00
356737.14   4123800.78   0.00
351178.50   4128867.46   0.00
345748.04   4131027.56   0.00
356135.32   4125844.29   0.00
344001.77   4134531.69   0.00
353364.85   4123316.14   0.00
346957.79   4130993.38   0.00
353655.38   4136426.28   0.00
356659.02   4121871.40   0.00
339865.29   4124891.51   0.00
339077.30   4123867.31   0.00
348036.93   4132158.57   0.00
339158.48   4126296.58   0.00
347769.59   4126781.21   0.00
349180.76   4128506.73   0.00
342477.68   4124151.74   0.00
356062.07   4120452.89   0.00
340153.39   4136708.88   0.00
343239.42   4139570.30   0.00
355265.54   4130744.96   0.00
352742.27   4127048.55   0.00
352410.84   4137945.49   0.00
343080.72   4136661.28   0.00
352356.52   4139771.72   0.00
348589.31   4139242.53   0.00
351080.84   4132828.15   0.00
355833.19   4135966.67   0.00
352454.79   4133325.60   0.00
342712.06   4123534.04   0.00
345174.90   4128774.07   0.00
355886.29   4124398.94   0.00
344586.50   4135026.70   0.00
352142.28   4125159.46   0.00
350006.59   4126797.69   0.00
339338.54   4136237.68   0.00
338183.72   4139786.37   0.00
342536.27   4135975.83   0.00
343518.36   4132523.58   0.00
350955.72   4132266.61   0.00
345658.31   4126072.57   0.00
351379.31   4124854.27   0.00
355110.51   4129704.89   0.00
343619.68   4121417.28   0.00
357479.96   4130677.21   0.00
343689.26   4130572.22   0.00
346968.17   4136237.07   0.00
350283.70   4124909.21   0.00
349756.34   4125978.58   0.00
340217.47   4137201.45   0.00
347891.66   4122675.25   0.00
348423.90   4122890.10   0.00
344310.62   4139711.91   0.00
338153.81   4131999.88   0.00
339621.14   4133248.08   0.00
356994.72   4123576.16   0.00
341260.60   4137228.92   0.00
344330.76   4125802.79   0.00
355670.22   4129374.07   0.00
345879.88   4134893.64   0.00
344093.94   4126268.50   0.00
340921.84   4135911.74   0.00
352646.44   4135678.58   0.00
357848.02   4138617.51   0.00
357248.63   4124220.10   0.00
343651.42   4131486.56   0.00
354086.31   4128506.12   0.00
343000.76   4127014.37   0.00
356189.64   4127889.65   0.00
352492.02   4121435.59   0.00
346779.56   4126939.30   0.00
345733.39   4121982.48   0.00
349989.50   4125764.34   0.00
354870.63   4124807.28   0.00
349600.09   4126313.67   0.00
344181.22   4136692.40   0.00
356404.49   4132781.15   0.00
341369.85   4123678.09   0.00
354830.96   4134232.00   0.00
342176.15   4139725.94   0.00
349451.16   4127587.51   0.00
353934.32   4138546.71   0.00
341993.65   4129080.48   0.00
353699.33   4121718.80   0.00
339488.69   4132313.00   0.00
346570.21   4126220.89   0.00
344177.56   4121044.34   0.00
339832.94   4124500.87   0.00
345794.43   4134829.55   0.00
338549.33   4120212.41   0.00
346867.46   4135626.70   0.00
338215.46   4132736.59   0.00
341641.47   4133519.70   0.00
340114.32   4133623.46   0.00
339268.96   4139656.97   0.00
344993.01   4128064.82   0.00
351877.38   4124542.99   0.00
350679.22   4124539.32   0.00
338142.22   4129812.92   0.00
349273.54   4125739.92   0.00
343003.20   4131599.48   0.00
349533.56   4123919.80   0.00
344125.06   4123634.75   0.00
340079.53   4133774.22   0.00
345751.09   4138197.58   0.00
339044.95   4125988.34   0.00
350562.03   4133039.34   0.00
345800.53   4134575.03   0.00
350162.24   4122415.23   0.00
340364.57   4121122.47   0.00
344833.70   4120335.70   0.00
346147.22   4129087.80   0.00
353164.65   4134173.41   0.00
341626.21   4131246.68   0.00
342186.53   4136744.29   0.00
356604.69   4123438.22   0.00
338650.65   4134993.74   0.00
338653.10   4127720.57   0.00
352056.22   4123405.87   0.00
345384.26   4138068.18   0.00
350059.69   4120267.34   0.00
348159.61   4131729.48   0.00
356900.11   4134905.24   0.00
342878.08   4139379.25   0.00
355448.04   4124023.56   0.00
353453.35   4137177.65   0.00
343521.41   4125279.09   0.00
343611.74   4133874.94   0.00
345074.80   4126190.37   0.00
342639.42   4136076.54   0.00
346903.47   4136538.59   0.00
340696.01   4124798.12   0.00
341476.67   4122361.52   0.00
339324.50   4126435.74   0.00
346530.53   4129679.86   0.00
352783.17   4131273.54   0.00
342044.31   4136065.55   0.00
345818.84   4122655.11   0.00
355221.59   4138201.24   0.00
343516.53   4129947.81   0.00
354105.84   4133526.41   0.00
338837.43   4128413.95   0.00
340454.30   4124119.39   0.00
353485.70   4139129.61   0.00
342497.21   4120930.81   0.00
357708.24   4132060.30   0.00
338196.54   4136486.71   0.00
344678.67   4125430.46   0.00
349648.92   4124198.74   0.00
345068.70   4124505.14   0.00
339233.56   4132402.11   0.00
357437.85   4132908.72   0.00
348157.17   4131239.97   0.00
340075.26   4139611.19   0.00
347993.59   4120529.80   0.00
339907.41   4134703.21   0.00
345865.84   4136727.20   0.00
344101.87   4137082.43   0.00
353879.39   4127116.31   0.00
349992.55   4127180.39   0.00
343443.28   4129357.59   0.00
338946.07   4127855.46   0.00
355095.25   4124503.31   0.00
349807.61   4126571.25   0.00
344461.38   4121621.75   0.00
357530.63   4121991.64   0.00
354973.78   4122143.62   0.00
352634.24   4128114.26   0.00
357971.92   4122064.88   0.00
347104.89   4139066.74   0.00
350806.18   4120119.02   0.00
342368.42   4127693.72   0.00
353585.19   4130057.68   0.00
344953.34   4121058.38   0.00
355169.10   4125153.36   0.00
345480.09   4125981.63   0.00
349051.36   4133057.04   0.00
346593.40   4127744.38   0.00
349751.46   4129128.70   0.00
355462.08   4135080.42   0.00
350333.14   4126374.10   0.00
346479.87   4134584.19   0.00
351686.33   4130102.85   0.00
349782.59   4127657.09   0.00
344188.54   4135441.15   0.00
351210.24   4133115.63   0.00
352375.44   4135822.02   0.00
339342.20   4128591.57   0.00
343245.52   4120573.75   0.00
345224.95   4133845.03   0.00
348819.42   4129739.07   0.00
350424.09   4129113.44   0.00
343583.67   4124240.24   0.00
349013.52   4131634.27   0.00
347444.26   4139528.18   0.00
339146.28   4123441.88   0.00
354808.98   4120824.00   0.00
349813.72   4133595.39   0.00
340430.49   4128099.00   0.00
338419.93   4127928.71   0.00
342632.71   4128891.87   0.00
344817.84   4129479.05   0.00
354542.25   4127115.09   0.00
357395.73   4122695.39   0.00
343952.94   4125955.99   0.00
356875.70   4124565.57   0.00
352453.57   4133007.60   0.00
353421.00   4135779.29   0.00
354428.11   4125745.41   0.00
342695.58   4135057.22   0.00
346576.31   4125490.28   0.00
356492.39   4129768.36   0.00
348556.35   4137965.64   0.00
353551.01   4125963.93   0.00
345390.97   4128578.75   0.00
346207.65   4130945.77   0.00
352255.81   4130566.73   0.00
348478.84   4131500.60   0.00
352272.29   4134101.38   0.00
341221.53   4120927.76   0.00
347939.88   4134510.33   0.00
339986.75   4137973.57   0.00
356818.32   4127716.91   0.00
341195.29   4130807.82   0.00
352097.72   4131033.66   0.00
352255.20   4129170.20   0.00
338676.29   4137432.17   0.00
341252.66   4137794.12   0.00
345370.22   4121414.84   0.00
351838.31   4134253.98   0.00
343877.25   4124613.79   0.00
338931.42   4124349.50   0.00
355131.26   4139240.09   0.00
350870.88   4138151.19   0.00
353656.61   4137507.86   0.00
353637.07   4139837.03   0.00
350561.42   4125166.17   0.00
342767.60   4134442.58   0.00
345784.66   4127251.81   0.00
338595.72   4124653.46   0.00
350229.38   4124192.02   0.00
350430.19   4120755.64   0.00
348398.27   4126392.41   0.00
345308.57   4136879.18   0.00
342169.44   4125416.43   0.00
346946.20   4136653.34   0.00
346324.23   4129900.81   0.00
340501.91   4121406.90   0.00
356460.04   4124311.04   0.00
348795.01   4124024.17   0.00
339909.85   4138688.31   0.00
355584.77   4121594.29   0.00
350298.96   4127480.70   0.00
341551.13   4129975.28   0.00
356351.39   4125620.29   0.00
348596.64   4133396.40   0.00
345586.29   4139932.86   0.00
338085.45   4132221.44   0.00
353519.88   4124036.38   0.00
338664.69   4122008.73   0.00
338997.96   4134839.32   0.00
349269.88   4126975.31   0.00
356291.57   4138760.34   0.00
352957.12   4121009.55   0.00
344566.97   4125805.23   0.00
347178.75   4139340.19   0.00
345374.49   4139618.52   0.00
346131.35   4133998.84   0.00
348760.22   4121633.96   0.00
340794.89   4136197.39   0.00
338639.67   4137457.20   0.00
352294.87   4138738.98   0.00
338056.15   4123592.03   0.00
344209.91   4121598.56   0.00
344944.18   4122653.89   0.00
349450.54   4133793.76   0.00
339024.20   4125174.11   0.00
357329.81   4134659.87   0.00
350463.15   4126138.49   0.00
356455.76   4127674.18   0.00
350903.23   4134371.17   0.00
339073.03   4129943.54   0.00
357516.59   4122902.31   0.00
342470.35   4130473.34   0.00
350676.17   4138431.96   0.00
353082.25   4120358.90   0.00
355897.27   4138019.96   0.00
348915.25   4128010.50   0.00
350652.36   4131133.15   0.00
345918.33   4122545.85   0.00
346699.61   4135160.99   0.00
343921.81   4138470.41   0.00
348543.53   4122541.58   0.00
357771.11   4124768.21   0.00
338648.21   4127607.04   0.00
349285.13   4131542.10   0.00
350043.21   4131283.30   0.00
345655.26   4137304.61   0.00
356924.53   4131767.33   0.00
339918.39   4130066.23   0.00
343902.28   4139304.79   0.00
339120.64   4125337.08   0.00
344494.95   4123192.85   0.00
355806.94   4134166.08   0.00
349510.97   4129141.51   0.00
348450.15   4124344.00   0.00
355940.00   4135096.90   0.00
346457.29   4127896.97   0.00
356973.36   4123683.58   0.00
345364.73   4137990.66   0.00
343782.65   4139362.77   0.00
347856.26   4128380.38   0.00
339686.45   4128440.81   0.00
356227.48   4138517.41   0.00
357316.39   4130065.00   0.00
351918.27   4137449.26   0.00
339420.94   4136307.87   0.00
347743.95   4129632.25   0.00
353930.66   4129485.76   0.00
348441.60   4135784.78   0.00
343895.57   4134829.55   0.00
345168.80   4131901.61   0.00
342942.78   4136626.48   0.00
339562.55   4139560.53   0.00
356858.00   4135968.50   0.00
343006.26   4130639.97   0.00
341925.29   4138225.65   0.00
346705.10   4139580.07   0.00
340659.38   4128368.79   0.00
348214.55   4126301.46   0.00
345531.97   4122273.63   0.00
350036.50   4122920.01   0.00
351339.03   4132122.56   0.00
355909.48   4127370.22   0.00
346826.56   4134031.19   0.00
340419.51   4137069.61   0.00
346194.22   4136034.42   0.00
357564.20   4125749.08   0.00
351112.58   4134540.24   0.00
343867.49   4136570.33   0.00
343866.27   4137389.45   0.00
341715.93   4134654.99   0.00
342260.99   4121642.51   0.00
338493.18   4132157.96   0.00
356912.32   4124215.83   0.00
347170.81   4129002.35   0.00
341537.10   4133496.51   0.00
343966.37   4122402.42   0.00
356887.30   4120053.71   0.00
348699.79   4128302.26   0.00
338928.98   4134588.46   0.00
343464.64   4127850.58   0.00
351919.49   4131217.99   0.00
355249.67   4122045.35   0.00
356977.02   4124252.45   0.00
338126.35   4127661.98   0.00
356792.69   4136564.84   0.00
340639.85   4137598.19   0.00
347099.40   4127685.17   0.00
354006.96   4138755.46   0.00
355519.46   4139757.68   0.00
346771.02   4130589.31   0.00
338422.99   4129459.52   0.00
341524.89   4137444.38   0.00
356421.58   4124033.33   0.00
339323.89   4137804.50   0.00
339110.87   4129540.70   0.00
347424.12   4123581.04   0.00
339708.43   4129466.84   0.00
355965.03   4132571.79   0.00
350189.09   4121804.25   0.00
339220.13   4127196.87   0.00
357556.26   4132737.21   0.00
347048.13   4122658.77   0.00
351874.32   4135049.90   0.00
342156.01   4137639.70   0.00
346681.30   4129392.38   0.00
348818.20   4130657.06   0.00
342405.65   4136516.62   0.00
348654.62   4135218.36   0.00
353424.67   4138616.29   0.00
349114.84   4136877.35   0.00
349369.37   4137897.89   0.00
340272.41   4125341.35   0.00
351324.99   4130493.48   0.00
345574.69   4124735.86   0.00
353527.21   4123860.59   0.00
342152.96   4135159.15   0.00
351199.87   4135775.63   0.00
356336.13   4128650.78   0.00
345146.21   4123057.34   0.00
349978.51   4132701.80   0.00
343722.83   4138145.08   0.00
343238.20   4124425.79   0.00
352825.89   4121643.73   0.00
349423.08   4128521.38   0.00
354501.97   4128982.82   0.00
347529.71   4122146.67   0.00
344825.77   4139293.19   0.00
348108.95   4139835.20   0.00
351655.20   4124634.54   0.00
338068.36   4121569.87   0.00
342894.56   4127710.81   0.00
340054.51   4137159.95   0.00
345893.31   4126172.06   0.00
352024.48   4130011.29   0.00
348599.08   4131654.41   0.00
342633.93   4133458.05   0.00
343094.76   4121664.48   0.00
348083.32   4122739.34   0.00
342148.08   4132445.45   0.00
346022.10   4135778.07   0.00
349385.24   4130939.66   0.00
352152.65   4125865.05   0.00
353727.41   4133984.19   0.00
355155.67   4139390.85   0.00
348712.61   4132851.95   0.00
355559.74   4121731.01   0.00
347320.35   4131269.88   0.00
344180.61   4124433.12   0.00
352930.88   4135046.24   0.00
345757.81   4136805.32   0.00
357042.94   4121411.79   0.00
343409.10   4135051.12   0.00
344372.26   4126225.78   0.00
349530.50   4132068.24   0.00
355965.64   4137147.74   0.00
338769.07   4121033.97   0.00
350930.69   4130916.47   0.00
348690.63   4135906.86   0.00
357446.39   4122856.53   0.00
343761.89   4121961.73   0.00
353635.24   4126731.77   0.00
348287.79   4139501.94   0.00
348957.37   4133079.01   0.00
343910.21   4133841.36   0.00
346730.74   4124140.14   0.00
357309.06   4134720.30   0.00
338410.78   4133526.41   0.00
353715.20   4138247.02   0.00
350255.62   4128728.29   0.00
341880.73   4134507.28   0.00
352991.91   4124603.41   0.00
346107.55   4133964.66   0.00
355120.88   4125969.42   0.00
350977.69   4135773.19   0.00
350479.63   4127418.44   0.00
354401.87   4131129.49   0.00
340685.02   4128487.20   0.00
354617.33   4124788.35   0.00
343083.16   4132301.40   0.00
346748.44   4127867.67   0.00
344836.76   4125822.32   0.00
354570.94   4125069.73   0.00
353765.25   4129819.03   0.00
353088.35   4129436.93   0.00
346569.60   4136696.07   0.00
347561.45   4127774.90   0.00
345068.70   4124290.90   0.00
344603.60   4129866.02   0.00
341060.40   4123778.80   0.00
340970.06   4124590.59   0.00
340449.42   4129803.77   0.00
345673.57   4136096.68   0.00
347250.77   4130954.92   0.00
341037.20   4123123.87   0.00
338102.54   4128728.90   0.00
338325.33   4134624.47   0.00
347919.13   4123085.42   0.00
353565.66   4124792.63   0.00
357288.31   4132736.59   0.00
339189.00   4120637.84   0.00
342264.66   4128278.45   0.00
357124.73   4125217.44   0.00
357162.57   4126311.84   0.00
348950.04   4129660.94   0.00
350983.18   4122650.84   0.00
348752.89   4137110.51   0.00
348103.46   4132770.78   0.00
354301.16   4131692.25   0.00
353843.99   4137596.36   0.00
342161.50   4135665.76   0.00
355543.26   4122775.35   0.00
342395.89   4127845.70   0.00
339770.07   4129548.63   0.00
338437.64   4126452.22   0.00
356290.35   4125349.28   0.00
347804.99   4129491.87   0.00
349415.75   4132250.74   0.00
349246.07   4135804.32   0.00
347362.47   4121393.48   0.00
351964.66   4139898.68   0.00
350243.42   4131515.85   0.00
352532.91   4123706.78   0.00
347313.03   4139703.97   0.00
355132.48   4138370.92   0.00
344102.48   4122498.25   0.00
340730.80   4139195.53   0.00
350057.86   4135481.43   0.00
340839.44   4126892.30   0.00
347309.98   4129454.63   0.00
341458.36   4138237.25   0.00
351205.97   4131354.11   0.00
352846.03   4139265.11   0.00
343222.94   4128011.11   0.00
350728.05   4124128.54   0.00
346886.38   4120889.31   0.00
344588.95   4132750.63   0.00
347323.40   4129929.50   0.00
338643.33   4130383.01   0.00
345074.80   4134611.04   0.00
341140.96   4122210.76   0.00
344789.76   4130373.24   0.00
347607.84   4126120.18   0.00
349425.52   4128511.61   0.00
353662.10   4136749.78   0.00
340581.26   4137671.44   0.00
343023.35   4123960.69   0.00
355595.14   4135072.48   0.00
346348.03   4138848.84   0.00
342011.96   4125584.28   0.00
356497.88   4130412.31   0.00
340073.43   4136777.25   0.00
355891.17   4126015.20   0.00
353829.34   4128072.76   0.00
341542.59   4138764.00   0.00
341511.46   4122126.53   0.00
343426.80   4134918.06   0.00
345793.21   4136558.12   0.00
341782.46   4124472.79   0.00
354549.58   4124156.01   0.00
338991.24   4128027.59   0.00
352755.09   4139692.37   0.00
351652.76   4123061.01   0.00
356142.03   4121450.24   0.00
338472.43   4122760.09   0.00
347233.07   4125620.90   0.00
349606.19   4130498.98   0.00
344390.58   4121658.38   0.00
353062.72   4123115.33   0.00
344493.12   4126750.69   0.00
343813.17   4126100.04   0.00
349870.48   4127509.99   0.00
351212.68   4133819.39   0.00
340125.31   4127014.37   0.00
350369.15   4137911.31   0.00
339456.95   4125330.97   0.00
353085.30   4136962.19   0.00
340122.87   4131634.88   0.00
343992.00   4130602.13   0.00
352655.60   4136059.45   0.00
357506.82   4131140.48   0.00
343460.37   4139393.90   0.00
341230.08   4135858.64   0.00
350428.36   4128760.64   0.00
341421.74   4133099.15   0.00
357171.12   4137394.94   0.00
356164.01   4125267.49   0.00
356523.51   4136644.18   0.00
351846.86   4121869.56   0.00
343923.64   4138329.42   0.00
348606.40   4125715.51   0.00
351303.02   4135574.82   0.00
350320.93   4125412.76   0.00
342105.35   4120242.93   0.00
344811.12   4137272.87   0.00
338070.80   4125095.37   0.00
349860.10   4129756.16   0.00
338395.52   4128803.37   0.00
350671.90   4133585.62   0.00
341901.49   4131937.62   0.00
344410.72   4130638.75   0.00
352844.20   4122059.39   0.00
357426.86   4124768.21   0.00
340967.01   4136037.48   0.00
350803.74   4127649.16   0.00
356452.10   4137714.16   0.00
339859.19   4122794.89   0.00
350364.88   4139053.93   0.00
343204.63   4120865.50   0.00
341245.95   4122885.22   0.00
347006.62   4129385.05   0.00
338448.01   4135380.72   0.00
340069.15   4129999.69   0.00
342862.82   4126373.49   0.00
345358.01   4126399.73   0.00
355653.13   4125665.46   0.00
343597.09   4136033.20   0.00
355619.56   4133426.92   0.00
354559.95   4128727.68   0.00
355824.03   4132824.49   0.00
351681.45   4125360.27   0.00
340096.01   4123006.68   0.00
355617.11   4139680.78   0.00
350046.27   4120556.05   0.00
342365.98   4136431.17   0.00
343213.78   4127553.94   0.00
351599.05   4128879.06   0.00
352971.77   4134360.18   0.00
350796.41   4128886.38   0.00
350812.89   4135253.76   0.00
340840.05   4132646.26   0.00
341646.35   4125047.76   0.00
338672.02   4135203.71   0.00
352728.23   4134801.48   0.00
342646.14   4136896.88   0.00
346840.60   4134764.24   0.00
356203.68   4134833.83   0.00
340370.07   4122667.93   0.00
355493.21   4122529.98   0.00
356875.70   4125499.44   0.00
356560.14   4130843.84   0.00
356803.06   4132867.21   0.00
347732.35   4133317.06   0.00
353950.80   4130105.29   0.00
342826.20   4129059.11   0.00
339320.23   4129218.42   0.00
340795.50   4126294.14   0.00
342973.91   4125811.33   0.00
347454.63   4139699.09   0.00
354526.38   4120114.14   0.00
344894.74   4124651.63   0.00
352890.59   4130239.57   0.00
344219.06   4121521.65   0.00
345911.01   4135786.61   0.00
347227.58   4133126.01   0.00
350505.87   4139922.48   0.00
352666.59   4128465.22   0.00
353931.27   4128069.09   0.00
352678.79   4135888.55   0.00
346819.24   4131313.21   0.00
355070.83   4138783.53   0.00
348585.65   4132667.62   0.00
357025.85   4136938.99   0.00
355851.50   4124308.60   0.00
345886.59   4126692.10   0.00
354496.48   4133921.32   0.00
352637.90   4122992.65   0.00
345968.38   4128260.14   0.00
353701.77   4136505.63   0.00
348482.50   4132071.90   0.00
346684.35   4128874.17   0.00
343714.90   4130489.21   0.00
355690.36   4139279.76   0.00
349644.03   4133026.52   0.00
351833.43   4125406.05   0.00
350138.43   4127304.91   0.00
344565.75   4131951.66   0.00
341934.45   4120624.41   0.00
349456.65   4129799.49   0.00
349619.01   4137518.85   0.00
348035.10   4138980.68   0.00
349243.63   4131402.94   0.00
345333.60   4138546.71   0.00
351198.64   4138460.04   0.00
340749.11   4136487.93   0.00
342970.85   4131863.16   0.00
357852.90   4122808.31   0.00
342406.87   4124491.10   0.00
348760.83   4138898.28   0.00
342109.01   4138234.20   0.00
338715.35   4126308.79   0.00
355591.48   4128026.37   0.00
346472.55   4128080.08   0.00
345816.40   4138740.20   0.00
346140.51   4125721.61   0.00
346742.94   4123042.09   0.00
346092.29   4124986.72   0.00
338499.89   4138365.43   0.00
350564.47   4133563.65   0.00
346827.17   4131096.53   0.00
339586.35   4123797.11   0.00
347389.93   4126120.79   0.00
352846.64   4123585.31   0.00
345610.10   4129843.44   0.00
353134.13   4128554.95   0.00
352621.42   4124808.50   0.00
354972.56   4138659.63   0.00
347988.10   4124049.20   0.00
354077.15   4132310.56   0.00
349807.00   4123286.84   0.00
343254.68   4121173.74   0.00
342813.38   4139107.64   0.00
350375.87   4138760.34   0.00
345121.80   4131238.14   0.00
344039.00   4125920.59   0.00
344225.78   4137054.35   0.00
342561.30   4126389.36   0.00
342876.86   4136432.39   0.00
351906.06   4135487.53   0.00
345477.65   4135085.30   0.00
348188.91   4135112.16   0.00
345598.50   4124493.55   0.00
350373.42   4138147.53   0.00
345262.79   4126569.41   0.00
338789.82   4135408.80   0.00
346606.22   4121165.81   0.00
345100.44   4128251.59   0.00
346547.01   4124566.79   0.00
349327.86   4139972.53   0.00
355091.59   4137078.16   0.00
349590.93   4129117.71   0.00
347892.27   4127842.04   0.00
340147.28   4137842.95   0.00
353695.06   4135010.22   0.00
343395.06   4138421.58   0.00
347287.39   4129382.00   0.00
351430.59   4131053.80   0.00
348586.26   4139658.19   0.00
342814.60   4136085.70   0.00
338476.09   4127408.67   0.00
350148.81   4133767.51   0.00
352039.74   4129900.81   0.00
344104.31   4134675.13   0.00
339784.11   4138898.28   0.00
349516.46   4133920.71   0.00
357514.15   4133564.87   0.00
339176.18   4132281.87   0.00
355448.65   4135594.35   0.00
340943.82   4137361.37   0.00
347231.24   4124689.47   0.00
343802.18   4127919.55   0.00
349443.83   4122523.27   0.00
338488.91   4134490.19   0.00
352252.14   4123294.17   0.00
338315.56   4139412.82   0.00
351812.07   4139013.03   0.00
355814.26   4129402.75   0.00
345056.49   4137641.53   0.00
340818.69   4123787.35   0.00
357491.56   4122203.44   0.00
355634.21   4131529.28   0.00
344621.91   4129004.79   0.00
352880.21   4120162.36   0.00
357641.71   4133068.64   0.00
351673.51   4129773.86   0.00
353998.41   4138934.29   0.00
357743.03   4135139.62   0.00
343473.80   4124925.08   0.00
343119.17   4129157.38   0.00
350390.51   4139020.97   0.00
351024.08   4130692.46   0.00
342579.61   4134453.57   0.00
341570.67   4129956.36   0.00
347733.57   4123161.11   0.00
343919.98   4134560.38   0.00
347758.60   4135211.65   0.00
350496.72   4129345.38   0.00
351771.17   4122327.95   0.00
338909.45   4133137.61   0.00
338342.42   4133649.71   0.00
357185.77   4125534.84   0.00
347634.08   4121829.89   0.00
357955.44   4126863.00   0.00
354031.98   4127626.58   0.00
357201.03   4124415.42   0.00
339920.22   4121079.74   0.00
343207.68   4128112.43   0.00
341214.21   4127426.98   0.00
351331.71   4128695.33   0.00
345269.51   4135861.69   0.00
350209.85   4121586.96   0.00
351801.69   4139273.66   0.00
355048.25   4129541.92   0.00
357443.34   4123090.91   0.00
353597.40   4127206.64   0.00
354550.80   4131345.56   0.00
340453.69   4120723.29   0.00
344902.07   4128089.85   0.00
345303.69   4125497.60   0.00
338895.41   4122293.16   0.00
350738.43   4135250.10   0.00
340885.83   4134341.87   0.00
345264.02   4125486.62   0.00
351275.55   4132254.40   0.00
347131.75   4124510.03   0.00
345990.36   4135764.64   0.00
344615.19   4135088.35   0.00
343961.49   4136367.69   0.00
348354.93   4139916.99   0.00
343243.69   4131474.35   0.00
341401.59   4133995.79   0.00
356386.18   4120790.43   0.00
342576.56   4137044.59   0.00
345688.22   4123048.80   0.00
348778.53   4129076.20   0.00
348968.35   4121215.25   0.00
351862.73   4122270.58   0.00
356455.76   4134297.31   0.00
355712.94   4132253.79   0.00
349447.49   4123881.95   0.00
349132.54   4121917.78   0.00
341345.44   4133520.92   0.00
340187.57   4120907.01   0.00
351704.64   4129095.74   0.00
347610.28   4133892.64   0.00
353906.25   4138283.03   0.00
354906.03   4120756.25   0.00
347096.35   4137244.18   0.00
342777.37   4121825.01   0.00
353007.17   4122670.98   0.00
345492.90   4131254.62   0.00
348279.24   4137307.66   0.00
346827.78   4131713.61   0.00
352924.16   4127066.26   0.00
341198.95   4133477.58   0.00
345539.29   4137881.41   0.00
355620.78   4131060.52   0.00
345911.62   4130404.98   0.00
338103.76   4120515.15   0.00
355621.39   4120686.06   0.00
348130.92   4130517.29   0.00
357285.26   4124947.66   0.00
354818.14   4130364.70   0.00
343053.87   4136588.64   0.00
338404.68   4128020.87   0.00
352995.57   4133542.28   0.00
340686.24   4121315.35   0.00
353980.71   4124109.62   0.00
340014.22   4135438.70   0.00
339709.04   4129391.16   0.00
356494.83   4129845.27   0.00
342486.22   4130448.32   0.00
343006.26   4127704.70   0.00
357387.80   4138315.99   0.00
347665.82   4131006.81   0.00
349427.35   4134991.91   0.00
343359.05   4134463.94   0.00
344362.50   4123524.28   0.00
349970.58   4121320.84   0.00
353755.49   4135333.11   0.00
344933.19   4134211.25   0.00
354915.80   4132874.54   0.00
347723.81   4124167.00   0.00
356351.39   4135787.22   0.00
353927.00   4130931.12   0.00
349355.94   4128639.79   0.00
344493.73   4137672.05   0.00
356348.95   4138404.49   0.00
345826.17   4133241.37   0.00
356599.81   4139778.44   0.00
346300.42   4125100.86   0.00
339962.95   4136489.15   0.00
344862.39   4136030.15   0.00
349245.46   4136694.24   0.00
357321.88   4127751.70   0.00
341823.36   4130611.90   0.00
355960.75   4124598.53   0.00
351155.92   4128504.29   0.00
348093.69   4120339.98   0.00
338794.09   4127129.73   0.00
349194.80   4121301.31   0.00
357533.07   4122805.87   0.00
356217.72   4128894.31   0.00
356309.27   4139196.14   0.00
356742.03   4134687.95   0.00
347496.75   4127941.53   0.00
339558.89   4131142.92   0.00
347195.84   4130280.47   0.00
342333.63   4131138.65   0.00
349164.89   4137761.77   0.00
341953.98   4139407.94   0.00
343004.43   4120183.72   0.00
343210.12   4129013.95   0.00
357229.10   4138894.62   0.00
351410.44   4125993.22   0.00
357838.86   4133552.66   0.00
344573.08   4135286.11   0.00
343033.11   4120507.83   0.00
350811.67   4131077.61   0.00
344678.67   4130894.50   0.00
346538.47   4124684.59   0.00
357154.64   4126579.79   0.00
341118.99   4133102.21   0.00
344214.79   4122094.79   0.00
343589.77   4121337.93   0.00
344476.64   4130658.28   0.00
357077.12   4121664.48   0.00
346171.03   4122432.33   0.00
356532.06   4122909.63   0.00
351772.39   4133130.89   0.00
355413.86   4132908.11   0.00
343136.27   4131095.92   0.00
356942.84   4127243.26   0.00
347777.52   4120988.19   0.00
355546.31   4127408.67   0.00
356892.18   4132195.81   0.00
344127.51   4121499.68   0.00
355773.98   4130092.47   0.00
352781.33   4130574.05   0.00
357237.04   4138283.64   0.00
354573.38   4133800.47   0.00
338663.47   4129939.27   0.00
344021.91   4135524.77   0.00
353320.29   4136367.08   0.00
343898.01   4127366.56   0.00
356548.54   4130926.24   0.00
345967.16   4128490.86   0.00
357467.76   4136424.45   0.00
341306.99   4137159.95   0.00
356808.56   4134116.03   0.00
345816.40   4136702.78   0.00
341507.19   4122420.73   0.00
356546.10   4129023.71   0.00
356679.77   4123504.75   0.00
344473.59   4138777.43   0.00
345601.55   4125824.76   0.00
339351.36   4121323.89   0.00
338330.82   4120785.55   0.00
352248.48   4137612.23   0.00
339573.53   4121620.53   0.00
351408.00   4129087.80   0.00
356445.39   4122616.66   0.00
357060.64   4135775.63   0.00
356734.09   4126828.82   0.00
350797.02   4130646.08   0.00
338294.81   4120382.70   0.00
345143.77   4133397.02   0.00
340210.15   4121517.38   0.00
348953.70   4136774.19   0.00
356321.48   4122464.67   0.00
354246.83   4128556.78   0.00
341776.36   4132320.32   0.00
340116.76   4122331.00   0.00
353211.04   4139003.88   0.00
339337.32   4120178.23   0.00
353178.69   4138452.71   0.00
343285.20   4120401.62   0.00
339475.88   4129165.32   0.00
350808.01   4133418.38   0.00
349964.48   4120222.79   0.00
356667.56   4138936.74   0.00
343531.79   4130908.54   0.00
345173.07   4127555.16   0.00
347810.48   4130055.24   0.00
344637.17   4139891.96   0.00
354274.91   4133248.70   0.00
348278.02   4126382.64   0.00
351351.24   4125998.72   0.00
357186.99   4120870.39   0.00
356159.12   4131022.68   0.00
350999.05   4131100.80   0.00
355507.86   4127745.60   0.00
341877.68   4139264.50   0.00
356778.04   4122158.27   0.00
357448.84   4135701.77   0.00
339312.30   4135148.17   0.00
348297.56   4138892.79   0.00
346937.65   4127434.92   0.00
345674.79   4124865.87   0.00
352242.38   4129231.85   0.00
345008.27   4139143.65   0.00
353240.33   4132753.69   0.00
340868.74   4134350.41   0.00
353042.57   4135712.15   0.00
349003.75   4126613.97   0.00
343157.63   4133899.35   0.00
341065.28   4133878.60   0.00
341056.73   4131009.86   0.00
347660.94   4129253.21   0.00
342612.57   4123807.49   0.00
355346.72   4132532.73   0.00
340055.73   4130768.76   0.00
353192.72   4132999.05   0.00
346055.67   4122331.00   0.00
354544.69   4126642.66   0.00
354564.84   4120866.73   0.00
349602.53   4120920.44   0.00
339042.51   4128506.12   0.00
354446.42   4130177.92   0.00
338689.72   4130937.22   0.00
352134.95   4134860.68   0.00
353312.97   4135313.58   0.00
351494.06   4127638.78   0.00
357449.45   4130378.73   0.00
339231.12   4139573.35   0.00
354370.13   4126949.67   0.00
350991.12   4129443.65   0.00
340598.96   4126874.60   0.00
356983.12   4129365.52   0.00
341556.02   4138590.66   0.00
347803.16   4129823.91   0.00
348962.86   4127408.67   0.00
356081.00   4137240.52   0.00
340631.92   4138654.74   0.00
339561.94   4127211.52   0.00
353259.87   4121777.40   0.00
341272.19   4126532.18   0.00
348856.65   4133571.58   0.00
352368.72   4127131.57   0.00
345430.65   4128610.49   0.00
353314.19   4125052.64   0.00
352560.99   4135048.07   0.00
338996.73   4127591.78   0.00
342469.13   4123881.34   0.00
343422.53   4121728.57   0.00
357232.15   4129830.01   0.00
349595.81   4126972.87   0.00
342746.85   4131927.24   0.00
340229.07   4125743.58   0.00
350084.11   4131973.02   0.00
354893.22   4134420.61   0.00
354843.78   4138961.15   0.00
349234.47   4128177.13   0.00
355144.69   4137603.69   0.00
341897.21   4122733.85   0.00
338874.66   4129089.63   0.00
344756.80   4126146.43   0.00
340824.18   4122186.96   0.00
342102.91   4123759.27   0.00
340320.02   4122829.07   0.00
354392.10   4129448.53   0.00
340002.01   4120293.59   0.00
352193.55   4126278.27   0.00
356350.78   4138118.84   0.00
355960.14   4129697.56   0.00
342599.14   4127861.57   0.00
347240.39   4136398.82   0.00
354656.39   4133838.92   0.00
346962.68   4131968.14   0.00
340658.16   4126965.54   0.00
346412.12   4120446.18   0.00
344777.55   4135824.46   0.00
346534.20   4128933.38   0.00
345921.99   4133081.45   0.00
351174.23   4130353.71   0.00
341930.17   4125382.24   0.00
349895.50   4137510.30   0.00
339910.46   4124849.39   0.00
355990.66   4131553.70   0.00
343332.80   4130305.49   0.00
355308.27   4137993.71   0.00
356501.54   4136345.10   0.00
351531.30   4133367.11   0.00
357039.89   4138389.84   0.00
343524.46   4135702.38   0.00
357004.49   4131838.74   0.00
340371.90   4121893.98   0.00
343262.00   4133448.90   0.00
349743.52   4125117.95   0.00
357742.42   4123065.89   0.00
345198.10   4135407.57   0.00
348202.34   4133830.99   0.00
348063.78   4136523.94   0.00
350127.45   4128990.75   0.00
349508.53   4122237.62   0.00
350380.14   4133432.42   0.00
348435.50   4125147.86   0.00
353242.16   4138071.84   0.00
350817.77   4121169.47   0.00
339458.17   4125215.00   0.00
346112.43   4122803.43   0.00
338914.33   4133027.74   0.00
346359.63   4124329.36   0.00
347574.27   4127221.90   0.00
343609.30   4132028.57   0.00
349296.73   4138103.58   0.00
351290.81   4122576.37   0.00
353165.87   4131090.43   0.00
345151.10   4122724.69   0.00
346944.98   4128835.11   0.00
349393.17   4133393.35   0.00
357300.52   4133072.30   0.00
343627.00   4131303.45   0.00
357396.34   4124316.54   0.00
356276.92   4131276.59   0.00
352504.23   4127543.57   0.00
340044.13   4122320.02   0.00
344244.70   4121963.56   0.00
355083.65   4120627.46   0.00
344086.00   4123026.83   0.00
355481.00   4132619.40   0.00
356724.94   4134780.72   0.00
344690.88   4131144.14   0.00
343972.47   4120700.70   0.00
355538.38   4137974.18   0.00
349783.81   4131126.44   0.00
340414.01   4135709.10   0.00
357029.51   4135419.78   0.00
347295.33   4122224.80   0.00
356663.29   4136979.28   0.00
347208.66   4130782.19   0.00
339891.54   4139227.88   0.00
348762.05   4128923.61   0.00
353977.05   4120701.93   0.00
345375.71   4139290.14   0.00
352296.09   4127372.66   0.00
350830.59   4135470.44   0.00
339287.27   4120309.46   0.00
348762.05   4136017.94   0.00
340901.70   4126826.99   0.00
351729.06   4129756.16   0.00
341186.13   4133232.83   0.00
355467.57   4135499.13   0.00
355625.66   4127297.59   0.00
343976.13   4129305.70   0.00
341868.53   4128583.64   0.00
351041.78   4122406.08   0.00
338463.27   4134744.10   0.00
353833.61   4122912.08   0.00
352217.35   4121923.89   0.00
344194.65   4124441.66   0.00
344824.55   4127394.02   0.00
353257.42   4134784.39   0.00
339373.33   4132527.24   0.00
354994.54   4127728.51   0.00
357357.28   4134259.47   0.00
344353.34   4131182.59   0.00
346821.68   4123146.46   0.00
355573.17   4134700.77   0.00
352274.12   4136151.62   0.00
356330.03   4129560.84   0.00
346963.29   4122279.73   0.00
343326.70   4124493.55   0.00
338183.72   4129195.23   0.00
354949.98   4130209.05   0.00
346197.27   4128934.60   0.00
346623.31   4135834.83   0.00
347420.45   4130848.11   0.00
344484.57   4130391.55   0.00
342495.38   4139895.63   0.00
343001.98   4132435.07   0.00
339865.90   4128412.12   0.00
342166.39   4120986.97   0.00
355485.27   4139486.68   0.00
349876.58   4130878.63   0.00
339283.61   4130052.19   0.00
345143.16   4125633.11   0.00
349022.06   4131841.79   0.00
347741.51   4131014.13   0.00
342144.41   4138309.88   0.00
349929.69   4122361.52   0.00
346272.96   4135665.15   0.00
355870.42   4128844.26   0.00
338954.01   4126120.18   0.00
344361.89   4127744.99   0.00
357291.36   4121500.29   0.00
340523.27   4131918.70   0.00
348082.09   4135326.40   0.00
352048.89   4123530.99   0.00
339093.78   4131496.32   0.00
355649.46   4137220.98   0.00
342090.70   4137697.07   0.00
349327.86   4125788.14   0.00
348245.06   4121668.14   0.00
356086.49   4131562.24   0.00
346561.05   4138439.89   0.00
354715.60   4136544.08   0.00
345926.88   4126670.13   0.00
343267.49   4134471.88   0.00
351423.87   4122217.47   0.00
350861.72   4137925.35   0.00
355522.51   4127055.27   0.00
343423.75   4123585.92   0.00
354784.57   4121666.31   0.00
339004.06   4128800.32   0.00
352694.05   4139042.94   0.00
338286.26   4122539.75   0.00
339253.09   4128406.63   0.00
345918.33   4123918.58   0.00
347956.97   4126784.88   0.00
348289.01   4131357.77   0.00
340774.13   4126562.09   0.00
343373.09   4135552.23   0.00
341764.15   4137131.87   0.00
348274.36   4139343.85   0.00
349950.44   4128775.90   0.00
340083.80   4137634.82   0.00
352078.19   4136896.27   0.00
355692.80   4120470.60   0.00
345875.00   4134722.74   0.00
346163.09   4132403.94   0.00
354452.53   4132620.62   0.00
351307.90   4131275.98   0.00
342456.31   4132127.45   0.00
350077.39   4139541.00   0.00
354609.39   4132840.97   0.00
352401.68   4131246.07   0.00
347249.55   4120280.16   0.00
348096.74   4127810.30   0.00
353517.44   4132855.01   0.00
338471.82   4125709.40   0.00
352782.56   4136052.74   0.00
346250.98   4129203.77   0.00
344969.82   4121984.92   0.00
349442.61   4131229.59   0.00
340382.89   4122409.13   0.00
354780.91   4135578.48   0.00
345663.81   4133346.96   0.00
356359.94   4123491.32   0.00
356510.09   4139431.13   0.00
355090.37   4137795.34   0.00
357775.99   4136110.11   0.00
344599.32   4127695.55   0.00
341578.60   4137822.20   0.00
339203.04   4127365.34   0.00
344041.44   4130270.09   0.00
349570.18   4131446.27   0.00
351290.81   4134931.49   0.00
341712.27   4120585.96   0.00
355336.34   4123909.42   0.00
344914.27   4120144.05   0.00
350461.93   4133268.23   0.00
344236.15   4125182.65   0.00
350746.97   4132964.87   0.00
343211.95   4134875.33   0.00
339347.70   4121512.50   0.00
352368.72   4129449.75   0.00
350157.35   4123491.93   0.00
349186.25   4132801.90   0.00
352476.76   4138038.88   0.00
345134.01   4133891.42   0.00
339319.62   4136433.61   0.00
345401.35   4130055.24   0.00
349973.02   4136921.90   0.00
356941.62   4125360.88   0.00
347439.37   4134880.83   0.00
350471.69   4127122.41   0.00
341388.78   4136462.29   0.00
352034.85   4133704.03   0.00
357246.80   4133843.20   0.00
349761.22   4136740.62   0.00
342029.66   4130195.01   0.00
351448.29   4130895.72   0.00
347578.54   4132511.37   0.00
338586.57   4134285.10   0.00
341784.30   4120407.73   0.00
352457.84   4132685.32   0.00
348457.47   4129024.93   0.00
357923.09   4130661.34   0.00
346451.19   4134157.54   0.00
340536.70   4122732.02   0.00
348666.83   4137736.14   0.00
342604.02   4127696.16   0.00
351568.53   4121782.89   0.00
353806.76   4139251.69   0.00
355830.74   4128974.88   0.00
342026.61   4136025.88   0.00
348741.29   4137924.13   0.00
339989.81   4124149.30   0.00
348990.94   4131317.48   0.00
353353.86   4135489.36   0.00
344468.09   4125033.11   0.00
345866.45   4134669.64   0.00
343686.82   4136351.21   0.00
347218.42   4138016.91   0.00
351472.70   4139396.95   0.00
339221.96   4137529.22   0.00
349532.33   4125936.46   0.00
345925.05   4133022.86   0.00
352529.25   4139645.37   0.00
343305.95   4125559.86   0.00
340293.16   4121977.60   0.00
354154.67   4135294.66   0.00
356790.86   4137770.32   0.00
343780.21   4136852.93   0.00
356468.58   4138685.26   0.00
342163.95   4135383.77   0.00
348618.00   4132641.99   0.00
348176.70   4136393.32   0.00
340363.35   4137341.84   0.00
341496.20   4132496.72   0.00
348909.15   4126023.74   0.00
357846.19   4120205.08   0.00
343672.17   4123570.06   0.00
353175.63   4129884.33   0.00
348923.18   4121087.68   0.00
352413.28   4121991.03   0.00
347554.12   4127094.94   0.00
348414.75   4132735.37   0.00
356613.24   4123429.67   0.00
346730.74   4122271.80   0.00
355211.83   4124012.57   0.00
341819.70   4128564.10   0.00
355451.09   4124585.71   0.00
340331.61   4120028.08   0.00
356969.70   4121552.78   0.00
357088.72   4130101.63   0.00
355757.50   4128047.12   0.00
339381.27   4126840.42   0.00
347850.15   4125348.06   0.00
345217.63   4120687.89   0.00
338529.19   4137777.64   0.00
351132.72   4123529.77   0.00
357656.97   4129195.84   0.00
355203.89   4122161.93   0.00
351768.12   4129225.14   0.00
350876.98   4139299.91   0.00
353546.13   4127325.66   0.00
357246.80   4125249.79   0.00
339306.19   4122843.10   0.00
341398.54   4133373.21   0.00
355110.51   4129165.93   0.00
338453.51   4122458.57   0.00
342139.53   4120100.71   0.00
344928.31   4139138.77   0.00
341953.37   4136608.17   0.00
351042.39   4123466.90   0.00
352250.92   4122003.23   0.00
347595.02   4130786.46   0.00
353769.52   4123771.48   0.00
353041.35   4133012.48   0.00
338939.36   4130102.24   0.00
356380.69   4132450.94   0.00
342921.41   4139273.05   0.00
341496.81   4131285.13   0.00
347651.17   4130016.17   0.00
348570.39   4129850.15   0.00
339518.60   4130985.44   0.00
338174.57   4136818.75   0.00
351303.63   4137444.38   0.00
353709.71   4124428.85   0.00
348995.21   4133310.95   0.00
347762.87   4131877.19   0.00
354116.82   4126680.50   0.00
348054.63   4129996.03   0.00
342187.14   4136942.66   0.00
348572.83   4130350.05   0.00
347938.66   4121631.52   0.00
341526.11   4131868.04   0.00
357913.94   4121128.57   0.00
355747.73   4128140.51   0.00
341075.66   4129332.56   0.00
357163.18   4128507.34   0.00
338050.05   4128442.64   0.00
356960.54   4136057.01   0.00
339620.53   4135959.96   0.00
343074.01   4135665.15   0.00
355112.34   4122044.13   0.00
340618.49   4135201.27   0.00
341278.91   4125348.67   0.00
356892.18   4133019.20   0.00
352328.44   4125450.00   0.00
356569.90   4134864.35   0.00
341698.23   4120010.38   0.00
342726.71   4133318.28   0.00
356221.99   4124792.63   0.00
349300.39   4132910.55   0.00
353296.49   4124644.92   0.00
340620.32   4134017.76   0.00
341686.64   4133592.94   0.00
343642.26   4138674.89   0.00
356588.82   4132156.74   0.00
348494.71   4131426.13   0.00
349567.74   4120020.14   0.00
342974.52   4138347.12   0.00
344017.03   4132174.44   0.00
356611.41   4137341.23   0.00
356737.14   4136663.11   0.00
339926.33   4122866.91   0.00
356279.37   4122059.39   0.00
354518.45   4138192.08   0.00
338671.41   4132789.70   0.00
339581.47   4138314.77   0.00
351152.87   4120430.31   0.00
350508.93   4136679.59   0.00
344534.62   4129117.10   0.00
355179.48   4138798.18   0.00
344828.21   4123169.65   0.00
343570.85   4135917.23   0.00
344749.47   4135075.53   0.00
356319.65   4121845.15   0.00
345734.00   4121945.25   0.00
347842.22   4126072.57   0.00
351082.06   4128574.48   0.00
349664.17   4126298.41   0.00
340865.08   4125225.38   0.00
349561.02   4133506.27   0.00
349213.72   4138268.38   0.00
352143.50   4132697.53   0.00
354611.84   4121791.44   0.00
356521.68   4132414.32   0.00
343825.37   4128320.57   0.00
356654.13   4126177.56   0.00
340087.47   4126756.19   0.00
340026.43   4138966.03   0.00
356170.72   4125671.56   0.00
350267.22   4121854.92   0.00
342958.04   4130079.04   0.00
349340.07   4127948.24   0.00
354157.11   4129803.16   0.00
344928.31   4132720.73   0.00
357766.23   4127579.58   0.00
338640.28   4131903.44   0.00
354923.12   4125003.20   0.00
340661.82   4120028.69   0.00
356764.61   4134456.62   0.00
346474.99   4122770.47   0.00
339914.73   4135134.74   0.00
341274.64   4126189.76   0.00
351238.93   4121301.31   0.00
347709.16   4136027.71   0.00
342467.91   4120895.41   0.00
342557.63   4130157.78   0.00
345342.14   4132613.91   0.00
357985.35   4137329.02   0.00
347881.89   4139591.66   0.00
352989.47   4125323.04   0.00
342416.64   4127817.62   0.00
350670.06   4131649.53   0.00
345999.51   4127394.63   0.00
346940.09   4139904.78   0.00
343824.76   4124777.37   0.00
346312.02   4134922.33   0.00
356286.08   4124113.90   0.00
350374.65   4139835.81   0.00
340278.51   4125813.17   0.00
354593.52   4128180.79   0.00
345405.01   4120459.61   0.00
339054.72   4134159.98   0.00
355665.33   4126214.79   0.00
348781.58   4134200.26   0.00
357299.91   4127807.86   0.00
349242.41   4122918.79   0.00
343376.14   4125261.39   0.00
352683.68   4136635.64   0.00
355768.49   4130466.02   0.00
340903.53   4127542.34   0.00
355136.14   4139732.05   0.00
340100.28   4121665.09   0.00
339543.02   4120440.08   0.00
353411.85   4123740.35   0.00
342329.36   4139925.53   0.00
346777.12   4122128.97   0.00
349868.65   4134701.38   0.00
353748.16   4136895.05   0.00
349830.81   4128172.86   0.00
354859.65   4124171.27   0.00
350579.73   4134945.52   0.00
357208.96   4139946.29   0.00
342329.36   4139857.17   0.00
349843.62   4136379.28   0.00
340679.53   4129867.24   0.00
340605.06   4133788.26   0.00
343162.51   4126922.21   0.00
350032.23   4121423.38   0.00
339419.11   4139919.43   0.00
347967.96   4130156.56   0.00
345638.17   4123896.60   0.00
348484.94   4130202.95   0.00
343871.76   4124580.83   0.00
348751.06   4137019.56   0.00
356866.54   4136403.09   0.00
347474.17   4138479.57   0.00
339015.66   4132122.56   0.00
348533.16   4126468.70   0.00
354086.31   4132175.05   0.00
345436.14   4126021.30   0.00
340309.03   4131872.31   0.00
352220.40   4125111.85   0.00
353495.47   4134576.25   0.00
356424.63   4138245.80   0.00
348769.98   4128980.38   0.00
339752.37   4126958.22   0.00
351576.46   4138611.41   0.00
342064.46   4130355.54   0.00
338552.39   4121685.84   0.00
354304.21   4128815.58   0.00
338924.71   4129444.26   0.00
356005.31   4133982.97   0.00
357027.68   4121081.58   0.00
342986.11   4128175.30   0.00
346580.58   4123413.19   0.00
340871.18   4126328.93   0.00
357357.28   4133381.15   0.00
350051.76   4123607.29   0.00
344850.18   4131546.37   0.00
357720.45   4121803.03   0.00
343577.56   4124680.32   0.00
342598.53   4137648.24   0.00
354641.74   4125578.17   0.00
347989.93   4126165.96   0.00
348173.65   4128229.01   0.00
348770.59   4122190.62   0.00
351286.54   4126462.60   0.00
347956.97   4133168.74   0.00
342157.23   4134192.33   0.00
348463.58   4126378.98   0.00
340871.79   4135392.32   0.00
355686.70   4123693.35   0.00
357648.43   4121917.17   0.00
356526.57   4126994.84   0.00
349068.45   4127310.40   0.00
350486.34   4127394.02   0.00
342947.66   4134699.55   0.00
338462.66   4121350.14   0.00
342455.70   4126930.14   0.00
344859.95   4126838.59   0.00
350122.56   4137047.03   0.00
338640.28   4122677.08   0.00
342352.55   4127247.54   0.00
348960.42   4124146.24   0.00
355076.33   4134446.85   0.00
340985.93   4138018.74   0.00
351146.15   4130557.57   0.00
347541.92   4130131.53   0.00
350132.94   4135631.58   0.00
342194.46   4128619.65   0.00
351115.63   4131970.58   0.00
349415.14   4135942.26   0.00
349113.01   4137343.67   0.00
357429.91   4132817.77   0.00
355766.66   4125426.80   0.00
349397.44   4127202.37   0.00
344911.22   4131600.70   0.00
338527.36   4131432.23   0.00
353653.55   4132214.73   0.00
342769.43   4120651.26   0.00
339575.98   4135463.12   0.00
344698.81   4135657.22   0.00
344711.02   4131981.57   0.00
352224.68   4123284.40   0.00
346885.77   4123297.22   0.00
345734.61   4137451.09   0.00
349082.49   4136254.77   0.00
347324.63   4133994.57   0.00
347428.39   4121542.41   0.00
357707.02   4122424.39   0.00
348444.65   4124452.04   0.00
356452.71   4127711.42   0.00
356178.66   4125977.97   0.00
351171.18   4125237.59   0.00
339840.27   4122403.03   0.00
351264.56   4122043.52   0.00
342577.17   4121484.42   0.00
351873.10   4127483.75   0.00
342002.20   4123360.09   0.00
343644.09   4126419.26   0.00
343107.58   4124314.10   0.00
353948.36   4138082.83   0.00
354184.58   4131514.63   0.00
355156.29   4133724.17   0.00
346376.11   4126853.24   0.00
345625.97   4136173.59   0.00
347488.81   4128014.77   0.00
338996.73   4134445.02   0.00
350686.54   4124890.29   0.00
347435.10   4136501.36   0.00
348692.46   4139479.35   0.00
354450.09   4133309.73   0.00
354122.93   4127379.38   0.00
342903.10   4137311.32   0.00
356579.67   4129014.56   0.00
353838.50   4128427.38   0.00
357124.12   4128706.32   0.00
341760.49   4130735.80   0.00
350762.84   4129728.69   0.00
341978.39   4132928.86   0.00
357562.36   4123455.92   0.00
355647.02   4135689.57   0.00
353019.99   4120747.09   0.00
348130.92   4139107.03   0.00
338322.89   4123675.04   0.00
346309.58   4133255.41   0.00
341113.50   4125731.99   0.00
350456.43   4125058.75   0.00
347382.61   4138641.32   0.00
346310.19   4124577.78   0.00
355126.38   4133891.42   0.00
352968.11   4123825.19   0.00
350384.41   4137124.55   0.00
352225.29   4131254.62   0.00
356283.64   4123498.64   0.00
354982.94   4135031.59   0.00
355719.05   4132156.13   0.00
350351.45   4138223.82   0.00
338285.04   4127910.40   0.00
353077.36   4139027.07   0.00
352101.38   4128294.32   0.00
354908.47   4139156.47   0.00
351132.11   4124076.66   0.00
355538.38   4133527.02   0.00
338649.43   4131387.07   0.00
338739.16   4124347.67   0.00
357453.72   4123560.90   0.00
349318.70   4132755.52   0.00
347463.79   4120840.48   0.00
356518.02   4131108.74   0.00
341336.89   4126053.04   0.00
339486.86   4129079.87   0.00
338701.32   4124384.29   0.00
340448.19   4136652.12   0.00
349657.46   4135386.82   0.00
341184.30   4137158.12   0.00
348157.78   4135334.33   0.00
348470.29   4133486.74   0.00
345900.02   4138054.14   0.00
344075.62   4120573.75   0.00
347344.16   4132361.22   0.00
344961.88   4127309.79   0.00
356494.83   4124220.71   0.00
349301.61   4120982.70   0.00
356063.91   4121756.65   0.00
353941.04   4137393.11   0.00
349639.76   4131243.63   0.00
338933.26   4129747.00   0.00
347492.48   4122196.11   0.00
344770.23   4139475.69   0.00
346632.47   4129685.35   0.00
357927.37   4122079.53   0.00
345756.58   4132006.59   0.00
350360.61   4131154.52   0.00
345696.77   4131827.75   0.00
348573.44   4133686.33   0.00
356008.97   4138931.85   0.00
357873.04   4139776.60   0.00
338309.46   4122691.12   0.00
357453.11   4139900.51   0.00
347007.84   4132396.01   0.00
351920.71   4132826.93   0.00
338031.74   4133548.39   0.00
354889.55   4137330.85   0.00
346197.88   4138273.26   0.00
350275.15   4130820.03   0.00
341833.74   4137940.00   0.00
346902.86   4127997.07   0.00
347284.34   4136149.17   0.00
352067.81   4122690.51   0.00
343925.47   4130188.91   0.00
339660.82   4125972.47   0.00
350312.39   4139091.16   0.00
338491.96   4123686.64   0.00
342083.38   4126419.26   0.00
356434.40   4126524.25   0.00
354247.44   4135907.47   0.00
346008.67   4135755.49   0.00
356479.57   4128069.70   0.00
347047.52   4137753.84   0.00
342049.20   4135919.68   0.00
352045.84   4130436.72   0.00
341007.29   4127908.57   0.00
349835.69   4134738.00   0.00
338253.91   4136223.64   0.00
353206.15   4134253.98   0.00
347114.66   4138552.20   0.00
346093.51   4136169.32   0.00
339049.84   4131457.26   0.00
355966.86   4136604.51   0.00
340124.70   4123475.45   0.00
347031.04   4123495.59   0.00
354857.20   4126065.86   0.00
339881.77   4120147.71   0.00
348072.94   4130534.99   0.00
353225.07   4122564.17   0.00
345402.57   4129067.05   0.00
353290.99   4133701.59   0.00
343025.79   4127976.93   0.00
346574.48   4127757.19   0.00
347303.26   4131316.26   0.00
341515.12   4127625.35   0.00
354917.02   4122957.24   0.00
354751.61   4128636.13   0.00
354140.02   4125274.82   0.00
347565.72   4131716.67   0.00
357869.99   4122556.84   0.00
348154.73   4139082.61   0.00
349036.71   4127271.34   0.00
345342.75   4135599.84   0.00
349028.78   4137297.28   0.00
349364.48   4128934.60   0.00
349740.47   4122270.58   0.00
345342.75   4131615.34   0.00
339886.04   4127152.32   0.00
355092.81   4138134.10   0.00
346195.44   4131139.87   0.00
352859.46   4120211.80   0.00
340110.66   4130070.50   0.00
350638.94   4133359.78   0.00
350626.73   4120410.17   0.00
338684.84   4137838.68   0.00
353876.34   4132985.02   0.00
356842.13   4127174.90   0.00
340112.49   4134547.56   0.00
342317.15   4127329.94   0.00
348687.58   4125332.80   0.00
349532.33   4139663.69   0.00
351668.02   4130712.00   0.00
347660.33   4130804.16   0.00
356710.90   4135068.82   0.00
351488.57   4122570.88   0.00
349817.38   4136031.37   0.00
351227.33   4125047.15   0.00
348600.91   4127180.39   0.00
356886.07   4125948.67   0.00
346678.24   4127358.62   0.00
342845.12   4139407.94   0.00
339829.28   4124704.73   0.00
348252.39   4127289.65   0.00
354534.32   4133543.50   0.00
338856.96   4136184.58   0.00
349514.63   4132245.86   0.00
345921.99   4123172.09   0.00
350917.26   4120195.93   0.00
347825.74   4133519.70   0.00
351745.54   4121984.92   0.00
349986.45   4123399.15   0.00
356182.32   4136951.81   0.00
348733.97   4130787.68   0.00
339413.01   4122202.22   0.00
354747.95   4127640.00   0.00
343589.16   4127235.94   0.00
341692.13   4136487.93   0.00
340539.14   4128288.83   0.00
355674.49   4124569.23   0.00
341876.46   4120534.68   0.00
351140.05   4138631.55   0.00
347101.84   4136262.70   0.00
348851.16   4133510.54   0.00
350344.13   4127153.54   0.00
341546.86   4137636.65   0.00
356363.60   4138785.97   0.00
342934.23   4128572.04   0.00
346427.38   4135488.14   0.00
345618.03   4121715.14   0.00
344703.09   4123676.87   0.00
343603.81   4125293.13   0.00
345777.95   4131787.47   0.00
344996.06   4124766.99   0.00
353940.43   4134932.71   0.00
350516.86   4129779.96   0.00
354840.72   4122420.12   0.00
343466.48   4126766.56   0.00
350164.07   4136236.46   0.00
346760.64   4130349.44   0.00
355931.46   4138640.71   0.00
352657.43   4136656.39   0.00
355062.29   4136978.67   0.00
340805.87   4131668.45   0.00
344816.00   4123852.66   0.00
350244.03   4137737.97   0.00
349748.41   4120769.07   0.00
340959.07   4131393.17   0.00
340789.39   4123379.62   0.00
350652.97   4135559.56   0.00
351091.83   4136458.02   0.00
342317.15   4139313.33   0.00
349250.95   4136724.14   0.00
348263.99   4128308.97   0.00
340542.19   4131644.64   0.00
346219.24   4138988.62   0.00
356784.14   4132336.80   0.00
353115.21   4139705.80   0.00
345462.39   4128697.16   0.00
352200.26   4131892.45   0.00
338735.50   4124882.96   0.00
339100.50   4134387.04   0.00
352951.63   4123268.53   0.00
342444.11   4124051.03   0.00
339291.54   4135006.56   0.00
344682.33   4135803.09   0.00
356178.04   4125310.83   0.00
338736.11   4135185.40   0.00
344057.31   4131595.81   0.00
346084.35   4126604.21   0.00
353203.10   4122589.19   0.00
351918.88   4130349.44   0.00
345134.62   4136548.97   0.00
343002.59   4131534.78   0.00
338311.29   4126701.86   0.00
343840.63   4134073.31   0.00
338698.26   4132040.16   0.00
356803.67   4122819.91   0.00
345841.43   4121590.62   0.00
341812.98   4127002.17   0.00
355079.38   4130286.57   0.00
341230.08   4128061.16   0.00
346508.56   4134562.82   0.00
345560.66   4125038.00   0.00
341336.28   4125809.50   0.00
345603.99   4120620.75   0.00
356236.03   4129798.88   0.00
346677.02   4120980.25   0.00
356339.18   4130206.61   0.00
350528.46   4132519.30   0.00
357483.02   4124374.52   0.00
340575.76   4128664.82   0.00
338342.42   4129411.30   0.00
356090.76   4129819.64   0.00
353071.87   4126775.72   0.00
350945.95   4129606.62   0.00
345070.53   4123461.41   0.00
342566.79   4130522.78   0.00
352518.88   4137909.48   0.00
346700.83   4122138.13   0.00
346287.00   4128765.53   0.00
343624.56   4124954.99   0.00
350858.06   4134625.08   0.00
351436.08   4133054.60   0.00
348878.63   4122866.30   0.00
352025.09   4138661.46   0.00
339971.50   4135726.19   0.00
345379.99   4131746.57   0.00
354431.78   4131708.12   0.00
357827.27   4137792.90   0.00
352420.61   4130487.99   0.00
339846.98   4126848.96   0.00
349310.16   4139401.84   0.00
339088.29   4137001.25   0.00
357768.06   4129672.54   0.00
344192.82   4125377.36   0.00
347234.90   4120487.69   0.00
345073.58   4129825.74   0.00
351409.22   4139045.99   0.00
345262.79   4134368.72   0.00
344359.45   4134709.31   0.00
351951.23   4121585.74   0.00
355901.55   4135388.65   0.00
339350.14   4125022.13   0.00
346850.98   4124267.71   0.00
351000.89   4124771.87   0.00
354791.28   4125017.24   0.00
356648.03   4139341.41   0.00
350966.09   4133597.83   0.00
349315.04   4136934.72   0.00
338939.36   4124798.73   0.00
338197.76   4139273.05   0.00
355630.54   4131625.72   0.00
343001.98   4121076.69   0.00
345355.57   4125663.01   0.00
345350.69   4138347.12   0.00
347514.45   4136539.81   0.00
342889.68   4128543.96   0.00
348518.51   4138621.17   0.00
341712.27   4135822.02   0.00
338615.25   4123052.46   0.00
352727.62   4124413.59   0.00
344211.13   4123279.52   0.00
347601.73   4133318.28   0.00
356333.69   4132170.17   0.00
339892.15   4135387.43   0.00
345845.09   4138859.22   0.00
347002.96   4133964.66   0.00
346047.73   4123453.47   0.00
338586.57   4120179.45   0.00
353288.55   4137705.62   0.00
347015.78   4124036.99   0.00
346198.49   4129789.12   0.00
345547.84   4122412.18   0.00
354195.56   4121307.41   0.00
349813.10   4137098.30   0.00
355862.48   4134648.88   0.00
348246.28   4126000.55   0.00
357835.81   4138815.27   0.00
357089.94   4120639.06   0.00
354830.35   4131860.71   0.00
345589.95   4133046.66   0.00
341417.46   4128049.56   0.00
347018.22   4125219.89   0.00
356188.42   4127870.72   0.00
341129.98   4124228.03   0.00
348922.57   4139024.63   0.00
343701.47   4136111.33   0.00
351393.96   4126512.65   0.00
348759.61   4121691.34   0.00
342428.85   4139957.88   0.00
339126.74   4127430.65   0.00
347853.21   4136268.81   0.00
350920.32   4134440.75   0.00
345940.92   4125787.53   0.00
347615.77   4138790.86   0.00
339000.40   4120037.23   0.00
349304.67   4126227.00   0.00
341717.15   4129192.18   0.00
352780.11   4134431.59   0.00
346877.22   4127401.96   0.00
348057.68   4125941.95   0.00
339099.89   4134098.33   0.00
346975.49   4124867.09   0.00
357207.13   4129391.77   0.00
349482.28   4120507.22   0.00
355841.12   4131703.85   0.00
343252.24   4131024.51   0.00
346976.71   4135748.77   0.00
342239.63   4130264.60   0.00
351931.70   4138988.62   0.00
339809.75   4130882.29   0.00
344513.87   4134694.66   0.00
342056.52   4126866.05   0.00
355929.01   4139732.66   0.00
356950.16   4128614.15   0.00
342063.84   4135197.00   0.00
344922.82   4133666.19   0.00
343785.70   4128029.42   0.00
346529.31   4126228.22   0.00
340868.74   4131731.32   0.00
352799.65   4128611.10   0.00
350179.33   4134305.86   0.00
353912.96   4137707.45   0.00
348745.57   4131550.65   0.00
351819.39   4129631.03   0.00
352335.15   4133831.60   0.00
352427.32   4125649.59   0.00
350163.46   4124449.60   0.00
342990.39   4122528.15   0.00
346361.46   4137741.63   0.00
350313.61   4120410.78   0.00
348824.30   4135029.15   0.00
345400.74   4131369.98   0.00
356071.23   4126545.00   0.00
350180.55   4121742.00   0.00
342735.86   4137462.69   0.00
351918.27   4131379.13   0.00
354315.20   4126146.43   0.00
340957.24   4122934.05   0.00
351797.42   4132762.84   0.00
357396.95   4124321.42   0.00
356806.12   4126357.62   0.00
342347.67   4137454.15   0.00
357869.38   4128545.79   0.00
339377.61   4136401.87   0.00
348449.54   4121915.95   0.00
341781.85   4128087.41   0.00
357357.89   4121297.65   0.00
351294.47   4138649.25   0.00
342171.27   4135998.41   0.00
343871.15   4138582.72   0.00
346290.66   4121140.17   0.00
348172.43   4129811.09   0.00
350245.86   4126235.54   0.00
352359.57   4127784.05   0.00
357894.41   4139096.04   0.00
344837.37   4121742.61   0.00
348121.16   4133232.22   0.00
344576.13   4126278.88   0.00
352673.91   4136851.71   0.00
346613.54   4127298.81   0.00
350753.07   4131578.11   0.00
338391.86   4135536.36   0.00
340990.20   4139028.90   0.00
352529.86   4130721.76   0.00
341427.84   4123365.58   0.00
351669.85   4129545.58   0.00
338137.94   4127946.41   0.00
351020.42   4120533.46   0.00
353093.23   4134206.37   0.00
354217.54   4138960.54   0.00
351924.99   4120886.26   0.00
348130.92   4124928.13   0.00
342184.70   4131744.13   0.00
352242.38   4137736.75   0.00
342746.85   4129859.31   0.00
348218.82   4129659.72   0.00
354956.69   4126672.57   0.00
345304.30   4132273.32   0.00
356171.94   4123870.36   0.00
347158.60   4138433.79   0.00
346306.53   4136251.11   0.00
355767.88   4133055.82   0.00
348010.68   4133686.33   0.00
338043.95   4135798.21   0.00
351105.26   4130317.70   0.00
350754.91   4128792.99   0.00
341900.88   4139097.87   0.00
349390.12   4132534.56   0.00
348025.33   4139809.56   0.00
356601.64   4123060.40   0.00
339382.49   4138688.31   0.00
355838.68   4133547.17   0.00
355869.81   4127771.84   0.00
345804.80   4133440.35   0.00
342477.07   4122097.23   0.00
341358.26   4128254.65   0.00
342397.11   4122880.34   0.00
356482.62   4133159.58   0.00
348763.88   4124789.57   0.00
354952.42   4123480.33   0.00
345652.82   4135453.96   0.00
344320.99   4135236.06   0.00
338960.72   4125315.71   0.00
338855.13   4138843.96   0.00
347795.83   4135967.28   0.00
347032.87   4139113.13   0.00
357000.21   4125080.11   0.00
349243.02   4124649.19   0.00
341426.62   4136071.66   0.00
341304.54   4139804.07   0.00
342607.07   4130609.45   0.00
349430.40   4122278.51   0.00
348416.58   4132107.91   0.00
352257.03   4139531.24   0.00
356380.69   4138313.55   0.00
355577.44   4127080.90   0.00
351234.05   4131122.78   0.00
355389.45   4121867.73   0.00
357367.05   4121752.37   0.00
354890.77   4133763.24   0.00
356774.99   4139382.92   0.00
351041.78   4128377.33   0.00
353142.06   4121404.46   0.00
356328.81   4124279.92   0.00
352687.95   4133393.35   0.00
351340.86   4137755.06   0.00
342386.73   4136931.06   0.00
353801.26   4138226.87   0.00
356205.51   4133410.44   0.00
339657.77   4127467.27   0.00
349965.70   4121936.70   0.00
341877.68   4125726.49   0.00
355470.63   4139458.60   0.00
342558.24   4137893.61   0.00
354507.46   4121244.54   0.00
343985.29   4122824.79   0.00
343364.54   4129847.10   0.00
354258.43   4138966.03   0.00
348478.84   4130654.62   0.00
353114.60   4129377.73   0.00
343836.36   4122182.68   0.00
353573.60   4139311.50   0.00
350765.89   4139210.79   0.00
345022.92   4129441.82   0.00
350729.27   4136890.16   0.00
353378.28   4137891.17   0.00
351752.25   4133967.10   0.00
343936.46   4134167.30   0.00
339109.04   4123220.31   0.00
342551.53   4138141.42   0.00
350894.68   4127255.47   0.00
340752.77   4127186.50   0.00
349094.70   4127774.29   0.00
340435.99   4124612.57   0.00
346803.37   4126447.34   0.00
343747.25   4132505.87   0.00
342182.87   4125512.25   0.00
343789.36   4122114.32   0.00
339819.51   4126222.72   0.00
341772.09   4124895.17   0.00
350079.23   4133274.33   0.00
346234.50   4137350.99   0.00
347095.13   4123333.23   0.00
339961.12   4122779.63   0.00
356023.01   4125791.19   0.00
350217.78   4123065.28   0.00
350165.90   4133870.05   0.00
347934.39   4123629.87   0.00
348618.00   4134204.54   0.00
351457.44   4124678.49   0.00
355035.43   4133027.13   0.00
340497.63   4121852.47   0.00
348162.05   4127077.85   0.00
355899.72   4129430.22   0.00
344749.47   4137368.08   0.00
350850.73   4129180.58   0.00
345470.32   4133917.05   0.00
349170.38   4138019.35   0.00
344476.64   4129592.58   0.00
356285.47   4137565.23   0.00
353207.37   4131181.37   0.00
338529.80   4138745.69   0.00
339084.02   4125801.57   0.00
356392.28   4124562.52   0.00
349713.00   4130802.94   0.00
347324.63   4124148.69   0.00
343217.44   4125260.78   0.00
343760.67   4121231.73   0.00
355333.29   4131200.29   0.00
341939.33   4130150.46   0.00
343879.09   4122669.76   0.00
347185.46   4122518.39   0.00
341244.12   4130793.79   0.00
351252.36   4137694.02   0.00
355502.98   4122924.89   0.00
347366.74   4120147.71   0.00
350785.42   4124022.95   0.00
338587.79   4136885.28   0.00
347537.64   4138386.79   0.00
345116.31   4138017.52   0.00
353283.06   4139860.23   0.00
346169.19   4133633.84   0.00
344520.58   4128642.84   0.00
342056.52   4130082.71   0.00
350380.75   4122826.01   0.00
352070.86   4138792.08   0.00
338658.59   4122777.79   0.00
353828.12   4120753.20   0.00
354866.97   4136509.29   0.00
339673.02   4139797.97   0.00
354906.03   4124135.87   0.00
355789.24   4127781.00   0.00
342004.03   4129575.49   0.00
339614.43   4134813.68   0.00
348538.04   4137586.60   0.00
341220.92   4127649.77   0.00
353355.69   4124289.68   0.00
344245.31   4129368.57   0.00
355237.46   4139290.75   0.00
352031.19   4123466.90   0.00
353113.99   4127526.47   0.00
354580.10   4135496.08   0.00
353665.15   4128966.95   0.00
341954.59   4135355.08   0.00
356928.80   4124289.07   0.00
339749.93   4133378.70   0.00
340540.97   4124656.51   0.00
352258.86   4133339.64   0.00
353236.06   4133722.95   0.00
348959.20   4135485.70   0.00
338224.01   4139989.01   0.00
339945.25   4132743.31   0.00
357085.67   4127632.68   0.00
355933.90   4133213.90   0.00
354787.62   4123947.26   0.00
338454.73   4132074.95   0.00
356467.97   4131498.15   0.00
355877.74   4126029.85   0.00
356596.76   4123135.47   0.00
350867.82   4133417.77   0.00
351145.54   4127986.69   0.00
354925.57   4133109.53   0.00
353391.09   4126541.95   0.00
355610.40   4125324.26   0.00
343977.36   4122973.72   0.00
352094.06   4127478.87   0.00
355858.21   4132805.57   0.00
344654.26   4128205.21   0.00
344749.47   4134054.99   0.00
353737.78   4132654.81   0.00
345713.86   4139982.30   0.00
354223.64   4122218.09   0.00
346501.85   4121561.33   0.00
340499.47   4121784.11   0.00
338278.94   4137809.38   0.00
347994.20   4137661.67   0.00
354357.92   4122079.53   0.00
346766.14   4139288.92   0.00
357561.75   4122473.22   0.00
352800.87   4127861.57   0.00
346850.37   4124461.81   0.00
352618.98   4124998.93   0.00
343827.20   4133873.10   0.00
346836.33   4124566.79   0.00
349752.07   4128344.37   0.00
348289.01   4120801.42   0.00
353685.90   4135386.82   0.00
340356.64   4135837.28   0.00
342400.77   4125163.73   0.00
351108.31   4139777.21   0.00
352663.53   4136136.36   0.00
348885.34   4126430.86   0.00
356532.67   4121670.58   0.00
354965.85   4137838.07   0.00
340284.01   4135756.10   0.00
338913.72   4120701.93   0.00
347602.34   4125946.23   0.00
352257.64   4127873.78   0.00
347645.07   4131653.80   0.00
346105.72   4127986.69   0.00
338620.14   4135918.45   0.00
348340.89   4136390.27   0.00
347497.97   4128779.56   0.00
346001.34   4130493.48   0.00
356474.68   4130376.29   0.00
348488.60   4122647.79   0.00
356824.43   4131891.84   0.00
357218.73   4133696.10   0.00
340758.87   4122486.65   0.00
357340.80   4120305.19   0.00
351915.22   4120320.44   0.00
357157.08   4139222.39   0.00
345105.32   4135810.42   0.00
350857.45   4121558.28   0.00
355949.16   4125233.92   0.00
350202.52   4120245.98   0.00
351009.43   4122815.03   0.00
340774.13   4123780.63   0.00
339068.15   4129404.58   0.00
348426.95   4139377.42   0.00
354156.50   4125894.34   0.00
351552.05   4138665.73   0.00
350961.82   4129475.39   0.00
344794.64   4129051.18   0.00
343254.07   4120880.76   0.00
349833.86   4123864.86   0.00
345936.64   4120722.68   0.00
338863.67   4134423.05   0.00
351356.73   4123062.84   0.00
346393.20   4137131.26   0.00
340500.69   4124326.30   0.00
354990.26   4138752.40   0.00
339695.61   4135700.55   0.00
350593.77   4132958.16   0.00
343442.06   4137130.04   0.00
353029.15   4131301.00   0.00
354006.96   4121039.46   0.00
357335.31   4121720.02   0.00
338400.40   4123910.64   0.00
351541.06   4137716.61   0.00
353358.13   4133830.38   0.00
346511.61   4131313.21   0.00
338954.01   4132143.93   0.00
343491.50   4132929.47   0.00
351478.19   4137338.18   0.00
354964.02   4131296.73   0.00
356190.25   4129267.25   0.00
344457.72   4136537.98   0.00
350584.00   4121864.07   0.00
340928.56   4139533.68   0.00
338786.77   4122448.19   0.00
353328.84   4130702.84   0.00
347710.99   4125759.45   0.00
340998.14   4131328.47   0.00
345592.39   4120847.80   0.00
345508.77   4120536.52   0.00
353537.58   4138937.96   0.00
339567.43   4131073.34   0.00
350699.97   4120388.81   0.00
338623.80   4136993.32   0.00
343716.12   4128894.31   0.00
350791.53   4126383.86   0.00
341027.44   4131019.01   0.00
350720.11   4122259.59   0.00
342701.68   4129222.08   0.00
353035.25   4124740.75   0.00
346397.47   4126477.25   0.00
350970.37   4137647.63   0.00
340076.48   4130623.49   0.00
355828.30   4132632.83   0.00
342110.84   4136561.17   0.00
342875.64   4133981.14   0.00
339381.88   4134430.37   0.00
339319.01   4137194.13   0.00
344029.24   4121888.49   0.00
339968.44   4124490.49   0.00
339444.14   4128615.99   0.00
346225.96   4130347.00   0.00
356152.41   4131168.55   0.00
354016.72   4120200.20   0.00
348202.95   4126313.06   0.00
346291.88   4135442.37   0.00
350692.04   4120961.33   0.00
355726.37   4127822.50   0.00
349040.38   4126829.43   0.00
353236.06   4136399.43   0.00
340656.94   4137949.77   0.00
347942.93   4130144.96   0.00
339608.33   4139161.35   0.00
354207.77   4129347.21   0.00
344925.26   4123698.84   0.00
351358.56   4128921.78   0.00
343158.24   4128011.11   0.00
351740.65   4136765.04   0.00
345826.17   4121926.94   0.00
342710.84   4130267.04   0.00
352365.67   4122302.93   0.00
338203.86   4124121.83   0.00
339215.25   4128268.07   0.00
345489.85   4132541.89   0.00
345660.76   4126197.09   0.00
342757.23   4139019.75   0.00
357055.76   4122537.31   0.00
353137.18   4136747.34   0.00
356057.80   4132607.81   0.00
350801.29   4132830.59   0.00
342492.93   4123499.86   0.00
344751.92   4139414.04   0.00
352481.03   4139214.45   0.00
355934.51   4124841.46   0.00
357437.24   4126132.39   0.00
353293.44   4127991.58   0.00
353592.52   4126981.41   0.00
344402.17   4128890.04   0.00
342635.76   4121389.81   0.00
346283.33   4138743.86   0.00
354122.32   4121174.35   0.00
352053.77   4122509.84   0.00
350257.45   4138475.30   0.00
339010.16   4137133.70   0.00
343694.75   4134872.28   0.00
353792.11   4138568.07   0.00
348965.30   4129598.07   0.00
340231.51   4120715.96   0.00
338158.70   4134983.37   0.00
345530.14   4139406.72   0.00
341498.03   4137246.01   0.00
350377.09   4124531.39   0.00
343412.15   4130763.88   0.00
338639.67   4133483.08   0.00
354747.95   4123946.65   0.00
352251.53   4128991.36   0.00
351734.55   4124831.69   0.00
346910.79   4134512.77   0.00
342336.68   4124536.27   0.00
354239.51   4130272.53   0.00
350611.47   4126681.72   0.00
345997.68   4123106.17   0.00
339696.83   4120922.88   0.00
346005.62   4133206.58   0.00
344064.03   4128702.66   0.00
345376.93   4130913.42   0.00
351646.66   4139354.84   0.00
346701.44   4126668.90   0.00
346478.65   4124689.47   0.00
352799.04   4127260.35   0.00
352470.05   4130179.75   0.00
345664.42   4121473.43   0.00
348932.34   4130865.20   0.00
351240.76   4128293.71   0.00
338494.40   4130120.55   0.00
355625.66   4130760.22   0.00
338021.97   4129389.93   0.00
348360.42   4128619.04   0.00
353170.75   4127031.46   0.00
338407.12   4132884.30   0.00
347194.62   4134380.93   0.00
338448.01   4135441.76   0.00
344645.10   4127170.02   0.00
343130.77   4136811.43   0.00
340569.66   4120424.21   0.00
356882.41   4125207.68   0.00
355846.61   4124958.04   0.00
356919.03   4130004.58   0.00
349275.37   4133597.22   0.00
347078.65   4122744.83   0.00
347056.06   4135252.54   0.00
348096.13   4128815.58   0.00
340269.36   4124973.91   0.00
339947.08   4122903.53   0.00
350991.73   4128103.89   0.00
341893.55   4131376.69   0.00
357671.62   4126651.81   0.00
345843.26   4134695.27   0.00
340381.66   4126029.85   0.00
348655.23   4132991.12   0.00
356589.43   4130258.49   0.00
339020.54   4127935.42   0.00
348045.47   4123775.14   0.00
344534.01   4124021.12   0.00
349448.10   4127972.05   0.00
354586.20   4122382.89   0.00
339470.99   4130580.77   0.00
344701.86   4130283.52   0.00
344817.84   4136036.87   0.00
357951.17   4139383.53   0.00
357893.19   4134945.52   0.00
349049.53   4135934.32   0.00
338741.60   4120773.95   0.00
346785.06   4136003.30   0.00
341869.14   4131895.50   0.00
340387.77   4128864.41   0.00
338563.98   4127105.93   0.00
345469.10   4121678.52   0.00
355362.59   4132749.41   0.00
355156.90   4128587.91   0.00
339259.19   4129563.28   0.00
352049.50   4137350.38   0.00
350315.44   4137380.90   0.00
346621.48   4136633.20   0.00
352258.25   4125804.01   0.00
357689.32   4137105.62   0.00
341729.36   4128987.09   0.00
340580.65   4129432.66   0.00
346778.34   4132632.22   0.00
338621.97   4132320.32   0.00
355244.79   4131354.11   0.00
343568.41   4133715.02   0.00
343648.98   4124507.58   0.00
340607.50   4138298.29   0.00
347214.76   4128622.70   0.00
343555.59   4124393.44   0.00
341644.52   4134565.26   0.00
355879.57   4123411.36   0.00
357288.31   4127550.89   0.00
343154.58   4124959.87   0.00
356307.44   4138131.05   0.00
352603.72   4120742.82   0.00
353483.87   4122284.01   0.00
345322.00   4130373.24   0.00
351277.38   4138734.70   0.00
356829.31   4122224.19   0.00
349770.99   4121617.48   0.00
351561.82   4132448.50   0.00
342122.44   4136628.32   0.00
346940.09   4135278.79   0.00
356147.53   4138764.00   0.00
352628.13   4127750.48   0.00
352663.53   4139801.02   0.00
340612.38   4121959.90   0.00
341214.82   4123616.44   0.00
351729.67   4127983.64   0.00
343805.23   4137493.21   0.00
354262.70   4120593.89   0.00
347261.76   4137518.23   0.00
340230.29   4132881.86   0.00
354862.09   4136214.48   0.00
355003.69   4129920.96   0.00
357836.42   4130522.78   0.00
345856.07   4125598.32   0.00
357386.58   4138258.00   0.00
345097.38   4135731.07   0.00
357829.10   4121165.81   0.00
353394.15   4130598.47   0.00
341499.86   4122714.93   0.00
338908.84   4120010.99   0.00
346046.51   4138726.77   0.00
357897.46   4134048.89   0.00
354718.04   4128993.80   0.00
352357.74   4132581.56   0.00
340294.99   4127993.41   0.00
350389.90   4126709.19   0.00
353278.18   4122830.90   0.00
344869.11   4125237.59   0.00
354953.03   4136531.88   0.00
356066.35   4129320.96   0.00
345970.21   4124810.94   0.00
353834.83   4128390.76   0.00
351052.77   4124447.77   0.00
344997.89   4120499.28   0.00
350464.37   4121379.44   0.00
341556.02   4130207.83   0.00
338857.57   4136655.78   0.00
355335.12   4127125.46   0.00
342135.87   4138360.55   0.00
354706.44   4138253.73   0.00
352940.03   4137642.14   0.00
349006.81   4137231.97   0.00
355398.60   4136968.29   0.00
356275.70   4123629.87   0.00
339758.48   4128730.74   0.00
339931.21   4135399.64   0.00
357527.57   4132328.87   0.00
350031.01   4127617.42   0.00
357739.37   4127851.80   0.00
354711.94   4120643.33   0.00
354990.26   4134491.41   0.00
357465.32   4130815.15   0.00
349849.12   4131803.34   0.00
345843.26   4126807.46   0.00
352275.95   4131944.94   0.00
347250.77   4124781.64   0.00
348678.43   4121018.10   0.00
357416.49   4125450.00   0.00
343219.89   4137634.82   0.00
357195.53   4126175.73   0.00
354016.72   4126832.48   0.00
343315.71   4131240.58   0.00
354835.23   4137476.12   0.00
348691.24   4133397.02   0.00
342930.57   4121246.38   0.00
357931.03   4129843.44   0.00
343637.99   4121370.89   0.00
353670.64   4125725.88   0.00
352344.92   4129193.40   0.00
339350.14   4128315.07   0.00
344477.86   4136726.58   0.00
354059.45   4124965.36   0.00
354116.21   4123303.93   0.00
345074.19   4127990.97   0.00
351865.17   4124463.64   0.00
353727.41   4139580.68   0.00
342613.18   4121173.13   0.00
340208.32   4139876.09   0.00
353797.60   4137542.04   0.00
342945.22   4131340.07   0.00
354797.39   4125124.67   0.00
338173.96   4122537.31   0.00
338091.56   4121964.78   0.00
355335.12   4124456.31   0.00
342795.68   4124475.84   0.00
353908.08   4122492.75   0.00
351207.80   4120305.19   0.00
357323.71   4137226.48   0.00
338984.53   4120304.57   0.00
349565.29   4137104.40   0.00
349579.94   4137715.38   0.00
350095.71   4136172.37   0.00
353562.61   4132715.84   0.00
352724.57   4139963.99   0.00
343442.67   4130441.60   0.00
344048.77   4132681.05   0.00
344632.28   4130605.18   0.00
347089.02   4128789.33   0.00
353161.60   4136845.00   0.00
345743.77   4122147.28   0.00
340777.18   4123924.68   0.00
355692.19   4135811.64   0.00
338056.76   4130911.59   0.00
357360.94   4125612.96   0.00
356140.81   4138450.88   0.00
356596.76   4120665.91   0.00
357737.54   4138272.65   0.00
348648.52   4133905.45   0.00
338001.22   4133046.66   0.00
351102.21   4125785.70   0.00
345924.44   4134716.03   0.00
341380.84   4134281.44   0.00
346855.25   4139430.52   0.00
344444.90   4134286.94   0.00
356781.09   4127206.03   0.00
346308.97   4139567.25   0.00
348989.72   4124439.83   0.00
339004.06   4130364.09   0.00
343740.53   4137396.16   0.00
352614.09   4139797.97   0.00
341565.78   4134797.81   0.00
340000.79   4122178.41   0.00
350834.86   4127643.67   0.00
349859.49   4136359.14   0.00
350193.37   4124376.96   0.00
353706.05   4127249.37   0.00
356521.07   4129529.71   0.00
342446.55   4138626.06   0.00
339008.94   4123968.63   0.00
338137.94   4120344.25   0.00
350010.86   4134871.06   0.00
356566.24   4123105.56   0.00
353258.03   4133545.34   0.00
346271.74   4123871.58   0.00
340099.67   4129236.12   0.00
339649.83   4135079.20   0.00
354366.47   4137026.28   0.00
341737.30   4120766.01   0.00
356493.00   4127963.50   0.00
352327.22   4132737.21   0.00
347525.44   4139545.27   0.00
347024.93   4129886.78   0.00
343634.33   4134672.69   0.00
352875.94   4133824.27   0.00
341764.15   4127213.97   0.00
344187.93   4123900.27   0.00
347034.70   4122285.23   0.00
354176.03   4124780.42   0.00
342532.00   4129390.55   0.00
348046.69   4129678.03   0.00
352100.77   4136535.54   0.00
353161.60   4132379.53   0.00
356774.38   4123441.88   0.00
351888.36   4131181.37   0.00
355460.25   4121989.81   0.00
352775.84   4137869.20   0.00
350510.15   4122011.17   0.00
345674.18   4134855.19   0.00
348794.40   4130560.01   0.00
356424.02   4133613.09   0.00
338913.11   4122783.29   0.00
346741.72   4137518.85   0.00
355163.00   4132520.52   0.00
354924.95   4122232.73   0.00
348887.17   4120750.14   0.00
343005.04   4136754.05   0.00
357833.37   4130021.06   0.00
345965.33   4138247.02   0.00
354144.90   4122975.55   0.00
348661.34   4123798.94   0.00
341607.90   4133107.70   0.00
346053.22   4132208.62   0.00
342785.30   4125863.83   0.00
352392.53   4138936.74   0.00
346653.83   4138232.37   0.00
354970.73   4137352.21   0.00
357376.20   4134921.11   0.00
338067.75   4129386.27   0.00
354829.74   4129272.13   0.00
352724.57   4138729.82   0.00
347523.61   4127023.53   0.00
357949.34   4129693.29   0.00
348514.24   4121044.95   0.00
349004.97   4124853.66   0.00
354960.36   4135183.57   0.00
338390.03   4124619.89   0.00
341933.23   4125324.26   0.00
345134.01   4121834.77   0.00
351114.41   4135814.08   0.00
338043.95   4134539.02   0.00
344991.18   4139353.62   0.00
348519.73   4130026.55   0.00
347195.23   4138494.22   0.00
338563.37   4123317.36   0.00
339594.29   4136862.70   0.00
339610.16   4123162.33   0.00
356767.05   4138234.81   0.00
347804.99   4128715.48   0.00
348483.72   4121585.74   0.00
351346.96   4129997.86   0.00
350826.32   4130245.67   0.00
355532.88   4135271.46   0.00
356558.92   4123274.64   0.00
341115.94   4138452.71   0.00
345384.26   4127198.71   0.00
341617.66   4129693.29   0.00
344709.80   4136213.87   0.00
355202.67   4122246.77   0.00
341541.37   4138996.55   0.00
356748.74   4138751.18   0.00
356142.64   4120237.43   0.00
345744.38   4130047.30   0.00
338066.53   4135033.42   0.00
355625.66   4129666.43   0.00
355208.17   4124245.12   0.00
340183.90   4137103.18   0.00
356475.91   4128967.56   0.00
342671.16   4133003.33   0.00
338730.61   4132217.17   0.00
343222.94   4139390.24   0.00
338607.93   4125980.41   0.00
350228.77   4128057.50   0.00
339837.21   4131728.87   0.00
351273.11   4130248.73   0.00
356707.85   4132545.55   0.00
349268.04   4130750.45   0.00
344281.93   4124968.41   0.00
339411.18   4139526.35   0.00
355998.60   4128694.11   0.00
352587.24   4124015.02   0.00
339277.50   4122251.05   0.00
340833.34   4135217.14   0.00
349763.66   4122780.24   0.00
350514.42   4130691.85   0.00
354822.41   4138035.83   0.00
338803.25   4127602.16   0.00
346923.00   4128745.38   0.00
339115.76   4128914.46   0.00
357528.18   4129438.76   0.00
351111.97   4135892.21   0.00
352113.59   4125885.19   0.00
340893.15   4130003.36   0.00
356948.94   4137252.11   0.00
347023.71   4137366.25   0.00
338262.46   4121116.37   0.00
357990.84   4138856.78   0.00
344408.89   4129456.47   0.00
356737.75   4139011.81   0.00
351672.29   4133739.43   0.00
357895.63   4136838.28   0.00
344329.54   4127238.99   0.00
353331.89   4131667.23   0.00
349592.76   4122705.16   0.00
351642.99   4127170.02   0.00
338059.21   4133508.10   0.00
347222.69   4126662.19   0.00
350302.01   4136384.17   0.00
344519.36   4122824.18   0.00
340201.61   4123908.20   0.00
353117.65   4134957.73   0.00
355684.26   4124823.76   0.00
339263.47   4136910.31   0.00
347441.82   4120337.53   0.00
349463.36   4128785.06   0.00
346307.75   4134525.59   0.00
351771.78   4135568.10   0.00
339874.45   4126960.66   0.00
350405.77   4125789.36   0.00
349003.75   4125697.81   0.00
339299.48   4133357.95   0.00
354835.84   4128727.07   0.00
350236.70   4135670.03   0.00
356942.23   4132034.06   0.00
341166.60   4131150.85   0.00
353226.29   4132385.02   0.00
340352.37   4129318.52   0.00
342212.78   4122967.01   0.00
351957.95   4136520.89   0.00
338342.42   4129997.86   0.00
338703.76   4130460.52   0.00
340901.70   4128443.86   0.00
347226.97   4126632.28   0.00
347205.60   4124959.87   0.00
351749.20   4129798.88   0.00
350669.45   4126184.88   0.00
341700.67   4133633.84   0.00
354384.78   4120510.27   0.00
348908.54   4121650.44   0.00
340828.46   4131453.60   0.00
339981.26   4132547.38   0.00
348331.13   4130752.89   0.00
349516.46   4123089.08   0.00
354924.95   4129319.74   0.00
339749.32   4131658.07   0.00
340202.22   4134165.47   0.00
342276.25   4135585.80   0.00
345810.30   4129425.95   0.00
347468.67   4125407.27   0.00
345193.21   4129620.04   0.00
357211.40   4129148.84   0.00
343226.60   4123252.66   0.00
346584.25   4129781.18   0.00
356359.94   4134899.14   0.00
350117.68   4128963.90   0.00
353880.00   4123886.23   0.00
338233.16   4120200.81   0.00
350950.83   4127707.75   0.00
339519.82   4124537.49   0.00
354019.17   4128281.50   0.00
354441.54   4131916.87   0.00
349236.92   4129190.95   0.00
356123.11   4121333.66   0.00
354516.01   4122026.43   0.00
343829.65   4122893.77   0.00
345835.32   4129950.25   0.00
344764.73   4134918.06   0.00
338439.47   4126613.97   0.00
349815.55   4139207.13   0.00
353538.80   4138557.70   0.00
338868.56   4127596.06   0.00
351140.66   4129200.72   0.00
341317.97   4122926.73   0.00
339645.56   4132571.79   0.00
347398.48   4127553.94   0.00
342821.92   4134876.55   0.00
355959.53   4122517.17   0.00
354787.01   4132053.59   0.00
354311.53   4130502.03   0.00
343623.34   4121427.05   0.00
355768.49   4125717.95   0.00
354253.55   4135583.97   0.00
350508.93   4123811.15   0.00
351194.98   4136605.73   0.00
355383.34   4134942.47   0.00
351825.50   4138775.60   0.00
338291.76   4133156.53   0.00
350778.71   4137889.34   0.00
342756.61   4125162.51   0.00
346099.61   4135290.38   0.00
348314.04   4131656.24   0.00
347783.01   4134753.87   0.00
352355.91   4124303.11   0.00
339317.79   4120355.24   0.00
349033.66   4131514.02   0.00
352865.57   4133433.64   0.00
350867.82   4136131.47   0.00
348695.52   4136780.30   0.00
348666.83   4138157.90   0.00
339505.17   4124188.36   0.00
355402.26   4125645.92   0.00
350248.30   4123468.12   0.00
349642.81   4126881.31   0.00
354088.75   4131070.28   0.00
344194.04   4126971.65   0.00
355122.71   4126434.52   0.00
355553.03   4121984.92   0.00
338477.31   4124188.97   0.00
339806.09   4133744.93   0.00
338420.55   4132324.59   0.00
350607.20   4138416.70   0.00
345097.38   4134475.54   0.00
344835.54   4132008.42   0.00
340532.43   4124422.74   0.00
351588.06   4125910.82   0.00
344508.99   4130950.04   0.00
350110.97   4135599.84   0.00
340960.30   4121175.57   0.00
352300.36   4135630.36   0.00
345488.63   4120487.08   0.00
355401.04   4124042.48   0.00
344648.15   4137202.67   0.00
340524.49   4129307.54   0.00
347606.01   4130080.26   0.00
342613.79   4122937.10   0.00
340811.37   4126812.34   0.00
347474.78   4130883.51   0.00
346302.26   4131609.24   0.00
341504.75   4126851.41   0.00
354262.70   4130020.45   0.00
349745.96   4120649.43   0.00
350468.64   4129102.45   0.00
347873.96   4124710.23   0.00
349239.97   4121063.26   0.00
343769.22   4131889.40   0.00
352524.37   4128507.95   0.00
354272.47   4127688.83   0.00
345737.66   4139414.04   0.00
352767.30   4130014.95   0.00
350993.56   4129953.31   0.00
353205.54   4139599.60   0.00
348331.13   4123296.61   0.00
346203.38   4134212.47   0.00
345585.07   4122514.73   0.00
352834.44   4129785.45   0.00
347507.13   4125706.96   0.00
351738.21   4121579.03   0.00
344771.45   4121482.59   0.00
345181.01   4128510.39   0.00
353491.20   4132920.93   0.00
339679.74   4133768.73   0.00
345862.79   4128125.25   0.00
346829.62   4124848.78   0.00
342574.11   4125514.69   0.00
339940.37   4126123.84   0.00
347589.53   4131956.54   0.00
352131.29   4127076.63   0.00
355945.49   4121880.55   0.00
351485.52   4139325.54   0.00
355178.87   4135499.13   0.00
338905.79   4125562.30   0.00
351013.70   4124240.85   0.00
344289.25   4133528.24   0.00
357930.42   4121552.17   0.00
346645.28   4138157.29   0.00
345240.82   4127163.30   0.00
353787.84   4125002.59   0.00
339298.87   4122957.85   0.00
347217.81   4138086.49   0.00
352468.83   4128577.53   0.00
347831.84   4125276.04   0.00
339470.38   4134864.35   0.00
348069.28   4124337.90   0.00
351744.93   4123291.73   0.00
346138.68   4122771.08   0.00
350438.12   4129491.26   0.00
347928.28   4134557.33   0.00
348653.40   4139006.93   0.00
352247.87   4126950.90   0.00
343583.06   4133398.85   0.00
345007.05   4120432.14   0.00
349143.53   4134830.77   0.00
357972.53   4134953.46   0.00
349752.07   4127249.37   0.00
357708.24   4125589.16   0.00
345854.24   4122298.04   0.00
340350.54   4120737.94   0.00
351835.87   4128076.42   0.00
357821.77   4125979.19   0.00
356945.28   4128882.11   0.00
351105.26   4126722.62   0.00
349845.45   4134048.28   0.00
356234.81   4132772.00   0.00
357425.03   4124011.96   0.00
338586.57   4137925.96   0.00
338491.96   4131733.15   0.00
341130.59   4137744.68   0.00
342976.96   4127588.12   0.00
342237.19   4138605.30   0.00
357265.72   4125866.88   0.00
348694.30   4121171.30   0.00
346290.66   4120997.34   0.00
339534.47   4131401.72   0.00
353010.83   4131617.79   0.00
346313.24   4122219.31   0.00
345887.20   4120629.29   0.00
345452.01   4138977.63   0.00
355006.74   4129350.26   0.00
348282.30   4131832.03   0.00
347448.53   4133892.03   0.00
344405.84   4128156.99   0.00
342544.82   4121892.76   0.00
344004.82   4128124.03   0.00
357645.37   4137726.37   0.00
354714.38   4136568.50   0.00
345007.66   4134304.64   0.00
338698.26   4134272.29   0.00
350463.76   4139622.79   0.00
345544.79   4121782.89   0.00
354445.81   4136136.97   0.00
346597.67   4138903.78   0.00
346037.35   4121135.90   0.00
346371.84   4132958.16   0.00
350654.19   4126202.58   0.00
356654.74   4138988.62   0.00
341972.29   4123903.93   0.00
348928.07   4124973.91   0.00
338755.03   4139840.69   0.00
350743.92   4125229.04   0.00
357175.39   4138159.12   0.00
341656.73   4135078.59   0.00
339273.84   4138680.38   0.00
354366.47   4129953.31   0.00
348181.59   4133743.71   0.00
356666.95   4122024.60   0.00
350715.23   4122908.41   0.00
339850.64   4137501.14   0.00
357986.57   4133630.18   0.00
349182.59   4127712.64   0.00
344643.27   4126036.56   0.00
342058.96   4137117.22   0.00
357368.88   4129933.16   0.00
349502.43   4121331.22   0.00
353260.48   4132161.63   0.00
346586.69   4138342.84   0.00
338720.85   4122426.22   0.00
347446.09   4125995.67   0.00
349482.28   4135736.56   0.00
350467.42   4128904.08   0.00
342380.02   4139558.09   0.00
349311.38   4127892.09   0.00
339520.43   4123831.90   0.00
355375.41   4135106.05   0.00
355449.87   4121963.56   0.00
347325.85   4127914.06   0.00
347956.36   4120907.01   0.00
353330.06   4124718.16   0.00
343133.21   4128487.81   0.00
341601.18   4135807.37   0.00
355322.31   4136068.61   0.00
344898.40   4132370.37   0.00
352561.60   4124694.97   0.00
354585.59   4126805.63   0.00
348176.70   4132841.58   0.00
349897.34   4127438.58   0.00
349117.89   4133885.92   0.00
338014.65   4120777.00   0.00
341686.03   4121431.93   0.00
350596.82   4124439.22   0.00
345267.68   4130614.34   0.00
352369.95   4123860.59   0.00
354699.73   4133495.90   0.00
347424.12   4135919.68   0.00
341889.89   4136701.56   0.00
338824.61   4132605.98   0.00
357329.20   4139399.40   0.00
347167.76   4127845.70   0.00
342099.25   4139753.41   0.00
343705.74   4120618.92   0.00
351026.52   4127989.14   0.00
343676.44   4137494.43   0.00
357579.45   4134174.63   0.00
355439.50   4127697.38   0.00
341162.33   4128858.30   0.00
351067.42   4133846.25   0.00
347407.64   4124683.98   0.00
354005.74   4131474.35   0.00
342104.13   4137107.46   0.00
349425.52   4120471.21   0.00
349384.62   4132333.14   0.00
352896.69   4121557.05   0.00
354793.73   4120613.42   0.00
343008.70   4120924.71   0.00
343863.22   4123017.06   0.00
353562.61   4136170.54   0.00
356825.04   4129797.66   0.00
350950.83   4126635.33   0.00
350074.95   4138494.83   0.00
352369.95   4121292.76   0.00
345024.75   4129884.33   0.00
350463.76   4127294.53   0.00
354959.14   4129901.43   0.00
340051.45   4132303.23   0.00
350526.63   4135673.09   0.00
352541.46   4123748.89   0.00
354489.76   4133766.29   0.00
353663.93   4138115.18   0.00
346353.53   4128800.93   0.00
350161.63   4123391.22   0.00
347505.91   4130526.44   0.00
341034.15   4127820.06   0.00
347491.87   4137509.69   0.00
338990.63   4138050.48   0.00
342038.82   4125543.38   0.00
357718.01   4139832.15   0.00
343472.58   4138909.88   0.00
350588.27   4124380.02   0.00
354138.19   4132618.79   0.00
356450.88   4133520.92   0.00
343448.77   4123747.67   0.00
338104.37   4126753.75   0.00
339201.82   4120009.77   0.00
349101.41   4123357.04   0.00
353771.36   4123670.77   0.00
354489.76   4122651.45   0.00
355806.94   4138945.89   0.00
341126.32   4135554.67   0.00
348070.50   4120993.07   0.00
343192.42   4130551.47   0.00
342030.27   4134640.95   0.00
338519.43   4127204.81   0.00
349832.64   4120958.89   0.00
341366.80   4120322.28   0.00
344285.59   4139813.23   0.00
347269.08   4127923.83   0.00
347476.61   4126513.26   0.00
355573.78   4126111.64   0.00
338643.94   4130698.57   0.00
345307.96   4123989.38   0.00
341935.06   4135562.61   0.00
349982.18   4121737.11   0.00
344667.68   4125565.36   0.00
346968.78   4124982.45   0.00
346730.12   4120741.60   0.00
347074.98   4138579.06   0.00
351734.55   4125733.82   0.00
339935.48   4132928.86   0.00
340553.18   4131682.49   0.00
340852.26   4125966.37   0.00
357867.55   4139087.50   0.00
354699.73   4133935.97   0.00
352341.87   4139775.38   0.00
342531.39   4134074.53   0.00
341062.23   4126089.66   0.00
346506.12   4132340.46   0.00
338856.96   4125435.96   0.00
338753.20   4139307.23   0.00
343117.95   4128301.03   0.00
349816.77   4127340.92   0.00
354765.04   4127873.78   0.00
342284.80   4132195.20   0.00
345960.45   4139394.51   0.00
345253.64   4132144.54   0.00
355211.22   4137353.43   0.00
355220.37   4127782.22   0.00
340473.83   4138669.39   0.00
339058.99   4135605.33   0.00
350900.17   4129963.07   0.00
344686.00   4138516.80   0.00
347830.01   4127067.48   0.00
355045.81   4126363.72   0.00
355675.71   4124878.69   0.00
351043.61   4129642.02   0.00
353311.14   4125691.70   0.00
339048.62   4139489.12   0.00
346593.40   4124131.60   0.00
348592.36   4137089.14   0.00
352643.39   4136817.53   0.00
355883.24   4125619.68   0.00
356505.81   4134871.67   0.00
338772.73   4127863.40   0.00
350822.66   4127410.50   0.00
338790.43   4122603.84   0.00
339134.07   4134133.73   0.00
355870.42   4122939.54   0.00
353442.98   4135141.45   0.00
351399.46   4129638.36   0.00
346652.61   4136104.01   0.00
345215.80   4122649.62   0.00
350524.19   4136903.59   0.00
342171.88   4123912.47   0.00
339759.09   4121884.21   0.00
353893.43   4134573.81   0.00
352841.76   4139825.43   0.00
351361.00   4139746.09   0.00
350262.34   4131761.83   0.00
353937.99   4123930.78   0.00
340752.16   4134789.27   0.00
350461.93   4130229.80   0.00
356149.97   4139967.04   0.00
338042.12   4126470.53   0.00
345523.42   4132444.84   0.00
354166.88   4131369.37   0.00
349175.88   4131946.17   0.00
347760.43   4123862.42   0.00
343161.90   4121724.91   0.00
344814.17   4128722.19   0.00
354932.89   4124124.88   0.00
354207.77   4121587.57   0.00
340741.17   4130863.98   0.00
349348.00   4126538.90   0.00
345430.65   4126172.67   0.00
351265.18   4129328.29   0.00
355229.53   4130907.93   0.00
348765.10   4139406.72   0.00
344178.78   4125768.61   0.00
341285.01   4123858.76   0.00
344818.45   4121735.89   0.00
340070.38   4126385.08   0.00
343758.84   4135869.01   0.00
353290.99   4134437.70   0.00
352752.04   4120572.53   0.00
350731.71   4127652.82   0.00
355906.43   4124470.96   0.00
353681.02   4130694.91   0.00
343650.81   4133004.55   0.00
345630.85   4123640.86   0.00
354086.92   4126878.87   0.00
349432.84   4133026.52   0.00
352345.53   4126494.34   0.00
346516.50   4136681.42   0.00
348577.11   4120469.37   0.00
343806.45   4125481.73   0.00
345201.15   4126399.73   0.00
343959.65   4135140.23   0.00
354038.70   4121958.68   0.00
344546.22   4131156.96   0.00
353947.75   4134485.92   0.00
341803.22   4120064.09   0.00
349599.48   4127166.36   0.00
344583.45   4130083.32   0.00
342005.25   4129942.93   0.00
354120.49   4134318.67   0.00
351431.20   4133280.43   0.00
355242.35   4139619.74   0.00
343315.10   4132900.78   0.00
354660.05   4134227.12   0.00
357826.65   4123625.60   0.00
351940.24   4137340.01   0.00
353667.59   4130444.04   0.00
338807.52   4123713.49   0.00
346777.73   4134928.43   0.00
352391.31   4126428.42   0.00
354527.60   4125129.55   0.00
338034.79   4130943.33   0.00
346055.67   4127078.46   0.00
347311.81   4123567.00   0.00
349363.87   4126001.16   0.00
346852.20   4127463.00   0.00
355788.02   4135401.47   0.00
343620.29   4129326.46   0.00
352481.03   4122104.56   0.00
342261.60   4129841.61   0.00
343532.40   4125417.65   0.00
340143.01   4121058.38   0.00
350340.46   4138503.37   0.00
355714.16   4123808.71   0.00
351864.56   4130113.22   0.00
355815.49   4128283.33   0.00
355394.33   4134794.76   0.00
357556.26   4130899.38   0.00
338444.96   4129701.22   0.00
350385.63   4130583.82   0.00
352412.06   4126125.68   0.00
353988.04   4137592.09   0.00
348607.01   4133890.80   0.00
357619.13   4137993.71   0.00
357307.23   4126708.58   0.00
356515.58   4126947.84   0.00
340428.05   4126650.59   0.00
350999.05   4133888.97   0.00
348466.02   4135836.05   0.00
343901.06   4132755.52   0.00
342310.43   4133475.75   0.00
341932.00   4120379.04   0.00
350577.29   4126394.85   0.00
356621.17   4136168.10   0.00
343060.58   4131152.07   0.00
350450.33   4126197.09   0.00
350958.16   4135887.33   0.00
343813.78   4124845.12   0.00
354465.35   4120023.19   0.00
348414.14   4137089.75   0.00
348384.84   4139940.79   0.00
342737.08   4134593.95   0.00
346368.79   4138755.46   0.00
355215.49   4128707.54   0.00
354416.52   4128325.45   0.00
350718.28   4133507.49   0.00
354255.38   4121602.83   0.00
345981.20   4121998.96   0.00
347228.80   4123471.18   0.00
349609.85   4128609.27   0.00
339322.06   4138174.99   0.00
352277.17   4121096.22   0.00
357938.35   4121481.98   0.00
342740.75   4134990.69   0.00
341061.01   4135698.72   0.00
355308.88   4133709.52   0.00
349429.79   4135652.33   0.00
344369.82   4127452.01   0.00
342336.07   4123787.96   0.00
351625.90   4134015.32   0.00
347689.63   4122480.54   0.00
341639.03   4134644.61   0.00
346959.62   4121707.21   0.00
351327.43   4128048.95   0.00
345627.80   4130188.30   0.00
349028.17   4135709.71   0.00
349772.82   4128137.46   0.00
348760.83   4121593.68   0.00
339409.96   4129732.35   0.00
355305.22   4139420.15   0.00
339220.74   4133440.96   0.00
345727.90   4130572.83   0.00
357284.04   4128321.79   0.00
342980.62   4125820.49   0.00
352437.09   4134428.54   0.00
347187.90   4133937.80   0.00
340907.19   4125435.96   0.00
340262.03   4130369.58   0.00
342812.16   4131625.11   0.00
349459.09   4129062.17   0.00
339177.40   4131336.41   0.00
345505.11   4130577.72   0.00
340080.75   4129032.87   0.00
340921.84   4129629.20   0.00
354559.95   4128083.13   0.00
344167.79   4135148.78   0.00
342894.56   4136399.43   0.00
355225.87   4126024.35   0.00
341911.25   4133052.16   0.00
338262.46   4135622.43   0.00
343902.28   4133983.58   0.00
356985.56   4128225.96   0.00
339815.85   4124950.10   0.00
348310.98   4120512.71   0.00
347325.85   4139818.72   0.00
339990.42   4131194.80   0.00
354406.75   4132330.09   0.00
347796.44   4131949.83   0.00
339041.90   4139479.35   0.00
357907.22   4122764.37   0.00
355695.85   4124605.85   0.00
350115.24   4124819.48   0.00
349157.57   4138348.95   0.00
347476.61   4134034.24   0.00
346404.19   4125569.63   0.00
348032.65   4128405.41   0.00
347088.41   4136382.95   0.00
344225.17   4132256.84   0.00
343288.25   4129406.41   0.00
345634.51   4130527.67   0.00
349138.04   4125373.70   0.00
350662.13   4136230.35   0.00
350967.31   4139210.18   0.00
342780.42   4124185.92   0.00
338573.75   4128719.75   0.00
356985.56   4134189.89   0.00
348253.61   4127997.68   0.00
352058.05   4136699.12   0.00
338209.36   4123688.47   0.00
354284.07   4124196.30   0.00
346977.94   4122227.85   0.00
348232.86   4121341.59   0.00
355477.95   4126181.83   0.00
340240.67   4137029.94   0.00
343321.21   4127813.96   0.00
350206.18   4131493.88   0.00
340010.56   4138004.09   0.00
357337.14   4121574.76   0.00
341639.03   4138641.32   0.00
355463.91   4137272.87   0.00
353721.92   4136623.43   0.00
343552.54   4132717.67   0.00
350792.14   4127579.58   0.00
347032.87   4124677.27   0.00
353375.84   4127442.85   0.00
355573.78   4121731.62   0.00
352973.60   4120003.66   0.00
352931.49   4137230.75   0.00
345675.41   4138562.58   0.00
344490.07   4129171.42   0.00
345036.35   4129806.82   0.00
338123.91   4120114.75   0.00
354833.40   4138044.98   0.00
344004.21   4120260.63   0.00
352324.78   4137913.14   0.00
348975.68   4126818.45   0.00
342652.85   4133682.06   0.00
351130.28   4122786.34   0.00
354996.37   4133297.52   0.00
350200.69   4128272.96   0.00
341106.78   4135261.70   0.00
339397.14   4127483.75   0.00
346855.86   4136500.75   0.00
354320.08   4124492.93   0.00
357414.04   4139329.81   0.00
344556.60   4130932.95   0.00
346681.91   4125642.87   0.00
343612.96   4138720.66   0.00
351616.75   4136459.24   0.00
342779.20   4120946.07   0.00
342052.25   4124940.34   0.00
344570.02   4134060.49   0.00
346662.37   4121014.44   0.00
341362.53   4124459.36   0.00
345675.41   4135723.14   0.00
354847.44   4132626.73   0.00
350977.69   4123418.07   0.00
341932.62   4137922.91   0.00
344217.23   4129944.76   0.00
342715.72   4137178.87   0.00
353548.57   4124913.48   0.00
356148.14   4120190.44   0.00
339628.47   4126206.24   0.00
339020.54   4135263.53   0.00
351499.56   4134833.83   0.00
353900.75   4127912.84   0.00
342975.74   4128264.41   0.00
341628.04   4125857.72   0.00
350168.34   4130364.70   0.00
344020.69   4133426.31   0.00
340764.37   4126051.82   0.00
352383.98   4128504.90   0.00
355688.53   4138813.44   0.00
347480.88   4125143.59   0.00
353772.58   4139190.04   0.00
346562.27   4134958.95   0.00
340061.83   4122370.68   0.00
343096.59   4130444.65   0.00
348374.46   4123006.07   0.00
354821.19   4123324.08   0.00
338744.04   4125379.80   0.00
345732.17   4121067.54   0.00
340372.51   4137050.08   0.00
357655.14   4134695.88   0.00
340715.54   4124099.25   0.00
357000.21   4120999.18   0.00
351322.55   4136106.45   0.00
352347.36   4132299.57   0.00
351063.75   4138970.31   0.00
348468.46   4136865.75   0.00
357362.77   4123712.88   0.00
352426.10   4123132.42   0.00
346059.94   4129381.39   0.00
357362.16   4130821.86   0.00
350541.28   4128176.52   0.00
339611.99   4122106.39   0.00
340738.12   4130934.78   0.00
354763.82   4135943.48   0.00
352647.66   4121086.46   0.00
348278.63   4138685.87   0.00
348972.62   4135212.26   0.00
346321.18   4134117.86   0.00
341534.65   4138331.86   0.00
342397.72   4126026.80   0.00
356055.36   4132038.94   0.00
345447.74   4136434.22   0.00
349953.49   4123616.44   0.00
344999.11   4132622.46   0.00
343774.71   4134251.53   0.00
339025.42   4126071.96   0.00
356876.31   4134475.54   0.00
340118.59   4136439.71   0.00
347995.42   4124961.09   0.00
345609.49   4123696.40   0.00
351327.43   4130788.90   0.00
347255.65   4121561.94   0.00
348733.36   4127321.39   0.00
346129.52   4135344.71   0.00
348710.17   4125799.74   0.00
348322.58   4137329.02   0.00
352736.78   4136794.34   0.00
347095.13   4122817.47   0.00
339635.18   4139628.89   0.00
347100.01   4139976.20   0.00
348561.85   4135911.13   0.00
356296.46   4136572.77   0.00
351251.14   4135287.33   0.00
341188.57   4136777.25   0.00
354152.23   4131544.54   0.00
351008.82   4131109.96   0.00
341065.89   4137198.40   0.00
346465.22   4132685.93   0.00
356917.20   4134670.86   0.00
338695.82   4122868.74   0.00
343283.36   4132207.40   0.00
354031.98   4139472.03   0.00
346308.97   4122634.36   0.00
350212.29   4130612.51   0.00
347625.54   4133100.99   0.00
339669.97   4127365.95   0.00
338902.74   4123916.14   0.00
345506.94   4138323.92   0.00
350662.74   4124619.89   0.00
345796.26   4139199.19   0.00
355971.74   4125398.11   0.00
351826.11   4120590.84   0.00
339641.90   4131978.51   0.00
355913.14   4127041.23   0.00
353567.49   4122127.14   0.00
354415.91   4130503.25   0.00
348814.54   4131874.75   0.00
341561.51   4131347.39   0.00
345097.38   4129584.64   0.00
339726.13   4130037.54   0.00
348263.37   4126011.54   0.00
341776.97   4122589.80   0.00
356404.49   4138448.44   0.00
351115.63   4122950.53   0.00
345233.50   4137108.68   0.00
355039.70   4125407.88   0.00
353341.65   4131858.27   0.00
357049.65   4130171.21   0.00
357958.49   4127419.66   0.00
343727.71   4125240.03   0.00
341853.27   4125185.09   0.00
351809.02   4127686.39   0.00
341986.94   4139749.14   0.00
351073.52   4137472.46   0.00
340551.96   4128294.93   0.00
348688.80   4126937.47   0.00
349015.35   4120962.55   0.00
350613.30   4139072.24   0.00
345798.09   4130311.59   0.00
345704.70   4137706.23   0.00
338210.58   4128011.11   0.00
348141.91   4122733.85   0.00
349274.76   4126886.20   0.00
343794.24   4133508.10   0.00
340043.52   4136437.88   0.00
356165.23   4133517.26   0.00
348068.67   4129962.46   0.00
357521.47   4139483.02   0.00
352612.26   4131400.49   0.00
340853.48   4127987.91   0.00
347248.33   4120037.84   0.00
338275.89   4122782.07   0.00
350472.30   4121182.29   0.00
341496.20   4135859.86   0.00
354940.21   4120936.92   0.00
349983.40   4125464.64   0.00
345966.55   4133211.46   0.00
342452.04   4124130.99   0.00
349908.32   4137070.22   0.00
357300.52   4139884.64   0.00
343050.81   4132572.41   0.00
357604.48   4123733.02   0.00
341632.31   4133201.09   0.00
346323.62   4126579.18   0.00
343622.73   4123026.22   0.00
347313.03   4138662.07   0.00
342885.40   4136715.60   0.00
357790.64   4134666.59   0.00
346349.86   4130522.78   0.00
347868.47   4137625.05   0.00
354812.04   4122381.66   0.00
352783.17   4124727.93   0.00
357998.17   4129217.81   0.00
353444.81   4128178.96   0.00
344505.33   4139621.57   0.00
350930.08   4134206.37   0.00
357259.01   4129988.10   0.00
350551.04   4133372.60   0.00
355089.14   4122270.58   0.00
341111.06   4125290.08   0.00
351079.62   4131447.49   0.00
344987.52   4130884.12   0.00
348289.62   4120849.64   0.00
344658.53   4135309.92   0.00
343488.45   4133461.71   0.00
341297.22   4134665.97   0.00
339519.82   4137324.75   0.00
351063.75   4129621.88   0.00
356926.36   4133165.07   0.00
354717.43   4139080.78   0.00
345454.45   4122376.17   0.00
346174.08   4137007.35   0.00
346070.31   4123475.45   0.00
355634.82   4125545.82   0.00
344106.75   4135164.04   0.00
352904.63   4127554.55   0.00
344166.57   4134110.54   0.00
346539.08   4131672.72   0.00
347410.69   4125590.99   0.00
344432.08   4133057.04   0.00
341854.49   4135101.78   0.00
351474.53   4122905.36   0.00
346296.15   4139072.85   0.00
349906.49   4129897.15   0.00
338498.67   4122811.37   0.00
357993.90   4126665.85   0.00
348266.43   4123797.72   0.00
352647.05   4124442.88   0.00
346014.16   4128449.96   0.00
351610.64   4128988.92   0.00
347480.27   4120498.67   0.00
340849.21   4120935.09   0.00
345193.21   4129086.58   0.00
342752.95   4133668.02   0.00
347324.02   4134714.19   0.00
350788.48   4131877.80   0.00
354539.81   4121169.47   0.00
346218.02   4123891.72   0.00
355496.26   4131555.53   0.00
342520.40   4130929.90   0.00
351589.28   4136541.03   0.00
353123.14   4126388.13   0.00
351580.74   4132972.20   0.00
348086.37   4128297.37   0.00
346742.94   4120949.74   0.00
355357.71   4138062.69   0.00
347127.48   4137518.85   0.00
352216.13   4128620.26   0.00
349595.20   4135071.87   0.00
342540.54   4135137.79   0.00
338229.50   4122617.88   0.00
345528.31   4131366.92   0.00
347757.99   4138019.35   0.00
351470.87   4124798.12   0.00
350602.31   4129328.90   0.00
350238.53   4133721.73   0.00
338191.66   4133362.22   0.00
348078.43   4139327.98   0.00
357159.52   4129611.50   0.00
338357.68   4135977.05   0.00
351036.29   4137642.75   0.00
341881.34   4132750.63   0.00
348093.08   4136091.80   0.00
342399.55   4129424.12   0.00
345930.54   4131387.07   0.00
352938.81   4139973.14   0.00
353452.74   4134327.22   0.00
338578.63   4126743.98   0.00
340850.43   4132626.73   0.00
351298.75   4138421.58   0.00
338219.73   4137574.39   0.00
342517.96   4134897.31   0.00
353431.38   4132909.33   0.00
348958.59   4132187.87   0.00
349889.40   4124052.25   0.00
357450.67   4130513.02   0.00
354796.17   4135816.52   0.00
344312.45   4138665.12   0.00
338545.67   4136710.72   0.00
354921.29   4137784.97   0.00
355885.07   4137980.29   0.00
339107.21   4137689.75   0.00
349443.22   4125490.89   0.00
347991.76   4128854.03   0.00
346284.55   4132595.60   0.00
347895.32   4123184.91   0.00
348081.48   4132096.93   0.00
356943.45   4126707.97   0.00
345553.33   4135440.53   0.00
339987.37   4137297.28   0.00
357784.54   4137257.61   0.00
347478.44   4130564.29   0.00
347051.18   4133387.25   0.00
353904.42   4127039.40   0.00
349780.14   4130494.09   0.00
341426.01   4123765.37   0.00
354267.59   4135420.39   0.00
344333.20   4123430.28   0.00
345777.34   4122383.50   0.00
339944.03   4124167.00   0.00
349649.53   4126152.53   0.00
341577.99   4123136.08   0.00
353043.18   4139327.37   0.00
339220.74   4137030.55   0.00
355930.23   4121839.05   0.00
343512.86   4132610.86   0.00
351981.75   4120813.01   0.00
338680.56   4130412.31   0.00
349954.71   4128894.31   0.00
340037.42   4134736.17   0.00
356214.67   4139185.16   0.00
341684.80   4133055.21   0.00
349012.91   4124905.55   0.00
350027.95   4137961.97   0.00
345153.54   4121904.97   0.00
348737.63   4134777.06   0.00
349661.73   4122150.94   0.00
350788.48   4127948.85   0.00
349085.54   4136321.30   0.00
343184.48   4129365.52   0.00
339058.38   4133615.53   0.00
340009.95   4121707.21   0.00
346744.16   4136931.67   0.00
349421.86   4139964.60   0.00
338785.55   4121503.34   0.00
350217.78   4124238.41   0.00
355392.50   4135151.83   0.00
343593.43   4126966.77   0.00
341180.03   4128255.87   0.00
355726.37   4127674.79   0.00
353399.03   4131579.33   0.00
356798.79   4138404.49   0.00
338161.75   4130068.67   0.00
352094.67   4132920.32   0.00
355316.81   4130759.00   0.00
350792.75   4122838.22   0.00
342561.30   4132902.62   0.00
348075.99   4133791.31   0.00
339459.40   4138449.66   0.00
346191.17   4124752.34   0.00
341946.65   4131004.36   0.00
350073.12   4123658.56   0.00
347983.83   4121387.37   0.00
343171.67   4122439.04   0.00
344955.17   4127918.94   0.00
339090.73   4124586.32   0.00
339462.45   4129555.96   0.00
354679.59   4128392.59   0.00
340116.15   4120006.71   0.00
340188.79   4138972.75   0.00
353966.67   4120946.68   0.00
352127.63   4132201.30   0.00
347185.46   4122458.57   0.00
344435.13   4123690.91   0.00
350640.16   4128828.39   0.00
343601.98   4125934.02   0.00
340967.01   4137812.43   0.00
343359.66   4126731.16   0.00
357782.10   4131510.36   0.00
344565.14   4132035.89   0.00
347646.29   4126964.93   0.00
355907.04   4126338.08   0.00
355419.97   4124608.91   0.00
341056.12   4133713.19   0.00
353615.71   4122693.56   0.00
347888.00   4132654.81   0.00
350392.35   4135815.30   0.00
345397.08   4127829.22   0.00
346802.15   4125668.51   0.00
343935.85   4131861.32   0.00
343923.64   4122155.83   0.00
344394.85   4120291.15   0.00
350499.16   4122966.40   0.00
351957.34   4132816.55   0.00
351705.86   4129763.48   0.00
340044.13   4123944.82   0.00
349688.59   4129090.85   0.00
340085.63   4136196.78   0.00
356471.02   4136139.41   0.00
342730.98   4138959.93   0.00
349874.75   4129482.71   0.00
346135.01   4126139.10   0.00
353075.53   4134919.89   0.00
356935.51   4135723.14   0.00
348409.86   4126540.12   0.00
339552.17   4124380.63   0.00
346073.37   4123143.41   0.00
339433.76   4120231.94   0.00
338321.05   4128133.18   0.00
355871.03   4126899.62   0.00
339798.76   4131014.74   0.00
350005.37   4121980.04   0.00
344641.44   4138617.51   0.00
343663.62   4123053.07   0.00
340940.76   4134169.13   0.00
354631.37   4124351.33   0.00
353235.45   4132349.62   0.00
343996.89   4137224.04   0.00
353621.81   4128441.42   0.00
341198.95   4137509.69   0.00
352129.46   4129707.94   0.00
342381.85   4132954.50   0.00
346976.71   4127128.51   0.00
347707.94   4133787.65   0.00
345336.65   4135602.28   0.00
353229.96   4139591.66   0.00
355231.97   4120757.47   0.00
342967.80   4125580.00   0.00
339189.00   4120490.13   0.00
356801.84   4121425.21   0.00
350280.65   4139349.35   0.00
339807.31   4125734.43   0.00
341163.55   4123898.43   0.00
348666.83   4129331.34   0.00
346763.70   4137185.58   0.00
340771.69   4130439.16   0.00
351208.41   4120430.31   0.00
341649.40   4134910.12   0.00
339646.17   4120072.02   0.00
356331.25   4124615.01   0.00
345574.69   4128287.61   0.00
340288.89   4127126.68   0.00
354296.88   4135110.32   0.00
355578.66   4129808.65   0.00
353142.67   4120282.60   0.00
347786.07   4131453.60   0.00
349064.18   4122953.58   0.00
349437.12   4134578.08   0.00
344248.97   4137356.49   0.00
345460.55   4131509.75   0.00
350356.94   4132582.17   0.00
346362.07   4127387.92   0.00
352018.98   4124591.20   0.00
344703.70   4133202.31   0.00
340219.31   4138563.19   0.00
340542.19   4131998.05   0.00
346187.51   4129729.91   0.00
351428.75   4131366.31   0.00
356414.26   4120815.45   0.00
352606.16   4125352.95   0.00
339434.37   4124188.97   0.00
343027.62   4138905.00   0.00
344993.01   4126881.92   0.00
342821.31   4137976.62   0.00
346208.87   4126574.91   0.00
357822.99   4138431.96   0.00
345383.04   4136688.74   0.00
356801.84   4136857.20   0.00
354057.62   4128699.00   0.00
357017.30   4136411.02   0.00
347960.02   4129810.48   0.00
343706.96   4130842.01   0.00
347454.02   4124094.97   0.00
339153.60   4139795.53   0.00
344126.29   4135242.16   0.00
346947.42   4138528.40   0.00
344125.68   4139032.56   0.00
347063.39   4135171.36   0.00
348891.45   4123658.56   0.00
347388.10   4138649.86   0.00
343883.36   4126032.90   0.00
347318.52   4130395.83   0.00
355949.16   4122183.29   0.00
339049.84   4122971.89   0.00
349947.39   4139888.91   0.00
342189.58   4138738.98   0.00
345254.25   4131653.19   0.00
357313.94   4131680.65   0.00
342777.37   4136172.37   0.00
354094.24   4125523.85   0.00
343102.69   4126383.25   0.00
339622.97   4131271.10   0.00
346400.52   4132257.45   0.00
342552.75   4137268.59   0.00
354710.10   4136433.61   0.00
338687.89   4134942.47   0.00
347237.95   4130832.85   0.00
353641.96   4133323.77   0.00
349285.74   4132374.65   0.00
348188.91   4125484.18   0.00
345434.31   4125916.93   0.00
341943.60   4120015.87   0.00
357616.08   4132552.87   0.00
340976.17   4120669.58   0.00
338686.06   4131376.08   0.00
345004.61   4127287.82   0.00
342138.31   4132856.23   0.00
339777.40   4121146.28   0.00
338568.25   4131935.79   0.00
350283.70   4127838.98   0.00
339523.48   4138980.07   0.00
340398.75   4120824.00   0.00
339363.57   4136701.56   0.00
354609.39   4138764.00   0.00
355749.57   4121190.83   0.00
347427.17   4139769.89   0.00
339391.03   4135170.14   0.00
356128.60   4125695.97   0.00
353681.63   4131595.81   0.00
342434.95   4139593.49   0.00
354833.40   4135747.55   0.00
338764.18   4129447.92   0.00
353151.22   4123904.54   0.00
344682.33   4121342.20   0.00
346063.60   4126764.12   0.00
349166.72   4135148.78   0.00
343532.40   4135697.50   0.00
344321.60   4125890.07   0.00
356477.13   4139992.07   0.00
346163.09   4123888.67   0.00
348822.47   4133188.88   0.00
348097.35   4136829.13   0.00
343815.00   4136654.56   0.00
342717.55   4126858.73   0.00
345215.19   4138494.83   0.00
357553.82   4125857.11   0.00
343996.89   4135950.80   0.00
340379.22   4121987.98   0.00
351185.83   4139397.56   0.00
339732.23   4120671.41   0.00
347446.09   4126064.03   0.00
356237.25   4133090.00   0.00
350062.75   4121611.38   0.00
350383.19   4135360.58   0.00
347917.91   4137681.20   0.00
342371.47   4131497.54   0.00
345110.20   4123548.69   0.00
349657.46   4123288.67   0.00
343827.81   4120005.49   0.00
357810.79   4120207.53   0.00
347103.67   4133586.23   0.00
350320.93   4132493.67   0.00
352081.85   4139276.71   0.00
352979.71   4120520.04   0.00
354410.41   4129826.35   0.00
338448.62   4123573.72   0.00
354400.65   4139781.49   0.00
346656.88   4121178.62   0.00
345563.10   4122370.07   0.00
346634.91   4130078.43   0.00
356152.41   4127372.05   0.00
355426.68   4130011.29   0.00
344344.80   4138077.33   0.00
339690.73   4121398.97   0.00
357676.50   4135482.04   0.00
355629.32   4128071.54   0.00
357360.94   4127831.66   0.00
352851.53   4128160.65   0.00
338114.14   4133639.94   0.00
357818.72   4126278.27   0.00
344118.96   4136310.92   0.00
342476.45   4130112.00   0.00
351736.38   4138487.50   0.00
353712.15   4124557.02   0.00
339609.55   4134249.70   0.00
349254.62   4126514.48   0.00
356771.94   4127292.09   0.00
355645.19   4133479.42   0.00
349382.79   4133203.53   0.00
353905.64   4129036.53   0.00
356733.48   4133966.49   0.00
348523.39   4138405.71   0.00
357122.29   4122818.08   0.00
345384.87   4137140.42   0.00
354248.66   4127580.19   0.00
354277.35   4126123.84   0.00
344730.55   4130593.59   0.00
341585.92   4135974.61   0.00
357388.41   4133378.09   0.00
348813.93   4133990.91   0.00
344902.68   4124146.86   0.00
342542.99   4136764.43   0.00
338490.74   4136294.44   0.00
351470.26   4121573.53   0.00
346204.60   4135984.37   0.00
356134.10   4139702.75   0.00
345494.74   4126968.60   0.00
346966.34   4124787.74   0.00
350652.36   4130758.38   0.00
356285.47   4139339.58   0.00
345763.30   4130263.37   0.00
339860.41   4132541.89   0.00
343789.97   4135042.57   0.00
353673.70   4132474.75   0.00
342415.42   4136275.52   0.00
341498.03   4125872.37   0.00
357267.56   4129588.92   0.00
338927.15   4128545.79   0.00
343151.52   4133856.01   0.00
349468.86   4139592.27   0.00
343918.15   4124099.25   0.00
338334.48   4122521.44   0.00
341583.48   4126622.52   0.00
339557.05   4126422.93   0.00
345338.48   4134488.97   0.00
342041.87   4130290.23   0.00
351061.31   4131478.62   0.00
350197.64   4123641.47   0.00
351965.27   4122650.23   0.00
344758.02   4126551.10   0.00
351002.72   4139625.84   0.00
339425.82   4122218.09   0.00
355653.13   4138723.72   0.00
338959.50   4125205.24   0.00
345719.35   4120078.74   0.00
354333.51   4138458.20   0.00
354754.05   4125855.28   0.00
340590.41   4122246.16   0.00
355746.51   4125686.21   0.00
353019.38   4128139.90   0.00
351693.04   4127470.93   0.00
347269.08   4121149.94   0.00
341671.38   4121641.29   0.00
339043.73   4123159.89   0.00
343050.20   4137036.65   0.00
348986.66   4120767.24   0.00
340459.18   4136499.53   0.00
348383.62   4130669.88   0.00
342135.87   4130325.02   0.00
351316.45   4125711.84   0.00
354284.68   4135691.40   0.00
348881.68   4134719.08   0.00
354068.61   4120181.89   0.00
351109.53   4139251.69   0.00
351856.01   4137544.48   0.00
352200.87   4120392.47   0.00
343354.17   4133792.54   0.00
344705.53   4138701.74   0.00
342246.35   4131792.35   0.00
338278.94   4120456.56   0.00
353964.84   4132443.62   0.00
348629.60   4133312.17   0.00
341220.31   4120592.67   0.00
352282.66   4124494.16   0.00
341915.52   4133793.76   0.00
352799.04   4124659.57   0.00
350063.97   4122045.96   0.00
354055.18   4130547.81   0.00
340343.21   4136636.25   0.00
346224.74   4129538.87   0.00
346908.35   4136204.72   0.00
340075.26   4139260.84   0.00
357084.44   4128164.31   0.00
355216.10   4125351.73   0.00
350564.47   4133594.78   0.00
357909.05   4130517.29   0.00
344751.92   4133739.43   0.00
354082.03   4137998.60   0.00
356845.79   4126228.22   0.00
353158.54   4122581.87   0.00
343317.55   4129153.72   0.00
348334.79   4132269.66   0.00
347397.26   4121119.42   0.00
348922.57   4133742.48   0.00
355184.97   4135397.81   0.00
350394.18   4124734.03   0.00
351027.13   4136301.77   0.00
357743.03   4126447.95   0.00
352770.35   4135924.56   0.00
347789.73   4139132.66   0.00
357530.01   4139340.80   0.00
346061.77   4133951.84   0.00
338581.07   4136417.74   0.00
343863.83   4124265.27   0.00
344018.25   4128351.70   0.00
351173.01   4129450.36   0.00
357792.47   4127054.05   0.00
350974.64   4134385.81   0.00
353751.21   4135516.22   0.00
350674.95   4137725.76   0.00
343324.87   4127271.95   0.00
356200.63   4132088.38   0.00
347457.69   4133094.27   0.00
344425.37   4129283.12   0.00
353426.50   4133034.46   0.00
339540.57   4133700.98   0.00
347169.59   4121943.42   0.00
348993.38   4136995.76   0.00
341745.84   4126596.27   0.00
344621.30   4137175.82   0.00
352550.00   4122533.65   0.00
344610.92   4135240.94   0.00
339913.51   4128769.80   0.00
341896.60   4132477.80   0.00
349716.06   4128461.56   0.00
354630.76   4121544.85   0.00
352619.59   4133689.99   0.00
344352.12   4134477.37   0.00
352572.59   4122465.29   0.00
357472.64   4120720.24   0.00
345189.55   4126080.51   0.00
355708.67   4138340.40   0.00
356638.87   4134944.91   0.00
351083.29   4131509.14   0.00
343665.46   4121017.49   0.00
351125.40   4137418.74   0.00
345373.27   4124971.47   0.00
349885.13   4135720.69   0.00
347383.83   4126199.53   0.00
350401.50   4123640.25   0.00
349007.42   4123808.71   0.00
354231.57   4129873.96   0.00
354050.29   4126707.97   0.00
343681.33   4130401.93   0.00
355869.81   4120924.71   0.00
352357.74   4139340.19   0.00
357322.49   4132275.15   0.00
349657.46   4137956.48   0.00
356214.06   4132508.32   0.00
354837.06   4134977.87   0.00
356884.24   4127051.61   0.00
346270.52   4121306.19   0.00
338548.72   4132485.73   0.00
341530.99   4132280.04   0.00
341026.22   4121868.34   0.00
353916.62   4120593.28   0.00
338466.93   4126035.95   0.00
341044.53   4133010.04   0.00
341723.26   4129005.40   0.00
351147.98   4133988.46   0.00
339969.66   4125605.64   0.00
342679.10   4129344.16   0.00
342212.16   4139456.16   0.00
342876.25   4133082.67   0.00
349299.17   4129424.73   0.00
340883.39   4130511.80   0.00
357070.41   4122689.90   0.00
341077.49   4120778.83   0.00
341261.21   4122522.66   0.00
352209.42   4131937.01   0.00
344792.20   4128926.05   0.00
357993.29   4131681.88   0.00
338059.82   4120245.37   0.00
344763.51   4126875.82   0.00
352871.06   4133889.58   0.00
351832.82   4134987.64   0.00
340621.54   4134266.79   0.00
340161.32   4120563.37   0.00
355372.97   4126082.95   0.00
344979.58   4139875.48   0.00
352422.44   4121108.43   0.00
347978.94   4126847.13   0.00
343017.85   4136552.02   0.00
354693.01   4123398.54   0.00
355820.37   4133154.70   0.00
352706.87   4127331.77   0.00
345756.58   4131145.97   0.00
356308.66   4120874.66   0.00
340877.29   4132164.68   0.00
353204.93   4133020.42   0.00
347848.32   4125289.47   0.00
338944.85   4138775.60   0.00
346695.94   4125292.52   0.00
354652.12   4128451.19   0.00
355441.33   4121245.16   0.00
353707.27   4130117.50   0.00
355238.07   4123600.57   0.00
353001.68   4138343.46   0.00
356646.20   4127879.27   0.00
354386.00   4132355.11   0.00
357659.41   4123076.27   0.00
351934.75   4136732.69   0.00
354119.27   4122927.34   0.00
350663.35   4127767.57   0.00
353135.35   4128145.39   0.00
352311.35   4138615.07   0.00
350138.43   4137761.77   0.00
353817.74   4126352.73   0.00
340190.01   4137691.58   0.00
354125.37   4134087.34   0.00
344179.39   4124652.85   0.00
354922.51   4131216.16   0.00
340522.66   4133566.09   0.00
350957.55   4124985.50   0.00
342998.32   4126541.34   0.00
355552.42   4126460.77   0.00
355338.79   4131610.46   0.00
356928.19   4124029.05   0.00
343205.85   4129295.94   0.00
350985.63   4127579.58   0.00
354174.20   4135167.09   0.00
346149.05   4136458.63   0.00
346346.20   4136486.71   0.00
345907.96   4134346.14   0.00
356226.26   4131096.53   0.00
344679.28   4124174.93   0.00
346476.82   4126644.49   0.00
342614.40   4126203.19   0.00
344181.22   4128293.71   0.00
354976.84   4132385.63   0.00
350244.64   4133030.79   0.00
341712.27   4120153.81   0.00
350543.72   4138702.35   0.00
352849.09   4138740.20   0.00
349466.41   4125900.45   0.00
355327.19   4131156.35   0.00
356460.04   4120830.10   0.00
356912.32   4124972.69   0.00
346203.99   4137270.42   0.00
352800.26   4135006.56   0.00
343051.42   4125767.39   0.00
350538.83   4131043.43   0.00
350344.74   4128180.79   0.00
338898.46   4133735.77   0.00
355241.74   4125699.03   0.00
356312.94   4131777.09   0.00
349678.21   4138466.14   0.00
344512.65   4123499.25   0.00
338081.79   4124922.64   0.00
342983.06   4136005.74   0.00
352476.15   4139015.47   0.00
349863.77   4124965.97   0.00
345582.63   4133363.44   0.00
344917.33   4128207.04   0.00
342568.01   4126542.56   0.00
340200.99   4136208.99   0.00
342037.60   4122587.36   0.00
354051.52   4132647.48   0.00
346921.17   4120848.41   0.00
354013.06   4128096.56   0.00
355856.99   4124323.25   0.00
344346.63   4120021.36   0.00
355718.44   4124589.37   0.00
343723.44   4122184.51   0.00
345890.26   4131470.08   0.00
348742.52   4136592.91   0.00
354935.33   4125539.72   0.00
348897.55   4131104.46   0.00
340258.98   4121618.70   0.00
348606.40   4135833.00   0.00
351419.60   4121359.90   0.00
341944.82   4121455.12   0.00
347682.30   4123066.50   0.00
355690.97   4132565.69   0.00
350469.25   4126860.56   0.00
346323.01   4139193.09   0.00
341305.15   4123329.57   0.00
346583.64   4139604.48   0.00
345907.96   4123770.26   0.00
347239.17   4137523.73   0.00
355027.50   4120163.58   0.00
349662.34   4126892.91   0.00
342668.72   4132998.44   0.00
354855.37   4127291.48   0.00
352330.27   4135074.31   0.00
344547.44   4123148.90   0.00
351865.78   4129402.75   0.00
339987.98   4129870.91   0.00
347607.23   4129336.83   0.00
354056.40   4120001.83   0.00
338375.38   4139053.93   0.00
342316.54   4132556.54   0.00
339989.81   4122509.84   0.00
348652.18   4138634.60   0.00
340917.57   4139002.04   0.00
351081.45   4126454.05   0.00
339676.69   4133450.73   0.00
343403.61   4138923.31   0.00
344626.79   4139541.00   0.00
338288.71   4126870.94   0.00
346761.25   4123832.51   0.00
347432.66   4131078.22   0.00
346136.84   4128976.71   0.00
344414.99   4136207.77   0.00
342559.47   4124157.84   0.00
345870.11   4129786.07   0.00
351154.70   4120888.70   0.00
356609.58   4129344.77   0.00
353439.92   4122277.29   0.00
354308.48   4130848.72   0.00
344540.12   4123900.88   0.00
339394.70   4121539.96   0.00
347149.45   4134402.29   0.00
345753.53   4130324.41   0.00
352885.10   4133941.47   0.00
357874.87   4138814.05   0.00
341643.30   4138620.56   0.00
350079.84   4126167.79   0.00
339590.01   4129012.12   0.00
353433.21   4130840.17   0.00
346411.51   4130914.03   0.00
345983.03   4122371.29   0.00
352442.58   4126454.05   0.00
351939.63   4126340.53   0.00
356308.05   4123673.82   0.00
345431.26   4135607.17   0.00
343694.75   4122711.87   0.00
344450.39   4130970.18   0.00
357879.76   4126714.68   0.00
350621.85   4124363.54   0.00
342643.70   4135599.23   0.00
340415.23   4127713.86   0.00
348191.96   4130790.73   0.00
343430.46   4120590.23   0.00
340706.99   4129065.22   0.00
353375.84   4139771.11   0.00
346159.43   4133613.70   0.00
347366.74   4123837.40   0.00
349002.53   4120460.83   0.00
339171.30   4135950.19   0.00
356372.75   4128363.29   0.00
342026.61   4137894.83   0.00
348425.12   4130302.44   0.00
346644.06   4138558.31   0.00
345426.37   4134709.31   0.00
350045.66   4129932.55   0.00
352227.73   4134539.02   0.00
340836.39   4133791.31   0.00
350748.19   4132321.54   0.00
356552.81   4132145.15   0.00
341093.36   4139317.00   0.00
338700.09   4124624.77   0.00
341925.90   4136889.55   0.00
341120.82   4125888.85   0.00
350722.56   4138245.80   0.00
357295.63   4126205.63   0.00
354537.37   4138635.82   0.00
342223.76   4128321.79   0.00
351901.18   4132165.90   0.00
354495.86   4123740.96   0.00
356475.30   4123332.01   0.00
354186.41   4121547.29   0.00
343086.21   4131409.65   0.00
342190.80   4132889.80   0.00
346777.73   4135815.30   0.00
356638.87   4124253.67   0.00
355482.22   4120571.31   0.00
351990.30   4122653.28   0.00
346958.40   4126001.77   0.00
356469.19   4125853.45   0.00
350614.52   4125771.05   0.00
353424.67   4120764.79   0.00
344829.43   4137407.15   0.00
342277.47   4123123.87   0.00
350415.54   4124419.69   0.00
344651.20   4121583.30   0.00
350834.25   4138154.85   0.00
351329.26   4139351.18   0.00
339796.32   4137486.50   0.00
355654.96   4136480.61   0.00
346871.73   4134498.12   0.00
349004.97   4125965.15   0.00
341727.53   4124260.38   0.00
343953.55   4126731.77   0.00
347628.59   4126833.70   0.00
340758.87   4126686.00   0.00
344817.22   4139624.01   0.00
342798.73   4138911.10   0.00
354404.31   4128215.58   0.00
356568.07   4124161.50   0.00
343388.35   4133808.40   0.00
341880.12   4122774.13   0.00
341438.83   4125373.09   0.00
347885.56   4129107.94   0.00
350057.25   4134667.81   0.00
340529.98   4131657.46   0.00
354746.12   4122224.19   0.00
357095.43   4131951.05   0.00
340812.59   4132440.57   0.00
353423.44   4125362.10   0.00
343433.52   4125894.34   0.00
339465.50   4136966.46   0.00
352592.73   4127015.59   0.00
348781.58   4135549.18   0.00
343537.89   4135228.13   0.00
357600.21   4138920.26   0.00
353363.02   4137698.90   0.00
339079.13   4133625.90   0.00
354349.38   4131808.83   0.00
348391.55   4122210.76   0.00
344694.54   4135478.99   0.00
344243.48   4121140.17   0.00
347240.39   4133470.87   0.00
342476.45   4122509.23   0.00
356843.96   4137790.46   0.00
347356.98   4122669.76   0.00
346995.03   4130317.09   0.00
356187.20   4130896.94   0.00
356328.81   4125783.26   0.00
342862.82   4121212.81   0.00
345635.12   4123233.74   0.00
356003.48   4120509.05   0.00
346007.45   4124084.60   0.00
357269.39   4136077.76   0.00
348749.23   4124907.99   0.00
355509.08   4135677.36   0.00
357658.19   4123068.33   0.00
342346.45   4123274.03   0.00
354322.52   4123339.34   0.00
344841.03   4123563.34   0.00
357052.10   4123617.05   0.00
340837.61   4138406.93   0.00
344060.37   4127860.35   0.00
352646.44   4128308.36   0.00
341537.71   4124388.56   0.00
344657.31   4122058.78   0.00
347223.30   4137648.85   0.00
340533.04   4127665.64   0.00
350117.68   4131584.83   0.00
345593.62   4127691.89   0.00
356948.94   4132742.09   0.00
350023.07   4132147.59   0.00
346022.10   4131211.89   0.00
338515.76   4132028.57   0.00
339080.97   4127559.43   0.00
342005.86   4126660.97   0.00
351793.15   4123850.83   0.00
357074.68   4127947.02   0.00
353502.18   4126909.39   0.00
348693.08   4134653.77   0.00
356858.61   4121919.61   0.00
341902.71   4139870.60   0.00
347956.97   4124511.25   0.00
338068.36   4124748.07   0.00
357611.19   4129441.21   0.00
341324.69   4121658.38   0.00
344381.42   4124007.69   0.00
350845.24   4139888.30   0.00
349988.89   4124307.99   0.00
344554.16   4136998.81   0.00
357733.88   4122481.15   0.00
349913.82   4128975.49   0.00
354550.19   4123046.97   0.00
347399.09   4122292.55   0.00
347316.69   4136472.06   0.00
342300.06   4121012.60   0.00
354052.13   4128087.41   0.00
350464.98   4132053.59   0.00
340612.99   4130487.38   0.00
353615.71   4121743.22   0.00
343532.40   4137523.12   0.00
349857.66   4126790.37   0.00
349608.63   4128025.15   0.00
355012.24   4132791.53   0.00
352882.05   4137381.51   0.00
340387.16   4123402.81   0.00
339619.31   4125084.38   0.00
342632.10   4133303.63   0.00
341927.73   4136387.22   0.00
351270.06   4128069.70   0.00
350626.73   4126181.22   0.00
349566.52   4124088.87   0.00
348007.63   4123228.25   0.00
354332.29   4131640.98   0.00
351096.10   4122866.91   0.00
350303.84   4134260.69   0.00
346050.17   4126322.21   0.00
344712.85   4127525.86   0.00
344313.06   4134741.66   0.00
357683.83   4130373.85   0.00
341152.56   4136081.42   0.00
354068.00   4132087.16   0.00
347206.21   4132969.76   0.00
352353.47   4128069.09   0.00
353659.05   4129676.20   0.00
356270.82   4127528.92   0.00
341678.70   4126297.19   0.00
344715.90   4126212.35   0.00
356737.14   4138305.61   0.00
345619.25   4127289.04   0.00
338433.36   4129565.72   0.00
349387.07   4123535.87   0.00
346458.51   4136958.53   0.00
347535.81   4123928.34   0.00
353305.64   4134728.23   0.00
352147.77   4137776.42   0.00
344375.32   4136682.03   0.00
341770.87   4139520.86   0.00
356083.44   4124365.98   0.00
349394.39   4127318.95   0.00
352599.44   4139345.07   0.00
338108.04   4138547.32   0.00
351845.03   4127703.48   0.00
340096.62   4135336.77   0.00
341377.79   4134905.24   0.00
344565.14   4123281.35   0.00
354779.69   4139122.90   0.00
350246.47   4136429.33   0.00
349175.88   4121173.74   0.00
348096.74   4131686.15   0.00
354519.67   4139180.88   0.00
349813.72   4125766.17   0.00
355250.89   4126082.95   0.00
347800.10   4137799.01   0.00
354967.68   4138125.55   0.00
342198.13   4130727.26   0.00
344729.94   4132449.11   0.00
340616.66   4134623.86   0.00
345622.30   4121908.02   0.00
346182.62   4125040.44   0.00
346193.61   4125238.81   0.00
339533.86   4139525.13   0.00
345411.73   4120703.15   0.00
350386.24   4125426.19   0.00
341747.06   4121336.71   0.00
344291.70   4122113.10   0.00
339015.66   4139921.26   0.00
340218.70   4130735.19   0.00
349603.14   4121808.53   0.00
344581.62   4134640.34   0.00
345698.60   4133724.78   0.00
357332.26   4123590.81   0.00
339158.48   4126668.90   0.00
355753.23   4124886.01   0.00
340633.14   4121044.95   0.00
351572.19   4134528.64   0.00
338570.70   4132143.93   0.00
347015.17   4131551.26   0.00
348733.36   4124097.42   0.00
345436.75   4128637.35   0.00
354840.72   4130440.38   0.00
342140.14   4122147.89   0.00
350978.30   4129395.43   0.00
351024.08   4134699.55   0.00
346384.04   4132009.03   0.00
352666.59   4133390.91   0.00
343242.47   4131267.43   0.00
339487.47   4136832.79   0.00
348115.67   4130310.98   0.00
343600.76   4134084.29   0.00
347624.93   4137874.69   0.00
342989.17   4128629.41   0.00
349023.90   4129082.92   0.00
351623.46   4130517.90   0.00
356273.26   4139721.06   0.00
349152.68   4129797.05   0.00
342250.01   4132103.03   0.00
355789.85   4134354.69   0.00
347716.48   4120674.46   0.00
348015.56   4125300.45   0.00
347667.65   4135458.24   0.00
340732.02   4133019.81   0.00
355691.58   4131481.06   0.00
351483.08   4127000.95   0.00
346957.79   4122304.76   0.00
352368.72   4122594.68   0.00
350468.64   4125777.76   0.00
345282.33   4137797.78   0.00
351188.88   4120141.00   0.00
346097.17   4123207.50   0.00
352684.29   4138612.63   0.00
353413.68   4138267.16   0.00
340894.99   4120567.64   0.00
347508.35   4136920.07   0.00
339665.09   4127455.06   0.00
355104.40   4135805.54   0.00
338654.32   4121554.61   0.00
345580.80   4128120.98   0.00
344259.35   4135717.64   0.00
354260.87   4136268.81   0.00
354166.88   4132207.40   0.00
338387.59   4126418.65   0.00
346162.48   4138766.44   0.00
341425.40   4138112.13   0.00
341828.85   4120032.35   0.00
351301.80   4132026.73   0.00
355745.29   4132438.12   0.00
348224.92   4129031.65   0.00
350819.61   4120702.54   0.00
347693.29   4123657.95   0.00
350384.41   4124058.35   0.00
354326.18   4125105.75   0.00
347670.09   4130323.80   0.00
352138.00   4128915.68   0.00
343288.86   4125954.77   0.00
346887.60   4132433.24   0.00
351348.19   4120198.37   0.00
346117.92   4137181.92   0.00
344827.60   4131471.91   0.00
352516.43   4131276.59   0.00
340832.12   4134092.84   0.00
356225.65   4135007.78   0.00
356359.32   4133487.96   0.00
341715.93   4122701.50   0.00
355192.30   4128001.34   0.00
354864.53   4124007.69   0.00
356558.31   4125431.07   0.00
345842.04   4137717.83   0.00
346164.31   4132415.54   0.00
353456.40   4121247.60   0.00
340244.33   4124795.07   0.00
346556.78   4128917.51   0.00
343234.53   4137084.26   0.00
348141.30   4122133.85   0.00
349711.78   4139154.03   0.00
357779.66   4124621.11   0.00
351211.46   4138283.64   0.00
357982.91   4125807.67   0.00
338553.61   4134676.35   0.00
340141.79   4125512.25   0.00
340305.98   4128581.19   0.00
355667.17   4123032.93   0.00
347995.42   4127143.77   0.00
347939.27   4123782.46   0.00
348712.61   4129102.45   0.00
350712.18   4126587.12   0.00
355717.83   4135466.78   0.00
348585.04   4124769.43   0.00
357682.00   4124293.95   0.00
345166.36   4124152.96   0.00
357186.99   4137696.46   0.00
354563.62   4131098.97   0.00
339102.94   4139192.48   0.00
341812.37   4133710.14   0.00
339483.81   4129543.75   0.00
347882.50   4129324.02   0.00
355581.71   4139186.38   0.00
344872.16   4121420.94   0.00
347631.64   4125393.23   0.00
357028.29   4139067.96   0.00
353014.50   4132286.14   0.00
353207.98   4122028.26   0.00
343423.14   4121821.34   0.00
346414.56   4124662.01   0.00
345671.13   4133885.92   0.00
346025.76   4121738.94   0.00
356749.35   4123607.90   0.00
338341.20   4129289.22   0.00
353771.36   4134031.19   0.00
341079.93   4123620.11   0.00
349426.74   4132255.01   0.00
347443.04   4131622.06   0.00
353562.00   4127184.06   0.00
345375.10   4135486.92   0.00
351526.41   4137001.25   0.00
347644.46   4124964.75   0.00
339895.20   4124489.27   0.00
338369.27   4120291.15   0.00
350203.74   4128337.05   0.00
351613.09   4138894.01   0.00
341309.43   4128537.86   0.00
347677.42   4129018.22   0.00
351022.25   4134022.64   0.00
342712.06   4123396.71   0.00
347603.56   4130636.31   0.00
357274.27   4136072.27   0.00
351785.82   4137600.63   0.00
339452.68   4135517.44   0.00
349916.26   4130567.95   0.00
348196.23   4137167.27   0.00
348863.98   4139412.82   0.00
352450.51   4128489.64   0.00
353306.25   4138862.27   0.00
351749.20   4129720.76   0.00
356023.62   4120115.36   0.00
353873.29   4123385.72   0.00
341828.24   4121557.66   0.00
355204.50   4135741.45   0.00
355752.01   4126698.81   0.00
339398.97   4123249.61   0.00
356111.51   4127470.32   0.00
340008.12   4127221.29   0.00
343088.66   4120994.29   0.00
342666.89   4129743.95   0.00
343438.40   4137956.48   0.00
352481.64   4134026.92   0.00
341953.98   4130699.18   0.00
342231.09   4122284.62   0.00
340321.24   4139179.05   0.00
347023.10   4134286.32   0.00
353974.00   4122885.22   0.00
341011.57   4139687.49   0.00
347583.42   4136875.51   0.00
341814.81   4127284.16   0.00
339810.36   4120020.14   0.00
338251.47   4124303.11   0.00
357934.08   4133619.80   0.00
347023.10   4128851.59   0.00
352990.69   4138478.35   0.00
353966.06   4128662.98   0.00
356047.43   4128591.57   0.00
345500.84   4129253.21   0.00
346230.84   4129557.79   0.00
345898.19   4124616.23   0.00
351141.88   4139839.47   0.00
345994.02   4133582.57   0.00
350270.88   4122998.75   0.00
338971.71   4134970.55   0.00
342057.13   4129045.69   0.00
348842.01   4124648.58   0.00
345195.65   4132996.61   0.00
347242.84   4127635.73   0.00
354833.40   4128796.66   0.00
344181.22   4128369.40   0.00
344267.89   4126715.29   0.00
348353.71   4132260.51   0.00
352786.83   4132342.91   0.00
342649.80   4121660.82   0.00
350255.01   4135309.92   0.00
350488.17   4139375.59   0.00
339091.34   4125866.88   0.00
338587.79   4122829.07   0.00
344255.07   4127433.09   0.00
351820.00   4122033.75   0.00
351855.40   4123250.22   0.00
345743.77   4124459.36   0.00
347029.21   4125260.17   0.00
352471.27   4139951.17   0.00
351696.71   4123337.50   0.00
345473.98   4128807.03   0.00
352825.28   4122996.92   0.00
338960.72   4126145.21   0.00
341825.80   4129702.44   0.00
347449.75   4125688.04   0.00
355709.89   4127900.63   0.00
341161.11   4136079.59   0.00
340621.54   4132911.77   0.00
342856.72   4132872.10   0.00
348392.16   4123791.01   0.00
341748.89   4139299.91   0.00
346709.37   4135295.27   0.00
350102.42   4138968.47   0.00
353557.73   4137071.44   0.00
338159.92   4133578.91   0.00
356537.55   4138205.51   0.00
353013.89   4128821.07   0.00
347690.24   4125238.20   0.00
357041.72   4121554.00   0.00
354459.24   4131789.30   0.00
351545.34   4131398.05   0.00
357405.50   4127902.46   0.00
341203.83   4129869.69   0.00
355308.27   4127248.76   0.00
344977.75   4130179.14   0.00
348273.75   4120300.30   0.00
349077.00   4130816.37   0.00
339475.88   4131609.85   0.00
347626.76   4136051.52   0.00
346153.32   4129313.03   0.00
346659.32   4126472.98   0.00
340492.75   4124986.11   0.00
357041.11   4122694.78   0.00
351016.75   4131978.51   0.00
351976.26   4135346.54   0.00
345104.71   4120345.47   0.00
354707.05   4124478.90   0.00
343275.43   4136511.12   0.00
352027.53   4121512.50   0.00
345848.75   4125776.54   0.00
339251.87   4136846.22   0.00
342614.40   4125813.17   0.00
352244.82   4126256.29   0.00
346136.23   4129250.77   0.00
352150.21   4139208.96   0.00
339314.13   4123493.76   0.00
338441.30   4122212.59   0.00
357826.65   4125891.90   0.00
355919.25   4120335.09   0.00
338082.40   4122382.89   0.00
351269.45   4130008.24   0.00
351306.68   4127740.71   0.00
344830.04   4126244.70   0.00
354381.73   4135547.96   0.00
353168.31   4137400.43   0.00
338070.80   4136019.78   0.00
348107.12   4130592.97   0.00
343255.90   4129806.82   0.00
347820.86   4120916.78   0.00
345797.48   4135898.31   0.00
345629.02   4127567.37   0.00
340661.21   4121747.49   0.00
352106.27   4130002.14   0.00
345925.05   4133760.19   0.00
356138.37   4127274.39   0.00
357291.36   4136241.95   0.00
340551.35   4133649.71   0.00
353734.73   4136967.68   0.00
357936.52   4133633.84   0.00
344906.34   4127458.72   0.00
342286.63   4129548.63   0.00
340924.28   4136127.81   0.00
342093.14   4124763.94   0.00
355164.22   4122384.11   0.00
350497.33   4135722.53   0.00
340689.90   4129858.09   0.00
338147.71   4135877.56   0.00
350941.68   4126834.32   0.00
344375.93   4124669.94   0.00
345301.25   4132051.76   0.00
352311.96   4124669.33   0.00
350170.78   4133970.15   0.00
343576.95   4120005.49   0.00
356181.71   4121643.12   0.00
338169.68   4139209.57   0.00
342160.28   4135316.02   0.00
355170.32   4135599.84   0.00
346483.54   4134874.72   0.00
339888.49   4128328.50   0.00
356428.91   4134273.51   0.00
353092.01   4137219.76   0.00
356171.33   4120060.43   0.00
347914.85   4134515.82   0.00
344028.02   4122135.69   0.00
350099.98   4126670.74   0.00
339593.07   4134854.58   0.00
347179.36   4129303.26   0.00
351375.04   4136608.17   0.00
342225.59   4128436.54   0.00
[truncated: 7,099,741 more chars]
