# Supplementary material for: Comparative investigation of parallel spatial interpolation algorithms for building large-scale digital elevation models
Source: PeerJ Comput Sci. 2020 Mar 2;6:e263. doi: 10.7717/peerj-cs.263 (PMC7924418; doi:10.7717/peerj-cs.263)
Supplement: Supplemental Information 3 [file peerj-cs-06-263-s003.zip › Code and data/data/Sichuan/non-uniform/25w/QNDnd25w.off]

OFF
249924  0  0
567873.56   3298745.72   0.00
570059.88   3296757.60   0.00
569215.72   3301361.92   0.00
570538.96   3304479.69   0.00
572691.10   3302618.69   0.00
572527.64   3299669.97   0.00
568624.20   3302749.62   0.00
573458.47   3302246.39   0.00
567351.18   3297539.13   0.00
571521.56   3295385.07   0.00
570740.33   3297479.98   0.00
570226.78   3301025.79   0.00
571186.20   3297009.95   0.00
569885.12   3296723.38   0.00
570138.95   3300855.35   0.00
567624.37   3304024.97   0.00
566258.48   3304210.80   0.00
567023.95   3298701.50   0.00
572660.12   3298559.71   0.00
572965.70   3299169.70   0.00
565614.81   3303171.33   0.00
577222.86   3300521.37   0.00
565408.57   3294738.72   0.00
571300.74   3302277.32   0.00
572090.50   3301347.69   0.00
570614.18   3299727.33   0.00
570511.41   3300862.66   0.00
566386.96   3292973.11   0.00
571770.38   3301754.98   0.00
570812.55   3298703.04   0.00
578949.22   3305287.63   0.00
571833.36   3301282.26   0.00
567715.98   3296940.25   0.00
566613.62   3294670.69   0.00
566688.19   3299057.77   0.00
567461.18   3294003.06   0.00
573655.13   3294952.52   0.00
570498.66   3299598.55   0.00
562966.34   3297785.55   0.00
573551.16   3297667.56   0.00
571360.56   3297187.06   0.00
569099.05   3293214.08   0.00
570716.69   3305260.89   0.00
570097.69   3301340.50   0.00
572303.08   3298493.28   0.00
571197.87   3300844.02   0.00
574959.82   3302196.80   0.00
570505.46   3301146.04   0.00
570047.75   3295908.43   0.00
566038.45   3306091.90   0.00
572901.00   3299280.81   0.00
569425.35   3300342.14   0.00
566159.43   3302036.29   0.00
571529.08   3300635.82   0.00
571705.76   3303783.03   0.00
573683.81   3295207.38   0.00
570864.11   3300851.89   0.00
569280.39   3305075.78   0.00
578887.43   3302726.59   0.00
560008.47   3301241.09   0.00
566958.93   3299100.56   0.00
571421.10   3299692.06   0.00
567686.03   3296806.40   0.00
572258.48   3301772.96   0.00
572744.11   3295509.79   0.00
574475.27   3298135.19   0.00
567086.49   3305055.44   0.00
564847.26   3296795.16   0.00
563902.84   3302998.44   0.00
569810.48   3308695.28   0.00
570789.37   3297874.79   0.00
573022.46   3304682.76   0.00
567499.86   3295437.00   0.00
565833.10   3296773.67   0.00
575239.19   3302344.83   0.00
570016.19   3297389.54   0.00
571277.29   3296512.63   0.00
573444.64   3299002.31   0.00
571689.25   3301912.82   0.00
574246.01   3298221.91   0.00
572053.98   3298384.34   0.00
570142.82   3301406.64   0.00
571451.38   3304344.55   0.00
570675.39   3297783.27   0.00
578363.81   3293077.43   0.00
575202.71   3299648.44   0.00
575947.98   3305267.63   0.00
571055.77   3297942.16   0.00
573599.79   3301540.71   0.00
573205.47   3298418.52   0.00
565484.50   3297113.32   0.00
568212.21   3297035.84   0.00
569370.48   3302469.60   0.00
575581.15   3299825.78   0.00
574745.59   3299677.20   0.00
570518.61   3294971.69   0.00
571730.32   3301805.40   0.00
575659.77   3300065.41   0.00
566447.21   3301883.78   0.00
573260.05   3299364.72   0.00
563270.60   3305476.23   0.00
566645.79   3301794.43   0.00
569954.63   3300348.36   0.00
568170.85   3305201.54   0.00
569710.57   3299713.65   0.00
577726.84   3300594.00   0.00
569724.02   3303143.45   0.00
574598.56   3298857.38   0.00
569975.49   3303449.90   0.00
565163.24   3303084.41   0.00
572761.53   3303157.86   0.00
574931.84   3299952.90   0.00
576192.61   3301582.99   0.00
569126.90   3300294.83   0.00
572627.55   3300544.89   0.00
568916.53   3301517.78   0.00
568880.67   3300926.61   0.00
568365.29   3296418.84   0.00
565909.64   3302900.23   0.00
566972.93   3307462.86   0.00
569132.24   3302386.01   0.00
573841.69   3297123.58   0.00
567023.94   3305584.62   0.00
573389.03   3298769.01   0.00
566275.89   3302598.39   0.00
569171.22   3295306.17   0.00
562302.29   3302661.67   0.00
571808.44   3302640.09   0.00
574793.94   3300717.93   0.00
574365.87   3300703.42   0.00
566141.46   3296392.97   0.00
568295.01   3305580.21   0.00
571094.61   3298230.98   0.00
565544.02   3297069.31   0.00
567976.93   3299247.64   0.00
561065.24   3298635.01   0.00
571602.10   3302503.66   0.00
573716.59   3303178.09   0.00
577363.93   3297173.79   0.00
574217.86   3293263.70   0.00
573486.39   3306792.38   0.00
576106.10   3300299.01   0.00
570435.79   3301157.22   0.00
566933.92   3298022.55   0.00
576913.55   3298676.74   0.00
565719.85   3306623.48   0.00
563893.88   3299295.46   0.00
573935.87   3298642.68   0.00
573268.09   3302731.99   0.00
568979.09   3302374.50   0.00
570365.95   3303942.90   0.00
570890.82   3306415.81   0.00
562897.46   3293784.19   0.00
570031.09   3300184.95   0.00
571117.54   3301070.35   0.00
571861.16   3301877.23   0.00
571986.87   3296200.80   0.00
575712.50   3306556.08   0.00
569946.25   3299822.80   0.00
570216.69   3297588.66   0.00
567678.00   3295914.79   0.00
567077.03   3296429.50   0.00
575503.78   3302496.73   0.00
575253.41   3299001.96   0.00
574272.36   3294490.12   0.00
569211.70   3294732.77   0.00
571094.15   3300393.63   0.00
569642.14   3298999.14   0.00
572311.78   3295560.70   0.00
571069.65   3292952.70   0.00
572874.85   3299429.61   0.00
575199.09   3303241.05   0.00
568569.02   3303253.12   0.00
566271.48   3295947.70   0.00
564517.53   3299659.81   0.00
568702.43   3301515.21   0.00
567182.07   3297688.06   0.00
576113.26   3301443.96   0.00
574558.32   3296470.23   0.00
575181.37   3295165.13   0.00
567552.19   3297163.15   0.00
568472.27   3303810.37   0.00
571517.06   3300968.14   0.00
570277.85   3298007.89   0.00
572071.45   3300015.22   0.00
570680.57   3301455.91   0.00
573782.62   3303147.66   0.00
573994.00   3294907.99   0.00
571592.66   3300304.72   0.00
563864.46   3298045.64   0.00
573661.98   3298743.42   0.00
573274.03   3292499.38   0.00
568894.01   3300474.59   0.00
566942.00   3298867.99   0.00
570707.67   3305342.55   0.00
576227.29   3300190.43   0.00
563441.69   3293015.58   0.00
569596.79   3299477.53   0.00
564650.75   3307402.84   0.00
572183.26   3304632.02   0.00
573876.59   3297556.27   0.00
574725.95   3297587.21   0.00
568047.82   3298023.31   0.00
568461.48   3300758.41   0.00
560823.23   3297055.06   0.00
572308.89   3304353.75   0.00
572403.13   3299082.18   0.00
566337.31   3302719.87   0.00
570237.23   3297222.59   0.00
574621.04   3300652.34   0.00
572189.86   3298131.80   0.00
571784.94   3303883.40   0.00
568036.66   3296581.16   0.00
572925.44   3293673.43   0.00
571297.94   3301668.92   0.00
574769.88   3292992.60   0.00
568073.83   3301729.01   0.00
567452.90   3299730.81   0.00
567236.55   3297600.63   0.00
569918.25   3301400.55   0.00
567524.26   3299495.00   0.00
579589.11   3301719.94   0.00
570652.69   3296935.58   0.00
566933.60   3307668.56   0.00
564922.65   3300354.61   0.00
571824.99   3304324.26   0.00
569543.51   3303211.61   0.00
572318.18   3297944.61   0.00
571359.70   3300001.46   0.00
568964.11   3300810.42   0.00
570202.48   3299898.49   0.00
568433.19   3298249.69   0.00
566389.12   3295091.72   0.00
575463.02   3301588.99   0.00
570956.19   3300404.60   0.00
574190.25   3296078.60   0.00
567925.51   3297048.34   0.00
568760.57   3300292.68   0.00
568187.47   3301548.53   0.00
570125.96   3294455.05   0.00
571288.89   3297655.64   0.00
571693.87   3302338.43   0.00
574052.58   3300730.32   0.00
577968.77   3303697.95   0.00
569893.76   3303106.86   0.00
571062.63   3300858.35   0.00
572281.84   3303124.83   0.00
570546.65   3297372.16   0.00
566076.54   3299462.16   0.00
570400.49   3298469.39   0.00
570284.05   3298096.63   0.00
572128.62   3299670.72   0.00
568945.48   3296014.94   0.00
570486.29   3307577.69   0.00
570390.42   3297375.94   0.00
572690.53   3300698.87   0.00
576555.00   3297113.74   0.00
570195.37   3297463.59   0.00
568436.94   3300604.99   0.00
568947.38   3305478.03   0.00
568601.97   3300655.50   0.00
571006.90   3297716.33   0.00
575701.72   3297969.61   0.00
567837.20   3306869.48   0.00
573771.83   3299712.03   0.00
570177.04   3297403.03   0.00
569182.43   3301736.72   0.00
567774.29   3301772.96   0.00
566340.55   3295442.74   0.00
574035.60   3305416.75   0.00
574323.72   3297802.84   0.00
571764.28   3300970.81   0.00
566105.34   3299432.89   0.00
570285.00   3301633.22   0.00
563453.64   3302298.92   0.00
571582.38   3297182.46   0.00
568721.34   3298103.76   0.00
572766.78   3292936.14   0.00
572790.19   3301656.19   0.00
571472.46   3295809.42   0.00
570281.31   3296799.60   0.00
566554.06   3305684.27   0.00
572231.73   3302296.95   0.00
564891.41   3303000.67   0.00
568844.44   3301090.71   0.00
575192.54   3304329.56   0.00
573224.68   3299324.08   0.00
574955.35   3298317.06   0.00
569295.20   3298935.38   0.00
571594.03   3297153.52   0.00
566245.54   3302210.65   0.00
567406.24   3300591.92   0.00
567681.12   3302723.90   0.00
566323.50   3303779.68   0.00
575900.44   3297645.69   0.00
568543.80   3297753.73   0.00
566311.01   3292225.56   0.00
569148.08   3297292.20   0.00
573663.78   3302998.08   0.00
560120.66   3305086.09   0.00
571272.77   3299431.20   0.00
570696.37   3299973.89   0.00
569252.87   3306052.86   0.00
571150.88   3295353.97   0.00
562121.56   3303295.99   0.00
574654.92   3296446.95   0.00
567996.37   3291269.35   0.00
567294.68   3297793.10   0.00
566586.04   3303750.89   0.00
571947.73   3301783.80   0.00
569416.51   3299097.20   0.00
570825.75   3301448.00   0.00
565248.68   3301638.29   0.00
568085.03   3300287.66   0.00
569059.09   3301745.00   0.00
567979.55   3301574.74   0.00
575587.16   3295733.47   0.00
570154.26   3305160.63   0.00
571112.64   3297581.76   0.00
564960.46   3297144.81   0.00
571518.00   3293668.93   0.00
568538.58   3301310.26   0.00
567679.74   3302375.46   0.00
567279.40   3308524.57   0.00
573958.03   3300176.53   0.00
569198.34   3296323.39   0.00
567623.99   3296513.83   0.00
575012.79   3302709.55   0.00
570516.60   3298363.45   0.00
567630.35   3298178.29   0.00
570498.36   3297154.36   0.00
566487.67   3301701.89   0.00
563000.95   3299361.94   0.00
572219.19   3305672.25   0.00
570987.80   3297049.74   0.00
571606.84   3296328.98   0.00
569991.82   3300287.53   0.00
571776.05   3300198.85   0.00
570854.91   3302569.64   0.00
567719.48   3305251.58   0.00
570346.22   3296798.33   0.00
573917.57   3299788.78   0.00
571911.41   3300345.51   0.00
570130.01   3291325.57   0.00
569141.92   3295975.88   0.00
571236.74   3299267.39   0.00
572883.25   3301116.18   0.00
570606.27   3305222.72   0.00
573220.34   3301058.13   0.00
569200.79   3299784.54   0.00
565616.09   3295678.39   0.00
572329.21   3299848.35   0.00
568528.43   3299078.81   0.00
570750.30   3298800.68   0.00
571616.83   3294999.20   0.00
569684.07   3300563.91   0.00
561502.82   3301027.98   0.00
570746.12   3293829.51   0.00
575954.52   3302550.69   0.00
571018.74   3292572.12   0.00
568697.61   3296038.09   0.00
575271.28   3297015.26   0.00
572891.38   3297451.86   0.00
567425.51   3295782.04   0.00
570120.87   3304785.84   0.00
569020.90   3300951.96   0.00
574836.03   3301037.78   0.00
567881.31   3298662.87   0.00
571304.33   3299150.18   0.00
569043.97   3301961.86   0.00
570634.75   3295266.84   0.00
570847.57   3301911.50   0.00
569719.19   3303558.99   0.00
566526.57   3302676.70   0.00
568252.62   3302674.07   0.00
571694.06   3305681.23   0.00
573109.81   3301997.34   0.00
568946.72   3302648.82   0.00
570206.17   3298738.78   0.00
571575.44   3301355.56   0.00
573272.32   3305448.11   0.00
566476.05   3306681.74   0.00
571585.17   3298326.91   0.00
569075.52   3302674.23   0.00
574311.57   3300780.14   0.00
572035.69   3301695.30   0.00
568827.27   3295444.97   0.00
568386.02   3299027.83   0.00
573204.06   3301724.91   0.00
562956.36   3303899.22   0.00
568009.02   3303396.88   0.00
570836.54   3297831.73   0.00
572561.89   3302482.17   0.00
569343.33   3305692.74   0.00
570359.69   3301730.33   0.00
568306.41   3298616.58   0.00
568738.29   3304055.22   0.00
564694.26   3297402.35   0.00
571033.84   3298111.44   0.00
573856.90   3303620.04   0.00
567488.80   3298471.35   0.00
572422.26   3295929.07   0.00
567084.58   3298812.51   0.00
569261.86   3300513.91   0.00
574546.38   3301450.55   0.00
569179.92   3294268.10   0.00
570891.04   3291054.28   0.00
566665.46   3298556.33   0.00
573971.99   3296419.34   0.00
566458.68   3297488.28   0.00
571235.11   3300390.59   0.00
571807.68   3303322.90   0.00
573673.47   3300088.76   0.00
568054.99   3297150.87   0.00
569713.07   3300820.63   0.00
572589.19   3299557.95   0.00
564008.73   3302070.64   0.00
572624.89   3302164.26   0.00
574478.70   3302888.18   0.00
569906.43   3299179.23   0.00
569119.04   3299776.36   0.00
564543.18   3303989.60   0.00
572618.65   3296766.25   0.00
567295.25   3301189.55   0.00
566366.55   3303813.43   0.00
571184.15   3301406.47   0.00
571313.32   3301930.31   0.00
571245.81   3297610.03   0.00
568391.15   3293957.54   0.00
571452.85   3305394.46   0.00
573115.21   3299957.26   0.00
571361.89   3299419.85   0.00
570976.13   3300530.32   0.00
565335.69   3294243.27   0.00
566698.64   3299778.90   0.00
576818.36   3300896.29   0.00
567442.64   3298284.12   0.00
575334.25   3296374.80   0.00
565067.86   3300247.97   0.00
572598.80   3296426.12   0.00
568927.04   3303648.64   0.00
564074.70   3303378.33   0.00
567765.52   3297321.16   0.00
567090.89   3297047.42   0.00
571824.89   3296011.62   0.00
570137.31   3296462.60   0.00
566987.78   3299131.13   0.00
564672.56   3305768.21   0.00
572316.68   3302268.40   0.00
570915.10   3298910.78   0.00
569731.43   3296325.00   0.00
571526.71   3303217.54   0.00
572299.24   3291371.76   0.00
573716.88   3300167.84   0.00
575013.10   3303319.48   0.00
571560.70   3298564.66   0.00
571222.21   3300840.88   0.00
572104.63   3295514.58   0.00
567435.89   3291121.30   0.00
576025.11   3302500.16   0.00
573188.73   3301537.14   0.00
567595.03   3297737.41   0.00
570689.56   3303066.62   0.00
575581.29   3303984.17   0.00
574558.89   3300681.63   0.00
569080.09   3302264.80   0.00
569676.82   3304357.98   0.00
565945.01   3303647.95   0.00
566923.37   3297000.06   0.00
570436.62   3293533.34   0.00
573534.41   3297155.54   0.00
568900.69   3305893.04   0.00
568514.37   3302842.20   0.00
570053.85   3298804.73   0.00
575750.90   3296081.34   0.00
567445.39   3301395.42   0.00
573625.85   3303500.71   0.00
572746.54   3300079.54   0.00
577022.93   3302251.09   0.00
567640.96   3301894.59   0.00
573059.35   3301499.22   0.00
566500.58   3299477.71   0.00
570263.68   3298580.61   0.00
570802.79   3302496.42   0.00
570206.27   3300661.92   0.00
572905.74   3296975.21   0.00
572628.28   3298800.37   0.00
567179.60   3297194.87   0.00
569210.74   3299994.41   0.00
568492.01   3297330.30   0.00
572667.69   3295145.45   0.00
571639.24   3297415.52   0.00
577222.67   3303974.82   0.00
570239.87   3301611.78   0.00
565068.74   3302180.20   0.00
563896.16   3303504.61   0.00
572213.03   3302130.32   0.00
573042.74   3302593.21   0.00
570269.52   3302805.26   0.00
571426.20   3301823.93   0.00
569824.50   3296196.73   0.00
576455.00   3300788.90   0.00
566899.82   3302233.76   0.00
565745.90   3295012.97   0.00
567866.66   3304073.18   0.00
568769.59   3298967.45   0.00
569476.03   3307170.33   0.00
568677.22   3303451.92   0.00
564321.06   3302610.06   0.00
569993.32   3303377.94   0.00
569750.73   3300642.19   0.00
569631.17   3302918.62   0.00
568046.42   3301668.37   0.00
569480.45   3298214.98   0.00
569765.72   3297179.20   0.00
571496.15   3300723.85   0.00
570168.46   3298268.48   0.00
570369.74   3300502.45   0.00
565353.02   3305830.80   0.00
567789.78   3292900.40   0.00
563776.78   3304768.21   0.00
567475.57   3299070.72   0.00
571718.94   3301941.72   0.00
576363.58   3297446.67   0.00
571329.22   3300596.04   0.00
570612.63   3294589.38   0.00
574102.65   3294245.75   0.00
571452.36   3294873.45   0.00
564040.13   3299521.10   0.00
569282.42   3297034.33   0.00
572150.64   3301259.29   0.00
566302.36   3301216.29   0.00
573664.14   3303152.50   0.00
562606.91   3292439.84   0.00
571194.05   3301153.03   0.00
570571.95   3300377.00   0.00
571203.23   3297735.27   0.00
571616.71   3296799.44   0.00
572311.17   3301188.90   0.00
570950.65   3299755.60   0.00
569387.29   3304490.22   0.00
576063.92   3300038.07   0.00
570789.46   3295029.64   0.00
570448.04   3300261.24   0.00
572951.04   3297104.94   0.00
571692.12   3300829.56   0.00
573046.11   3295642.86   0.00
568407.79   3299239.96   0.00
571232.35   3306250.84   0.00
570744.45   3298920.49   0.00
564008.32   3300191.89   0.00
571958.68   3305235.95   0.00
573118.24   3299480.47   0.00
564692.03   3302324.75   0.00
566374.29   3293064.93   0.00
567251.62   3303613.19   0.00
568449.29   3304850.57   0.00
572718.03   3302604.27   0.00
572634.73   3296748.53   0.00
572799.24   3303524.93   0.00
570824.71   3303227.83   0.00
569842.35   3300910.20   0.00
572606.21   3299857.23   0.00
575263.69   3303036.09   0.00
566054.61   3299326.47   0.00
571874.15   3303311.63   0.00
567084.78   3301149.61   0.00
570452.91   3306249.46   0.00
567358.12   3297547.13   0.00
565996.19   3297602.54   0.00
570260.49   3296500.73   0.00
574534.66   3297949.77   0.00
569437.03   3299321.95   0.00
571947.99   3295987.27   0.00
569467.21   3302139.23   0.00
566694.05   3298375.78   0.00
571539.07   3301162.93   0.00
569257.09   3300769.44   0.00
569797.69   3301265.30   0.00
574615.12   3298482.11   0.00
569392.31   3299399.18   0.00
571364.80   3306173.44   0.00
570545.48   3303187.19   0.00
573964.42   3301969.81   0.00
563826.43   3305747.57   0.00
570797.32   3301870.55   0.00
571778.14   3296718.98   0.00
568635.24   3302096.34   0.00
573403.34   3300654.38   0.00
568512.59   3302123.50   0.00
570832.71   3298121.14   0.00
568964.59   3297229.77   0.00
566105.95   3303049.09   0.00
569131.65   3302508.87   0.00
567028.35   3296888.86   0.00
569212.22   3304081.23   0.00
575289.99   3298080.16   0.00
569640.52   3302499.07   0.00
567999.92   3305613.29   0.00
566344.14   3297583.61   0.00
573021.20   3301034.65   0.00
576357.48   3300554.17   0.00
566569.74   3296581.30   0.00
567818.64   3303028.58   0.00
567499.49   3298850.23   0.00
570935.90   3297669.69   0.00
569500.04   3301847.47   0.00
570205.61   3296919.91   0.00
566727.28   3305401.16   0.00
571479.63   3301624.84   0.00
573747.52   3297989.31   0.00
567944.37   3305002.15   0.00
563401.37   3302183.30   0.00
570416.10   3303502.75   0.00
570467.25   3301641.19   0.00
563834.49   3301837.36   0.00
560876.60   3298201.28   0.00
572306.70   3300197.55   0.00
571686.56   3292696.42   0.00
567223.12   3299516.43   0.00
571857.25   3301530.23   0.00
570115.22   3301880.66   0.00
571659.42   3300064.95   0.00
563009.33   3295000.72   0.00
571508.69   3305263.77   0.00
572241.38   3302620.60   0.00
570706.46   3299084.51   0.00
566908.44   3300387.88   0.00
571737.33   3296558.45   0.00
570934.62   3296292.78   0.00
568510.12   3303513.68   0.00
575585.73   3296303.27   0.00
569137.92   3301195.46   0.00
573545.16   3299258.64   0.00
565009.22   3295295.88   0.00
569136.25   3306141.19   0.00
571384.55   3297812.70   0.00
570903.51   3301373.71   0.00
567685.26   3300346.65   0.00
567756.44   3306511.83   0.00
567157.05   3303986.25   0.00
573670.14   3300596.10   0.00
568425.75   3298789.88   0.00
571197.63   3300488.72   0.00
569541.31   3303015.00   0.00
564774.63   3300624.93   0.00
570602.06   3307601.93   0.00
568542.56   3296585.18   0.00
575238.81   3304149.17   0.00
568980.46   3300859.98   0.00
569097.45   3293758.56   0.00
573320.69   3300092.63   0.00
567252.71   3299203.22   0.00
574293.96   3300264.36   0.00
564827.02   3304838.29   0.00
571966.66   3297845.31   0.00
571457.62   3301332.93   0.00
568475.48   3303921.18   0.00
571123.93   3299720.19   0.00
575890.12   3294591.72   0.00
570102.99   3298077.23   0.00
574768.17   3301360.18   0.00
565570.02   3306478.07   0.00
570197.69   3303978.33   0.00
573202.02   3298562.64   0.00
569315.48   3296618.23   0.00
570065.64   3297321.10   0.00
567200.44   3297190.41   0.00
567910.74   3300463.50   0.00
576514.09   3299563.11   0.00
570237.49   3295772.74   0.00
571273.39   3303776.00   0.00
565886.44   3297628.66   0.00
570006.07   3298819.91   0.00
568251.75   3299883.95   0.00
571341.57   3296030.61   0.00
568478.14   3294281.98   0.00
562216.32   3299365.09   0.00
575251.72   3306837.62   0.00
565524.17   3304119.78   0.00
564318.41   3303013.55   0.00
570724.96   3308934.37   0.00
574575.27   3306030.49   0.00
568630.60   3299085.91   0.00
569855.67   3300665.54   0.00
565890.75   3301603.73   0.00
568597.82   3298910.70   0.00
574022.26   3299285.07   0.00
567445.31   3305669.21   0.00
571352.24   3300137.70   0.00
569312.04   3296968.30   0.00
575298.50   3297069.53   0.00
574519.12   3300170.60   0.00
560698.61   3299258.90   0.00
568979.62   3300448.88   0.00
564926.59   3301853.64   0.00
570915.11   3303824.05   0.00
563526.23   3300338.14   0.00
575145.21   3298961.84   0.00
565098.07   3301476.36   0.00
568923.86   3298502.74   0.00
568068.37   3302501.32   0.00
575902.26   3305792.46   0.00
570134.84   3298464.35   0.00
568904.11   3303737.32   0.00
573370.52   3299795.07   0.00
572419.67   3297622.31   0.00
572001.10   3293644.17   0.00
571412.04   3304763.77   0.00
567025.47   3298501.82   0.00
567259.61   3295022.63   0.00
569219.75   3305453.15   0.00
574017.49   3303117.12   0.00
568879.83   3298163.25   0.00
571043.68   3298002.82   0.00
572394.37   3300821.48   0.00
568760.74   3308974.61   0.00
573271.64   3298072.40   0.00
572462.76   3298199.80   0.00
570679.23   3294948.22   0.00
571152.93   3298389.41   0.00
569340.37   3299188.26   0.00
567363.04   3296802.76   0.00
567867.74   3299147.79   0.00
572856.34   3297113.60   0.00
566352.38   3298522.49   0.00
564138.01   3298563.54   0.00
574176.23   3299996.92   0.00
568435.81   3301166.66   0.00
560115.09   3298298.27   0.00
568350.18   3301928.84   0.00
565574.23   3302156.51   0.00
570183.54   3296311.19   0.00
574884.93   3301573.45   0.00
564673.16   3295391.37   0.00
571648.98   3298325.01   0.00
570336.27   3302707.37   0.00
577496.74   3303366.01   0.00
563368.57   3293674.88   0.00
562760.36   3295822.92   0.00
568486.20   3295133.16   0.00
565965.90   3301538.63   0.00
568438.68   3295599.05   0.00
567753.40   3300880.52   0.00
568776.05   3300942.41   0.00
570768.92   3300091.57   0.00
573214.92   3303526.03   0.00
567054.69   3295102.56   0.00
570826.39   3298262.14   0.00
568167.04   3299910.74   0.00
571114.01   3307458.47   0.00
564955.72   3300109.13   0.00
567079.61   3299869.52   0.00
570859.98   3301275.92   0.00
570506.99   3295383.92   0.00
574229.06   3302702.51   0.00
566245.43   3294607.70   0.00
567164.07   3302603.66   0.00
573288.87   3303241.96   0.00
567026.95   3301616.91   0.00
569029.13   3304252.08   0.00
570258.02   3299726.93   0.00
567823.87   3301371.68   0.00
567049.03   3301466.62   0.00
571303.77   3297594.14   0.00
569910.44   3301400.83   0.00
564627.03   3296683.88   0.00
571170.21   3303107.31   0.00
568382.34   3303780.92   0.00
568643.71   3304999.98   0.00
567472.14   3295462.95   0.00
567117.96   3297715.76   0.00
561151.85   3299792.14   0.00
573394.36   3303664.74   0.00
566935.54   3302749.65   0.00
572445.58   3292148.03   0.00
564605.89   3295595.10   0.00
567938.36   3304806.60   0.00
564597.17   3299814.05   0.00
567845.89   3298162.97   0.00
569924.16   3299163.02   0.00
568214.77   3297362.45   0.00
564305.20   3299264.66   0.00
572256.91   3300086.19   0.00
568373.26   3300512.87   0.00
569030.84   3293953.79   0.00
574914.53   3299529.44   0.00
567062.72   3304290.30   0.00
568729.54   3300298.26   0.00
568175.93   3302191.26   0.00
571605.92   3299408.73   0.00
565954.56   3295995.18   0.00
562723.69   3299271.15   0.00
566535.31   3300717.12   0.00
578549.85   3298148.21   0.00
571850.12   3297888.76   0.00
569033.13   3300262.29   0.00
567883.93   3297622.66   0.00
564742.87   3299202.62   0.00
570865.02   3294721.86   0.00
566708.99   3293813.24   0.00
576798.65   3302178.32   0.00
569692.13   3296858.66   0.00
563509.72   3303685.00   0.00
570161.35   3300025.92   0.00
567268.90   3292220.99   0.00
571601.73   3303050.01   0.00
570940.51   3299972.48   0.00
571604.37   3303064.38   0.00
567506.09   3300811.01   0.00
569449.36   3293969.06   0.00
567919.96   3300257.74   0.00
570231.27   3296107.72   0.00
568397.67   3302881.27   0.00
566418.76   3295171.25   0.00
575050.69   3302787.69   0.00
566971.70   3298795.63   0.00
576803.61   3299459.10   0.00
570853.25   3301602.06   0.00
574669.53   3299244.18   0.00
575899.88   3300317.60   0.00
570375.19   3294123.06   0.00
572502.74   3301953.62   0.00
570651.08   3295855.41   0.00
565056.05   3301415.05   0.00
572687.72   3295488.15   0.00
569558.02   3293865.22   0.00
574349.94   3298509.70   0.00
560971.53   3308078.49   0.00
564602.98   3305752.78   0.00
565653.80   3297606.43   0.00
570543.10   3303189.95   0.00
570375.15   3299602.74   0.00
570660.02   3296333.15   0.00
570563.67   3300742.52   0.00
576339.96   3295937.60   0.00
570887.00   3294265.44   0.00
562802.05   3304809.95   0.00
571546.57   3298957.08   0.00
563385.30   3301530.35   0.00
567812.50   3298812.54   0.00
567755.39   3300574.76   0.00
571143.90   3298151.12   0.00
568289.49   3299512.53   0.00
565968.68   3301202.14   0.00
568901.67   3300325.33   0.00
568250.28   3301722.94   0.00
569657.18   3301307.10   0.00
567851.12   3302398.23   0.00
568592.48   3301380.11   0.00
568312.89   3301142.75   0.00
560012.12   3298034.48   0.00
573390.31   3298896.21   0.00
567446.38   3299454.77   0.00
568109.80   3304243.29   0.00
570940.55   3304682.24   0.00
575610.22   3299591.03   0.00
565816.43   3300563.20   0.00
567538.78   3300668.19   0.00
571687.55   3297575.49   0.00
570210.17   3300534.51   0.00
567563.00   3299749.25   0.00
571857.12   3302021.72   0.00
570775.50   3297984.87   0.00
569945.82   3301312.27   0.00
573950.83   3298842.03   0.00
573040.89   3294272.45   0.00
567510.28   3299704.19   0.00
576573.38   3295811.07   0.00
570628.18   3296950.56   0.00
565911.84   3299398.52   0.00
575596.11   3300844.59   0.00
567610.03   3302785.47   0.00
568874.88   3297494.28   0.00
567283.14   3299287.87   0.00
570984.81   3302943.61   0.00
569120.55   3299204.10   0.00
566682.72   3303359.52   0.00
563110.65   3302354.08   0.00
567525.64   3303876.46   0.00
569521.38   3299274.26   0.00
572059.45   3302101.52   0.00
567162.37   3302962.52   0.00
568155.27   3301476.03   0.00
567794.21   3292564.63   0.00
570935.12   3301234.81   0.00
568229.01   3303811.43   0.00
567462.38   3300370.34   0.00
566674.77   3298832.65   0.00
576264.79   3301220.55   0.00
571458.88   3297504.61   0.00
574675.29   3303664.24   0.00
571008.51   3300629.13   0.00
574944.08   3298177.39   0.00
572094.24   3295530.13   0.00
569487.19   3299709.25   0.00
576408.48   3297246.92   0.00
575620.29   3300920.17   0.00
572168.64   3302545.56   0.00
569438.96   3296636.32   0.00
570657.36   3303787.67   0.00
572164.84   3301014.13   0.00
567636.01   3302563.63   0.00
572359.34   3304531.86   0.00
569644.35   3299665.75   0.00
574068.25   3303146.72   0.00
570265.39   3302767.29   0.00
567114.19   3300742.79   0.00
576589.72   3297473.50   0.00
572783.83   3300722.99   0.00
567397.07   3297567.11   0.00
571491.82   3301791.51   0.00
568010.89   3294766.34   0.00
574950.80   3296987.67   0.00
569787.52   3300703.33   0.00
565293.80   3298941.57   0.00
571978.82   3293812.85   0.00
574012.04   3297854.44   0.00
566853.88   3299192.96   0.00
573836.25   3297035.98   0.00
571784.67   3304163.84   0.00
564275.74   3299758.69   0.00
573710.76   3301334.64   0.00
567721.35   3297823.66   0.00
568956.54   3302439.45   0.00
567385.95   3298194.07   0.00
565234.09   3303039.23   0.00
568144.87   3300533.16   0.00
570357.53   3304387.28   0.00
566334.42   3298919.17   0.00
572124.33   3300814.80   0.00
563329.16   3300991.75   0.00
573760.74   3296982.93   0.00
570961.26   3301483.95   0.00
567241.78   3300895.09   0.00
568438.72   3300881.23   0.00
569689.78   3298323.72   0.00
570341.91   3303076.50   0.00
577149.62   3298442.23   0.00
568555.31   3298031.68   0.00
567991.17   3297628.48   0.00
571126.30   3300096.21   0.00
570913.81   3297906.78   0.00
567344.45   3302690.32   0.00
574196.67   3302757.55   0.00
567977.72   3297467.20   0.00
571681.42   3299916.38   0.00
571527.34   3303401.29   0.00
569664.27   3304913.82   0.00
577266.47   3301012.16   0.00
571008.27   3301007.46   0.00
574653.20   3297943.80   0.00
568957.26   3296683.67   0.00
565230.68   3299006.08   0.00
577533.75   3298923.04   0.00
564703.75   3300954.49   0.00
572142.28   3300411.87   0.00
564929.50   3297917.68   0.00
575485.26   3294571.90   0.00
573967.83   3298361.78   0.00
575393.52   3299749.54   0.00
563685.34   3299288.81   0.00
573251.36   3303422.35   0.00
570311.88   3299661.18   0.00
565580.09   3296800.31   0.00
571409.40   3296906.32   0.00
569452.90   3305238.30   0.00
567485.30   3300439.91   0.00
565251.39   3296079.84   0.00
567772.00   3295505.90   0.00
569839.00   3297765.74   0.00
567629.60   3293256.31   0.00
570360.66   3295510.67   0.00
569900.52   3299223.08   0.00
571260.18   3301927.32   0.00
573001.21   3298237.14   0.00
566190.45   3302991.98   0.00
573492.25   3300077.95   0.00
561713.24   3299784.17   0.00
565480.43   3301404.70   0.00
570472.29   3296543.96   0.00
565720.91   3299053.83   0.00
574641.64   3299511.30   0.00
571766.86   3298251.76   0.00
569671.63   3298191.05   0.00
572481.86   3300655.08   0.00
571241.69   3301616.57   0.00
572572.05   3298182.99   0.00
562312.50   3295238.13   0.00
566667.94   3299361.67   0.00
572889.40   3295451.14   0.00
567812.47   3299907.32   0.00
574950.45   3297796.81   0.00
569642.82   3301800.88   0.00
571038.28   3298705.71   0.00
572107.11   3302754.60   0.00
576788.96   3300751.80   0.00
565747.43   3297402.42   0.00
567374.37   3298916.61   0.00
569449.66   3300229.40   0.00
568953.76   3292908.68   0.00
575744.72   3301122.03   0.00
564300.85   3302602.11   0.00
573285.22   3303409.40   0.00
560831.23   3305798.00   0.00
577166.76   3303035.53   0.00
565047.34   3297818.45   0.00
572871.19   3301782.20   0.00
566261.52   3302640.67   0.00
570466.85   3299914.10   0.00
563356.00   3294287.76   0.00
578043.09   3303425.67   0.00
576946.01   3299959.34   0.00
567723.60   3301588.39   0.00
573409.78   3297836.65   0.00
572984.66   3296740.14   0.00
572185.69   3296187.73   0.00
565574.86   3302657.58   0.00
572191.17   3296078.97   0.00
571110.67   3298957.92   0.00
570887.34   3301414.27   0.00
575208.87   3298682.94   0.00
567208.06   3303689.01   0.00
568267.00   3302119.68   0.00
570085.67   3306600.79   0.00
573330.20   3298479.66   0.00
566511.80   3297069.00   0.00
572988.39   3298522.12   0.00
572915.93   3294503.67   0.00
567545.60   3296315.43   0.00
573637.25   3299086.56   0.00
568031.78   3298358.59   0.00
572989.86   3302157.58   0.00
570337.16   3307407.93   0.00
569344.97   3302340.43   0.00
575158.57   3297792.54   0.00
569606.89   3307967.48   0.00
570157.28   3300679.06   0.00
571775.80   3298034.10   0.00
569663.10   3298980.67   0.00
571408.85   3302287.47   0.00
571139.89   3304970.23   0.00
570401.80   3294327.38   0.00
568201.90   3300775.85   0.00
574061.94   3300713.82   0.00
568401.97   3301788.79   0.00
569795.05   3301708.85   0.00
576834.75   3297663.16   0.00
570919.28   3303365.34   0.00
576029.39   3298589.41   0.00
570214.79   3298713.25   0.00
570131.02   3299784.06   0.00
572710.32   3299887.48   0.00
563511.68   3299252.92   0.00
566101.49   3300744.35   0.00
568923.34   3302666.49   0.00
568638.91   3293933.01   0.00
565438.31   3301864.06   0.00
572665.72   3295359.40   0.00
570916.24   3302816.34   0.00
565236.65   3299813.73   0.00
566710.06   3303337.97   0.00
574774.67   3297931.06   0.00
570362.53   3294223.77   0.00
569432.02   3299044.79   0.00
566571.90   3304867.41   0.00
565136.96   3300294.62   0.00
567502.67   3301311.06   0.00
576384.96   3294838.21   0.00
573477.61   3296675.17   0.00
569048.67   3298087.40   0.00
568169.20   3303066.48   0.00
565844.22   3296356.11   0.00
573834.10   3298659.38   0.00
572148.45   3295233.43   0.00
566696.71   3298252.55   0.00
568999.57   3298532.51   0.00
567730.61   3303631.95   0.00
564646.87   3300950.16   0.00
570576.28   3301971.10   0.00
569790.20   3301352.87   0.00
573864.70   3299495.92   0.00
574919.18   3301130.38   0.00
569463.33   3301640.63   0.00
576747.50   3302308.39   0.00
570083.24   3305917.12   0.00
568093.59   3305522.96   0.00
564460.22   3300181.01   0.00
566482.61   3299595.58   0.00
572195.13   3300353.21   0.00
569595.20   3295803.72   0.00
569911.72   3301761.64   0.00
566453.89   3303078.16   0.00
574000.65   3303844.69   0.00
576878.69   3299614.73   0.00
569383.46   3300386.73   0.00
576891.75   3301612.52   0.00
565211.53   3300997.86   0.00
569396.62   3298536.38   0.00
570147.19   3306541.03   0.00
573812.16   3302926.93   0.00
572623.85   3298725.31   0.00
569238.19   3301209.62   0.00
569996.38   3300808.57   0.00
571387.99   3300403.26   0.00
567381.54   3300869.48   0.00
574340.80   3299248.46   0.00
571362.81   3296067.75   0.00
570553.09   3303154.13   0.00
572130.59   3300501.96   0.00
569623.19   3297004.73   0.00
567251.69   3296440.87   0.00
572541.14   3304138.56   0.00
565018.62   3302130.73   0.00
572146.04   3295368.65   0.00
569206.89   3298218.21   0.00
570849.11   3294494.67   0.00
569086.68   3298470.15   0.00
561713.51   3302934.12   0.00
566444.33   3298364.85   0.00
573077.18   3300766.98   0.00
570351.29   3299338.97   0.00
568001.05   3296966.20   0.00
566941.02   3301348.88   0.00
567261.58   3298068.88   0.00
566295.63   3301218.16   0.00
567853.10   3300725.03   0.00
564285.67   3306343.43   0.00
571391.39   3296332.67   0.00
566269.00   3302379.33   0.00
563501.10   3293990.46   0.00
569445.71   3298799.58   0.00
563402.80   3302704.08   0.00
566653.46   3306619.66   0.00
573308.84   3299520.55   0.00
570799.80   3299278.60   0.00
574639.33   3304907.76   0.00
562651.05   3300047.58   0.00
572181.41   3302222.73   0.00
573946.95   3298376.77   0.00
573168.50   3300183.96   0.00
568852.06   3299693.78   0.00
568400.37   3299285.93   0.00
568264.39   3299844.65   0.00
566809.11   3297250.87   0.00
578097.63   3301237.65   0.00
570392.77   3304529.70   0.00
567293.82   3301800.58   0.00
570147.24   3295866.32   0.00
566367.42   3301082.17   0.00
568799.33   3301360.86   0.00
575269.20   3299394.29   0.00
568371.59   3295103.22   0.00
566139.29   3302279.31   0.00
569604.79   3297652.01   0.00
563742.23   3300891.34   0.00
565852.03   3302543.42   0.00
563846.84   3303216.11   0.00
574030.43   3302974.62   0.00
570013.22   3300287.48   0.00
574623.72   3302695.55   0.00
568694.63   3296950.71   0.00
564875.47   3302641.65   0.00
569056.90   3300126.12   0.00
568600.74   3297488.87   0.00
566585.56   3298977.28   0.00
565846.64   3301729.07   0.00
570093.71   3298247.91   0.00
572119.72   3296807.84   0.00
568857.47   3295721.41   0.00
568824.22   3297498.66   0.00
569196.37   3297427.11   0.00
568642.85   3300273.12   0.00
567028.69   3300554.49   0.00
570863.66   3296808.81   0.00
568609.42   3300371.75   0.00
572604.72   3304932.49   0.00
564477.58   3296091.16   0.00
566181.98   3303379.22   0.00
569626.21   3299432.07   0.00
572034.30   3300738.09   0.00
576449.97   3299405.69   0.00
566796.47   3304614.59   0.00
564251.34   3297112.79   0.00
569425.01   3304458.49   0.00
567828.28   3300552.31   0.00
567253.93   3296993.81   0.00
568049.23   3301224.76   0.00
567786.28   3296160.46   0.00
566418.71   3301296.77   0.00
565678.05   3299774.91   0.00
567247.89   3302826.78   0.00
572793.49   3300609.87   0.00
567919.88   3290475.09   0.00
572737.98   3299358.29   0.00
570191.37   3302761.73   0.00
567999.68   3300907.02   0.00
568511.47   3297980.66   0.00
572383.12   3295966.24   0.00
567101.79   3302796.24   0.00
574243.32   3301258.66   0.00
573959.37   3297285.39   0.00
573237.94   3294966.59   0.00
577065.78   3301415.58   0.00
567730.78   3303537.82   0.00
572587.94   3300802.02   0.00
568933.49   3299387.78   0.00
568973.32   3304876.04   0.00
572053.50   3296732.58   0.00
572487.44   3302243.18   0.00
573662.35   3299817.37   0.00
571284.68   3294362.49   0.00
563661.57   3305442.70   0.00
569288.29   3306990.98   0.00
563263.41   3298197.83   0.00
566741.71   3302235.46   0.00
568447.71   3300673.97   0.00
569329.52   3299110.37   0.00
569646.72   3292879.17   0.00
568096.50   3303111.51   0.00
576583.12   3293907.43   0.00
566527.15   3306226.12   0.00
569152.35   3297868.16   0.00
574256.41   3299238.51   0.00
575277.21   3299303.03   0.00
570607.54   3296912.40   0.00
577013.30   3300230.42   0.00
567102.16   3295251.14   0.00
570008.74   3296728.60   0.00
567669.08   3298880.87   0.00
567164.03   3298172.25   0.00
571243.11   3297972.11   0.00
571576.48   3298681.70   0.00
567475.28   3298652.98   0.00
574764.10   3298913.62   0.00
567759.87   3297148.18   0.00
566107.81   3298248.99   0.00
568535.02   3301354.57   0.00
563896.57   3304399.43   0.00
570706.11   3302118.68   0.00
566481.08   3300998.29   0.00
569150.35   3301367.94   0.00
571506.68   3302977.87   0.00
572563.87   3299885.40   0.00
566817.15   3298250.89   0.00
571972.44   3293908.02   0.00
568622.50   3307919.18   0.00
566299.59   3300827.78   0.00
567785.88   3299447.21   0.00
572264.46   3300586.79   0.00
572961.91   3301764.70   0.00
577171.87   3295978.02   0.00
568896.75   3301947.95   0.00
573326.85   3304511.73   0.00
569907.74   3300262.33   0.00
572112.28   3295894.19   0.00
568826.55   3300536.84   0.00
568699.05   3300507.56   0.00
570233.76   3293108.28   0.00
571681.50   3297517.66   0.00
567292.73   3302437.97   0.00
571080.17   3294494.12   0.00
568281.16   3300690.34   0.00
570273.03   3298041.06   0.00
568958.90   3303493.05   0.00
573970.49   3298704.46   0.00
565210.75   3294672.04   0.00
574840.35   3306033.47   0.00
571424.05   3305023.11   0.00
570697.70   3295459.41   0.00
569000.20   3304947.98   0.00
570289.11   3298260.99   0.00
564487.84   3301512.19   0.00
569174.31   3298548.57   0.00
568318.21   3301119.57   0.00
570131.22   3290446.97   0.00
575473.34   3297182.64   0.00
570102.01   3301791.63   0.00
567306.72   3300813.16   0.00
567406.00   3302504.51   0.00
566525.88   3302276.53   0.00
573841.21   3304551.88   0.00
573126.76   3296674.20   0.00
566014.23   3303220.14   0.00
566160.62   3299014.43   0.00
571125.12   3302155.08   0.00
571559.93   3302936.54   0.00
571829.06   3297844.82   0.00
573831.24   3298835.60   0.00
568225.56   3300159.42   0.00
566107.95   3297892.16   0.00
576149.96   3302187.43   0.00
568479.63   3296706.69   0.00
569011.16   3304987.63   0.00
568309.99   3299524.89   0.00
564091.34   3303065.98   0.00
572128.78   3297437.76   0.00
569582.95   3307668.11   0.00
568810.82   3301198.32   0.00
570155.86   3298256.45   0.00
573898.93   3298959.17   0.00
569117.90   3295212.41   0.00
567507.28   3301221.58   0.00
570475.33   3302180.95   0.00
568526.76   3298137.42   0.00
567214.17   3301936.09   0.00
572059.60   3298738.82   0.00
569328.06   3301585.94   0.00
570896.81   3298662.60   0.00
571316.41   3299400.88   0.00
561759.47   3299644.80   0.00
565218.32   3306328.98   0.00
570292.10   3297377.93   0.00
567295.72   3304274.66   0.00
567728.24   3301796.03   0.00
569709.66   3300868.76   0.00
572648.50   3298228.32   0.00
565817.79   3298119.44   0.00
565999.25   3304914.72   0.00
567285.41   3297801.76   0.00
571163.50   3300997.48   0.00
573128.83   3303831.73   0.00
573523.37   3297320.82   0.00
568425.58   3295648.84   0.00
572066.33   3298463.70   0.00
572880.15   3303653.14   0.00
571280.11   3297938.02   0.00
574568.51   3301774.52   0.00
574182.20   3299314.45   0.00
570542.50   3292411.43   0.00
571405.13   3302259.87   0.00
573313.04   3298524.10   0.00
569125.13   3301693.34   0.00
572368.63   3298850.20   0.00
575638.38   3302693.28   0.00
573512.12   3300254.79   0.00
577202.98   3297632.31   0.00
571793.04   3300518.06   0.00
571813.65   3297499.76   0.00
568076.94   3298311.28   0.00
576713.48   3294868.94   0.00
571830.16   3301620.72   0.00
573075.96   3294572.93   0.00
572930.87   3298580.43   0.00
570618.16   3301970.92   0.00
567503.90   3301289.09   0.00
570194.13   3296161.85   0.00
567117.75   3296576.99   0.00
564847.79   3302663.89   0.00
572033.14   3300507.30   0.00
574930.03   3301736.03   0.00
571555.11   3295617.14   0.00
564286.82   3297946.02   0.00
567901.53   3302761.64   0.00
571603.46   3295732.51   0.00
571583.03   3302736.25   0.00
571145.44   3308884.20   0.00
569780.87   3298492.04   0.00
567361.66   3297301.50   0.00
569126.88   3295681.59   0.00
571297.46   3296753.98   0.00
572501.56   3299011.09   0.00
571248.25   3297856.01   0.00
572406.24   3297080.67   0.00
569226.59   3297893.47   0.00
571506.60   3292338.14   0.00
569979.00   3298488.80   0.00
567166.63   3300832.50   0.00
576601.11   3306649.94   0.00
570505.41   3302360.52   0.00
568814.31   3299569.93   0.00
565697.83   3309298.21   0.00
572199.29   3300582.55   0.00
570689.23   3301477.14   0.00
570290.48   3297584.37   0.00
568693.43   3294451.52   0.00
572838.79   3305712.16   0.00
574725.62   3298245.11   0.00
570951.07   3301847.70   0.00
567306.90   3299916.10   0.00
572018.23   3294203.13   0.00
572110.56   3299373.16   0.00
567787.89   3298660.63   0.00
569191.91   3299344.80   0.00
561428.54   3299258.80   0.00
565804.56   3304615.70   0.00
572437.00   3297536.92   0.00
571586.82   3294662.98   0.00
570687.84   3299509.31   0.00
567169.59   3303896.78   0.00
566523.59   3299451.78   0.00
570960.89   3298423.61   0.00
571535.50   3300890.03   0.00
564998.78   3298036.30   0.00
572128.93   3301441.74   0.00
567895.54   3301180.18   0.00
568621.99   3295115.99   0.00
570873.77   3296262.80   0.00
573370.96   3297995.80   0.00
568608.34   3301094.52   0.00
571782.97   3298875.83   0.00
567474.62   3296336.86   0.00
566132.53   3295397.65   0.00
570579.44   3299659.04   0.00
576620.26   3301920.13   0.00
566890.23   3296981.44   0.00
573991.81   3304404.26   0.00
569367.91   3296470.29   0.00
569287.70   3299971.20   0.00
566475.71   3305593.14   0.00
567471.84   3300519.96   0.00
568372.94   3298549.70   0.00
568116.48   3300551.57   0.00
574905.91   3296637.05   0.00
567321.61   3298628.72   0.00
565244.42   3301300.22   0.00
563826.49   3300375.63   0.00
568869.89   3298531.61   0.00
571022.53   3303550.23   0.00
564296.02   3303428.54   0.00
572628.95   3299477.20   0.00
573226.57   3297201.69   0.00
572819.26   3304482.23   0.00
567928.32   3296168.79   0.00
567310.62   3299772.33   0.00
568500.84   3308868.45   0.00
571457.82   3302124.12   0.00
572727.22   3300061.68   0.00
572158.46   3292787.70   0.00
578861.18   3299350.16   0.00
574075.78   3300875.73   0.00
569348.56   3298820.37   0.00
571995.97   3297038.43   0.00
572391.00   3306466.36   0.00
574931.32   3301973.34   0.00
573827.21   3298698.26   0.00
571500.35   3304534.29   0.00
568114.61   3298467.45   0.00
568843.20   3305308.20   0.00
572291.09   3300496.97   0.00
572200.39   3296571.48   0.00
568020.06   3302462.14   0.00
566661.95   3301384.86   0.00
568338.83   3297033.76   0.00
570083.96   3296893.98   0.00
568490.94   3298684.82   0.00
569698.58   3295831.51   0.00
570821.33   3304646.73   0.00
575655.18   3298313.91   0.00
572738.77   3301548.57   0.00
570504.69   3301373.51   0.00
573544.73   3300645.95   0.00
572337.58   3308251.10   0.00
571375.29   3302086.47   0.00
570785.27   3295768.88   0.00
568243.85   3303592.45   0.00
570486.93   3307204.89   0.00
571514.55   3302176.82   0.00
568559.76   3299619.72   0.00
563490.75   3298060.35   0.00
565860.99   3301946.08   0.00
567581.85   3299951.48   0.00
570695.79   3297227.76   0.00
572901.40   3295459.39   0.00
569838.29   3300949.70   0.00
568099.22   3299659.05   0.00
563692.21   3298621.39   0.00
566323.38   3300325.46   0.00
567796.24   3292789.56   0.00
572093.65   3298385.15   0.00
567328.50   3296745.60   0.00
566211.81   3293395.81   0.00
568795.62   3300077.22   0.00
566345.23   3299537.35   0.00
571910.06   3305646.18   0.00
567554.39   3295135.34   0.00
568410.56   3299251.91   0.00
567755.55   3297217.71   0.00
568526.06   3301092.88   0.00
569258.32   3298035.18   0.00
569221.09   3300667.97   0.00
568919.45   3300854.66   0.00
577379.15   3301571.62   0.00
571571.57   3298389.47   0.00
569672.42   3301793.41   0.00
569839.47   3295945.81   0.00
565656.19   3298618.86   0.00
576514.82   3297545.72   0.00
568284.85   3300469.31   0.00
570124.62   3296579.33   0.00
569252.51   3297011.21   0.00
565116.22   3299341.39   0.00
574949.28   3297903.46   0.00
573428.28   3303458.48   0.00
573809.62   3298132.14   0.00
565344.66   3295323.86   0.00
569847.64   3299533.53   0.00
574004.30   3297508.11   0.00
566872.07   3304703.42   0.00
565539.24   3300285.01   0.00
571144.87   3300665.45   0.00
571695.12   3292459.30   0.00
576187.17   3301713.43   0.00
571250.47   3301944.45   0.00
572080.70   3301673.07   0.00
563455.01   3304176.19   0.00
571830.57   3293352.09   0.00
569185.76   3301627.34   0.00
576926.15   3302188.87   0.00
567161.50   3304573.18   0.00
566023.68   3299261.27   0.00
565774.25   3299728.64   0.00
573845.98   3297287.99   0.00
570050.84   3301404.70   0.00
571777.62   3301187.53   0.00
570772.48   3299600.21   0.00
568278.51   3296281.68   0.00
568452.76   3301046.75   0.00
566256.90   3301727.42   0.00
572131.29   3298482.51   0.00
568024.41   3304468.85   0.00
567383.22   3302660.20   0.00
566926.33   3294120.09   0.00
568153.27   3297847.38   0.00
566943.54   3302406.00   0.00
567403.03   3299141.51   0.00
579600.64   3297940.99   0.00
569366.47   3303621.90   0.00
565256.38   3304443.79   0.00
571304.94   3295870.55   0.00
567478.88   3304874.51   0.00
572303.58   3306370.36   0.00
572935.79   3301485.08   0.00
568119.15   3303202.87   0.00
573236.04   3292390.75   0.00
567006.85   3303209.41   0.00
568910.24   3297441.09   0.00
564769.26   3299614.12   0.00
567700.70   3299443.81   0.00
569307.01   3301317.96   0.00
575372.84   3302807.36   0.00
576154.82   3298510.07   0.00
567134.07   3299873.17   0.00
569509.13   3297333.97   0.00
570138.74   3299688.07   0.00
568675.78   3304722.31   0.00
573135.11   3300032.35   0.00
569131.70   3296343.21   0.00
571297.31   3296948.63   0.00
574837.93   3298702.34   0.00
562364.70   3301625.92   0.00
572669.03   3294561.37   0.00
568487.54   3296434.06   0.00
570380.38   3302158.83   0.00
566148.70   3297179.77   0.00
567625.86   3305728.84   0.00
573068.21   3297845.25   0.00
568306.37   3300256.03   0.00
572961.08   3301040.07   0.00
567778.86   3306941.95   0.00
566131.33   3304707.98   0.00
563896.19   3295598.51   0.00
576685.23   3302857.77   0.00
571214.02   3296667.79   0.00
573674.44   3303418.20   0.00
568294.71   3293825.51   0.00
573113.32   3300219.64   0.00
568572.21   3298002.35   0.00
565628.22   3299915.72   0.00
567603.55   3301692.29   0.00
569407.51   3303898.37   0.00
566414.43   3298672.80   0.00
571449.10   3302692.18   0.00
577429.43   3301295.78   0.00
569330.25   3298612.57   0.00
572428.65   3300104.76   0.00
568715.26   3299865.81   0.00
565620.95   3298729.28   0.00
561237.72   3307267.54   0.00
567248.20   3305514.54   0.00
566306.09   3300387.74   0.00
571654.93   3301263.32   0.00
567480.79   3294456.52   0.00
575352.35   3301649.36   0.00
568055.58   3297593.84   0.00
572657.66   3302312.90   0.00
567351.47   3303720.64   0.00
567009.01   3297944.70   0.00
566402.15   3297820.01   0.00
572954.46   3299413.51   0.00
572837.61   3296707.38   0.00
572936.43   3291554.96   0.00
572956.47   3301275.44   0.00
576008.34   3304366.31   0.00
571066.92   3297884.00   0.00
564573.34   3297105.98   0.00
570589.55   3298588.62   0.00
572743.00   3301278.56   0.00
566169.50   3299113.49   0.00
571360.44   3304768.59   0.00
568563.85   3299976.75   0.00
570846.07   3300080.40   0.00
571000.90   3301493.14   0.00
572892.37   3296082.75   0.00
570753.09   3301827.14   0.00
575002.19   3305224.36   0.00
568109.67   3299098.23   0.00
575178.57   3296235.87   0.00
572563.05   3295395.89   0.00
572261.91   3305023.62   0.00
569974.63   3302128.12   0.00
568681.56   3294693.70   0.00
573067.76   3304419.68   0.00
574249.16   3297148.93   0.00
573319.48   3300714.76   0.00
568972.32   3300030.52   0.00
565292.12   3301175.13   0.00
567414.43   3300588.52   0.00
572298.07   3295964.38   0.00
565646.84   3302921.52   0.00
569278.53   3298087.13   0.00
571937.82   3300092.32   0.00
574115.86   3301017.00   0.00
567215.84   3300764.35   0.00
564899.61   3301045.99   0.00
565482.00   3304049.45   0.00
570219.55   3294235.49   0.00
571615.86   3295005.27   0.00
569430.32   3300283.23   0.00
566944.16   3298067.14   0.00
569165.45   3309717.98   0.00
569608.48   3293573.38   0.00
566917.61   3298222.53   0.00
569820.75   3303998.40   0.00
576147.19   3302580.43   0.00
576691.81   3299077.91   0.00
571189.81   3300388.32   0.00
572450.04   3308201.71   0.00
564451.12   3297587.40   0.00
570095.73   3299480.50   0.00
570999.89   3297374.24   0.00
571161.99   3301584.57   0.00
567241.02   3302704.64   0.00
572205.53   3299416.01   0.00
569898.45   3302885.76   0.00
570968.68   3298923.29   0.00
569668.78   3302187.14   0.00
565246.84   3299028.81   0.00
567931.25   3299114.42   0.00
564484.54   3301032.94   0.00
572630.67   3299926.92   0.00
568540.21   3298346.96   0.00
568405.57   3301123.31   0.00
566742.22   3304021.92   0.00
563541.25   3297088.23   0.00
569932.06   3300010.77   0.00
572062.67   3300212.87   0.00
572734.71   3296816.75   0.00
570572.12   3299915.46   0.00
570105.63   3300185.41   0.00
575502.16   3299460.05   0.00
575808.74   3307076.01   0.00
569879.35   3296647.35   0.00
567602.07   3296805.79   0.00
567804.41   3297529.75   0.00
561573.98   3304969.44   0.00
569996.89   3302621.15   0.00
566596.99   3302337.32   0.00
566653.68   3305483.35   0.00
574503.88   3294006.27   0.00
569511.91   3305790.21   0.00
570823.00   3301720.78   0.00
570333.67   3296190.11   0.00
567705.44   3295633.91   0.00
573989.47   3301577.79   0.00
570907.28   3297326.67   0.00
568809.17   3303256.70   0.00
568484.27   3300401.49   0.00
566973.58   3303848.98   0.00
575321.36   3296898.00   0.00
568647.74   3299042.73   0.00
574569.83   3304748.96   0.00
565934.98   3295268.38   0.00
568868.37   3296043.65   0.00
569841.03   3296829.41   0.00
572955.36   3302571.30   0.00
571141.50   3295490.59   0.00
570860.62   3297661.05   0.00
565241.37   3300859.60   0.00
573039.27   3302674.69   0.00
567819.93   3302112.57   0.00
571151.60   3296880.64   0.00
574451.04   3295980.41   0.00
575136.06   3296791.98   0.00
571388.66   3300633.81   0.00
570802.99   3297924.77   0.00
566170.05   3298706.48   0.00
573828.42   3306018.30   0.00
564916.17   3295788.21   0.00
573655.93   3303688.53   0.00
568571.27   3295642.44   0.00
564229.48   3301804.78   0.00
572747.62   3292388.63   0.00
566621.34   3297727.18   0.00
571540.34   3296549.43   0.00
570707.67   3305549.60   0.00
567019.25   3293871.66   0.00
570905.40   3303456.99   0.00
566782.47   3297511.40   0.00
574074.38   3300376.75   0.00
567947.98   3293177.26   0.00
572801.13   3302424.41   0.00
572405.12   3299696.79   0.00
567753.61   3296911.15   0.00
573494.54   3301242.18   0.00
570597.58   3297431.90   0.00
567487.51   3301343.20   0.00
571509.74   3307866.47   0.00
570780.85   3297697.57   0.00
570212.26   3296485.07   0.00
567325.30   3304618.63   0.00
565820.39   3297517.65   0.00
569880.54   3300432.59   0.00
569956.88   3302248.80   0.00
566498.73   3299487.25   0.00
563727.39   3298772.03   0.00
569863.61   3302773.94   0.00
565694.53   3303036.96   0.00
573451.73   3301088.87   0.00
575313.06   3301101.61   0.00
571587.19   3301473.65   0.00
573188.72   3299177.55   0.00
570784.62   3300215.15   0.00
571978.27   3300480.79   0.00
569150.35   3301118.03   0.00
568061.11   3297752.91   0.00
568435.62   3303814.93   0.00
565754.48   3298779.29   0.00
571770.90   3298453.46   0.00
570211.38   3302699.24   0.00
571630.39   3296277.92   0.00
570957.32   3302699.55   0.00
566756.50   3299455.35   0.00
570916.22   3300631.13   0.00
567743.77   3299358.96   0.00
568101.74   3302159.17   0.00
571662.37   3305418.81   0.00
564138.90   3297111.28   0.00
563698.25   3299847.21   0.00
572892.80   3299537.92   0.00
568405.93   3300124.28   0.00
569368.13   3294241.40   0.00
568388.60   3294790.45   0.00
568837.57   3303734.91   0.00
569110.48   3303118.83   0.00
571435.05   3304282.08   0.00
570867.47   3296757.30   0.00
568332.18   3303660.09   0.00
572356.29   3292877.66   0.00
571450.39   3296373.21   0.00
566570.83   3298269.37   0.00
573542.37   3296346.90   0.00
563602.08   3296313.71   0.00
565890.16   3301486.09   0.00
571970.58   3302670.07   0.00
574622.95   3295650.84   0.00
569985.73   3302374.57   0.00
571188.26   3296507.89   0.00
577563.22   3298149.75   0.00
564530.76   3301532.57   0.00
569170.02   3296947.15   0.00
562594.34   3296360.05   0.00
570925.93   3300626.59   0.00
575363.01   3299217.28   0.00
567380.45   3296239.22   0.00
568651.31   3300125.32   0.00
570957.03   3303951.60   0.00
568355.31   3305662.16   0.00
565641.84   3302266.06   0.00
571799.82   3301815.53   0.00
565593.40   3306491.46   0.00
568163.32   3298797.23   0.00
568089.92   3297132.93   0.00
576109.74   3302025.71   0.00
571269.36   3298080.39   0.00
565540.26   3303986.83   0.00
567698.93   3295758.73   0.00
563620.32   3301962.45   0.00
570407.12   3292824.70   0.00
571498.69   3296595.02   0.00
572169.72   3299771.37   0.00
569102.65   3297926.25   0.00
565057.97   3301169.89   0.00
567356.73   3298364.71   0.00
568318.06   3307120.42   0.00
566231.04   3300121.34   0.00
569526.82   3301808.30   0.00
570990.33   3293442.36   0.00
564870.46   3302540.67   0.00
570098.32   3301197.45   0.00
572568.92   3297822.72   0.00
574558.98   3302471.86   0.00
565319.55   3300743.37   0.00
571541.59   3299010.37   0.00
573893.93   3303152.88   0.00
571712.72   3301072.30   0.00
571091.38   3298875.61   0.00
568095.38   3298744.75   0.00
570080.23   3298265.41   0.00
564786.39   3303945.90   0.00
569140.01   3301029.06   0.00
570757.73   3300877.68   0.00
567136.46   3300766.90   0.00
568418.21   3298041.12   0.00
564185.48   3298939.60   0.00
567283.35   3294243.83   0.00
566950.42   3301309.44   0.00
572929.29   3302507.74   0.00
574147.76   3303851.53   0.00
568743.66   3300041.78   0.00
563290.82   3304233.55   0.00
567397.19   3293087.24   0.00
573790.61   3302562.14   0.00
571855.08   3298096.38   0.00
572203.12   3293021.67   0.00
568763.59   3300267.50   0.00
567167.44   3305209.03   0.00
569654.86   3301647.56   0.00
570192.98   3299162.61   0.00
572087.07   3299855.26   0.00
568246.44   3299210.79   0.00
569305.53   3300477.69   0.00
573269.56   3300094.91   0.00
569862.97   3305689.31   0.00
573813.06   3306007.37   0.00
570120.07   3301251.40   0.00
574067.39   3297293.18   0.00
572609.03   3300912.30   0.00
571978.73   3301073.28   0.00
562940.10   3302531.23   0.00
569912.31   3299680.67   0.00
570070.88   3299202.77   0.00
569452.94   3300211.77   0.00
561361.13   3301518.15   0.00
576794.09   3302827.95   0.00
569065.45   3296453.65   0.00
567003.26   3298364.59   0.00
572226.48   3300521.06   0.00
569999.91   3298054.08   0.00
570313.97   3296944.55   0.00
566504.41   3298486.29   0.00
566701.41   3297358.72   0.00
565668.92   3301259.12   0.00
568583.64   3301124.54   0.00
571457.33   3293643.70   0.00
571488.67   3296871.27   0.00
575577.80   3301981.16   0.00
569767.52   3297652.76   0.00
568660.23   3299966.95   0.00
570441.27   3299497.60   0.00
576412.54   3295244.52   0.00
570140.93   3306278.30   0.00
574295.37   3292798.76   0.00
569639.63   3293603.12   0.00
571140.88   3303662.48   0.00
579548.37   3302041.03   0.00
571087.02   3297727.14   0.00
569696.58   3303198.16   0.00
571097.43   3302003.64   0.00
571385.96   3302327.33   0.00
563763.49   3303470.04   0.00
568748.05   3302926.71   0.00
571357.72   3291260.24   0.00
569084.51   3304310.61   0.00
575036.53   3298444.61   0.00
570625.29   3298951.58   0.00
568718.63   3295439.75   0.00
570954.12   3299670.97   0.00
569440.32   3297845.14   0.00
565192.26   3299862.89   0.00
567226.54   3300822.41   0.00
575726.80   3305421.53   0.00
567892.95   3304218.37   0.00
575000.29   3301694.13   0.00
572355.44   3302530.06   0.00
568582.89   3304089.42   0.00
570052.96   3301482.57   0.00
567326.01   3301517.03   0.00
570490.73   3299089.87   0.00
570732.07   3300214.12   0.00
570986.15   3294065.91   0.00
568542.40   3302121.31   0.00
569548.70   3298949.81   0.00
567919.88   3303182.38   0.00
568147.40   3300559.33   0.00
574198.18   3302927.26   0.00
572268.19   3303127.13   0.00
572410.89   3299219.59   0.00
570479.93   3295864.37   0.00
566556.01   3302649.62   0.00
571121.45   3302307.89   0.00
568652.65   3302530.43   0.00
570508.86   3304217.49   0.00
573657.16   3300685.78   0.00
563121.00   3296049.16   0.00
566265.64   3305462.53   0.00
574792.71   3306860.69   0.00
567796.38   3301862.99   0.00
571515.71   3296447.63   0.00
563107.23   3307822.17   0.00
565575.74   3303881.88   0.00
569190.37   3298755.04   0.00
562793.83   3300131.01   0.00
570952.63   3303377.69   0.00
566426.18   3302637.69   0.00
566919.92   3299178.54   0.00
577510.80   3300069.94   0.00
569922.69   3302530.44   0.00
568892.46   3294783.59   0.00
569552.69   3301435.14   0.00
566970.96   3300286.72   0.00
572275.68   3299372.66   0.00
571808.36   3302792.90   0.00
570260.75   3296089.69   0.00
565370.62   3296021.91   0.00
564709.85   3300852.16   0.00
569192.15   3301418.47   0.00
566171.01   3293660.29   0.00
573099.33   3302903.36   0.00
569665.22   3299312.33   0.00
575131.72   3297683.71   0.00
575037.22   3294554.76   0.00
569023.01   3296275.14   0.00
567853.42   3295770.33   0.00
565598.43   3303461.31   0.00
569489.79   3296245.64   0.00
564637.43   3293433.22   0.00
564699.78   3301611.09   0.00
565536.04   3298069.87   0.00
572323.34   3302931.60   0.00
564236.18   3299706.08   0.00
571244.28   3301370.14   0.00
573234.83   3296697.41   0.00
567403.46   3303054.61   0.00
577764.70   3300324.83   0.00
572745.43   3298515.21   0.00
573339.71   3302019.27   0.00
575608.01   3296979.06   0.00
570618.95   3298273.28   0.00
569733.61   3300896.74   0.00
571561.39   3298795.31   0.00
567447.46   3301777.16   0.00
568427.54   3300103.50   0.00
573106.44   3297294.61   0.00
573347.52   3303063.20   0.00
570212.15   3299914.02   0.00
571053.39   3297521.45   0.00
565586.31   3303743.61   0.00
572537.97   3306612.93   0.00
567990.44   3303053.66   0.00
573831.60   3301017.63   0.00
570423.72   3303221.28   0.00
569674.08   3303372.51   0.00
567758.64   3304877.16   0.00
570175.37   3299097.48   0.00
564813.01   3300358.95   0.00
568099.50   3298584.04   0.00
573459.22   3304991.38   0.00
569238.35   3299617.69   0.00
571831.53   3302676.99   0.00
567773.66   3297557.63   0.00
571208.70   3300817.72   0.00
577425.18   3297257.30   0.00
567425.88   3297249.02   0.00
569122.84   3302235.19   0.00
568754.12   3299693.35   0.00
574806.74   3295960.70   0.00
572054.96   3302218.17   0.00
576031.02   3298782.63   0.00
568773.84   3297977.58   0.00
566962.46   3295675.63   0.00
566082.71   3300619.64   0.00
576832.87   3297910.03   0.00
571678.00   3300267.83   0.00
566815.32   3296485.56   0.00
565600.47   3293582.80   0.00
569530.31   3306296.89   0.00
568647.36   3298811.26   0.00
568962.02   3296806.55   0.00
572680.36   3293451.40   0.00
575115.88   3303521.36   0.00
563850.89   3290530.89   0.00
568723.71   3298324.44   0.00
577319.38   3299997.53   0.00
569539.91   3304027.51   0.00
568382.77   3298663.81   0.00
570358.42   3297267.07   0.00
567847.64   3304266.05   0.00
567576.64   3302837.24   0.00
569225.44   3302221.74   0.00
570974.51   3297459.02   0.00
566973.54   3302305.05   0.00
572861.71   3300470.66   0.00
566286.96   3303143.98   0.00
570191.92   3297479.22   0.00
570312.83   3301888.04   0.00
571880.05   3304640.28   0.00
571190.20   3297956.32   0.00
569641.85   3294286.65   0.00
568742.64   3304168.42   0.00
572410.01   3296606.33   0.00
565663.79   3302547.08   0.00
576451.21   3300516.31   0.00
569442.28   3297937.79   0.00
576887.24   3300363.14   0.00
573678.79   3298033.30   0.00
572160.50   3302264.60   0.00
569646.49   3300887.93   0.00
570362.29   3298185.56   0.00
575245.72   3306798.93   0.00
568234.08   3299394.81   0.00
565147.26   3301459.70   0.00
566094.91   3298982.54   0.00
575027.20   3297341.52   0.00
572239.13   3304774.57   0.00
567249.89   3296175.49   0.00
572067.18   3299964.15   0.00
572966.64   3299494.98   0.00
568051.79   3306410.88   0.00
572302.27   3303124.56   0.00
571478.36   3302428.30   0.00
568664.61   3299738.96   0.00
563901.63   3299968.95   0.00
570368.02   3302355.62   0.00
568920.95   3303902.39   0.00
565527.01   3300404.71   0.00
568976.68   3292849.39   0.00
571334.20   3305151.40   0.00
571261.53   3298547.47   0.00
566843.03   3302165.53   0.00
570650.99   3303371.39   0.00
571196.33   3299911.82   0.00
571717.50   3301005.14   0.00
571900.82   3298013.76   0.00
569049.41   3303182.96   0.00
567754.05   3299950.00   0.00
571084.00   3299875.67   0.00
564657.90   3300705.81   0.00
570627.84   3298504.32   0.00
568506.53   3300000.55   0.00
566468.03   3304238.23   0.00
570429.49   3299085.88   0.00
572884.51   3304276.84   0.00
562725.14   3304343.68   0.00
573510.92   3296523.61   0.00
567839.87   3295667.27   0.00
570915.11   3303335.39   0.00
577201.26   3302283.94   0.00
572918.65   3300160.81   0.00
568243.72   3299669.28   0.00
572987.73   3301823.18   0.00
571947.22   3298926.24   0.00
572337.66   3303243.96   0.00
563339.89   3299320.39   0.00
570806.50   3302446.20   0.00
571253.41   3303116.12   0.00
571365.95   3302722.34   0.00
565694.52   3296972.08   0.00
563470.67   3306177.68   0.00
572991.98   3293301.85   0.00
565569.69   3304493.92   0.00
574128.29   3299153.77   0.00
569150.45   3300201.54   0.00
571413.71   3306165.34   0.00
567827.26   3299608.69   0.00
568365.47   3300033.58   0.00
563394.01   3301390.62   0.00
570453.64   3306946.45   0.00
571895.76   3294061.74   0.00
566523.20   3296914.84   0.00
572745.08   3294664.07   0.00
570955.52   3298414.98   0.00
572381.84   3304897.84   0.00
561748.48   3303951.87   0.00
570337.52   3305348.20   0.00
574082.96   3300982.09   0.00
566383.29   3296607.69   0.00
573607.28   3300698.49   0.00
573456.60   3301915.42   0.00
573533.69   3302773.32   0.00
572639.79   3301520.67   0.00
571948.25   3298635.85   0.00
572276.77   3300381.26   0.00
573196.97   3301659.50   0.00
570207.76   3297234.05   0.00
573869.78   3297316.41   0.00
562345.52   3295726.23   0.00
573013.33   3301297.62   0.00
568412.98   3306826.42   0.00
570753.79   3298402.41   0.00
574582.24   3293412.97   0.00
565184.99   3299809.46   0.00
570507.97   3299772.93   0.00
566987.55   3297994.44   0.00
573122.46   3299849.23   0.00
571382.74   3299420.22   0.00
568291.07   3295975.99   0.00
567847.54   3301873.50   0.00
570069.17   3306321.53   0.00
567695.34   3302454.88   0.00
572512.03   3298771.38   0.00
569590.63   3295877.08   0.00
570153.51   3293761.39   0.00
571429.21   3307610.39   0.00
569966.87   3295581.21   0.00
567999.91   3298009.05   0.00
566575.40   3300866.43   0.00
573176.54   3308077.71   0.00
567689.64   3298989.69   0.00
565776.29   3308607.64   0.00
574928.66   3303711.04   0.00
571774.48   3301220.76   0.00
570735.86   3304194.52   0.00
569887.53   3295494.30   0.00
566545.08   3301935.27   0.00
572014.38   3304068.71   0.00
568664.03   3304195.69   0.00
570029.27   3298610.71   0.00
574483.05   3301287.74   0.00
570900.13   3295502.34   0.00
570154.35   3305234.62   0.00
571926.41   3298657.22   0.00
569118.63   3300293.35   0.00
572783.83   3298237.71   0.00
572311.94   3301367.13   0.00
570979.67   3292623.37   0.00
569615.81   3299045.30   0.00
568072.91   3302877.56   0.00
569938.95   3292587.48   0.00
568935.68   3301324.87   0.00
568735.13   3304512.86   0.00
569845.27   3303968.32   0.00
566166.38   3299535.13   0.00
569458.87   3300577.75   0.00
568911.23   3302624.19   0.00
568850.16   3300874.66   0.00
568480.72   3300657.27   0.00
567482.77   3299863.49   0.00
570296.01   3302567.13   0.00
574709.99   3300114.42   0.00
571235.68   3299152.03   0.00
571217.99   3301246.65   0.00
567428.17   3302988.06   0.00
569027.82   3302923.52   0.00
566857.32   3300363.19   0.00
567861.78   3294889.75   0.00
572514.34   3305037.52   0.00
568046.78   3307127.37   0.00
572071.52   3300905.06   0.00
571098.84   3303210.73   0.00
572261.82   3301363.22   0.00
573846.44   3298928.86   0.00
572737.92   3296005.78   0.00
573381.14   3301099.45   0.00
573267.74   3295253.42   0.00
569057.30   3299432.81   0.00
573213.28   3298994.21   0.00
568871.05   3295148.06   0.00
569808.58   3297912.55   0.00
564146.59   3295052.35   0.00
574703.54   3298487.15   0.00
570552.92   3295651.18   0.00
572317.49   3304670.16   0.00
573801.80   3297584.80   0.00
571178.33   3298726.15   0.00
571724.51   3298535.03   0.00
571394.57   3301158.14   0.00
564153.48   3295972.84   0.00
572798.51   3301315.30   0.00
568026.71   3303214.58   0.00
577221.82   3300301.36   0.00
572241.05   3300108.92   0.00
570760.89   3307356.97   0.00
565466.88   3298254.44   0.00
564863.52   3298083.68   0.00
564304.93   3298725.38   0.00
570383.22   3297899.39   0.00
574364.47   3299671.55   0.00
573242.62   3300574.26   0.00
566700.29   3300012.46   0.00
573486.34   3304390.07   0.00
570735.91   3302086.82   0.00
576087.59   3300714.59   0.00
574405.59   3300293.69   0.00
567532.46   3296693.11   0.00
571291.78   3301091.78   0.00
572324.47   3294952.42   0.00
563796.94   3296486.46   0.00
568068.60   3300693.21   0.00
569957.83   3298505.38   0.00
569106.69   3298765.49   0.00
569506.05   3301987.72   0.00
571427.50   3296282.09   0.00
574331.49   3299215.17   0.00
566630.84   3300111.72   0.00
569621.23   3294341.96   0.00
573582.12   3296827.70   0.00
574105.35   3301354.77   0.00
570016.68   3294742.02   0.00
572753.48   3302250.40   0.00
575163.86   3296049.82   0.00
568701.15   3298866.02   0.00
569756.38   3301626.99   0.00
577080.24   3302917.72   0.00
566841.92   3298007.11   0.00
567997.65   3303049.06   0.00
573156.44   3294872.90   0.00
565063.35   3305921.11   0.00
575071.44   3300477.16   0.00
572395.56   3304071.39   0.00
573038.82   3301212.95   0.00
573466.94   3297901.97   0.00
569988.40   3300227.43   0.00
571028.13   3300205.80   0.00
566585.04   3295384.44   0.00
574870.64   3299270.91   0.00
566069.61   3297672.77   0.00
573583.32   3296406.37   0.00
568398.17   3302998.62   0.00
571647.88   3304213.72   0.00
568272.71   3304927.78   0.00
567774.84   3305636.16   0.00
570874.72   3298301.73   0.00
577545.10   3304064.20   0.00
562197.73   3308092.85   0.00
570339.33   3305272.02   0.00
570150.29   3300122.76   0.00
574920.55   3304013.78   0.00
564431.68   3300572.31   0.00
574809.42   3304404.11   0.00
568131.19   3299630.15   0.00
567385.04   3300987.09   0.00
571728.57   3301110.99   0.00
568999.90   3302111.39   0.00
569371.39   3299625.09   0.00
572943.86   3304900.70   0.00
573217.97   3303273.54   0.00
567426.50   3302411.92   0.00
567951.94   3298476.25   0.00
579596.10   3304774.61   0.00
576382.97   3304740.34   0.00
565956.15   3297802.03   0.00
570672.75   3302628.26   0.00
575335.12   3295645.26   0.00
566509.66   3296512.24   0.00
570686.68   3299158.64   0.00
569992.29   3302426.61   0.00
576545.57   3297787.77   0.00
566708.23   3303761.22   0.00
569710.20   3301946.96   0.00
569593.83   3305208.07   0.00
570157.13   3304688.33   0.00
570582.97   3295273.74   0.00
577164.39   3298911.21   0.00
576186.62   3299885.00   0.00
571081.92   3298724.10   0.00
571466.33   3304465.97   0.00
569654.29   3305639.17   0.00
571459.34   3298032.11   0.00
569942.02   3296169.36   0.00
566670.63   3296579.58   0.00
577119.80   3296788.04   0.00
573634.14   3299522.67   0.00
566632.33   3303052.48   0.00
567356.65   3296549.95   0.00
564131.20   3296759.44   0.00
573550.74   3294760.37   0.00
570134.53   3298759.58   0.00
572412.44   3297100.69   0.00
569776.75   3294193.58   0.00
569196.80   3292557.08   0.00
572596.55   3300629.34   0.00
567972.66   3301925.41   0.00
573598.57   3301896.61   0.00
567642.49   3301923.84   0.00
566504.32   3299706.46   0.00
565989.70   3302880.18   0.00
568701.91   3299218.43   0.00
571594.40   3295921.93   0.00
576020.45   3298818.27   0.00
572778.37   3302268.57   0.00
570290.76   3301369.51   0.00
568061.22   3305699.96   0.00
575249.85   3293046.78   0.00
568217.32   3301688.91   0.00
569527.45   3293920.46   0.00
571156.99   3300359.93   0.00
566433.49   3304552.12   0.00
571497.26   3294279.72   0.00
568680.91   3299868.08   0.00
569858.61   3301669.72   0.00
570591.94   3298161.34   0.00
566809.36   3296004.35   0.00
569458.31   3300057.01   0.00
566115.37   3291107.55   0.00
572038.38   3306690.42   0.00
563286.23   3301218.47   0.00
571285.36   3305373.92   0.00
568502.69   3303483.50   0.00
579319.82   3295658.27   0.00
570904.70   3298665.44   0.00
569171.85   3300734.14   0.00
573008.61   3295766.26   0.00
576444.35   3298834.57   0.00
574826.58   3294935.61   0.00
571840.65   3293967.15   0.00
572452.37   3301424.74   0.00
568861.17   3298230.53   0.00
567861.67   3298805.69   0.00
571217.52   3300023.33   0.00
564648.27   3300385.36   0.00
571446.44   3301140.00   0.00
568586.12   3296384.39   0.00
573462.22   3303486.90   0.00
568581.33   3299244.76   0.00
567727.26   3304473.35   0.00
568170.29   3300238.37   0.00
568568.77   3300362.84   0.00
577085.54   3306247.58   0.00
572819.58   3295708.47   0.00
569985.62   3302754.44   0.00
572327.47   3303385.67   0.00
570391.09   3302372.80   0.00
568951.16   3296735.41   0.00
571030.42   3299548.02   0.00
571983.67   3304925.65   0.00
573773.07   3298346.27   0.00
577223.61   3299017.84   0.00
575401.64   3307780.49   0.00
567060.25   3299081.98   0.00
572391.76   3299463.30   0.00
570568.11   3299368.73   0.00
570835.22   3298735.74   0.00
568683.68   3295553.24   0.00
569346.22   3294979.94   0.00
573405.54   3296844.20   0.00
565694.17   3302432.89   0.00
569362.11   3299371.04   0.00
574883.54   3303029.32   0.00
576295.74   3298640.10   0.00
565221.14   3306130.37   0.00
577628.19   3300657.97   0.00
561339.34   3301169.12   0.00
571692.50   3299275.08   0.00
569645.55   3301595.24   0.00
575810.78   3299039.04   0.00
574040.74   3295972.28   0.00
569149.18   3299792.47   0.00
572917.97   3300565.59   0.00
573531.72   3299872.14   0.00
579634.86   3300296.13   0.00
568590.37   3296650.09   0.00
567525.66   3300272.46   0.00
568997.33   3296808.76   0.00
570109.74   3302404.04   0.00
570489.81   3298745.25   0.00
564677.22   3301656.71   0.00
568462.18   3308142.65   0.00
569508.08   3298533.20   0.00
572714.27   3299686.84   0.00
572496.41   3296793.27   0.00
563231.20   3301763.55   0.00
566735.69   3302024.20   0.00
573529.56   3295490.68   0.00
571891.87   3303559.30   0.00
569940.91   3300870.62   0.00
571257.70   3295566.24   0.00
569911.80   3302625.68   0.00
573228.49   3300051.23   0.00
573519.11   3294014.73   0.00
566367.56   3300103.20   0.00
574507.45   3301654.46   0.00
570969.18   3296399.38   0.00
569225.09   3306228.47   0.00
568531.98   3300286.22   0.00
568962.44   3301490.28   0.00
575138.21   3302026.67   0.00
576796.15   3303243.17   0.00
572294.93   3302439.48   0.00
573868.84   3301898.86   0.00
570145.97   3305990.50   0.00
570830.11   3298884.29   0.00
570718.87   3303486.36   0.00
577662.85   3304811.76   0.00
562633.88   3295943.46   0.00
563925.35   3302506.10   0.00
567534.62   3302923.40   0.00
571587.86   3304348.65   0.00
570289.28   3298146.79   0.00
573419.28   3299676.76   0.00
571788.54   3297252.43   0.00
567499.89   3303225.20   0.00
579443.54   3301189.69   0.00
569396.42   3298150.70   0.00
572161.86   3306679.16   0.00
569935.11   3302315.66   0.00
567438.74   3299681.49   0.00
572586.41   3302795.50   0.00
567100.05   3299982.77   0.00
570325.01   3295901.36   0.00
568866.06   3301751.62   0.00
567805.48   3297944.92   0.00
569014.06   3294091.82   0.00
569854.06   3297498.95   0.00
573266.97   3297709.41   0.00
571051.10   3301366.32   0.00
575380.59   3299793.52   0.00
570521.31   3297710.08   0.00
570202.93   3302222.39   0.00
570635.39   3300055.45   0.00
570659.84   3299681.88   0.00
573827.96   3302552.42   0.00
575661.57   3299883.84   0.00
570099.36   3300450.77   0.00
565871.13   3300279.19   0.00
567988.66   3295075.57   0.00
565491.41   3300932.90   0.00
574354.89   3301771.25   0.00
570534.45   3303287.53   0.00
569914.18   3300505.32   0.00
571634.20   3299433.35   0.00
572705.16   3299351.23   0.00
568197.38   3298886.52   0.00
567971.54   3299982.71   0.00
568338.03   3306733.19   0.00
570823.68   3305166.61   0.00
572016.65   3301636.95   0.00
567312.99   3303363.05   0.00
570473.46   3300740.24   0.00
570016.89   3302475.58   0.00
571205.34   3300762.29   0.00
576514.89   3298377.71   0.00
571591.10   3302156.20   0.00
571069.29   3303053.49   0.00
573072.75   3298491.40   0.00
571903.65   3302880.72   0.00
570178.92   3305868.07   0.00
571412.23   3302032.29   0.00
569369.56   3296214.37   0.00
572073.70   3299252.28   0.00
571002.03   3301319.93   0.00
576301.46   3301823.11   0.00
571127.98   3302619.83   0.00
569022.17   3295610.73   0.00
565881.35   3298663.05   0.00
568545.20   3300829.29   0.00
578461.03   3306095.63   0.00
570650.87   3307971.83   0.00
567698.02   3300233.60   0.00
572674.67   3301792.00   0.00
573187.57   3296913.67   0.00
572053.59   3304038.05   0.00
571108.04   3299491.19   0.00
566880.22   3298571.28   0.00
565635.33   3296755.68   0.00
568656.47   3299140.15   0.00
571414.73   3300405.38   0.00
569299.69   3300704.52   0.00
571470.33   3299009.61   0.00
572591.99   3306011.47   0.00
565149.74   3303454.47   0.00
567072.62   3300456.92   0.00
569206.14   3304750.11   0.00
571081.79   3298568.49   0.00
575538.99   3299561.06   0.00
570381.16   3294875.34   0.00
567947.94   3303527.85   0.00
563951.49   3297010.39   0.00
567672.18   3297271.32   0.00
565719.30   3296980.09   0.00
576579.45   3298281.99   0.00
566753.59   3300586.37   0.00
571839.57   3305355.75   0.00
572783.21   3300497.01   0.00
571438.00   3299040.99   0.00
570429.84   3303956.99   0.00
570017.85   3297860.64   0.00
574088.46   3296612.86   0.00
562411.42   3304131.14   0.00
567986.26   3295806.91   0.00
573290.26   3299616.04   0.00
575188.76   3292934.90   0.00
576563.92   3298736.37   0.00
570726.00   3302791.01   0.00
570579.21   3305783.70   0.00
567983.71   3299418.06   0.00
571698.24   3299668.35   0.00
563584.10   3294072.54   0.00
569977.50   3297319.63   0.00
572667.55   3302632.50   0.00
575554.80   3303079.18   0.00
563643.76   3296319.73   0.00
571939.63   3299202.26   0.00
573163.95   3302407.30   0.00
569600.62   3302724.83   0.00
570321.42   3297551.83   0.00
573008.91   3298800.01   0.00
563141.47   3301711.19   0.00
573349.67   3298266.05   0.00
572087.91   3302677.27   0.00
575770.08   3299932.80   0.00
563232.54   3301889.10   0.00
569803.10   3302278.56   0.00
563866.24   3296200.66   0.00
572134.77   3301159.62   0.00
571079.35   3300743.05   0.00
570394.98   3305152.98   0.00
568231.06   3298744.68   0.00
570255.83   3291211.89   0.00
575029.68   3298536.47   0.00
565672.43   3295086.89   0.00
571783.93   3304005.23   0.00
570724.18   3298713.77   0.00
568726.33   3301631.02   0.00
577044.47   3305332.34   0.00
568542.65   3300324.50   0.00
572172.05   3299273.78   0.00
568762.60   3303066.14   0.00
566561.62   3301435.40   0.00
570535.19   3299692.45   0.00
570473.36   3294518.53   0.00
575235.45   3295093.36   0.00
568333.94   3298618.88   0.00
573839.99   3305240.59   0.00
566157.51   3293874.89   0.00
565225.41   3302973.82   0.00
570088.75   3296396.90   0.00
565540.21   3303559.26   0.00
570528.17   3300839.83   0.00
565735.52   3299292.39   0.00
569489.90   3300551.74   0.00
567264.69   3304820.41   0.00
571914.75   3297072.32   0.00
577555.23   3301464.84   0.00
570600.82   3296100.87   0.00
573578.25   3301618.31   0.00
573199.69   3297184.91   0.00
570621.30   3299780.52   0.00
573882.90   3295053.57   0.00
570772.07   3293886.39   0.00
571969.92   3303412.20   0.00
568294.40   3302876.24   0.00
573686.62   3300767.81   0.00
574534.66   3292902.74   0.00
570612.34   3302083.98   0.00
564504.21   3304235.05   0.00
571546.92   3303832.44   0.00
571754.85   3296872.76   0.00
567271.59   3300258.29   0.00
567320.94   3299862.09   0.00
566860.45   3298562.17   0.00
572950.12   3305719.86   0.00
573329.03   3303224.41   0.00
566250.26   3303218.92   0.00
569868.03   3300833.62   0.00
568800.57   3302450.66   0.00
573078.29   3300813.49   0.00
572075.38   3302769.28   0.00
569512.08   3297637.15   0.00
562331.59   3303213.26   0.00
569884.62   3300662.15   0.00
571370.08   3301359.45   0.00
570733.56   3298983.07   0.00
572639.20   3293632.88   0.00
571813.31   3299914.11   0.00
566629.30   3303229.47   0.00
569725.84   3293806.87   0.00
566062.43   3302957.72   0.00
572503.71   3300211.41   0.00
570652.71   3299538.82   0.00
574598.74   3302935.57   0.00
574137.15   3303673.21   0.00
564897.13   3303522.58   0.00
570676.80   3295542.78   0.00
568163.74   3296178.30   0.00
574145.97   3303653.46   0.00
563944.01   3303335.37   0.00
575230.77   3299588.34   0.00
576722.13   3301075.75   0.00
567115.26   3298273.94   0.00
572375.20   3299269.19   0.00
569584.29   3299695.64   0.00
570034.77   3301497.82   0.00
566866.57   3295609.93   0.00
571655.68   3296022.99   0.00
566665.21   3302227.00   0.00
567381.63   3297196.64   0.00
572817.36   3302392.50   0.00
569617.58   3295253.66   0.00
573344.84   3297951.59   0.00
565839.07   3297449.38   0.00
565315.30   3296321.68   0.00
574214.78   3296433.03   0.00
570068.98   3300382.70   0.00
575194.94   3297379.08   0.00
568787.40   3299202.64   0.00
574705.95   3298189.07   0.00
573173.01   3298795.97   0.00
568549.53   3297056.78   0.00
572866.84   3306206.96   0.00
574402.28   3297894.25   0.00
572650.87   3300561.32   0.00
569548.85   3296091.77   0.00
568165.22   3296515.93   0.00
568179.55   3302262.50   0.00
567450.33   3299627.27   0.00
574251.65   3307857.90   0.00
567688.91   3296681.62   0.00
572054.05   3301362.90   0.00
575368.91   3304989.63   0.00
566401.72   3298644.14   0.00
568693.07   3303067.85   0.00
567624.92   3302860.18   0.00
567329.55   3298086.24   0.00
571127.19   3294957.05   0.00
564719.86   3299629.23   0.00
573646.21   3299192.65   0.00
574243.88   3295017.48   0.00
568231.97   3298795.74   0.00
571090.22   3296990.74   0.00
570384.32   3304010.69   0.00
569892.27   3296234.89   0.00
574235.09   3297076.54   0.00
569724.33   3298228.24   0.00
569019.05   3302685.69   0.00
570355.18   3294630.33   0.00
574242.14   3303815.45   0.00
568122.32   3297138.31   0.00
567942.04   3298177.05   0.00
566437.83   3303722.48   0.00
574129.10   3303694.69   0.00
568636.69   3300403.07   0.00
573586.73   3299923.17   0.00
573169.38   3298217.43   0.00
574310.04   3299637.62   0.00
573908.55   3300469.89   0.00
575607.60   3301283.02   0.00
572730.33   3294763.35   0.00
569965.39   3303839.35   0.00
570417.79   3305092.49   0.00
571609.18   3298931.99   0.00
573761.04   3299892.09   0.00
569035.59   3302804.61   0.00
567662.50   3305996.56   0.00
567350.37   3303989.53   0.00
572589.95   3300625.69   0.00
567486.23   3298934.81   0.00
562201.30   3294760.33   0.00
571135.95   3298206.67   0.00
567869.20   3302414.96   0.00
569865.82   3295343.75   0.00
568166.13   3301758.38   0.00
571541.07   3300006.06   0.00
570987.13   3301600.65   0.00
566302.10   3304241.27   0.00
566757.94   3304220.41   0.00
570081.80   3300451.26   0.00
574880.55   3300206.80   0.00
571301.14   3302696.32   0.00
568909.84   3303293.31   0.00
573069.98   3298636.81   0.00
570329.72   3294386.47   0.00
572199.46   3298243.78   0.00
565828.33   3305827.59   0.00
568176.79   3295911.46   0.00
568592.57   3299431.94   0.00
569384.87   3298792.48   0.00
569536.69   3300071.80   0.00
570234.33   3294171.82   0.00
569416.57   3303852.82   0.00
571754.17   3299590.67   0.00
569123.84   3303021.14   0.00
567945.99   3298188.22   0.00
563359.98   3304592.31   0.00
570843.90   3301245.04   0.00
572254.05   3309029.46   0.00
575099.50   3297257.45   0.00
572857.31   3295285.10   0.00
567346.55   3304078.65   0.00
563459.55   3297847.47   0.00
573617.69   3302560.41   0.00
563077.70   3297691.09   0.00
564486.58   3295195.12   0.00
567944.42   3303321.69   0.00
571976.62   3303247.54   0.00
572457.30   3297386.09   0.00
563865.32   3299385.31   0.00
573088.05   3305748.66   0.00
569547.71   3303178.90   0.00
568895.34   3301807.99   0.00
569102.81   3305653.54   0.00
563469.51   3301721.63   0.00
570429.74   3301432.20   0.00
566484.71   3299675.68   0.00
566974.56   3293614.68   0.00
568423.96   3299405.18   0.00
567195.49   3299776.10   0.00
569020.56   3302107.80   0.00
571589.03   3303680.68   0.00
565825.15   3301392.44   0.00
569384.43   3298242.23   0.00
571401.18   3295401.32   0.00
564571.40   3298715.27   0.00
564681.28   3303303.92   0.00
565827.81   3304117.19   0.00
569363.91   3299579.33   0.00
564160.09   3301899.71   0.00
568926.59   3306418.84   0.00
566782.65   3300776.30   0.00
573050.57   3296207.95   0.00
570340.46   3296509.43   0.00
570721.27   3306108.97   0.00
568242.04   3300242.21   0.00
565667.76   3301174.71   0.00
567851.31   3299484.31   0.00
573047.82   3300380.57   0.00
565264.58   3299074.92   0.00
570987.00   3302673.03   0.00
571544.18   3300170.33   0.00
567228.98   3301545.52   0.00
570119.41   3298414.30   0.00
566235.51   3299137.59   0.00
570843.16   3300581.12   0.00
571384.77   3299973.00   0.00
566561.66   3299821.49   0.00
568821.38   3296383.73   0.00
572781.42   3299343.14   0.00
570819.77   3295858.66   0.00
567579.70   3303270.32   0.00
569811.12   3301121.26   0.00
571403.19   3295951.99   0.00
570693.98   3300352.29   0.00
570438.90   3303371.03   0.00
571663.72   3296704.99   0.00
573096.02   3300921.99   0.00
572649.84   3302716.73   0.00
573202.41   3297724.93   0.00
565236.17   3299990.18   0.00
572408.66   3299058.35   0.00
570990.74   3299488.00   0.00
568573.32   3300990.68   0.00
571838.17   3298852.16   0.00
576320.87   3295382.40   0.00
564016.58   3298161.11   0.00
571244.41   3302331.54   0.00
569554.77   3295857.91   0.00
569769.31   3302160.26   0.00
567487.20   3300835.22   0.00
573751.39   3301368.42   0.00
569689.40   3298312.76   0.00
566880.77   3293109.20   0.00
574071.68   3304477.74   0.00
570611.70   3296549.69   0.00
567303.98   3301059.33   0.00
570777.21   3301902.70   0.00
576242.52   3294845.37   0.00
570314.93   3298345.25   0.00
567273.02   3298995.43   0.00
569802.09   3292808.74   0.00
569207.83   3297915.60   0.00
567297.33   3300965.83   0.00
565615.12   3297662.79   0.00
564531.73   3300332.23   0.00
566395.37   3297091.47   0.00
569483.33   3297946.98   0.00
573899.21   3298606.21   0.00
566968.09   3303628.90   0.00
572342.41   3303318.30   0.00
563482.38   3304466.65   0.00
568582.28   3301739.53   0.00
568810.57   3299941.29   0.00
569556.46   3299639.64   0.00
567444.80   3306519.71   0.00
576300.88   3300285.11   0.00
564354.71   3299353.65   0.00
569659.17   3295012.32   0.00
573494.13   3302826.22   0.00
572610.40   3296537.04   0.00
574519.02   3296504.08   0.00
573524.26   3298547.53   0.00
566996.48   3295188.57   0.00
569041.46   3297427.85   0.00
569055.09   3296846.41   0.00
573876.55   3298984.10   0.00
565392.04   3302337.16   0.00
564534.25   3301522.83   0.00
570660.09   3299025.92   0.00
570683.42   3299247.30   0.00
571244.29   3296035.78   0.00
567321.94   3305627.08   0.00
563891.88   3296744.88   0.00
565006.30   3304878.74   0.00
569794.60   3301325.82   0.00
566574.46   3304829.43   0.00
568643.27   3306585.22   0.00
564399.97   3303123.72   0.00
569471.85   3306159.66   0.00
566684.72   3299918.08   0.00
571186.19   3302610.09   0.00
562426.87   3299593.33   0.00
568725.85   3299924.13   0.00
577070.20   3298285.36   0.00
572219.08   3303767.52   0.00
571563.44   3302376.62   0.00
572755.18   3301059.24   0.00
571029.47   3295584.52   0.00
571639.82   3300273.04   0.00
570907.14   3298210.06   0.00
567348.34   3303938.47   0.00
573006.54   3299551.85   0.00
568988.84   3301145.87   0.00
570968.97   3300208.22   0.00
573860.57   3300321.43   0.00
569270.07   3301291.83   0.00
563724.73   3298074.98   0.00
565027.11   3302969.73   0.00
566600.81   3298039.47   0.00
572719.49   3302986.63   0.00
568384.58   3301824.54   0.00
565801.90   3305640.12   0.00
566302.97   3294970.03   0.00
572852.59   3302007.21   0.00
568288.07   3301112.58   0.00
577732.86   3295343.54   0.00
566010.51   3297916.38   0.00
575545.54   3298669.51   0.00
569608.77   3299013.44   0.00
565011.45   3301952.86   0.00
568599.54   3300641.84   0.00
567313.14   3299537.55   0.00
567276.45   3293588.28   0.00
570670.77   3300414.00   0.00
562093.31   3298891.42   0.00
572167.53   3299189.37   0.00
575135.96   3296737.38   0.00
569753.35   3303990.93   0.00
567896.84   3298010.83   0.00
569642.74   3302725.91   0.00
569493.60   3295924.62   0.00
568707.54   3300806.12   0.00
572743.78   3302097.88   0.00
572341.38   3300239.53   0.00
564912.70   3298136.44   0.00
570507.18   3302102.72   0.00
573932.55   3298577.86   0.00
571592.63   3299715.65   0.00
568029.00   3298877.77   0.00
569053.44   3300396.56   0.00
567127.53   3300581.22   0.00
566926.11   3305232.00   0.00
567797.40   3306742.60   0.00
572023.06   3303714.06   0.00
575896.43   3298795.76   0.00
568667.56   3297817.14   0.00
566637.01   3299168.31   0.00
569555.32   3299338.24   0.00
575789.29   3297503.41   0.00
564595.54   3302638.09   0.00
568509.50   3298619.22   0.00
568764.33   3300272.60   0.00
572968.55   3302706.33   0.00
572181.81   3301413.20   0.00
568255.16   3299206.88   0.00
577510.20   3305899.57   0.00
570336.80   3297158.48   0.00
572277.33   3303859.42   0.00
572590.78   3298573.39   0.00
574517.15   3301094.04   0.00
571292.63   3302000.15   0.00
567155.32   3299045.94   0.00
568064.71   3291726.60   0.00
568680.74   3299081.73   0.00
569477.23   3299924.08   0.00
570863.29   3294912.18   0.00
567502.71   3300753.56   0.00
573960.94   3299133.77   0.00
568973.45   3305808.95   0.00
568763.54   3301123.78   0.00
567942.21   3300461.72   0.00
572766.28   3292376.91   0.00
572561.91   3301427.41   0.00
568522.48   3303883.87   0.00
566602.63   3299847.25   0.00
571814.33   3302018.81   0.00
569630.21   3300062.03   0.00
574347.55   3304622.67   0.00
571077.28   3292787.65   0.00
574211.93   3300795.79   0.00
565037.10   3307886.57   0.00
570204.12   3297973.16   0.00
565081.30   3301819.89   0.00
567404.11   3297331.52   0.00
575531.50   3302710.03   0.00
569646.50   3298902.52   0.00
568767.99   3298430.83   0.00
570852.07   3296866.43   0.00
570986.48   3297440.96   0.00
571491.22   3295660.97   0.00
572761.32   3305928.91   0.00
573244.69   3298946.86   0.00
572278.08   3296413.34   0.00
567854.47   3302633.72   0.00
571865.02   3299227.76   0.00
566622.31   3301870.87   0.00
570992.69   3292735.18   0.00
569612.23   3297462.44   0.00
572273.00   3302628.62   0.00
567430.54   3296081.72   0.00
575031.66   3306583.18   0.00
573611.55   3298951.06   0.00
567439.15   3300907.83   0.00
570940.92   3298874.64   0.00
568029.01   3305639.83   0.00
567229.35   3300697.73   0.00
568258.81   3300086.48   0.00
568684.82   3300157.09   0.00
572520.41   3298882.64   0.00
568454.21   3296804.98   0.00
570623.82   3300265.83   0.00
568991.24   3300972.94   0.00
571762.77   3300498.64   0.00
566949.53   3298464.74   0.00
574246.16   3304635.96   0.00
572412.49   3294272.53   0.00
571421.74   3308326.68   0.00
565334.34   3302079.69   0.00
576290.63   3298986.03   0.00
572221.53   3306704.95   0.00
565867.39   3300714.26   0.00
567463.37   3298985.54   0.00
574553.29   3302987.69   0.00
575948.26   3296967.38   0.00
569457.88   3292885.01   0.00
572090.63   3299557.48   0.00
569903.72   3302110.80   0.00
572759.55   3300526.85   0.00
565724.59   3302606.25   0.00
569436.83   3296511.58   0.00
572486.89   3298630.69   0.00
570887.54   3300541.12   0.00
566615.78   3300545.52   0.00
569264.03   3299291.36   0.00
566312.96   3299238.77   0.00
574384.54   3299809.21   0.00
573869.60   3302028.71   0.00
567595.78   3302772.14   0.00
568200.20   3295022.39   0.00
571154.47   3305840.76   0.00
570834.97   3303651.98   0.00
567115.55   3296362.90   0.00
565945.13   3307603.71   0.00
568145.44   3297142.46   0.00
565607.19   3305190.97   0.00
567077.45   3298998.28   0.00
567895.18   3302662.30   0.00
571942.03   3296375.76   0.00
571328.54   3299054.00   0.00
571092.12   3300651.63   0.00
574546.47   3297045.77   0.00
571497.31   3299169.98   0.00
572050.14   3299288.14   0.00
564919.03   3299081.20   0.00
568104.84   3299380.41   0.00
577208.15   3300496.09   0.00
570884.49   3302439.79   0.00
569968.36   3300261.51   0.00
569312.23   3295413.89   0.00
573513.99   3308020.19   0.00
572667.00   3303773.13   0.00
568716.61   3302896.74   0.00
570129.40   3300395.73   0.00
567705.73   3296007.43   0.00
569768.27   3299407.29   0.00
567609.22   3297982.50   0.00
571862.48   3293754.85   0.00
565931.86   3302410.47   0.00
569584.45   3301786.98   0.00
572837.74   3299176.84   0.00
563899.49   3294819.45   0.00
567203.10   3296282.96   0.00
572692.26   3303507.39   0.00
573036.21   3303061.54   0.00
571868.65   3301739.98   0.00
571484.32   3298863.87   0.00
566668.81   3298425.40   0.00
565245.52   3300223.68   0.00
572001.39   3306633.08   0.00
570969.01   3303106.58   0.00
567684.25   3297347.65   0.00
570555.78   3305506.05   0.00
569240.07   3299409.67   0.00
568834.91   3301547.88   0.00
563601.42   3298372.82   0.00
564858.65   3298912.27   0.00
565258.32   3300198.27   0.00
574327.31   3303659.87   0.00
572552.38   3301624.95   0.00
572029.61   3299121.21   0.00
564099.51   3296568.62   0.00
572328.48   3300401.17   0.00
566279.87   3302601.60   0.00
569054.04   3299297.22   0.00
565808.50   3303156.08   0.00
569831.52   3303340.53   0.00
569975.44   3301494.52   0.00
565035.59   3300826.72   0.00
569848.08   3302130.91   0.00
569613.18   3298095.73   0.00
568872.39   3299946.98   0.00
569743.27   3303123.08   0.00
572938.37   3302552.71   0.00
571495.40   3303220.81   0.00
570906.25   3293208.88   0.00
569309.39   3300582.28   0.00
566265.65   3299699.54   0.00
567993.91   3301815.63   0.00
570710.07   3299551.17   0.00
572937.31   3294546.91   0.00
573259.19   3301951.15   0.00
569390.62   3302852.25   0.00
569454.26   3306613.48   0.00
572549.25   3304188.64   0.00
572508.22   3301723.64   0.00
571282.18   3302738.50   0.00
568234.73   3299339.10   0.00
568095.26   3298719.78   0.00
566864.42   3300409.00   0.00
567191.73   3295782.69   0.00
575864.64   3299691.01   0.00
575100.78   3295861.63   0.00
568554.17   3303124.83   0.00
563726.59   3295688.20   0.00
572048.70   3301646.50   0.00
573606.29   3300339.36   0.00
571142.17   3301394.64   0.00
568346.60   3295733.26   0.00
573834.14   3299982.35   0.00
568149.80   3296637.23   0.00
565368.02   3301696.46   0.00
572014.04   3301717.91   0.00
565807.82   3300915.47   0.00
570812.57   3302590.91   0.00
565832.19   3297602.71   0.00
573071.10   3298158.14   0.00
571138.65   3300263.55   0.00
576517.51   3292935.21   0.00
571781.68   3299467.53   0.00
572873.51   3296895.22   0.00
569071.77   3295124.74   0.00
567451.52   3307573.83   0.00
573937.10   3296125.38   0.00
575532.40   3302343.84   0.00
569786.75   3300995.41   0.00
569564.85   3301347.22   0.00
573091.33   3298974.73   0.00
570814.31   3295319.25   0.00
568729.70   3299583.26   0.00
572318.85   3301288.86   0.00
573254.76   3298933.39   0.00
570896.15   3300496.01   0.00
570171.64   3298051.07   0.00
570203.39   3295989.98   0.00
573409.54   3294493.40   0.00
569603.13   3300228.70   0.00
571125.95   3301171.39   0.00
567610.11   3297300.48   0.00
570559.64   3299944.45   0.00
572565.51   3299180.08   0.00
564574.22   3305794.57   0.00
569036.23   3301826.28   0.00
569099.39   3298879.01   0.00
570776.93   3305137.55   0.00
576067.93   3299173.99   0.00
571746.56   3299673.23   0.00
573152.83   3302229.81   0.00
567364.03   3298366.16   0.00
567610.95   3296376.28   0.00
575513.00   3292632.56   0.00
569304.89   3300568.13   0.00
568488.10   3299675.54   0.00
567985.56   3295337.06   0.00
569072.29   3302491.03   0.00
570942.23   3297860.01   0.00
569169.45   3299240.43   0.00
573174.29   3301702.66   0.00
567598.13   3300025.92   0.00
576401.30   3300449.33   0.00
570743.45   3298609.46   0.00
569792.23   3301859.92   0.00
570833.62   3294683.32   0.00
566792.33   3298051.96   0.00
562841.91   3305685.43   0.00
571152.37   3303305.48   0.00
573034.62   3296015.61   0.00
571922.03   3306630.72   0.00
574541.97   3296696.74   0.00
571772.12   3303681.82   0.00
575461.98   3295296.35   0.00
569968.04   3293302.15   0.00
570503.68   3294827.61   0.00
572010.48   3297711.37   0.00
568780.19   3300629.37   0.00
565135.02   3303935.30   0.00
570010.53   3298953.35   0.00
570487.45   3298040.15   0.00
570715.44   3295224.36   0.00
565694.42   3299285.74   0.00
569375.54   3295155.23   0.00
577050.54   3300186.37   0.00
569106.38   3303074.12   0.00
568509.67   3300201.16   0.00
577825.64   3295807.61   0.00
571848.55   3296396.32   0.00
575183.72   3305697.08   0.00
565774.53   3295531.45   0.00
571771.72   3299621.10   0.00
566266.01   3301153.23   0.00
570900.34   3303514.88   0.00
570926.48   3296182.85   0.00
570197.99   3296163.29   0.00
572203.56   3309985.31   0.00
573274.00   3296012.74   0.00
569231.08   3299919.38   0.00
570154.11   3297420.57   0.00
571170.20   3296010.89   0.00
569533.26   3299846.13   0.00
567651.82   3297413.57   0.00
568870.72   3300655.63   0.00
572423.40   3300935.81   0.00
571315.16   3300732.66   0.00
567919.46   3299421.77   0.00
575325.63   3296889.87   0.00
564801.79   3302194.48   0.00
565996.78   3298399.63   0.00
570373.30   3305133.71   0.00
565678.22   3295816.68   0.00
571042.54   3300639.14   0.00
569403.09   3304198.52   0.00
570403.32   3298514.22   0.00
567554.15   3302837.83   0.00
566138.31   3302453.39   0.00
568201.53   3303567.67   0.00
575101.49   3303521.20   0.00
572443.57   3298661.73   0.00
573298.99   3301081.33   0.00
566539.36   3301391.81   0.00
566267.79   3304631.83   0.00
571223.10   3305960.25   0.00
577336.48   3301051.12   0.00
569149.29   3298056.08   0.00
572123.60   3296612.56   0.00
572952.27   3300498.78   0.00
569838.07   3307101.04   0.00
565055.73   3296283.49   0.00
570013.04   3297363.02   0.00
573720.22   3305360.47   0.00
567644.62   3299829.89   0.00
565881.28   3298217.98   0.00
572654.10   3299942.95   0.00
575345.74   3294986.88   0.00
572025.38   3297433.88   0.00
568726.03   3301520.26   0.00
573705.95   3299925.73   0.00
569120.47   3295033.27   0.00
569849.96   3295120.37   0.00
566014.74   3299512.74   0.00
572137.27   3307781.46   0.00
563148.91   3301452.13   0.00
569969.84   3301894.60   0.00
567883.36   3301935.32   0.00
568584.23   3301308.94   0.00
572006.73   3302187.23   0.00
577315.13   3294460.70   0.00
568246.65   3297424.63   0.00
573305.26   3307095.38   0.00
573949.31   3297775.60   0.00
570206.31   3301664.43   0.00
566433.68   3302800.11   0.00
571225.07   3300367.09   0.00
572950.36   3302184.12   0.00
569655.51   3303233.24   0.00
570478.57   3304812.58   0.00
568777.38   3297804.24   0.00
567552.20   3304284.29   0.00
569493.20   3303120.85   0.00
569811.48   3301905.02   0.00
572162.02   3299060.55   0.00
568280.03   3302579.12   0.00
570634.28   3307738.19   0.00
568479.12   3303017.54   0.00
564409.19   3304593.05   0.00
571743.26   3300126.86   0.00
572378.76   3302355.72   0.00
572073.11   3305844.18   0.00
570746.45   3302569.83   0.00
568348.25   3297416.23   0.00
569198.08   3294816.47   0.00
571424.55   3300893.17   0.00
573218.84   3304175.07   0.00
569499.52   3297366.07   0.00
570414.74   3299786.34   0.00
566150.04   3298965.56   0.00
571991.25   3300387.38   0.00
570963.66   3291354.30   0.00
574933.83   3301354.28   0.00
572657.54   3292654.43   0.00
578720.55   3300557.69   0.00
565787.62   3297923.38   0.00
569924.50   3296313.44   0.00
566558.48   3304733.19   0.00
566042.71   3304087.47   0.00
568513.16   3299143.73   0.00
572337.92   3305411.53   0.00
574548.64   3293351.29   0.00
569053.61   3297306.15   0.00
574895.92   3301334.43   0.00
571127.30   3296284.33   0.00
573724.70   3296274.56   0.00
564572.26   3294465.87   0.00
574129.01   3298776.56   0.00
572303.55   3297730.75   0.00
573325.45   3301333.57   0.00
571335.36   3299786.35   0.00
567830.03   3298262.79   0.00
574212.14   3296737.90   0.00
569720.78   3303064.04   0.00
574003.95   3295397.45   0.00
569109.39   3302938.09   0.00
570548.25   3300077.53   0.00
571056.80   3299219.95   0.00
569344.02   3297324.66   0.00
574554.65   3299988.30   0.00
574857.98   3302931.10   0.00
564685.01   3296853.39   0.00
571011.17   3304764.35   0.00
565413.01   3305579.74   0.00
563080.14   3303653.23   0.00
561988.29   3302195.06   0.00
567971.07   3299024.93   0.00
575300.04   3302039.68   0.00
563661.45   3303025.11   0.00
579448.25   3298588.10   0.00
571032.00   3303557.39   0.00
568585.99   3300162.29   0.00
569279.57   3297405.69   0.00
570747.96   3298706.97   0.00
571355.49   3297106.87   0.00
570348.35   3294906.26   0.00
568941.91   3299975.67   0.00
571839.67   3295904.92   0.00
567678.74   3300599.71   0.00
567229.85   3296120.15   0.00
573290.42   3300999.79   0.00
569103.51   3299071.13   0.00
565162.51   3299345.62   0.00
570503.45   3301352.86   0.00
571320.18   3302323.87   0.00
566882.81   3299216.14   0.00
568833.92   3290974.55   0.00
570085.76   3299465.37   0.00
566310.14   3303444.44   0.00
565410.28   3303779.46   0.00
569909.23   3301475.78   0.00
569756.62   3298162.50   0.00
570827.46   3300744.82   0.00
568363.22   3298731.60   0.00
572787.91   3296568.24   0.00
572910.51   3295787.80   0.00
571550.75   3300831.02   0.00
563840.17   3297217.38   0.00
571126.90   3300663.09   0.00
565846.19   3303017.49   0.00
571406.78   3306374.93   0.00
567036.67   3300842.28   0.00
568804.11   3307587.54   0.00
571509.32   3301226.62   0.00
574257.56   3300790.49   0.00
566070.54   3293744.88   0.00
573255.83   3295251.91   0.00
564347.58   3301561.90   0.00
571275.10   3302119.46   0.00
578627.27   3303339.25   0.00
571770.19   3298398.59   0.00
572281.35   3296827.35   0.00
568143.04   3295940.85   0.00
566439.98   3301592.17   0.00
562337.15   3301028.22   0.00
572853.22   3298048.24   0.00
571010.34   3305857.84   0.00
571107.71   3302023.13   0.00
575806.33   3298005.35   0.00
569114.86   3305750.26   0.00
571262.25   3301151.94   0.00
566656.05   3301972.93   0.00
574696.17   3303752.79   0.00
575148.19   3298798.64   0.00
571848.13   3298709.32   0.00
573174.45   3293137.71   0.00
568973.95   3296142.84   0.00
568637.12   3300856.06   0.00
569876.55   3295903.97   0.00
569334.48   3295267.72   0.00
566659.80   3300294.95   0.00
569568.60   3299716.33   0.00
567924.64   3302999.72   0.00
574274.73   3301989.21   0.00
574885.45   3301119.28   0.00
569610.45   3300492.77   0.00
566418.69   3300117.57   0.00
562715.08   3300424.76   0.00
568527.82   3302817.06   0.00
565115.12   3302614.47   0.00
571486.67   3296020.85   0.00
571681.18   3292994.82   0.00
569557.59   3302499.39   0.00
568727.86   3295984.01   0.00
569118.43   3302884.95   0.00
572469.74   3303568.23   0.00
573093.55   3301271.71   0.00
573007.30   3299386.46   0.00
572497.61   3303279.30   0.00
564990.59   3298243.53   0.00
566605.61   3299185.82   0.00
569233.12   3296607.16   0.00
573984.16   3294800.03   0.00
566917.79   3294644.24   0.00
574210.34   3298161.55   0.00
575016.42   3296609.46   0.00
568360.97   3305681.74   0.00
568874.28   3306676.15   0.00
566210.44   3305697.75   0.00
571233.22   3294204.43   0.00
568080.83   3301914.65   0.00
577479.36   3300267.67   0.00
566029.05   3303141.97   0.00
565551.34   3303770.24   0.00
569926.57   3295075.85   0.00
564479.19   3302596.13   0.00
573994.94   3299209.59   0.00
570561.51   3298861.63   0.00
571826.90   3298509.77   0.00
567343.07   3296418.24   0.00
571086.20   3299279.54   0.00
568499.23   3300836.88   0.00
571647.64   3295601.39   0.00
572293.62   3303675.81   0.00
570374.02   3297471.39   0.00
572764.37   3300517.36   0.00
560803.22   3304974.79   0.00
570826.93   3298161.59   0.00
570259.84   3295873.83   0.00
565805.78   3308346.11   0.00
572273.71   3302476.82   0.00
572727.11   3301060.00   0.00
573111.30   3297663.81   0.00
568122.76   3301161.86   0.00
575495.97   3296005.56   0.00
571841.26   3302877.66   0.00
567873.94   3307133.57   0.00
570944.78   3305511.23   0.00
570529.01   3304942.77   0.00
566496.19   3298985.63   0.00
569264.77   3296123.72   0.00
566477.44   3295902.07   0.00
568683.94   3297665.54   0.00
573321.41   3300033.14   0.00
567780.50   3297152.37   0.00
569800.49   3303490.83   0.00
568296.63   3303308.17   0.00
572010.18   3295054.52   0.00
567238.63   3300262.74   0.00
565413.22   3305622.89   0.00
570308.89   3294188.60   0.00
570185.78   3300344.28   0.00
573809.45   3294430.21   0.00
572488.14   3295049.41   0.00
563866.34   3296599.72   0.00
570050.97   3302401.29   0.00
562174.70   3303444.17   0.00
573399.64   3306410.44   0.00
572755.34   3297473.00   0.00
569215.04   3300079.88   0.00
570006.99   3301364.65   0.00
572039.83   3301206.59   0.00
566453.66   3301716.13   0.00
569141.60   3302607.79   0.00
568033.80   3296599.80   0.00
566056.02   3300301.85   0.00
565999.00   3302536.95   0.00
573836.96   3300207.05   0.00
564848.89   3297544.68   0.00
569454.79   3298729.62   0.00
571710.53   3302800.52   0.00
573316.53   3302194.75   0.00
564230.71   3298439.73   0.00
573473.76   3299804.81   0.00
568858.90   3301936.08   0.00
568626.98   3303697.86   0.00
567682.46   3302091.57   0.00
572164.64   3305495.48   0.00
572710.63   3302028.66   0.00
568520.09   3304277.47   0.00
571902.59   3295900.94   0.00
567156.46   3304246.51   0.00
567630.60   3305568.37   0.00
569753.56   3299488.04   0.00
569110.67   3301825.83   0.00
571297.12   3296434.16   0.00
567101.99   3297365.18   0.00
566607.89   3305398.45   0.00
567005.16   3295775.17   0.00
574539.97   3301468.40   0.00
572407.54   3299715.72   0.00
570431.22   3298381.22   0.00
569208.53   3296429.20   0.00
569061.70   3299912.28   0.00
569149.53   3302907.03   0.00
567114.19   3295788.71   0.00
573247.12   3301857.66   0.00
569580.97   3298007.99   0.00
570439.46   3295131.23   0.00
572625.34   3297614.30   0.00
573255.66   3297615.86   0.00
569647.31   3297254.55   0.00
568409.15   3300998.61   0.00
567060.52   3306162.93   0.00
570813.95   3299939.89   0.00
565487.44   3295431.27   0.00
573767.59   3303220.34   0.00
570870.99   3302524.34   0.00
569990.12   3298026.50   0.00
562447.73   3301424.23   0.00
566433.66   3299519.78   0.00
571478.07   3301366.82   0.00
575470.57   3295587.11   0.00
570155.47   3302250.19   0.00
568910.63   3304722.42   0.00
567378.95   3299236.14   0.00
574273.89   3298507.14   0.00
572873.06   3298798.54   0.00
572524.92   3297415.96   0.00
570462.25   3294479.95   0.00
573330.37   3299757.11   0.00
568437.93   3300257.35   0.00
566972.59   3297703.21   0.00
568740.51   3297232.69   0.00
568561.84   3296647.64   0.00
569717.08   3298921.53   0.00
570273.97   3299458.65   0.00
570953.20   3300305.22   0.00
570385.31   3297987.74   0.00
574833.87   3293967.19   0.00
568281.55   3299017.17   0.00
572761.39   3297617.18   0.00
565817.60   3299132.85   0.00
571570.86   3298566.09   0.00
571597.72   3301179.22   0.00
570253.16   3294275.79   0.00
569966.62   3298920.37   0.00
567795.49   3297441.04   0.00
571090.47   3303090.39   0.00
574231.26   3298271.88   0.00
572321.25   3305118.10   0.00
572658.36   3300094.49   0.00
571549.51   3300448.12   0.00
570092.21   3302360.71   0.00
569723.04   3301113.23   0.00
568955.04   3299287.69   0.00
570988.92   3302214.09   0.00
578035.31   3299176.90   0.00
566308.47   3299384.84   0.00
563908.31   3297821.64   0.00
571436.09   3295976.94   0.00
568285.75   3302029.35   0.00
573191.01   3301641.38   0.00
565212.52   3300972.16   0.00
568035.60   3297550.66   0.00
568652.71   3299930.32   0.00
570809.43   3294717.46   0.00
570204.80   3298180.85   0.00
571019.86   3300126.92   0.00
567051.39   3300769.46   0.00
567195.46   3301364.24   0.00
567638.97   3290818.77   0.00
570252.03   3297125.23   0.00
568907.35   3299762.35   0.00
571978.98   3301668.46   0.00
570812.68   3302075.67   0.00
565283.90   3303096.82   0.00
570372.39   3304454.32   0.00
568755.72   3292801.06   0.00
571415.74   3302819.38   0.00
568146.98   3296464.90   0.00
565914.70   3302912.83   0.00
569214.53   3294737.44   0.00
574785.09   3302572.19   0.00
567973.28   3305146.01   0.00
567728.64   3302197.79   0.00
569955.97   3297915.51   0.00
573064.27   3298094.96   0.00
566969.88   3303535.59   0.00
575848.60   3293560.61   0.00
570082.09   3302759.28   0.00
572388.10   3302552.49   0.00
567886.14   3298084.33   0.00
567397.01   3296887.44   0.00
567848.08   3302998.19   0.00
572429.53   3303560.94   0.00
572428.90   3299283.50   0.00
568209.99   3293872.78   0.00
571333.62   3295980.93   0.00
568773.78   3298608.28   0.00
568672.05   3291861.34   0.00
566311.52   3300886.28   0.00
571414.98   3298205.81   0.00
565210.71   3304387.21   0.00
574079.18   3297196.28   0.00
572341.30   3296160.30   0.00
568250.96   3302818.94   0.00
570718.79   3304641.51   0.00
571134.21   3298793.07   0.00
573202.91   3301159.39   0.00
564627.02   3296095.30   0.00
566410.20   3292700.91   0.00
572698.28   3296230.31   0.00
565631.72   3298520.78   0.00
571975.12   3298867.55   0.00
572382.15   3303508.13   0.00
572630.11   3300190.97   0.00
573487.34   3290870.71   0.00
571383.02   3300687.69   0.00
575802.46   3296539.71   0.00
567852.84   3301766.59   0.00
568016.26   3302691.46   0.00
569948.87   3301284.97   0.00
567816.78   3297936.34   0.00
570483.88   3306588.71   0.00
566236.90   3297254.47   0.00
573777.35   3298459.22   0.00
572771.07   3303904.28   0.00
569672.01   3302224.93   0.00
574694.31   3298360.82   0.00
568687.56   3296816.68   0.00
567352.88   3300886.73   0.00
565600.84   3297168.34   0.00
572080.67   3302866.34   0.00
573944.04   3298454.29   0.00
570849.42   3297458.17   0.00
573627.10   3297403.75   0.00
569226.09   3301242.03   0.00
568010.69   3299974.38   0.00
570107.16   3298984.53   0.00
569631.11   3297524.85   0.00
574376.64   3299375.06   0.00
567931.36   3298492.11   0.00
566751.82   3297905.83   0.00
569237.71   3299962.85   0.00
570002.06   3300075.59   0.00
573635.14   3301472.09   0.00
572905.94   3301312.98   0.00
571524.88   3298835.76   0.00
569636.85   3296952.46   0.00
570492.22   3301513.96   0.00
573145.44   3300636.21   0.00
570658.16   3299529.25   0.00
572811.37   3302973.82   0.00
570218.29   3299953.66   0.00
570705.39   3299395.82   0.00
572878.61   3305545.35   0.00
569381.26   3295041.93   0.00
569682.33   3298426.58   0.00
568852.75   3298015.29   0.00
567485.56   3298737.03   0.00
571583.80   3297452.16   0.00
572882.35   3295672.98   0.00
573495.60   3302006.62   0.00
567216.69   3299605.88   0.00
572649.79   3297934.83   0.00
564835.26   3304816.32   0.00
570146.89   3299994.38   0.00
565464.44   3297558.23   0.00
572284.18   3300330.18   0.00
565521.30   3299102.73   0.00
571901.31   3293287.92   0.00
569819.61   3299580.47   0.00
569762.51   3297982.45   0.00
568898.82   3303730.29   0.00
575844.10   3301173.12   0.00
569331.32   3296432.80   0.00
575504.85   3292206.17   0.00
570025.21   3295991.94   0.00
572238.00   3305133.49   0.00
570030.30   3296687.81   0.00
569967.36   3300026.84   0.00
570328.91   3298106.40   0.00
570647.10   3299203.83   0.00
571559.17   3295599.83   0.00
565800.23   3296897.74   0.00
568019.97   3294460.04   0.00
573115.18   3301189.03   0.00
571811.72   3303469.63   0.00
571801.78   3295996.51   0.00
567545.85   3302751.04   0.00
574295.96   3301159.96   0.00
570456.06   3301568.89   0.00
565649.53   3303723.39   0.00
570150.40   3298207.76   0.00
568778.30   3297868.53   0.00
571066.28   3302648.45   0.00
572578.36   3301300.37   0.00
567346.29   3300180.62   0.00
568451.92   3298089.65   0.00
570779.55   3304369.30   0.00
571821.36   3300645.72   0.00
567092.88   3297964.54   0.00
572950.43   3290003.12   0.00
570768.66   3299442.41   0.00
566964.74   3299508.68   0.00
572383.05   3301260.40   0.00
573416.45   3296443.31   0.00
567518.40   3303089.16   0.00
570892.16   3300348.58   0.00
570664.60   3297627.33   0.00
566184.64   3298663.82   0.00
573867.68   3299168.42   0.00
574587.98   3297874.02   0.00
569606.81   3298787.76   0.00
568703.41   3290480.50   0.00
573347.84   3302132.97   0.00
571310.41   3303577.16   0.00
573862.97   3303565.29   0.00
573957.60   3301740.00   0.00
572756.04   3300877.11   0.00
567342.09   3297880.76   0.00
572646.71   3295404.04   0.00
566210.12   3305181.28   0.00
566247.53   3298257.99   0.00
571834.66   3300719.74   0.00
567719.60   3298337.67   0.00
567658.42   3298029.80   0.00
576557.99   3302399.34   0.00
570226.81   3299950.21   0.00
571489.13   3296448.68   0.00
566554.01   3298362.10   0.00
566411.40   3300948.49   0.00
566058.91   3301307.01   0.00
562611.20   3300095.42   0.00
574200.17   3299862.80   0.00
575302.93   3300562.62   0.00
567378.35   3300171.99   0.00
568578.72   3299906.58   0.00
571270.76   3301872.23   0.00
566847.09   3304827.31   0.00
570644.73   3292285.23   0.00
576381.25   3304466.75   0.00
564446.72   3305206.49   0.00
567581.35   3302009.58   0.00
567207.08   3297662.75   0.00
568704.05   3294325.45   0.00
570874.92   3303214.05   0.00
567496.43   3292499.83   0.00
568583.79   3302016.96   0.00
569442.00   3296592.03   0.00
572433.95   3299922.59   0.00
562792.01   3301756.85   0.00
568833.89   3303906.85   0.00
574022.13   3306993.78   0.00
569010.51   3300140.61   0.00
562043.61   3306433.27   0.00
569930.76   3300660.46   0.00
565471.61   3301805.19   0.00
568096.77   3301957.36   0.00
573797.89   3290981.73   0.00
569097.24   3299448.85   0.00
570668.75   3296209.38   0.00
570017.95   3295544.08   0.00
565782.95   3295092.07   0.00
565477.41   3299350.41   0.00
575050.24   3295643.43   0.00
564686.09   3303563.22   0.00
569610.47   3301371.16   0.00
564811.66   3302097.58   0.00
576623.21   3299537.63   0.00
564106.61   3299392.23   0.00
565375.29   3302422.52   0.00
564051.97   3304039.43   0.00
570896.12   3300369.97   0.00
564211.32   3295630.22   0.00
574112.69   3297796.33   0.00
572723.42   3305492.73   0.00
571776.27   3296107.36   0.00
577142.93   3301573.27   0.00
564048.35   3300004.67   0.00
567684.12   3302629.00   0.00
566917.24   3294989.92   0.00
571531.70   3297145.34   0.00
573028.44   3307656.91   0.00
565996.21   3299572.39   0.00
572842.95   3305841.94   0.00
569765.72   3293513.60   0.00
565492.47   3294351.13   0.00
567476.36   3302340.07   0.00
567503.98   3299971.33   0.00
573671.54   3306437.73   0.00
573110.56   3298238.21   0.00
569114.90   3295592.05   0.00
568601.21   3302253.44   0.00
567626.06   3305423.03   0.00
578471.52   3293685.21   0.00
574505.49   3300144.78   0.00
571099.22   3304566.46   0.00
574085.17   3298570.24   0.00
572186.85   3302813.38   0.00
571393.08   3300749.93   0.00
576585.63   3296637.04   0.00
574171.46   3300171.14   0.00
575720.08   3299050.04   0.00
567042.19   3301417.51   0.00
571594.31   3300463.29   0.00
567228.04   3300507.36   0.00
566011.81   3297036.39   0.00
573907.99   3300510.31   0.00
568380.06   3296060.08   0.00
573993.70   3301537.37   0.00
571762.05   3303581.93   0.00
568155.58   3301532.49   0.00
571050.12   3297886.44   0.00
568086.66   3299258.85   0.00
563174.53   3299399.03   0.00
568913.85   3297491.21   0.00
573021.90   3295145.21   0.00
567575.58   3300597.56   0.00
568662.83   3298840.66   0.00
568258.93   3297389.14   0.00
561117.81   3301352.70   0.00
572623.55   3300913.28   0.00
574206.93   3297983.41   0.00
572156.15   3299764.99   0.00
569542.76   3298563.20   0.00
570316.04   3304335.87   0.00
569436.86   3301589.27   0.00
571403.91   3298397.33   0.00
570594.61   3295550.07   0.00
577698.78   3298466.99   0.00
571634.85   3295058.19   0.00
573655.53   3301138.51   0.00
568842.26   3301724.43   0.00
565998.11   3290974.13   0.00
573293.62   3303400.04   0.00
572230.34   3298257.26   0.00
574121.50   3297716.70   0.00
567106.99   3299610.17   0.00
571949.92   3298239.71   0.00
570087.92   3302982.03   0.00
573578.40   3303132.17   0.00
566586.63   3298086.18   0.00
570583.91   3293040.38   0.00
574189.59   3297460.18   0.00
572553.75   3301894.00   0.00
567742.59   3302761.71   0.00
571458.78   3304999.03   0.00
575278.47   3301373.37   0.00
569137.10   3307060.83   0.00
563757.16   3293329.80   0.00
568493.76   3298317.61   0.00
564643.32   3301981.94   0.00
571791.09   3295198.93   0.00
568619.81   3301275.38   0.00
575150.41   3298686.00   0.00
569234.06   3300001.39   0.00
571629.79   3302099.77   0.00
569512.54   3296585.46   0.00
573614.48   3292427.77   0.00
571025.02   3294952.05   0.00
569329.41   3304105.19   0.00
569168.15   3303925.23   0.00
569189.31   3297004.57   0.00
568999.82   3298536.56   0.00
569485.76   3301605.66   0.00
568471.38   3301594.14   0.00
570978.10   3304042.16   0.00
573066.12   3299323.16   0.00
568266.73   3298246.32   0.00
567184.50   3297566.26   0.00
570195.54   3299275.78   0.00
568055.38   3302746.26   0.00
573063.88   3300723.96   0.00
569690.02   3296194.49   0.00
568675.23   3298466.67   0.00
576557.10   3292821.78   0.00
572261.84   3293015.07   0.00
568279.18   3303543.97   0.00
570623.94   3298267.31   0.00
568934.88   3302325.83   0.00
569435.49   3298578.28   0.00
569501.37   3304068.84   0.00
571427.95   3296843.13   0.00
565318.29   3300721.07   0.00
566743.78   3301447.36   0.00
571168.05   3298185.57   0.00
570139.62   3297973.93   0.00
575248.05   3301664.27   0.00
570951.58   3297977.12   0.00
564391.56   3299709.28   0.00
567539.75   3304036.91   0.00
579065.24   3302064.32   0.00
569081.43   3304131.91   0.00
572479.34   3302910.33   0.00
568647.80   3301067.36   0.00
571559.42   3303461.49   0.00
569153.14   3300478.90   0.00
572565.40   3298699.45   0.00
565145.82   3296673.58   0.00
572612.33   3298836.42   0.00
566454.17   3298713.86   0.00
567355.90   3295234.40   0.00
564341.30   3298070.97   0.00
570984.94   3301124.27   0.00
566268.64   3299457.39   0.00
565377.29   3294513.01   0.00
573029.41   3302135.04   0.00
572888.58   3299557.82   0.00
575396.61   3296794.50   0.00
565577.00   3295508.44   0.00
573928.57   3295678.06   0.00
570960.09   3303203.75   0.00
566100.02   3301011.83   0.00
568211.63   3300582.16   0.00
566595.61   3299671.50   0.00
570200.20   3294333.58   0.00
572686.06   3300090.36   0.00
568885.00   3300484.36   0.00
571127.03   3302367.12   0.00
564660.31   3301546.17   0.00
570422.33   3298122.36   0.00
566318.45   3307127.61   0.00
568358.01   3294836.33   0.00
567936.59   3303529.07   0.00
573798.87   3298902.22   0.00
566040.85   3299846.66   0.00
568945.94   3304440.86   0.00
571682.64   3301962.25   0.00
571699.74   3300272.04   0.00
569262.75   3303354.61   0.00
572595.12   3302026.28   0.00
572396.44   3297882.56   0.00
574380.72   3298656.23   0.00
566448.00   3296676.64   0.00
572587.03   3300850.96   0.00
564399.84   3301190.96   0.00
574789.19   3298736.94   0.00
571953.47   3298176.20   0.00
571501.03   3296995.92   0.00
571449.46   3296136.59   0.00
567391.29   3301842.17   0.00
565758.09   3298699.47   0.00
568925.61   3298714.63   0.00
572658.54   3301389.62   0.00
572546.00   3298479.40   0.00
572933.56   3300053.87   0.00
568371.31   3298551.14   0.00
573611.55   3297380.11   0.00
568221.67   3298635.99   0.00
568402.37   3298091.38   0.00
571785.55   3299465.16   0.00
574403.99   3301661.42   0.00
573403.99   3296912.37   0.00
567488.44   3293843.60   0.00
567280.06   3302131.69   0.00
570738.89   3302509.99   0.00
569425.46   3302261.04   0.00
574073.24   3303318.57   0.00
567273.04   3301447.32   0.00
571248.39   3299833.53   0.00
565204.80   3301021.66   0.00
571065.39   3303364.96   0.00
569334.28   3300719.40   0.00
573660.69   3296176.61   0.00
571446.87   3300700.17   0.00
571598.54   3300364.23   0.00
579118.89   3301804.75   0.00
578387.11   3298005.60   0.00
567795.58   3297769.50   0.00
565062.17   3297355.66   0.00
567773.69   3305534.46   0.00
572083.63   3300871.69   0.00
569929.73   3299620.64   0.00
571512.94   3307546.75   0.00
572522.46   3308522.01   0.00
568491.60   3300473.52   0.00
572922.69   3299327.48   0.00
572728.76   3304062.01   0.00
567514.93   3301602.76   0.00
566333.13   3298141.54   0.00
575800.11   3296461.66   0.00
575881.71   3292572.23   0.00
575883.66   3295839.60   0.00
572329.79   3300999.84   0.00
567813.12   3306690.27   0.00
573251.04   3299100.05   0.00
570052.80   3300334.21   0.00
567330.21   3305219.52   0.00
567193.37   3294436.60   0.00
571247.25   3300391.39   0.00
573712.54   3296598.59   0.00
574106.86   3299608.78   0.00
574976.52   3296177.84   0.00
567098.96   3300872.10   0.00
573826.40   3300293.03   0.00
570167.31   3295719.52   0.00
567231.46   3305247.09   0.00
568986.35   3296319.24   0.00
565167.30   3298586.08   0.00
572194.28   3297070.07   0.00
572237.05   3303276.97   0.00
575696.74   3299044.45   0.00
570310.05   3293937.35   0.00
574069.90   3296087.74   0.00
574096.71   3298412.44   0.00
569096.31   3301013.83   0.00
571273.84   3299036.98   0.00
571391.84   3303831.08   0.00
569986.53   3301545.78   0.00
569534.77   3303625.40   0.00
571360.57   3299043.13   0.00
565160.53   3302510.08   0.00
570135.87   3304184.04   0.00
566350.84   3300656.84   0.00
564724.53   3301696.84   0.00
570408.87   3301420.05   0.00
566658.57   3298906.18   0.00
572735.94   3299880.81   0.00
571690.94   3299487.83   0.00
576543.72   3305481.88   0.00
570155.84   3303570.23   0.00
570868.03   3303026.41   0.00
568362.97   3303720.28   0.00
563815.85   3297820.42   0.00
568425.87   3304141.79   0.00
567671.25   3302734.96   0.00
570402.76   3305941.31   0.00
572580.92   3303264.54   0.00
569805.96   3299503.35   0.00
571127.52   3302865.39   0.00
569839.04   3301155.49   0.00
565597.97   3299965.44   0.00
571446.57   3302974.20   0.00
564544.48   3305173.28   0.00
569739.10   3299752.65   0.00
566433.06   3298356.85   0.00
569401.58   3298173.89   0.00
569562.80   3300675.62   0.00
567877.45   3300338.43   0.00
573575.66   3303783.13   0.00
565245.21   3301680.43   0.00
567846.79   3302300.42   0.00
565480.73   3300665.52   0.00
568481.77   3296149.76   0.00
564770.65   3300881.51   0.00
565720.52   3297854.22   0.00
575648.15   3301603.62   0.00
572275.16   3300998.70   0.00
572970.77   3294024.72   0.00
575524.20   3303052.49   0.00
568759.37   3297420.51   0.00
571161.25   3300878.01   0.00
571615.06   3302475.37   0.00
574477.46   3303145.09   0.00
567247.99   3301237.18   0.00
575208.80   3308189.92   0.00
571357.21   3298698.84   0.00
567492.00   3303580.12   0.00
572069.35   3298408.29   0.00
571931.97   3301477.00   0.00
576597.65   3303821.18   0.00
566041.09   3295378.90   0.00
569651.01   3298237.48   0.00
568122.16   3301860.74   0.00
570315.21   3295184.90   0.00
571425.66   3299312.03   0.00
562196.84   3301341.25   0.00
568845.73   3300264.27   0.00
572586.67   3296304.49   0.00
570740.28   3305905.39   0.00
572982.29   3297011.71   0.00
572529.55   3293437.29   0.00
570676.44   3297435.77   0.00
570099.83   3299032.90   0.00
567426.74   3308073.47   0.00
570728.01   3300352.41   0.00
567029.24   3299262.97   0.00
576029.50   3296994.13   0.00
566622.92   3302055.80   0.00
572111.65   3297641.75   0.00
567396.11   3295235.82   0.00
567481.61   3303769.61   0.00
565349.42   3305953.42   0.00
570940.29   3295000.42   0.00
562757.13   3297622.18   0.00
572321.95   3298904.12   0.00
563544.42   3297472.53   0.00
573573.28   3296980.18   0.00
566984.96   3300696.02   0.00
569280.02   3304900.65   0.00
568725.61   3302033.51   0.00
571006.66   3293731.65   0.00
567994.82   3298856.11   0.00
565730.48   3300760.95   0.00
565597.97   3299079.27   0.00
564956.23   3303121.57   0.00
575699.18   3299549.67   0.00
567406.96   3303071.05   0.00
571272.37   3302824.80   0.00
569562.41   3293903.45   0.00
568702.96   3307270.47   0.00
571271.18   3299043.47   0.00
574604.84   3297495.33   0.00
574675.25   3301981.97   0.00
572830.33   3299761.36   0.00
562264.16   3293874.79   0.00
571623.21   3298848.21   0.00
570703.21   3297244.68   0.00
571362.81   3300214.34   0.00
569934.12   3304527.20   0.00
573642.46   3296073.14   0.00
573993.74   3295411.52   0.00
569468.87   3296435.36   0.00
569408.99   3298494.65   0.00
573216.38   3298556.41   0.00
570780.14   3298291.67   0.00
576173.11   3296775.86   0.00
570793.78   3301093.91   0.00
565817.67   3298545.81   0.00
574611.68   3298542.31   0.00
565885.67   3299166.73   0.00
566716.46   3302516.47   0.00
569084.55   3302400.03   0.00
567923.14   3297939.08   0.00
568810.40   3298477.73   0.00
569439.17   3302530.33   0.00
565723.17   3301780.25   0.00
574461.05   3300058.28   0.00
574483.70   3303298.04   0.00
572005.13   3302220.30   0.00
571898.11   3298541.31   0.00
567749.45   3298328.39   0.00
567001.09   3300889.73   0.00
566764.48   3307473.87   0.00
574708.41   3302645.40   0.00
567199.23   3300910.31   0.00
568440.18   3300651.13   0.00
570064.62   3297491.48   0.00
570735.75   3307688.34   0.00
574135.06   3296719.42   0.00
570454.90   3303437.33   0.00
573486.75   3296632.45   0.00
573552.44   3301559.64   0.00
563089.51   3304291.46   0.00
569294.49   3299128.48   0.00
571027.65   3306212.51   0.00
575088.09   3294956.32   0.00
569202.41   3300214.66   0.00
566464.58   3302067.30   0.00
569302.90   3299510.92   0.00
578420.90   3297150.47   0.00
569980.33   3295665.49   0.00
569780.72   3294489.95   0.00
572832.46   3299165.71   0.00
575303.95   3303407.28   0.00
572093.30   3299357.25   0.00
572052.08   3302895.44   0.00
569196.90   3304476.79   0.00
570182.99   3304872.64   0.00
578259.76   3299388.79   0.00
571982.04   3299028.94   0.00
569788.77   3303863.97   0.00
570712.56   3309018.78   0.00
570070.57   3301600.34   0.00
568603.75   3302774.53   0.00
573174.75   3303415.91   0.00
566282.02   3304244.98   0.00
572901.58   3297814.26   0.00
570207.83   3300290.39   0.00
572977.76   3298557.61   0.00
562224.47   3296026.65   0.00
572430.89   3294634.89   0.00
575342.91   3304866.83   0.00
568418.96   3301210.85   0.00
566131.19   3298511.79   0.00
567612.88   3300748.12   0.00
566577.05   3295093.62   0.00
568325.03   3302016.68   0.00
569482.83   3299253.38   0.00
568008.79   3294209.26   0.00
571697.61   3298129.98   0.00
575396.92   3296779.53   0.00
572021.88   3299128.96   0.00
570664.59   3302004.12   0.00
567271.10   3301674.34   0.00
569291.84   3305206.79   0.00
574212.56   3294625.15   0.00
573202.08   3304146.81   0.00
566283.81   3296570.94   0.00
566727.11   3299456.73   0.00
575599.98   3300235.30   0.00
567177.06   3299876.04   0.00
574477.18   3294380.32   0.00
568602.84   3297249.05   0.00
567411.14   3307988.36   0.00
569973.34   3302471.83   0.00
572547.95   3302725.06   0.00
571445.31   3297960.16   0.00
571430.38   3294507.11   0.00
566600.32   3299706.27   0.00
572956.84   3300882.10   0.00
570329.99   3299928.59   0.00
571550.20   3303221.72   0.00
575381.82   3305458.22   0.00
568300.19   3301357.07   0.00
564095.18   3299353.73   0.00
569404.84   3302077.63   0.00
570319.94   3301358.46   0.00
566395.62   3295267.85   0.00
574962.77   3300849.15   0.00
572025.34   3300973.33   0.00
563697.85   3298119.64   0.00
574336.03   3300271.47   0.00
573688.95   3305721.41   0.00
573412.13   3296526.95   0.00
570247.45   3299435.85   0.00
570515.19   3294993.52   0.00
567769.98   3306081.07   0.00
570338.04   3296337.45   0.00
567409.91   3299386.26   0.00
573473.01   3304375.50   0.00
572692.45   3298879.27   0.00
567809.33   3301360.30   0.00
570316.31   3303059.19   0.00
572135.02   3299625.64   0.00
568756.67   3298035.87   0.00
570257.45   3302550.16   0.00
571020.87   3297973.45   0.00
576498.13   3301898.85   0.00
562894.14   3290705.65   0.00
572056.51   3300230.87   0.00
571103.29   3299815.18   0.00
566682.56   3297609.07   0.00
565885.46   3301931.76   0.00
565843.62   3299219.63   0.00
575103.31   3298401.13   0.00
571687.46   3298918.06   0.00
576251.78   3303208.42   0.00
571042.51   3298205.10   0.00
575539.12   3301372.67   0.00
566353.19   3298411.85   0.00
566787.05   3300073.66   0.00
570882.50   3303726.63   0.00
567585.61   3303696.61   0.00
570216.60   3301005.31   0.00
567947.41   3292957.45   0.00
570273.46   3296996.84   0.00
571016.98   3297829.58   0.00
573286.85   3300780.17   0.00
572855.59   3297947.27   0.00
568113.07   3301589.24   0.00
574373.85   3302571.18   0.00
573707.86   3300783.99   0.00
569848.11   3294861.93   0.00
569976.84   3300082.35   0.00
566667.54   3294249.93   0.00
566181.35   3302160.00   0.00
569923.05   3299563.41   0.00
568686.67   3300721.94   0.00
565453.78   3299447.35   0.00
565442.93   3296956.44   0.00
572610.61   3301275.55   0.00
564677.79   3299328.73   0.00
573785.07   3303481.02   0.00
564601.85   3296999.42   0.00
567400.39   3290695.30   0.00
568143.11   3297626.91   0.00
570555.70   3294190.53   0.00
570296.13   3304744.56   0.00
568090.87   3303328.24   0.00
570679.71   3301623.37   0.00
565956.35   3299440.96   0.00
567656.55   3299148.98   0.00
569162.41   3299505.06   0.00
571690.69   3293507.26   0.00
566675.52   3300365.52   0.00
575023.96   3300075.64   0.00
561538.37   3299328.53   0.00
569002.50   3300535.28   0.00
571605.25   3303932.22   0.00
570123.44   3296360.39   0.00
572504.28   3302249.91   0.00
566744.99   3299204.25   0.00
573968.53   3297749.71   0.00
569834.70   3295742.04   0.00
571519.13   3297118.14   0.00
567050.27   3300673.15   0.00
567078.75   3295232.21   0.00
572559.26   3299336.58   0.00
569666.00   3298973.85   0.00
565335.72   3298043.54   0.00
573009.52   3301990.96   0.00
568128.03   3298944.75   0.00
573161.11   3294713.32   0.00
567997.20   3305648.87   0.00
573081.89   3295778.16   0.00
572845.87   3299094.31   0.00
569493.31   3299463.43   0.00
573308.45   3307926.55   0.00
567423.32   3300631.68   0.00
572121.50   3301885.85   0.00
572348.38   3298914.73   0.00
575692.69   3298321.93   0.00
566533.25   3297891.81   0.00
569357.53   3295932.72   0.00
570394.83   3302480.39   0.00
565480.22   3302475.30   0.00
566808.98   3301441.41   0.00
571026.66   3301996.79   0.00
571277.13   3297482.17   0.00
569981.22   3302250.66   0.00
567993.14   3298346.24   0.00
564609.93   3300524.99   0.00
570296.64   3307354.70   0.00
568055.84   3296936.13   0.00
565234.32   3298268.79   0.00
569621.00   3301004.10   0.00
567408.79   3299920.25   0.00
573010.33   3302493.05   0.00
568995.60   3300285.06   0.00
571969.10   3294821.82   0.00
572270.06   3302271.24   0.00
569213.21   3297612.91   0.00
569185.14   3300722.90   0.00
567664.42   3305655.90   0.00
569893.34   3293494.54   0.00
568449.69   3300010.90   0.00
568949.32   3304814.73   0.00
569710.37   3300746.29   0.00
563319.78   3306411.34   0.00
569458.61   3300379.45   0.00
568825.31   3296829.87   0.00
568925.12   3300294.92   0.00
574805.72   3305265.16   0.00
565481.36   3303835.83   0.00
563585.66   3297505.52   0.00
564474.99   3300406.69   0.00
577699.36   3303058.27   0.00
573627.46   3303436.86   0.00
567132.37   3298360.83   0.00
571897.45   3302491.47   0.00
564783.42   3301844.71   0.00
568345.19   3303649.09   0.00
571039.21   3294897.66   0.00
569541.55   3300935.31   0.00
574805.49   3304447.64   0.00
564129.15   3298564.92   0.00
567814.83   3302263.38   0.00
572889.21   3292912.02   0.00
568285.83   3299276.65   0.00
572258.34   3300432.02   0.00
571344.99   3300654.09   0.00
562830.19   3300037.71   0.00
568057.02   3294946.14   0.00
573323.53   3307264.50   0.00
562729.48   3306454.72   0.00
563153.30   3299202.19   0.00
569019.76   3300323.03   0.00
571801.44   3299706.33   0.00
565894.55   3300238.54   0.00
568587.16   3290819.95   0.00
565486.53   3299876.45   0.00
566345.92   3301658.59   0.00
566193.86   3298611.12   0.00
573743.02   3302975.89   0.00
577933.87   3306681.18   0.00
571612.08   3298051.24   0.00
571152.86   3305031.88   0.00
577877.95   3305570.90   0.00
567136.05   3298160.66   0.00
568237.72   3298243.01   0.00
566055.90   3305652.01   0.00
566327.79   3298995.60   0.00
571655.48   3298637.53   0.00
570881.56   3300612.87   0.00
567578.21   3298877.94   0.00
573138.91   3302625.27   0.00
568881.14   3296672.31   0.00
572405.82   3298458.07   0.00
563726.26   3300330.01   0.00
563784.59   3294489.00   0.00
572249.20   3300217.96   0.00
562123.69   3299977.26   0.00
566919.79   3303968.09   0.00
572816.16   3303965.27   0.00
572851.63   3299795.87   0.00
575430.00   3304754.59   0.00
574344.33   3294624.56   0.00
569384.09   3293898.86   0.00
569616.05   3296866.96   0.00
568589.45   3304723.55   0.00
575418.27   3296591.77   0.00
568161.19   3298333.25   0.00
570664.13   3298384.71   0.00
572595.92   3303097.87   0.00
568437.71   3299376.39   0.00
568401.87   3300270.87   0.00
576723.39   3302016.17   0.00
568469.05   3299180.89   0.00
572042.24   3298074.14   0.00
575321.26   3304248.94   0.00
567047.97   3296837.71   0.00
569880.95   3303059.41   0.00
573597.54   3298811.62   0.00
572803.33   3301607.20   0.00
573736.51   3302200.53   0.00
567617.56   3296192.86   0.00
570620.27   3304726.13   0.00
568320.49   3298020.74   0.00
561291.79   3302681.45   0.00
567524.88   3304015.15   0.00
569469.79   3298532.27   0.00
567534.77   3299634.22   0.00
572660.49   3299904.86   0.00
573993.94   3295217.53   0.00
566336.51   3302629.95   0.00
571004.75   3299246.84   0.00
567684.35   3296693.88   0.00
570127.06   3296011.22   0.00
576809.48   3305831.77   0.00
562320.28   3302003.12   0.00
572827.69   3301482.81   0.00
572317.35   3304888.17   0.00
572131.32   3300497.10   0.00
571197.75   3298998.34   0.00
569942.16   3298012.51   0.00
566355.46   3298889.94   0.00
567686.78   3297639.28   0.00
567724.64   3298800.57   0.00
568113.22   3304321.39   0.00
566137.37   3301843.48   0.00
568326.54   3296774.01   0.00
573234.71   3300479.99   0.00
566803.12   3297186.71   0.00
570844.68   3301859.38   0.00
571828.26   3298381.66   0.00
571851.53   3301286.29   0.00
569431.78   3294862.81   0.00
566763.35   3296220.33   0.00
569645.33   3296548.02   0.00
565083.87   3303207.74   0.00
570734.05   3298168.67   0.00
570478.17   3290565.12   0.00
570730.10   3298924.40   0.00
571346.93   3291307.70   0.00
567838.61   3298050.00   0.00
574566.41   3304771.79   0.00
568275.60   3304953.51   0.00
569675.22   3300073.12   0.00
569420.32   3300222.44   0.00
568590.06   3298354.29   0.00
573105.74   3301075.82   0.00
568806.94   3299985.86   0.00
572480.90   3299161.22   0.00
570420.50   3302964.52   0.00
569844.76   3300712.24   0.00
567689.43   3298317.57   0.00
567059.88   3300040.70   0.00
575343.13   3298497.90   0.00
571197.47   3300295.82   0.00
565993.52   3296242.72   0.00
567764.95   3296814.17   0.00
568143.17   3301913.01   0.00
567381.62   3305132.91   0.00
566961.95   3293941.84   0.00
571239.01   3303418.35   0.00
565866.28   3295402.97   0.00
571122.28   3298035.25   0.00
575263.98   3300287.17   0.00
571520.56   3300192.54   0.00
569645.54   3296326.80   0.00
571452.94   3299716.01   0.00
565634.35   3306714.11   0.00
567831.40   3302746.69   0.00
566888.80   3302229.74   0.00
562678.01   3299124.84   0.00
567677.16   3303394.84   0.00
574553.67   3302273.66   0.00
572808.55   3302199.94   0.00
573515.93   3300169.43   0.00
577668.28   3301084.76   0.00
568368.68   3302699.97   0.00
569094.86   3291728.18   0.00
572921.37   3298976.31   0.00
571131.35   3299844.06   0.00
571175.34   3298683.66   0.00
565464.44   3294099.86   0.00
568716.57   3297585.87   0.00
572601.40   3297109.16   0.00
567493.94   3301810.61   0.00
572210.56   3302876.86   0.00
569947.71   3299146.73   0.00
566155.97   3301266.27   0.00
574738.66   3299983.26   0.00
567401.84   3305527.76   0.00
572136.91   3301499.58   0.00
572518.96   3298718.88   0.00
573406.29   3296000.74   0.00
568349.59   3302345.48   0.00
569050.03   3299189.35   0.00
571241.85   3304323.36   0.00
570934.57   3306759.99   0.00
571223.78   3297062.53   0.00
574424.24   3296500.23   0.00
571396.15   3303243.18   0.00
571642.00   3303189.80   0.00
571807.02   3304384.86   0.00
571472.38   3298074.17   0.00
569756.30   3305933.43   0.00
574624.27   3297937.36   0.00
575447.15   3305110.64   0.00
568372.75   3297705.02   0.00
570782.09   3304990.49   0.00
575259.95   3299473.26   0.00
563843.38   3299022.43   0.00
569078.55   3298659.69   0.00
572610.24   3294462.51   0.00
572707.17   3304864.11   0.00
569163.17   3299881.08   0.00
570873.65   3297204.62   0.00
564727.30   3302587.37   0.00
570532.68   3298162.25   0.00
569600.23   3298492.76   0.00
568958.70   3302571.31   0.00
573519.69   3299992.34   0.00
570245.79   3301676.69   0.00
569713.77   3298572.42   0.00
571497.61   3302892.60   0.00
569720.24   3295787.93   0.00
563954.73   3297198.00   0.00
572428.58   3306059.18   0.00
570235.70   3304080.25   0.00
565399.37   3293675.46   0.00
570816.28   3299572.48   0.00
567942.26   3296494.40   0.00
567507.75   3297442.14   0.00
574068.00   3301311.28   0.00
573333.66   3296257.34   0.00
570774.32   3300623.28   0.00
574425.97   3299726.11   0.00
569556.99   3305849.23   0.00
567959.30   3300609.78   0.00
571490.71   3300485.57   0.00
570450.29   3297644.07   0.00
571953.26   3299726.36   0.00
567533.88   3302259.55   0.00
568174.76   3303334.40   0.00
560501.00   3304455.50   0.00
572524.09   3299586.21   0.00
572049.19   3297975.23   0.00
575835.66   3307548.95   0.00
572855.23   3301045.20   0.00
571415.68   3303597.00   0.00
567643.80   3300722.38   0.00
569291.44   3299938.61   0.00
568802.24   3299118.44   0.00
573629.52   3300572.34   0.00
565820.03   3297107.64   0.00
571881.76   3300524.16   0.00
569522.58   3296873.39   0.00
565048.53   3295486.40   0.00
573789.18   3301236.95   0.00
571201.96   3300482.09   0.00
568543.42   3301445.88   0.00
572744.34   3299497.16   0.00
570360.04   3297308.74   0.00
574494.83   3300808.22   0.00
571842.09   3301135.37   0.00
569782.71   3298516.32   0.00
568230.90   3294510.38   0.00
562081.81   3303957.49   0.00
565655.41   3306582.51   0.00
569102.18   3296259.65   0.00
571996.66   3299336.70   0.00
566292.07   3297597.10   0.00
569051.26   3298712.75   0.00
566317.16   3297200.74   0.00
572205.91   3297995.66   0.00
565094.85   3299843.53   0.00
573391.54   3298009.07   0.00
570149.93   3294700.80   0.00
573988.84   3298992.39   0.00
569144.28   3294350.08   0.00
572319.06   3304159.05   0.00
569578.43   3299463.02   0.00
571320.34   3293020.24   0.00
575295.83   3300707.86   0.00
576417.47   3296408.24   0.00
570030.08   3293986.80   0.00
575758.07   3297280.97   0.00
564377.53   3305888.83   0.00
568613.56   3295600.06   0.00
571889.30   3299208.16   0.00
571720.91   3297123.79   0.00
566897.55   3304837.36   0.00
572877.27   3295980.24   0.00
571707.78   3303630.47   0.00
571209.03   3295964.80   0.00
570579.06   3301653.72   0.00
570939.13   3298317.82   0.00
569051.09   3304710.94   0.00
573013.83   3304066.62   0.00
572642.15   3301257.55   0.00
569600.73   3300783.44   0.00
568830.90   3298203.50   0.00
575827.33   3299277.38   0.00
571877.11   3299371.45   0.00
569680.65   3301355.38   0.00
564602.18   3300334.54   0.00
567790.84   3298502.19   0.00
566191.21   3294634.36   0.00
577272.46   3300807.79   0.00
575784.26   3301505.39   0.00
566947.33   3302227.42   0.00
569004.02   3294479.36   0.00
568136.88   3296130.06   0.00
569182.49   3296185.08   0.00
571371.80   3301367.78   0.00
568382.24   3299336.03   0.00
571535.56   3298973.32   0.00
569342.10   3298278.25   0.00
567570.51   3301770.66   0.00
568969.39   3304458.22   0.00
565731.42   3301194.07   0.00
576381.40   3299180.21   0.00
565928.21   3293705.70   0.00
571007.50   3294476.53   0.00
567038.12   3294842.67   0.00
565136.16   3301057.02   0.00
568706.80   3302947.13   0.00
569518.84   3294191.87   0.00
568142.22   3303238.19   0.00
570591.78   3301636.03   0.00
570095.97   3299559.39   0.00
567912.72   3297860.59   0.00
569467.38   3304287.42   0.00
565671.73   3304783.07   0.00
572451.73   3304933.08   0.00
570017.06   3298090.31   0.00
577124.12   3300240.66   0.00
572787.16   3302984.36   0.00
566610.17   3300040.56   0.00
570264.08   3295302.16   0.00
569197.87   3299100.70   0.00
564725.97   3302539.54   0.00
568200.16   3303168.02   0.00
570769.26   3303933.26   0.00
574165.13   3302144.25   0.00
571668.56   3297600.09   0.00
560866.81   3296721.52   0.00
575775.02   3292348.07   0.00
563005.90   3301648.72   0.00
567946.84   3297995.41   0.00
569283.21   3298883.07   0.00
568949.02   3300358.60   0.00
569990.13   3301084.24   0.00
571108.60   3297862.58   0.00
572603.29   3296485.85   0.00
563838.75   3303915.41   0.00
572533.36   3300221.59   0.00
569795.52   3302269.86   0.00
574943.45   3298310.44   0.00
566968.34   3303379.69   0.00
570023.71   3295708.00   0.00
562726.77   3302391.36   0.00
564751.32   3301878.93   0.00
571283.13   3294942.03   0.00
570301.96   3296074.09   0.00
575908.52   3304141.60   0.00
575378.01   3298570.26   0.00
567318.25   3298025.67   0.00
573983.73   3297356.63   0.00
569755.95   3295684.97   0.00
566915.09   3297653.96   0.00
566738.00   3298909.94   0.00
570933.72   3302452.42   0.00
568176.03   3300129.62   0.00
570177.43   3291286.21   0.00
571574.79   3298486.45   0.00
567316.71   3300061.68   0.00
569996.75   3305340.04   0.00
566765.06   3301551.13   0.00
570551.63   3299294.56   0.00
568762.04   3294743.21   0.00
567235.26   3301865.23   0.00
564338.12   3300042.21   0.00
561960.28   3300139.25   0.00
572680.68   3303313.44   0.00
573560.34   3300602.61   0.00
565372.34   3304970.87   0.00
570692.98   3303205.89   0.00
569422.40   3298828.20   0.00
563303.09   3305134.45   0.00
569155.62   3296453.96   0.00
571502.15   3302452.69   0.00
575081.54   3300378.64   0.00
567796.52   3300236.11   0.00
565518.98   3297495.06   0.00
568565.55   3303995.21   0.00
571234.12   3296916.81   0.00
570936.41   3298455.35   0.00
566854.57   3296864.24   0.00
566233.89   3295806.52   0.00
570983.94   3305601.35   0.00
568483.75   3305156.94   0.00
569904.14   3302935.68   0.00
567787.09   3301992.89   0.00
567699.38   3295590.14   0.00
572857.97   3301593.70   0.00
573127.10   3293518.78   0.00
568450.90   3296707.26   0.00
571418.94   3300449.23   0.00
570425.75   3300612.69   0.00
571823.79   3298121.22   0.00
570392.73   3301717.09   0.00
572456.81   3303655.67   0.00
562815.54   3302457.08   0.00
577111.06   3300989.97   0.00
573082.31   3298493.30   0.00
567723.14   3296440.95   0.00
565039.15   3297722.21   0.00
568658.12   3303943.49   0.00
570121.54   3301763.68   0.00
569264.17   3296995.51   0.00
568875.26   3298194.24   0.00
571637.56   3306264.94   0.00
568261.00   3299811.91   0.00
561615.42   3301823.18   0.00
568315.59   3301167.86   0.00
561042.99   3300058.13   0.00
570426.58   3301728.35   0.00
570561.54   3293545.74   0.00
569954.79   3292162.94   0.00
564201.70   3298277.59   0.00
569200.73   3298621.06   0.00
567121.96   3299654.48   0.00
569554.65   3297765.27   0.00
577243.06   3301816.30   0.00
566720.79   3292084.13   0.00
574360.90   3296051.35   0.00
567842.35   3305992.65   0.00
567445.84   3301957.91   0.00
570268.10   3297178.35   0.00
573312.22   3300721.52   0.00
570539.34   3302933.35   0.00
570658.55   3298609.51   0.00
567587.28   3304783.89   0.00
570595.50   3292802.60   0.00
565566.53   3299777.40   0.00
569926.94   3292591.62   0.00
572596.36   3299619.47   0.00
569382.14   3303421.21   0.00
575497.24   3303840.64   0.00
569598.19   3297009.49   0.00
572469.33   3300669.00   0.00
568995.53   3298697.15   0.00
573413.76   3300340.32   0.00
565998.93   3306130.00   0.00
572617.24   3302325.49   0.00
572156.93   3297886.48   0.00
564030.01   3298869.62   0.00
577254.49   3301126.79   0.00
571202.98   3302928.41   0.00
572129.15   3295922.47   0.00
567803.37   3296106.99   0.00
569565.23   3296426.98   0.00
571004.22   3297605.01   0.00
565732.41   3299895.05   0.00
564702.09   3302448.96   0.00
572328.60   3302151.03   0.00
571653.60   3300957.45   0.00
570111.52   3307189.89   0.00
572387.68   3299943.27   0.00
570617.30   3304604.86   0.00
573100.80   3301426.50   0.00
576869.30   3298879.07   0.00
568131.72   3304893.38   0.00
569999.73   3297885.24   0.00
568652.09   3302382.09   0.00
569959.47   3302913.65   0.00
565801.28   3297689.69   0.00
569500.90   3303148.17   0.00
567694.44   3301074.07   0.00
574654.08   3297681.06   0.00
573909.96   3296380.61   0.00
566825.09   3299925.52   0.00
574535.24   3305566.96   0.00
566614.09   3303815.64   0.00
571446.02   3301100.37   0.00
574911.74   3299083.38   0.00
568999.61   3302443.09   0.00
571092.10   3299228.31   0.00
569400.72   3293553.64   0.00
571639.22   3298550.19   0.00
571392.40   3304034.33   0.00
569634.07   3300131.06   0.00
569451.37   3302354.62   0.00
566757.22   3304618.96   0.00
571815.96   3300574.18   0.00
575825.12   3300496.45   0.00
570788.31   3298513.86   0.00
566725.19   3300958.46   0.00
572324.36   3297967.99   0.00
567714.05   3296402.24   0.00
573942.55   3302891.20   0.00
567593.68   3295238.93   0.00
573410.36   3300707.09   0.00
571545.72   3295669.90   0.00
570208.80   3301163.44   0.00
572747.18   3299018.56   0.00
568431.59   3303657.51   0.00
566401.34   3301998.91   0.00
566627.26   3304212.74   0.00
569975.25   3301737.22   0.00
574179.13   3298911.95   0.00
570099.57   3306558.51   0.00
568201.93   3296776.86   0.00
567691.71   3302060.75   0.00
567512.12   3301352.07   0.00
568683.82   3297685.16   0.00
569608.06   3302126.37   0.00
570803.55   3298539.64   0.00
577408.59   3295736.36   0.00
571659.42   3296050.88   0.00
569211.98   3304507.81   0.00
566849.57   3302330.06   0.00
569506.85   3300161.39   0.00
574706.79   3295479.95   0.00
569500.69   3301875.41   0.00
569881.41   3301202.08   0.00
567801.02   3302785.23   0.00
564762.27   3297844.32   0.00
570763.05   3299356.70   0.00
571832.92   3298129.74   0.00
571531.39   3303503.95   0.00
570141.97   3300756.07   0.00
567482.38   3303467.99   0.00
573350.53   3301984.58   0.00
567754.37   3296773.01   0.00
564573.00   3294863.03   0.00
573348.48   3300056.46   0.00
561902.24   3300390.74   0.00
572352.09   3297481.28   0.00
570480.44   3300579.03   0.00
573246.01   3301586.92   0.00
575737.67   3298235.03   0.00
571791.53   3300137.97   0.00
571415.97   3300257.92   0.00
569727.64   3303503.95   0.00
570504.58   3299642.04   0.00
572379.15   3299985.54   0.00
570763.37   3293725.21   0.00
566941.92   3298357.71   0.00
572588.51   3295771.77   0.00
569691.42   3303745.82   0.00
570174.83   3304382.79   0.00
569654.64   3297425.00   0.00
569289.24   3302068.94   0.00
567021.52   3304307.42   0.00
568830.12   3298521.40   0.00
568048.05   3298111.94   0.00
567078.56   3298061.13   0.00
568451.73   3297183.61   0.00
565091.42   3301247.20   0.00
572242.93   3300797.17   0.00
572706.88   3299705.14   0.00
569617.45   3299688.26   0.00
571216.62   3297153.41   0.00
571112.74   3300824.16   0.00
572787.55   3300896.36   0.00
561448.24   3293536.18   0.00
566985.67   3300568.29   0.00
579382.76   3296858.39   0.00
569806.63   3294370.16   0.00
571633.72   3302310.71   0.00
564133.33   3305837.96   0.00
566577.70   3303797.59   0.00
567920.66   3301916.97   0.00
571808.93   3302243.38   0.00
570731.90   3301003.74   0.00
567969.77   3294274.73   0.00
570703.70   3301477.62   0.00
574561.78   3301544.01   0.00
573376.79   3301571.14   0.00
568458.08   3299979.91   0.00
571914.83   3303563.92   0.00
573428.22   3301279.97   0.00
573906.46   3296044.66   0.00
575507.69   3302346.59   0.00
571310.43   3301772.28   0.00
569335.86   3299440.33   0.00
570364.74   3299657.39   0.00
566437.56   3299442.03   0.00
570361.83   3298665.19   0.00
568658.90   3307492.75   0.00
568404.31   3297097.63   0.00
565499.32   3299936.10   0.00
572400.80   3296310.22   0.00
568870.38   3296544.96   0.00
572653.15   3299777.24   0.00
569557.22   3303771.42   0.00
565724.85   3298563.97   0.00
568413.05   3302931.11   0.00
569668.20   3295888.37   0.00
566706.10   3303177.95   0.00
574127.68   3298590.51   0.00
570558.84   3301828.88   0.00
573788.37   3294928.55   0.00
574928.79   3302783.37   0.00
567226.54   3297646.34   0.00
571063.82   3301902.65   0.00
572303.39   3299592.53   0.00
570353.31   3305167.59   0.00
567111.22   3296265.76   0.00
569488.55   3300747.12   0.00
570137.23   3303117.11   0.00
566392.76   3301559.12   0.00
569074.76   3297800.61   0.00
566084.91   3300240.17   0.00
568414.27   3302270.44   0.00
567824.45   3304058.41   0.00
569455.30   3298385.84   0.00
575320.23   3299609.28   0.00
571364.46   3295764.34   0.00
569109.40   3294073.79   0.00
568285.42   3301393.66   0.00
569240.70   3300562.61   0.00
567262.17   3300298.19   0.00
566156.69   3297221.85   0.00
565273.88   3297183.17   0.00
565871.56   3301282.68   0.00
568645.10   3299811.02   0.00
570877.70   3302352.17   0.00
571691.04   3300970.59   0.00
567736.47   3298432.40   0.00
571582.00   3296066.43   0.00
570011.45   3296092.47   0.00
569667.19   3302289.09   0.00
569517.63   3296537.20   0.00
570132.93   3300100.90   0.00
574975.20   3302801.33   0.00
571052.97   3291565.58   0.00
569047.28   3300770.47   0.00
569561.53   3298089.97   0.00
574008.02   3300628.86   0.00
568781.80   3301424.29   0.00
566002.88   3294264.51   0.00
570397.68   3300238.59   0.00
572687.01   3301085.36   0.00
568190.66   3298509.62   0.00
569636.80   3299245.31   0.00
570469.86   3306062.32   0.00
573479.14   3298523.60   0.00
567311.47   3295626.40   0.00
572530.56   3299164.36   0.00
571663.40   3301126.78   0.00
568080.36   3304437.67   0.00
573797.65   3299088.80   0.00
571267.53   3303687.81   0.00
567481.34   3299529.79   0.00
572651.17   3295510.55   0.00
571524.04   3301777.86   0.00
572403.01   3294481.83   0.00
573772.36   3301644.87   0.00
575549.99   3301536.09   0.00
567856.97   3304015.50   0.00
575983.70   3304798.02   0.00
568433.85   3300702.27   0.00
567984.22   3294363.20   0.00
570168.71   3299173.02   0.00
567834.35   3301161.78   0.00
567760.15   3295359.86   0.00
563316.72   3304815.54   0.00
568709.96   3302416.17   0.00
568365.02   3298569.23   0.00
570077.17   3294228.76   0.00
568211.98   3299517.63   0.00
573432.19   3302848.44   0.00
569836.87   3304440.35   0.00
568607.18   3305464.92   0.00
570076.03   3300960.76   0.00
568037.30   3296707.84   0.00
570528.21   3297073.66   0.00
574990.34   3300367.57   0.00
574639.70   3297297.53   0.00
568781.32   3304375.86   0.00
568306.97   3299091.31   0.00
570264.99   3301260.81   0.00
570207.38   3299829.93   0.00
572080.28   3299775.79   0.00
572602.22   3290783.76   0.00
570961.09   3296936.51   0.00
566317.72   3297843.71   0.00
568060.15   3298045.50   0.00
571908.56   3302544.15   0.00
569346.63   3303799.27   0.00
568051.85   3300972.06   0.00
563934.39   3300165.77   0.00
574147.42   3297660.32   0.00
567208.70   3298926.45   0.00
569975.91   3302414.89   0.00
570301.74   3299415.82   0.00
571060.43   3298780.21   0.00
570089.13   3299313.45   0.00
571328.48   3298418.61   0.00
577175.51   3298670.83   0.00
571486.31   3296524.88   0.00
568151.98   3302853.94   0.00
571736.93   3294099.15   0.00
567514.40   3302603.70   0.00
566653.37   3292673.35   0.00
570042.55   3296947.40   0.00
568425.07   3301835.98   0.00
566576.71   3295146.62   0.00
573064.64   3296854.76   0.00
569542.45   3292272.70   0.00
567630.39   3299441.12   0.00
575680.71   3301040.45   0.00
570109.25   3300611.72   0.00
569344.01   3298705.91   0.00
573245.03   3300050.28   0.00
570592.45   3297944.04   0.00
575715.86   3298691.96   0.00
569052.40   3302471.02   0.00
568756.47   3300606.66   0.00
569143.85   3300734.03   0.00
571730.43   3293749.22   0.00
569672.33   3303058.57   0.00
566055.71   3297979.13   0.00
566810.24   3297688.89   0.00
568745.23   3302484.47   0.00
562910.29   3298319.30   0.00
567873.37   3300326.08   0.00
567875.53   3306571.13   0.00
576130.20   3305106.27   0.00
566548.04   3299202.34   0.00
576246.28   3298674.07   0.00
567689.68   3299479.70   0.00
567631.49   3300856.66   0.00
567241.51   3306190.40   0.00
571035.06   3301060.14   0.00
577145.41   3299810.02   0.00
568100.23   3303208.56   0.00
568578.28   3296351.17   0.00
567712.77   3299808.05   0.00
572423.81   3297804.86   0.00
574496.43   3296918.62   0.00
570810.57   3296935.41   0.00
568442.36   3298677.37   0.00
570816.17   3298052.69   0.00
565298.49   3302126.24   0.00
570679.99   3302789.85   0.00
570935.76   3297634.68   0.00
572329.81   3296927.86   0.00
565500.19   3297340.51   0.00
571162.60   3305133.94   0.00
568343.56   3301843.70   0.00
575642.29   3301554.65   0.00
576261.29   3297287.55   0.00
567534.63   3299400.62   0.00
568647.29   3302322.45   0.00
568614.55   3301173.02   0.00
574406.56   3298640.64   0.00
571773.67   3295586.38   0.00
571015.78   3307464.63   0.00
565565.52   3300924.02   0.00
570283.92   3296862.60   0.00
570538.24   3305681.27   0.00
573290.27   3300065.56   0.00
568912.41   3303733.25   0.00
572510.48   3303018.44   0.00
572787.73   3299434.47   0.00
576004.19   3296819.06   0.00
573015.31   3299281.48   0.00
578459.83   3305908.33   0.00
571637.04   3298489.72   0.00
574723.32   3297667.78   0.00
571291.49   3300221.54   0.00
568220.48   3297257.50   0.00
565970.26   3301229.21   0.00
574569.91   3300210.91   0.00
569769.73   3299864.35   0.00
563338.32   3298442.48   0.00
568111.06   3297374.00   0.00
574990.34   3295952.75   0.00
572504.82   3303941.04   0.00
574575.67   3302666.97   0.00
566570.57   3297575.70   0.00
570158.71   3293181.95   0.00
569797.87   3302811.43   0.00
568574.35   3301417.91   0.00
565260.29   3292527.08   0.00
574667.30   3296126.76   0.00
573942.46   3302312.42   0.00
576898.81   3297449.40   0.00
569939.91   3307701.62   0.00
569054.78   3302475.91   0.00
567795.16   3303702.72   0.00
567923.24   3298846.86   0.00
570692.11   3300573.40   0.00
566167.19   3303362.31   0.00
568072.35   3304572.61   0.00
565304.80   3296498.69   0.00
569609.01   3299310.41   0.00
565524.11   3297797.58   0.00
567565.18   3304918.17   0.00
572863.86   3303472.15   0.00
571605.63   3305697.50   0.00
573684.83   3298590.78   0.00
569823.64   3308280.66   0.00
575946.47   3300866.74   0.00
573652.29   3297899.86   0.00
564306.70   3300818.60   0.00
568772.18   3300464.96   0.00
575254.53   3296536.66   0.00
567940.98   3295525.07   0.00
566273.35   3299500.83   0.00
572260.22   3295901.95   0.00
570136.78   3299890.92   0.00
569298.16   3299181.05   0.00
574285.84   3298442.39   0.00
567899.33   3302777.21   0.00
562805.33   3300337.40   0.00
573445.39   3301499.93   0.00
569807.29   3297203.51   0.00
574087.38   3301194.82   0.00
569444.52   3301579.16   0.00
571933.62   3299322.69   0.00
569746.19   3307897.45   0.00
572580.39   3297062.12   0.00
570754.93   3298622.06   0.00
569315.70   3299478.47   0.00
573461.49   3304378.81   0.00
567936.90   3298610.89   0.00
570430.02   3301897.91   0.00
569744.83   3302929.71   0.00
570047.43   3296316.65   0.00
572000.12   3296274.49   0.00
575756.92   3293462.43   0.00
571929.19   3299564.44   0.00
568877.07   3302373.45   0.00
567417.32   3299110.54   0.00
572036.96   3297735.13   0.00
568495.56   3300265.40   0.00
562041.27   3302821.20   0.00
574800.93   3296918.55   0.00
572995.37   3296854.64   0.00
568657.14   3305215.73   0.00
567699.39   3298290.98   0.00
570627.07   3300816.20   0.00
573024.09   3298471.36   0.00
571159.68   3297340.33   0.00
569357.15   3295605.71   0.00
566686.84   3297996.34   0.00
569646.25   3304733.76   0.00
575539.33   3300061.92   0.00
571933.81   3306132.94   0.00
570343.14   3302933.52   0.00
569042.43   3295709.33   0.00
575318.13   3294403.85   0.00
563974.29   3300116.89   0.00
575729.77   3300200.86   0.00
573298.60   3303060.83   0.00
563201.43   3305573.07   0.00
571547.05   3305680.11   0.00
571881.01   3304363.64   0.00
567565.20   3296591.82   0.00
570168.49   3301301.66   0.00
573640.23   3301539.72   0.00
571955.73   3294383.39   0.00
564348.98   3298252.70   0.00
570387.72   3298751.76   0.00
573658.88   3296948.03   0.00
574016.67   3304871.48   0.00
576667.59   3304761.66   0.00
570262.15   3299416.06   0.00
572535.49   3298017.15   0.00
569980.58   3302109.01   0.00
569255.14   3300955.68   0.00
563829.93   3299503.37   0.00
574037.61   3295324.90   0.00
572835.01   3301862.96   0.00
575449.93   3306670.36   0.00
571965.75   3298086.57   0.00
566932.70   3302542.97   0.00
570987.86   3297511.46   0.00
571347.64   3293632.39   0.00
569341.17   3300581.63   0.00
566885.99   3306138.95   0.00
574017.37   3298214.36   0.00
575455.86   3295441.68   0.00
573360.48   3299014.67   0.00
570296.17   3302527.59   0.00
565258.74   3299524.80   0.00
569980.74   3300621.56   0.00
574375.14   3300122.91   0.00
575487.96   3298954.05   0.00
570121.93   3307340.04   0.00
565732.79   3305485.26   0.00
572125.70   3300161.26   0.00
570691.56   3303976.57   0.00
565958.95   3300689.65   0.00
568051.47   3298685.95   0.00
568138.96   3297515.80   0.00
565735.21   3298460.40   0.00
574723.85   3307128.96   0.00
568628.51   3297662.21   0.00
563116.16   3300979.79   0.00
575612.83   3305562.79   0.00
564512.70   3300428.29   0.00
565169.20   3300884.90   0.00
571569.00   3295781.19   0.00
570224.69   3301102.94   0.00
571085.33   3301843.21   0.00
562472.64   3296263.00   0.00
569861.89   3307794.01   0.00
572334.28   3295303.06   0.00
570035.40   3300356.74   0.00
571169.15   3303337.82   0.00
569452.98   3297934.93   0.00
565314.77   3299709.75   0.00
570779.88   3297371.63   0.00
565771.41   3305491.23   0.00
569855.19   3305888.65   0.00
575284.44   3298512.75   0.00
576389.59   3295561.85   0.00
568488.19   3300635.15   0.00
564326.91   3301225.14   0.00
570958.11   3302003.53   0.00
576448.44   3305418.21   0.00
571311.65   3291464.00   0.00
574193.47   3301435.01   0.00
572031.14   3300907.16   0.00
566050.06   3299614.78   0.00
571932.52   3300870.56   0.00
571589.62   3301946.52   0.00
570517.29   3296447.16   0.00
573821.43   3299538.22   0.00
565723.97   3298856.95   0.00
570759.90   3294304.90   0.00
577164.37   3300064.39   0.00
573516.99   3294141.28   0.00
567941.99   3300240.55   0.00
565813.64   3295841.92   0.00
572655.80   3301056.88   0.00
568801.57   3301339.31   0.00
571497.59   3300486.47   0.00
567553.21   3299353.47   0.00
565444.71   3294297.00   0.00
563558.97   3299940.84   0.00
569668.10   3300746.21   0.00
569299.53   3299371.60   0.00
568522.50   3300606.90   0.00
570513.82   3300983.03   0.00
570618.95   3299112.84   0.00
571742.42   3298664.00   0.00
566316.22   3299425.34   0.00
572254.23   3301549.64   0.00
568558.90   3299171.81   0.00
574974.77   3298253.31   0.00
566808.93   3301487.81   0.00
567103.15   3301249.80   0.00
561788.26   3292229.89   0.00
570958.84   3301069.19   0.00
569609.67   3304358.42   0.00
565656.13   3300819.65   0.00
564026.77   3295897.46   0.00
567007.04   3302808.39   0.00
569845.58   3297802.55   0.00
562949.87   3306532.24   0.00
564602.01   3304712.22   0.00
569932.02   3298573.16   0.00
568342.76   3303349.34   0.00
568968.07   3292845.65   0.00
572364.96   3298426.20   0.00
573622.79   3299048.82   0.00
574959.65   3302525.05   0.00
570272.36   3297328.26   0.00
567922.60   3300167.20   0.00
573841.82   3299278.73   0.00
569093.80   3295776.30   0.00
570677.56   3294158.35   0.00
570040.87   3298218.31   0.00
569563.68   3301942.40   0.00
567215.90   3294930.44   0.00
575330.70   3308974.98   0.00
571088.53   3299038.00   0.00
567665.42   3301653.25   0.00
565014.68   3306729.78   0.00
570591.03   3296151.04   0.00
568472.55   3297466.81   0.00
568565.05   3302843.96   0.00
572796.08   3297219.75   0.00
567152.52   3298704.97   0.00
569989.76   3299597.81   0.00
573003.74   3304919.65   0.00
571234.32   3298144.75   0.00
571488.57   3297160.06   0.00
571167.23   3300327.92   0.00
575013.83   3300921.59   0.00
566242.94   3298104.28   0.00
569044.76   3300520.10   0.00
565581.29   3306162.59   0.00
573092.08   3299536.50   0.00
570847.57   3300575.30   0.00
570766.27   3294379.93   0.00
568507.05   3299725.94   0.00
566025.49   3294983.31   0.00
571904.71   3300453.14   0.00
568790.88   3299164.75   0.00
570894.09   3294796.69   0.00
573858.41   3305754.30   0.00
572226.37   3297915.55   0.00
570672.62   3300450.39   0.00
570093.58   3298236.86   0.00
569482.07   3300039.75   0.00
570505.88   3295894.93   0.00
569950.72   3298820.54   0.00
569752.50   3301927.41   0.00
570055.51   3304503.72   0.00
569528.99   3302298.70   0.00
568201.01   3302154.64   0.00
572070.94   3297693.95   0.00
564493.14   3296750.32   0.00
571202.99   3304309.81   0.00
572465.71   3303978.72   0.00
569091.39   3302397.41   0.00
566209.73   3300456.96   0.00
571797.81   3300043.85   0.00
570960.14   3301760.17   0.00
571561.28   3305584.02   0.00
569686.52   3299353.69   0.00
573554.88   3303359.09   0.00
568134.34   3301240.98   0.00
563846.12   3300157.04   0.00
571460.64   3303174.18   0.00
563972.60   3300799.65   0.00
575049.67   3305069.97   0.00
568333.04   3297847.46   0.00
569661.29   3303567.38   0.00
571413.54   3295511.34   0.00
573759.80   3305933.20   0.00
566977.06   3302604.86   0.00
572584.56   3297035.75   0.00
567595.23   3304636.38   0.00
566695.35   3302284.79   0.00
570618.37   3301032.46   0.00
571462.28   3302519.36   0.00
567351.70   3301250.92   0.00
573300.66   3301989.35   0.00
572318.85   3301972.65   0.00
574766.46   3299968.87   0.00
570982.18   3301974.09   0.00
564755.27   3295861.26   0.00
568219.08   3306577.52   0.00
567929.60   3301322.14   0.00
576881.14   3303519.27   0.00
569407.31   3300971.25   0.00
575109.73   3296875.31   0.00
571365.73   3295015.37   0.00
568515.21   3301124.49   0.00
568961.96   3297682.07   0.00
564686.41   3299487.82   0.00
566772.23   3298836.14   0.00
573433.63   3299374.48   0.00
567841.70   3300343.74   0.00
568331.19   3302971.81   0.00
571311.85   3301002.28   0.00
569539.01   3298847.02   0.00
571282.88   3295452.09   0.00
572053.20   3304355.57   0.00
571809.28   3303471.00   0.00
573106.62   3298889.09   0.00
572316.35   3297798.47   0.00
569509.52   3298666.86   0.00
571367.10   3295986.27   0.00
568803.13   3300700.55   0.00
573864.30   3305051.30   0.00
566587.37   3303424.23   0.00
574396.20   3296925.57   0.00
564609.08   3297239.42   0.00
569709.87   3298176.97   0.00
565826.67   3295479.09   0.00
570086.02   3300812.43   0.00
566379.45   3295841.45   0.00
571442.98   3299994.30   0.00
578902.51   3297602.00   0.00
566105.23   3301131.42   0.00
560059.48   3298256.28   0.00
569693.79   3294918.70   0.00
566198.32   3304175.67   0.00
573751.14   3296233.35   0.00
567885.81   3300221.91   0.00
572698.83   3299736.55   0.00
564664.88   3299777.87   0.00
565910.84   3299617.62   0.00
572688.02   3298584.43   0.00
568472.09   3298541.55   0.00
571940.83   3297289.49   0.00
571661.06   3304128.27   0.00
569066.89   3298443.77   0.00
571635.09   3298999.21   0.00
573870.50   3300003.45   0.00
568855.45   3299744.17   0.00
568635.06   3297273.27   0.00
574945.15   3297272.50   0.00
576779.38   3302153.37   0.00
565788.25   3303257.83   0.00
572821.03   3299109.03   0.00
572347.76   3300193.12   0.00
572351.92   3300066.75   0.00
567671.30   3297879.59   0.00
572527.55   3299260.85   0.00
574037.47   3297978.94   0.00
562807.81   3301329.04   0.00
569731.82   3301613.92   0.00
569394.43   3309676.39   0.00
566826.63   3296511.64   0.00
572352.14   3302378.91   0.00
571022.90   3295512.76   0.00
571022.88   3299766.93   0.00
569261.51   3304701.57   0.00
571779.47   3301987.01   0.00
568444.09   3296551.89   0.00
574407.43   3303828.83   0.00
573312.36   3302171.16   0.00
568817.08   3297435.56   0.00
564005.37   3298247.16   0.00
573287.63   3294836.02   0.00
574851.76   3302269.64   0.00
569243.04   3300377.38   0.00
564183.38   3300384.13   0.00
569091.39   3301208.80   0.00
568295.10   3299086.71   0.00
574896.03   3296410.50   0.00
568295.44   3302684.65   0.00
570593.97   3297669.97   0.00
574310.01   3302412.91   0.00
567367.73   3301172.37   0.00
574093.66   3297999.59   0.00
569415.82   3295221.61   0.00
575023.26   3298564.28   0.00
568059.03   3300484.78   0.00
564450.80   3302956.71   0.00
571785.61   3303802.92   0.00
573858.02   3307119.07   0.00
569433.63   3298600.11   0.00
566931.22   3301719.86   0.00
577003.40   3300858.31   0.00
570577.55   3304980.39   0.00
569268.26   3301751.64   0.00
567771.45   3302703.83   0.00
570243.00   3304292.13   0.00
570561.42   3299584.43   0.00
567277.92   3298158.28   0.00
570195.62   3299774.27   0.00
569784.14   3303661.01   0.00
569185.51   3299084.53   0.00
570065.48   3304228.41   0.00
570474.15   3299253.06   0.00
569534.95   3301217.90   0.00
572549.11   3296971.30   0.00
573707.93   3292128.42   0.00
568203.80   3305392.10   0.00
563774.68   3302464.79   0.00
569840.48   3303043.05   0.00
570527.10   3306152.33   0.00
571661.61   3297714.17   0.00
567204.14   3298029.05   0.00
570314.02   3301267.97   0.00
567211.84   3299528.41   0.00
569842.60   3295405.34   0.00
569306.46   3297650.07   0.00
565055.72   3297490.56   0.00
560563.35   3299469.58   0.00
563402.36   3297503.42   0.00
571182.50   3305292.76   0.00
571245.33   3298317.88   0.00
567062.42   3299025.41   0.00
569712.58   3303948.90   0.00
570955.66   3299988.16   0.00
569796.35   3304729.15   0.00
572080.49   3297307.71   0.00
571766.30   3297884.55   0.00
567357.08   3302725.29   0.00
566081.09   3300208.05   0.00
572991.89   3297345.38   0.00
569767.96   3294007.21   0.00
574104.83   3293955.77   0.00
572331.99   3297266.95   0.00
570923.23   3300638.48   0.00
567759.83   3294906.58   0.00
571075.90   3300428.67   0.00
572459.06   3291682.01   0.00
562281.24   3300929.66   0.00
566019.72   3299135.60   0.00
569470.42   3306321.61   0.00
572273.27   3305476.71   0.00
569743.37   3298225.14   0.00
567180.87   3304987.92   0.00
569604.24   3299800.28   0.00
572741.84   3298767.11   0.00
575695.67   3304104.40   0.00
568236.67   3306171.82   0.00
566779.45   3293967.68   0.00
567741.94   3301500.27   0.00
568860.89   3294419.62   0.00
567079.50   3294604.59   0.00
565558.05   3301530.78   0.00
560250.99   3301422.98   0.00
572436.39   3303695.84   0.00
572166.95   3300170.87   0.00
571590.75   3298186.05   0.00
568619.34   3302702.74   0.00
568421.12   3295688.51   0.00
565916.98   3304907.99   0.00
571423.99   3307547.81   0.00
566520.71   3297578.50   0.00
570780.97   3300555.30   0.00
572158.25   3303939.61   0.00
568471.77   3301784.51   0.00
565549.40   3294764.15   0.00
565650.13   3299623.35   0.00
570646.53   3296409.87   0.00
570790.04   3297806.44   0.00
572549.97   3302719.21   0.00
570728.79   3294130.16   0.00
565701.10   3300042.52   0.00
570760.29   3301790.95   0.00
570248.19   3299598.89   0.00
567775.35   3305274.21   0.00
570760.03   3299977.50   0.00
573375.51   3300931.34   0.00
565294.75   3299254.56   0.00
569950.37   3290794.81   0.00
567629.63   3309960.10   0.00
569804.53   3303828.89   0.00
571670.69   3298835.55   0.00
571822.23   3301152.45   0.00
568514.12   3300048.13   0.00
560293.25   3306268.29   0.00
560218.80   3294029.44   0.00
574167.97   3300134.32   0.00
568117.04   3302936.54   0.00
564183.06   3299414.26   0.00
569683.82   3295409.23   0.00
568994.27   3302493.22   0.00
565631.16   3304113.73   0.00
574880.84   3302735.46   0.00
571070.67   3300581.63   0.00
569326.43   3305156.72   0.00
569408.97   3294206.64   0.00
574902.21   3299900.53   0.00
572415.77   3299014.70   0.00
569999.26   3298178.10   0.00
568325.09   3302123.71   0.00
567319.26   3300369.47   0.00
568020.37   3301011.25   0.00
568946.15   3301253.35   0.00
568881.30   3290550.80   0.00
577127.20   3305808.12   0.00
570536.07   3301109.66   0.00
567648.32   3300671.78   0.00
570602.75   3302088.01   0.00
565189.42   3302311.99   0.00
569008.88   3302672.42   0.00
566963.61   3306318.56   0.00
575936.93   3299491.77   0.00
565942.31   3296628.62   0.00
568693.69   3298968.31   0.00
567153.79   3300350.00   0.00
567270.75   3297433.57   0.00
575153.90   3296665.03   0.00
568814.11   3301108.48   0.00
563404.32   3297260.92   0.00
570198.52   3300933.49   0.00
576405.81   3295215.48   0.00
575363.77   3301185.54   0.00
567755.12   3303143.84   0.00
571460.21   3303785.89   0.00
568700.10   3302853.49   0.00
569303.46   3295898.37   0.00
571030.67   3302295.67   0.00
574127.58   3303953.01   0.00
576085.14   3299599.59   0.00
573946.72   3299015.35   0.00
570943.40   3299846.89   0.00
569808.42   3296863.98   0.00
569625.50   3292919.42   0.00
571513.98   3297616.91   0.00
574475.77   3298191.74   0.00
567152.42   3294741.71   0.00
570866.75   3307485.48   0.00
570993.91   3299413.78   0.00
577118.96   3299746.09   0.00
565498.95   3298286.41   0.00
569114.73   3298268.22   0.00
572334.94   3301065.27   0.00
570526.53   3298118.38   0.00
577539.95   3301669.32   0.00
572243.68   3304415.52   0.00
569908.73   3300772.42   0.00
574292.57   3299080.40   0.00
572903.86   3296557.59   0.00
571641.40   3303927.09   0.00
573903.39   3299908.26   0.00
570196.37   3302850.70   0.00
573264.09   3299339.30   0.00
571416.69   3300774.43   0.00
568509.90   3297944.67   0.00
562814.99   3303972.59   0.00
571146.02   3294610.45   0.00
574264.75   3304766.60   0.00
573079.40   3299580.59   0.00
574871.25   3298906.32   0.00
574142.10   3297436.47   0.00
570012.56   3306370.00   0.00
573679.20   3301622.14   0.00
575479.05   3297281.74   0.00
563036.59   3303001.12   0.00
568908.26   3296707.32   0.00
569965.54   3298445.29   0.00
574307.98   3300476.90   0.00
565319.17   3306980.62   0.00
567514.91   3299419.08   0.00
572339.80   3296044.36   0.00
574571.76   3292558.37   0.00
570479.11   3293806.64   0.00
570690.87   3304311.97   0.00
569722.63   3300675.74   0.00
569578.85   3304635.76   0.00
571701.50   3298044.23   0.00
576651.87   3300604.53   0.00
562131.81   3301614.41   0.00
569258.36   3297251.17   0.00
568687.18   3295526.95   0.00
570696.56   3294818.64   0.00
565972.29   3302158.69   0.00
565785.26   3301978.54   0.00
565096.71   3301376.98   0.00
572658.69   3304560.72   0.00
570266.57   3302440.43   0.00
566224.38   3303863.58   0.00
569903.34   3300558.28   0.00
567918.06   3300530.42   0.00
570667.67   3303578.65   0.00
573758.51   3300785.69   0.00
566480.01   3299728.56   0.00
564879.85   3296318.18   0.00
566104.85   3302736.52   0.00
567040.31   3301938.27   0.00
567518.77   3299233.61   0.00
572021.58   3297924.82   0.00
567950.93   3304013.61   0.00
568920.76   3305076.96   0.00
573001.36   3298515.06   0.00
569723.91   3296501.66   0.00
573939.05   3302113.44   0.00
572399.93   3303468.88   0.00
566417.14   3299315.77   0.00
570828.11   3298891.17   0.00
567741.26   3295979.96   0.00
567908.47   3298841.34   0.00
569341.55   3301606.31   0.00
574006.69   3298279.60   0.00
566253.73   3299878.80   0.00
570669.11   3292089.48   0.00
571833.08   3299083.81   0.00
573215.01   3294737.44   0.00
572298.41   3302592.00   0.00
567599.59   3303237.77   0.00
569944.15   3299034.36   0.00
571120.23   3298770.50   0.00
568818.32   3304598.22   0.00
570695.28   3295517.70   0.00
568098.68   3299174.38   0.00
567369.76   3300483.30   0.00
569525.67   3297201.37   0.00
569784.27   3303226.06   0.00
568780.83   3294747.76   0.00
573986.97   3300395.03   0.00
561797.84   3298563.27   0.00
569934.81   3299680.72   0.00
569761.59   3297745.49   0.00
571107.40   3302993.07   0.00
575512.03   3305210.26   0.00
571937.53   3301035.30   0.00
575721.40   3292776.26   0.00
571485.21   3301085.02   0.00
576827.64   3305820.11   0.00
574390.92   3302410.96   0.00
572604.90   3301794.58   0.00
570977.37   3291664.63   0.00
575119.10   3297197.23   0.00
567308.11   3301334.46   0.00
570858.17   3297318.60   0.00
570565.45   3296493.66   0.00
574225.41   3303942.65   0.00
572276.49   3297287.17   0.00
572176.52   3300755.14   0.00
569426.67   3293180.78   0.00
571898.60   3300978.44   0.00
571971.08   3299182.48   0.00
573370.80   3299524.93   0.00
574937.67   3294416.13   0.00
570831.18   3295886.07   0.00
568404.07   3298017.01   0.00
562902.58   3307571.30   0.00
566257.11   3295615.44   0.00
570405.83   3306540.10   0.00
567003.44   3301513.81   0.00
570450.29   3301534.66   0.00
566000.93   3297079.38   0.00
569826.03   3306479.38   0.00
567572.78   3302971.93   0.00
571171.86   3299426.29   0.00
569378.60   3294900.72   0.00
566275.79   3302197.01   0.00
568603.81   3299799.93   0.00
572807.43   3301974.98   0.00
572508.33   3305009.75   0.00
572533.25   3300779.54   0.00
565792.46   3301744.40   0.00
567491.91   3294091.29   0.00
567810.80   3297791.07   0.00
563929.36   3301506.25   0.00
572645.55   3301334.98   0.00
564677.52   3299196.82   0.00
567008.76   3296762.00   0.00
571625.77   3302981.84   0.00
570352.70   3299834.47   0.00
567663.21   3299342.44   0.00
573719.20   3297253.79   0.00
570189.75   3299343.16   0.00
574729.28   3298672.68   0.00
572958.04   3299391.49   0.00
573091.47   3298916.58   0.00
569355.59   3299638.96   0.00
570272.66   3297213.39   0.00
564573.30   3303783.70   0.00
569435.20   3296542.15   0.00
571136.61   3299821.03   0.00
571049.53   3290219.71   0.00
573490.75   3303375.74   0.00
573272.33   3305422.63   0.00
572363.06   3291279.48   0.00
576373.96   3300606.18   0.00
569161.02   3304326.67   0.00
571395.70   3294851.14   0.00
566244.10   3304412.93   0.00
567733.34   3299952.19   0.00
573318.19   3298800.63   0.00
567972.45   3301534.01   0.00
568531.38   3301738.64   0.00
563604.82   3299672.24   0.00
566450.68   3293843.43   0.00
568711.97   3299210.96   0.00
569283.83   3303396.62   0.00
566467.15   3293217.83   0.00
572764.54   3297032.29   0.00
564260.70   3299396.99   0.00
567104.78   3295897.14   0.00
566842.54   3297274.60   0.00
571890.33   3303295.85   0.00
568653.12   3299311.09   0.00
566196.81   3300245.80   0.00
576012.95   3296806.96   0.00
575271.54   3298152.20   0.00
571462.42   3302580.19   0.00
569131.22   3296687.11   0.00
570073.62   3306063.57   0.00
572925.61   3295119.82   0.00
564914.47   3299702.34   0.00
568298.58   3298965.98   0.00
570157.17   3301851.06   0.00
571761.28   3299582.19   0.00
574166.62   3299835.03   0.00
573154.87   3298173.22   0.00
573675.29   3299634.85   0.00
563660.27   3302699.47   0.00
570332.93   3293610.90   0.00
566933.09   3305294.43   0.00
568795.13   3297678.57   0.00
574859.82   3304578.29   0.00
570428.70   3301460.56   0.00
568219.39   3302385.78   0.00
573328.19   3301647.71   0.00
568723.60   3296774.17   0.00
572597.55   3294239.54   0.00
567857.03   3296871.71   0.00
565717.09   3300332.21   0.00
566638.48   3292257.84   0.00
571906.94   3301479.28   0.00
572716.01   3294843.72   0.00
571024.98   3295428.43   0.00
567363.72   3298539.91   0.00
575569.20   3296779.30   0.00
570328.16   3304656.64   0.00
563787.48   3300452.22   0.00
566308.24   3301282.62   0.00
570474.50   3301333.33   0.00
566388.56   3307272.72   0.00
570074.58   3297584.31   0.00
571492.61   3299139.85   0.00
567197.84   3303267.30   0.00
571739.87   3298288.26   0.00
569014.20   3301477.78   0.00
574047.74   3300216.76   0.00
572405.94   3295700.73   0.00
564629.68   3301030.34   0.00
568961.53   3294805.03   0.00
570373.58   3292266.02   0.00
572412.04   3295059.79   0.00
570954.91   3304987.53   0.00
569550.98   3303477.57   0.00
569357.23   3300296.15   0.00
576332.50   3300552.30   0.00
566590.08   3302235.07   0.00
565803.98   3297653.33   0.00
572615.84   3301581.86   0.00
566470.45   3301622.07   0.00
563842.96   3303082.20   0.00
573887.65   3306750.82   0.00
570995.32   3301983.69   0.00
571602.00   3299698.69   0.00
568733.79   3301726.17   0.00
572294.70   3300632.04   0.00
573294.83   3301648.12   0.00
567484.87   3298051.46   0.00
567511.89   3301561.72   0.00
574375.08   3303477.30   0.00
570014.59   3304770.87   0.00
568200.00   3304854.18   0.00
572588.73   3301676.94   0.00
569294.59   3298358.09   0.00
571356.84   3302364.13   0.00
570882.89   3302352.79   0.00
567164.28   3303695.33   0.00
568039.30   3301723.12   0.00
569438.25   3296421.81   0.00
568435.66   3302900.03   0.00
577872.20   3302225.18   0.00
567043.90   3298223.10   0.00
573238.37   3298334.62   0.00
573920.51   3302114.35   0.00
567701.47   3303018.84   0.00
572266.93   3298741.88   0.00
574625.23   3299462.77   0.00
565939.07   3303302.23   0.00
573787.95   3298917.46   0.00
565597.16   3299207.72   0.00
570385.42   3302045.62   0.00
567926.99   3294935.57   0.00
566560.23   3299324.31   0.00
570317.64   3299984.20   0.00
565083.98   3300901.41   0.00
568288.44   3296792.32   0.00
567896.97   3294927.14   0.00
574040.44   3303460.29   0.00
566566.82   3301945.40   0.00
567640.48   3307302.21   0.00
570216.31   3298125.82   0.00
565934.70   3299649.75   0.00
567402.76   3304994.67   0.00
572712.17   3303813.06   0.00
568762.98   3304251.01   0.00
573329.42   3299868.42   0.00
568729.98   3295178.43   0.00
569013.16   3295683.15   0.00
566697.29   3298405.43   0.00
569580.61   3298412.72   0.00
575382.98   3294696.28   0.00
571181.91   3297660.60   0.00
568311.76   3300630.62   0.00
568702.61   3300440.74   0.00
572273.80   3297611.93   0.00
572226.99   3298314.61   0.00
570624.93   3303040.82   0.00
570245.03   3299109.81   0.00
566319.48   3301556.44   0.00
568550.30   3299106.16   0.00
566148.10   3299684.17   0.00
566205.61   3302067.65   0.00
574400.61   3299298.31   0.00
561796.27   3301839.01   0.00
566224.83   3296315.95   0.00
566874.13   3304191.62   0.00
564599.19   3300784.89   0.00
571042.00   3303574.98   0.00
568457.86   3298277.57   0.00
565686.30   3303858.43   0.00
570454.02   3300284.35   0.00
571841.94   3300089.96   0.00
573438.14   3305079.49   0.00
571394.19   3302765.94   0.00
564764.89   3297575.12   0.00
569064.03   3303559.74   0.00
571361.63   3304110.79   0.00
568655.45   3305711.34   0.00
569184.05   3297301.54   0.00
576656.23   3301303.96   0.00
565949.54   3300216.31   0.00
569411.11   3297488.58   0.00
570897.69   3304246.12   0.00
569700.49   3303601.31   0.00
576474.87   3297612.34   0.00
572234.30   3303013.59   0.00
577179.39   3306631.81   0.00
566294.43   3299991.20   0.00
571195.37   3295981.11   0.00
571448.03   3299021.18   0.00
569906.24   3294835.73   0.00
568674.11   3301495.51   0.00
574371.26   3300252.45   0.00
571011.57   3302155.16   0.00
567001.08   3298659.78   0.00
564022.89   3294326.76   0.00
574565.41   3297474.03   0.00
576029.96   3297713.52   0.00
569986.51   3298401.59   0.00
566859.85   3306006.32   0.00
571867.02   3304203.25   0.00
571739.23   3302418.57   0.00
570861.34   3298124.27   0.00
571355.30   3299358.29   0.00
563578.88   3296884.03   0.00
576864.39   3300932.75   0.00
575802.28   3297533.07   0.00
571065.93   3297709.57   0.00
563375.11   3297972.55   0.00
575464.70   3300671.02   0.00
568140.41   3297172.71   0.00
572614.20   3296735.49   0.00
571064.97   3299594.87   0.00
575248.21   3301500.71   0.00
569919.36   3296946.27   0.00
572226.62   3300331.18   0.00
572742.81   3293314.37   0.00
571146.39   3297928.32   0.00
572403.90   3295946.98   0.00
571553.12   3301747.76   0.00
567382.52   3299358.81   0.00
568049.35   3299773.04   0.00
567986.61   3298765.05   0.00
573357.52   3299463.15   0.00
565867.81   3300254.20   0.00
570125.80   3304730.68   0.00
569269.81   3297001.17   0.00
571635.69   3302461.92   0.00
568518.85   3297556.60   0.00
569176.27   3308881.15   0.00
565241.75   3301372.48   0.00
568053.94   3293799.79   0.00
567818.96   3302794.66   0.00
566925.62   3304999.53   0.00
572832.31   3297489.09   0.00
566857.64   3299293.45   0.00
567210.33   3302971.87   0.00
569655.74   3303005.34   0.00
568427.39   3302946.23   0.00
567289.79   3298208.85   0.00
570276.45   3297706.95   0.00
576449.35   3297858.25   0.00
569288.35   3303110.96   0.00
570124.71   3301990.62   0.00
570435.86   3298773.48   0.00
576328.99   3299774.61   0.00
570124.13   3299931.60   0.00
569591.26   3299927.20   0.00
570253.78   3300696.02   0.00
570119.69   3301905.79   0.00
567630.10   3297261.73   0.00
567690.49   3304306.34   0.00
573111.00   3300521.69   0.00
566671.16   3299440.58   0.00
572151.71   3299892.37   0.00
571532.97   3305476.49   0.00
575629.70   3293999.82   0.00
571708.37   3293985.54   0.00
570008.66   3300790.24   0.00
571519.50   3303719.59   0.00
567900.23   3301497.39   0.00
570988.64   3303532.57   0.00
569390.10   3298133.43   0.00
566773.11   3294275.70   0.00
567594.66   3297399.53   0.00
574034.12   3300067.88   0.00
567306.81   3298152.48   0.00
565768.08   3301071.11   0.00
567334.62   3300106.11   0.00
574613.28   3298751.96   0.00
573354.49   3300232.98   0.00
567386.61   3297699.50   0.00
568716.06   3299705.06   0.00
568074.82   3303159.21   0.00
565278.62   3300578.92   0.00
569673.42   3295272.42   0.00
572650.12   3301248.50   0.00
569470.28   3297923.17   0.00
572098.68   3296184.46   0.00
571901.74   3299560.38   0.00
574821.69   3290762.66   0.00
570965.05   3298983.46   0.00
570380.26   3301035.39   0.00
570850.36   3304739.58   0.00
574311.48   3299354.40   0.00
571848.98   3296162.92   0.00
573316.13   3298987.94   0.00
568638.05   3295153.74   0.00
569386.20   3298266.40   0.00
566236.13   3306228.64   0.00
572523.23   3299510.31   0.00
567339.86   3300945.49   0.00
571818.66   3298727.52   0.00
569752.75   3297979.13   0.00
563691.92   3296892.85   0.00
569949.37   3298565.24   0.00
569011.39   3298060.35   0.00
568900.60   3300348.76   0.00
565687.09   3304212.30   0.00
568926.92   3301246.59   0.00
571314.33   3296659.32   0.00
575225.14   3302242.92   0.00
569098.90   3299322.12   0.00
568733.39   3303781.37   0.00
568725.83   3302310.36   0.00
572738.84   3297787.04   0.00
571619.77   3304825.62   0.00
572006.08   3301171.46   0.00
572398.34   3295054.68   0.00
567564.12   3298714.56   0.00
564580.42   3301356.09   0.00
578049.39   3296925.99   0.00
567241.45   3300896.61   0.00
573735.17   3305221.22   0.00
568675.21   3297983.30   0.00
564700.27   3297626.11   0.00
570678.95   3304594.25   0.00
565624.22   3304448.00   0.00
573050.22   3296781.29   0.00
572017.66   3300684.13   0.00
569142.61   3301488.75   0.00
573602.88   3302428.03   0.00
573383.86   3302716.22   0.00
571045.77   3303403.33   0.00
569480.68   3297666.11   0.00
569349.95   3300197.98   0.00
571045.43   3302172.13   0.00
571215.16   3298639.04   0.00
569296.09   3300432.94   0.00
570914.99   3301212.13   0.00
565567.70   3296981.62   0.00
573379.22   3298818.60   0.00
570958.88   3304033.17   0.00
574698.63   3301806.28   0.00
565301.62   3306792.43   0.00
563710.58   3299392.99   0.00
577488.68   3299337.56   0.00
564733.23   3292826.63   0.00
577743.73   3297435.14   0.00
568274.28   3301300.73   0.00
567359.56   3301191.25   0.00
566332.66   3301340.83   0.00
567845.10   3299348.64   0.00
568892.15   3297203.37   0.00
569806.78   3303113.88   0.00
562061.45   3293795.23   0.00
568148.52   3295506.91   0.00
569445.08   3299541.04   0.00
572957.32   3295894.53   0.00
568570.61   3299872.89   0.00
565656.21   3299452.58   0.00
565298.37   3300964.78   0.00
567808.23   3301828.18   0.00
566574.96   3296612.50   0.00
562595.76   3301638.60   0.00
570723.00   3305471.85   0.00
576460.53   3295775.02   0.00
570124.52   3300961.75   0.00
567782.73   3307282.86   0.00
572853.35   3296250.11   0.00
571668.86   3301422.05   0.00
574586.33   3298682.50   0.00
570096.68   3297852.27   0.00
574662.43   3297345.60   0.00
570545.04   3301123.10   0.00
566952.64   3301984.09   0.00
572338.57   3299293.54   0.00
571830.26   3300506.63   0.00
561771.51   3297888.06   0.00
573289.45   3290872.41   0.00
571390.96   3303905.00   0.00
573400.24   3300612.38   0.00
566972.28   3299733.67   0.00
569326.80   3300580.68   0.00
566096.37   3299730.53   0.00
572171.80   3299335.46   0.00
566740.50   3297059.10   0.00
571326.73   3297883.33   0.00
572358.97   3299429.88   0.00
569310.16   3301668.03   0.00
572453.47   3297092.29   0.00
572016.27   3304232.38   0.00
576513.86   3298400.33   0.00
575705.96   3301740.30   0.00
571497.28   3304998.54   0.00
572259.88   3304178.58   0.00
570493.94   3302853.01   0.00
571186.73   3299476.79   0.00
567239.19   3306475.92   0.00
567248.71   3296051.85   0.00
574215.34   3295334.54   0.00
572688.50   3301418.55   0.00
565932.12   3297617.37   0.00
564369.70   3302791.61   0.00
565999.93   3307076.16   0.00
573655.39   3305457.23   0.00
570153.96   3307440.47   0.00
573146.67   3299031.91   0.00
571780.39   3298553.71   0.00
570219.04   3300995.03   0.00
568476.52   3301163.04   0.00
566257.04   3299178.83   0.00
566966.64   3300122.41   0.00
571121.19   3299913.16   0.00
566582.24   3296284.86   0.00
570979.88   3299680.95   0.00
571446.12   3304860.41   0.00
567774.99   3299517.37   0.00
571216.52   3304882.43   0.00
568319.29   3299125.59   0.00
568263.18   3301038.88   0.00
567529.18   3299150.38   0.00
570898.74   3300748.27   0.00
575060.20   3293465.90   0.00
566739.26   3303240.27   0.00
570566.34   3301119.40   0.00
567846.45   3305176.57   0.00
575431.82   3303873.09   0.00
569458.16   3304606.11   0.00
571728.60   3295090.89   0.00
570970.31   3300514.78   0.00
566981.28   3305237.85   0.00
570026.69   3303664.08   0.00
572329.48   3302819.93   0.00
570210.01   3296083.90   0.00
571547.15   3302950.06   0.00
570828.36   3296187.50   0.00
568689.46   3298091.65   0.00
570424.29   3301520.29   0.00
567170.47   3302893.56   0.00
567597.21   3300366.83   0.00
567534.91   3303396.74   0.00
566604.15   3302491.12   0.00
571786.14   3298980.91   0.00
574869.67   3297504.36   0.00
568979.36   3296296.69   0.00
566609.29   3300171.64   0.00
573543.71   3297983.06   0.00
571473.28   3301691.09   0.00
571716.29   3297604.82   0.00
576689.89   3303212.40   0.00
564961.38   3300297.68   0.00
563914.21   3299581.41   0.00
571887.03   3292743.44   0.00
570427.31   3299140.66   0.00
570253.06   3298545.54   0.00
569417.09   3295398.58   0.00
566775.25   3294035.28   0.00
571125.32   3301355.14   0.00
571061.59   3295833.67   0.00
577282.06   3298646.58   0.00
568005.97   3298130.96   0.00
567097.50   3293891.09   0.00
569558.67   3300553.37   0.00
569331.18   3303379.74   0.00
573064.50   3302424.29   0.00
565161.22   3298762.60   0.00
568837.11   3296438.71   0.00
567321.55   3298446.10   0.00
571306.24   3298032.43   0.00
575439.22   3297450.50   0.00
568189.48   3298198.57   0.00
572874.22   3300453.72   0.00
570078.33   3300904.88   0.00
572720.61   3296510.69   0.00
572263.96   3300949.02   0.00
568871.74   3296056.15   0.00
571421.89   3301400.48   0.00
571323.41   3297837.13   0.00
567350.34   3301794.46   0.00
569002.77   3299768.20   0.00
567769.19   3298416.12   0.00
571260.04   3301180.94   0.00
569451.54   3302640.47   0.00
566857.87   3296852.02   0.00
568305.70   3296947.89   0.00
570721.57   3302662.27   0.00
570939.13   3294875.87   0.00
572134.41   3299402.40   0.00
572865.17   3297535.72   0.00
575311.60   3300416.74   0.00
574156.60   3299546.44   0.00
564659.02   3303912.85   0.00
576271.37   3302441.38   0.00
571783.08   3300473.61   0.00
569771.88   3295403.42   0.00
571785.82   3302395.67   0.00
569271.91   3297294.31   0.00
571971.98   3299588.20   0.00
567299.96   3296954.43   0.00
568840.89   3294197.67   0.00
571889.71   3302998.19   0.00
574169.53   3304134.04   0.00
567374.92   3307253.45   0.00
565644.71   3305673.95   0.00
571780.36   3300620.57   0.00
562204.40   3301002.36   0.00
565599.04   3296998.60   0.00
572457.51   3306354.93   0.00
570672.34   3297728.03   0.00
569443.29   3293616.99   0.00
572078.25   3300705.95   0.00
568497.98   3293051.23   0.00
569974.07   3297856.56   0.00
567122.81   3304640.58   0.00
568749.22   3297612.67   0.00
567082.25   3297372.05   0.00
565153.02   3302326.92   0.00
567732.13   3296967.81   0.00
569698.34   3304618.72   0.00
567266.41   3301590.19   0.00
573909.46   3296908.15   0.00
568418.05   3308069.20   0.00
566927.93   3294084.98   0.00
564550.35   3303329.77   0.00
566037.35   3296317.07   0.00
566408.49   3304458.72   0.00
570494.55   3298042.18   0.00
569094.23   3300552.02   0.00
574505.00   3296724.43   0.00
573288.53   3303359.30   0.00
573539.79   3296788.11   0.00
571070.81   3296565.13   0.00
570358.25   3303803.30   0.00
571945.24   3297446.40   0.00
574943.94   3300873.92   0.00
568209.68   3302232.76   0.00
572722.07   3294234.23   0.00
568474.26   3301998.45   0.00
566242.70   3295817.47   0.00
566502.24   3303475.32   0.00
570828.40   3301924.88   0.00
567669.88   3297708.85   0.00
565592.37   3300742.79   0.00
575980.26   3297799.77   0.00
569472.33   3305086.24   0.00
570765.62   3307095.24   0.00
563499.31   3298691.16   0.00
567091.55   3301221.21   0.00
567548.45   3299807.80   0.00
569168.91   3294816.48   0.00
571797.25   3298543.14   0.00
573167.39   3299515.64   0.00
570392.83   3302730.63   0.00
570615.25   3303651.32   0.00
571608.24   3307610.71   0.00
566740.91   3299688.85   0.00
569324.34   3295861.54   0.00
567557.54   3295109.00   0.00
572907.70   3304221.55   0.00
571639.14   3303012.79   0.00
572258.65   3300722.30   0.00
568360.93   3296512.60   0.00
571071.02   3297303.23   0.00
570520.12   3304055.07   0.00
566975.29   3304269.96   0.00
573947.32   3299381.03   0.00
573335.44   3295760.14   0.00
569104.23   3299940.76   0.00
573391.82   3300497.36   0.00
570930.70   3299887.04   0.00
569490.76   3301084.93   0.00
574000.53   3304439.46   0.00
571408.69   3299820.59   0.00
571091.50   3296933.83   0.00
567247.91   3299600.02   0.00
568902.75   3304538.76   0.00
568905.68   3299773.90   0.00
567024.61   3296373.17   0.00
568305.57   3300658.12   0.00
572138.50   3299210.36   0.00
576960.94   3296246.47   0.00
570139.43   3296034.99   0.00
570876.75   3300563.53   0.00
571335.19   3305193.18   0.00
570090.28   3303535.01   0.00
564458.02   3296002.65   0.00
566907.51   3300821.25   0.00
569669.12   3299886.10   0.00
570071.30   3304888.93   0.00
573055.37   3298930.39   0.00
574472.42   3301499.89   0.00
569516.97   3295531.74   0.00
569516.04   3302657.70   0.00
573202.38   3297314.43   0.00
573572.19   3300810.82   0.00
576472.12   3300714.72   0.00
566777.92   3300517.98   0.00
576055.20   3295696.08   0.00
571056.69   3299523.71   0.00
568211.01   3301433.74   0.00
573604.15   3307624.86   0.00
571461.12   3298213.11   0.00
568958.59   3303607.96   0.00
564465.95   3297291.50   0.00
567606.11   3295682.22   0.00
570864.49   3294665.57   0.00
567839.67   3296985.40   0.00
565370.63   3303033.83   0.00
573919.79   3303761.00   0.00
566634.18   3301934.42   0.00
572552.86   3299721.79   0.00
570686.16   3295423.37   0.00
574588.08   3299514.87   0.00
564805.58   3298732.51   0.00
568436.34   3299976.33   0.00
571596.43   3303466.52   0.00
572167.43   3296723.93   0.00
573033.04   3305846.97   0.00
572091.47   3306881.00   0.00
565312.27   3299644.21   0.00
572954.46   3304230.09   0.00
566811.89   3303577.82   0.00
570610.41   3299162.57   0.00
573061.66   3304413.95   0.00
575913.37   3303680.10   0.00
573815.99   3300693.78   0.00
574614.09   3302246.50   0.00
566707.60   3298422.72   0.00
573318.78   3299221.57   0.00
561191.24   3305983.14   0.00
569484.97   3301607.34   0.00
569927.68   3301473.21   0.00
572630.30   3299654.22   0.00
568451.73   3300665.40   0.00
572523.11   3303227.41   0.00
572385.69   3303477.03   0.00
566959.18   3299729.82   0.00
570472.33   3301816.32   0.00
571090.67   3301967.96   0.00
571420.01   3300259.79   0.00
570624.65   3300706.22   0.00
570291.15   3298383.26   0.00
572104.65   3295527.92   0.00
570677.90   3296500.86   0.00
569460.98   3303499.97   0.00
565638.78   3301186.42   0.00
566874.03   3296735.90   0.00
573630.85   3299817.70   0.00
569759.51   3299121.73   0.00
568930.95   3300532.30   0.00
570845.71   3300136.31   0.00
565213.42   3298896.83   0.00
571982.00   3299576.39   0.00
568380.61   3296117.77   0.00
571255.37   3303109.78   0.00
572547.55   3295946.73   0.00
570029.32   3305690.32   0.00
572994.87   3297651.04   0.00
567342.11   3294624.39   0.00
574497.84   3298333.14   0.00
565492.92   3300503.87   0.00
571403.76   3299765.52   0.00
568525.39   3301776.83   0.00
569824.78   3297248.07   0.00
570071.51   3296982.19   0.00
575017.55   3300922.30   0.00
567804.64   3295054.33   0.00
572555.47   3297216.88   0.00
565779.04   3303233.90   0.00
568189.11   3297751.98   0.00
573113.22   3299966.30   0.00
567407.28   3296491.85   0.00
566836.65   3302228.07   0.00
569584.55   3302855.56   0.00
573594.57   3301238.21   0.00
565587.71   3300503.51   0.00
570274.63   3297996.58   0.00
577982.81   3303361.26   0.00
573919.20   3297392.88   0.00
567188.45   3305949.25   0.00
569190.67   3302485.20   0.00
572763.27   3298115.09   0.00
574481.81   3300716.85   0.00
567244.07   3303076.10   0.00
569446.77   3300430.88   0.00
573230.70   3292587.56   0.00
563813.98   3296724.02   0.00
569421.68   3302418.58   0.00
572203.48   3301058.96   0.00
567250.19   3306392.06   0.00
572870.14   3300953.21   0.00
570199.63   3301458.18   0.00
568784.21   3302661.23   0.00
572008.59   3298997.20   0.00
571017.16   3296135.62   0.00
569817.25   3302806.92   0.00
568107.74   3305564.99   0.00
574015.46   3297045.54   0.00
575193.08   3301147.31   0.00
571573.00   3297257.73   0.00
566607.45   3295257.52   0.00
573648.98   3302735.69   0.00
574748.76   3293059.45   0.00
572255.14   3302006.11   0.00
570649.41   3305015.73   0.00
570615.99   3294843.15   0.00
569303.49   3303211.79   0.00
565144.71   3298992.78   0.00
574419.46   3298014.81   0.00
573396.27   3296472.42   0.00
568667.24   3292296.67   0.00
572772.79   3299762.78   0.00
570286.07   3299132.45   0.00
564548.52   3298198.44   0.00
571822.13   3304919.15   0.00
574162.77   3304546.92   0.00
565029.76   3300253.46   0.00
568077.77   3305221.74   0.00
572622.78   3303270.29   0.00
578131.73   3297874.34   0.00
568125.51   3298037.97   0.00
567041.61   3298530.60   0.00
571375.06   3301681.90   0.00
568113.44   3296143.29   0.00
569902.60   3298503.89   0.00
570152.35   3301145.49   0.00
569522.12   3302398.15   0.00
570776.33   3302167.29   0.00
565816.91   3300327.35   0.00
573530.36   3300012.78   0.00
574940.17   3301973.91   0.00
567691.12   3304737.74   0.00
571347.59   3295852.67   0.00
573347.17   3306859.43   0.00
566690.56   3301489.96   0.00
567570.20   3296901.50   0.00
568595.75   3298231.36   0.00
563634.77   3301111.11   0.00
569421.38   3303338.29   0.00
566280.33   3304294.21   0.00
569632.61   3306203.85   0.00
570195.58   3297555.15   0.00
575698.30   3299737.35   0.00
568114.86   3295849.05   0.00
574110.50   3301279.56   0.00
569635.33   3301149.12   0.00
567843.12   3299606.93   0.00
570249.60   3298619.95   0.00
573369.16   3305504.94   0.00
567816.09   3294863.77   0.00
569423.30   3293490.85   0.00
564131.83   3292739.21   0.00
569921.33   3302992.98   0.00
572065.25   3296082.72   0.00
573789.38   3302826.50   0.00
572529.59   3298742.84   0.00
573473.46   3300843.52   0.00
572763.15   3300856.19   0.00
572963.79   3300957.36   0.00
573255.67   3302833.04   0.00
573815.81   3299612.84   0.00
567237.54   3294987.70   0.00
567370.57   3295642.22   0.00
576379.67   3295158.59   0.00
564664.10   3305036.59   0.00
563315.48   3298243.12   0.00
576282.99   3298399.01   0.00
568514.89   3299357.97   0.00
566487.63   3296772.55   0.00
569162.35   3294624.69   0.00
572756.45   3303493.10   0.00
563859.52   3300165.44   0.00
566834.28   3301338.53   0.00
564852.08   3303270.14   0.00
570520.88   3297041.89   0.00
571546.78   3306900.53   0.00
573202.15   3296994.48   0.00
571406.64   3302151.09   0.00
569149.10   3296368.02   0.00
571547.24   3297550.41   0.00
566479.02   3304232.11   0.00
571328.83   3301797.82   0.00
573207.46   3302132.20   0.00
563293.49   3300343.83   0.00
568833.46   3298747.37   0.00
567602.09   3306800.38   0.00
566881.66   3298512.65   0.00
567853.17   3294493.84   0.00
568486.22   3303534.08   0.00
572412.12   3305031.34   0.00
570714.03   3296381.42   0.00
571833.44   3300152.46   0.00
564448.75   3308475.85   0.00
571265.09   3305771.55   0.00
570258.63   3302733.01   0.00
570326.22   3306345.43   0.00
565778.22   3302344.68   0.00
571680.86   3302525.50   0.00
575345.09   3297620.05   0.00
568015.29   3292743.11   0.00
571794.61   3297157.53   0.00
570516.26   3298100.11   0.00
568110.34   3299550.87   0.00
573328.36   3294000.31   0.00
567083.88   3299545.09   0.00
568680.37   3298199.06   0.00
570880.36   3304469.50   0.00
567390.98   3306385.21   0.00
572948.12   3300939.77   0.00
567411.95   3296184.97   0.00
569255.42   3295607.25   0.00
572856.34   3299845.10   0.00
568661.66   3296594.45   0.00
562665.06   3296244.78   0.00
569313.24   3300169.22   0.00
573354.41   3302355.09   0.00
564859.60   3298011.80   0.00
573826.09   3296046.78   0.00
569519.38   3304095.28   0.00
563964.13   3300832.40   0.00
572567.74   3304319.37   0.00
575284.03   3301478.73   0.00
570439.86   3303988.96   0.00
565575.92   3302799.95   0.00
575128.20   3298426.95   0.00
573882.41   3301425.91   0.00
571635.73   3295181.51   0.00
569207.21   3296961.54   0.00
570034.19   3304023.85   0.00
570741.36   3296498.96   0.00
565349.50   3291172.68   0.00
567364.19   3304788.92   0.00
569723.76   3301707.92   0.00
574550.01   3308378.40   0.00
569506.32   3293702.09   0.00
564221.25   3299526.21   0.00
572025.15   3298870.73   0.00
573729.85   3297866.83   0.00
569830.37   3297642.20   0.00
565255.91   3295300.83   0.00
567953.09   3298496.77   0.00
576313.52   3305675.07   0.00
571611.33   3296645.40   0.00
568099.36   3298901.01   0.00
563999.11   3295125.31   0.00
570584.77   3295692.88   0.00
570352.84   3294103.56   0.00
573109.22   3299568.83   0.00
564009.28   3298798.25   0.00
572666.20   3298136.63   0.00
566482.34   3300877.71   0.00
572388.30   3296057.10   0.00
570978.78   3294729.35   0.00
571426.04   3295377.76   0.00
575047.05   3296200.91   0.00
567492.51   3301053.69   0.00
572901.12   3300002.72   0.00
573949.10   3298193.79   0.00
567105.70   3292717.24   0.00
576110.27   3301827.47   0.00
571053.38   3296797.83   0.00
569522.16   3294064.70   0.00
568799.71   3300278.93   0.00
574664.95   3299807.49   0.00
565351.16   3298676.68   0.00
570702.05   3298091.45   0.00
571170.95   3300636.26   0.00
570665.48   3299375.65   0.00
570766.33   3300037.46   0.00
568219.12   3298838.34   0.00
568200.97   3303128.38   0.00
565923.41   3308177.50   0.00
571828.65   3295864.41   0.00
564684.83   3295045.13   0.00
569636.33   3298511.01   0.00
570423.14   3300049.55   0.00
570577.26   3298610.53   0.00
570806.08   3297532.79   0.00
572741.21   3300253.52   0.00
564614.80   3306499.15   0.00
564520.99   3298956.47   0.00
570564.28   3300060.22   0.00
573687.94   3298771.95   0.00
568228.32   3301950.82   0.00
564555.88   3293410.35   0.00
563699.40   3299655.02   0.00
570641.82   3299214.01   0.00
567553.39   3301598.07   0.00
564801.87   3298153.70   0.00
565548.89   3300776.49   0.00
567614.44   3296872.10   0.00
569158.54   3298320.54   0.00
572848.27   3306531.97   0.00
573592.79   3306926.90   0.00
570467.71   3300496.38   0.00
569321.35   3302373.56   0.00
572806.84   3300125.61   0.00
571472.59   3303270.63   0.00
569435.45   3303951.95   0.00
566819.63   3296670.90   0.00
567573.55   3298207.85   0.00
565346.88   3302236.79   0.00
575467.85   3298450.00   0.00
567370.28   3294878.67   0.00
567264.10   3298143.77   0.00
566048.03   3298740.10   0.00
564004.28   3292905.90   0.00
574987.77   3300762.79   0.00
571376.41   3302509.93   0.00
562436.00   3296118.80   0.00
573922.05   3300615.48   0.00
568505.58   3308232.08   0.00
567081.33   3298529.58   0.00
571462.90   3298715.71   0.00
571963.65   3302700.98   0.00
564833.87   3303646.03   0.00
568920.32   3299533.76   0.00
568554.90   3299309.62   0.00
565091.43   3307182.88   0.00
566882.48   3299121.26   0.00
570249.57   3302443.10   0.00
575039.94   3295688.71   0.00
573931.40   3297936.03   0.00
571290.23   3302987.03   0.00
571976.69   3297306.33   0.00
573038.77   3307673.20   0.00
571759.74   3305091.49   0.00
567050.82   3302609.28   0.00
566084.31   3295918.17   0.00
567016.33   3298453.57   0.00
570184.58   3296509.67   0.00
570924.59   3296123.96   0.00
569430.17   3301913.09   0.00
567679.27   3295048.87   0.00
576178.56   3297933.51   0.00
562001.10   3309174.41   0.00
567851.30   3299414.52   0.00
571781.64   3296501.97   0.00
571645.88   3293044.59   0.00
567519.44   3298912.14   0.00
570924.70   3305945.02   0.00
564600.99   3302400.87   0.00
576722.40   3299866.23   0.00
568290.23   3299502.09   0.00
570451.14   3296996.81   0.00
567921.57   3306022.03   0.00
571374.97   3301844.03   0.00
563125.78   3305421.24   0.00
565712.13   3307543.61   0.00
570142.74   3301849.91   0.00
573803.22   3300659.37   0.00
567700.85   3301484.09   0.00
575436.68   3297984.36   0.00
571217.00   3290340.05   0.00
574527.00   3299050.31   0.00
568306.38   3299286.45   0.00
566035.63   3296199.97   0.00
572501.59   3298660.80   0.00
566453.73   3297510.17   0.00
566842.44   3303592.32   0.00
574610.20   3296856.26   0.00
569757.77   3307643.11   0.00
566776.09   3295080.77   0.00
570926.00   3302062.80   0.00
570956.82   3301345.59   0.00
572018.87   3299490.66   0.00
570646.60   3303148.70   0.00
567334.16   3303993.47   0.00
569869.07   3298239.54   0.00
568657.65   3306583.64   0.00
571899.23   3304368.97   0.00
562600.60   3300744.02   0.00
564603.70   3303060.48   0.00
572390.40   3301980.28   0.00
572782.70   3295370.04   0.00
574739.76   3304869.84   0.00
565800.56   3301037.42   0.00
570455.11   3300908.19   0.00
571019.27   3302561.25   0.00
574897.58   3298751.17   0.00
570025.17   3297511.61   0.00
563009.49   3303706.91   0.00
567398.48   3295198.65   0.00
574474.72   3303833.75   0.00
565832.20   3298617.29   0.00
568504.55   3303299.45   0.00
575632.65   3304110.83   0.00
567203.25   3307578.17   0.00
569745.46   3305299.98   0.00
575061.65   3301839.16   0.00
569870.89   3297138.70   0.00
569777.77   3296967.80   0.00
570063.52   3302159.77   0.00
568920.49   3299633.10   0.00
571902.68   3303066.25   0.00
569890.91   3300388.12   0.00
567463.39   3308114.13   0.00
574128.75   3298221.98   0.00
569734.51   3300417.15   0.00
564434.16   3298631.75   0.00
573577.00   3305189.56   0.00
570970.50   3300682.85   0.00
570975.44   3309252.10   0.00
574868.22   3300537.94   0.00
566426.68   3302861.44   0.00
569674.72   3298656.46   0.00
569073.08   3300442.60   0.00
576133.51   3295909.85   0.00
570055.24   3303398.50   0.00
572049.36   3299133.71   0.00
576366.08   3302494.20   0.00
563390.17   3298647.97   0.00
572032.43   3294936.34   0.00
568880.81   3298700.63   0.00
570670.51   3300619.07   0.00
566014.60   3299169.58   0.00
570113.78   3300185.68   0.00
570675.80   3301656.30   0.00
569918.32   3305015.87   0.00
570248.51   3301181.53   0.00
573152.01   3299180.89   0.00
572872.99   3300347.52   0.00
567116.07   3298379.24   0.00
570873.30   3303325.24   0.00
567910.40   3300386.92   0.00
566885.47   3301878.78   0.00
567874.21   3300899.88   0.00
573065.64   3295845.35   0.00
570544.92   3300340.36   0.00
566825.22   3300884.06   0.00
572579.84   3298093.73   0.00
569530.62   3305839.66   0.00
567292.14   3298144.71   0.00
567833.38   3297813.56   0.00
564878.60   3298133.37   0.00
569002.78   3302434.07   0.00
567420.71   3301654.99   0.00
570328.32   3299641.83   0.00
570163.59   3298520.66   0.00
570849.86   3298676.84   0.00
573538.18   3302994.07   0.00
575766.32   3301212.28   0.00
571167.14   3302409.83   0.00
576939.71   3303482.92   0.00
565895.54   3298449.35   0.00
572471.87   3298295.15   0.00
571164.50   3296844.57   0.00
568167.23   3295708.38   0.00
573908.29   3296948.95   0.00
568604.30   3299907.62   0.00
574176.70   3297068.82   0.00
566498.67   3297483.39   0.00
572509.37   3306635.44   0.00
573426.79   3299907.05   0.00
572316.33   3298799.00   0.00
575526.26   3294719.17   0.00
567718.98   3301304.02   0.00
567888.63   3298622.10   0.00
566057.54   3295323.71   0.00
568055.94   3298391.40   0.00
572862.53   3304126.94   0.00
565236.71   3294841.32   0.00
567117.00   3297265.50   0.00
568233.31   3301660.79   0.00
573777.64   3303104.99   0.00
565140.38   3300202.80   0.00
569942.93   3298644.50   0.00
570267.10   3294044.12   0.00
572394.91   3301607.86   0.00
567439.60   3297410.00   0.00
571728.20   3301074.25   0.00
572917.55   3294326.78   0.00
563712.72   3301147.58   0.00
571380.51   3303941.16   0.00
572163.16   3302568.72   0.00
569906.68   3296307.38   0.00
570527.12   3296663.66   0.00
572771.92   3297588.01   0.00
571426.44   3304115.47   0.00
566503.03   3299460.28   0.00
569648.30   3296595.96   0.00
567241.79   3303436.32   0.00
565563.33   3298098.40   0.00
566420.18   3304502.78   0.00
569802.88   3303167.06   0.00
579669.45   3297346.63   0.00
571822.42   3303408.68   0.00
569833.75   3294434.62   0.00
572868.94   3305984.80   0.00
566504.29   3299493.54   0.00
566859.49   3295252.20   0.00
572275.33   3306130.97   0.00
571808.81   3304983.29   0.00
568659.06   3304250.53   0.00
567100.65   3302842.97   0.00
568472.39   3299725.47   0.00
573117.59   3299552.92   0.00
569891.30   3294849.81   0.00
560336.18   3299370.78   0.00
567148.97   3298432.73   0.00
565625.45   3294102.30   0.00
567496.84   3299574.66   0.00
568546.49   3302333.46   0.00
565753.38   3297373.99   0.00
576938.77   3299543.84   0.00
565866.70   3301242.67   0.00
571567.10   3298113.29   0.00
567140.79   3297069.54   0.00
570715.76   3298204.54   0.00
574382.05   3300358.45   0.00
572943.61   3302667.63   0.00
567705.22   3301838.78   0.00
570657.48   3297775.45   0.00
571715.68   3298381.73   0.00
565402.87   3297996.08   0.00
574890.18   3298926.53   0.00
571087.23   3296708.61   0.00
565326.24   3297507.42   0.00
576085.05   3295947.43   0.00
569405.41   3307253.32   0.00
569219.26   3301301.33   0.00
566793.43   3302018.52   0.00
571835.26   3300305.63   0.00
572295.71   3297001.80   0.00
567018.06   3298948.53   0.00
572212.42   3301766.51   0.00
570558.91   3298687.31   0.00
564375.13   3297945.81   0.00
571118.48   3300894.15   0.00
563095.04   3299057.77   0.00
574857.90   3295408.01   0.00
565505.42   3303276.94   0.00
571271.86   3308236.17   0.00
573354.77   3298901.09   0.00
563027.37   3294615.22   0.00
570024.15   3298583.45   0.00
574514.13   3293836.73   0.00
569853.36   3298536.86   0.00
569464.63   3302654.05   0.00
571699.95   3300973.14   0.00
567031.46   3296791.17   0.00
568775.73   3308930.19   0.00
567808.78   3300915.24   0.00
569981.83   3304840.19   0.00
569917.03   3297847.35   0.00
568389.73   3296650.80   0.00
568153.18   3298910.84   0.00
574047.00   3298266.15   0.00
573056.51   3299514.44   0.00
568925.26   3298296.18   0.00
568754.77   3301744.71   0.00
572327.20   3305505.58   0.00
574582.36   3299945.43   0.00
569597.34   3299530.32   0.00
573866.74   3299070.57   0.00
569002.77   3300795.81   0.00
570084.39   3299461.87   0.00
568511.33   3305571.32   0.00
572002.07   3304451.28   0.00
570626.74   3300501.57   0.00
561157.73   3300142.55   0.00
571552.28   3293464.43   0.00
564578.91   3294074.98   0.00
565973.19   3303935.89   0.00
573148.24   3297484.43   0.00
568872.54   3301336.66   0.00
564693.14   3294626.14   0.00
567782.55   3303986.60   0.00
573824.94   3299516.46   0.00
571896.51   3299120.33   0.00
567373.46   3299854.36   0.00
571747.18   3296690.65   0.00
574634.16   3301943.61   0.00
566701.93   3302370.26   0.00
566215.95   3302701.90   0.00
568926.66   3302767.72   0.00
567822.19   3296075.02   0.00
573469.99   3293972.64   0.00
569366.98   3302796.19   0.00
570177.58   3295569.78   0.00
569595.06   3300195.45   0.00
567366.14   3304421.86   0.00
568934.18   3303520.24   0.00
571016.82   3295385.70   0.00
570973.71   3293585.90   0.00
566889.13   3300093.89   0.00
567906.75   3299703.94   0.00
568994.25   3303644.39   0.00
574528.67   3301382.43   0.00
573419.38   3300853.73   0.00
563235.50   3306652.06   0.00
570047.19   3299934.57   0.00
567708.30   3297361.31   0.00
566159.04   3300816.60   0.00
569722.75   3299726.90   0.00
568792.79   3301479.99   0.00
571137.84   3295880.93   0.00
570166.76   3297401.64   0.00
565685.29   3300518.30   0.00
570948.69   3299945.13   0.00
569022.29   3297375.13   0.00
562486.32   3303452.93   0.00
573257.42   3303055.45   0.00
571773.03   3298076.41   0.00
570460.80   3301260.47   0.00
569327.70   3294358.95   0.00
568010.02   3299575.21   0.00
567996.37   3296924.47   0.00
569945.36   3296817.49   0.00
568851.03   3302707.07   0.00
569382.51   3296661.66   0.00
561589.66   3305458.12   0.00
569954.39   3297242.63   0.00
570903.82   3297600.71   0.00
565190.46   3295909.95   0.00
576131.50   3303433.15   0.00
570067.18   3299343.28   0.00
570404.69   3296761.45   0.00
566869.60   3292703.96   0.00
567804.51   3302012.73   0.00
567227.59   3292182.95   0.00
579481.92   3301988.95   0.00
569395.20   3298280.43   0.00
569378.32   3299732.50   0.00
566971.75   3296631.81   0.00
567608.48   3308573.33   0.00
568404.06   3293569.95   0.00
566451.20   3290287.76   0.00
565645.05   3297294.44   0.00
566298.09   3306435.42   0.00
571679.51   3301045.31   0.00
570641.44   3297846.29   0.00
568495.84   3302113.17   0.00
574835.74   3300587.60   0.00
569724.40   3299032.48   0.00
570280.14   3302373.91   0.00
570548.55   3302999.11   0.00
577975.77   3300430.19   0.00
569124.25   3302622.28   0.00
569380.60   3302512.00   0.00
571974.60   3302260.86   0.00
574603.71   3300251.91   0.00
566161.15   3299522.44   0.00
573551.15   3300470.39   0.00
569609.23   3303957.12   0.00
569986.48   3301794.70   0.00
572078.24   3295979.63   0.00
575295.01   3303752.51   0.00
565811.23   3303928.86   0.00
571076.93   3303612.11   0.00
570575.12   3299561.71   0.00
576649.96   3293906.82   0.00
569896.50   3298748.37   0.00
573976.23   3297881.84   0.00
566555.35   3296570.73   0.00
572350.15   3298203.25   0.00
568218.76   3304805.02   0.00
569980.32   3307620.15   0.00
568729.93   3303141.19   0.00
573876.19   3298498.60   0.00
566538.68   3297446.94   0.00
564265.21   3300885.46   0.00
574347.99   3298778.11   0.00
568712.45   3302440.68   0.00
571538.68   3294039.72   0.00
567608.52   3303080.94   0.00
569370.74   3297546.23   0.00
573914.74   3302385.61   0.00
571374.13   3297727.44   0.00
570678.68   3300271.27   0.00
570679.29   3293919.42   0.00
569124.22   3298664.03   0.00
571249.31   3304488.62   0.00
575247.41   3298368.93   0.00
569216.76   3304579.59   0.00
569872.56   3301073.17   0.00
568235.06   3296147.46   0.00
565408.72   3302232.11   0.00
575193.71   3300780.40   0.00
569240.21   3296457.26   0.00
568102.71   3300432.34   0.00
571473.78   3299271.23   0.00
568754.80   3297491.80   0.00
569807.26   3300519.16   0.00
573659.55   3298695.34   0.00
572202.89   3302888.95   0.00
571379.72   3299314.39   0.00
571915.63   3307599.06   0.00
570921.05   3302967.65   0.00
574477.38   3300601.02   0.00
571426.45   3300988.53   0.00
577163.78   3297984.15   0.00
565864.41   3300321.36   0.00
574542.03   3303218.93   0.00
563465.80   3299792.83   0.00
569194.63   3304291.39   0.00
570934.90   3296422.63   0.00
579914.65   3298584.31   0.00
572908.81   3302358.63   0.00
571979.90   3303470.89   0.00
575641.22   3299111.40   0.00
571426.54   3299191.24   0.00
572274.42   3295534.15   0.00
571648.63   3293893.45   0.00
572024.06   3302410.48   0.00
573005.67   3304301.68   0.00
571755.58   3297684.80   0.00
567708.31   3299016.06   0.00
567626.85   3295516.73   0.00
570438.33   3299665.20   0.00
574121.43   3302732.28   0.00
571277.59   3297140.63   0.00
573623.31   3297735.16   0.00
569166.60   3299369.95   0.00
573687.56   3299152.22   0.00
566677.77   3296898.55   0.00
572351.77   3301500.39   0.00
573793.12   3301941.55   0.00
577443.58   3299722.76   0.00
569572.64   3301623.48   0.00
570542.16   3299443.13   0.00
565806.29   3296676.77   0.00
569556.39   3301706.04   0.00
567448.76   3299529.67   0.00
571330.56   3297298.59   0.00
573284.66   3297448.71   0.00
566707.33   3297744.81   0.00
569949.63   3300958.05   0.00
571107.31   3301489.06   0.00
570610.15   3300247.23   0.00
568406.96   3298588.57   0.00
569333.22   3298879.22   0.00
564466.34   3297231.43   0.00
566345.74   3304120.94   0.00
572868.22   3297530.59   0.00
570255.25   3297148.06   0.00
571332.38   3300777.00   0.00
569843.99   3297730.21   0.00
568750.19   3296691.82   0.00
571666.84   3299198.49   0.00
572886.34   3296521.79   0.00
574925.70   3298914.05   0.00
569876.34   3297460.93   0.00
568871.85   3300879.80   0.00
568582.46   3294603.60   0.00
571893.82   3302002.29   0.00
567239.38   3296701.14   0.00
569270.64   3309833.72   0.00
568208.62   3296441.16   0.00
569250.62   3298662.27   0.00
570627.86   3303851.79   0.00
569761.08   3299414.78   0.00
572212.75   3297403.25   0.00
567388.69   3299644.40   0.00
572878.80   3301597.26   0.00
568431.92   3301030.37   0.00
569086.73   3303439.91   0.00
566445.46   3300494.48   0.00
569967.01   3295270.36   0.00
571947.02   3298951.90   0.00
569407.26   3306722.28   0.00
568644.10   3303515.26   0.00
569180.39   3300143.25   0.00
571881.56   3296558.77   0.00
564728.86   3303248.33   0.00
568690.16   3309801.57   0.00
573255.45   3303447.39   0.00
575034.80   3299013.60   0.00
566470.92   3300020.57   0.00
570585.16   3299159.33   0.00
571645.01   3296968.95   0.00
571173.48   3293865.00   0.00
569433.12   3305757.15   0.00
569178.73   3305663.97   0.00
571426.96   3299018.78   0.00
573022.78   3300658.66   0.00
574642.12   3296742.11   0.00
565495.24   3299091.06   0.00
572039.10   3299417.39   0.00
565523.61   3306662.33   0.00
571152.01   3299057.10   0.00
561244.57   3297852.74   0.00
571306.24   3300226.86   0.00
571323.33   3298617.22   0.00
570523.11   3299359.08   0.00
569211.62   3304066.95   0.00
570073.79   3304046.80   0.00
567929.23   3302278.30   0.00
562335.23   3300434.43   0.00
570171.67   3303414.38   0.00
565277.49   3305068.71   0.00
567151.18   3300259.09   0.00
568710.36   3297489.03   0.00
572763.86   3301715.29   0.00
571124.05   3302411.57   0.00
569461.12   3298871.03   0.00
572270.38   3301962.13   0.00
571788.56   3303229.50   0.00
565877.53   3304766.31   0.00
572797.11   3299253.12   0.00
575315.58   3303752.02   0.00
567510.56   3298717.31   0.00
570768.77   3301632.11   0.00
574459.06   3304154.40   0.00
561248.41   3300740.20   0.00
575691.81   3294723.02   0.00
573942.30   3298372.20   0.00
564686.15   3298263.08   0.00
569183.86   3302458.62   0.00
569645.11   3303491.82   0.00
564247.35   3299472.98   0.00
567975.50   3296100.15   0.00
576631.59   3304348.38   0.00
571360.47   3297369.25   0.00
562604.64   3297658.43   0.00
569046.67   3300821.03   0.00
573780.79   3304353.77   0.00
569427.94   3299310.72   0.00
567601.02   3306245.52   0.00
572095.08   3299467.10   0.00
572785.85   3302458.94   0.00
570133.86   3304188.82   0.00
567743.94   3302829.73   0.00
569383.18   3301563.53   0.00
570164.38   3301365.05   0.00
568161.52   3307304.10   0.00
572402.53   3302365.53   0.00
568863.31   3295976.31   0.00
574752.60   3300901.27   0.00
570251.13   3296449.34   0.00
569359.22   3302794.34   0.00
570972.35   3301251.75   0.00
569921.97   3301108.81   0.00
575791.95   3304973.90   0.00
570645.78   3298836.28   0.00
570983.41   3294950.12   0.00
569878.11   3301772.04   0.00
572617.65   3301726.38   0.00
565856.04   3299314.19   0.00
563748.71   3299800.78   0.00
577600.34   3302229.12   0.00
571162.46   3299711.89   0.00
576991.65   3306685.51   0.00
572393.10   3299243.04   0.00
570893.97   3295173.32   0.00
567549.75   3300400.20   0.00
572018.33   3303211.38   0.00
568803.01   3303335.37   0.00
566183.94   3299721.14   0.00
573188.01   3290733.67   0.00
574229.30   3302669.05   0.00
572441.18   3301273.35   0.00
564003.70   3303156.44   0.00
569599.30   3298943.05   0.00
569146.63   3301129.12   0.00
572198.27   3296765.85   0.00
566778.25   3303043.04   0.00
572547.48   3303769.97   0.00
574163.06   3306948.67   0.00
562208.39   3303701.86   0.00
564863.41   3299009.44   0.00
572488.04   3294758.98   0.00
570458.35   3297571.98   0.00
571373.63   3298255.40   0.00
572489.88   3303605.44   0.00
567362.87   3303763.49   0.00
569564.92   3299222.70   0.00
564908.72   3303341.10   0.00
567234.09   3300131.75   0.00
570761.33   3295076.67   0.00
562344.14   3302745.43   0.00
561950.26   3298669.62   0.00
572098.74   3301576.01   0.00
571163.79   3299302.00   0.00
564925.12   3302819.58   0.00
570528.71   3302300.38   0.00
572014.89   3295870.90   0.00
571020.85   3298346.87   0.00
570201.89   3296884.01   0.00
569598.23   3301263.45   0.00
571150.94   3301546.25   0.00
577928.23   3305188.23   0.00
570374.69   3304296.71   0.00
573112.51   3304705.22   0.00
567944.60   3300745.66   0.00
571560.84   3303637.75   0.00
569416.18   3297452.68   0.00
570386.94   3296463.93   0.00
575000.87   3300053.62   0.00
563779.31   3295135.53   0.00
567742.27   3301574.12   0.00
569871.32   3302374.71   0.00
569156.53   3302156.69   0.00
565293.27   3300386.60   0.00
570661.72   3300138.97   0.00
561736.69   3307366.44   0.00
569894.83   3294886.80   0.00
568162.38   3300738.43   0.00
571572.23   3301505.01   0.00
567294.86   3292416.33   0.00
574137.04   3293719.66   0.00
577329.92   3302949.95   0.00
573089.01   3301089.01   0.00
574856.06   3300939.20   0.00
569544.57   3296215.49   0.00
566351.87   3302252.57   0.00
572933.92   3307926.57   0.00
571212.77   3299120.53   0.00
570672.23   3305531.91   0.00
578567.91   3298414.94   0.00
574754.81   3302944.80   0.00
565304.10   3304557.09   0.00
575751.97   3305159.70   0.00
569721.40   3296426.83   0.00
569236.11   3302770.22   0.00
567168.31   3303405.88   0.00
570527.36   3297816.65   0.00
571011.00   3298547.16   0.00
571269.28   3298812.61   0.00
575578.78   3297806.16   0.00
570978.09   3300545.52   0.00
567935.94   3299909.76   0.00
572978.95   3302303.46   0.00
569990.48   3299764.34   0.00
570615.37   3298761.87   0.00
566680.64   3303747.85   0.00
570189.48   3301147.86   0.00
565750.76   3297635.52   0.00
573617.10   3306147.63   0.00
571443.00   3300270.68   0.00
563781.22   3299424.38   0.00
573886.77   3296320.54   0.00
567782.98   3297126.27   0.00
572832.38   3300512.38   0.00
569532.07   3298954.38   0.00
570205.99   3303209.13   0.00
571384.12   3297373.83   0.00
567283.12   3302368.65   0.00
572812.61   3297383.44   0.00
572881.68   3302983.99   0.00
567034.55   3296318.64   0.00
570266.71   3294008.88   0.00
572621.68   3301344.90   0.00
571770.00   3294131.80   0.00
575560.38   3298483.91   0.00
569748.00   3295110.81   0.00
572874.30   3302320.49   0.00
568799.19   3297509.51   0.00
564361.83   3299894.75   0.00
568168.69   3303093.59   0.00
573163.11   3295193.71   0.00
565951.65   3301231.21   0.00
572261.89   3300333.56   0.00
572897.79   3297079.85   0.00
578622.71   3305693.58   0.00
570977.95   3300193.01   0.00
568626.19   3294827.05   0.00
570311.27   3298033.29   0.00
564773.84   3298240.22   0.00
576663.73   3296125.20   0.00
572747.68   3297018.26   0.00
573036.06   3302461.83   0.00
567687.97   3300427.03   0.00
568580.60   3296126.63   0.00
568337.76   3299006.40   0.00
574520.68   3294924.81   0.00
569589.58   3299822.48   0.00
569326.22   3300046.73   0.00
568178.18   3297128.29   0.00
574069.62   3297267.18   0.00
565357.76   3301070.50   0.00
571945.50   3300100.86   0.00
576117.40   3300522.14   0.00
570512.49   3301496.96   0.00
569269.93   3302318.03   0.00
573076.21   3296519.97   0.00
570529.80   3300278.91   0.00
570899.13   3299084.03   0.00
567002.29   3302691.52   0.00
574360.88   3290255.56   0.00
565727.35   3298358.40   0.00
571119.90   3304600.23   0.00
568550.44   3303790.12   0.00
570906.02   3295126.09   0.00
567270.86   3297691.98   0.00
572288.02   3298904.75   0.00
568178.07   3298768.82   0.00
570308.47   3302527.43   0.00
565143.96   3304041.49   0.00
568501.13   3300796.92   0.00
574365.21   3295159.98   0.00
572786.42   3302454.39   0.00
571783.90   3297040.21   0.00
565950.73   3303561.64   0.00
572343.97   3296544.83   0.00
569969.00   3298656.06   0.00
573477.96   3302101.10   0.00
576669.90   3302972.17   0.00
571632.84   3297878.62   0.00
569221.14   3300958.44   0.00
572000.94   3299632.76   0.00
573477.54   3302650.47   0.00
569331.69   3293986.31   0.00
569533.42   3302212.10   0.00
570218.88   3296225.45   0.00
567690.18   3302433.20   0.00
573361.05   3303666.22   0.00
567342.90   3303113.79   0.00
573880.44   3296341.11   0.00
574630.67   3293204.31   0.00
576515.46   3303417.76   0.00
573254.23   3301954.55   0.00
570945.17   3297104.36   0.00
572000.54   3293927.31   0.00
567080.10   3299993.11   0.00
574209.55   3304810.25   0.00
572385.91   3297326.79   0.00
572018.33   3295766.43   0.00
571187.01   3296143.13   0.00
573845.67   3294090.93   0.00
574763.59   3295267.02   0.00
570997.28   3300335.78   0.00
577512.18   3308617.22   0.00
574464.90   3298200.69   0.00
563498.63   3301474.82   0.00
574929.87   3294059.16   0.00
572300.05   3304262.94   0.00
570328.96   3299187.49   0.00
572410.45   3303417.06   0.00
567826.55   3300452.83   0.00
572276.90   3302611.59   0.00
566227.30   3297429.15   0.00
569143.78   3294622.21   0.00
568557.97   3300200.68   0.00
565898.24   3304375.50   0.00
569687.54   3302443.12   0.00
566520.87   3299642.69   0.00
572164.02   3301098.36   0.00
568091.91   3298221.25   0.00
571718.20   3303587.15   0.00
569898.63   3301237.53   0.00
577600.47   3296984.12   0.00
568857.66   3295140.57   0.00
574083.31   3301807.73   0.00
571580.13   3305234.30   0.00
568031.30   3299621.64   0.00
570657.99   3302287.45   0.00
565663.78   3297961.89   0.00
568742.17   3300534.03   0.00
569213.74   3297050.74   0.00
569480.73   3301709.00   0.00
571015.65   3302883.05   0.00
574479.89   3301534.08   0.00
570522.89   3297535.91   0.00
571258.23   3297578.76   0.00
570326.35   3292671.58   0.00
571397.49   3301543.06   0.00
564557.46   3303888.31   0.00
572087.83   3303841.37   0.00
564457.05   3302401.02   0.00
570636.09   3306671.51   0.00
567455.47   3301790.98   0.00
564344.97   3299892.60   0.00
568646.27   3298803.13   0.00
569401.09   3298461.23   0.00
577274.64   3300296.86   0.00
572386.68   3305297.90   0.00
574833.40   3299309.75   0.00
569470.45   3302412.25   0.00
567598.92   3301863.28   0.00
570856.18   3301505.75   0.00
571094.50   3307647.76   0.00
569905.73   3297245.22   0.00
568476.05   3304749.38   0.00
572562.14   3300274.17   0.00
568888.47   3293236.48   0.00
565003.89   3294496.55   0.00
572848.49   3303990.90   0.00
570916.28   3302279.01   0.00
569525.25   3303690.40   0.00
569215.78   3297212.32   0.00
573567.52   3303377.57   0.00
568313.30   3298542.12   0.00
572652.03   3297140.56   0.00
572174.36   3300945.11   0.00
569944.81   3300152.87   0.00
571232.11   3300511.79   0.00
573925.80   3298122.25   0.00
574531.05   3302625.23   0.00
564765.37   3305334.17   0.00
566657.33   3295509.74   0.00
566025.38   3304428.26   0.00
567282.91   3300617.21   0.00
572893.95   3299235.79   0.00
571929.25   3301582.76   0.00
567014.48   3299359.65   0.00
568904.77   3299276.64   0.00
565546.36   3300644.62   0.00
571614.11   3299484.87   0.00
568336.04   3302740.16   0.00
568008.81   3304134.80   0.00
575065.72   3292892.58   0.00
571890.05   3293305.77   0.00
568506.92   3303621.35   0.00
573127.38   3295420.82   0.00
570879.76   3299611.51   0.00
566391.35   3297446.33   0.00
564365.25   3302444.16   0.00
569828.25   3298566.35   0.00
573830.46   3299101.03   0.00
573502.08   3303448.58   0.00
570308.29   3302306.59   0.00
564814.21   3303270.52   0.00
567824.93   3296493.87   0.00
569707.48   3295037.49   0.00
567511.85   3303444.96   0.00
572104.31   3299753.27   0.00
566166.18   3304968.30   0.00
566020.15   3298870.87   0.00
571449.73   3304659.69   0.00
567397.46   3302540.56   0.00
564248.60   3297003.81   0.00
569752.62   3299726.86   0.00
565793.93   3297824.38   0.00
567777.47   3302462.80   0.00
572185.99   3298543.19   0.00
567074.16   3301965.13   0.00
574598.92   3300654.72   0.00
569289.46   3298625.39   0.00
568488.15   3297485.08   0.00
569918.89   3297988.80   0.00
562339.91   3300983.92   0.00
566925.83   3297076.23   0.00
565283.45   3299559.14   0.00
561937.88   3296253.36   0.00
573698.69   3301471.37   0.00
568267.87   3303000.83   0.00
566503.26   3299324.53   0.00
571153.74   3304717.13   0.00
567645.96   3299572.60   0.00
574254.82   3298487.95   0.00
574093.71   3305017.27   0.00
572812.80   3301364.41   0.00
572257.08   3295003.92   0.00
570766.45   3301268.56   0.00
565122.23   3301223.85   0.00
567828.34   3296350.72   0.00
570703.15   3298713.41   0.00
567179.16   3301453.23   0.00
571444.50   3300361.05   0.00
569613.73   3301610.82   0.00
570469.64   3302324.81   0.00
569169.12   3300990.40   0.00
562006.33   3306956.63   0.00
565420.59   3296890.61   0.00
571977.76   3301226.33   0.00
570270.30   3296654.15   0.00
566121.34   3297518.29   0.00
571015.70   3302229.20   0.00
569455.63   3299989.39   0.00
563084.46   3303164.20   0.00
567951.95   3298519.61   0.00
566944.65   3298763.81   0.00
574190.05   3293846.49   0.00
569460.27   3300703.17   0.00
570659.51   3299256.21   0.00
570993.72   3299756.28   0.00
571371.75   3299901.86   0.00
570745.25   3305663.16   0.00
566031.52   3300958.75   0.00
568050.96   3298942.16   0.00
568483.53   3301558.70   0.00
571500.19   3297897.39   0.00
572664.97   3295782.94   0.00
570265.18   3306004.37   0.00
570148.01   3293593.83   0.00
571771.16   3295653.30   0.00
571097.28   3302779.49   0.00
566306.15   3298732.06   0.00
569356.71   3296516.15   0.00
567173.53   3295337.65   0.00
573502.62   3297173.81   0.00
573639.85   3300689.26   0.00
571000.47   3305557.59   0.00
565437.67   3304326.83   0.00
569144.59   3297966.77   0.00
568726.16   3300756.86   0.00
574613.57   3303720.93   0.00
571469.05   3298077.48   0.00
574901.47   3296997.25   0.00
568007.63   3299851.67   0.00
566555.72   3295455.37   0.00
571185.20   3302885.48   0.00
569803.98   3300336.21   0.00
569609.41   3305116.41   0.00
567625.43   3301765.75   0.00
569756.27   3300903.56   0.00
572369.18   3303538.86   0.00
565870.67   3290102.57   0.00
571739.36   3298485.04   0.00
574739.52   3300440.41   0.00
576364.84   3302997.33   0.00
567528.94   3299529.57   0.00
568643.29   3298388.33   0.00
566323.67   3299763.41   0.00
567609.71   3298591.90   0.00
573320.65   3303142.86   0.00
570413.01   3298239.69   0.00
576207.38   3298503.10   0.00
566380.00   3305457.07   0.00
568561.26   3296671.20   0.00
565027.93   3303586.79   0.00
564202.82   3299077.67   0.00
571322.50   3300011.70   0.00
567239.33   3308364.32   0.00
566916.52   3303675.77   0.00
572236.11   3301218.86   0.00
568587.40   3303310.91   0.00
572861.01   3297708.88   0.00
565148.33   3299571.20   0.00
568980.19   3299326.61   0.00
571771.24   3297632.39   0.00
565505.00   3305673.62   0.00
574595.26   3301811.70   0.00
569612.71   3302787.71   0.00
568062.60   3300580.86   0.00
572392.44   3298836.11   0.00
577869.34   3304157.12   0.00
575021.29   3302585.24   0.00
570658.07   3305127.70   0.00
572056.44   3303716.50   0.00
570086.57   3301868.24   0.00
562569.20   3302163.47   0.00
572189.25   3302227.80   0.00
568871.71   3300640.72   0.00
571386.60   3300360.56   0.00
573034.15   3300746.70   0.00
572131.77   3302840.17   0.00
572266.08   3302879.59   0.00
568810.15   3301516.01   0.00
569852.89   3296403.38   0.00
565575.63   3298106.82   0.00
569110.47   3300487.03   0.00
568587.21   3297781.59   0.00
572048.31   3305795.82   0.00
570316.07   3299592.77   0.00
571428.69   3301350.16   0.00
566900.64   3298494.60   0.00
566540.14   3290433.09   0.00
570898.69   3299538.28   0.00
569377.98   3300758.80   0.00
576802.28   3303246.45   0.00
563817.73   3303569.93   0.00
572187.25   3298117.46   0.00
570274.53   3300007.77   0.00
573185.29   3299258.21   0.00
563907.67   3297041.85   0.00
570777.02   3298630.99   0.00
568098.70   3304109.71   0.00
571097.56   3308023.81   0.00
569969.02   3297044.37   0.00
569333.24   3300491.62   0.00
569584.39   3301614.07   0.00
568285.95   3302806.93   0.00
569461.55   3293958.85   0.00
566940.68   3300026.50   0.00
568677.82   3290960.17   0.00
569072.70   3305838.70   0.00
571747.23   3298461.39   0.00
570872.88   3297288.63   0.00
571852.90   3293111.56   0.00
570325.11   3296404.90   0.00
560495.30   3298660.38   0.00
569115.52   3305520.25   0.00
578106.71   3296553.79   0.00
568392.93   3297268.96   0.00
568219.78   3293386.58   0.00
573289.36   3297837.23   0.00
563740.44   3293014.92   0.00
569976.61   3300741.70   0.00
574528.71   3299368.40   0.00
570935.85   3296765.85   0.00
573210.78   3299506.19   0.00
567734.96   3297968.48   0.00
566660.35   3301155.47   0.00
570031.81   3303198.36   0.00
570190.35   3299972.46   0.00
567049.33   3299808.69   0.00
566611.56   3304666.73   0.00
575281.96   3299598.56   0.00
568627.71   3305246.42   0.00
576302.70   3298183.44   0.00
564039.93   3300609.17   0.00
572487.70   3303833.63   0.00
570010.72   3300869.94   0.00
575057.86   3298571.08   0.00
569887.33   3300306.82   0.00
571687.06   3302975.54   0.00
573406.91   3298948.88   0.00
564596.19   3297592.71   0.00
573615.29   3292792.22   0.00
566882.21   3296868.79   0.00
567785.54   3299429.37   0.00
572645.82   3296796.61   0.00
563707.71   3301759.65   0.00
572757.18   3297721.35   0.00
567990.62   3294634.51   0.00
570476.46   3300449.60   0.00
573764.42   3308863.52   0.00
567517.04   3296297.27   0.00
569574.60   3304165.53   0.00
564256.11   3299657.44   0.00
571700.86   3296142.49   0.00
567705.18   3304599.60   0.00
569383.64   3299048.07   0.00
566357.15   3297565.26   0.00
570701.24   3297530.66   0.00
570915.92   3301248.00   0.00
576005.22   3300360.68   0.00
568737.44   3299115.04   0.00
570698.11   3299934.97   0.00
566137.14   3302330.68   0.00
565376.20   3300509.23   0.00
567923.71   3294593.00   0.00
574248.26   3296138.42   0.00
571251.23   3297799.97   0.00
570171.98   3297541.66   0.00
570857.09   3296367.32   0.00
569970.19   3297942.96   0.00
575763.95   3298764.66   0.00
567618.16   3297618.23   0.00
569406.25   3303864.61   0.00
565506.14   3302416.85   0.00
573855.29   3303519.00   0.00
568072.98   3299559.38   0.00
573442.22   3298701.57   0.00
570931.49   3300001.73   0.00
571423.51   3301937.29   0.00
572365.44   3301227.75   0.00
566292.36   3301470.19   0.00
568271.05   3299553.83   0.00
572567.30   3302248.22   0.00
569629.99   3303338.50   0.00
568959.22   3294185.33   0.00
568628.94   3299872.34   0.00
576116.73   3300508.91   0.00
570022.42   3302167.11   0.00
567503.07   3302309.40   0.00
567235.69   3306072.46   0.00
566110.89   3303282.99   0.00
571123.93   3302460.46   0.00
572766.17   3297836.50   0.00
574659.93   3303138.43   0.00
573082.45   3298600.47   0.00
571592.37   3304375.64   0.00
567365.40   3297852.47   0.00
564961.98   3303844.63   0.00
572898.86   3298614.52   0.00
564257.57   3300950.45   0.00
572394.59   3299680.38   0.00
570135.43   3305663.82   0.00
572764.19   3303861.27   0.00
564398.23   3300762.19   0.00
570215.68   3296521.40   0.00
563851.01   3294844.31   0.00
572514.25   3298811.93   0.00
568043.39   3302617.29   0.00
566382.34   3296638.75   0.00
568067.14   3300830.92   0.00
572095.77   3302785.20   0.00
571041.97   3298190.02   0.00
569534.33   3299735.97   0.00
567756.99   3297526.11   0.00
567838.32   3300687.45   0.00
570668.15   3298137.23   0.00
575621.43   3298129.65   0.00
567350.06   3305895.38   0.00
569428.87   3306256.84   0.00
572341.89   3302609.54   0.00
571209.57   3297767.44   0.00
564072.31   3294772.54   0.00
563169.77   3302582.97   0.00
576421.03   3305289.52   0.00
570037.28   3300343.56   0.00
573922.97   3298576.71   0.00
570314.83   3298944.28   0.00
566387.97   3297865.14   0.00
572237.55   3306264.25   0.00
566754.80   3299164.51   0.00
569856.55   3297060.62   0.00
571138.47   3301949.32   0.00
565455.56   3305964.24   0.00
567826.20   3302878.40   0.00
567301.11   3300026.17   0.00
564401.07   3299096.74   0.00
568105.87   3300902.09   0.00
566937.83   3303204.43   0.00
572383.38   3296848.40   0.00
568284.76   3296080.36   0.00
577829.77   3296800.11   0.00
568467.70   3298391.25   0.00
564316.39   3301208.41   0.00
575032.21   3300613.17   0.00
566894.46   3294245.69   0.00
570340.04   3300304.59   0.00
568278.14   3301072.22   0.00
568173.39   3303258.64   0.00
567287.02   3302218.94   0.00
563743.02   3302212.56   0.00
570277.33   3304603.05   0.00
574273.83   3308478.12   0.00
567549.76   3298273.59   0.00
575661.62   3301709.00   0.00
569875.00   3301236.51   0.00
566332.28   3304335.32   0.00
571191.52   3292887.63   0.00
574706.12   3295644.32   0.00
569708.67   3293457.78   0.00
564531.58   3302384.84   0.00
571049.12   3298924.83   0.00
575537.64   3302618.26   0.00
569455.10   3300350.36   0.00
573596.06   3296290.26   0.00
571655.97   3300542.14   0.00
571918.71   3298806.82   0.00
569027.00   3303894.05   0.00
565747.67   3305693.05   0.00
573758.96   3301939.03   0.00
571472.10   3296069.45   0.00
569208.06   3300192.44   0.00
574105.21   3302187.89   0.00
571110.83   3302589.27   0.00
566746.87   3296775.00   0.00
570172.03   3300282.31   0.00
571918.28   3297961.81   0.00
571316.11   3297217.98   0.00
568524.56   3301340.98   0.00
572522.85   3293566.86   0.00
566532.91   3303712.96   0.00
571864.41   3299511.91   0.00
568262.32   3297062.02   0.00
573340.95   3301509.45   0.00
570703.20   3296503.00   0.00
565521.48   3305273.97   0.00
572483.49   3301474.46   0.00
572899.92   3300311.52   0.00
572182.99   3298059.65   0.00
569908.42   3297296.29   0.00
569919.44   3299322.69   0.00
567735.62   3300584.87   0.00
570753.02   3303511.86   0.00
568780.37   3295665.20   0.00
570316.46   3300167.87   0.00
572569.01   3299726.68   0.00
564893.69   3306242.77   0.00
570540.20   3301386.59   0.00
565037.52   3299179.63   0.00
572725.49   3301275.05   0.00
568160.81   3298561.51   0.00
576630.52   3304796.15   0.00
575500.84   3300937.62   0.00
569747.54   3299528.46   0.00
570604.60   3304761.52   0.00
573443.24   3303261.51   0.00
564349.49   3302367.37   0.00
570034.15   3300901.16   0.00
570177.86   3306472.58   0.00
562829.89   3302413.98   0.00
571404.68   3302160.76   0.00
567943.26   3300694.45   0.00
566861.91   3296106.85   0.00
571321.15   3294896.09   0.00
566105.50   3300050.33   0.00
568577.52   3301076.67   0.00
569184.13   3298317.86   0.00
577950.01   3301862.01   0.00
567876.34   3293887.45   0.00
570395.23   3301465.74   0.00
569874.57   3302080.83   0.00
563518.32   3293022.94   0.00
567789.32   3298722.14   0.00
569248.33   3302810.62   0.00
571395.66   3301280.92   0.00
573609.76   3299312.41   0.00
571268.72   3303637.19   0.00
562927.07   3300650.67   0.00
568130.11   3296993.37   0.00
572267.80   3302298.14   0.00
569694.08   3300886.90   0.00
568408.81   3300068.02   0.00
565162.76   3298446.07   0.00
565957.69   3304942.82   0.00
567502.93   3304823.34   0.00
567182.67   3304524.41   0.00
571974.99   3305393.76   0.00
566407.45   3300056.66   0.00
573418.49   3299735.75   0.00
572028.80   3295632.12   0.00
563284.14   3298083.81   0.00
566027.52   3302277.25   0.00
565583.71   3301249.57   0.00
569757.68   3301759.05   0.00
572881.74   3297076.66   0.00
569223.45   3297797.86   0.00
572356.04   3300621.18   0.00
573417.36   3296683.38   0.00
567440.10   3302199.27   0.00
573601.94   3300709.69   0.00
571378.67   3302522.94   0.00
567177.89   3295966.73   0.00
565920.55   3302324.22   0.00
568529.80   3297387.80   0.00
566873.14   3299041.90   0.00
569948.74   3303812.37   0.00
570903.56   3302300.15   0.00
574097.24   3298563.86   0.00
568340.95   3297961.44   0.00
572628.05   3296289.91   0.00
571338.14   3301512.20   0.00
568144.14   3295231.25   0.00
564761.56   3298814.25   0.00
568488.82   3303688.97   0.00
566445.13   3302913.47   0.00
576531.89   3299344.29   0.00
568870.11   3299849.87   0.00
568901.99   3300854.93   0.00
570893.44   3301518.07   0.00
570237.83   3299294.02   0.00
571555.97   3302686.89   0.00
567098.03   3300574.04   0.00
566408.46   3305989.92   0.00
567797.63   3300130.77   0.00
574999.78   3303440.57   0.00
571275.92   3307454.95   0.00
571972.35   3304887.53   0.00
570241.75   3300411.07   0.00
570358.80   3302760.35   0.00
566099.21   3297112.21   0.00
567411.65   3301645.04   0.00
568828.78   3298318.31   0.00
568928.53   3304029.23   0.00
565550.34   3298121.01   0.00
569582.46   3302313.89   0.00
567559.66   3298425.68   0.00
573217.20   3303228.55   0.00
566921.91   3297566.36   0.00
567655.48   3303323.61   0.00
572847.40   3295815.40   0.00
571085.64   3303411.90   0.00
567882.56   3292427.73   0.00
568170.77   3298871.77   0.00
566843.75   3304359.80   0.00
568352.56   3293250.07   0.00
570453.29   3301829.55   0.00
561354.92   3298735.80   0.00
570905.54   3300693.75   0.00
571076.62   3299691.42   0.00
571530.12   3304505.73   0.00
569901.26   3301682.88   0.00
569539.08   3302269.81   0.00
573278.46   3298534.53   0.00
574454.98   3303248.99   0.00
565428.62   3298502.12   0.00
572477.70   3299476.69   0.00
569553.08   3302000.27   0.00
573316.46   3302625.90   0.00
566850.81   3302073.87   0.00
565948.09   3296806.63   0.00
569662.96   3298758.43   0.00
568040.78   3293164.44   0.00
573162.80   3299878.28   0.00
567823.74   3298651.41   0.00
577296.18   3304412.40   0.00
577601.91   3299164.43   0.00
565527.45   3300987.16   0.00
571680.08   3301324.86   0.00
567101.12   3297755.27   0.00
575418.13   3301214.39   0.00
566047.00   3300724.48   0.00
567409.13   3299010.58   0.00
570286.00   3298914.32   0.00
566037.12   3303858.16   0.00
569720.76   3296197.65   0.00
565772.12   3295473.48   0.00
575502.46   3300399.85   0.00
572694.22   3307244.75   0.00
569289.84   3300692.47   0.00
569292.80   3304217.49   0.00
567453.66   3304931.91   0.00
569319.93   3300008.00   0.00
573168.62   3298324.15   0.00
570391.47   3300002.76   0.00
571509.01   3299181.05   0.00
563235.67   3296184.17   0.00
573766.62   3304317.82   0.00
574750.28   3295478.76   0.00
570611.82   3301900.31   0.00
570719.64   3301488.14   0.00
574437.55   3298111.71   0.00
571158.98   3300475.48   0.00
571631.91   3303179.72   0.00
572385.89   3304998.86   0.00
572591.65   3302693.97   0.00
561116.32   3308109.50   0.00
570114.38   3306305.21   0.00
568558.67   3294728.39   0.00
572149.42   3301496.99   0.00
572436.56   3296424.48   0.00
570260.89   3299560.01   0.00
569943.65   3297126.64   0.00
567915.88   3306364.23   0.00
574637.94   3296387.40   0.00
566277.22   3300045.88   0.00
567528.68   3304800.26   0.00
570271.82   3298574.35   0.00
570690.49   3305755.10   0.00
565867.34   3304999.23   0.00
574262.67   3301258.17   0.00
576424.92   3298216.69   0.00
568165.85   3297713.99   0.00
566400.52   3301814.68   0.00
565024.65   3301492.25   0.00
570982.75   3299639.07   0.00
576997.80   3299712.20   0.00
569342.48   3299068.50   0.00
575124.89   3299749.92   0.00
569449.60   3300629.85   0.00
570135.68   3301764.91   0.00
572300.08   3296701.50   0.00
570838.20   3305716.73   0.00
569635.04   3298608.07   0.00
565232.11   3303162.15   0.00
571230.18   3297439.86   0.00
571205.39   3297036.44   0.00
569330.56   3299002.39   0.00
572508.45   3297197.99   0.00
568957.40   3301653.42   0.00
570411.50   3297575.82   0.00
569645.14   3302144.23   0.00
569430.00   3305595.14   0.00
574061.00   3300305.12   0.00
570995.48   3297888.59   0.00
570705.46   3298373.96   0.00
579378.80   3298514.13   0.00
562157.19   3298604.53   0.00
572248.49   3299894.72   0.00
572667.89   3304572.76   0.00
568339.87   3300337.27   0.00
567767.82   3300516.59   0.00
570402.43   3297770.09   0.00
572601.94   3294014.32   0.00
574822.83   3300556.72   0.00
568534.98   3302899.78   0.00
567363.93   3302754.59   0.00
570820.06   3297331.64   0.00
572371.45   3297178.09   0.00
567715.83   3301966.05   0.00
569793.54   3299805.07   0.00
574202.45   3304703.04   0.00
573982.49   3299776.99   0.00
570207.82   3303787.50   0.00
569428.98   3299688.72   0.00
567293.29   3297525.96   0.00
568879.38   3298107.90   0.00
573049.97   3299237.85   0.00
564626.01   3299955.37   0.00
567133.31   3300863.15   0.00
567540.08   3302232.14   0.00
566967.53   3301390.13   0.00
570481.81   3295484.59   0.00
567651.74   3302376.74   0.00
572822.83   3299523.41   0.00
564511.31   3296285.54   0.00
573772.81   3295609.77   0.00
572864.28   3301236.24   0.00
569631.33   3305191.26   0.00
572578.91   3296975.57   0.00
566662.94   3297570.21   0.00
574651.14   3293842.55   0.00
570767.81   3304419.56   0.00
573275.44   3291553.85   0.00
571979.56   3303319.02   0.00
570007.86   3303541.17   0.00
574891.31   3300165.64   0.00
571363.92   3292144.71   0.00
570583.06   3306193.88   0.00
571454.31   3297592.06   0.00
568121.49   3302699.89   0.00
569620.79   3305023.52   0.00
577540.30   3303679.00   0.00
571038.34   3297780.76   0.00
568315.72   3294651.78   0.00
570474.18   3303608.43   0.00
571559.06   3300714.55   0.00
572695.75   3303099.47   0.00
563778.48   3300227.06   0.00
573496.23   3297090.80   0.00
566839.61   3297737.27   0.00
570069.23   3302264.55   0.00
566858.50   3297521.92   0.00
571662.88   3301520.93   0.00
572353.84   3293896.41   0.00
570175.64   3299705.94   0.00
568962.78   3307206.47   0.00
574867.38   3294603.36   0.00
566719.63   3302490.50   0.00
566676.03   3300896.57   0.00
569703.86   3296085.14   0.00
566441.92   3298625.11   0.00
565262.51   3298614.08   0.00
571403.40   3299043.56   0.00
571110.11   3300734.47   0.00
571851.16   3301415.46   0.00
573600.43   3299903.10   0.00
568959.11   3298487.94   0.00
570161.31   3297152.09   0.00
575146.43   3297681.20   0.00
570404.54   3290509.58   0.00
572788.33   3297841.30   0.00
564491.01   3304615.69   0.00
569027.64   3300264.65   0.00
570063.50   3301643.13   0.00
576067.89   3301352.16   0.00
567771.21   3295668.84   0.00
573706.33   3299441.13   0.00
575010.76   3297170.61   0.00
570963.73   3298899.55   0.00
566318.76   3298528.35   0.00
572717.76   3304956.74   0.00
571953.05   3300198.56   0.00
570460.41   3305081.97   0.00
568679.50   3300576.45   0.00
568849.03   3297119.04   0.00
577053.26   3296253.89   0.00
571973.21   3301646.54   0.00
570236.05   3297315.77   0.00
567354.83   3301428.00   0.00
574134.18   3303752.96   0.00
565786.57   3303015.11   0.00
567251.02   3299719.63   0.00
575441.30   3302299.35   0.00
568098.33   3297652.84   0.00
572590.55   3299047.53   0.00
574500.76   3301099.33   0.00
569560.84   3301985.66   0.00
567282.90   3298180.52   0.00
560341.50   3298375.11   0.00
571588.07   3302220.63   0.00
572148.08   3302255.50   0.00
569923.19   3303658.03   0.00
571451.54   3305864.95   0.00
565591.80   3298612.71   0.00
568847.99   3294594.76   0.00
570032.09   3305030.07   0.00
566985.83   3302588.81   0.00
573919.31   3304178.30   0.00
570298.26   3299396.79   0.00
562338.04   3294996.89   0.00
570692.15   3296119.18   0.00
566042.77   3297071.03   0.00
568853.52   3299645.81   0.00
574625.03   3304098.16   0.00
573333.77   3299500.47   0.00
566994.62   3301157.53   0.00
574748.26   3297951.31   0.00
562118.37   3300577.06   0.00
567660.10   3297844.75   0.00
565281.59   3295062.85   0.00
572960.33   3297955.00   0.00
573280.00   3295007.09   0.00
562486.16   3295680.68   0.00
575789.07   3297584.29   0.00
570560.97   3298825.20   0.00
572662.73   3296936.10   0.00
573132.81   3299512.30   0.00
573196.66   3298607.01   0.00
576954.12   3299304.82   0.00
573511.20   3300808.18   0.00
568315.65   3299682.10   0.00
567560.85   3299259.54   0.00
570867.57   3298555.85   0.00
568488.21   3291313.61   0.00
568988.57   3304943.86   0.00
570641.75   3300257.60   0.00
568601.29   3297269.88   0.00
562507.10   3296311.45   0.00
571559.84   3302865.33   0.00
571231.65   3294327.63   0.00
568487.30   3297966.51   0.00
571218.87   3297148.58   0.00
570816.29   3298364.24   0.00
575672.35   3298866.41   0.00
569186.49   3305689.73   0.00
566594.79   3300485.36   0.00
568989.02   3298933.88   0.00
572602.68   3296629.65   0.00
568749.89   3299730.45   0.00
567844.63   3301926.46   0.00
563131.19   3296692.30   0.00
575165.36   3303538.07   0.00
570130.25   3300617.01   0.00
569010.44   3294547.59   0.00
574073.85   3301038.49   0.00
569085.94   3302254.27   0.00
574399.99   3302507.75   0.00
572089.67   3298132.80   0.00
569629.41   3301160.18   0.00
568731.68   3302008.76   0.00
571548.72   3299747.41   0.00
566289.10   3294699.28   0.00
571412.37   3296037.13   0.00
566279.06   3297812.70   0.00
566329.40   3304897.42   0.00
571004.13   3298260.38   0.00
570658.12   3307643.29   0.00
570851.59   3301861.13   0.00
568783.61   3299363.77   0.00
576453.96   3296910.19   0.00
574849.46   3301487.79   0.00
576397.47   3303943.44   0.00
570909.10   3295065.08   0.00
568636.45   3299494.30   0.00
572513.81   3301301.16   0.00
568218.92   3301318.08   0.00
570821.24   3293938.17   0.00
564879.77   3299136.86   0.00
570979.33   3291226.15   0.00
570601.50   3302665.21   0.00
572630.80   3298984.62   0.00
572742.86   3296576.80   0.00
567157.72   3303420.96   0.00
568268.61   3297971.40   0.00
567038.19   3302239.06   0.00
568641.13   3297688.98   0.00
564357.38   3303794.39   0.00
570025.52   3301985.95   0.00
567660.36   3293568.23   0.00
568206.56   3304032.03   0.00
566919.86   3296854.90   0.00
564436.17   3301058.41   0.00
568937.60   3304531.22   0.00
568100.97   3295610.52   0.00
570597.52   3296340.02   0.00
570010.80   3305783.76   0.00
568183.05   3300099.63   0.00
568586.84   3306832.06   0.00
571926.49   3298134.45   0.00
567406.62   3300998.40   0.00
572403.17   3300637.70   0.00
567706.95   3301800.63   0.00
570960.53   3297312.27   0.00
570523.92   3296456.20   0.00
571924.95   3299868.18   0.00
566503.99   3303310.44   0.00
572097.05   3298798.19   0.00
566421.37   3298811.05   0.00
568974.02   3294605.66   0.00
575791.54   3302425.60   0.00
571648.56   3303892.11   0.00
573761.42   3300725.29   0.00
567091.37   3302937.06   0.00
571035.21   3300115.92   0.00
566648.96   3296222.71   0.00
564488.17   3296754.24   0.00
568779.87   3302318.61   0.00
566293.11   3299884.13   0.00
570452.02   3294499.60   0.00
575800.64   3299524.28   0.00
562755.19   3300378.06   0.00
575916.73   3298561.56   0.00
568365.28   3295786.50   0.00
567223.34   3306158.09   0.00
573324.87   3298522.28   0.00
573061.42   3301325.34   0.00
573553.58   3299229.07   0.00
570984.46   3294243.24   0.00
568414.93   3301647.06   0.00
568252.82   3298975.40   0.00
570602.26   3298807.22   0.00
566980.50   3296765.27   0.00
560789.95   3302106.74   0.00
574137.67   3295619.01   0.00
566259.82   3302842.24   0.00
572908.82   3298805.27   0.00
567929.52   3307223.67   0.00
566677.60   3302960.36   0.00
570500.92   3298599.23   0.00
566603.37   3301961.76   0.00
570125.99   3298853.20   0.00
572563.67   3302394.32   0.00
568053.66   3305312.87   0.00
575152.89   3297434.04   0.00
569005.75   3297710.60   0.00
567133.62   3298901.54   0.00
571302.02   3296573.22   0.00
565124.52   3299962.24   0.00
573059.43   3297699.21   0.00
570886.49   3301211.30   0.00
569266.10   3294862.07   0.00
570322.25   3299410.40   0.00
573489.01   3300750.40   0.00
572649.80   3301307.26   0.00
571801.77   3301789.02   0.00
569984.89   3294032.00   0.00
567641.53   3300233.38   0.00
562961.42   3296335.70   0.00
570256.93   3302620.29   0.00
570078.61   3304970.85   0.00
567736.27   3298136.20   0.00
574129.97   3298389.34   0.00
569967.21   3302413.90   0.00
566274.14   3294308.24   0.00
570868.32   3309223.10   0.00
571117.38   3301653.15   0.00
574034.72   3304419.16   0.00
569666.84   3301754.17   0.00
565539.77   3302687.39   0.00
567625.73   3298232.34   0.00
576749.41   3298404.70   0.00
569820.32   3295163.12   0.00
568924.79   3307077.70   0.00
570300.93   3300196.67   0.00
561782.33   3300647.62   0.00
572840.28   3299740.01   0.00
573020.07   3304223.27   0.00
566280.81   3305404.23   0.00
568464.65   3298960.48   0.00
569547.70   3308959.52   0.00
566160.80   3296635.08   0.00
572151.30   3298337.16   0.00
569855.54   3301434.00   0.00
575814.80   3295834.45   0.00
574994.73   3299709.72   0.00
573589.53   3304394.10   0.00
574482.99   3303896.00   0.00
569104.47   3293934.64   0.00
575142.05   3302964.18   0.00
568711.47   3298482.14   0.00
564861.99   3299804.00   0.00
567693.40   3303423.33   0.00
567562.16   3303282.42   0.00
570833.53   3295755.16   0.00
575999.80   3302387.12   0.00
574066.15   3299825.31   0.00
568445.93   3300438.09   0.00
571263.51   3298406.21   0.00
572648.35   3299372.14   0.00
565928.10   3300740.00   0.00
567393.16   3299029.51   0.00
574234.81   3292808.67   0.00
570392.28   3302010.18   0.00
577243.24   3302206.98   0.00
569776.23   3297092.73   0.00
566472.29   3299344.77   0.00
566196.33   3295802.19   0.00
568486.89   3300145.01   0.00
569407.20   3295083.25   0.00
570422.91   3302899.04   0.00
572784.32   3301927.39   0.00
570468.52   3301384.11   0.00
570165.79   3294910.47   0.00
566910.58   3301129.92   0.00
565049.09   3301087.63   0.00
569045.29   3299220.28   0.00
574709.21   3297247.31   0.00
568820.62   3298204.26   0.00
569993.60   3303529.57   0.00
571198.18   3299372.98   0.00
565379.32   3295939.67   0.00
569474.66   3301665.13   0.00
572517.06   3297395.04   0.00
571577.31   3299940.72   0.00
570200.24   3305967.04   0.00
571645.88   3300105.90   0.00
568803.51   3298994.70   0.00
577117.33   3296884.34   0.00
578041.82   3299690.77   0.00
571010.56   3301009.24   0.00
567952.06   3301774.44   0.00
567588.74   3294949.58   0.00
570606.51   3302865.97   0.00
566874.94   3295612.99   0.00
571355.03   3303910.73   0.00
565789.54   3299894.04   0.00
566422.70   3303104.99   0.00
569630.37   3302932.93   0.00
569310.64   3298753.70   0.00
572830.06   3297199.46   0.00
566862.66   3300770.51   0.00
570228.80   3300983.90   0.00
571317.57   3302860.58   0.00
572577.14   3297105.18   0.00
570001.82   3294985.44   0.00
569274.29   3302709.68   0.00
573510.74   3297741.65   0.00
568603.54   3307125.33   0.00
573013.68   3300797.52   0.00
567137.90   3298489.89   0.00
569514.40   3301219.18   0.00
571964.59   3297810.94   0.00
572423.74   3296247.98   0.00
569399.62   3300298.10   0.00
570019.19   3303596.28   0.00
567930.09   3297895.52   0.00
569848.94   3300780.91   0.00
574807.15   3295333.13   0.00
570605.31   3300346.49   0.00
567978.19   3302204.76   0.00
568350.33   3301216.06   0.00
570567.42   3297406.61   0.00
573980.16   3298644.41   0.00
569594.53   3297113.48   0.00
574332.84   3298452.33   0.00
569759.17   3302593.72   0.00
569872.78   3297352.56   0.00
574961.58   3303233.93   0.00
570553.39   3295455.18   0.00
569692.34   3300822.15   0.00
573717.01   3301219.69   0.00
568156.97   3301331.58   0.00
572976.14   3296107.56   0.00
571601.23   3295815.04   0.00
566305.92   3293961.32   0.00
571545.77   3297657.65   0.00
568177.18   3300000.94   0.00
570996.98   3303336.55   0.00
574012.21   3299849.47   0.00
570355.86   3303178.03   0.00
570190.95   3301844.65   0.00
572577.60   3298592.79   0.00
567241.38   3305280.45   0.00
566341.42   3296999.89   0.00
567921.83   3300096.57   0.00
568081.55   3304042.15   0.00
563797.86   3292444.99   0.00
570627.72   3300849.98   0.00
575406.20   3302874.06   0.00
568108.00   3298644.63   0.00
570402.28   3297806.03   0.00
569793.32   3300560.61   0.00
579175.62   3304118.76   0.00
570575.58   3299765.44   0.00
569261.09   3301149.93   0.00
568868.09   3304116.13   0.00
569306.71   3304276.27   0.00
571547.34   3303498.39   0.00
570034.68   3298228.50   0.00
578563.95   3297942.00   0.00
573788.08   3299604.31   0.00
571243.93   3300050.58   0.00
566087.42   3295845.65   0.00
571223.89   3304727.03   0.00
576027.49   3293523.69   0.00
571219.83   3301606.38   0.00
571381.91   3304519.49   0.00
572110.71   3300745.39   0.00
572076.05   3296599.79   0.00
566720.35   3296930.43   0.00
568963.27   3303866.19   0.00
569096.26   3300162.79   0.00
570752.01   3297605.26   0.00
573558.86   3300827.81   0.00
574585.17   3300513.55   0.00
572576.85   3295335.19   0.00
566916.62   3297894.55   0.00
575240.78   3294137.06   0.00
572307.10   3298913.47   0.00
570823.29   3302965.47   0.00
563481.33   3295584.60   0.00
573368.06   3301585.84   0.00
570155.53   3300668.30   0.00
576856.19   3299438.55   0.00
573027.29   3298799.34   0.00
568121.05   3297165.29   0.00
569732.00   3303900.07   0.00
563344.18   3300128.78   0.00
570767.88   3306414.03   0.00
569123.78   3300096.53   0.00
567808.01   3301768.80   0.00
567120.57   3300779.31   0.00
568323.08   3305518.31   0.00
571493.35   3299588.53   0.00
568648.76   3296768.26   0.00
569606.91   3300486.43   0.00
566506.24   3303889.10   0.00
569055.24   3296872.05   0.00
569976.71   3294300.24   0.00
570497.19   3303902.43   0.00
566182.24   3300275.36   0.00
572805.06   3296454.06   0.00
567970.42   3300532.65   0.00
572992.89   3300743.08   0.00
568219.69   3299424.23   0.00
572879.79   3304800.23   0.00
570225.20   3303806.05   0.00
571675.63   3298575.69   0.00
570944.54   3299746.77   0.00
570797.12   3302506.09   0.00
570262.00   3304554.36   0.00
571513.18   3298165.65   0.00
566706.36   3301968.31   0.00
567366.97   3302203.50   0.00
568144.75   3300704.60   0.00
570406.47   3294946.70   0.00
570508.79   3301389.43   0.00
570177.04   3294077.34   0.00
571291.83   3300607.40   0.00
574006.39   3298089.64   0.00
563296.63   3307825.62   0.00
567302.11   3296844.32   0.00
570747.70   3306250.00   0.00
570179.81   3300575.11   0.00
574865.88   3304864.93   0.00
575327.83   3301538.97   0.00
573350.38   3302483.91   0.00
569962.93   3297841.40   0.00
572992.53   3302416.44   0.00
575721.06   3302285.35   0.00
577005.75   3300347.05   0.00
560962.14   3305768.03   0.00
568426.37   3300870.10   0.00
572755.86   3298638.36   0.00
564589.34   3297072.41   0.00
573503.68   3300069.43   0.00
572357.30   3305752.29   0.00
569892.77   3302936.27   0.00
571471.11   3291520.36   0.00
571375.02   3303979.63   0.00
568607.27   3303769.82   0.00
563348.23   3299255.68   0.00
571922.84   3304706.61   0.00
570928.20   3301169.19   0.00
568324.50   3298093.42   0.00
573336.27   3297796.45   0.00
570630.70   3305895.53   0.00
570594.11   3297292.05   0.00
561029.58   3300355.00   0.00
570711.16   3301139.92   0.00
571554.58   3300682.48   0.00
573817.77   3296657.27   0.00
571605.32   3300074.95   0.00
565894.99   3301719.37   0.00
568981.86   3300287.80   0.00
569398.51   3296860.33   0.00
568491.77   3300876.20   0.00
572784.73   3305079.57   0.00
569871.11   3296644.35   0.00
570372.11   3300842.83   0.00
567282.51   3306049.34   0.00
568622.47   3304924.12   0.00
575225.02   3302443.99   0.00
568389.72   3298392.26   0.00
572875.16   3304949.31   0.00
573001.43   3300588.39   0.00
564847.73   3308680.17   0.00
571612.92   3298414.28   0.00
574930.32   3296738.74   0.00
574204.01   3299364.24   0.00
569659.85   3298937.62   0.00
564487.40   3294934.98   0.00
567857.99   3295074.86   0.00
573135.74   3300116.12   0.00
566468.64   3302611.16   0.00
569036.23   3303026.81   0.00
572730.23   3304689.67   0.00
569406.06   3299169.43   0.00
570171.96   3299379.25   0.00
571930.03   3301986.88   0.00
573056.69   3294390.84   0.00
568905.48   3307452.08   0.00
566758.66   3300274.75   0.00
568816.70   3300374.03   0.00
574601.54   3302299.86   0.00
572654.60   3299066.56   0.00
571607.06   3297438.68   0.00
567608.10   3298385.25   0.00
571829.36   3303393.91   0.00
575138.43   3302893.70   0.00
567472.58   3304691.10   0.00
568802.71   3303390.03   0.00
569798.71   3299230.54   0.00
575084.48   3298710.78   0.00
575216.80   3297923.69   0.00
569958.98   3303961.42   0.00
570077.01   3298920.76   0.00
575066.51   3304216.30   0.00
573824.71   3299467.05   0.00
568238.45   3294998.84   0.00
565730.24   3301842.29   0.00
576516.51   3297251.77   0.00
570345.68   3299704.64   0.00
566986.72   3296949.77   0.00
568998.35   3297823.62   0.00
570352.95   3303413.60   0.00
572361.36   3305837.92   0.00
565985.23   3302307.75   0.00
569408.51   3303908.97   0.00
567286.14   3299979.23   0.00
572784.11   3305815.07   0.00
573543.49   3297459.13   0.00
567254.89   3296322.65   0.00
568471.65   3297903.89   0.00
570333.61   3304205.98   0.00
568683.84   3300930.46   0.00
566616.38   3295284.44   0.00
575720.75   3297622.65   0.00
575046.02   3307569.49   0.00
568067.72   3296025.98   0.00
566690.00   3302632.81   0.00
568647.84   3298574.43   0.00
570237.55   3301579.58   0.00
571492.98   3300654.81   0.00
570221.12   3294124.59   0.00
574573.70   3302511.81   0.00
569946.75   3295888.73   0.00
568568.91   3300135.06   0.00
566558.31   3305335.04   0.00
570786.26   3296210.25   0.00
575542.58   3300754.55   0.00
565115.61   3297749.50   0.00
570978.59   3301840.29   0.00
569708.33   3304564.15   0.00
574259.37   3302773.78   0.00
571204.51   3301537.78   0.00
570638.23   3303634.13   0.00
567466.27   3295495.52   0.00
566322.26   3298489.40   0.00
568330.07   3301249.46   0.00
568653.33   3303241.36   0.00
569583.03   3300080.97   0.00
570417.56   3301990.14   0.00
579622.43   3301612.05   0.00
569618.11   3291585.86   0.00
567726.70   3295872.51   0.00
567390.35   3296649.05   0.00
565532.23   3301716.28   0.00
566940.35   3300574.92   0.00
569156.22   3299675.38   0.00
578041.19   3295174.05   0.00
573401.79   3296416.00   0.00
574781.30   3300418.07   0.00
572713.13   3302304.37   0.00
571403.36   3298457.69   0.00
570886.70   3302755.37   0.00
568940.47   3295897.03   0.00
568534.78   3298809.97   0.00
569489.53   3298974.84   0.00
568080.50   3300016.02   0.00
569735.07   3299539.66   0.00
576063.27   3298397.51   0.00
574759.10   3297709.67   0.00
570400.52   3309038.08   0.00
575782.98   3294832.27   0.00
568672.67   3298643.10   0.00
567893.92   3295497.81   0.00
573991.45   3298434.19   0.00
567249.47   3295389.15   0.00
566921.02   3298594.14   0.00
568868.51   3304778.37   0.00
574799.40   3296013.51   0.00
569790.25   3298102.14   0.00
571159.33   3297466.87   0.00
570278.27   3304021.68   0.00
568058.37   3300032.08   0.00
563515.60   3296940.38   0.00
567190.97   3296994.17   0.00
568859.03   3299500.46   0.00
570504.69   3293891.38   0.00
568308.11   3299232.09   0.00
574409.27   3298775.99   0.00
575225.14   3296406.31   0.00
569449.97   3299141.64   0.00
571258.94   3301079.10   0.00
566245.99   3304672.87   0.00
568700.71   3301496.56   0.00
569091.90   3296895.01   0.00
570618.18   3300227.64   0.00
569873.50   3298946.18   0.00
572491.61   3298255.73   0.00
562595.97   3302055.36   0.00
568619.69   3299764.58   0.00
568115.42   3297117.98   0.00
566337.18   3298622.41   0.00
566856.58   3303697.90   0.00
566994.37   3299518.66   0.00
564672.06   3300538.24   0.00
568263.59   3299376.68   0.00
574683.53   3300084.01   0.00
567794.07   3299500.93   0.00
573149.67   3300389.33   0.00
567628.05   3299538.51   0.00
569258.61   3300787.46   0.00
571135.00   3298876.24   0.00
570204.27   3301866.80   0.00
561676.88   3299155.96   0.00
568584.00   3302759.39   0.00
575313.36   3302633.74   0.00
568855.39   3301605.92   0.00
570075.80   3302503.38   0.00
570235.52   3299283.72   0.00
570513.78   3299150.89   0.00
570656.79   3300591.88   0.00
568777.14   3307203.37   0.00
566363.81   3302461.28   0.00
573717.04   3302881.77   0.00
569792.26   3295906.14   0.00
571264.99   3299241.87   0.00
569552.79   3299545.57   0.00
568811.42   3295987.98   0.00
568373.94   3297781.92   0.00
569147.11   3300943.72   0.00
569714.06   3302217.75   0.00
571526.82   3298415.13   0.00
566198.73   3298767.57   0.00
569208.42   3297078.23   0.00
572474.33   3299391.62   0.00
565173.81   3298796.14   0.00
575402.56   3300914.90   0.00
563803.50   3296735.13   0.00
570179.05   3303644.70   0.00
567923.46   3303971.79   0.00
568195.07   3301242.96   0.00
566868.45   3299853.70   0.00
564444.30   3304800.46   0.00
569571.57   3298322.37   0.00
571416.36   3301458.98   0.00
571424.52   3300262.00   0.00
576894.96   3301304.80   0.00
565719.47   3302918.74   0.00
566457.43   3303125.58   0.00
570205.00   3300469.49   0.00
566969.85   3299808.53   0.00
575810.93   3293551.19   0.00
570762.41   3300619.05   0.00
575041.16   3299601.43   0.00
574471.78   3299422.80   0.00
572649.02   3292821.77   0.00
570850.96   3299208.56   0.00
563339.82   3299577.93   0.00
572974.42   3302276.49   0.00
569913.60   3305149.10   0.00
567704.12   3300482.48   0.00
571133.44   3299248.63   0.00
567242.23   3302553.01   0.00
563183.68   3300050.97   0.00
569132.55   3298959.16   0.00
576349.98   3294084.75   0.00
574988.82   3295971.62   0.00
564619.86   3306697.07   0.00
572156.32   3303084.32   0.00
570905.11   3300059.39   0.00
567751.88   3306474.44   0.00
563968.08   3297900.45   0.00
570614.83   3295683.30   0.00
563862.02   3298045.61   0.00
572314.43   3300615.20   0.00
576499.55   3300987.29   0.00
570702.96   3298719.86   0.00
569128.58   3299456.25   0.00
571965.54   3302563.02   0.00
571810.34   3295927.95   0.00
577517.88   3294888.69   0.00
569343.12   3300248.86   0.00
566832.78   3296064.66   0.00
570647.93   3299643.75   0.00
573868.26   3296856.54   0.00
573154.19   3296831.18   0.00
571311.98   3304255.01   0.00
569480.27   3300721.07   0.00
564522.52   3299508.73   0.00
571024.49   3296188.55   0.00
571342.72   3305019.13   0.00
571177.81   3304611.11   0.00
570706.03   3298543.31   0.00
564928.22   3299482.22   0.00
569492.11   3299414.53   0.00
573386.69   3303861.23   0.00
569273.05   3301748.15   0.00
569340.25   3298914.42   0.00
567681.68   3297948.52   0.00
568935.78   3300603.86   0.00
568058.38   3298527.79   0.00
567235.43   3297887.06   0.00
571115.57   3302085.29   0.00
566803.30   3303015.16   0.00
565069.06   3300216.41   0.00
571504.23   3302798.93   0.00
568621.64   3298452.63   0.00
567305.67   3293287.28   0.00
572557.42   3303540.69   0.00
574433.76   3297326.62   0.00
571541.53   3291154.52   0.00
572582.82   3307142.16   0.00
567546.34   3295600.00   0.00
571075.65   3301539.59   0.00
572480.75   3303366.09   0.00
567190.82   3299637.02   0.00
572437.05   3300445.03   0.00
570265.27   3302521.40   0.00
569002.84   3304557.21   0.00
571826.26   3300449.72   0.00
567912.04   3300018.21   0.00
575485.58   3299287.83   0.00
576731.04   3301792.27   0.00
571187.75   3296815.13   0.00
564591.04   3295095.54   0.00
572225.70   3299588.71   0.00
567509.62   3300485.46   0.00
574454.90   3303956.53   0.00
567190.32   3298308.86   0.00
567263.12   3298441.08   0.00
563782.89   3301723.02   0.00
573519.93   3303600.49   0.00
567486.31   3297662.01   0.00
572247.38   3303540.57   0.00
572334.97   3301288.34   0.00
570213.00   3304185.14   0.00
571930.06   3300958.29   0.00
572189.08   3304076.19   0.00
568524.03   3295331.42   0.00
574287.64   3299337.02   0.00
573917.94   3304991.84   0.00
569765.21   3301208.28   0.00
566834.64   3298895.13   0.00
568741.43   3300528.91   0.00
568738.78   3302668.45   0.00
566758.12   3298942.18   0.00
568141.36   3298198.05   0.00
569752.46   3306654.69   0.00
562851.80   3302020.62   0.00
571631.96   3300881.33   0.00
573202.94   3299741.68   0.00
566970.13   3302677.72   0.00
572181.50   3296077.34   0.00
573728.10   3295267.90   0.00
566708.69   3305820.82   0.00
570270.64   3302955.67   0.00
577573.87   3298593.26   0.00
570500.20   3298099.81   0.00
569114.05   3302638.84   0.00
566754.99   3299463.64   0.00
573595.59   3301388.33   0.00
571093.59   3299327.27   0.00
566479.28   3301891.89   0.00
572962.23   3301362.25   0.00
568872.30   3300807.77   0.00
565909.79   3302017.20   0.00
571717.85   3302806.59   0.00
564122.34   3300733.48   0.00
567740.69   3293616.77   0.00
576132.18   3302515.26   0.00
567817.69   3302332.63   0.00
567581.97   3302040.82   0.00
569601.59   3300319.02   0.00
566879.23   3297568.77   0.00
568073.96   3299371.68   0.00
571529.57   3295799.18   0.00
572746.80   3298285.23   0.00
575322.05   3299847.49   0.00
574411.15   3299161.46   0.00
575497.12   3297825.06   0.00
566557.77   3298530.37   0.00
570675.42   3298557.39   0.00
573337.56   3298498.70   0.00
571215.89   3298615.53   0.00
572967.40   3298130.16   0.00
569632.45   3298885.62   0.00
569445.79   3296866.83   0.00
566603.45   3303095.44   0.00
571848.31   3297747.52   0.00
571037.66   3302543.82   0.00
570723.86   3300355.05   0.00
569753.49   3306934.02   0.00
565640.41   3300606.87   0.00
568589.02   3299115.11   0.00
569968.08   3302065.15   0.00
575478.79   3305321.84   0.00
567970.96   3294913.32   0.00
571335.01   3299561.16   0.00
566639.43   3298872.22   0.00
566080.25   3298267.21   0.00
569302.96   3300131.72   0.00
567073.17   3296249.79   0.00
571689.58   3301736.53   0.00
575419.96   3301251.54   0.00
570039.40   3301557.79   0.00
566727.63   3297523.98   0.00
574225.93   3299594.46   0.00
570460.84   3301115.83   0.00
567579.23   3300689.95   0.00
569092.31   3300478.32   0.00
574798.12   3299471.98   0.00
570248.34   3296894.39   0.00
571406.18   3302619.41   0.00
568505.84   3302895.15   0.00
564994.51   3300103.91   0.00
570295.50   3298563.28   0.00
568258.88   3303483.69   0.00
574839.08   3299063.18   0.00
570320.35   3300174.37   0.00
569784.98   3299824.60   0.00
572841.48   3300320.97   0.00
571172.19   3297752.41   0.00
571680.89   3301616.94   0.00
569882.44   3304413.03   0.00
566182.92   3301540.89   0.00
570256.49   3306023.08   0.00
568172.83   3298261.63   0.00
571346.21   3301579.88   0.00
574170.32   3304683.42   0.00
574196.71   3298359.90   0.00
564599.26   3295608.41   0.00
572802.76   3301784.47   0.00
571967.54   3299673.84   0.00
570070.17   3300940.31   0.00
568613.88   3298160.52   0.00
572789.69   3302634.77   0.00
569752.81   3292611.89   0.00
571241.69   3300764.30   0.00
563679.20   3303986.94   0.00
564489.41   3298509.45   0.00
565153.05   3294637.70   0.00
567010.70   3296216.77   0.00
563918.78   3296941.81   0.00
571049.13   3297909.18   0.00
573321.28   3307565.12   0.00
572169.43   3294772.65   0.00
571249.59   3298950.10   0.00
569716.53   3300627.05   0.00
569493.39   3296377.65   0.00
572973.11   3299505.17   0.00
572394.85   3299653.29   0.00
570521.32   3299790.22   0.00
566327.29   3298997.89   0.00
573570.05   3297131.16   0.00
574777.23   3301341.37   0.00
568269.48   3303621.69   0.00
567472.66   3300014.81   0.00
572915.75   3307634.34   0.00
570280.75   3302713.80   0.00
568928.82   3302017.11   0.00
561313.91   3303118.62   0.00
573497.68   3298219.08   0.00
568203.50   3302580.72   0.00
571690.24   3297848.97   0.00
568423.21   3307768.01   0.00
570091.86   3299653.54   0.00
573211.14   3303513.38   0.00
569909.41   3302215.91   0.00
571615.48   3294515.87   0.00
569233.60   3301151.44   0.00
571342.89   3298078.08   0.00
569652.64   3304301.71   0.00
570372.29   3301602.61   0.00
569787.97   3293216.64   0.00
565398.53   3299917.01   0.00
567093.25   3299977.45   0.00
567430.64   3297828.10   0.00
574104.14   3296573.31   0.00
572769.93   3299997.70   0.00
572716.30   3300634.03   0.00
579142.57   3307189.72   0.00
572377.66   3303849.46   0.00
575444.14   3300175.39   0.00
574597.92   3300669.24   0.00
578960.49   3299046.65   0.00
572058.49   3297741.34   0.00
573043.33   3299129.65   0.00
572521.68   3298601.37   0.00
568587.69   3300831.74   0.00
572266.83   3301091.56   0.00
572058.19   3302989.86   0.00
574214.78   3297696.12   0.00
570483.52   3306354.66   0.00
570329.31   3298977.14   0.00
569213.84   3296549.25   0.00
566378.82   3297135.83   0.00
570115.09   3296616.05   0.00
571875.64   3295029.57   0.00
569280.40   3302941.56   0.00
574670.98   3296924.60   0.00
570647.47   3298468.67   0.00
568193.11   3299140.85   0.00
575739.14   3302682.69   0.00
566240.31   3301947.26   0.00
569927.84   3299059.24   0.00
576421.74   3301393.01   0.00
564829.78   3301754.21   0.00
565314.57   3307241.72   0.00
568901.36   3303503.64   0.00
574343.57   3298983.30   0.00
574403.66   3296953.32   0.00
570405.66   3301242.53   0.00
569183.45   3295771.36   0.00
569506.98   3305432.29   0.00
571554.61   3298179.83   0.00
561724.60   3300203.39   0.00
566575.97   3299206.38   0.00
570533.11   3299865.52   0.00
569976.65   3298135.33   0.00
568450.99   3303440.38   0.00
575891.99   3297552.72   0.00
571437.84   3296926.27   0.00
568474.18   3304621.09   0.00
568671.30   3304345.50   0.00
566692.60   3297887.18   0.00
571821.16   3298022.51   0.00
571806.67   3295434.90   0.00
570317.80   3297637.61   0.00
568630.69   3300564.83   0.00
575096.96   3299477.71   0.00
569133.85   3305825.17   0.00
572320.40   3299393.29   0.00
569877.93   3294822.37   0.00
570935.72   3300179.18   0.00
565543.80   3302895.44   0.00
567062.78   3298693.36   0.00
571104.73   3299545.55   0.00
572084.78   3303209.05   0.00
568601.11   3297358.70   0.00
565814.96   3302379.55   0.00
569348.91   3299786.67   0.00
570002.15   3293650.34   0.00
568998.60   3299513.96   0.00
572761.28   3298808.46   0.00
575744.41   3300821.32   0.00
569706.14   3297147.20   0.00
566884.09   3297698.38   0.00
571098.11   3300740.50   0.00
571459.20   3295289.78   0.00
569578.40   3297523.32   0.00
572660.94   3304460.53   0.00
569641.96   3304848.39   0.00
572131.55   3298460.42   0.00
574223.17   3299894.89   0.00
569978.56   3300179.13   0.00
569287.35   3299972.16   0.00
570606.14   3297701.56   0.00
566969.40   3296136.45   0.00
568969.46   3296564.39   0.00
570814.31   3296480.51   0.00
572132.45   3297765.84   0.00
567741.30   3303636.00   0.00
569959.00   3297385.04   0.00
569933.73   3301038.63   0.00
568535.88   3298982.38   0.00
566618.51   3303078.89   0.00
566111.90   3299111.46   0.00
568648.63   3299128.68   0.00
572105.77   3301689.23   0.00
569418.13   3298645.36   0.00
568835.49   3294471.09   0.00
572842.88   3298935.46   0.00
577223.74   3298445.20   0.00
576031.65   3304125.21   0.00
567029.29   3295242.45   0.00
573704.33   3303673.45   0.00
575448.31   3298734.77   0.00
571394.68   3299498.34   0.00
574880.98   3303318.03   0.00
569092.40   3301510.10   0.00
572421.49   3303705.11   0.00
571275.09   3297137.93   0.00
571583.74   3294512.36   0.00
567731.61   3296211.77   0.00
565822.39   3298697.58   0.00
562416.86   3301339.19   0.00
573986.26   3303000.38   0.00
571802.21   3303423.65   0.00
569752.69   3301577.48   0.00
572029.78   3298945.19   0.00
573920.07   3303906.36   0.00
572252.27   3303645.67   0.00
570993.22   3301488.12   0.00
567564.11   3301683.05   0.00
572927.76   3301870.12   0.00
571830.55   3302075.51   0.00
571194.64   3296276.88   0.00
569244.91   3299322.55   0.00
568504.69   3305313.27   0.00
564679.70   3299702.62   0.00
568259.12   3306792.75   0.00
569681.21   3302370.29   0.00
568881.84   3298595.74   0.00
570291.99   3302107.90   0.00
567083.13   3296220.88   0.00
573187.02   3302932.60   0.00
567772.66   3302622.36   0.00
573608.50   3292504.20   0.00
565341.91   3300508.34   0.00
574204.32   3293072.04   0.00
560553.95   3301553.35   0.00
575541.00   3299934.35   0.00
570678.22   3298587.47   0.00
569502.28   3298692.72   0.00
571700.87   3299591.06   0.00
566335.03   3301097.79   0.00
570746.96   3297715.74   0.00
572779.68   3300009.99   0.00
573555.06   3298031.31   0.00
571074.28   3297551.10   0.00
571449.55   3302073.68   0.00
575096.05   3297386.60   0.00
568270.91   3300159.51   0.00
574984.82   3306198.96   0.00
567757.41   3301042.91   0.00
576403.78   3301876.11   0.00
566769.20   3304755.72   0.00
573692.62   3298485.66   0.00
567817.04   3306729.79   0.00
565867.13   3299975.50   0.00
566144.91   3295323.01   0.00
572631.96   3300566.72   0.00
565259.63   3302913.89   0.00
566094.31   3303575.24   0.00
565472.15   3298422.73   0.00
567070.67   3301570.49   0.00
570759.86   3304031.50   0.00
569211.38   3305671.75   0.00
571712.94   3300195.72   0.00
567117.30   3299538.96   0.00
568760.04   3299544.42   0.00
567174.23   3296702.70   0.00
571883.01   3302497.92   0.00
568491.63   3304945.72   0.00
567744.85   3300872.98   0.00
570477.53   3304133.20   0.00
572582.84   3295479.43   0.00
576720.76   3305493.02   0.00
570298.70   3300655.51   0.00
569321.80   3296195.72   0.00
563990.23   3299916.74   0.00
572822.94   3297119.15   0.00
569428.53   3290575.68   0.00
572819.13   3300191.18   0.00
566639.86   3299173.07   0.00
570583.34   3298567.28   0.00
566729.62   3297366.54   0.00
568718.28   3299272.08   0.00
577004.99   3297475.44   0.00
572314.82   3294350.66   0.00
566388.98   3301835.17   0.00
570145.45   3304325.00   0.00
566909.04   3303381.29   0.00
573997.96   3303125.16   0.00
570988.86   3305377.92   0.00
566159.93   3301245.53   0.00
573542.19   3298950.34   0.00
570955.83   3299496.29   0.00
567077.00   3300265.65   0.00
563127.82   3304834.75   0.00
573886.72   3301772.52   0.00
568860.89   3299434.79   0.00
566366.73   3297769.14   0.00
572198.09   3297483.08   0.00
565089.50   3308694.89   0.00
567148.85   3299370.24   0.00
571586.59   3298977.61   0.00
568894.54   3303195.36   0.00
567843.80   3300625.80   0.00
569933.76   3293531.05   0.00
569966.51   3293590.89   0.00
567189.75   3301856.92   0.00
568471.21   3305159.79   0.00
569049.39   3297568.72   0.00
571421.82   3302625.40   0.00
564128.29   3298206.26   0.00
569837.88   3301447.08   0.00
568864.04   3297397.52   0.00
569938.47   3302601.92   0.00
572046.29   3304701.37   0.00
570661.97   3294458.16   0.00
571526.59   3293077.81   0.00
561087.35   3303117.04   0.00
568942.41   3301460.87   0.00
561482.75   3306580.15   0.00
573660.54   3302666.94   0.00
573256.64   3295539.67   0.00
573486.85   3301130.02   0.00
562061.37   3297438.52   0.00
569632.23   3300333.08   0.00
571260.42   3303486.63   0.00
567827.58   3297577.16   0.00
568317.62   3301918.47   0.00
567171.49   3300613.35   0.00
571805.71   3300516.85   0.00
566523.13   3299432.91   0.00
569203.35   3301822.48   0.00
567560.62   3303255.56   0.00
573182.17   3297874.01   0.00
569829.53   3305315.54   0.00
569387.28   3304963.92   0.00
573363.45   3304671.72   0.00
573579.46   3298768.26   0.00
563933.32   3303207.68   0.00
569708.55   3303224.56   0.00
573286.40   3298750.62   0.00
569014.98   3303736.10   0.00
573237.83   3300195.48   0.00
571724.89   3297265.50   0.00
568718.58   3298020.20   0.00
570921.84   3295243.93   0.00
571854.59   3297147.66   0.00
565451.67   3298503.85   0.00
577650.43   3296686.34   0.00
572214.20   3295351.34   0.00
568520.89   3292683.10   0.00
571198.52   3308128.31   0.00
571144.48   3299984.99   0.00
565434.76   3306665.15   0.00
568111.49   3303193.81   0.00
569034.15   3304249.64   0.00
569345.95   3303509.69   0.00
566532.66   3304159.77   0.00
568606.61   3297390.98   0.00
573324.24   3301712.54   0.00
569305.69   3301075.04   0.00
564788.31   3298338.14   0.00
571128.05   3301333.80   0.00
576660.91   3301048.99   0.00
572947.12   3302178.84   0.00
573225.81   3302566.84   0.00
569264.20   3299952.94   0.00
564946.34   3303044.78   0.00
572587.61   3301020.16   0.00
568713.63   3299411.37   0.00
564511.64   3301780.00   0.00
568400.03   3303609.89   0.00
566541.67   3299985.11   0.00
569111.44   3304632.51   0.00
569888.70   3305412.91   0.00
572589.78   3300594.46   0.00
569897.04   3299427.91   0.00
569899.51   3296722.27   0.00
566683.41   3301922.81   0.00
566458.41   3300273.09   0.00
571698.15   3298691.63   0.00
565958.19   3300912.04   0.00
570549.08   3302201.90   0.00
574378.63   3297723.26   0.00
568530.97   3292336.53   0.00
572104.01   3305092.14   0.00
566436.92   3302145.64   0.00
570024.48   3295080.70   0.00
569019.66   3298311.91   0.00
571534.62   3303660.95   0.00
566466.37   3304544.04   0.00
563795.18   3299629.78   0.00
573632.91   3294257.89   0.00
568132.39   3296871.09   0.00
569577.95   3301758.44   0.00
568774.26   3303839.01   0.00
572364.20   3303043.29   0.00
570787.47   3300770.19   0.00
570259.02   3300898.58   0.00
570581.06   3295870.19   0.00
566329.44   3297933.42   0.00
565323.73   3302300.18   0.00
569267.27   3295098.31   0.00
569497.53   3299138.04   0.00
570149.22   3295928.90   0.00
570247.08   3303281.28   0.00
573137.74   3296398.16   0.00
569779.32   3296674.18   0.00
575140.19   3296149.24   0.00
571693.52   3297303.09   0.00
573160.64   3300660.65   0.00
568564.57   3305275.26   0.00
568750.71   3298392.32   0.00
569757.27   3302358.83   0.00
569378.07   3296109.03   0.00
573045.51   3306822.70   0.00
569883.21   3307799.95   0.00
568599.95   3295051.52   0.00
573821.35   3297392.96   0.00
573977.14   3295969.29   0.00
562819.71   3295510.96   0.00
570299.69   3299266.73   0.00
572096.63   3298451.87   0.00
576394.82   3299977.55   0.00
568703.14   3300062.67   0.00
568167.52   3304755.38   0.00
570255.21   3295983.20   0.00
570742.14   3297809.35   0.00
573953.31   3294883.56   0.00
567469.87   3298897.45   0.00
565659.69   3307437.73   0.00
568889.25   3303601.45   0.00
571315.16   3298438.68   0.00
567523.39   3303181.60   0.00
565119.60   3300142.35   0.00
572527.00   3296290.10   0.00
562866.24   3301361.59   0.00
575792.41   3305510.80   0.00
570491.10   3298017.86   0.00
572120.93   3298931.08   0.00
569513.90   3299216.68   0.00
572759.28   3300412.26   0.00
570751.27   3300022.65   0.00
568678.39   3302675.28   0.00
566042.92   3302390.31   0.00
566487.57   3302112.92   0.00
569821.00   3301711.18   0.00
572549.66   3300786.37   0.00
570933.06   3299857.22   0.00
568326.96   3301503.45   0.00
571017.09   3301800.96   0.00
573080.71   3302574.44   0.00
562768.59   3302366.66   0.00
572785.52   3300291.41   0.00
573817.80   3301662.63   0.00
568525.51   3296192.01   0.00
562051.49   3301559.72   0.00
568019.42   3300607.62   0.00
569107.55   3300196.31   0.00
568746.58   3294732.66   0.00
571898.59   3299412.06   0.00
567428.50   3306187.42   0.00
571884.67   3302306.34   0.00
573070.01   3295245.72   0.00
570253.98   3298958.59   0.00
572650.48   3298726.93   0.00
564189.69   3300285.17   0.00
569865.37   3296287.74   0.00
561502.68   3299738.64   0.00
571830.99   3296419.73   0.00
572905.68   3300616.94   0.00
566230.55   3303337.22   0.00
568344.22   3295852.86   0.00
572710.65   3300489.50   0.00
569509.02   3298693.15   0.00
574253.34   3304628.83   0.00
575128.11   3299196.18   0.00
570931.31   3302335.94   0.00
568467.55   3294409.13   0.00
567574.56   3308262.55   0.00
566201.60   3294293.41   0.00
577787.32   3306561.93   0.00
566329.59   3307775.39   0.00
570792.46   3301254.83   0.00
568491.65   3302539.94   0.00
574675.05   3305637.84   0.00
569466.25   3297425.19   0.00
570007.45   3302681.80   0.00
571383.26   3295602.96   0.00
567830.06   3297218.22   0.00
570481.65   3302368.48   0.00
566569.95   3298160.03   0.00
563468.70   3297480.53   0.00
572666.32   3298550.71   0.00
563181.76   3299510.83   0.00
569573.52   3298362.79   0.00
560892.51   3304509.49   0.00
569184.06   3297592.29   0.00
570572.16   3300610.80   0.00
570610.39   3300315.53   0.00
571072.38   3298280.65   0.00
573156.82   3303399.80   0.00
571046.64   3301497.82   0.00
573695.23   3297821.79   0.00
564912.98   3301372.00   0.00
572318.04   3294574.52   0.00
576790.53   3300646.69   0.00
567480.96   3295521.63   0.00
564592.62   3297895.64   0.00
566797.07   3302798.21   0.00
567618.27   3294802.19   0.00
565224.87   3299653.16   0.00
570248.79   3302775.16   0.00
571370.44   3298661.46   0.00
567964.35   3301495.28   0.00
568776.86   3294050.61   0.00
566492.07   3304733.05   0.00
565664.29   3307268.87   0.00
573094.35   3306600.06   0.00
566636.77   3296041.80   0.00
572187.93   3298720.45   0.00
575076.45   3295017.73   0.00
569537.28   3298467.08   0.00
575265.55   3293676.02   0.00
569208.90   3301331.13   0.00
570660.10   3298493.84   0.00
565260.74   3302728.03   0.00
571628.27   3293389.35   0.00
572073.26   3299605.97   0.00
574974.78   3303677.44   0.00
567931.01   3300837.35   0.00
575284.91   3305244.66   0.00
567207.39   3296506.22   0.00
566600.33   3298976.19   0.00
568989.06   3302038.00   0.00
572047.10   3302084.99   0.00
569789.61   3305501.60   0.00
569529.57   3297005.48   0.00
573321.43   3298384.37   0.00
571539.92   3296462.06   0.00
570756.63   3302792.56   0.00
569796.30   3300847.31   0.00
567535.96   3290403.74   0.00
571193.60   3303141.85   0.00
572375.69   3306980.78   0.00
573268.52   3301784.84   0.00
567751.31   3297276.59   0.00
569226.56   3298628.33   0.00
562012.34   3300747.04   0.00
569719.11   3300323.86   0.00
567758.79   3299741.12   0.00
574451.61   3292202.27   0.00
575619.67   3303319.89   0.00
570211.97   3298165.18   0.00
568435.85   3295770.49   0.00
570442.48   3303738.94   0.00
573717.25   3296392.99   0.00
562666.43   3301762.14   0.00
566703.33   3300677.64   0.00
569319.08   3298561.72   0.00
562967.43   3299413.21   0.00
566325.23   3303041.14   0.00
572004.89   3303561.93   0.00
566946.48   3300656.46   0.00
573802.96   3297755.65   0.00
570601.45   3296018.00   0.00
567542.15   3305408.24   0.00
568016.69   3300974.35   0.00
569562.49   3308050.33   0.00
568479.43   3299884.54   0.00
574711.91   3299185.29   0.00
566831.62   3296968.53   0.00
568267.64   3308033.10   0.00
573639.92   3291491.43   0.00
568870.06   3299397.07   0.00
567806.73   3298339.43   0.00
569178.29   3302761.43   0.00
568981.74   3303431.10   0.00
572643.14   3292091.19   0.00
577280.20   3304161.75   0.00
571705.37   3297721.33   0.00
572011.78   3302064.53   0.00
570312.35   3299088.68   0.00
568999.03   3300526.95   0.00
567467.08   3304955.82   0.00
568959.02   3295910.45   0.00
577216.28   3303180.75   0.00
571815.62   3297815.25   0.00
571433.02   3299348.97   0.00
569965.30   3299404.12   0.00
567612.50   3299291.26   0.00
567974.74   3298762.86   0.00
569711.22   3300844.80   0.00
573367.52   3297394.23   0.00
572828.46   3299210.46   0.00
569094.58   3300105.63   0.00
570370.02   3300008.06   0.00
568901.52   3291935.44   0.00
564133.65   3297217.51   0.00
568412.58   3302096.29   0.00
573946.48   3302754.68   0.00
566823.69   3304758.91   0.00
573967.54   3295048.30   0.00
571525.21   3293213.90   0.00
576011.92   3299049.34   0.00
573322.02   3295433.15   0.00
567657.49   3300868.90   0.00
573717.28   3304111.69   0.00
568116.63   3299689.96   0.00
570263.75   3301674.30   0.00
568659.05   3305089.98   0.00
568451.05   3297243.49   0.00
564872.56   3299723.03   0.00
566431.96   3292794.58   0.00
571062.97   3302768.11   0.00
572057.03   3303213.90   0.00
568251.04   3302813.31   0.00
572814.12   3299570.52   0.00
569347.62   3295792.37   0.00
565713.62   3298299.16   0.00
568379.23   3302898.25   0.00
572491.43   3301942.25   0.00
572022.00   3298798.63   0.00
560810.52   3293723.72   0.00
565371.53   3299007.14   0.00
571054.41   3301892.98   0.00
571082.75   3302993.01   0.00
567323.12   3301310.58   0.00
571302.60   3293611.22   0.00
568088.36   3301118.91   0.00
568321.65   3299465.23   0.00
566952.63   3301466.46   0.00
568072.78   3297895.96   0.00
568428.39   3295665.60   0.00
570419.13   3299234.49   0.00
568646.41   3301986.74   0.00
565199.51   3297955.88   0.00
570839.72   3299104.59   0.00
568766.61   3297465.22   0.00
565077.64   3308014.07   0.00
563813.12   3299181.00   0.00
569418.07   3295970.07   0.00
572833.75   3296931.72   0.00
571057.06   3295222.39   0.00
574890.00   3295632.27   0.00
572541.89   3303354.22   0.00
567706.31   3303088.60   0.00
570411.11   3298400.48   0.00
571926.33   3306789.44   0.00
570733.68   3303348.74   0.00
564274.50   3298466.23   0.00
567942.72   3297174.97   0.00
568714.89   3297458.53   0.00
568240.97   3300765.67   0.00
568439.99   3296103.09   0.00
568001.91   3302740.77   0.00
569095.59   3297169.38   0.00
572405.44   3298233.58   0.00
574755.86   3297449.06   0.00
569689.91   3301372.45   0.00
568921.30   3294251.68   0.00
571241.88   3294174.24   0.00
568455.35   3296741.61   0.00
563427.30   3293455.66   0.00
570411.78   3299758.98   0.00
572176.27   3299060.04   0.00
568181.07   3302158.36   0.00
569829.13   3299351.73   0.00
566921.43   3300804.05   0.00
566197.24   3301552.15   0.00
569201.23   3294435.89   0.00
563189.99   3298826.69   0.00
567801.01   3300314.14   0.00
572506.96   3300803.84   0.00
573368.35   3297012.92   0.00
573738.69   3298128.06   0.00
574002.85   3301505.64   0.00
570910.39   3301880.83   0.00
572222.37   3302449.29   0.00
569674.13   3301574.18   0.00
573503.51   3308193.17   0.00
572009.89   3299707.78   0.00
571242.72   3298521.66   0.00
564853.11   3301113.83   0.00
568393.00   3296588.22   0.00
570013.69   3299367.81   0.00
567867.89   3301355.71   0.00
571148.98   3299123.80   0.00
569673.77   3301291.84   0.00
572076.89   3298167.32   0.00
568404.62   3297979.44   0.00
572461.61   3301114.01   0.00
571737.55   3301328.14   0.00
568493.03   3296722.00   0.00
570930.64   3300914.89   0.00
564253.16   3298100.23   0.00
572066.44   3298368.02   0.00
569630.54   3297059.90   0.00
566184.73   3301105.03   0.00
570643.25   3299258.28   0.00
568241.73   3295702.78   0.00
568284.17   3304147.64   0.00
565665.74   3296495.85   0.00
565933.23   3300558.11   0.00
570121.66   3301722.95   0.00
569527.04   3299405.33   0.00
568275.60   3296767.42   0.00
572519.53   3300279.38   0.00
569339.10   3296230.37   0.00
574352.16   3303538.33   0.00
567783.41   3300252.81   0.00
570605.10   3300373.91   0.00
567621.31   3302388.67   0.00
572864.69   3305714.36   0.00
560932.63   3300910.25   0.00
568578.33   3299353.02   0.00
573427.63   3299747.46   0.00
567701.31   3299357.28   0.00
567948.57   3305592.08   0.00
577333.03   3300552.11   0.00
568956.77   3298824.99   0.00
570120.50   3296489.47   0.00
569343.12   3301499.02   0.00
568849.43   3301983.85   0.00
563788.03   3298360.29   0.00
569406.05   3303791.62   0.00
572153.52   3299888.82   0.00
568888.02   3300149.98   0.00
570495.55   3307009.53   0.00
565636.69   3304977.90   0.00
565368.11   3296064.22   0.00
565314.05   3299775.45   0.00
574000.95   3296721.15   0.00
569843.86   3300384.74   0.00
564689.43   3300747.99   0.00
564640.18   3306098.20   0.00
569108.43   3300135.91   0.00
567664.86   3304665.17   0.00
565961.94   3300955.40   0.00
562506.67   3297283.80   0.00
566132.88   3299981.00   0.00
569986.32   3303463.06   0.00
572218.47   3305350.10   0.00
566336.98   3293929.19   0.00
567866.00   3298719.34   0.00
572861.12   3303283.62   0.00
572336.29   3293410.01   0.00
572914.16   3303992.29   0.00
573915.87   3301522.87   0.00
577117.46   3302350.57   0.00
567435.73   3296882.78   0.00
570224.79   3301193.39   0.00
577116.11   3301520.84   0.00
571602.23   3304683.55   0.00
572955.02   3307129.07   0.00
569829.64   3302264.84   0.00
562397.40   3297897.44   0.00
567207.28   3298403.16   0.00
572201.28   3304431.63   0.00
573171.97   3298955.58   0.00
569007.01   3301294.81   0.00
568634.70   3296085.56   0.00
568794.44   3308938.27   0.00
572004.89   3291829.30   0.00
568771.61   3303479.08   0.00
566585.02   3301684.28   0.00
571161.76   3302191.70   0.00
578628.49   3292528.45   0.00
570041.22   3302928.17   0.00
566527.68   3299907.86   0.00
567277.92   3301331.18   0.00
571815.71   3301315.58   0.00
569680.34   3294418.95   0.00
568595.82   3300005.88   0.00
577521.49   3299725.07   0.00
566898.72   3308079.29   0.00
571308.54   3297301.26   0.00
569814.90   3304281.00   0.00
572162.61   3303926.52   0.00
567302.07   3302175.87   0.00
570894.79   3304285.27   0.00
567974.62   3296429.22   0.00
560818.51   3302885.27   0.00
574184.77   3296417.94   0.00
565283.80   3298763.28   0.00
562893.67   3298484.81   0.00
562373.17   3301555.25   0.00
570361.03   3299878.22   0.00
572808.10   3301182.84   0.00
571687.65   3305217.18   0.00
576000.89   3303562.72   0.00
565954.89   3299528.45   0.00
575205.85   3302702.69   0.00
568272.66   3296326.64   0.00
563478.36   3303904.44   0.00
570685.51   3302044.51   0.00
575933.39   3301951.75   0.00
569014.83   3303607.48   0.00
574365.39   3303477.25   0.00
567352.78   3300447.65   0.00
564256.01   3305912.09   0.00
566894.91   3301793.94   0.00
573079.92   3304937.75   0.00
568414.50   3301560.34   0.00
569499.86   3300743.30   0.00
568002.81   3298265.19   0.00
568356.40   3304040.24   0.00
570204.53   3299918.09   0.00
565686.03   3306049.78   0.00
566990.60   3299277.33   0.00
566436.87   3302938.50   0.00
571262.98   3299586.35   0.00
574816.86   3296614.86   0.00
568675.62   3303736.86   0.00
569946.02   3296900.79   0.00
573366.47   3299873.20   0.00
569234.32   3297633.37   0.00
571485.38   3298888.56   0.00
573566.09   3302722.15   0.00
577455.99   3301337.03   0.00
571497.88   3296777.50   0.00
571391.01   3303255.95   0.00
567959.63   3308465.25   0.00
572580.97   3294563.88   0.00
572343.81   3302254.16   0.00
569310.01   3297748.08   0.00
568280.14   3303965.35   0.00
570470.34   3301071.23   0.00
566862.66   3294407.09   0.00
566896.68   3301988.97   0.00
575021.90   3301994.39   0.00
572436.76   3303496.61   0.00
567142.52   3301469.26   0.00
566415.42   3307140.63   0.00
570779.77   3303089.70   0.00
569137.20   3297282.87   0.00
563312.44   3301690.91   0.00
570518.31   3296701.49   0.00
566733.11   3300588.26   0.00
573866.87   3296871.77   0.00
567147.33   3297023.30   0.00
566182.47   3297327.78   0.00
572703.21   3297370.86   0.00
569040.17   3296394.72   0.00
572316.04   3298875.60   0.00
574688.77   3300829.72   0.00
566538.46   3304905.63   0.00
570508.53   3298918.72   0.00
568116.86   3307027.22   0.00
568500.35   3302111.89   0.00
567960.52   3302305.67   0.00
569537.39   3297676.45   0.00
572644.89   3302925.71   0.00
568310.32   3298283.66   0.00
566556.41   3304057.57   0.00
573943.23   3298675.95   0.00
570502.86   3300998.98   0.00
566481.63   3303911.54   0.00
574678.00   3302532.85   0.00
572221.77   3301471.85   0.00
566294.81   3296157.72   0.00
570516.69   3300845.11   0.00
573187.31   3304404.25   0.00
568939.15   3293464.63   0.00
565295.08   3303448.20   0.00
566674.81   3301050.35   0.00
571682.60   3299497.56   0.00
568617.33   3299884.24   0.00
571863.08   3295407.37   0.00
570943.12   3299973.50   0.00
572008.91   3307397.01   0.00
571212.37   3300385.30   0.00
564358.67   3299977.30   0.00
572604.99   3300797.18   0.00
571150.68   3302311.44   0.00
569652.66   3302097.57   0.00
567188.01   3305374.95   0.00
563312.82   3301326.63   0.00
564874.39   3295504.01   0.00
571848.59   3295890.31   0.00
569115.77   3303013.41   0.00
570788.11   3298574.69   0.00
570370.69   3304690.98   0.00
566748.54   3302985.20   0.00
570964.90   3300567.80   0.00
569506.44   3297576.14   0.00
570835.71   3302064.91   0.00
572239.50   3309002.71   0.00
569516.51   3300680.11   0.00
572101.00   3302771.09   0.00
567695.36   3299327.77   0.00
567175.00   3301375.88   0.00
569833.73   3299685.92   0.00
573826.20   3295408.08   0.00
566525.63   3304335.43   0.00
570803.39   3299816.82   0.00
566717.44   3294872.16   0.00
563267.21   3299146.76   0.00
574005.59   3290153.48   0.00
569297.61   3300790.67   0.00
569773.33   3302509.43   0.00
572225.65   3301773.04   0.00
573340.51   3296197.19   0.00
573429.40   3296870.39   0.00
574473.14   3300038.50   0.00
570026.17   3301729.77   0.00
572876.57   3303684.22   0.00
574986.24   3296268.25   0.00
566838.07   3295280.59   0.00
573767.64   3304001.61   0.00
572006.84   3297645.47   0.00
570361.87   3301607.33   0.00
572967.66   3304191.47   0.00
569378.61   3304015.02   0.00
565620.68   3299683.70   0.00
572564.64   3301939.64   0.00
565284.46   3301849.89   0.00
569890.21   3301054.09   0.00
568561.26   3307886.06   0.00
574224.31   3294770.08   0.00
569398.25   3304207.73   0.00
572035.98   3302203.36   0.00
566524.19   3303746.50   0.00
569029.86   3298723.13   0.00
570668.64   3307014.37   0.00
568852.01   3302415.72   0.00
567305.43   3295845.87   0.00
570903.89   3297570.18   0.00
572317.33   3307772.76   0.00
568366.74   3299701.45   0.00
572743.25   3298136.06   0.00
567113.23   3295796.92   0.00
569107.06   3303084.90   0.00
566601.97   3300977.77   0.00
568506.55   3299536.28   0.00
567398.50   3305226.95   0.00
568873.24   3306813.37   0.00
570487.96   3297135.39   0.00
568683.29   3303801.98   0.00
572936.65   3297248.69   0.00
567099.42   3304975.33   0.00
570047.08   3298498.77   0.00
571697.52   3303841.93   0.00
564756.67   3303623.56   0.00
568620.17   3296113.04   0.00
566612.10   3302097.42   0.00
567004.47   3299060.69   0.00
575646.52   3297226.74   0.00
573975.27   3302565.40   0.00
570217.58   3293986.61   0.00
561474.31   3300587.32   0.00
568229.73   3299721.54   0.00
573225.33   3298116.69   0.00
569432.32   3302223.83   0.00
568675.75   3300904.65   0.00
570244.69   3303936.86   0.00
572194.07   3300858.85   0.00
574397.10   3296331.48   0.00
569916.51   3298769.61   0.00
570412.69   3301724.19   0.00
573017.36   3299775.87   0.00
561994.34   3297149.93   0.00
574153.38   3302974.41   0.00
567318.06   3298363.43   0.00
569820.84   3306175.07   0.00
574459.52   3297634.20   0.00
571821.39   3301647.71   0.00
566009.14   3297833.71   0.00
569500.64   3295443.26   0.00
568091.44   3299980.24   0.00
567177.46   3296615.46   0.00
572425.11   3302223.45   0.00
573054.29   3303744.34   0.00
567070.52   3304596.67   0.00
571417.10   3303145.83   0.00
574338.20   3298417.06   0.00
566263.84   3300122.07   0.00
566606.03   3299532.41   0.00
571499.46   3297577.93   0.00
571867.03   3298225.56   0.00
560902.97   3295729.92   0.00
569459.19   3297895.07   0.00
571006.06   3300506.52   0.00
570706.23   3299331.34   0.00
563974.57   3301166.87   0.00
560661.56   3295379.12   0.00
574756.66   3298437.02   0.00
570298.12   3296139.23   0.00
572095.90   3304897.87   0.00
573904.23   3296965.48   0.00
568081.13   3299514.43   0.00
568016.02   3301574.93   0.00
568413.24   3293420.18   0.00
564781.33   3301492.71   0.00
569397.17   3296017.78   0.00
571317.16   3300575.60   0.00
562465.40   3297476.17   0.00
566005.61   3295023.11   0.00
572158.20   3299553.10   0.00
569905.18   3296190.15   0.00
573356.16   3296661.96   0.00
562557.61   3296167.84   0.00
570167.67   3300299.74   0.00
566439.47   3296860.25   0.00
567394.88   3302017.93   0.00
574466.74   3302409.18   0.00
565270.02   3302453.34   0.00
568997.41   3304792.11   0.00
577107.37   3301447.50   0.00
570824.18   3296350.26   0.00
567648.24   3302436.07   0.00
571192.77   3308792.80   0.00
571109.34   3302454.53   0.00
572911.18   3297137.01   0.00
568985.41   3296841.79   0.00
568512.42   3294014.30   0.00
571779.65   3298501.33   0.00
574715.29   3301596.46   0.00
569837.16   3304251.44   0.00
571105.56   3297368.31   0.00
568120.17   3299021.47   0.00
570815.56   3296167.67   0.00
565298.05   3298852.95   0.00
567967.21   3301972.14   0.00
564283.41   3296758.17   0.00
567804.42   3298809.33   0.00
566603.33   3298064.36   0.00
570908.77   3301515.99   0.00
572243.42   3302681.57   0.00
572416.06   3299285.36   0.00
571755.64   3303069.97   0.00
568806.11   3306442.49   0.00
571131.17   3300194.54   0.00
568820.05   3297909.74   0.00
566231.33   3298973.38   0.00
574525.86   3303060.17   0.00
568660.83   3300718.41   0.00
567624.01   3305970.18   0.00
569134.12   3297990.39   0.00
561416.47   3303003.60   0.00
573849.33   3299562.04   0.00
564507.19   3300808.47   0.00
571109.72   3295531.10   0.00
574048.27   3297233.43   0.00
571300.00   3305029.21   0.00
578070.77   3299259.00   0.00
567015.05   3298039.96   0.00
568142.21   3303676.43   0.00
568049.37   3306807.82   0.00
572342.17   3297292.50   0.00
574890.50   3296398.00   0.00
572143.61   3293647.97   0.00
565648.87   3297305.85   0.00
569787.72   3305622.81   0.00
564255.55   3298871.03   0.00
571631.02   3297031.99   0.00
572986.41   3302631.74   0.00
572864.47   3303896.48   0.00
567730.28   3294490.89   0.00
571720.15   3301692.61   0.00
576522.99   3300321.70   0.00
567383.63   3304693.67   0.00
575381.63   3297195.20   0.00
564512.88   3298982.22   0.00
571996.35   3304190.21   0.00
570039.50   3301525.60   0.00
572621.78   3300547.45   0.00
572230.69   3304702.50   0.00
563067.17   3293004.78   0.00
569412.97   3296712.02   0.00
568059.97   3296352.70   0.00
570626.39   3296351.88   0.00
571233.96   3303225.30   0.00
569420.96   3297645.00   0.00
574216.16   3300317.14   0.00
567809.42   3296036.69   0.00
564913.68   3301894.12   0.00
564849.87   3299791.63   0.00
568266.58   3296664.06   0.00
574592.62   3298703.67   0.00
568463.05   3304086.61   0.00
568195.11   3295816.97   0.00
566014.58   3298436.11   0.00
570585.17   3298463.28   0.00
570065.19   3307005.21   0.00
568172.98   3300674.35   0.00
567929.45   3300386.81   0.00
568411.60   3298948.35   0.00
575220.55   3303214.18   0.00
569066.85   3291187.97   0.00
571691.19   3299101.92   0.00
572173.53   3298080.75   0.00
567279.66   3305160.61   0.00
571091.81   3298222.07   0.00
568138.06   3300330.56   0.00
566806.06   3303513.77   0.00
570842.70   3296636.57   0.00
569741.71   3299541.92   0.00
569135.17   3308873.69   0.00
568404.19   3295637.55   0.00
572889.76   3298195.09   0.00
564158.11   3301204.15   0.00
566463.93   3297053.55   0.00
570708.18   3302539.47   0.00
568808.29   3305424.28   0.00
571062.41   3300282.82   0.00
570535.10   3300729.80   0.00
571694.09   3298396.97   0.00
572950.68   3301323.91   0.00
572653.42   3297470.09   0.00
565509.40   3298210.13   0.00
567107.33   3300371.91   0.00
566028.64   3303560.49   0.00
571209.52   3297686.37   0.00
568544.34   3302417.43   0.00
576108.92   3294306.27   0.00
569644.57   3306695.80   0.00
578116.30   3308595.08   0.00
573666.08   3302946.78   0.00
570104.07   3302040.03   0.00
568887.81   3300755.40   0.00
569441.01   3298686.51   0.00
573918.48   3298955.13   0.00
573372.71   3304238.59   0.00
569249.50   3298347.33   0.00
566547.15   3295636.23   0.00
574270.51   3296878.23   0.00
571430.48   3299563.18   0.00
568797.43   3298658.00   0.00
566716.46   3298638.60   0.00
566153.10   3303517.72   0.00
568507.72   3295904.25   0.00
570126.76   3304135.32   0.00
571019.77   3298837.25   0.00
572787.03   3302610.41   0.00
565126.64   3304382.25   0.00
573728.43   3297809.81   0.00
573190.92   3299490.63   0.00
568898.68   3296520.66   0.00
566675.77   3297088.51   0.00
570086.05   3299083.61   0.00
573190.81   3297021.59   0.00
571414.10   3304207.86   0.00
565827.36   3307257.84   0.00
576945.52   3297401.43   0.00
566051.80   3300709.32   0.00
571404.62   3295507.07   0.00
569979.84   3301066.27   0.00
563992.54   3295349.45   0.00
571359.02   3297910.83   0.00
571664.24   3292970.09   0.00
571064.65   3296423.06   0.00
565742.44   3298488.38   0.00
566443.81   3306703.15   0.00
570051.43   3300775.42   0.00
573024.69   3293484.78   0.00
572683.09   3307482.95   0.00
571640.81   3292974.41   0.00
573685.36   3303683.91   0.00
568821.79   3300740.30   0.00
569880.81   3293053.81   0.00
572025.68   3302948.64   0.00
571053.35   3295024.41   0.00
571708.10   3298803.94   0.00
575959.24   3296482.37   0.00
564607.06   3296667.64   0.00
574517.04   3309134.68   0.00
573439.82   3300206.92   0.00
566568.02   3298180.96   0.00
564870.18   3298932.58   0.00
573060.50   3300704.42   0.00
571000.57   3296955.02   0.00
572242.48   3296534.63   0.00
568051.42   3296768.37   0.00
563300.03   3297952.91   0.00
564935.15   3294733.34   0.00
574837.60   3300151.57   0.00
572419.78   3301418.85   0.00
571822.72   3298476.74   0.00
570713.59   3301896.14   0.00
569357.10   3301597.28   0.00
568566.82   3299128.09   0.00
570973.33   3301822.56   0.00
572789.75   3301595.63   0.00
576590.37   3296627.94   0.00
572132.51   3296497.69   0.00
570125.26   3298649.72   0.00
571256.84   3306376.55   0.00
574958.82   3292786.22   0.00
567547.38   3298760.83   0.00
564587.25   3306699.97   0.00
568239.41   3297793.04   0.00
573594.03   3299998.24   0.00
569169.45   3303239.77   0.00
571448.43   3297757.05   0.00
574076.96   3300188.24   0.00
570023.88   3295707.54   0.00
572758.92   3296022.29   0.00
570460.17   3300889.55   0.00
575763.31   3297555.30   0.00
565325.90   3298010.98   0.00
576836.19   3299838.63   0.00
568190.07   3296814.16   0.00
568476.02   3296532.61   0.00
566798.01   3301124.32   0.00
569762.28   3291890.29   0.00
576718.61   3304286.39   0.00
574709.56   3300733.61   0.00
570270.32   3297762.06   0.00
579528.57   3298652.03   0.00
568825.59   3294136.73   0.00
567250.26   3297301.42   0.00
571286.37   3299240.58   0.00
571704.72   3301829.19   0.00
564671.37   3300132.80   0.00
572087.16   3299681.93   0.00
569862.25   3302140.24   0.00
570990.49   3297882.03   0.00
570570.90   3305606.24   0.00
562211.75   3303220.10   0.00
566224.35   3302494.26   0.00
572491.77   3297928.99   0.00
576599.39   3296636.60   0.00
572823.94   3300230.82   0.00
565262.11   3303233.59   0.00
569827.58   3300214.80   0.00
565105.97   3298379.15   0.00
566126.42   3298712.51   0.00
568756.64   3303547.87   0.00
567167.67   3296121.38   0.00
570528.38   3300524.33   0.00
571245.94   3300459.64   0.00
570290.40   3296796.81   0.00
566757.97   3306326.79   0.00
573301.97   3301390.67   0.00
572077.58   3297009.61   0.00
569873.30   3298314.37   0.00
568086.93   3299503.11   0.00
567252.67   3299070.34   0.00
570378.46   3298610.25   0.00
569966.58   3300169.37   0.00
573565.64   3294155.48   0.00
566966.10   3304915.01   0.00
569490.73   3304163.56   0.00
576156.87   3299348.75   0.00
568348.51   3302648.09   0.00
566371.82   3305082.18   0.00
567068.98   3296635.79   0.00
568301.19   3304733.12   0.00
569702.34   3300627.59   0.00
568088.24   3296331.41   0.00
572544.63   3295799.89   0.00
569330.03   3305122.88   0.00
573374.01   3294953.43   0.00
572901.13   3306055.35   0.00
571616.79   3302626.60   0.00
567655.15   3301848.56   0.00
571093.74   3299564.47   0.00
566645.70   3297038.74   0.00
567524.05   3298746.47   0.00
572520.30   3299189.05   0.00
566961.32   3298909.14   0.00
567953.50   3308189.52   0.00
574557.73   3297630.94   0.00
577117.49   3300183.73   0.00
573932.16   3301706.80   0.00
569484.40   3304064.06   0.00
568733.02   3297363.59   0.00
565813.31   3297565.41   0.00
570481.69   3301979.00   0.00
565965.86   3303555.26   0.00
573823.95   3302207.34   0.00
571090.87   3299365.86   0.00
567866.46   3303693.90   0.00
572560.41   3301729.05   0.00
570866.28   3301751.35   0.00
568995.76   3301801.48   0.00
578845.89   3298917.69   0.00
574897.13   3303422.55   0.00
569347.22   3305525.50   0.00
574813.25   3300173.54   0.00
569183.27   3305969.95   0.00
565879.82   3297038.91   0.00
573264.38   3294985.11   0.00
566539.35   3303465.86   0.00
567824.60   3296829.55   0.00
566243.91   3305680.40   0.00
573335.98   3302936.11   0.00
564071.03   3300657.75   0.00
567841.51   3301173.82   0.00
569647.21   3294424.95   0.00
569329.40   3299762.13   0.00
567696.35   3301707.64   0.00
571370.91   3299981.19   0.00
565373.83   3295719.04   0.00
566064.21   3299926.58   0.00
574744.34   3298758.49   0.00
574722.16   3298807.81   0.00
575654.56   3300637.10   0.00
567208.22   3298824.14   0.00
567063.48   3303180.32   0.00
571882.53   3306984.28   0.00
572483.75   3300147.61   0.00
566046.67   3300249.47   0.00
569944.15   3296033.80   0.00
569340.64   3303395.45   0.00
568640.97   3299448.76   0.00
568234.14   3303757.97   0.00
574348.20   3298769.11   0.00
570060.63   3294346.39   0.00
567330.34   3294281.64   0.00
572505.54   3300746.98   0.00
564807.70   3300008.24   0.00
569093.09   3297929.41   0.00
572770.12   3300389.85   0.00
564377.94   3302317.84   0.00
568175.64   3302128.35   0.00
570328.01   3304621.07   0.00
568048.24   3303924.81   0.00
571558.38   3299354.44   0.00
574039.36   3304193.52   0.00
574216.82   3297205.95   0.00
568444.97   3297030.57   0.00
570124.82   3305674.85   0.00
574138.28   3300343.33   0.00
571045.13   3303491.38   0.00
571638.93   3303303.50   0.00
564718.12   3303334.83   0.00
567409.74   3299269.67   0.00
576187.44   3295513.98   0.00
568623.12   3298134.91   0.00
573488.21   3297449.88   0.00
566873.40   3294840.70   0.00
572936.16   3300033.95   0.00
568863.24   3298132.19   0.00
569023.88   3298778.34   0.00
576107.08   3299838.80   0.00
563284.14   3300521.69   0.00
562140.76   3298833.61   0.00
571934.20   3299641.71   0.00
568697.84   3301305.07   0.00
564823.12   3298589.29   0.00
567288.41   3297840.18   0.00
571607.80   3304064.46   0.00
568612.38   3300015.00   0.00
571455.54   3300559.86   0.00
572341.02   3294034.59   0.00
565321.05   3301385.79   0.00
567948.39   3301566.02   0.00
575342.32   3297052.38   0.00
571963.21   3294980.43   0.00
575147.04   3300677.26   0.00
572706.79   3301277.96   0.00
569425.70   3295515.50   0.00
578138.74   3298299.24   0.00
570938.80   3297731.55   0.00
571969.47   3297919.77   0.00
571387.73   3292437.15   0.00
570862.24   3296199.27   0.00
569246.34   3301264.30   0.00
570015.96   3294844.25   0.00
563627.38   3298226.36   0.00
567583.05   3293724.40   0.00
568731.61   3298915.55   0.00
573447.58   3303093.90   0.00
570959.89   3300744.00   0.00
575541.95   3293724.53   0.00
566137.41   3302073.60   0.00
573529.60   3297428.86   0.00
566276.46   3304590.08   0.00
568546.00   3296818.24   0.00
565788.79   3302374.48   0.00
568409.24   3302566.88   0.00
569652.63   3301409.12   0.00
560226.21   3298908.12   0.00
572294.60   3305424.16   0.00
569672.80   3305976.61   0.00
572788.65   3298307.44   0.00
571353.03   3301917.32   0.00
570938.53   3303401.41   0.00
565652.07   3298652.00   0.00
576526.14   3302530.02   0.00
569706.56   3301904.75   0.00
574138.57   3302638.26   0.00
571049.71   3300753.23   0.00
563387.67   3299854.08   0.00
572599.43   3301545.97   0.00
568582.55   3304863.44   0.00
574937.85   3294076.32   0.00
568586.28   3302104.91   0.00
570540.41   3300320.58   0.00
565337.77   3292435.49   0.00
565079.36   3298312.16   0.00
571301.97   3302941.48   0.00
572379.25   3296004.28   0.00
571582.94   3299266.19   0.00
570966.66   3301753.09   0.00
572616.56   3301618.57   0.00
569653.67   3302300.63   0.00
566092.79   3299488.54   0.00
570739.78   3300182.16   0.00
570170.87   3300863.33   0.00
576640.18   3300301.43   0.00
573626.04   3300904.62   0.00
575350.65   3298505.75   0.00
578171.77   3303363.34   0.00
567490.29   3291907.74   0.00
567760.99   3296710.47   0.00
569817.58   3301200.71   0.00
570471.59   3302446.02   0.00
571824.54   3299485.39   0.00
570243.42   3303071.31   0.00
567469.54   3300820.70   0.00
569662.50   3299188.49   0.00
569778.09   3307611.11   0.00
569483.70   3306892.79   0.00
568294.25   3298142.91   0.00
573278.76   3303263.45   0.00
566623.82   3298946.90   0.00
570404.97   3300167.60   0.00
569003.32   3294467.65   0.00
572196.55   3301363.63   0.00
569957.83   3299989.33   0.00
565421.45   3297507.26   0.00
564643.67   3297556.40   0.00
570707.65   3293130.84   0.00
563414.74   3299305.63   0.00
564704.30   3302196.62   0.00
571061.85   3298797.12   0.00
569767.31   3302087.94   0.00
570105.71   3300897.62   0.00
567135.79   3303850.11   0.00
567244.78   3296141.32   0.00
577915.39   3302344.94   0.00
573841.82   3297978.26   0.00
568496.42   3296889.54   0.00
575944.45   3302754.97   0.00
570442.20   3298698.25   0.00
567618.20   3298650.87   0.00
570367.59   3303134.47   0.00
564556.48   3302698.35   0.00
567630.54   3296633.97   0.00
572297.79   3301166.44   0.00
572074.00   3298573.57   0.00
567292.43   3299201.35   0.00
565354.81   3302825.19   0.00
572221.19   3297588.66   0.00
564438.05   3302266.43   0.00
570926.21   3297134.48   0.00
570431.78   3297039.19   0.00
569068.51   3300869.19   0.00
570967.58   3304133.82   0.00
567380.26   3297395.59   0.00
565545.16   3299025.15   0.00
572019.82   3301344.03   0.00
573006.75   3296081.64   0.00
568742.27   3303832.59   0.00
574545.88   3296650.54   0.00
577047.26   3301887.57   0.00
567953.64   3302979.99   0.00
577483.37   3301667.25   0.00
570483.32   3295864.23   0.00
572019.41   3295349.89   0.00
574079.74   3300926.00   0.00
563544.20   3299134.97   0.00
574017.97   3298530.24   0.00
569613.59   3298651.74   0.00
568924.65   3299055.11   0.00
572889.00   3298237.27   0.00
570802.25   3304088.04   0.00
569800.60   3299676.41   0.00
574387.27   3303091.68   0.00
566933.19   3296480.12   0.00
572798.85   3296652.00   0.00
571361.21   3300969.83   0.00
571726.50   3299118.47   0.00
569719.42   3300246.11   0.00
576537.05   3303083.02   0.00
571720.69   3295880.37   0.00
571860.27   3298149.42   0.00
567339.46   3301623.81   0.00
570943.56   3300257.07   0.00
566510.12   3298049.79   0.00
571801.04   3299931.51   0.00
571588.89   3298503.69   0.00
568718.22   3304604.02   0.00
573010.76   3309854.22   0.00
570073.12   3295905.02   0.00
571609.98   3300054.42   0.00
569232.21   3299515.73   0.00
564607.03   3297229.58   0.00
572175.05   3300072.42   0.00
568128.34   3298485.52   0.00
568889.82   3300672.96   0.00
568307.75   3301132.07   0.00
568270.50   3300342.29   0.00
570668.11   3295663.67   0.00
577110.72   3302235.55   0.00
565594.44   3306896.62   0.00
571225.96   3298407.86   0.00
564613.54   3300102.17   0.00
573010.68   3299819.46   0.00
568166.96   3299054.55   0.00
564833.79   3307230.44   0.00
570808.67   3297058.06   0.00
569033.02   3300468.94   0.00
566325.89   3301909.00   0.00
576239.75   3299145.07   0.00
566920.00   3299003.16   0.00
568734.72   3304960.51   0.00
570329.36   3298130.15   0.00
572461.10   3308937.57   0.00
566774.65   3301285.21   0.00
568327.92   3303848.68   0.00
571573.89   3292569.80   0.00
567182.00   3299484.27   0.00
568474.99   3299936.00   0.00
569584.22   3300184.20   0.00
572899.40   3299682.59   0.00
568825.49   3300720.01   0.00
571300.90   3295367.00   0.00
568706.91   3298457.45   0.00
572945.50   3303197.96   0.00
574331.16   3299660.43   0.00
566467.24   3301938.41   0.00
567667.09   3303968.00   0.00
577199.15   3301909.12   0.00
570003.28   3300572.77   0.00
573092.69   3297340.59   0.00
567930.60   3295021.05   0.00
573836.44   3300667.80   0.00
570078.81   3296915.00   0.00
573071.73   3296177.81   0.00
564859.54   3296611.32   0.00
577130.51   3298235.57   0.00
569619.20   3300326.76   0.00
568644.65   3303156.33   0.00
572895.05   3294780.77   0.00
575118.20   3301591.65   0.00
574663.97   3299666.12   0.00
568225.65   3300988.34   0.00
572352.82   3302733.54   0.00
567675.18   3295860.53   0.00
566623.75   3300960.95   0.00
569690.24   3301146.98   0.00
572497.12   3295433.42   0.00
570886.70   3298879.37   0.00
568947.87   3304405.52   0.00
572210.66   3296310.40   0.00
567451.07   3298368.95   0.00
563584.29   3298668.71   0.00
572373.83   3304181.33   0.00
572831.83   3305235.40   0.00
572500.07   3299257.41   0.00
575720.15   3298301.33   0.00
565628.16   3297377.96   0.00
565924.99   3301953.63   0.00
571052.43   3303330.97   0.00
571280.03   3293003.26   0.00
573123.30   3298178.63   0.00
572106.99   3296690.84   0.00
568813.20   3307183.20   0.00
570767.92   3301033.46   0.00
563933.78   3301901.14   0.00
572426.18   3302861.68   0.00
568989.28   3296894.10   0.00
567425.87   3302545.12   0.00
576661.55   3294885.35   0.00
567828.60   3303287.94   0.00
570589.98   3296361.71   0.00
562288.50   3298633.30   0.00
576465.72   3300217.87   0.00
566250.99   3299352.86   0.00
570950.83   3301908.41   0.00
573038.04   3296474.09   0.00
571284.92   3301057.57   0.00
569760.39   3296517.18   0.00
567728.33   3302503.10   0.00
567103.49   3301786.14   0.00
574420.50   3297799.88   0.00
567131.31   3302062.75   0.00
567247.37   3296576.49   0.00
575751.62   3301060.34   0.00
571535.39   3301948.90   0.00
570853.38   3296397.63   0.00
572356.70   3302665.81   0.00
566419.22   3294853.88   0.00
570012.86   3299253.76   0.00
569012.08   3304022.79   0.00
574535.29   3299282.17   0.00
573483.07   3295810.47   0.00
566754.23   3299327.35   0.00
571999.97   3304864.09   0.00
572541.15   3299380.62   0.00
565524.44   3299650.76   0.00
573398.31   3301456.74   0.00
565279.32   3290936.27   0.00
570514.62   3302212.61   0.00
566909.20   3294938.53   0.00
567033.78   3302387.74   0.00
572022.25   3302390.06   0.00
568977.19   3293001.34   0.00
566230.09   3300022.92   0.00
569965.41   3294112.61   0.00
569915.83   3301906.92   0.00
571252.22   3299895.39   0.00
570986.82   3295259.01   0.00
568925.89   3298609.10   0.00
568960.98   3300662.86   0.00
571848.50   3301124.55   0.00
571064.27   3301792.82   0.00
573705.41   3298533.65   0.00
572305.27   3303988.94   0.00
560164.59   3299263.91   0.00
567210.57   3297632.89   0.00
572391.20   3298942.75   0.00
568761.66   3299026.75   0.00
573019.64   3302460.83   0.00
564847.62   3297549.52   0.00
569795.31   3303277.11   0.00
566864.20   3301954.30   0.00
574633.30   3295355.17   0.00
572921.26   3298651.28   0.00
565428.73   3294233.39   0.00
575055.46   3299943.57   0.00
565398.59   3297248.34   0.00
570825.91   3294940.29   0.00
570761.61   3304467.49   0.00
567925.67   3296941.52   0.00
562470.32   3297810.61   0.00
570084.73   3300000.92   0.00
568300.42   3299588.98   0.00
575158.91   3304946.75   0.00
564933.72   3296625.51   0.00
570310.14   3302799.23   0.00
566423.92   3303579.09   0.00
570810.00   3301348.70   0.00
570881.61   3303576.97   0.00
573228.51   3305389.38   0.00
564886.76   3297443.20   0.00
564254.29   3293680.15   0.00
571349.63   3298604.75   0.00
573479.32   3297496.10   0.00
570897.51   3302018.52   0.00
573301.03   3300528.06   0.00
570295.43   3295742.72   0.00
571244.10   3299952.72   0.00
568338.23   3299732.91   0.00
574709.14   3299049.14   0.00
569247.16   3300513.62   0.00
568838.68   3303923.60   0.00
567496.31   3302922.23   0.00
564845.04   3301971.11   0.00
573025.09   3298514.74   0.00
569974.80   3298089.10   0.00
568701.36   3309086.70   0.00
569926.75   3300979.09   0.00
573925.86   3302001.86   0.00
563385.18   3300317.75   0.00
568409.75   3298470.82   0.00
571172.28   3300839.95   0.00
578544.22   3299407.99   0.00
569763.70   3296326.51   0.00
575447.54   3298981.01   0.00
565340.74   3296455.21   0.00
573558.33   3300405.54   0.00
568704.89   3305586.85   0.00
573837.09   3295388.84   0.00
570346.16   3300974.39   0.00
573188.11   3302417.80   0.00
570000.00   3305454.65   0.00
566712.83   3303249.64   0.00
573280.16   3293475.85   0.00
570294.81   3294306.60   0.00
572277.10   3295912.83   0.00
572372.85   3301123.72   0.00
573447.77   3298320.62   0.00
570749.59   3297209.50   0.00
569126.50   3302185.94   0.00
577820.89   3301912.34   0.00
568245.75   3294314.72   0.00
573888.58   3295959.74   0.00
571929.82   3298450.57   0.00
568602.48   3299319.51   0.00
570009.60   3296610.98   0.00
566991.67   3303055.66   0.00
573431.33   3293460.51   0.00
568746.22   3294511.38   0.00
571683.31   3301665.66   0.00
574059.77   3298626.80   0.00
569769.26   3304182.46   0.00
571298.37   3297927.50   0.00
570416.19   3301305.37   0.00
569751.06   3300057.13   0.00
572355.26   3299876.52   0.00
573065.54   3297630.66   0.00
570747.51   3300704.86   0.00
569191.44   3301114.99   0.00
572976.67   3302628.56   0.00
568293.22   3298507.48   0.00
570293.54   3297077.33   0.00
568509.98   3298672.76   0.00
576621.61   3299715.89   0.00
563948.49   3297809.62   0.00
572941.51   3297428.15   0.00
572717.64   3293670.15   0.00
565749.78   3298290.67   0.00
565803.69   3303944.09   0.00
568529.15   3296021.26   0.00
572493.88   3303844.28   0.00
567178.89   3296340.22   0.00
570979.83   3298938.74   0.00
571062.27   3298148.79   0.00
570668.98   3301094.15   0.00
569169.54   3296324.41   0.00
565430.67   3303296.53   0.00
571609.26   3303221.56   0.00
569931.33   3295377.84   0.00
568714.15   3298732.81   0.00
570395.45   3298656.99   0.00
565440.82   3300114.74   0.00
566428.57   3296834.34   0.00
575410.62   3296394.28   0.00
571128.52   3305553.85   0.00
571045.08   3298650.73   0.00
577322.76   3303055.45   0.00
565266.10   3298062.29   0.00
568511.65   3299764.16   0.00
566052.15   3298500.20   0.00
565673.51   3304285.94   0.00
571838.52   3300224.85   0.00
567092.40   3305011.50   0.00
568614.05   3300161.29   0.00
572123.17   3298833.49   0.00
563145.18   3300451.34   0.00
568112.01   3299171.03   0.00
568336.15   3296943.16   0.00
575310.29   3297368.21   0.00
568009.81   3296601.15   0.00
567591.83   3298188.03   0.00
573233.72   3299319.11   0.00
567053.86   3294630.66   0.00
570949.24   3297618.44   0.00
568985.83   3298550.18   0.00
572153.15   3302978.30   0.00
573882.42   3300136.80   0.00
565303.70   3298080.82   0.00
568618.37   3300122.96   0.00
572641.42   3303202.86   0.00
571289.27   3301116.74   0.00
570167.46   3300066.74   0.00
572737.50   3305846.61   0.00
575198.33   3297274.52   0.00
568197.45   3299898.20   0.00
566691.13   3301017.96   0.00
566280.03   3301798.77   0.00
569294.26   3299144.89   0.00
571602.83   3303068.72   0.00
571564.36   3299943.78   0.00
563982.79   3302637.49   0.00
573470.20   3299304.63   0.00
571861.56   3302163.82   0.00
567489.78   3297027.34   0.00
570147.93   3295183.94   0.00
570837.35   3301755.37   0.00
566404.52   3300554.30   0.00
568574.79   3295569.66   0.00
569191.69   3300954.60   0.00
572581.56   3301682.89   0.00
572391.12   3293689.69   0.00
571862.39   3305298.57   0.00
570324.95   3302357.00   0.00
576631.35   3301616.36   0.00
568307.23   3303559.30   0.00
562203.49   3300262.93   0.00
567243.54   3305699.52   0.00
572643.58   3300213.05   0.00
568188.61   3294870.88   0.00
568159.05   3302450.57   0.00
567608.28   3303798.19   0.00
568388.08   3299979.18   0.00
568754.35   3299884.82   0.00
570498.96   3306773.86   0.00
573938.91   3297473.55   0.00
570884.57   3297691.38   0.00
569763.28   3308533.64   0.00
569294.10   3294632.92   0.00
572955.13   3304192.38   0.00
568777.25   3296327.65   0.00
570746.09   3297368.29   0.00
578245.89   3298256.34   0.00
568476.69   3303943.79   0.00
567602.46   3306488.41   0.00
573041.73   3297856.38   0.00
564049.78   3299299.86   0.00
568575.56   3293839.71   0.00
566364.49   3297134.45   0.00
567485.62   3300648.13   0.00
575185.70   3294611.54   0.00
571368.00   3298718.90   0.00
567955.97   3303944.56   0.00
570842.75   3300919.91   0.00
565516.98   3301679.40   0.00
571746.39   3301908.91   0.00
568484.31   3304614.23   0.00
573834.77   3301329.13   0.00
571749.99   3299384.95   0.00
577825.04   3301018.33   0.00
571336.74   3299272.97   0.00
569039.05   3295271.96   0.00
571940.50   3299247.95   0.00
567494.85   3301099.81   0.00
573826.82   3294931.23   0.00
572421.23   3301140.01   0.00
569403.56   3303036.66   0.00
571816.39   3299017.00   0.00
571210.53   3307979.05   0.00
565771.64   3300261.66   0.00
566501.76   3299618.91   0.00
569336.56   3295732.22   0.00
573298.67   3292909.15   0.00
572492.18   3299253.49   0.00
569122.54   3302050.05   0.00
571861.55   3303301.29   0.00
571404.57   3302179.68   0.00
566981.25   3301322.70   0.00
570513.01   3303876.67   0.00
572406.29   3302974.00   0.00
566878.07   3296761.84   0.00
574429.81   3298470.12   0.00
565623.83   3299218.40   0.00
569069.82   3300558.76   0.00
561653.55   3305408.88   0.00
565483.20   3301579.16   0.00
571717.94   3298419.50   0.00
572600.78   3301983.18   0.00
571799.77   3302994.98   0.00
567515.71   3296871.48   0.00
570137.65   3306705.41   0.00
569271.62   3301694.07   0.00
566068.40   3296730.79   0.00
569368.35   3304816.70   0.00
569669.30   3300209.37   0.00
567564.61   3299498.90   0.00
569672.47   3298633.25   0.00
574491.74   3302616.11   0.00
569365.72   3299267.92   0.00
569226.53   3300083.52   0.00
567759.72   3302988.57   0.00
569380.14   3302085.58   0.00
570512.28   3303012.00   0.00
569926.67   3303216.67   0.00
576406.91   3300872.81   0.00
568211.93   3301678.39   0.00
571026.60   3297017.82   0.00
574370.81   3298842.08   0.00
568068.36   3295401.52   0.00
569255.58   3297569.12   0.00
569918.20   3299567.14   0.00
568372.46   3303259.76   0.00
575509.86   3305506.21   0.00
576440.00   3297718.19   0.00
568061.53   3301428.77   0.00
572218.38   3299594.28   0.00
567520.78   3297772.84   0.00
568763.26   3299764.49   0.00
571359.76   3296525.10   0.00
568030.11   3296784.91   0.00
567506.85   3298541.64   0.00
573846.56   3295914.85   0.00
565436.32   3296749.66   0.00
573505.66   3298781.70   0.00
565086.96   3302211.44   0.00
570649.23   3301350.82   0.00
570850.82   3295425.21   0.00
571891.01   3304377.68   0.00
564694.96   3298055.55   0.00
566159.07   3296624.34   0.00
568409.20   3298161.26   0.00
568163.92   3301774.92   0.00
568319.14   3296478.94   0.00
568373.32   3305743.89   0.00
574701.27   3306367.18   0.00
573720.26   3301503.44   0.00
567566.60   3306159.12   0.00
567000.71   3300859.33   0.00
567982.23   3294075.50   0.00
572922.67   3298851.25   0.00
576544.83   3303778.96   0.00
568546.83   3300384.82   0.00
573900.46   3304552.08   0.00
568060.29   3303415.73   0.00
571126.83   3294366.96   0.00
573566.03   3299349.98   0.00
568199.58   3302199.38   0.00
567775.09   3299466.03   0.00
568283.54   3294901.00   0.00
572200.22   3300020.41   0.00
567462.85   3298200.13   0.00
567255.44   3304187.41   0.00
574338.92   3303773.33   0.00
571383.65   3302989.25   0.00
569143.63   3300377.52   0.00
570432.69   3298522.15   0.00
570403.72   3293045.78   0.00
569904.40   3302916.91   0.00
572985.00   3305195.70   0.00
568535.02   3295380.40   0.00
567905.55   3304248.02   0.00
576521.34   3301256.73   0.00
565626.49   3300689.61   0.00
566619.05   3300661.40   0.00
572391.27   3300252.81   0.00
574568.35   3296013.54   0.00
570810.40   3297260.08   0.00
577115.49   3297454.05   0.00
568180.95   3304819.84   0.00
575811.82   3304803.18   0.00
569214.57   3298435.02   0.00
575291.30   3302522.58   0.00
568055.87   3302200.00   0.00
574078.85   3305913.61   0.00
572960.36   3297938.81   0.00
575089.59   3301047.29   0.00
571667.75   3301847.81   0.00
572576.12   3299461.23   0.00
571036.60   3303587.43   0.00
564202.53   3298928.46   0.00
573699.33   3302947.69   0.00
570961.61   3296609.96   0.00
567512.19   3293515.35   0.00
571236.49   3307462.03   0.00
566825.50   3295873.08   0.00
569325.84   3298409.33   0.00
575180.02   3301325.95   0.00
569187.85   3300692.25   0.00
569890.07   3298790.74   0.00
572819.57   3296178.94   0.00
571377.40   3292465.63   0.00
570722.99   3300830.67   0.00
572902.46   3298875.30   0.00
568510.54   3296180.41   0.00
574447.88   3303177.63   0.00
571638.66   3305747.50   0.00
575377.36   3298975.66   0.00
567030.95   3301188.07   0.00
565248.80   3303923.49   0.00
573114.46   3299472.88   0.00
572811.70   3297825.69   0.00
568241.24   3298694.29   0.00
567275.96   3300194.59   0.00
571478.58   3299822.66   0.00
565975.94   3298153.42   0.00
571480.96   3298865.22   0.00
572775.64   3303628.04   0.00
565341.80   3302777.20   0.00
570612.45   3301508.89   0.00
568785.29   3300968.14   0.00
568088.24   3300574.35   0.00
574408.61   3297522.78   0.00
571761.03   3299668.91   0.00
570887.28   3299903.05   0.00
566325.75   3303484.82   0.00
573489.81   3303375.05   0.00
568080.53   3297151.94   0.00
575657.69   3299760.48   0.00
572720.19   3301727.86   0.00
571957.38   3302621.38   0.00
564150.25   3303950.69   0.00
569401.05   3301819.41   0.00
572129.95   3300577.64   0.00
574993.29   3297536.85   0.00
573662.77   3303016.48   0.00
571633.17   3295345.88   0.00
571026.00   3303251.46   0.00
572599.37   3296674.29   0.00
567944.77   3296671.45   0.00
570534.06   3304126.31   0.00
568112.79   3294068.34   0.00
567748.61   3299503.92   0.00
572732.13   3305343.01   0.00
572879.63   3305742.98   0.00
576899.43   3302874.88   0.00
570116.89   3294303.69   0.00
576049.75   3298779.63   0.00
569416.80   3299737.88   0.00
565900.02   3290720.54   0.00
563875.77   3302817.97   0.00
565234.39   3305421.05   0.00
568030.58   3300477.01   0.00
574245.60   3305541.67   0.00
572108.35   3301514.53   0.00
561916.31   3306748.57   0.00
567162.97   3306687.55   0.00
569461.03   3300877.53   0.00
564687.37   3298213.98   0.00
571698.32   3297034.43   0.00
568947.63   3298605.37   0.00
573491.20   3302444.96   0.00
564324.08   3302930.75   0.00
568142.53   3304652.98   0.00
574341.56   3293303.77   0.00
568496.81   3295168.59   0.00
567044.20   3296421.85   0.00
565936.76   3301492.54   0.00
566088.25   3298387.40   0.00
568967.17   3300330.36   0.00
570351.05   3303345.22   0.00
572106.55   3298176.34   0.00
568692.67   3296587.47   0.00
569156.28   3299653.09   0.00
571269.30   3300984.28   0.00
573050.51   3303008.95   0.00
566603.93   3300646.24   0.00
573968.19   3297660.25   0.00
573300.48   3296265.78   0.00
572214.57   3298827.61   0.00
570122.25   3298688.46   0.00
566135.61   3297028.22   0.00
569391.37   3304709.68   0.00
570223.04   3303894.19   0.00
571178.10   3299417.42   0.00
571609.36   3300084.01   0.00
569400.34   3299604.40   0.00
573807.46   3301817.79   0.00
569538.18   3305818.55   0.00
577891.09   3302150.50   0.00
568599.59   3297183.94   0.00
572993.66   3301442.06   0.00
565844.45   3295824.53   0.00
565580.49   3298481.02   0.00
569016.00   3298582.28   0.00
573531.23   3299023.29   0.00
569460.66   3294460.48   0.00
572985.64   3298443.55   0.00
568046.83   3297519.71   0.00
570618.54   3304882.57   0.00
572047.19   3305846.58   0.00
568509.79   3302800.96   0.00
569348.73   3301087.72   0.00
570111.66   3303572.71   0.00
572167.68   3299040.20   0.00
569654.35   3303194.66   0.00
567927.43   3297454.22   0.00
571165.82   3300458.52   0.00
575099.21   3299566.58   0.00
575371.36   3299336.49   0.00
564879.76   3301315.28   0.00
572794.58   3297655.10   0.00
573602.56   3297749.08   0.00
570759.52   3302338.43   0.00
572165.91   3298420.55   0.00
564215.34   3299224.63   0.00
570043.39   3298600.03   0.00
562981.10   3301200.41   0.00
568880.83   3294913.56   0.00
571474.97   3300986.48   0.00
575233.05   3297744.62   0.00
569869.35   3295892.68   0.00
568197.66   3299645.89   0.00
572811.85   3304797.49   0.00
568977.29   3301017.81   0.00
570290.91   3299662.80   0.00
567448.03   3302695.88   0.00
573538.79   3300927.12   0.00
571342.45   3303992.96   0.00
569112.57   3296228.19   0.00
572147.31   3300844.88   0.00
570668.30   3301806.68   0.00
574332.68   3299661.56   0.00
573027.35   3299715.75   0.00
567096.77   3296593.15   0.00
568852.65   3299152.97   0.00
574090.39   3308872.32   0.00
569056.15   3301155.29   0.00
571782.97   3302607.79   0.00
569248.32   3300823.95   0.00
572063.95   3300062.96   0.00
567430.94   3300069.66   0.00
570682.94   3300247.70   0.00
568254.70   3305198.44   0.00
571090.43   3297394.05   0.00
573078.46   3298685.82   0.00
569915.37   3300730.18   0.00
570084.40   3298473.76   0.00
568936.52   3298248.89   0.00
569436.87   3298390.28   0.00
569047.08   3298100.49   0.00
567879.35   3302709.48   0.00
570852.25   3300401.18   0.00
571737.50   3302580.54   0.00
568838.96   3295891.21   0.00
569643.37   3296957.13   0.00
570712.31   3299762.97   0.00
566998.91   3300129.64   0.00
570279.45   3305676.65   0.00
575771.05   3306596.00   0.00
569754.16   3295930.20   0.00
570934.93   3301554.68   0.00
577178.75   3299703.58   0.00
573574.14   3296675.67   0.00
575667.00   3301901.60   0.00
571558.31   3296598.81   0.00
570184.56   3304902.50   0.00
572027.24   3305267.63   0.00
567946.12   3299214.36   0.00
567687.17   3299295.32   0.00
567532.90   3304445.30   0.00
570135.34   3299736.09   0.00
563601.94   3301566.40   0.00
568011.74   3297165.82   0.00
566576.11   3297990.12   0.00
568519.24   3297975.31   0.00
570006.23   3296592.11   0.00
569764.80   3297935.82   0.00
565625.21   3295868.47   0.00
567514.58   3297957.90   0.00
568457.74   3300089.55   0.00
566553.51   3304158.79   0.00
567761.30   3300558.91   0.00
571310.59   3300955.02   0.00
567737.31   3295529.39   0.00
569535.09   3297617.98   0.00
571654.81   3291370.21   0.00
569426.47   3295986.10   0.00
568408.31   3301789.80   0.00
574035.17   3299801.91   0.00
569001.10   3300633.86   0.00
571823.85   3297072.03   0.00
575890.08   3303003.32   0.00
568060.86   3302624.62   0.00
564369.93   3300306.62   0.00
566150.70   3299964.13   0.00
572055.83   3298384.28   0.00
568867.37   3297819.39   0.00
561935.01   3304630.95   0.00
571821.78   3300601.86   0.00
568756.22   3299661.61   0.00
572270.97   3300711.24   0.00
567829.84   3295596.00   0.00
572343.73   3297442.37   0.00
567623.64   3298922.74   0.00
569905.52   3295407.26   0.00
576388.07   3297080.85   0.00
573171.68   3297186.43   0.00
569330.28   3303353.07   0.00
565586.13   3301438.13   0.00
564330.77   3303671.69   0.00
571402.32   3297507.12   0.00
570163.69   3298685.50   0.00
567907.88   3301867.76   0.00
567691.39   3300056.74   0.00
573785.34   3306283.72   0.00
563788.10   3300375.71   0.00
569158.93   3300128.40   0.00
569041.85   3300787.31   0.00
575806.29   3301501.52   0.00
565952.98   3299705.21   0.00
569481.48   3300379.18   0.00
572518.31   3291362.25   0.00
570952.92   3296367.41   0.00
569237.91   3297106.66   0.00
569851.67   3299331.12   0.00
569757.28   3293539.77   0.00
571004.97   3309313.23   0.00
568743.04   3295865.38   0.00
567388.98   3304875.34   0.00
567661.98   3296154.43   0.00
568382.82   3298902.38   0.00
567910.13   3299310.64   0.00
568078.79   3297153.96   0.00
572888.19   3304463.64   0.00
568431.97   3302994.33   0.00
578285.86   3302113.21   0.00
573816.52   3302804.59   0.00
570031.81   3294280.69   0.00
574998.49   3302232.31   0.00
568894.34   3301585.58   0.00
563279.66   3290730.09   0.00
569008.38   3300820.86   0.00
573778.23   3299140.65   0.00
575228.06   3299168.27   0.00
570706.26   3302764.41   0.00
569068.42   3296686.17   0.00
567832.46   3302176.01   0.00
576345.21   3302886.16   0.00
569353.76   3303943.88   0.00
571639.11   3299310.96   0.00
571952.77   3299692.84   0.00
568891.83   3300846.77   0.00
573581.29   3294728.22   0.00
569394.83   3299609.26   0.00
566957.18   3303740.21   0.00
572628.73   3305235.45   0.00
573753.14   3301461.51   0.00
572323.18   3298534.99   0.00
569229.59   3301587.20   0.00
570058.15   3304463.62   0.00
572553.20   3300145.22   0.00
564811.07   3302950.79   0.00
574966.72   3297852.55   0.00
570834.57   3297017.16   0.00
573150.48   3301915.62   0.00
568953.84   3303051.85   0.00
569107.61   3301241.95   0.00
570389.74   3302147.87   0.00
573335.07   3296975.26   0.00
569401.46   3300567.35   0.00
563284.01   3306027.27   0.00
564385.90   3304621.18   0.00
568080.47   3303219.39   0.00
573188.80   3297693.87   0.00
568557.42   3301070.73   0.00
567727.77   3296048.46   0.00
568485.68   3299001.79   0.00
574830.14   3299757.53   0.00
575301.13   3308710.20   0.00
573461.71   3307997.36   0.00
571336.57   3300985.60   0.00
573416.64   3296947.21   0.00
566924.48   3296359.56   0.00
572106.71   3297870.57   0.00
571274.25   3296489.42   0.00
572703.00   3302447.20   0.00
572935.60   3300209.67   0.00
565974.36   3297415.53   0.00
568483.00   3302113.97   0.00
569906.95   3301252.69   0.00
563624.21   3298295.78   0.00
572552.83   3298009.27   0.00
570708.06   3299310.94   0.00
571736.51   3296839.19   0.00
572643.75   3296876.78   0.00
575164.35   3300288.42   0.00
571212.18   3302823.03   0.00
566509.60   3295863.98   0.00
567402.53   3295815.73   0.00
568038.56   3298844.62   0.00
571562.03   3298690.19   0.00
561615.19   3305212.56   0.00
567952.41   3299310.25   0.00
563156.10   3299852.37   0.00
564284.14   3305139.46   0.00
572907.50   3298896.72   0.00
569210.09   3300399.64   0.00
567762.45   3299367.65   0.00
573366.68   3303185.46   0.00
567944.28   3298672.28   0.00
569325.64   3297444.22   0.00
569441.24   3297325.23   0.00
564812.09   3301218.97   0.00
569486.34   3294731.36   0.00
569952.09   3299801.52   0.00
570508.29   3297644.98   0.00
568620.53   3305588.21   0.00
566167.42   3297567.54   0.00
568044.45   3300858.23   0.00
564934.32   3298968.20   0.00
570713.11   3293968.89   0.00
571058.41   3292949.38   0.00
571809.14   3301402.09   0.00
572182.41   3303339.57   0.00
572642.22   3296671.72   0.00
572570.07   3299340.22   0.00
567116.62   3299560.30   0.00
569969.89   3301358.31   0.00
567428.52   3303391.14   0.00
571768.25   3301306.33   0.00
570713.44   3295978.04   0.00
573118.41   3302086.86   0.00
570052.21   3298109.27   0.00
570509.91   3295646.23   0.00
566223.55   3300196.39   0.00
569782.52   3297071.81   0.00
572674.26   3303925.42   0.00
575118.90   3297846.29   0.00
569582.56   3302486.14   0.00
568757.09   3300564.21   0.00
569532.78   3294082.69   0.00
572947.48   3298253.36   0.00
566627.59   3295051.71   0.00
570877.84   3295650.20   0.00
570849.61   3305701.84   0.00
568158.11   3296122.79   0.00
571908.66   3295028.41   0.00
577293.93   3301263.34   0.00
567621.87   3300288.06   0.00
571092.43   3302599.07   0.00
566144.96   3299203.66   0.00
563775.85   3295988.67   0.00
571375.47   3297956.06   0.00
572476.07   3298275.24   0.00
568749.85   3299675.84   0.00
569968.61   3298588.53   0.00
568983.20   3299796.74   0.00
568414.92   3299572.27   0.00
566546.73   3297644.80   0.00
574204.07   3300076.78   0.00
571305.70   3304308.94   0.00
566642.41   3298197.75   0.00
572539.75   3300817.01   0.00
566640.18   3297437.17   0.00
566661.34   3298338.24   0.00
564198.35   3305845.88   0.00
576776.09   3300396.78   0.00
567207.61   3301736.99   0.00
567931.52   3297155.18   0.00
567412.16   3298188.51   0.00
571336.97   3293454.75   0.00
572553.81   3294745.91   0.00
565313.32   3304025.26   0.00
569860.70   3300754.46   0.00
574505.52   3303933.86   0.00
568207.92   3300275.82   0.00
573890.79   3304682.37   0.00
565575.96   3295559.96   0.00
571073.15   3304872.71   0.00
574870.38   3301067.78   0.00
573368.90   3300514.55   0.00
572439.74   3301207.60   0.00
571538.14   3307652.23   0.00
566060.92   3298988.19   0.00
567742.44   3298808.30   0.00
569521.15   3300102.02   0.00
564765.56   3303524.39   0.00
575890.17   3300704.62   0.00
572653.78   3297286.86   0.00
569379.36   3300857.16   0.00
573690.05   3296630.10   0.00
571305.95   3308341.72   0.00
577600.32   3296645.81   0.00
568519.85   3296024.05   0.00
570963.02   3302742.76   0.00
564778.22   3298700.11   0.00
572348.92   3302078.74   0.00
568016.27   3300765.02   0.00
574372.61   3300432.09   0.00
571117.91   3302357.03   0.00
566690.38   3301060.45   0.00
572965.13   3301596.81   0.00
570583.03   3300666.71   0.00
571829.06   3303293.29   0.00
569113.79   3296429.36   0.00
572283.10   3309710.27   0.00
567182.75   3295033.44   0.00
566919.36   3303044.71   0.00
571012.43   3299850.58   0.00
573451.99   3296295.40   0.00
565987.79   3303930.99   0.00
574109.44   3298797.93   0.00
574415.47   3298997.25   0.00
572403.79   3302323.29   0.00
568946.85   3298988.70   0.00
571473.81   3301041.38   0.00
567277.49   3302125.63   0.00
570844.72   3300347.47   0.00
568705.56   3292301.43   0.00
571996.09   3298371.16   0.00
574629.75   3300724.17   0.00
566645.48   3300309.74   0.00
573495.42   3295441.67   0.00
567289.60   3298449.31   0.00
573089.13   3296814.45   0.00
570635.85   3303749.10   0.00
572237.87   3295083.74   0.00
570331.34   3298609.42   0.00
574949.60   3297959.87   0.00
573073.19   3296960.25   0.00
562409.55   3301580.40   0.00
571308.67   3303049.90   0.00
567508.15   3292495.35   0.00
564610.36   3303555.90   0.00
570930.17   3299815.64   0.00
573079.08   3297841.53   0.00
565028.36   3302635.64   0.00
570629.52   3299553.83   0.00
567237.00   3297658.51   0.00
563367.55   3302292.25   0.00
568926.83   3297293.68   0.00
576759.27   3299831.81   0.00
571100.88   3299329.25   0.00
572994.23   3303911.21   0.00
568504.39   3304012.65   0.00
571090.87   3298038.36   0.00
568114.93   3295248.17   0.00
570008.86   3303918.62   0.00
567037.40   3300672.56   0.00
572210.23   3298087.67   0.00
572238.32   3299122.45   0.00
575894.60   3302432.24   0.00
577169.49   3304228.38   0.00
574345.40   3294892.38   0.00
572130.01   3300579.10   0.00
570566.59   3301997.16   0.00
565971.76   3297705.82   0.00
571854.43   3296596.31   0.00
568630.52   3300270.28   0.00
567175.08   3301052.56   0.00
567486.98   3296481.78   0.00
565959.63   3299611.57   0.00
564411.65   3304043.31   0.00
570706.13   3298445.15   0.00
567649.56   3300835.94   0.00
575056.02   3307087.34   0.00
569615.65   3296815.28   0.00
567257.82   3298174.42   0.00
567808.28   3300498.76   0.00
571524.98   3295469.52   0.00
571131.67   3302692.78   0.00
568708.14   3301069.66   0.00
574093.14   3299581.85   0.00
569635.99   3298777.49   0.00
568808.13   3297726.61   0.00
571163.18   3302008.85   0.00
567863.77   3298293.05   0.00
572049.93   3297515.32   0.00
569427.04   3297865.89   0.00
574551.75   3300425.05   0.00
572149.43   3301154.74   0.00
564556.01   3299921.03   0.00
573206.65   3297066.90   0.00
568520.88   3302653.29   0.00
574417.23   3294757.15   0.00
573049.50   3303952.03   0.00
572555.42   3297649.55   0.00
569949.71   3303123.98   0.00
563571.85   3294362.22   0.00
569848.85   3295721.39   0.00
562298.25   3296978.33   0.00
566436.98   3301013.66   0.00
572063.87   3296788.39   0.00
570805.42   3302111.00   0.00
572425.60   3295892.88   0.00
566269.03   3301563.82   0.00
568154.00   3301415.66   0.00
566375.87   3295071.58   0.00
572593.98   3294912.76   0.00
571735.67   3296848.39   0.00
572687.13   3305353.90   0.00
567940.88   3302204.05   0.00
570477.89   3294785.23   0.00
563015.60   3294399.81   0.00
566736.30   3299644.44   0.00
570373.75   3302375.81   0.00
568853.88   3305846.91   0.00
568366.81   3303404.61   0.00
571336.71   3298718.13   0.00
567175.55   3298651.07   0.00
569502.04   3303031.66   0.00
567947.57   3297873.85   0.00
569119.87   3299283.10   0.00
571731.34   3300546.76   0.00
571336.46   3304599.92   0.00
567656.82   3299677.77   0.00
568429.04   3300159.37   0.00
571002.76   3300733.16   0.00
573705.79   3296008.80   0.00
567767.21   3300247.01   0.00
576010.57   3296479.57   0.00
571377.46   3305180.71   0.00
572257.03   3301136.30   0.00
568730.35   3298649.10   0.00
572307.25   3299965.06   0.00
574587.62   3302209.37   0.00
568024.13   3298088.64   0.00
568059.36   3297328.40   0.00
572832.32   3302638.08   0.00
575955.86   3306038.70   0.00
573674.85   3296213.95   0.00
567494.73   3303254.13   0.00
574453.86   3298857.45   0.00
571949.06   3295584.85   0.00
571087.88   3297024.07   0.00
565872.70   3297288.69   0.00
569832.80   3300876.88   0.00
569918.47   3297573.49   0.00
575221.63   3302089.38   0.00
565636.22   3297189.83   0.00
565957.77   3302800.91   0.00
567470.39   3295744.40   0.00
567346.65   3301473.36   0.00
574269.96   3298883.18   0.00
573920.05   3292641.87   0.00
572681.05   3299833.46   0.00
575267.92   3296508.49   0.00
567758.74   3306963.73   0.00
575097.76   3296839.40   0.00
574193.12   3298009.47   0.00
574771.71   3299154.02   0.00
567407.96   3301831.95   0.00
566534.79   3301148.88   0.00
572983.77   3298665.34   0.00
570593.82   3302084.51   0.00
571197.94   3305838.14   0.00
571681.07   3297059.41   0.00
571452.78   3300435.80   0.00
570137.56   3304062.82   0.00
566958.24   3302816.51   0.00
571349.06   3305398.28   0.00
568558.73   3305218.82   0.00
570237.75   3296247.87   0.00
574799.06   3296442.93   0.00
576215.30   3300831.05   0.00
570712.80   3297019.38   0.00
573617.71   3301339.67   0.00
569996.27   3293170.44   0.00
572388.18   3304235.20   0.00
562783.74   3302546.53   0.00
573746.55   3295604.99   0.00
569774.89   3294157.19   0.00
569811.45   3301341.93   0.00
565839.43   3301287.78   0.00
568370.82   3302252.12   0.00
571818.58   3304064.04   0.00
572412.24   3298804.97   0.00
569722.70   3300922.79   0.00
568374.24   3303912.03   0.00
571415.19   3293853.77   0.00
569194.80   3300799.93   0.00
565817.87   3298293.11   0.00
571672.20   3296837.51   0.00
567088.56   3305867.36   0.00
568758.83   3303396.89   0.00
573302.31   3297862.97   0.00
573473.05   3301417.52   0.00
570398.49   3299015.16   0.00
570391.29   3301655.41   0.00
573879.50   3300689.45   0.00
571606.15   3302463.32   0.00
569118.41   3301605.62   0.00
576322.96   3300293.61   0.00
574138.96   3299822.53   0.00
570886.90   3305669.34   0.00
567950.65   3293266.29   0.00
571135.54   3293364.24   0.00
569163.14   3300023.66   0.00
566894.70   3300862.26   0.00
573848.53   3302590.93   0.00
575160.42   3296194.02   0.00
568150.15   3298872.91   0.00
567377.62   3296966.50   0.00
569342.07   3299195.07   0.00
572244.77   3299636.08   0.00
572416.08   3299187.05   0.00
567353.25   3298083.97   0.00
571691.49   3299697.18   0.00
574068.31   3305651.41   0.00
568867.77   3300684.15   0.00
572448.42   3293603.22   0.00
569607.43   3296030.69   0.00
565638.45   3298980.72   0.00
573852.84   3301903.98   0.00
563448.94   3303041.36   0.00
571154.74   3302427.26   0.00
572441.09   3297660.60   0.00
572839.89   3301440.55   0.00
566188.64   3295550.00   0.00
569722.26   3302336.79   0.00
576665.42   3299657.65   0.00
573304.40   3304702.38   0.00
575988.81   3304224.58   0.00
567631.53   3300211.33   0.00
566521.54   3299467.30   0.00
569550.11   3300066.23   0.00
566750.05   3302190.21   0.00
573495.76   3301494.27   0.00
568925.75   3303273.76   0.00
571099.79   3301439.92   0.00
565685.98   3299766.36   0.00
566994.07   3302739.28   0.00
573724.75   3300736.81   0.00
567338.35   3300646.71   0.00
566952.22   3294610.67   0.00
565910.66   3300448.35   0.00
566855.48   3301722.67   0.00
567533.51   3296714.65   0.00
569149.74   3300731.61   0.00
571125.15   3300442.24   0.00
571472.21   3298263.54   0.00
569518.66   3297595.98   0.00
568385.40   3299496.66   0.00
566498.73   3297161.85   0.00
572411.25   3298261.74   0.00
570948.21   3306184.83   0.00
569060.66   3299512.64   0.00
567129.43   3301318.96   0.00
571137.63   3298268.73   0.00
575364.71   3300445.03   0.00
574346.07   3302052.78   0.00
568740.00   3302930.46   0.00
571415.92   3303556.99   0.00
574385.52   3302385.82   0.00
571058.88   3304723.78   0.00
571563.49   3298842.73   0.00
569200.25   3297469.35   0.00
572492.50   3300633.21   0.00
569419.19   3302233.43   0.00
570805.14   3303512.13   0.00
576695.51   3298663.97   0.00
576264.55   3294145.83   0.00
570212.08   3301210.91   0.00
566319.04   3295980.14   0.00
567554.30   3301689.90   0.00
571857.34   3302938.90   0.00
571407.81   3298439.71   0.00
563428.13   3299652.91   0.00
573340.86   3301310.50   0.00
571117.66   3301025.53   0.00
570216.81   3305508.28   0.00
571377.84   3300083.94   0.00
570903.31   3302234.52   0.00
567885.54   3298028.84   0.00
569362.60   3297177.16   0.00
568884.36   3297965.34   0.00
571472.51   3295052.99   0.00
575545.08   3298443.95   0.00
568333.60   3299906.27   0.00
569811.61   3294557.48   0.00
566680.42   3295088.56   0.00
571831.46   3301225.16   0.00
572172.15   3293473.52   0.00
574819.04   3302830.92   0.00
574502.55   3291439.12   0.00
571426.31   3301209.28   0.00
570619.84   3301488.86   0.00
562666.65   3298557.40   0.00
569756.63   3303570.31   0.00
569298.66   3299441.68   0.00
573668.75   3299146.86   0.00
573330.38   3297435.04   0.00
566987.91   3299419.02   0.00
570840.72   3304955.99   0.00
568958.71   3304975.07   0.00
568008.90   3301233.33   0.00
569967.53   3306109.88   0.00
571137.22   3298673.87   0.00
569874.03   3296051.03   0.00
569600.53   3302748.49   0.00
570359.03   3296122.49   0.00
570339.32   3295048.30   0.00
571098.52   3298691.83   0.00
568955.49   3299706.61   0.00
566575.03   3306876.35   0.00
575192.78   3301797.59   0.00
570985.32   3300695.32   0.00
572258.95   3296721.45   0.00
567539.10   3294057.14   0.00
573952.55   3303070.80   0.00
570458.29   3300523.92   0.00
568022.06   3297001.20   0.00
570154.76   3299957.82   0.00
565262.12   3307244.79   0.00
567323.34   3296858.58   0.00
570282.18   3303547.58   0.00
569038.50   3299415.56   0.00
568176.54   3301311.28   0.00
570352.99   3306363.35   0.00
571256.86   3301087.73   0.00
567337.19   3296328.83   0.00
567220.59   3304569.20   0.00
573663.36   3299335.20   0.00
572431.53   3296451.00   0.00
568277.12   3296270.45   0.00
577291.85   3298319.80   0.00
566603.22   3302293.46   0.00
566497.96   3300737.28   0.00
570984.96   3298065.41   0.00
568079.08   3300281.17   0.00
574403.67   3303814.34   0.00
572656.37   3304854.89   0.00
566192.10   3297483.94   0.00
565037.63   3301897.58   0.00
565289.29   3307079.55   0.00
571620.65   3297692.96   0.00
570559.90   3301780.56   0.00
571095.45   3296011.71   0.00
567541.56   3300744.23   0.00
566365.21   3303547.17   0.00
570103.71   3299972.75   0.00
574006.27   3297306.16   0.00
566456.31   3297134.63   0.00
572215.93   3302938.93   0.00
570137.07   3298511.73   0.00
567993.84   3301718.70   0.00
575764.17   3299887.16   0.00
568120.25   3301110.62   0.00
567468.54   3301623.96   0.00
567294.37   3302026.14   0.00
572307.93   3298709.89   0.00
569269.42   3300971.52   0.00
564966.25   3305652.14   0.00
574665.73   3300271.73   0.00
568138.96   3302102.92   0.00
573781.11   3300436.27   0.00
566430.24   3297225.10   0.00
567950.27   3302266.92   0.00
572535.00   3306835.01   0.00
572972.47   3298805.63   0.00
562751.48   3299238.85   0.00
570110.95   3302005.45   0.00
571539.35   3300387.63   0.00
568284.38   3303243.13   0.00
569423.23   3303305.31   0.00
575157.88   3294059.45   0.00
570986.14   3296137.17   0.00
570266.43   3296721.40   0.00
570102.04   3298587.21   0.00
560072.67   3296212.39   0.00
572701.44   3300590.55   0.00
571364.78   3299849.82   0.00
569984.23   3304702.09   0.00
569753.13   3302898.01   0.00
568590.62   3303676.96   0.00
570075.80   3300011.05   0.00
571485.86   3296453.24   0.00
570371.49   3295387.80   0.00
572156.80   3296974.73   0.00
561481.33   3302324.42   0.00
570710.25   3303003.67   0.00
570286.91   3299991.25   0.00
569690.71   3301273.48   0.00
570549.91   3297353.28   0.00
565375.89   3309599.19   0.00
570518.96   3300649.65   0.00
574702.78   3302955.95   0.00
571613.36   3298358.84   0.00
568302.44   3299415.02   0.00
564282.70   3297514.52   0.00
572238.82   3307922.99   0.00
574399.84   3307236.13   0.00
575160.50   3297026.44   0.00
567322.08   3300865.14   0.00
572301.37   3303425.79   0.00
570729.34   3302863.69   0.00
571717.92   3298912.42   0.00
573506.53   3296047.94   0.00
568338.38   3301214.46   0.00
569793.50   3298853.98   0.00
573095.57   3298268.68   0.00
571550.77   3303199.93   0.00
568554.98   3303478.51   0.00
575951.71   3304956.71   0.00
573252.75   3299981.26   0.00
567817.54   3307208.78   0.00
565308.62   3302426.52   0.00
569524.69   3298119.29   0.00
569975.31   3302790.82   0.00
575296.36   3298001.74   0.00
571087.23   3297645.97   0.00
568738.34   3298982.51   0.00
568693.40   3297901.54   0.00
579503.87   3293413.58   0.00
570301.05   3297362.90   0.00
568042.52   3295956.07   0.00
570634.95   3307481.42   0.00
570191.50   3301507.69   0.00
577871.37   3304531.82   0.00
573134.27   3301377.94   0.00
566076.10   3302828.71   0.00
576251.39   3299910.10   0.00
568392.50   3295723.69   0.00
575117.77   3300924.60   0.00
569335.73   3299756.41   0.00
570701.53   3299425.70   0.00
566439.40   3297036.50   0.00
568037.07   3299166.08   0.00
566571.26   3305146.77   0.00
563627.60   3297929.63   0.00
568531.72   3300864.95   0.00
574065.88   3294241.18   0.00
570174.38   3299642.79   0.00
569816.80   3303062.88   0.00
573203.89   3302967.16   0.00
570184.95   3293819.63   0.00
566632.15   3293611.74   0.00
573294.34   3302093.45   0.00
570057.19   3300443.20   0.00
570779.76   3302861.37   0.00
569496.86   3293574.16   0.00
568113.77   3309932.51   0.00
571900.18   3304722.52   0.00
573202.32   3304603.22   0.00
568056.61   3303547.26   0.00
572935.93   3301975.70   0.00
568915.94   3296748.02   0.00
574983.25   3302861.58   0.00
567867.49   3298059.89   0.00
568080.10   3293964.02   0.00
560722.26   3297971.99   0.00
570136.50   3303250.72   0.00
564262.45   3301090.47   0.00
569644.17   3296692.22   0.00
574618.84   3296918.50   0.00
567774.58   3302341.82   0.00
566572.45   3298671.17   0.00
571889.18   3301228.63   0.00
568544.83   3294277.69   0.00
577832.99   3299739.12   0.00
572233.73   3298676.11   0.00
566956.14   3300099.26   0.00
570050.78   3298790.36   0.00
568853.83   3295859.49   0.00
567751.69   3301076.04   0.00
571184.88   3299072.26   0.00
576161.55   3296545.01   0.00
567860.45   3300182.52   0.00
570885.60   3295693.90   0.00
571377.06   3301482.56   0.00
569675.48   3304414.88   0.00
571261.52   3300761.59   0.00
575416.15   3298146.77   0.00
569351.00   3295821.05   0.00
568681.60   3297439.22   0.00
570006.83   3303472.65   0.00
564863.23   3294859.44   0.00
573586.55   3295203.50   0.00
574156.07   3295260.08   0.00
568452.86   3294990.68   0.00
570280.14   3299683.59   0.00
575511.00   3296359.02   0.00
567945.08   3297353.02   0.00
573603.58   3295477.09   0.00
569188.76   3303651.60   0.00
574060.58   3304306.89   0.00
569531.12   3299301.62   0.00
574273.68   3301174.57   0.00
569052.79   3301733.66   0.00
569471.53   3294350.37   0.00
565357.04   3295762.92   0.00
570345.87   3300756.34   0.00
569690.31   3297614.35   0.00
576959.47   3301643.54   0.00
563556.82   3298935.10   0.00
576231.10   3303137.68   0.00
571631.44   3297267.57   0.00
576329.40   3297965.99   0.00
569821.19   3299500.53   0.00
572659.50   3299152.39   0.00
560911.80   3297704.41   0.00
570895.54   3299946.58   0.00
571420.37   3303120.75   0.00
567734.86   3300555.41   0.00
569234.34   3296443.75   0.00
572059.52   3305707.98   0.00
575669.96   3298939.87   0.00
568352.70   3298439.82   0.00
566775.09   3305225.36   0.00
563771.64   3303069.01   0.00
575783.90   3301895.03   0.00
571032.10   3302551.28   0.00
571141.28   3296255.87   0.00
566979.67   3298239.95   0.00
575724.84   3303452.52   0.00
573077.68   3303832.41   0.00
567610.33   3298556.13   0.00
567768.23   3297405.98   0.00
567254.08   3296589.43   0.00
573632.27   3300827.92   0.00
568684.44   3301579.29   0.00
562713.83   3301548.61   0.00
569283.44   3299095.24   0.00
573547.76   3295744.96   0.00
573415.70   3296823.57   0.00
569114.69   3297803.01   0.00
571471.31   3298641.93   0.00
570602.59   3301390.43   0.00
572407.99   3298718.65   0.00
568128.33   3302282.22   0.00
566823.31   3302874.67   0.00
571366.15   3294535.45   0.00
573708.18   3293906.28   0.00
564658.44   3299275.78   0.00
564200.31   3304205.53   0.00
568040.09   3299728.63   0.00
566195.18   3304020.97   0.00
567230.43   3298844.44   0.00
570544.01   3303373.46   0.00
563995.13   3294660.85   0.00
566987.98   3302532.41   0.00
574328.24   3294105.84   0.00
572845.30   3303059.20   0.00
574255.60   3303183.20   0.00
573941.11   3300606.00   0.00
566492.56   3303830.45   0.00
574850.46   3302729.45   0.00
571020.55   3301629.21   0.00
575278.47   3299718.05   0.00
565077.23   3297641.21   0.00
571181.19   3291867.79   0.00
567925.93   3296061.49   0.00
569144.37   3298729.13   0.00
574022.62   3302010.76   0.00
575757.25   3298212.55   0.00
568838.20   3299000.37   0.00
568935.31   3297782.45   0.00
569930.74   3299621.87   0.00
567421.69   3299399.58   0.00
561090.65   3301189.55   0.00
575633.14   3298954.08   0.00
566855.90   3301715.09   0.00
563991.76   3300573.83   0.00
572097.08   3300328.03   0.00
565835.55   3305924.31   0.00
565635.24   3297256.78   0.00
571737.65   3299299.42   0.00
570766.89   3300867.98   0.00
567548.58   3303710.03   0.00
571336.69   3296804.44   0.00
570676.58   3296424.38   0.00
568593.45   3300337.22   0.00
570398.40   3298000.16   0.00
567803.57   3297219.74   0.00
571276.82   3297909.76   0.00
566020.80   3291115.31   0.00
573774.49   3300519.41   0.00
568888.93   3302057.32   0.00
570529.09   3297567.95   0.00
566177.95   3305925.53   0.00
566580.46   3304386.22   0.00
565824.41   3309065.64   0.00
573146.33   3302890.09   0.00
570866.43   3296307.53   0.00
576227.63   3298801.65   0.00
565239.52   3299860.53   0.00
567628.38   3305077.21   0.00
566336.35   3305311.29   0.00
570807.76   3298112.67   0.00
562575.25   3303104.91   0.00
571816.57   3301590.47   0.00
567851.76   3301578.94   0.00
564811.01   3302096.52   0.00
566498.67   3303974.58   0.00
571871.54   3300711.75   0.00
571246.82   3299521.27   0.00
564996.14   3299926.98   0.00
569401.15   3299367.42   0.00
571464.26   3303237.84   0.00
565568.84   3300570.28   0.00
576547.79   3301256.05   0.00
565701.67   3298656.24   0.00
567661.83   3296674.63   0.00
567742.50   3300029.80   0.00
569097.33   3302326.24   0.00
567018.48   3293858.15   0.00
567016.03   3301666.19   0.00
568667.14   3300185.61   0.00
566884.89   3306458.93   0.00
576083.44   3299870.38   0.00
568782.13   3299249.48   0.00
576342.48   3302012.80   0.00
568208.39   3301320.00   0.00
570596.15   3298116.13   0.00
570742.04   3301127.94   0.00
565618.76   3295518.74   0.00
569342.39   3298863.21   0.00
572902.07   3298460.54   0.00
571233.40   3301736.72   0.00
564600.56   3301268.49   0.00
575730.01   3296838.66   0.00
572269.97   3304506.35   0.00
575832.49   3299028.76   0.00
571076.54   3306194.39   0.00
571882.22   3301226.84   0.00
578666.36   3301158.93   0.00
566252.66   3299010.32   0.00
579534.99   3296924.96   0.00
570330.95   3298236.92   0.00
572282.61   3304853.23   0.00
568952.98   3300455.10   0.00
569602.20   3303333.12   0.00
573490.60   3303502.62   0.00
569487.62   3299087.19   0.00
571211.53   3301214.26   0.00
574044.93   3304228.70   0.00
576733.28   3297745.06   0.00
567178.71   3295175.07   0.00
569737.61   3303062.64   0.00
567923.32   3303422.83   0.00
571118.80   3296205.81   0.00
577563.33   3298723.49   0.00
571712.52   3303157.56   0.00
565861.63   3295835.60   0.00
570818.67   3296785.10   0.00
578481.26   3303777.04   0.00
567959.63   3303292.33   0.00
572114.28   3295783.86   0.00
569863.87   3303215.92   0.00
570787.04   3300895.65   0.00
565816.38   3305243.09   0.00
566913.40   3304008.50   0.00
571685.86   3293021.15   0.00
568366.01   3300273.47   0.00
570875.16   3299862.77   0.00
566735.97   3302952.83   0.00
565562.95   3299597.01   0.00
570754.22   3296829.51   0.00
568997.77   3301438.29   0.00
565419.82   3293265.53   0.00
566624.47   3302213.20   0.00
574511.39   3295083.07   0.00
561656.76   3301121.99   0.00
575066.37   3298271.02   0.00
572063.97   3300983.00   0.00
571484.58   3304404.07   0.00
569032.23   3300346.11   0.00
571843.45   3298297.74   0.00
573891.08   3302745.97   0.00
571530.41   3294827.77   0.00
575730.59   3297437.20   0.00
569654.59   3301237.07   0.00
567258.35   3304873.82   0.00
572189.82   3298364.82   0.00
566532.11   3307782.52   0.00
573506.10   3299579.73   0.00
573544.75   3300947.32   0.00
568584.83   3298616.65   0.00
569921.86   3300528.92   0.00
567898.93   3303767.01   0.00
572652.53   3298930.14   0.00
572304.16   3298312.21   0.00
566425.05   3296012.97   0.00
574154.21   3305860.88   0.00
572923.77   3298774.22   0.00
566925.82   3294324.00   0.00
569299.77   3299955.20   0.00
568736.35   3298717.23   0.00
569980.76   3299476.55   0.00
570692.29   3298756.21   0.00
563621.27   3303653.18   0.00
563875.91   3297795.52   0.00
574579.72   3302014.78   0.00
566038.77   3298575.25   0.00
571431.90   3299846.14   0.00
568130.55   3300050.68   0.00
571250.16   3300628.42   0.00
573455.21   3303450.47   0.00
568763.65   3299521.54   0.00
567637.78   3300877.27   0.00
573621.06   3294868.02   0.00
572747.15   3301477.44   0.00
571800.53   3295212.26   0.00
571284.74   3304892.09   0.00
578000.23   3304909.25   0.00
564609.16   3304187.95   0.00
570631.79   3300561.45   0.00
565222.87   3298324.60   0.00
565309.77   3300315.03   0.00
570546.44   3299143.65   0.00
569818.32   3300447.63   0.00
572942.87   3298850.80   0.00
563624.78   3300141.53   0.00
570230.34   3299422.61   0.00
573776.86   3293608.65   0.00
566769.94   3298949.79   0.00
576749.37   3300439.02   0.00
569247.74   3296676.17   0.00
570447.17   3302200.95   0.00
571407.23   3305546.71   0.00
568720.13   3302806.78   0.00
574033.28   3298705.66   0.00
564230.79   3294041.83   0.00
568015.44   3304191.95   0.00
564114.24   3303496.56   0.00
573597.51   3301843.69   0.00
568909.97   3303470.63   0.00
573793.85   3298378.69   0.00
567469.76   3301430.62   0.00
566863.54   3298141.25   0.00
570443.67   3302609.69   0.00
571452.65   3295582.12   0.00
569959.77   3301245.93   0.00
571738.68   3298302.71   0.00
568891.39   3304375.85   0.00
574361.21   3298112.97   0.00
567317.89   3301781.75   0.00
572557.12   3300068.56   0.00
563362.73   3304041.44   0.00
564566.77   3300000.51   0.00
577455.31   3302461.88   0.00
569239.78   3299574.30   0.00
569399.00   3302094.90   0.00
567295.61   3291956.98   0.00
565680.71   3294460.72   0.00
575815.82   3301458.18   0.00
574297.65   3305907.07   0.00
570209.04   3304444.29   0.00
565800.38   3292062.21   0.00
569839.88   3297239.62   0.00
574836.90   3305659.17   0.00
574081.02   3299967.58   0.00
573683.21   3297538.61   0.00
572298.31   3301060.62   0.00
569257.19   3295086.18   0.00
570552.07   3295807.18   0.00
563905.43   3301790.23   0.00
570049.70   3296900.39   0.00
574461.42   3295985.07   0.00
568266.46   3298667.76   0.00
570136.95   3305356.88   0.00
572162.84   3302755.62   0.00
573923.09   3297503.83   0.00
566845.27   3305321.51   0.00
572239.63   3302141.30   0.00
573753.92   3298142.95   0.00
564039.03   3299054.78   0.00
566976.33   3298835.03   0.00
568489.02   3299607.42   0.00
573407.89   3299472.09   0.00
566406.18   3299266.63   0.00
571251.06   3297149.78   0.00
566049.41   3302368.76   0.00
570776.14   3303817.14   0.00
567336.67   3300858.12   0.00
569220.27   3303635.87   0.00
569335.28   3302616.89   0.00
571266.15   3299082.78   0.00
570088.47   3299287.79   0.00
570837.88   3295560.40   0.00
569538.64   3303902.54   0.00
569865.04   3297737.03   0.00
570319.62   3294610.55   0.00
572139.01   3295100.16   0.00
573313.21   3305597.21   0.00
566263.36   3298771.20   0.00
568728.14   3296684.72   0.00
570537.46   3302596.13   0.00
568109.37   3294443.79   0.00
569052.83   3301115.62   0.00
571490.87   3300744.60   0.00
570407.12   3296485.54   0.00
563640.09   3296931.43   0.00
569497.10   3302433.46   0.00
566410.88   3303783.10   0.00
573490.50   3295142.52   0.00
571569.80   3296444.60   0.00
565108.08   3298378.72   0.00
567470.36   3299169.61   0.00
576112.58   3300433.90   0.00
572677.91   3302611.90   0.00
573299.10   3300256.66   0.00
578263.71   3298147.15   0.00
570479.35   3303517.91   0.00
573094.06   3298853.81   0.00
571496.23   3299259.91   0.00
569517.19   3299891.57   0.00
571549.35   3299946.97   0.00
570013.09   3298514.14   0.00
569627.54   3298218.05   0.00
568427.95   3301134.50   0.00
568758.66   3297588.92   0.00
571442.01   3300484.82   0.00
568611.63   3302006.16   0.00
570148.80   3298105.15   0.00
568049.91   3301841.68   0.00
568408.65   3299202.47   0.00
568938.63   3301205.89   0.00
576154.37   3297493.85   0.00
571177.90   3301910.12   0.00
573446.82   3301713.22   0.00
569249.64   3302163.90   0.00
570872.81   3301528.46   0.00
569613.92   3295232.10   0.00
569161.19   3300217.05   0.00
568042.23   3294404.47   0.00
571328.83   3301256.15   0.00
567763.92   3301823.40   0.00
569570.57   3302808.71   0.00
567582.42   3295764.78   0.00
567429.31   3300738.90   0.00
575968.18   3302645.88   0.00
568964.77   3295747.24   0.00
571361.48   3300894.19   0.00
569096.02   3297229.23   0.00
570277.64   3297972.99   0.00
566462.77   3303397.26   0.00
570775.08   3295572.31   0.00
571039.91   3292020.22   0.00
571585.06   3306417.52   0.00
571736.10   3298292.12   0.00
571747.86   3301462.30   0.00
565043.34   3298541.77   0.00
573626.34   3299961.31   0.00
572097.47   3302132.98   0.00
568086.51   3300541.12   0.00
573930.05   3298614.65   0.00
563569.43   3301356.94   0.00
572017.54   3294502.61   0.00
570692.30   3299142.82   0.00
571090.93   3296785.01   0.00
567868.04   3298557.62   0.00
575658.95   3304541.51   0.00
570303.88   3299254.65   0.00
569847.67   3302055.37   0.00
570078.41   3302944.69   0.00
577480.78   3303306.38   0.00
567436.33   3303763.71   0.00
575654.40   3303762.66   0.00
577229.44   3297792.40   0.00
567284.24   3300387.66   0.00
574915.98   3306056.67   0.00
571889.29   3301454.33   0.00
567688.88   3298630.73   0.00
574884.92   3304529.91   0.00
570486.29   3295226.63   0.00
572474.01   3299294.78   0.00
571048.22   3296131.96   0.00
569234.72   3306656.21   0.00
569047.85   3299808.60   0.00
567484.23   3299353.57   0.00
573790.17   3297124.32   0.00
569334.58   3295929.35   0.00
570890.17   3299469.67   0.00
573833.70   3301266.23   0.00
570018.74   3303582.78   0.00
574950.70   3299793.68   0.00
576200.26   3299649.59   0.00
571545.80   3298536.95   0.00
574287.49   3299989.53   0.00
571161.13   3298349.38   0.00
569883.55   3294363.09   0.00
572263.09   3304047.93   0.00
570131.14   3298173.14   0.00
571602.26   3304387.63   0.00
577365.96   3299389.49   0.00
565965.07   3300900.45   0.00
563857.77   3299257.21   0.00
568605.00   3303566.77   0.00
573059.16   3295857.88   0.00
565619.59   3295777.58   0.00
571816.35   3297456.78   0.00
565673.76   3302669.40   0.00
569665.73   3299390.00   0.00
571883.23   3299965.29   0.00
569608.66   3296953.44   0.00
567861.05   3296427.48   0.00
571870.39   3306697.53   0.00
567580.03   3305229.44   0.00
578255.94   3300046.20   0.00
573780.96   3296795.21   0.00
565752.25   3302805.20   0.00
570454.81   3301362.71   0.00
573756.21   3295591.03   0.00
567347.94   3300599.45   0.00
573516.55   3302246.09   0.00
572174.85   3295162.66   0.00
570586.60   3299355.85   0.00
574391.14   3300034.23   0.00
573270.55   3299741.93   0.00
570263.30   3300360.82   0.00
568478.27   3296447.83   0.00
576253.62   3303867.29   0.00
568747.48   3302784.02   0.00
568603.62   3300588.82   0.00
565777.88   3301459.51   0.00
569950.87   3307254.57   0.00
569529.47   3301872.88   0.00
571875.46   3301320.54   0.00
565719.69   3309453.23   0.00
569167.30   3298456.28   0.00
573481.85   3301159.24   0.00
570770.70   3301617.71   0.00
568427.57   3303586.97   0.00
570590.63   3298206.59   0.00
566111.46   3305238.48   0.00
570477.59   3296372.11   0.00
570530.22   3299331.93   0.00
569711.42   3298946.52   0.00
573261.70   3305455.08   0.00
574963.70   3302999.86   0.00
565320.79   3299454.84   0.00
567730.61   3293745.37   0.00
575201.39   3300648.32   0.00
567767.18   3300196.15   0.00
566834.14   3298268.83   0.00
571479.11   3299170.25   0.00
569275.33   3300740.96   0.00
565393.65   3302046.44   0.00
571558.81   3301448.79   0.00
565653.98   3301432.05   0.00
570843.13   3301683.33   0.00
573244.90   3296215.48   0.00
573069.98   3298111.60   0.00
572267.63   3294763.95   0.00
572789.79   3305779.61   0.00
566856.69   3302331.52   0.00
576923.15   3296719.31   0.00
572880.10   3303105.71   0.00
567057.40   3298123.67   0.00
579288.29   3299789.68   0.00
568260.06   3302974.18   0.00
562847.35   3299902.76   0.00
573779.61   3300212.30   0.00
564594.87   3292482.30   0.00
569285.27   3297494.52   0.00
568175.10   3306499.89   0.00
560224.39   3301215.59   0.00
569104.96   3300972.22   0.00
568443.44   3303950.71   0.00
569301.32   3294991.86   0.00
564987.12   3295467.43   0.00
567597.08   3298771.41   0.00
570081.87   3297866.88   0.00
576569.87   3303632.73   0.00
567661.85   3298794.58   0.00
563104.21   3300041.12   0.00
567604.98   3306917.45   0.00
570159.91   3300851.45   0.00
568563.85   3301077.44   0.00
567665.68   3302913.79   0.00
566434.36   3298274.75   0.00
566226.61   3298067.21   0.00
567955.88   3297519.97   0.00
572012.07   3298026.24   0.00
571601.28   3299599.81   0.00
569062.73   3302278.59   0.00
568623.68   3296488.76   0.00
568051.47   3300571.21   0.00
579824.44   3299496.63   0.00
570608.06   3300099.02   0.00
569144.81   3299988.17   0.00
564643.76   3299697.59   0.00
565125.98   3304396.23   0.00
574468.63   3298865.56   0.00
568758.82   3301756.66   0.00
566689.81   3299020.20   0.00
568887.41   3295891.15   0.00
572576.48   3301853.63   0.00
578160.34   3300027.57   0.00
562507.87   3302622.58   0.00
564909.48   3300428.56   0.00
569081.93   3300052.61   0.00
576389.12   3300390.16   0.00
568510.13   3291640.46   0.00
569696.86   3299516.90   0.00
571096.10   3297902.16   0.00
576574.92   3297992.52   0.00
565569.58   3293822.73   0.00
568959.42   3308397.07   0.00
570228.00   3301515.01   0.00
570319.22   3297849.62   0.00
570887.74   3299335.40   0.00
568782.20   3296678.36   0.00
573347.85   3303307.47   0.00
569867.93   3300224.66   0.00
569679.39   3299961.31   0.00
569474.91   3296444.28   0.00
570744.82   3291648.58   0.00
566624.22   3297458.34   0.00
570178.13   3301972.86   0.00
571530.36   3302924.23   0.00
563023.02   3297980.92   0.00
576217.39   3304121.45   0.00
571879.46   3296678.90   0.00
568271.82   3293515.26   0.00
572905.71   3303468.64   0.00
573782.73   3299021.34   0.00
569335.20   3295807.19   0.00
568188.80   3299295.34   0.00
568880.37   3304690.92   0.00
563018.14   3305861.18   0.00
573003.45   3296015.82   0.00
574277.41   3300669.97   0.00
573708.70   3299181.49   0.00
572753.77   3297983.15   0.00
565674.69   3297792.64   0.00
569138.10   3298265.09   0.00
572510.01   3300992.82   0.00
573440.70   3306200.45   0.00
570794.35   3300458.48   0.00
567590.11   3299129.14   0.00
567486.74   3304732.77   0.00
564676.51   3298336.60   0.00
565508.51   3295091.05   0.00
572038.13   3296801.00   0.00
571899.71   3297782.37   0.00
571068.87   3297810.30   0.00
569605.86   3300022.56   0.00
572418.97   3294368.25   0.00
567006.94   3301408.94   0.00
578138.93   3300509.88   0.00
571993.70   3300516.33   0.00
565827.02   3302572.32   0.00
572234.47   3298793.11   0.00
572627.15   3301324.99   0.00
562418.68   3293598.83   0.00
571050.77   3303482.17   0.00
570975.68   3304004.38   0.00
571578.03   3302121.08   0.00
571927.50   3294558.65   0.00
569862.52   3294727.02   0.00
570066.88   3307278.23   0.00
573441.43   3303766.34   0.00
573481.99   3294446.53   0.00
573377.70   3297410.34   0.00
570531.41   3299278.80   0.00
565813.79   3298878.41   0.00
567779.74   3298222.53   0.00
568083.46   3296997.38   0.00
565916.64   3294870.18   0.00
572767.79   3297258.25   0.00
574015.96   3299778.65   0.00
572250.74   3297317.38   0.00
568664.95   3296144.14   0.00
567779.78   3293834.26   0.00
566105.93   3303030.66   0.00
564941.32   3296417.66   0.00
569016.00   3295289.41   0.00
569961.15   3305782.03   0.00
566176.34   3304951.79   0.00
565653.95   3304791.54   0.00
562470.94   3298741.99   0.00
567062.94   3296797.82   0.00
569464.95   3297713.36   0.00
569327.82   3302571.79   0.00
567672.97   3299180.73   0.00
570853.88   3303099.39   0.00
573908.53   3300841.59   0.00
564947.80   3303236.53   0.00
569304.37   3300333.74   0.00
563834.42   3295796.97   0.00
568565.06   3293288.91   0.00
571703.16   3299075.50   0.00
565739.50   3303136.74   0.00
571967.81   3297048.21   0.00
571106.90   3294487.34   0.00
571516.90   3305064.02   0.00
568059.12   3304898.76   0.00
567350.60   3303289.96   0.00
566934.05   3299646.86   0.00
572606.01   3297395.58   0.00
574614.14   3293800.78   0.00
568709.81   3303039.75   0.00
577504.83   3303659.70   0.00
577217.87   3299448.95   0.00
571800.84   3302563.73   0.00
567914.47   3298407.40   0.00
572835.31   3295897.35   0.00
572125.98   3300846.34   0.00
573623.39   3299343.50   0.00
569106.51   3298883.43   0.00
570754.40   3301388.63   0.00
568905.11   3302636.24   0.00
564270.88   3300725.51   0.00
568065.86   3303529.23   0.00
571614.35   3301484.47   0.00
565067.70   3302602.66   0.00
564255.98   3298760.14   0.00
573016.43   3299424.39   0.00
573338.48   3300145.85   0.00
573616.69   3305800.20   0.00
567083.79   3297325.20   0.00
565828.24   3297845.42   0.00
579846.14   3306143.27   0.00
565772.86   3300665.81   0.00
570286.72   3299629.71   0.00
574718.67   3297103.82   0.00
577880.71   3297672.25   0.00
563863.03   3307334.73   0.00
565455.14   3304878.11   0.00
569425.98   3301399.27   0.00
567369.41   3297560.71   0.00
571145.12   3300591.77   0.00
569955.29   3300407.96   0.00
566569.54   3296767.79   0.00
570343.95   3302552.34   0.00
568006.04   3304955.10   0.00
568648.37   3300199.12   0.00
571454.43   3299122.14   0.00
574560.81   3303560.97   0.00
570856.88   3300995.90   0.00
574494.47   3297305.20   0.00
568635.48   3295078.94   0.00
566250.07   3303238.04   0.00
569997.65   3296309.56   0.00
567566.54   3299232.07   0.00
571641.86   3300131.26   0.00
571045.88   3307201.41   0.00
570951.42   3300661.65   0.00
568083.53   3300477.16   0.00
566571.32   3295737.03   0.00
571955.64   3302824.24   0.00
565715.21   3299059.55   0.00
567841.09   3300953.89   0.00
572110.61   3302081.27   0.00
567286.15   3302623.94   0.00
565124.73   3295406.45   0.00
568858.00   3304146.17   0.00
570096.71   3300987.53   0.00
573053.27   3291784.92   0.00
572265.93   3295394.31   0.00
571171.33   3295359.11   0.00
573063.63   3306810.56   0.00
573497.61   3297741.47   0.00
570999.69   3301584.43   0.00
568825.77   3301791.89   0.00
567192.13   3294750.51   0.00
573363.63   3299262.56   0.00
570516.53   3301844.58   0.00
569884.67   3302934.43   0.00
569665.74   3303652.68   0.00
572614.31   3301224.62   0.00
567256.19   3299019.40   0.00
566728.56   3304464.31   0.00
568069.88   3299852.57   0.00
565934.12   3299864.76   0.00
574691.77   3297590.83   0.00
567659.96   3295141.58   0.00
570045.58   3304134.53   0.00
573066.43   3299039.58   0.00
571155.41   3303172.63   0.00
571079.43   3299564.58   0.00
570733.94   3304194.56   0.00
569074.67   3304669.85   0.00
569687.94   3298268.37   0.00
567094.32   3301874.53   0.00
568522.07   3301770.72   0.00
564501.97   3299246.93   0.00
569583.70   3303333.48   0.00
567469.05   3307597.20   0.00
569840.16   3294926.69   0.00
571461.82   3300602.06   0.00
568329.90   3305911.70   0.00
569758.42   3301303.19   0.00
577117.87   3306148.33   0.00
571493.47   3294760.63   0.00
571948.65   3300581.26   0.00
569914.71   3297712.21   0.00
569717.07   3300202.52   0.00
571807.74   3306069.07   0.00
560874.97   3299903.77   0.00
566086.28   3301716.72   0.00
571054.82   3298942.22   0.00
568581.29   3305121.86   0.00
560142.29   3306919.22   0.00
564546.37   3300927.49   0.00
566450.64   3299092.89   0.00
566911.57   3298815.82   0.00
572062.14   3298426.17   0.00
572985.10   3293974.24   0.00
577009.87   3292613.35   0.00
566518.03   3307592.39   0.00
577105.57   3304544.27   0.00
570616.96   3300799.55   0.00
566688.22   3304381.84   0.00
571446.80   3303322.64   0.00
569595.82   3298100.28   0.00
568612.93   3304284.09   0.00
568914.99   3307619.37   0.00
571980.88   3301346.03   0.00
574088.34   3301063.58   0.00
569560.71   3303649.17   0.00
575993.80   3299269.92   0.00
575476.92   3296451.86   0.00
571612.92   3304920.04   0.00
569109.87   3295066.23   0.00
571286.93   3296472.30   0.00
567251.37   3297255.87   0.00
568327.54   3304333.13   0.00
567108.72   3296788.82   0.00
565502.14   3297255.29   0.00
563452.67   3294780.44   0.00
568248.57   3299567.83   0.00
566396.38   3302152.42   0.00
576261.47   3303884.84   0.00
569408.80   3304284.54   0.00
566561.94   3301878.11   0.00
567800.27   3295918.31   0.00
571044.79   3304621.44   0.00
569359.05   3296554.06   0.00
565471.46   3297198.15   0.00
575408.29   3301992.73   0.00
565511.26   3303044.18   0.00
566822.77   3303705.10   0.00
571943.59   3300123.85   0.00
573698.63   3300395.89   0.00
570688.32   3300391.73   0.00
574256.92   3302366.60   0.00
575636.27   3300300.12   0.00
562011.81   3300176.06   0.00
569990.87   3302194.31   0.00
565802.77   3299161.24   0.00
568826.63   3296862.64   0.00
565822.40   3296627.97   0.00
571699.70   3304209.04   0.00
566348.01   3295789.58   0.00
567269.79   3293975.00   0.00
565509.66   3297544.51   0.00
572681.05   3302671.33   0.00
572039.25   3303384.77   0.00
569951.16   3303057.86   0.00
571370.62   3301571.50   0.00
576757.45   3303075.58   0.00
563814.53   3300358.33   0.00
572755.44   3296539.35   0.00
562379.96   3296025.68   0.00
568000.32   3300930.69   0.00
569258.69   3297180.10   0.00
569413.89   3301146.29   0.00
571383.47   3296887.93   0.00
568741.63   3305617.73   0.00
575701.18   3302052.93   0.00
564573.16   3300353.49   0.00
576196.88   3303849.16   0.00
572797.78   3297724.54   0.00
576254.09   3299540.76   0.00
569240.38   3298022.38   0.00
567845.41   3298775.68   0.00
570487.98   3298263.58   0.00
562552.08   3298679.68   0.00
568417.24   3296371.88   0.00
568949.98   3299504.53   0.00
566576.79   3305012.54   0.00
571677.52   3298442.63   0.00
571988.69   3297323.82   0.00
571512.57   3299002.30   0.00
567136.81   3298469.11   0.00
567304.80   3296072.64   0.00
568910.45   3302632.00   0.00
563694.41   3301022.47   0.00
569976.88   3294067.09   0.00
570366.40   3297546.91   0.00
567381.35   3299263.22   0.00
568343.17   3300219.69   0.00
576356.54   3299579.77   0.00
565305.18   3299200.09   0.00
575993.15   3303443.55   0.00
569725.31   3306399.88   0.00
570101.96   3299348.32   0.00
570935.13   3294806.75   0.00
566180.51   3294315.54   0.00
563141.97   3301051.50   0.00
568946.27   3297969.63   0.00
568392.68   3300877.95   0.00
570216.77   3302089.93   0.00
576250.83   3303260.82   0.00
563910.96   3303551.94   0.00
569867.84   3294574.19   0.00
570584.45   3302798.69   0.00
572455.90   3299784.81   0.00
572336.46   3301743.89   0.00
565792.82   3302254.40   0.00
569604.57   3297565.47   0.00
571282.58   3302420.20   0.00
567389.44   3298377.19   0.00
571304.21   3294909.90   0.00
570388.98   3302790.34   0.00
565011.03   3300751.38   0.00
571373.07   3303410.65   0.00
566159.69   3299181.35   0.00
570068.70   3298030.32   0.00
572155.30   3296223.20   0.00
576307.20   3290258.71   0.00
571164.93   3296330.56   0.00
570855.74   3302382.27   0.00
568567.32   3304475.47   0.00
569320.04   3302208.98   0.00
569287.09   3298741.73   0.00
571948.54   3301460.97   0.00
569285.97   3302325.38   0.00
563413.24   3300352.97   0.00
565865.57   3298924.37   0.00
575929.61   3300582.68   0.00
570416.96   3301749.01   0.00
571913.20   3302628.28   0.00
564080.85   3294983.46   0.00
570122.49   3301269.78   0.00
565806.49   3303916.84   0.00
570936.62   3297457.71   0.00
569566.63   3303550.49   0.00
568371.32   3295481.01   0.00
567133.49   3308318.99   0.00
569465.39   3301530.20   0.00
572131.42   3297206.48   0.00
571993.80   3295100.62   0.00
576079.40   3297975.81   0.00
565394.37   3303430.50   0.00
567660.80   3301261.85   0.00
571557.75   3292000.04   0.00
568510.28   3296689.74   0.00
572188.44   3303331.93   0.00
573056.37   3298118.61   0.00
573524.98   3303691.19   0.00
568347.64   3306344.36   0.00
570514.73   3299770.76   0.00
571110.54   3303161.69   0.00
568768.41   3297076.75   0.00
568942.18   3304754.66   0.00
570001.89   3297275.42   0.00
571336.37   3297854.88   0.00
568767.61   3304651.45   0.00
569878.70   3303288.72   0.00
570806.39   3302330.03   0.00
570505.94   3295089.21   0.00
563979.22   3301465.08   0.00
569101.90   3300714.40   0.00
572950.93   3299547.55   0.00
568682.70   3300856.79   0.00
569705.80   3300225.91   0.00
567420.51   3304371.01   0.00
570710.10   3300780.45   0.00
565877.19   3293496.94   0.00
574148.43   3301646.34   0.00
574078.29   3298013.84   0.00
569244.61   3301941.42   0.00
569737.52   3296328.87   0.00
568421.40   3299392.76   0.00
571872.77   3303221.85   0.00
563062.57   3295167.93   0.00
567700.78   3303713.38   0.00
575191.01   3300200.56   0.00
565321.30   3297967.44   0.00
573190.68   3301313.25   0.00
571902.99   3294166.93   0.00
572363.69   3302457.41   0.00
565306.10   3299161.09   0.00
570597.79   3294875.40   0.00
567935.82   3300420.82   0.00
575397.95   3299478.83   0.00
570881.47   3301493.30   0.00
575328.04   3303000.65   0.00
566374.83   3304373.10   0.00
570909.71   3300910.00   0.00
570954.56   3297025.40   0.00
568142.35   3300400.13   0.00
567404.41   3301572.54   0.00
567872.60   3303919.98   0.00
568955.60   3299150.49   0.00
566250.94   3298453.36   0.00
571435.15   3301858.92   0.00
564940.12   3293835.08   0.00
570662.01   3299075.11   0.00
568331.31   3299385.25   0.00
568606.10   3299006.47   0.00
569192.99   3303122.50   0.00
566880.46   3299244.82   0.00
565874.23   3298486.50   0.00
571376.87   3299876.61   0.00
575048.27   3305805.33   0.00
568002.28   3306478.70   0.00
564414.24   3297824.02   0.00
568856.26   3300863.99   0.00
571802.53   3300524.41   0.00
570203.03   3298326.39   0.00
567570.92   3302902.67   0.00
569272.48   3300440.34   0.00
562464.89   3296837.86   0.00
571984.86   3299439.95   0.00
570941.25   3304621.85   0.00
571252.88   3301352.85   0.00
573601.31   3298464.85   0.00
573183.30   3295980.92   0.00
567559.88   3301800.51   0.00
569383.86   3302873.53   0.00
571513.19   3302325.49   0.00
570175.37   3307048.76   0.00
568263.98   3304366.54   0.00
576422.87   3301929.93   0.00
576973.80   3298683.38   0.00
566498.87   3300609.52   0.00
565420.15   3296038.61   0.00
573579.56   3297092.40   0.00
571579.96   3300108.69   0.00
571244.43   3295761.65   0.00
566536.60   3302785.88   0.00
568334.29   3298071.74   0.00
570311.17   3301744.44   0.00
570345.53   3299068.93   0.00
575729.72   3300164.45   0.00
571287.54   3299863.69   0.00
565240.65   3303350.48   0.00
574422.67   3300206.72   0.00
572097.66   3301331.80   0.00
570252.06   3302611.26   0.00
570447.06   3300252.44   0.00
571069.58   3296005.00   0.00
571572.21   3300199.37   0.00
572482.32   3295273.72   0.00
575643.49   3297667.90   0.00
570210.28   3300703.20   0.00
570250.75   3295987.50   0.00
572886.64   3298220.53   0.00
568712.10   3298546.71   0.00
570962.44   3296701.43   0.00
564292.51   3299922.20   0.00
565528.09   3296030.76   0.00
567489.84   3300075.74   0.00
572794.32   3299473.01   0.00
571441.33   3303382.01   0.00
568405.52   3301041.50   0.00
567343.85   3304144.79   0.00
570488.82   3306138.07   0.00
570366.57   3301271.68   0.00
568633.50   3302370.73   0.00
569634.83   3304240.04   0.00
569814.19   3296152.87   0.00
566770.87   3299857.21   0.00
570182.04   3305407.30   0.00
566193.99   3300783.75   0.00
567388.14   3302575.29   0.00
569727.83   3304036.92   0.00
574861.68   3292351.02   0.00
565471.43   3299082.01   0.00
572031.22   3295166.99   0.00
569132.15   3294401.91   0.00
568112.77   3292600.03   0.00
568856.72   3302517.88   0.00
569569.78   3299140.75   0.00
569502.43   3300868.65   0.00
563605.90   3297740.64   0.00
571713.64   3301447.25   0.00
570444.86   3299891.38   0.00
573931.80   3301805.12   0.00
571320.99   3303259.66   0.00
571402.46   3302703.35   0.00
578440.55   3293918.85   0.00
569242.15   3299112.67   0.00
575493.27   3299770.39   0.00
569715.51   3297524.31   0.00
572405.30   3295181.21   0.00
572398.96   3297509.50   0.00
575467.83   3297281.69   0.00
569723.59   3300881.83   0.00
564397.28   3299654.13   0.00
565503.65   3299907.73   0.00
576942.42   3299035.49   0.00
566676.09   3296881.50   0.00
571820.49   3301564.77   0.00
566661.13   3301301.67   0.00
568393.20   3299142.52   0.00
567119.06   3301320.35   0.00
568120.78   3297400.25   0.00
575106.20   3303577.53   0.00
567111.67   3304828.67   0.00
569702.21   3305875.89   0.00
569515.22   3296558.92   0.00
571602.19   3303310.66   0.00
568623.34   3296108.47   0.00
567734.39   3299884.66   0.00
575103.16   3299903.37   0.00
576821.24   3304930.57   0.00
568441.25   3298007.13   0.00
569477.75   3301716.04   0.00
571703.89   3301647.67   0.00
568414.86   3302227.85   0.00
567964.38   3297904.56   0.00
567884.51   3298022.73   0.00
564467.04   3304768.81   0.00
564927.69   3295432.96   0.00
573216.40   3299543.01   0.00
568664.54   3298820.35   0.00
571699.27   3301075.95   0.00
571111.98   3296392.95   0.00
566005.43   3297394.29   0.00
565308.70   3295224.16   0.00
569243.29   3300357.36   0.00
571039.76   3297636.21   0.00
572450.61   3295300.77   0.00
573464.03   3298729.80   0.00
569160.53   3306891.26   0.00
569353.32   3302415.65   0.00
570607.13   3296943.89   0.00
569397.92   3299141.03   0.00
569323.56   3297537.35   0.00
563599.65   3307497.86   0.00
565180.13   3299527.33   0.00
573960.85   3304149.70   0.00
571341.53   3302054.55   0.00
567756.24   3300916.12   0.00
571974.37   3303845.45   0.00
569420.85   3297604.43   0.00
569340.76   3299729.42   0.00
575087.52   3304093.47   0.00
564327.76   3303627.08   0.00
569088.52   3304837.13   0.00
572785.38   3296614.43   0.00
571694.70   3302266.33   0.00
568350.16   3298501.03   0.00
563442.28   3301100.46   0.00
572509.98   3299024.56   0.00
572446.52   3296675.83   0.00
572692.20   3303374.44   0.00
566085.51   3300269.92   0.00
572248.61   3302191.02   0.00
572020.02   3297364.68   0.00
568859.05   3304179.32   0.00
568200.49   3295627.88   0.00
565850.45   3299259.57   0.00
571745.30   3302921.29   0.00
570464.07   3299142.53   0.00
565445.50   3305313.09   0.00
570973.90   3298718.30   0.00
565155.53   3308777.13   0.00
570015.86   3297743.92   0.00
572550.27   3297382.23   0.00
573989.83   3301580.39   0.00
569045.33   3299982.85   0.00
564177.65   3297843.16   0.00
564703.32   3301790.70   0.00
570501.82   3303253.10   0.00
571072.39   3303610.21   0.00
562685.68   3301751.29   0.00
569889.62   3305214.33   0.00
568598.88   3299649.38   0.00
564034.17   3303939.12   0.00
571638.04   3302438.92   0.00
572728.46   3301476.41   0.00
565169.03   3308537.58   0.00
574672.67   3296226.73   0.00
569225.44   3299892.52   0.00
567907.50   3296226.81   0.00
566788.41   3301402.65   0.00
569318.93   3298528.10   0.00
568784.15   3299469.96   0.00
571743.47   3299120.96   0.00
571450.31   3296898.83   0.00
576770.78   3306415.30   0.00
570727.63   3297150.87   0.00
568816.00   3296024.39   0.00
566961.42   3299207.53   0.00
566953.51   3300921.61   0.00
565327.77   3300637.16   0.00
568263.00   3299394.17   0.00
568680.54   3297369.59   0.00
568687.01   3294175.88   0.00
568203.80   3297089.72   0.00
574196.63   3295853.47   0.00
563822.06   3300516.38   0.00
569269.07   3296839.81   0.00
572329.44   3301174.52   0.00
569831.62   3293783.25   0.00
571784.12   3296692.89   0.00
568592.64   3303506.08   0.00
564672.31   3297176.95   0.00
575053.37   3299488.77   0.00
575462.15   3302595.47   0.00
573394.33   3301287.95   0.00
572834.44   3297178.15   0.00
576341.88   3300219.12   0.00
574676.34   3304495.18   0.00
565642.92   3297596.22   0.00
570340.30   3296468.70   0.00
573160.85   3295839.48   0.00
571680.13   3297291.00   0.00
570080.22   3302366.62   0.00
569349.70   3299674.61   0.00
571957.20   3299507.59   0.00
571107.85   3297178.16   0.00
570074.81   3300147.65   0.00
567446.50   3298989.91   0.00
568202.39   3296037.45   0.00
577090.94   3305846.05   0.00
568433.52   3304676.11   0.00
568392.21   3300828.59   0.00
564707.42   3294291.93   0.00
569498.03   3298322.19   0.00
573698.00   3300597.70   0.00
563141.71   3294840.68   0.00
567331.42   3294871.70   0.00
567688.51   3297575.88   0.00
569107.32   3298850.81   0.00
570922.22   3299312.16   0.00
570448.80   3302522.24   0.00
574556.08   3300443.67   0.00
566530.96   3300976.52   0.00
567791.97   3304398.69   0.00
565834.61   3299854.26   0.00
572193.93   3299032.99   0.00
564373.55   3303574.57   0.00
573765.94   3299162.35   0.00
568679.76   3299350.24   0.00
577656.93   3301511.02   0.00
566897.33   3296592.70   0.00
565691.17   3291900.85   0.00
572373.81   3300358.69   0.00
574710.85   3299812.32   0.00
567312.63   3304277.78   0.00
568903.84   3302650.73   0.00
571095.93   3301494.96   0.00
573585.06   3299513.00   0.00
569893.28   3301147.37   0.00
569623.79   3301801.93   0.00
569380.14   3294392.73   0.00
573735.93   3298449.02   0.00
567640.18   3298531.25   0.00
572861.38   3301128.65   0.00
568357.64   3298294.24   0.00
567631.67   3303357.88   0.00
567783.65   3304266.47   0.00
571456.25   3305617.04   0.00
572272.79   3291611.54   0.00
566071.96   3307353.38   0.00
570902.26   3299458.13   0.00
571071.84   3294852.19   0.00
567148.75   3299792.90   0.00
568017.04   3295536.32   0.00
576787.18   3302169.85   0.00
573716.58   3298433.33   0.00
572531.90   3306075.44   0.00
568708.50   3300535.92   0.00
570727.19   3301039.42   0.00
573627.70   3294969.14   0.00
568659.75   3298671.70   0.00
573967.87   3298830.36   0.00
570852.47   3294154.12   0.00
575934.93   3299830.69   0.00
575826.94   3301505.11   0.00
571477.48   3293040.88   0.00
568416.59   3298249.83   0.00
566248.58   3298505.17   0.00
571962.91   3297533.13   0.00
567610.22   3299058.74   0.00
567486.05   3295993.01   0.00
569004.28   3300930.04   0.00
572367.65   3297625.20   0.00
569865.11   3300724.38   0.00
574904.97   3296943.71   0.00
568494.90   3300482.78   0.00
564200.29   3304969.27   0.00
572516.50   3301784.13   0.00
575888.11   3294786.38   0.00
569917.73   3300281.07   0.00
572862.10   3299996.48   0.00
568055.88   3304322.65   0.00
568347.70   3298234.28   0.00
569349.19   3298695.89   0.00
573204.45   3297919.59   0.00
566974.01   3300023.80   0.00
564947.32   3299370.38   0.00
571598.95   3299880.43   0.00
567545.18   3301113.07   0.00
572846.13   3301086.28   0.00
573434.49   3305321.76   0.00
566806.70   3298218.37   0.00
567898.59   3301914.20   0.00
574754.33   3302071.39   0.00
568862.39   3299207.95   0.00
572086.57   3304358.46   0.00
572344.34   3300009.03   0.00
572907.48   3298261.83   0.00
576097.48   3303173.81   0.00
571918.65   3297609.16   0.00
566128.24   3299443.63   0.00
574285.60   3302302.72   0.00
573217.84   3298600.26   0.00
570933.79   3297502.86   0.00
571303.15   3301420.47   0.00
571751.54   3303231.63   0.00
571680.76   3295274.20   0.00
568290.79   3302955.29   0.00
566456.78   3299470.07   0.00
572712.86   3300320.26   0.00
575791.69   3299796.26   0.00
567386.71   3297862.02   0.00
568262.22   3294216.14   0.00
572817.69   3307114.93   0.00
573714.88   3300632.72   0.00
569010.19   3299901.56   0.00
570476.96   3308209.09   0.00
573700.88   3303768.96   0.00
571240.14   3297473.33   0.00
573717.50   3299216.28   0.00
571265.93   3304385.00   0.00
563478.97   3304730.59   0.00
570418.99   3302202.80   0.00
573143.25   3299070.66   0.00
571176.46   3302696.71   0.00
570888.61   3300107.48   0.00
569130.98   3303832.31   0.00
568206.03   3299944.51   0.00
567610.14   3296119.35   0.00
569230.94   3296944.40   0.00
570232.14   3298918.43   0.00
569999.00   3296686.19   0.00
570556.77   3301649.98   0.00
565959.53   3302188.99   0.00
569747.43   3303514.90   0.00
569747.58   3301548.40   0.00
576407.23   3297527.63   0.00
567550.37   3304884.26   0.00
570113.96   3301744.26   0.00
577131.55   3300959.91   0.00
567446.85   3299463.33   0.00
567691.97   3304893.92   0.00
570721.25   3294911.68   0.00
573788.97   3299252.88   0.00
569035.94   3304123.86   0.00
570101.90   3296666.03   0.00
570047.55   3304950.83   0.00
573881.26   3301935.97   0.00
573282.30   3301619.62   0.00
572757.14   3299558.12   0.00
568170.69   3302858.48   0.00
567856.43   3302835.47   0.00
572146.12   3305313.11   0.00
571202.83   3305161.11   0.00
572763.22   3292531.87   0.00
570176.45   3293840.77   0.00
569652.16   3300329.43   0.00
568066.94   3296382.64   0.00
569714.76   3300036.14   0.00
567944.30   3297181.68   0.00
567082.83   3302451.10   0.00
569466.65   3299991.12   0.00
571412.01   3294258.83   0.00
574459.75   3299487.60   0.00
572301.62   3293091.41   0.00
571422.51   3302476.15   0.00
574241.93   3302779.04   0.00
570661.51   3300171.44   0.00
575559.43   3306488.33   0.00
569577.04   3293017.41   0.00
572253.97   3297913.85   0.00
573813.77   3294881.66   0.00
567478.89   3297122.17   0.00
575201.74   3300973.99   0.00
568900.92   3295851.87   0.00
569529.69   3300545.69   0.00
568115.25   3300463.43   0.00
567352.57   3300183.05   0.00
568740.39   3294272.46   0.00
566413.16   3300876.17   0.00
572361.41   3301377.61   0.00
569077.25   3297568.46   0.00
567384.43   3303827.71   0.00
565123.51   3295391.81   0.00
568888.99   3304369.28   0.00
569688.86   3305955.15   0.00
568009.85   3302228.72   0.00
571893.51   3297206.19   0.00
568594.54   3303541.57   0.00
570401.59   3297907.98   0.00
570371.08   3304236.48   0.00
565180.87   3296201.35   0.00
569477.12   3303761.86   0.00
572640.87   3298598.38   0.00
566854.06   3293606.00   0.00
566519.05   3301517.11   0.00
567743.70   3300592.55   0.00
573813.77   3300853.15   0.00
570558.67   3300676.82   0.00
578282.25   3298172.37   0.00
568458.03   3299482.40   0.00
576378.50   3302361.40   0.00
570497.73   3303078.60   0.00
570966.23   3299172.63   0.00
566968.82   3299618.11   0.00
573513.94   3301010.48   0.00
565969.96   3299934.27   0.00
564809.91   3302809.26   0.00
565953.52   3297514.49   0.00
572226.87   3301982.22   0.00
567347.26   3297603.59   0.00
567577.48   3297241.45   0.00
573520.15   3297340.48   0.00
569564.34   3298143.15   0.00
569407.99   3305186.54   0.00
575584.31   3297773.84   0.00
573394.85   3300200.79   0.00
569229.00   3299717.61   0.00
566912.20   3300473.06   0.00
571377.13   3306109.63   0.00
566016.10   3301596.05   0.00
560526.45   3300966.06   0.00
565705.77   3300616.91   0.00
571115.18   3294428.65   0.00
569265.29   3295104.00   0.00
569229.58   3300846.72   0.00
572570.93   3298969.39   0.00
563021.24   3298868.58   0.00
575146.00   3303632.73   0.00
570181.34   3299883.84   0.00
571831.58   3302727.29   0.00
572313.43   3295649.23   0.00
574752.13   3299322.97   0.00
571353.97   3297351.12   0.00
570910.29   3299615.21   0.00
572774.36   3297638.23   0.00
571614.27   3302692.85   0.00
573263.27   3299831.87   0.00
562678.91   3295554.21   0.00
567066.96   3299374.02   0.00
571330.67   3302405.07   0.00
570242.84   3297024.92   0.00
571610.13   3300193.93   0.00
572860.40   3299211.13   0.00
571478.76   3298207.25   0.00
573358.02   3296927.95   0.00
570449.78   3299024.40   0.00
566742.94   3297519.69   0.00
571893.19   3296195.91   0.00
567592.30   3297707.71   0.00
567740.68   3295835.18   0.00
568495.15   3303211.73   0.00
566933.71   3301067.03   0.00
573891.55   3297696.66   0.00
573491.80   3303281.31   0.00
568400.42   3299429.23   0.00
575252.15   3301876.55   0.00
565565.43   3301404.40   0.00
566965.88   3301577.39   0.00
574225.77   3303211.10   0.00
569031.62   3304166.02   0.00
570078.03   3299731.14   0.00
574295.10   3301910.19   0.00
572543.82   3307812.92   0.00
572692.87   3300188.16   0.00
570079.06   3302605.05   0.00
566997.11   3303028.96   0.00
560505.36   3303031.24   0.00
570851.95   3304207.46   0.00
570683.47   3301181.72   0.00
572197.71   3305430.72   0.00
575861.17   3300868.77   0.00
564399.53   3300077.88   0.00
568879.01   3298175.78   0.00
570559.64   3295667.98   0.00
573505.92   3292172.93   0.00
575449.69   3296367.10   0.00
573639.26   3301224.95   0.00
570895.27   3303660.63   0.00
571292.01   3303364.42   0.00
575753.61   3300713.85   0.00
571755.47   3300216.04   0.00
565931.07   3304808.12   0.00
573782.47   3299790.43   0.00
573370.59   3297252.58   0.00
576241.94   3301080.51   0.00
570884.93   3300734.18   0.00
567321.25   3295735.62   0.00
568652.86   3298523.73   0.00
571274.14   3305034.30   0.00
568390.13   3296327.72   0.00
565123.87   3299304.97   0.00
566846.08   3298286.43   0.00
567673.30   3298632.70   0.00
573443.83   3301906.81   0.00
567300.74   3299339.14   0.00
566901.84   3300589.85   0.00
572172.46   3296006.69   0.00
566557.01   3298917.49   0.00
574298.62   3309121.72   0.00
565412.69   3303622.12   0.00
566529.90   3302531.81   0.00
568819.87   3304200.48   0.00
567631.45   3301173.04   0.00
571272.91   3298362.70   0.00
569553.84   3297789.60   0.00
571042.47   3306254.48   0.00
570311.73   3297252.08   0.00
573474.39   3297874.89   0.00
572248.12   3297554.58   0.00
570414.48   3300691.89   0.00
575801.93   3307471.76   0.00
569323.31   3302595.40   0.00
566719.13   3297838.47   0.00
571069.04   3299167.25   0.00
576941.20   3295634.03   0.00
566417.00   3301621.53   0.00
567192.37   3299939.86   0.00
568779.04   3295569.45   0.00
571435.38   3296976.58   0.00
570986.43   3296313.32   0.00
568889.94   3301131.57   0.00
568256.68   3303717.67   0.00
568896.56   3294459.29   0.00
572497.29   3299058.53   0.00
568676.65   3296902.92   0.00
563405.02   3299772.19   0.00
572387.97   3296239.55   0.00
573996.42   3305307.14   0.00
572826.33   3301314.62   0.00
567435.94   3300110.73   0.00
571588.00   3301874.63   0.00
567420.37   3300368.98   0.00
568447.70   3297877.90   0.00
571254.01   3304621.06   0.00
572878.40   3292698.71   0.00
567114.97   3301921.18   0.00
570989.87   3302977.12   0.00
568370.18   3300631.36   0.00
569135.44   3301467.56   0.00
574477.70   3293460.00   0.00
569074.01   3303215.15   0.00
569652.33   3296059.70   0.00
573648.60   3305468.37   0.00
571921.45   3302830.79   0.00
564831.10   3296318.60   0.00
567631.25   3299172.17   0.00
566716.34   3300894.92   0.00
562984.52   3300527.24   0.00
566221.04   3302724.92   0.00
566790.97   3304767.07   0.00
568071.45   3299325.47   0.00
571671.10   3298349.45   0.00
565763.97   3305043.62   0.00
578284.54   3302950.00   0.00
571780.64   3296255.77   0.00
566258.98   3298186.76   0.00
569678.42   3298321.85   0.00
574643.13   3307298.79   0.00
573953.29   3299920.64   0.00
568655.45   3298223.67   0.00
568611.00   3299205.94   0.00
568466.99   3301097.22   0.00
571249.12   3297385.65   0.00
567964.02   3298013.49   0.00
567018.00   3301067.66   0.00
566368.65   3302335.72   0.00
573719.58   3302014.24   0.00
568528.52   3301123.20   0.00
573177.71   3298581.62   0.00
570124.81   3297031.52   0.00
563787.79   3300504.10   0.00
571271.27   3297935.74   0.00
568930.11   3302407.47   0.00
568139.87   3299689.99   0.00
568190.05   3299056.30   0.00
572811.18   3297790.30   0.00
569664.74   3302262.01   0.00
567362.17   3295133.78   0.00
573230.17   3297762.89   0.00
567748.46   3302224.70   0.00
568402.05   3297564.52   0.00
574905.24   3305403.66   0.00
566490.78   3298344.68   0.00
572929.56   3298810.35   0.00
579275.34   3299149.36   0.00
570485.70   3301036.16   0.00
573097.77   3301677.49   0.00
567484.33   3300984.53   0.00
565938.11   3299876.60   0.00
570317.14   3291943.18   0.00
571011.80   3299189.94   0.00
570068.37   3307085.66   0.00
572454.37   3300058.40   0.00
565923.35   3303207.44   0.00
567846.18   3300376.42   0.00
560472.90   3296925.04   0.00
571469.87   3295907.72   0.00
569726.52   3298643.78   0.00
571172.45   3308467.82   0.00
571547.38   3304796.50   0.00
563806.94   3299147.98   0.00
571341.40   3301278.03   0.00
569814.82   3302105.33   0.00
570009.14   3304671.70   0.00
568984.91   3301972.79   0.00
571158.58   3294567.43   0.00
568086.74   3301197.89   0.00
570313.32   3293789.34   0.00
567693.33   3294252.31   0.00
570779.18   3299817.73   0.00
567396.90   3303369.40   0.00
569389.25   3301720.78   0.00
572544.79   3297523.06   0.00
569826.52   3300169.02   0.00
567466.29   3303934.48   0.00
568741.31   3298815.73   0.00
572791.26   3296232.61   0.00
571785.31   3295220.69   0.00
569640.56   3300652.55   0.00
569486.67   3303705.35   0.00
571967.04   3300970.14   0.00
569702.16   3295026.51   0.00
563458.32   3302093.81   0.00
567011.78   3299760.37   0.00
563932.31   3301677.43   0.00
567247.69   3296995.68   0.00
570964.10   3299798.06   0.00
567456.40   3304964.30   0.00
570039.40   3296223.47   0.00
569565.38   3296284.36   0.00
572117.56   3303800.87   0.00
573995.68   3302626.24   0.00
568631.37   3295454.67   0.00
569565.28   3302568.05   0.00
567545.92   3300699.05   0.00
574273.94   3297280.07   0.00
573079.03   3297579.79   0.00
572573.06   3298058.30   0.00
568821.03   3297707.11   0.00
578456.41   3297564.73   0.00
568792.40   3303321.42   0.00
577850.17   3300344.43   0.00
567423.66   3298937.46   0.00
570070.47   3293110.60   0.00
563538.79   3293459.33   0.00
566292.58   3296429.93   0.00
571790.55   3304323.49   0.00
568675.61   3298870.42   0.00
572778.33   3300124.53   0.00
571683.52   3301646.60   0.00
567891.62   3302386.12   0.00
570142.44   3300968.90   0.00
566705.94   3301957.57   0.00
570255.23   3299365.53   0.00
569272.96   3291136.27   0.00
567500.62   3304465.51   0.00
572024.79   3302947.03   0.00
567285.75   3297196.40   0.00
568670.19   3300710.86   0.00
563013.26   3299728.59   0.00
565392.39   3303063.00   0.00
570472.14   3296514.16   0.00
565179.89   3298417.72   0.00
565588.17   3302657.55   0.00
568714.23   3298651.97   0.00
566115.79   3302814.88   0.00
565882.78   3304831.52   0.00
564517.73   3298664.75   0.00
566390.05   3306963.18   0.00
570659.43   3299391.24   0.00
569327.57   3293583.20   0.00
573487.05   3299295.93   0.00
572934.82   3298909.06   0.00
576338.81   3308525.70   0.00
574022.45   3302967.82   0.00
574191.57   3299755.07   0.00
573166.98   3302846.48   0.00
572012.62   3304848.37   0.00
575669.71   3299127.68   0.00
565916.22   3297938.00   0.00
568823.90   3298521.52   0.00
568390.61   3300873.89   0.00
565754.19   3300784.25   0.00
571778.85   3304546.20   0.00
573390.42   3297826.65   0.00
566907.25   3297191.64   0.00
567242.95   3301219.23   0.00
571959.54   3302720.49   0.00
570656.72   3306703.51   0.00
573090.33   3298287.41   0.00
574070.48   3297669.98   0.00
568664.20   3298523.04   0.00
566659.33   3303990.10   0.00
573484.66   3303236.93   0.00
573587.38   3300693.76   0.00
567036.71   3308557.46   0.00
575704.00   3298248.51   0.00
571841.52   3294559.76   0.00
573977.82   3297637.53   0.00
578517.07   3299910.97   0.00
572357.53   3300050.23   0.00
574436.96   3303194.11   0.00
570109.03   3302183.77   0.00
567857.79   3300303.02   0.00
567495.59   3297321.38   0.00
571919.63   3306909.43   0.00
567447.21   3299523.63   0.00
570986.88   3300962.62   0.00
576984.52   3299544.11   0.00
571757.65   3297257.78   0.00
570837.80   3296226.93   0.00
569233.87   3300534.88   0.00
566936.20   3297574.68   0.00
567371.81   3299463.66   0.00
561961.87   3301105.98   0.00
566238.65   3301718.74   0.00
570595.96   3303717.14   0.00
572206.85   3300058.70   0.00
569376.86   3299657.66   0.00
572892.47   3296962.59   0.00
575679.75   3301369.05   0.00
566009.78   3300841.28   0.00
575488.69   3302861.43   0.00
572976.08   3298916.13   0.00
572247.08   3298193.81   0.00
567506.31   3299746.72   0.00
569461.50   3297812.09   0.00
571784.15   3299500.30   0.00
574417.26   3295046.45   0.00
567643.96   3301134.01   0.00
573673.50   3298798.30   0.00
566283.21   3299921.56   0.00
570746.55   3302596.77   0.00
568351.62   3301224.78   0.00
565977.23   3299663.54   0.00
562972.79   3304838.05   0.00
574894.02   3299812.75   0.00
569592.93   3295794.73   0.00
571383.70   3295294.29   0.00
567770.64   3303158.42   0.00
570356.68   3296099.73   0.00
579211.18   3298889.08   0.00
572386.95   3297893.87   0.00
571894.53   3299404.24   0.00
570879.91   3300713.41   0.00
563873.46   3297229.52   0.00
574594.41   3302813.21   0.00
567604.95   3298889.11   0.00
572381.80   3299143.95   0.00
572333.63   3302236.16   0.00
576974.75   3294068.24   0.00
574172.59   3296575.31   0.00
573167.05   3299790.51   0.00
569198.60   3300095.05   0.00
570305.15   3302351.20   0.00
567596.03   3295208.79   0.00
572159.82   3297817.16   0.00
572331.89   3305902.52   0.00
571159.78   3306817.84   0.00
569062.35   3301820.97   0.00
571893.26   3299664.21   0.00
572504.08   3300216.26   0.00
571364.39   3300014.55   0.00
571201.10   3295472.03   0.00
568386.79   3299858.47   0.00
565816.00   3293984.54   0.00
565364.31   3297407.00   0.00
570944.70   3300373.72   0.00
573919.92   3304574.83   0.00
575199.38   3297976.28   0.00
566038.59   3302546.69   0.00
569518.23   3303689.76   0.00
570915.55   3301288.56   0.00
569355.15   3304305.97   0.00
567528.71   3296317.17   0.00
579787.46   3295729.38   0.00
566664.00   3298118.78   0.00
570887.31   3301412.93   0.00
574660.27   3302691.43   0.00
569926.44   3304094.39   0.00
564465.84   3302036.33   0.00
572978.63   3299138.53   0.00
568740.81   3301018.17   0.00
572478.73   3300783.14   0.00
565539.33   3293985.77   0.00
572356.69   3298530.23   0.00
568162.47   3303151.82   0.00
572002.79   3297974.41   0.00
565645.01   3298871.82   0.00
568196.92   3304628.49   0.00
569774.79   3305515.57   0.00
562966.75   3295597.48   0.00
563336.69   3296773.60   0.00
570090.43   3300728.86   0.00
574153.52   3302247.68   0.00
566776.83   3300560.95   0.00
563026.85   3294085.60   0.00
565687.51   3298898.41   0.00
574560.59   3302386.79   0.00
570635.35   3300552.91   0.00
571769.83   3299498.64   0.00
573903.60   3297607.42   0.00
568751.80   3305186.87   0.00
569513.82   3303678.81   0.00
570414.01   3299876.19   0.00
568348.18   3297134.35   0.00
566901.02   3299459.80   0.00
576920.08   3302078.10   0.00
569868.44   3298125.43   0.00
576710.99   3296300.89   0.00
575870.40   3301315.32   0.00
568716.24   3299580.45   0.00
566650.13   3300148.64   0.00
573075.73   3300428.77   0.00
563777.56   3300333.34   0.00
569253.17   3302279.20   0.00
563143.43   3294782.17   0.00
567514.24   3301993.17   0.00
567340.47   3294269.67   0.00
573024.00   3299537.48   0.00
565848.32   3298718.73   0.00
567125.37   3291929.30   0.00
569185.02   3297876.49   0.00
569703.87   3298073.07   0.00
578215.88   3300248.93   0.00
568058.16   3302199.39   0.00
573940.14   3305082.82   0.00
570548.63   3296167.42   0.00
569592.77   3297988.01   0.00
568249.68   3304844.81   0.00
572851.41   3305345.39   0.00
570064.01   3305094.20   0.00
570323.58   3298221.20   0.00
570643.95   3301839.47   0.00
572027.47   3295337.87   0.00
569081.57   3294935.45   0.00
573075.67   3299989.60   0.00
563678.25   3303919.96   0.00
568693.58   3293359.75   0.00
570191.98   3304210.04   0.00
573388.91   3303238.08   0.00
576634.74   3298395.19   0.00
569266.86   3299670.47   0.00
564122.08   3296513.09   0.00
565100.76   3301462.25   0.00
571391.42   3299369.09   0.00
567211.00   3294941.00   0.00
564231.01   3297195.36   0.00
566816.44   3298397.24   0.00
564406.67   3297343.74   0.00
569510.51   3298104.37   0.00
572020.60   3299682.71   0.00
576013.73   3296189.78   0.00
567708.70   3300753.19   0.00
574247.89   3298857.19   0.00
568901.56   3295706.54   0.00
570871.12   3298411.51   0.00
571694.42   3295992.26   0.00
571117.02   3293797.51   0.00
565213.31   3301416.90   0.00
575777.86   3300438.52   0.00
562343.59   3307072.36   0.00
570458.20   3302538.82   0.00
572774.29   3299645.54   0.00
571253.78   3304171.97   0.00
567213.84   3303958.57   0.00
567797.06   3297920.97   0.00
574617.77   3302343.53   0.00
569192.62   3296681.99   0.00
566346.03   3301209.79   0.00
572255.41   3300723.97   0.00
573655.03   3298569.58   0.00
570769.39   3300835.09   0.00
575161.83   3297186.75   0.00
571129.84   3305001.62   0.00
572315.86   3300830.59   0.00
574166.90   3293987.98   0.00
572611.36   3304529.95   0.00
570758.16   3296409.76   0.00
568010.54   3299132.34   0.00
572307.49   3301018.26   0.00
566287.75   3295459.86   0.00
570420.24   3298588.75   0.00
566119.36   3294851.46   0.00
568796.44   3301161.03   0.00
570889.94   3301126.66   0.00
577113.35   3298966.65   0.00
571856.39   3298221.18   0.00
567730.06   3300692.93   0.00
576975.73   3301570.20   0.00
570104.38   3296970.58   0.00
565966.17   3294860.93   0.00
574259.47   3299930.57   0.00
577397.64   3303451.37   0.00
562587.27   3306448.87   0.00
566236.27   3300072.45   0.00
562870.09   3298854.10   0.00
572776.81   3300944.00   0.00
[truncated: 7,097,761 more chars]
