# Supplementary material for: Comparative investigation of parallel spatial interpolation algorithms for building large-scale digital elevation models
Source: PeerJ Comput Sci. 2020 Mar 2;6:e263. doi: 10.7717/peerj-cs.263 (PMC7924418; doi:10.7717/peerj-cs.263)
Supplement: Supplemental Information 3 [file peerj-cs-06-263-s003.zip › Code and data/data/Sichuan/non-uniform/25w/QNDndz25w.off]

OFF
249924 0 0
567873.56  3298745.72  4226
570059.88  3296757.60  4040
569215.71  3301361.91  4339
570538.95  3304479.68  4272
572691.09  3302618.68  4055
572527.64  3299669.97  4007
568624.19  3302749.62  4723
573458.46  3302246.39  4006
567351.18  3297539.12  4257
571521.56  3295385.06  3798
570740.32  3297479.98  4032
570226.78  3301025.79  4279
571186.19  3297009.95  3895
569885.12  3296723.37  4084
570138.94  3300855.35  4227
567624.37  3304024.97  5048
566258.47  3304210.79  4781
567023.94  3298701.50  4364
572660.12  3298559.71  3968
572965.69  3299169.70  3926
565614.81  3303171.33  5105
577222.85  3300521.37  4063
565408.56  3294738.72  3908
571300.73  3302277.31  4253
572090.50  3301347.68  4083
570614.18  3299727.33  4035
570511.41  3300862.66  4201
566386.95  3292973.10  3819
571770.38  3301754.98  4150
570812.55  3298703.04  3966
578949.21  3305287.62  4450
571833.35  3301282.25  4132
567715.97  3296940.25  4097
566613.62  3294670.68  3797
566688.18  3299057.77  4419
567461.18  3294003.06  3948
573655.13  3294952.52  3801
570498.66  3299598.54  4063
562966.33  3297785.54  4057
573551.16  3297667.56  3893
571360.56  3297187.06  3900
569099.05  3293214.08  4330
570716.68  3305260.89  4579
570097.68  3301340.50  4523
572303.07  3298493.27  4024
571197.87  3300844.02  4089
574959.81  3302196.79  3866
570505.45  3301146.04  4310
570047.75  3295908.43  3939
566038.44  3306091.89  4725
572901.00  3299280.81  3931
569425.34  3300342.14  4286
566159.43  3302036.29  5032
571529.07  3300635.81  4062
571705.76  3303783.02  4296
573683.81  3295207.37  3773
570864.10  3300851.89  4178
569280.39  3305075.77  4467
578887.43  3302726.58  4203
560008.46  3301241.08  4532
566958.93  3299100.56  4432
571421.09  3299692.06  4042
567686.03  3296806.39  4117
572258.47  3301772.96  4044
572744.10  3295509.79  3923
574475.27  3298135.18  3850
567086.48  3305055.43  5227
564847.26  3296795.16  4041
563902.83  3302998.43  5003
569810.47  3308695.27  4599
570789.37  3297874.79  3907
573022.45  3304682.75  4316
567499.85  3295437.00  3826
565833.09  3296773.66  4202
575239.18  3302344.83  3829
570016.18  3297389.54  4139
571277.29  3296512.62  3922
573444.64  3299002.31  4004
571689.25  3301912.81  4171
574246.01  3298221.91  3942
572053.97  3298384.33  4023
570142.81  3301406.64  4550
571451.38  3304344.54  4141
570675.39  3297783.27  3888
578363.81  3293077.43  3985
575202.70  3299648.43  3785
575947.97  3305267.62  4287
571055.77  3297942.16  3911
573599.79  3301540.71  3951
573205.46  3298418.52  3899
565484.50  3297113.31  4103
568212.20  3297035.83  4152
569370.47  3302469.60  4630
575581.15  3299825.77  3851
574745.58  3299677.20  3739
570518.60  3294971.68  3831
571730.31  3301805.39  4167
575659.77  3300065.41  3835
566447.20  3301883.77  4884
573260.05  3299364.72  3983
563270.59  3305476.23  5116
566645.79  3301794.43  4805
569954.63  3300348.35  4232
568170.84  3305201.54  4897
569710.56  3299713.64  4185
577726.83  3300594.00  3988
569724.02  3303143.45  4564
574598.56  3298857.37  3710
569975.48  3303449.89  4607
565163.23  3303084.41  5251
572761.53  3303157.85  4155
574931.83  3299952.89  3795
576192.60  3301582.99  3904
569126.90  3300294.83  4362
572627.55  3300544.89  4001
568916.53  3301517.77  4349
568880.67  3300926.60  4248
568365.29  3296418.83  4029
565909.64  3302900.23  5063
566972.93  3307462.85  5091
569132.23  3302386.00  4624
573841.68  3297123.58  3876
567023.93  3305584.62  4966
573389.03  3298769.00  3962
566275.89  3302598.39  5029
569171.21  3295306.16  3816
562302.29  3302661.66  5163
571808.43  3302640.08  4041
574793.93  3300717.93  3858
574365.87  3300703.41  3930
566141.45  3296392.97  4120
568295.01  3305580.21  4609
571094.60  3298230.98  3938
565544.02  3297069.31  4120
567976.93  3299247.64  4333
561065.23  3298635.00  4614
571602.09  3302503.66  4100
573716.58  3303178.08  3981
577363.93  3297173.79  4059
574217.85  3293263.70  3944
573486.39  3306792.37  4411
576106.09  3300299.00  3951
570435.79  3301157.22  4321
566933.92  3298022.54  4324
576913.55  3298676.74  3974
565719.84  3306623.48  4479
563893.88  3299295.46  4942
573935.87  3298642.68  3890
573268.08  3302731.99  4008
568979.08  3302374.50  4614
570365.94  3303942.89  4503
570890.81  3306415.81  4828
562897.45  3293784.18  4322
570031.08  3300184.95  4197
571117.54  3301070.35  4144
571861.16  3301877.23  4139
571986.87  3296200.79  3716
575712.50  3306556.08  4410
569946.25  3299822.79  4164
570216.68  3297588.66  4075
567678.00  3295914.79  3934
567077.03  3296429.50  4029
575503.78  3302496.73  3835
575253.41  3299001.96  3868
574272.35  3294490.12  3714
569211.69  3294732.77  3862
571094.15  3300393.62  4095
569642.14  3298999.14  4129
572311.78  3295560.70  3874
571069.65  3292952.70  4501
572874.84  3299429.60  3951
575199.08  3303241.04  3850
568569.02  3303253.12  4835
566271.47  3295947.70  4017
564517.53  3299659.81  4707
568702.43  3301515.21  4251
567182.06  3297688.06  4295
576113.26  3301443.96  3883
574558.31  3296470.23  4012
575181.37  3295165.12  3863
567552.18  3297163.14  4169
568472.27  3303810.37  4835
571517.06  3300968.14  4119
570277.84  3298007.89  3971
572071.44  3300015.22  4009
570680.56  3301455.91  4350
573782.62  3303147.66  3958
573994.00  3294907.99  3657
571592.66  3300304.72  4048
563864.45  3298045.64  4520
573661.97  3298743.41  3909
573274.03  3292499.37  3943
568894.01  3300474.58  4390
566942.00  3298867.99  4394
570707.67  3305342.54  4649
576227.29  3300190.43  3935
563441.68  3293015.58  4083
569596.79  3299477.52  4155
564650.75  3307402.83  4678
572183.26  3304632.02  4166
573876.58  3297556.27  3905
574725.94  3297587.21  3903
568047.81  3298023.31  4253
568461.47  3300758.41  4436
560823.22  3297055.06  5407
572308.89  3304353.75  4103
572403.13  3299082.18  4096
566337.31  3302719.87  4969
570237.22  3297222.58  4088
574621.04  3300652.33  3884
572189.85  3298131.79  3920
571784.93  3303883.39  4270
568036.66  3296581.16  3993
572925.43  3293673.43  4119
571297.93  3301668.91  4272
574769.88  3292992.60  3658
568073.82  3301729.00  4393
567452.90  3299730.81  4436
567236.55  3297600.62  4272
569918.25  3301400.54  4497
567524.26  3299495.00  4370
579589.10  3301719.93  3880
570652.68  3296935.58  3934
566933.59  3307668.56  5216
564922.65  3300354.60  4563
571824.98  3304324.25  4125
569543.51  3303211.60  4610
572318.18  3297944.60  3874
571359.69  3300001.46  4025
568964.10  3300810.41  4277
570202.47  3299898.49  4139
568433.18  3298249.68  4152
566389.12  3295091.72  3866
575463.02  3301588.99  3847
570956.18  3300404.60  4136
574190.25  3296078.60  3919
567925.51  3297048.33  4107
568760.56  3300292.68  4388
568187.46  3301548.52  4370
570125.95  3294455.04  3885
571288.89  3297655.64  3951
571693.87  3302338.43  4158
574052.57  3300730.31  3849
577968.77  3303697.95  4491
569893.76  3303106.85  4497
571062.63  3300858.35  4116
572281.83  3303124.83  4194
570546.65  3297372.16  4059
566076.54  3299462.16  4306
570400.48  3298469.39  4020
570284.05  3298096.62  3947
572128.62  3299670.72  4028
568945.47  3296014.93  3928
570486.29  3307577.68  4771
570390.42  3297375.93  4089
572690.53  3300698.87  4001
576555.00  3297113.74  3926
570195.37  3297463.58  4117
568436.93  3300604.99  4470
568947.38  3305478.02  4352
568601.96  3300655.50  4420
571006.90  3297716.33  3903
575701.71  3297969.60  3887
567837.19  3306869.48  4766
573771.82  3299712.02  4024
570177.04  3297403.02  4130
569182.43  3301736.72  4490
567774.29  3301772.96  4543
566340.55  3295442.74  3953
574035.59  3305416.75  3884
574323.71  3297802.83  3952
571764.28  3300970.81  4076
566105.33  3299432.89  4303
570285.00  3301633.22  4476
563453.64  3302298.91  4763
571582.38  3297182.46  3871
568721.33  3298103.75  4198
572766.78  3292936.14  4282
572790.18  3301656.18  3948
571472.45  3295809.41  3730
570281.31  3296799.60  3977
566554.06  3305684.27  5083
572231.72  3302296.95  4026
564891.41  3303000.66  5326
568844.43  3301090.71  4234
575192.54  3304329.56  3879
573224.68  3299324.08  3974
574955.34  3298317.06  3746
569295.19  3298935.37  4144
571594.03  3297153.52  3859
566245.54  3302210.64  5028
567406.23  3300591.91  4653
567681.12  3302723.89  4367
566323.50  3303779.68  4572
575900.43  3297645.68  3907
568543.80  3297753.73  4168
566311.01  3292225.56  3924
569148.07  3297292.20  4073
573663.78  3302998.08  4059
560120.66  3305086.08  4657
571272.77  3299431.20  3929
570696.37  3299973.89  3986
569252.87  3306052.85  4601
571150.88  3295353.97  3732
562121.56  3303295.99  5145
574654.92  3296446.95  4024
567996.37  3291269.35  4383
567294.68  3297793.10  4318
566586.04  3303750.89  4615
571947.72  3301783.79  4101
569416.51  3299097.20  4139
570825.75  3301448.00  4303
565248.68  3301638.29  5015
568085.03  3300287.66  4552
569059.08  3301745.00  4452
567979.55  3301574.74  4446
575587.16  3295733.47  3710
570154.26  3305160.62  4271
571112.64  3297581.75  3994
564960.45  3297144.81  4017
571518.00  3293668.93  4367
568538.57  3301310.25  4266
567679.73  3302375.46  4371
567279.40  3308524.56  4910
573958.03  3300176.52  3841
569198.33  3296323.39  3995
567623.98  3296513.83  4085
575012.79  3302709.54  3849
570516.59  3298363.45  4004
567630.34  3298178.29  4258
570498.35  3297154.35  4036
566487.67  3301701.89  4897
563000.94  3299361.93  4786
572219.18  3305672.25  4171
570987.80  3297049.74  3916
571606.83  3296328.98  3870
569991.81  3300287.52  4221
571776.05  3300198.85  4074
570854.91  3302569.64  4259
567719.47  3305251.58  5146
570346.21  3296798.33  3968
573917.56  3299788.77  3945
571911.41  3300345.50  4073
570130.01  3291325.56  4469
569141.92  3295975.87  3933
571236.73  3299267.39  3901
572883.25  3301116.18  3941
570606.27  3305222.72  4550
573220.33  3301058.12  3904
569200.79  3299784.54  4260
565616.08  3295678.39  3907
572329.20  3299848.35  4063
568528.43  3299078.81  4225
570750.30  3298800.68  3992
571616.82  3294999.20  3986
569684.06  3300563.91  4220
561502.81  3301027.98  4897
570746.12  3293829.50  4164
575954.52  3302550.68  3854
571018.73  3292572.12  4504
568697.60  3296038.08  3955
575271.28  3297015.25  3696
572891.38  3297451.85  3898
567425.51  3295782.04  3936
570120.87  3304785.83  4308
569020.90  3300951.96  4221
574836.03  3301037.77  3876
567881.31  3298662.87  4201
571304.32  3299150.18  3888
569043.96  3301961.85  4483
570634.75  3295266.83  3736
570847.56  3301911.50  4378
569719.18  3303558.99  4645
566526.56  3302676.70  4925
568252.62  3302674.06  4622
571694.06  3305681.23  4486
573109.81  3301997.33  3935
568946.71  3302648.81  4652
570206.17  3298738.77  4034
571575.43  3301355.56  4201
573272.31  3305448.10  3941
566476.05  3306681.74  4461
571585.17  3298326.91  3887
569075.52  3302674.23  4666
574311.56  3300780.14  3912
572035.68  3301695.29  4074
568827.27  3295444.97  3835
568386.02  3299027.83  4250
573204.06  3301724.91  3912
562956.35  3303899.22  4932
568009.02  3303396.87  4834
570836.54  3297831.73  3883
572561.89  3302482.16  3983
569343.32  3305692.74  4363
570359.68  3301730.33  4461
568306.41  3298616.58  4175
568738.29  3304055.22  4816
564694.26  3297402.35  4123
571033.83  3298111.43  3951
573856.90  3303620.04  4099
567488.80  3298471.35  4281
572422.26  3295929.06  3711
567084.57  3298812.50  4374
569261.85  3300513.91  4280
574546.38  3301450.54  3947
569179.92  3294268.10  4043
570891.04  3291054.27  4539
566665.45  3298556.33  4337
573971.98  3296419.33  3886
566458.68  3297488.27  4233
571235.10  3300390.58  4049
571807.68  3303322.89  4319
573673.46  3300088.75  3997
568054.98  3297150.87  4149
569713.06  3300820.62  4225
572589.18  3299557.95  3993
564008.72  3302070.64  4691
572624.89  3302164.25  4014
574478.69  3302888.18  3846
569906.43  3299179.23  4053
569119.04  3299776.35  4287
564543.18  3303989.60  5278
572618.65  3296766.25  3896
567295.25  3301189.54  4696
566366.55  3303813.43  4574
571184.15  3301406.47  4237
571313.31  3301930.31  4289
571245.81  3297610.02  3977
568391.15  3293957.54  4076
571452.84  3305394.46  4502
573115.20  3299957.25  4061
571361.89  3299419.85  3958
570976.13  3300530.31  4142
565335.68  3294243.27  3988
566698.64  3299778.89  4512
576818.35  3300896.29  3994
567442.64  3298284.12  4287
575334.25  3296374.79  3683
565067.85  3300247.97  4453
572598.80  3296426.12  3825
568927.04  3303648.64  4699
564074.69  3303378.33  5224
567765.52  3297321.16  4162
567090.89  3297047.41  4144
571824.89  3296011.62  3768
570137.31  3296462.60  4010
566987.78  3299131.12  4427
564672.56  3305768.21  5241
572316.68  3302268.39  4023
570915.09  3298910.77  3962
569731.43  3296325.00  4111
571526.70  3303217.54  4277
572299.23  3291371.75  4171
573716.88  3300167.83  3973
575013.09  3303319.48  3823
571560.69  3298564.66  3895
571222.20  3300840.87  4088
572104.63  3295514.58  3863
567435.89  3291121.29  4199
576025.10  3302500.16  3859
573188.72  3301537.14  3900
567595.03  3297737.41  4294
570689.56  3303066.62  4244
575581.29  3303984.16  3967
574558.89  3300681.62  3919
569080.08  3302264.79  4596
569676.81  3304357.98  4657
565945.01  3303647.95  4850
566923.37  3297000.06  4112
570436.62  3293533.33  4228
573534.41  3297155.54  3857
568900.68  3305893.04  4341
568514.37  3302842.20  4764
570053.84  3298804.73  4055
575750.90  3296081.33  3762
567445.39  3301395.41  4590
573625.84  3303500.71  3984
572746.54  3300079.54  4042
577022.93  3302251.08  4071
567640.95  3301894.58  4547
573059.34  3301499.22  3937
566500.57  3299477.71  4415
570263.68  3298580.60  4028
570802.79  3302496.41  4277
570206.27  3300661.91  4189
572905.73  3296975.21  3910
572628.28  3298800.37  4019
567179.59  3297194.87  4195
569210.73  3299994.41  4278
568492.01  3297330.29  4108
572667.68  3295145.45  4096
571639.23  3297415.52  3877
577222.67  3303974.81  4535
570239.87  3301611.77  4486
565068.73  3302180.20  5170
563896.16  3303504.60  5190
572213.03  3302130.31  4073
573042.73  3302593.21  4063
570269.52  3302805.25  4348
571426.19  3301823.93  4243
569824.50  3296196.73  4065
576455.00  3300788.89  3956
566899.81  3302233.75  4909
565745.90  3295012.97  3892
567866.66  3304073.18  4929
568769.58  3298967.45  4121
569476.03  3307170.33  5234
568677.21  3303451.91  4764
564321.06  3302610.06  4981
569993.31  3303377.93  4587
569750.72  3300642.18  4214
569631.17  3302918.62  4526
568046.42  3301668.37  4418
569480.44  3298214.98  4130
569765.71  3297179.20  4096
571496.15  3300723.85  4081
570168.45  3298268.48  3941
570369.73  3300502.45  4121
565353.02  3305830.79  5035
567789.78  3292900.39  4246
563776.78  3304768.21  5095
567475.56  3299070.72  4296
571718.93  3301941.72  4164
576363.57  3297446.66  3888
571329.21  3300596.04  4056
570612.63  3294589.37  3908
574102.65  3294245.75  3668
571452.35  3294873.45  3982
564040.13  3299521.10  4846
569282.42  3297034.33  4037
572150.64  3301259.29  4082
566302.35  3301216.29  4939
573664.14  3303152.50  4004
562606.91  3292439.83  4088
571194.05  3301153.02  4182
570571.94  3300377.00  4060
571203.22  3297735.27  3876
571616.70  3296799.43  3845
572311.17  3301188.89  4063
570950.65  3299755.60  3953
569387.29  3304490.22  4841
576063.92  3300038.06  3936
570789.45  3295029.64  3839
570448.04  3300261.24  4081
572951.04  3297104.93  3917
571692.12  3300829.56  4071
573046.10  3295642.85  3816
568407.79  3299239.96  4244
571232.34  3306250.83  4699
570744.44  3298920.49  3983
564008.31  3300191.89  4934
571958.68  3305235.95  4344
573118.23  3299480.47  3986
564692.03  3302324.75  5095
566374.29  3293064.93  3806
567251.62  3303613.18  4872
568449.29  3304850.56  4827
572718.03  3302604.27  4056
572634.72  3296748.52  3894
572799.23  3303524.93  4161
570824.70  3303227.83  4316
569842.34  3300910.20  4253
572606.20  3299857.23  4038
575263.68  3303036.08  3850
566054.60  3299326.47  4276
571874.15  3303311.62  4306
567084.78  3301149.60  4727
570452.91  3306249.46  4965
567358.12  3297547.12  4258
565996.18  3297602.54  4205
570260.48  3296500.73  3984
574534.66  3297949.77  3857
569437.03  3299321.95  4167
571947.98  3295987.27  3731
569467.20  3302139.23  4623
566694.05  3298375.77  4320
571539.06  3301162.93  4167
569257.08  3300769.43  4219
569797.68  3301265.29  4413
574615.12  3298482.10  3694
569392.31  3299399.18  4191
571364.80  3306173.43  4640
570545.47  3303187.18  4327
573964.42  3301969.81  3988
563826.43  3305747.56  5153
570797.31  3301870.54  4380
571778.14  3296718.98  3792
568635.23  3302096.33  4440
573403.33  3300654.37  3940
568512.58  3302123.50  4441
570832.70  3298121.14  3982
568964.58  3297229.77  4074
566105.94  3303049.08  4983
569131.65  3302508.87  4652
567028.34  3296888.85  4105
569212.21  3304081.23  4747
575289.98  3298080.16  3815
569640.52  3302499.06  4544
567999.92  3305613.29  4691
566344.14  3297583.60  4274
573021.19  3301034.64  3953
576357.47  3300554.16  3938
566569.73  3296581.29  4044
567818.64  3303028.58  4663
567499.48  3298850.23  4290
570935.90  3297669.68  3918
569500.04  3301847.47  4581
570205.60  3296919.91  3997
566727.28  3305401.16  5098
571479.63  3301624.83  4215
573747.52  3297989.31  3936
567944.37  3305002.14  5051
563401.37  3302183.29  4810
570416.09  3303502.75  4462
570467.25  3301641.18  4435
563834.48  3301837.35  4756
560876.59  3298201.27  4753
572306.69  3300197.54  4061
571686.56  3292696.41  4363
567223.12  3299516.43  4399
571857.25  3301530.23  4139
570115.21  3301880.66  4447
571659.42  3300064.95  4075
563009.32  3295000.72  4226
571508.68  3305263.77  4445
572241.38  3302620.60  4008
570706.45  3299084.50  4003
566908.43  3300387.87  4608
571737.32  3296558.45  3833
570934.62  3296292.77  3924
568510.12  3303513.68  4785
575585.72  3296303.27  3766
569137.92  3301195.46  4241
573545.16  3299258.64  3989
565009.21  3295295.87  3902
569136.25  3306141.18  4572
571384.55  3297812.70  3850
570903.51  3301373.71  4263
567685.26  3300346.64  4608
567756.43  3306511.83  4422
567157.05  3303986.25  5046
573670.14  3300596.10  3922
568425.75  3298789.87  4224
571197.63  3300488.72  4063
569541.31  3303015.00  4572
564774.63  3300624.93  4643
570602.06  3307601.93  4697
568542.56  3296585.18  4036
575238.81  3304149.16  3852
568980.45  3300859.98  4247
569097.44  3293758.56  4154
573320.68  3300092.62  4033
567252.70  3299203.22  4351
574293.95  3300264.35  3863
564827.02  3304838.29  4917
571966.66  3297845.31  3906
571457.62  3301332.93  4215
568475.47  3303921.18  4811
571123.93  3299720.18  3974
575890.12  3294591.72  3823
570102.98  3298077.23  4006
574768.17  3301360.18  3914
565570.02  3306478.06  4564
570197.68  3303978.33  4518
573202.02  3298562.64  3902
569315.47  3296618.23  4026
570065.64  3297321.10  4131
567200.43  3297190.41  4201
567910.73  3300463.50  4606
576514.08  3299563.10  3914
570237.48  3295772.74  3917
571273.39  3303776.00  4336
565886.43  3297628.66  4187
570006.06  3298819.91  4057
568251.75  3299883.95  4451
571341.56  3296030.60  3850
568478.14  3294281.98  3982
562216.31  3299365.08  4341
575251.71  3306837.62  4442
565524.17  3304119.77  4917
564318.41  3303013.54  5124
570724.95  3308934.37  4210
574575.27  3306030.49  3936
568630.59  3299085.91  4172
569855.67  3300665.54  4215
565890.75  3301603.73  5036
568597.81  3298910.70  4208
574022.26  3299285.06  3803
567445.31  3305669.21  4890
571352.23  3300137.70  4028
569312.04  3296968.29  4029
575298.50  3297069.52  3700
574519.12  3300170.60  3817
560698.60  3299258.89  4276
568979.62  3300448.87  4374
564926.58  3301853.64  4857
570915.10  3303824.04  4416
563526.22  3300338.14  5157
575145.20  3298961.83  3866
565098.06  3301476.35  4873
568923.85  3298502.74  4056
568068.37  3302501.31  4419
575902.26  3305792.46  4356
570134.83  3298464.35  3982
568904.10  3303737.31  4710
573370.52  3299795.06  4055
572419.67  3297622.31  3897
572001.09  3293644.16  4302
571412.04  3304763.77  4268
567025.46  3298501.81  4337
567259.60  3295022.62  3802
569219.75  3305453.14  4281
574017.48  3303117.12  4011
568879.82  3298163.25  4175
571043.68  3298002.81  3941
572394.37  3300821.48  4039
568760.73  3308974.60  4892
573271.64  3298072.39  3864
572462.76  3298199.79  3951
570679.22  3294948.22  3878
571152.93  3298389.41  3881
569340.37  3299188.25  4146
567363.04  3296802.75  4142
567867.73  3299147.79  4315
572856.33  3297113.60  3917
566352.38  3298522.49  4314
564138.01  3298563.54  4549
574176.22  3299996.91  3807
568435.81  3301166.66  4375
560115.08  3298298.27  4773
568350.18  3301928.83  4296
565574.22  3302156.50  5233
570183.54  3296311.18  3983
574884.93  3301573.45  3859
564673.16  3295391.37  3979
571648.97  3298325.00  3905
570336.27  3302707.37  4372
577496.73  3303366.00  4365
563368.56  3293674.87  4125
562760.35  3295822.91  4346
568486.19  3295133.16  3754
565965.90  3301538.62  5033
568438.68  3295599.04  3875
567753.40  3300880.52  4581
568776.05  3300942.41  4271
570768.92  3300091.56  4052
573214.92  3303526.02  4054
567054.68  3295102.56  3816
570826.39  3298262.14  3959
568167.04  3299910.74  4453
571114.01  3307458.47  4633
564955.71  3300109.12  4305
567079.60  3299869.52  4515
570859.97  3301275.91  4243
570506.98  3295383.91  3746
574229.06  3302702.50  3938
566245.43  3294607.70  3821
567164.06  3302603.66  4683
573288.87  3303241.96  4061
567026.94  3301616.91  4656
569029.13  3304252.08  4872
570258.02  3299726.93  4108
567823.87  3301371.68  4510
567049.03  3301466.62  4680
571303.77  3297594.14  3984
569910.43  3301400.83  4499
564627.03  3296683.87  4048
571170.20  3303107.31  4289
568382.33  3303780.91  4856
568643.70  3304999.98  4745
567472.14  3295462.95  3836
567117.95  3297715.75  4301
561151.84  3299792.14  4151
573394.35  3303664.74  4067
566935.54  3302749.64  4733
572445.57  3292148.02  4051
564605.89  3295595.10  3921
567938.35  3304806.60  5055
564597.17  3299814.04  4607
567845.89  3298162.97  4233
569924.16  3299163.02  4054
568214.77  3297362.45  4140
564305.19  3299264.66  4762
572256.91  3300086.18  4053
568373.26  3300512.87  4500
569030.83  3293953.79  4105
574914.53  3299529.43  3790
567062.71  3304290.29  5199
568729.54  3300298.25  4390
568175.93  3302191.25  4328
571605.92  3299408.73  3997
565954.56  3295995.18  4060
562723.68  3299271.14  4650
566535.31  3300717.12  4684
578549.84  3298148.21  3799
571850.12  3297888.75  3888
569033.13  3300262.29  4363
567883.93  3297622.66  4255
564742.87  3299202.62  4545
570865.02  3294721.85  3940
566708.98  3293813.24  3809
576798.65  3302178.31  4103
569692.13  3296858.66  4067
563509.71  3303685.00  5067
570161.34  3300025.91  4159
567268.90  3292220.99  4133
571601.72  3303050.00  4230
570940.51  3299972.48  4055
571604.37  3303064.37  4237
567506.08  3300811.00  4651
569449.35  3293969.06  4056
567919.95  3300257.74  4586
570231.27  3296107.72  3955
568397.67  3302881.27  4760
566418.76  3295171.25  3930
575050.68  3302787.68  3857
566971.69  3298795.62  4378
576803.60  3299459.10  3935
570853.25  3301602.06  4321
574669.53  3299244.18  3774
575899.88  3300317.60  3908
570375.18  3294123.06  4091
572502.73  3301953.62  4047
570651.07  3295855.41  3894
565056.05  3301415.04  4837
572687.71  3295488.14  3930
569558.02  3293865.22  4085
574349.93  3298509.70  3802
560971.53  3308078.49  5219
564602.97  3305752.77  5201
565653.80  3297606.43  4081
570543.09  3303189.95  4328
570375.15  3299602.74  4079
570660.02  3296333.14  3947
570563.67  3300742.52  4167
576339.95  3295937.60  3935
570887.00  3294265.43  4062
562802.05  3304809.95  5231
571546.56  3298957.08  3961
563385.30  3301530.35  5142
567812.50  3298812.54  4241
567755.39  3300574.75  4612
571143.90  3298151.12  3929
568289.48  3299512.52  4291
565968.68  3301202.14  4955
568901.67  3300325.33  4389
568250.28  3301722.93  4299
569657.18  3301307.10  4453
567851.12  3302398.23  4334
568592.47  3301380.10  4234
568312.89  3301142.75  4426
560012.12  3298034.48  4950
573390.31  3298896.21  3991
567446.38  3299454.77  4359
568109.80  3304243.29  4924
570940.55  3304682.24  4162
575610.21  3299591.02  3877
565816.43  3300563.20  4758
567538.78  3300668.18  4644
571687.55  3297575.49  3860
570210.17  3300534.50  4198
567563.00  3299749.25  4452
571857.12  3302021.72  4160
570775.50  3297984.87  3977
569945.81  3301312.27  4457
573950.82  3298842.02  3840
573040.89  3294272.45  4098
567510.28  3299704.18  4429
576573.38  3295811.06  4023
570628.18  3296950.56  3944
565911.83  3299398.52  4265
575596.10  3300844.58  3803
567610.03  3302785.47  4374
568874.88  3297494.27  4109
567283.14  3299287.87  4348
570984.81  3302943.60  4188
569120.55  3299204.10  4185
566682.71  3303359.52  4586
563110.65  3302354.08  4876
567525.64  3303876.46  5045
569521.38  3299274.25  4143
572059.44  3302101.52  4127
567162.37  3302962.52  4442
568155.27  3301476.02  4400
567794.20  3292564.62  4284
570935.12  3301234.81  4204
568229.01  3303811.43  4901
567462.38  3300370.33  4609
566674.77  3298832.64  4372
576264.79  3301220.54  3951
571458.88  3297504.60  3949
574675.29  3303664.24  3839
571008.51  3300629.12  4131
574944.07  3298177.39  3737
572094.23  3295530.12  3855
569487.18  3299709.25  4176
576408.47  3297246.91  3902
575620.29  3300920.16  3805
572168.64  3302545.56  4010
569438.95  3296636.31  4052
570657.35  3303787.66  4510
572164.83  3301014.12  4092
567636.01  3302563.62  4356
572359.33  3304531.85  4114
569644.34  3299665.75  4154
574068.25  3303146.72  4024
570265.39  3302767.29  4354
567114.18  3300742.79  4664
576589.71  3297473.50  3929
572783.82  3300722.99  3966
567397.06  3297567.10  4259
571491.81  3301791.50  4222
568010.89  3294766.33  3769
574950.80  3296987.66  3878
569787.52  3300703.33  4212
565293.80  3298941.56  4087
571978.81  3293812.85  4252
574012.04  3297854.43  3946
566853.88  3299192.96  4438
573836.25  3297035.98  3864
571784.67  3304163.83  4147
564275.73  3299758.68  4809
573710.76  3301334.64  3940
567721.34  3297823.66  4306
568956.54  3302439.45  4629
567385.94  3298194.06  4280
565234.08  3303039.23  5251
568144.87  3300533.16  4561
570357.53  3304387.27  4375
566334.42  3298919.16  4297
572124.32  3300814.79  4096
563329.16  3300991.75  5274
573760.73  3296982.93  3868
570961.26  3301483.95  4261
567241.78  3300895.08  4685
568438.71  3300881.23  4418
569689.78  3298323.72  4048
570341.91  3303076.50  4378
577149.62  3298442.23  4047
568555.31  3298031.68  4216
567991.17  3297628.48  4240
571126.30  3300096.21  4037
570913.81  3297906.77  3925
567344.44  3302690.31  4437
574196.67  3302757.54  3943
567977.71  3297467.20  4196
571681.42  3299916.37  4039
571527.33  3303401.29  4360
569664.27  3304913.81  4444
577266.46  3301012.16  4093
571008.27  3301007.46  4149
574653.19  3297943.79  3818
568957.26  3296683.66  4030
565230.68  3299006.08  4155
577533.75  3298923.04  3999
564703.75  3300954.49  4645
572142.28  3300411.87  4044
564929.50  3297917.68  4132
575485.26  3294571.89  3698
573967.82  3298361.77  3944
575393.52  3299749.54  3792
563685.33  3299288.81  5032
573251.35  3303422.35  4044
570311.88  3299661.18  4086
565580.08  3296800.31  4141
571409.40  3296906.31  3854
569452.90  3305238.29  4272
567485.30  3300439.91  4629
565251.39  3296079.83  3930
567772.00  3295505.89  3856
569839.00  3297765.74  4116
567629.59  3293256.31  4162
570360.66  3295510.66  3881
569900.52  3299223.08  4054
571260.18  3301927.31  4298
573001.20  3298237.14  3864
566190.44  3302991.98  4973
573492.25  3300077.95  4031
561713.23  3299784.16  4459
565480.43  3301404.70  5106
570472.29  3296543.96  3940
565720.91  3299053.83  4151
574641.64  3299511.29  3794
571766.85  3298251.75  3900
569671.63  3298191.04  4082
572481.85  3300655.08  4074
571241.68  3301616.56  4272
572572.05  3298182.99  3950
562312.50  3295238.12  4487
566667.93  3299361.66  4456
572889.40  3295451.14  3943
567812.46  3299907.31  4505
574950.44  3297796.81  3768
569642.81  3301800.87  4542
571038.28  3298705.71  3926
572107.10  3302754.60  4056
576788.95  3300751.79  3972
565747.43  3297402.41  4163
567374.37  3298916.60  4324
569449.66  3300229.39  4316
568953.76  3292908.68  4384
575744.71  3301122.02  3821
564300.84  3302602.10  4965
573285.21  3303409.39  4039
560831.22  3305798.00  4755
577166.76  3303035.52  4266
565047.33  3297818.45  4114
572871.18  3301782.20  3956
566261.52  3302640.66  5003
570466.84  3299914.10  4073
563356.00  3294287.75  4213
578043.08  3303425.66  4417
576946.01  3299959.33  3991
567723.59  3301588.39  4501
573409.78  3297836.64  3868
572984.66  3296740.14  3895
572185.68  3296187.73  3791
565574.85  3302657.58  5193
572191.17  3296078.97  3757
571110.67  3298957.91  3914
570887.33  3301414.27  4276
575208.87  3298682.93  3830
567208.06  3303689.00  4919
568267.00  3302119.68  4335
570085.67  3306600.79  5095
573330.19  3298479.66  3902
566511.80  3297069.00  4119
572988.39  3298522.12  3938
572915.93  3294503.66  4138
567545.59  3296315.43  4029
573637.25  3299086.56  3935
568031.78  3298358.58  4166
572989.85  3302157.58  3932
570337.16  3307407.93  4867
569344.96  3302340.43  4605
575158.56  3297792.54  3715
569606.89  3307967.48  4953
570157.28  3300679.06  4216
571775.80  3298034.10  3907
569663.09  3298980.66  4126
571408.84  3302287.47  4220
571139.89  3304970.23  4332
570401.80  3294327.37  4010
568201.90  3300775.85  4526
574061.93  3300713.81  3848
568401.96  3301788.79  4281
569795.05  3301708.85  4508
576834.75  3297663.16  3963
570919.28  3303365.33  4400
576029.39  3298589.41  3929
570214.79  3298713.25  4034
570131.02  3299784.06  4133
572710.31  3299887.48  4058
563511.68  3299252.91  5007
566101.48  3300744.35  4760
568923.33  3302666.49  4653
568638.91  3293933.00  4132
565438.31  3301864.06  5176
572665.71  3295359.39  3993
570916.23  3302816.33  4177
565236.65  3299813.73  4164
566710.06  3303337.97  4580
574774.67  3297931.06  3781
570362.53  3294223.77  4061
569432.02  3299044.79  4140
566571.90  3304867.41  5246
565136.95  3300294.62  4483
567502.67  3301311.06  4606
576384.95  3294838.21  4001
573477.60  3296675.16  3861
569048.67  3298087.39  4174
568169.19  3303066.48  4784
565844.21  3296356.10  4129
573834.09  3298659.37  3915
572148.44  3295233.43  3994
566696.70  3298252.54  4326
568999.56  3298532.50  4054
567730.60  3303631.95  4978
564646.87  3300950.16  4653
570576.28  3301971.10  4390
569790.19  3301352.87  4486
573864.69  3299495.91  3910
574919.18  3301130.37  3845
569463.32  3301640.62  4491
576747.50  3302308.39  4073
570083.23  3305917.12  4784
568093.58  3305522.96  4722
564460.21  3300181.00  4609
566482.60  3299595.58  4445
572195.13  3300353.21  4051
569595.19  3295803.72  4021
569911.71  3301761.64  4499
566453.89  3303078.16  4807
574000.65  3303844.68  4159
576878.68  3299614.73  3942
569383.45  3300386.73  4281
576891.75  3301612.52  4014
565211.53  3300997.85  4829
569396.62  3298536.37  4011
570147.18  3306541.02  5139
573812.16  3302926.93  3992
572623.84  3298725.31  4003
569238.18  3301209.62  4272
569996.38  3300808.56  4227
571387.98  3300403.25  4052
567381.54  3300869.48  4678
574340.80  3299248.46  3775
571362.81  3296067.75  3857
570553.08  3303154.12  4321
572130.58  3300501.96  4060
569623.18  3297004.73  4058
567251.68  3296440.87  4039
572541.14  3304138.56  4147
565018.62  3302130.73  5125
572146.04  3295368.64  3928
569206.89  3298218.21  4150
570849.10  3294494.66  4012
569086.68  3298470.14  4044
561713.51  3302934.12  5355
566444.32  3298364.85  4318
573077.18  3300766.98  3944
570351.29  3299338.97  4065
568001.05  3296966.20  4105
566941.02  3301348.87  4755
567261.57  3298068.87  4297
566295.63  3301218.16  4936
567853.09  3300725.02  4577
564285.67  3306343.43  5193
571391.39  3296332.66  3907
566269.00  3302379.33  5056
563501.09  3293990.46  4117
569445.70  3298799.58  4055
563402.80  3302704.08  4684
566653.45  3306619.66  4435
573308.83  3299520.54  4013
570799.80  3299278.60  3992
574639.32  3304907.75  3855
562651.05  3300047.58  4849
572181.41  3302222.73  4051
573946.94  3298376.77  3946
573168.50  3300183.96  4041
568852.06  3299693.77  4321
568400.37  3299285.93  4234
568264.39  3299844.64  4453
566809.10  3297250.87  4164
578097.63  3301237.64  3836
570392.77  3304529.70  4333
567293.81  3301800.58  4566
570147.23  3295866.31  3925
566367.42  3301082.16  4918
568799.32  3301360.85  4232
575269.19  3299394.29  3819
568371.58  3295103.22  3754
566139.29  3302279.31  5067
569604.79  3297652.00  4133
563742.22  3300891.33  5116
565852.03  3302543.41  5230
563846.83  3303216.10  5100
574030.43  3302974.62  3952
570013.21  3300287.48  4218
574623.71  3302695.54  3877
568694.63  3296950.71  4041
564875.46  3302641.64  5277
569056.90  3300126.12  4309
568600.73  3297488.87  4136
566585.56  3298977.27  4395
565846.64  3301729.06  5045
570093.70  3298247.91  3959
572119.71  3296807.83  3884
568857.46  3295721.41  3885
568824.21  3297498.66  4116
569196.37  3297427.10  4076
568642.84  3300273.12  4417
567028.68  3300554.49  4649
570863.66  3296808.81  3881
568609.42  3300371.75  4425
572604.71  3304932.49  4283
564477.57  3296091.16  3873
566181.97  3303379.22  4814
569626.20  3299432.06  4150
572034.30  3300738.08  4113
576449.96  3299405.68  3896
566796.46  3304614.58  5252
564251.33  3297112.79  4071
569425.01  3304458.49  4806
567828.28  3300552.31  4611
567253.93  3296993.81  4192
568049.22  3301224.75  4506
567786.28  3296160.46  4009
566418.70  3301296.77  5014
565678.05  3299774.91  4327
567247.89  3302826.77  4427
572793.48  3300609.87  3964
567919.88  3290475.08  4360
572737.97  3299358.29  3952
570191.37  3302761.73  4378
567999.68  3300907.02  4527
568511.46  3297980.66  4220
572383.12  3295966.24  3719
567101.79  3302796.24  4629
574243.31  3301258.66  3917
573959.37  3297285.39  3910
573237.93  3294966.58  4013
577065.78  3301415.58  4033
567730.78  3303537.81  4948
572587.93  3300802.02  4039
568933.48  3299387.77  4214
568973.31  3304876.04  4782
572053.50  3296732.58  3851
572487.43  3302243.18  4035
573662.34  3299817.37  4001
571284.68  3294362.49  4075
563661.56  3305442.70  5054
569288.29  3306990.98  5155
563263.41  3298197.83  4234
566741.70  3302235.46  4874
568447.70  3300673.97  4457
569329.52  3299110.37  4146
569646.71  3292879.16  4303
568096.50  3303111.50  4787
576583.12  3293907.43  4126
566527.15  3306226.12  4581
569152.34  3297868.16  4124
574256.41  3299238.50  3783
575277.20  3299303.02  3852
570607.54  3296912.39  3937
577013.30  3300230.41  3983
567102.16  3295251.14  3819
570008.73  3296728.60  4057
567669.07  3298880.87  4244
567164.03  3298172.25  4293
571243.10  3297972.10  3864
571576.47  3298681.70  3913
567475.28  3298652.98  4286
574764.09  3298913.62  3756
567759.87  3297148.18  4120
566107.81  3298248.99  4199
568535.02  3301354.56  4251
563896.56  3304399.43  5360
570706.10  3302118.68  4352
566481.07  3300998.29  4835
569150.34  3301367.93  4325
571506.68  3302977.87  4188
572563.87  3299885.39  4042
566817.15  3298250.89  4323
571972.43  3293908.02  4241
568622.50  3307919.18  5306
566299.58  3300827.77  4789
567785.88  3299447.21  4379
572264.45  3300586.79  4060
572961.91  3301764.70  3933
577171.87  3295978.02  4138
568896.75  3301947.95  4465
573326.84  3304511.73  4332
569907.73  3300262.33  4232
572112.28  3295894.18  3712
568826.55  3300536.83  4385
568699.05  3300507.56  4423
570233.76  3293108.27  4262
571681.50  3297517.66  3865
567292.72  3302437.97  4704
571080.17  3294494.12  4035
568281.16  3300690.33  4501
570273.03  3298041.06  3965
568958.90  3303493.04  4714
573970.48  3298704.46  3856
565210.75  3294672.04  3912
574840.34  3306033.47  4086
571424.05  3305023.10  4371
570697.69  3295459.41  3747
569000.19  3304947.98  4711
570289.10  3298260.99  3949
564487.83  3301512.18  4663
569174.31  3298548.56  4028
568318.20  3301119.56  4425
570131.21  3290446.97  4673
575473.33  3297182.64  3752
570102.01  3301791.62  4465
567306.71  3300813.16  4677
567406.00  3302504.50  4479
566525.88  3302276.52  4943
573841.20  3304551.87  4170
573126.76  3296674.20  3881
566014.22  3303220.14  4924
566160.62  3299014.43  4254
571125.12  3302155.08  4312
571559.93  3302936.54  4172
571829.06  3297844.81  3866
573831.23  3298835.60  3887
568225.56  3300159.41  4498
566107.94  3297892.16  4204
576149.95  3302187.43  3915
568479.63  3296706.68  4053
569011.16  3304987.62  4664
568309.98  3299524.89  4296
564091.33  3303065.98  5076
572128.78  3297437.75  3902
569582.94  3307668.10  5106
568810.81  3301198.31  4228
570155.85  3298256.45  3945
573898.93  3298959.16  3860
569117.90  3295212.41  3754
567507.28  3301221.58  4627
570475.32  3302180.95  4360
568526.76  3298137.41  4184
567214.17  3301936.08  4665
572059.59  3298738.81  4038
569328.06  3301585.93  4446
570896.81  3298662.60  3945
571316.41  3299400.87  3935
561759.46  3299644.79  4404
565218.31  3306328.98  4859
570292.09  3297377.93  4118
567295.71  3304274.66  5182
567728.23  3301796.02  4544
569709.66  3300868.75  4227
572648.50  3298228.31  3934
565817.79  3298119.43  4105
565999.25  3304914.72  5028
567285.41  3297801.75  4319
571163.50  3300997.48  4123
573128.82  3303831.73  4108
573523.37  3297320.81  3889
568425.57  3295648.83  3876
572066.32  3298463.70  4029
572880.15  3303653.14  4130
571280.10  3297938.02  3842
574568.51  3301774.52  3897
574182.19  3299314.45  3800
570542.50  3292411.43  4398
571405.13  3302259.87  4229
573313.04  3298524.10  3899
569125.13  3301693.33  4459
572368.63  3298850.20  4085
575638.38  3302693.27  3858
573512.12  3300254.79  3988
577202.97  3297632.31  4048
571793.04  3300518.06  4077
571813.65  3297499.75  3791
568076.93  3298311.27  4167
576713.47  3294868.93  4108
571830.16  3301620.72  4137
573075.95  3294572.93  4059
572930.87  3298580.43  3940
570618.16  3301970.91  4387
567503.90  3301289.08  4612
570194.13  3296161.85  3959
567117.75  3296576.99  4093
564847.79  3302663.89  5269
572033.14  3300507.29  4090
574930.03  3301736.02  3847
571555.10  3295617.14  3736
564286.81  3297946.02  4297
567901.53  3302761.64  4532
571603.45  3295732.50  3710
571583.03  3302736.25  4067
571145.43  3308884.20  4192
569780.87  3298492.04  3972
567361.66  3297301.50  4209
569126.88  3295681.58  3896
571297.45  3296753.98  3885
572501.56  3299011.08  4079
571248.25  3297856.00  3838
572406.23  3297080.66  3916
569226.58  3297893.47  4125
571506.59  3292338.14  4422
569979.00  3298488.79  3973
567166.63  3300832.50  4671
576601.10  3306649.93  4848
570505.41  3302360.52  4366
568814.31  3299569.93  4279
565697.82  3309298.21  4722
572199.29  3300582.54  4065
570689.22  3301477.14  4353
570290.47  3297584.37  4065
568693.43  3294451.52  3963
572838.79  3305712.16  3949
574725.62  3298245.10  3704
570951.06  3301847.70  4343
567306.90  3299916.10  4477
572018.22  3294203.12  4257
572110.56  3299373.16  4055
567787.89  3298660.62  4207
569191.91  3299344.79  4184
561428.54  3299258.79  4088
565804.56  3304615.70  4709
572437.00  3297536.91  3913
571586.81  3294662.98  4086
570687.83  3299509.31  4031
567169.58  3303896.77  5012
566523.58  3299451.77  4418
570960.89  3298423.60  3899
571535.50  3300890.02  4106
564998.78  3298036.29  4130
572128.93  3301441.74  4097
567895.54  3301180.18  4528
568621.98  3295115.99  3750
570873.77  3296262.79  3922
573370.95  3297995.79  3874
568608.33  3301094.52  4288
571782.96  3298875.83  3973
567474.62  3296336.85  4018
566132.53  3295397.64  3956
570579.43  3299659.04  4051
576620.26  3301920.12  4040
566890.22  3296981.43  4094
573991.81  3304404.25  4121
569367.91  3296470.29  4048
569287.69  3299971.20  4281
566475.70  3305593.14  5124
567471.83  3300519.96  4640
568372.93  3298549.70  4159
568116.47  3300551.56  4569
574905.91  3296637.04  3929
567321.60  3298628.72  4318
565244.42  3301300.22  4967
563826.48  3300375.62  5126
568869.89  3298531.60  4067
571022.53  3303550.23  4452
564296.02  3303428.54  5302
572628.94  3299477.20  3972
573226.56  3297201.68  3874
572819.26  3304482.23  4164
567928.31  3296168.79  3994
567310.62  3299772.33  4449
568500.83  3308868.45  5040
571457.81  3302124.12  4248
572727.21  3300061.68  4042
572158.45  3292787.70  4254
578861.18  3299350.16  3745
574075.78  3300875.73  3899
569348.56  3298820.37  4074
571995.96  3297038.43  3853
572391.00  3306466.35  4180
574931.31  3301973.33  3861
573827.20  3298698.25  3902
571500.34  3304534.29  4159
568114.60  3298467.45  4151
568843.19  3305308.20  4508
572291.08  3300496.97  4041
572200.39  3296571.48  3884
568020.06  3302462.14  4381
566661.94  3301384.85  4916
568338.82  3297033.75  4137
570083.95  3296893.98  4013
568490.93  3298684.81  4205
569698.57  3295831.50  3992
570821.32  3304646.73  4157
575655.18  3298313.91  3908
572738.77  3301548.56  3968
570504.68  3301373.50  4377
573544.72  3300645.95  3912
572337.57  3308251.10  4708
571375.29  3302086.47  4273
570785.27  3295768.87  3855
568243.84  3303592.45  4861
570486.93  3307204.89  4886
571514.55  3302176.81  4225
568559.76  3299619.72  4301
563490.75  3298060.35  4414
565860.98  3301946.08  5118
567581.84  3299951.48  4536
570695.79  3297227.75  4012
572901.40  3295459.39  3938
569838.29  3300949.70  4256
568099.21  3299659.04  4370
563692.20  3298621.39  4743
566323.38  3300325.46  4641
567796.23  3292789.56  4256
572093.65  3298385.14  4034
567328.50  3296745.60  4129
566211.81  3293395.81  3838
568795.62  3300077.22  4376
566345.22  3299537.35  4394
571910.06  3305646.18  4384
567554.39  3295135.33  3788
568410.56  3299251.91  4240
567755.55  3297217.71  4142
568526.06  3301092.87  4340
569258.31  3298035.18  4139
569221.08  3300667.97  4245
568919.44  3300854.66  4269
577379.15  3301571.62  4068
571571.56  3298389.47  3887
569672.42  3301793.41  4532
569839.46  3295945.81  3975
565656.18  3298618.85  4068
576514.81  3297545.72  3909
568284.84  3300469.31  4523
570124.62  3296579.33  4034
569252.51  3297011.21  4040
565116.21  3299341.39  4300
574949.28  3297903.46  3739
573428.28  3303458.48  4021
573809.62  3298132.14  3950
565344.66  3295323.85  3892
569847.64  3299533.52  4102
574004.30  3297508.10  3889
566872.06  3304703.41  5306
565539.23  3300285.00  4571
571144.87  3300665.45  4083
571695.12  3292459.29  4397
576187.17  3301713.43  3899
571250.46  3301944.45  4303
572080.69  3301673.06  4069
563455.01  3304176.18  5411
571830.56  3293352.08  4409
569185.76  3301627.33  4452
576926.15  3302188.87  4119
567161.50  3304573.18  5258
566023.68  3299261.27  4260
565774.25  3299728.64  4336
573845.97  3297287.99  3904
570050.83  3301404.70  4487
571777.62  3301187.52  4135
570772.47  3299600.21  4017
568278.51  3296281.68  3946
568452.76  3301046.75  4382
566256.90  3301727.41  4958
572131.29  3298482.50  4037
568024.41  3304468.85  4961
567383.21  3302660.20  4427
566926.32  3294120.08  3800
568153.27  3297847.37  4260
566943.54  3302406.00  4897
567403.03  3299141.50  4315
579600.64  3297940.99  4067
569366.46  3303621.89  4633
565256.38  3304443.79  4962
571304.93  3295870.54  3802
567478.88  3304874.50  5237
572303.57  3306370.35  4079
572935.79  3301485.08  3966
568119.15  3303202.87  4815
573236.04  3292390.75  3895
567006.84  3303209.41  4474
568910.23  3297441.08  4097
564769.26  3299614.12  4499
567700.69  3299443.81  4374
569307.01  3301317.96  4344
575372.83  3302807.35  3866
576154.81  3298510.06  3923
567134.06  3299873.16  4498
569509.13  3297333.97  4070
570138.73  3299688.06  4120
568675.78  3304722.31  4977
573135.10  3300032.35  4056
569131.69  3296343.21  3978
571297.31  3296948.62  3874
574837.93  3298702.33  3734
562364.69  3301625.91  5545
572669.03  3294561.37  4206
568487.54  3296434.06  4045
570380.38  3302158.83  4379
566148.69  3297179.77  4184
567625.85  3305728.83  4779
573068.20  3297845.25  3899
568306.37  3300256.02  4502
572961.07  3301040.06  3976
567778.85  3306941.95  4855
566131.32  3304707.98  4975
563896.18  3295598.50  4038
576685.22  3302857.77  4082
571214.02  3296667.79  3899
573674.43  3303418.20  3969
568294.70  3293825.50  4100
573113.31  3300219.64  4039
568572.20  3298002.35  4216
565628.21  3299915.72  4383
567603.55  3301692.29  4547
569407.51  3303898.37  4596
566414.43  3298672.79  4322
571449.09  3302692.18  4078
577429.43  3301295.77  4108
569330.25  3298612.56  4024
572428.65  3300104.75  4049
568715.26  3299865.81  4381
565620.94  3298729.27  4065
561237.71  3307267.54  5138
567248.19  3305514.54  5007
566306.08  3300387.74  4668
571654.93  3301263.31  4165
567480.79  3294456.52  3798
575352.34  3301649.35  3797
568055.57  3297593.83  4220
572657.66  3302312.89  3975
567351.46  3303720.64  4966
567009.01  3297944.70  4328
566402.15  3297820.00  4305
572954.45  3299413.50  3965
572837.60  3296707.37  3881
572936.43  3291554.96  4184
572956.46  3301275.43  3922
576008.33  3304366.31  4239
571066.92  3297884.00  3881
564573.33  3297105.98  4092
570589.55  3298588.62  3942
572743.00  3301278.56  3973
566169.50  3299113.49  4270
571360.43  3304768.58  4264
568563.84  3299976.75  4441
570846.06  3300080.39  4085
571000.90  3301493.14  4253
572892.37  3296082.75  3693
570753.08  3301827.14  4383
575002.18  3305224.35  3974
568109.67  3299098.23  4277
575178.56  3296235.87  3801
572563.05  3295395.89  3977
572261.91  3305023.62  4346
569974.63  3302128.12  4503
568681.56  3294693.70  3892
573067.76  3304419.68  4235
574249.16  3297148.93  3919
573319.47  3300714.75  3955
568972.31  3300030.52  4301
565292.12  3301175.12  4955
567414.43  3300588.52  4652
572298.06  3295964.37  3727
565646.83  3302921.52  5177
569278.53  3298087.12  4147
571937.81  3300092.31  4019
574115.85  3301017.00  3911
567215.83  3300764.35  4674
564899.60  3301045.99  4662
565482.00  3304049.45  4968
570219.55  3294235.49  3989
571615.85  3295005.27  3984
569430.31  3300283.23  4304
566944.16  3298067.14  4322
569165.44  3309717.98  4720
569608.47  3293573.37  4181
566917.60  3298222.52  4314
569820.75  3303998.39  4515
576147.18  3302580.43  3895
576691.81  3299077.91  3933
571189.81  3300388.31  4061
572450.04  3308201.71  4739
564451.12  3297587.39  4184
570095.72  3299480.50  4097
570999.89  3297374.24  4040
571161.98  3301584.56  4285
567241.02  3302704.64  4499
572205.53  3299416.00  4072
569898.44  3302885.75  4437
570968.68  3298923.29  3949
569668.78  3302187.14  4609
565246.83  3299028.81  4125
567931.25  3299114.41  4310
564484.54  3301032.93  4690
572630.67  3299926.91  4045
568540.20  3298346.96  4114
568405.56  3301123.31  4397
566742.21  3304021.91  4981
563541.25  3297088.23  4019
569932.06  3300010.77  4238
572062.67  3300212.87  4018
572734.70  3296816.75  3899
570572.12  3299915.46  4025
570105.63  3300185.41  4180
575502.16  3299460.04  3877
575808.73  3307076.00  4569
569879.34  3296647.35  4098
567602.06  3296805.79  4144
567804.41  3297529.75  4238
561573.97  3304969.43  5242
569996.89  3302621.14  4493
566596.98  3302337.31  4952
566653.68  3305483.35  5089
574503.88  3294006.27  3680
569511.91  3305790.21  4492
570823.00  3301720.77  4354
570333.67  3296190.10  3950
567705.43  3295633.91  3872
573989.46  3301577.79  3958
570907.28  3297326.66  4027
568809.17  3303256.70  4811
568484.27  3300401.49  4469
566973.57  3303848.98  4919
575321.35  3296898.00  3679
568647.73  3299042.73  4173
574569.82  3304748.96  3840
565934.97  3295268.37  3897
568868.37  3296043.64  3935
569841.03  3296829.41  4067
572955.35  3302571.29  4063
571141.50  3295490.58  3723
570860.62  3297661.04  3915
565241.37  3300859.60  4777
573039.27  3302674.68  4075
567819.93  3302112.56  4403
571151.59  3296880.64  3866
574451.04  3295980.41  3961
575136.06  3296791.98  3765
571388.66  3300633.81  4059
570802.98  3297924.77  3944
566170.05  3298706.48  4234
573828.42  3306018.29  4060
564916.17  3295788.21  3876
573655.93  3303688.52  4063
568571.27  3295642.43  3831
564229.47  3301804.77  4670
572747.62  3292388.62  4058
566621.33  3297727.18  4311
571540.33  3296549.43  3898
570707.67  3305549.60  4771
567019.25  3293871.66  3847
570905.40  3303456.99  4445
566782.46  3297511.39  4257
574074.38  3300376.75  3885
567947.97  3293177.25  4234
572801.13  3302424.41  3988
572405.12  3299696.79  4021
567753.60  3296911.14  4083
573494.54  3301242.18  3875
570597.57  3297431.89  4054
567487.51  3301343.20  4599
571509.73  3307866.47  4197
570780.84  3297697.56  3898
570212.26  3296485.06  3993
567325.30  3304618.62  5231
565820.39  3297517.64  4174
569880.54  3300432.58  4241
569956.88  3302248.79  4505
566498.72  3299487.25  4417
563727.39  3298772.02  4803
569863.60  3302773.93  4445
565694.53  3303036.96  5144
573451.72  3301088.87  3892
575313.06  3301101.60  3777
571587.18  3301473.64  4202
573188.71  3299177.54  3979
570784.62  3300215.14  4074
571978.27  3300480.79  4091
569150.34  3301118.02  4228
568061.10  3297752.91  4262
568435.62  3303814.93  4840
565754.47  3298779.29  4108
571770.90  3298453.46  3924
570211.38  3302699.24  4394
571630.39  3296277.91  3851
570957.31  3302699.54  4185
566756.50  3299455.35  4477
570916.21  3300631.12  4166
567743.77  3299358.96  4361
568101.73  3302159.16  4318
571662.37  3305418.81  4430
564138.90  3297111.27  4078
563698.25  3299847.21  5057
572892.80  3299537.91  3988
568405.93  3300124.27  4464
569368.13  3294241.39  4000
568388.59  3294790.45  3817
568837.56  3303734.91  4712
569110.47  3303118.83  4744
571435.05  3304282.08  4142
570867.46  3296757.29  3891
568332.18  3303660.08  4854
572356.29  3292877.66  4347
571450.39  3296373.21  3901
566570.82  3298269.37  4315
573542.37  3296346.89  3835
563602.07  3296313.71  3961
565890.16  3301486.08  5065
571970.57  3302670.06  4036
574622.94  3295650.83  3988
569985.72  3302374.56  4516
571188.26  3296507.89  3927
577563.21  3298149.75  3939
564530.76  3301532.56  4664
569170.02  3296947.14  4034
562594.33  3296360.04  4455
570925.93  3300626.58  4163
575363.01  3299217.27  3891
567380.44  3296239.22  4009
568651.31  3300125.31  4420
570957.03  3303951.60  4353
568355.31  3305662.16  4527
565641.83  3302266.06  5229
571799.81  3301815.52  4144
565593.40  3306491.46  4549
568163.31  3298797.23  4224
568089.92  3297132.93  4151
576109.73  3302025.71  3894
571269.35  3298080.39  3845
565540.26  3303986.83  4955
567698.93  3295758.73  3901
563620.31  3301962.45  4825
570407.12  3292824.70  4335
571498.68  3296595.02  3912
572169.71  3299771.37  4031
569102.65  3297926.25  4133
565057.96  3301169.89  4797
567356.72  3298364.71  4299
568318.06  3307120.41  5106
566231.04  3300121.33  4542
569526.81  3301808.29  4571
570990.32  3293442.35  4315
564870.45  3302540.66  5272
570098.31  3301197.45  4394
572568.92  3297822.72  3875
574558.97  3302471.85  3862
565319.55  3300743.37  4719
571541.58  3299010.37  3971
573893.93  3303152.87  3973
571712.71  3301072.29  4103
571091.38  3298875.60  3914
568095.38  3298744.75  4229
570080.22  3298265.41  3956
564786.39  3303945.89  5153
569140.01  3301029.06  4222
570757.72  3300877.68  4204
567136.45  3300766.89  4666
568418.20  3298041.12  4224
564185.47  3298939.60  4703
567283.34  3294243.83  3916
566950.42  3301309.43  4760
572929.29  3302507.74  4045
574147.76  3303851.52  4131
568743.66  3300041.77  4386
563290.81  3304233.54  5358
567397.18  3293087.24  4125
573790.60  3302562.14  3981
571855.07  3298096.37  3907
572203.12  3293021.66  4377
568763.58  3300267.50  4384
567167.43  3305209.02  5194
569654.85  3301647.56  4503
570192.97  3299162.60  4052
572087.06  3299855.25  4009
568246.43  3299210.79  4277
569305.53  3300477.68  4279
573269.56  3300094.91  4038
569862.96  3305689.31  4558
573813.06  3306007.37  4044
570120.06  3301251.39  4436
574067.39  3297293.18  3910
572609.03  3300912.29  4007
571978.72  3301073.27  4116
562940.09  3302531.23  4860
569912.31  3299680.66  4141
570070.88  3299202.77  4051
569452.93  3300211.77  4319
561361.13  3301518.14  5084
576794.08  3302827.95  4098
569065.44  3296453.64  3973
567003.26  3298364.58  4304
572226.47  3300521.06  4052
569999.91  3298054.08  4029
570313.96  3296944.54  3996
566504.41  3298486.29  4342
566701.41  3297358.72  4180
565668.92  3301259.12  5012
568583.64  3301124.54  4291
571457.32  3293643.70  4365
571488.67  3296871.27  3851
575577.80  3301981.16  3843
569767.52  3297652.75  4136
568660.22  3299966.95  4407
570441.27  3299497.60  4068
576412.54  3295244.52  3971
570140.93  3306278.29  5024
574295.37  3292798.75  3734
569639.63  3293603.12  4164
571140.88  3303662.48  4421
579548.37  3302041.02  3959
571087.02  3297727.14  3898
569696.57  3303198.16  4582
571097.43  3302003.64  4337
571385.95  3302327.33  4216
563763.48  3303470.04  5166
568748.05  3302926.71  4762
571357.71  3291260.24  4299
569084.51  3304310.60  4877
575036.53  3298444.60  3794
570625.29  3298951.58  4009
568718.63  3295439.75  3811
570954.12  3299670.97  3940
569440.31  3297845.14  4103
565192.26  3299862.89  4173
567226.54  3300822.41  4676
575726.80  3305421.52  4262
567892.94  3304218.37  4947
575000.29  3301694.12  3842
572355.43  3302530.06  3997
568582.89  3304089.41  4836
570052.95  3301482.56  4496
567326.01  3301517.02  4592
570490.72  3299089.87  4033
570732.06  3300214.12  4046
570986.15  3294065.91  4085
568542.40  3302121.31  4440
569548.69  3298949.81  4132
567919.88  3303182.37  4801
568147.40  3300559.33  4560
574198.18  3302927.25  3953
572268.18  3303127.12  4193
572410.89  3299219.58  4075
570479.93  3295864.37  3904
566556.01  3302649.62  4920
571121.44  3302307.89  4265
568652.65  3302530.43  4620
570508.85  3304217.49  4430
573657.16  3300685.77  3895
563121.00  3296049.16  4167
566265.64  3305462.52  5145
574792.70  3306860.68  4405
567796.38  3301862.99  4514
571515.70  3296447.62  3893
563107.22  3307822.16  4878
565575.73  3303881.87  4952
569190.37  3298755.04  4065
562793.82  3300131.00  4953
570952.63  3303377.68  4404
566426.18  3302637.68  4983
566919.92  3299178.54  4435
577510.80  3300069.93  3986
569922.68  3302530.43  4519
568892.45  3294783.58  3855
569552.68  3301435.14  4450
566970.95  3300286.72  4603
572275.68  3299372.66  4076
571808.35  3302792.89  4073
570260.75  3296089.68  3955
565370.62  3296021.91  3943
564709.84  3300852.16  4642
569192.15  3301418.47  4364
566171.01  3293660.29  3867
573099.32  3302903.35  4065
569665.21  3299312.33  4130
575131.71  3297683.71  3718
575037.21  3294554.75  3955
569023.01  3296275.14  3941
567853.42  3295770.33  3946
565598.43  3303461.31  5007
569489.79  3296245.64  4078
564637.43  3293433.22  4004
564699.78  3301611.08  4658
565536.04  3298069.87  4042
572323.33  3302931.60  4090
564236.18  3299706.08  4821
571244.28  3301370.14  4228
573234.82  3296697.41  3874
567403.45  3303054.60  4411
577764.69  3300324.83  4052
572745.43  3298515.21  3947
573339.70  3302019.27  3983
575608.01  3296979.06  3816
570618.94  3298273.27  4010
569733.60  3300896.74  4238
571561.39  3298795.31  3921
567447.45  3301777.16  4563
568427.54  3300103.50  4458
573106.43  3297294.60  3884
573347.52  3303063.20  4111
570212.15  3299914.02  4136
571053.39  3297521.45  4027
565586.31  3303743.60  4970
572537.96  3306612.93  4316
567990.43  3303053.66  4750
573831.59  3301017.62  3883
570423.71  3303221.27  4376
569674.07  3303372.50  4645
567758.64  3304877.16  5127
570175.37  3299097.48  4041
564813.01  3300358.95  4583
568099.50  3298584.04  4172
573459.21  3304991.37  4179
569238.34  3299617.68  4213
571831.53  3302676.99  4042
567773.66  3297557.62  4244
571208.69  3300817.72  4087
577425.18  3297257.29  4049
567425.88  3297249.02  4201
569122.83  3302235.18  4579
568754.12  3299693.35  4336
574806.73  3295960.70  3995
572054.95  3302218.16  4109
576031.02  3298782.62  3907
568773.83  3297977.58  4187
566962.45  3295675.62  3874
566082.70  3300619.64  4739
576832.87  3297910.02  3927
571678.00  3300267.83  4067
566815.31  3296485.56  3998
565600.46  3293582.79  3920
569530.31  3306296.89  4738
568647.35  3298811.25  4196
568962.02  3296806.54  4030
572680.35  3293451.39  4282
575115.88  3303521.35  3839
563850.89  3290530.89  3869
568723.70  3298324.43  4107
577319.38  3299997.52  4073
569539.91  3304027.50  4555
568382.77  3298663.81  4187
570358.42  3297267.06  4060
567847.64  3304266.04  4959
567576.64  3302837.24  4390
569225.43  3302221.74  4561
570974.51  3297459.02  4045
566973.54  3302305.04  4935
572861.70  3300470.66  3972
566286.95  3303143.98  4847
570191.92  3297479.22  4113
570312.82  3301888.04  4432
571880.05  3304640.27  4199
571190.19  3297956.31  3874
569641.84  3294286.64  3970
568742.64  3304168.41  4860
572410.01  3296606.33  3907
565663.79  3302547.08  5216
576451.20  3300516.31  3926
569442.28  3297937.79  4112
576887.23  3300363.14  3932
573678.79  3298033.29  3909
572160.50  3302264.60  4044
569646.48  3300887.93  4218
570362.29  3298185.56  3932
575245.71  3306798.93  4427
568234.07  3299394.81  4273
565147.26  3301459.70  4913
566094.91  3298982.54  4234
575027.19  3297341.52  3828
572239.13  3304774.56  4312
567249.89  3296175.49  3996
572067.18  3299964.14  4014
572966.64  3299494.98  3990
568051.79  3306410.87  4403
572302.27  3303124.56  4197
571478.35  3302428.29  4160
568664.60  3299738.96  4362
563901.63  3299968.95  4935
570368.02  3302355.62  4431
568920.94  3303902.39  4760
565527.01  3300404.71  4675
568976.68  3292849.39  4392
571334.19  3305151.39  4393
571261.53  3298547.47  3866
566843.03  3302165.52  4849
570650.98  3303371.39  4384
571196.32  3299911.81  4004
571717.50  3301005.14  4083
571900.81  3298013.75  3914
569049.41  3303182.96  4764
567754.05  3299950.00  4522
571084.00  3299875.66  4011
564657.90  3300705.81  4657
570627.83  3298504.31  3930
568506.53  3300000.54  4459
566468.03  3304238.23  4936
570429.48  3299085.87  4036
572884.51  3304276.83  4098
562725.14  3304343.68  5131
573510.92  3296523.60  3856
567839.87  3295667.27  3918
570915.10  3303335.39  4381
577201.26  3302283.93  4080
572918.65  3300160.81  4047
568243.71  3299669.27  4380
572987.72  3301823.18  3930
571947.21  3298926.24  4002
572337.66  3303243.96  4244
563339.89  3299320.39  4924
570806.50  3302446.20  4271
571253.41  3303116.12  4266
571365.94  3302722.33  4089
565694.52  3296972.08  4164
563470.67  3306177.68  5409
572991.97  3293301.85  4245
565569.68  3304493.91  4731
574128.29  3299153.77  3805
569150.44  3300201.54  4354
571413.70  3306165.33  4612
567827.26  3299608.68  4418
568365.46  3300033.58  4460
563394.01  3301390.62  5215
570453.64  3306946.45  4903
571895.76  3294061.74  4285
566523.19  3296914.83  4101
572745.07  3294664.06  4177
570955.52  3298414.98  3899
572381.83  3304897.83  4334
561748.47  3303951.87  5185
570337.52  3305348.20  4542
574082.95  3300982.08  3911
566383.29  3296607.68  4069
573607.28  3300698.49  3900
573456.59  3301915.41  3972
573533.68  3302773.31  4021
572639.79  3301520.66  3994
571948.25  3298635.85  3996
572276.77  3300381.25  4055
573196.96  3301659.50  3909
570207.76  3297234.04  4100
573869.78  3297316.41  3903
562345.52  3295726.23  4560
573013.32  3301297.62  3915
568412.97  3306826.41  4723
570753.79  3298402.41  3926
574582.23  3293412.97  3768
565184.98  3299809.46  4166
570507.96  3299772.93  4064
566987.55  3297994.43  4323
573122.45  3299849.23  4065
571382.73  3299420.22  3966
568291.06  3295975.99  3887
567847.54  3301873.50  4482
570069.17  3306321.52  5011
567695.33  3302454.87  4344
572512.03  3298771.37  4037
569590.63  3295877.08  4042
570153.51  3293761.39  4079
571429.20  3307610.39  4227
569966.87  3295581.21  3936
567999.91  3298009.04  4261
566575.40  3300866.43  4745
573176.54  3308077.71  4311
567689.64  3298989.68  4261
565776.29  3308607.64  4946
574928.66  3303711.04  3823
571774.47  3301220.75  4142
570735.85  3304194.52  4345
569887.53  3295494.29  3923
566545.07  3301935.27  4855
572014.38  3304068.71  4200
568664.03  3304195.68  4866
570029.27  3298610.71  4037
574483.05  3301287.74  3951
570900.13  3295502.33  3729
570154.34  3305234.62  4385
571926.41  3298657.22  3994
569118.63  3300293.35  4363
572783.82  3298237.71  3914
572311.93  3301367.12  4054
570979.67  3292623.37  4504
569615.81  3299045.29  4132
568072.91  3302877.56  4679
569938.94  3292587.48  4367
568935.68  3301324.87  4244
568735.13  3304512.85  5068
569845.27  3303968.31  4520
566166.38  3299535.12  4337
569458.87  3300577.75  4236
568911.22  3302624.18  4646
568850.16  3300874.66  4281
568480.71  3300657.27  4450
567482.77  3299863.49  4470
570296.01  3302567.12  4439
574709.98  3300114.41  3798
571235.68  3299152.02  3882
571217.98  3301246.64  4202
567428.17  3302988.06  4394
569027.81  3302923.52  4717
566857.31  3300363.18  4598
567861.78  3294889.75  3763
572514.33  3305037.52  4253
568046.78  3307127.37  5050
572071.52  3300905.06  4109
571098.83  3303210.73  4324
572261.81  3301363.22  4057
573846.43  3298928.85  3878
572737.92  3296005.77  3701
573381.14  3301099.45  3901
573267.73  3295253.41  3939
569057.30  3299432.81  4211
573213.28  3298994.21  3977
568871.05  3295148.06  3754
569808.57  3297912.54  4088
564146.58  3295052.35  4050
574703.54  3298487.14  3659
570552.92  3295651.18  3901
572317.48  3304670.16  4201
573801.80  3297584.79  3908
571178.32  3298726.14  3887
571724.51  3298535.02  3928
571394.56  3301158.14  4198
564153.47  3295972.83  3903
572798.51  3301315.29  3986
568026.70  3303214.58  4822
577221.81  3300301.35  4084
572241.05  3300108.91  4053
570760.89  3307356.97  4725
565466.88  3298254.43  4047
564863.52  3298083.68  4193
564304.93  3298725.37  4539
570383.21  3297899.39  3962
574364.46  3299671.54  3770
573242.62  3300574.25  3993
566700.29  3300012.46  4531
573486.33  3304390.06  4305
570735.91  3302086.81  4361
576087.58  3300714.58  3928
574405.58  3300293.68  3864
567532.45  3296693.10  4126
571291.78  3301091.77  4185
572324.46  3294952.41  4106
563796.93  3296486.46  3903
568068.59  3300693.21  4571
569957.82  3298505.37  3976
569106.68  3298765.49  4076
569506.05  3301987.72  4610
571427.50  3296282.08  3890
574331.48  3299215.16  3776
566630.83  3300111.72  4532
569621.22  3294341.96  3953
573582.12  3296827.70  3821
574105.34  3301354.77  3904
570016.68  3294742.02  3825
572753.47  3302250.39  3961
575163.85  3296049.81  3821
568701.15  3298866.02  4164
569756.38  3301626.99  4504
577080.23  3302917.72  4188
566841.92  3298007.10  4336
567997.65  3303049.06  4750
573156.43  3294872.89  4017
565063.34  3305921.10  5056
575071.43  3300477.16  3827
572395.56  3304071.39  4195
573038.81  3301212.95  3924
573466.93  3297901.97  3884
569988.40  3300227.43  4213
571028.13  3300205.79  4103
566585.04  3295384.43  3897
574870.64  3299270.91  3788
566069.60  3297672.77  4222
573583.31  3296406.37  3848
568398.17  3302998.62  4810
571647.88  3304213.72  4133
568272.70  3304927.77  4908
567774.83  3305636.16  4752
570874.71  3298301.73  3940
577545.09  3304064.20  4546
562197.72  3308092.85  5276
570339.32  3305272.02  4486
570150.29  3300122.75  4163
574920.55  3304013.77  3833
564431.68  3300572.31  4747
574809.42  3304404.10  3840
568131.18  3299630.14  4359
567385.04  3300987.08  4677
571728.56  3301110.99  4114
568999.90  3302111.39  4534
569371.39  3299625.08  4187
572943.85  3304900.70  4249
573217.96  3303273.54  4069
567426.50  3302411.91  4566
567951.93  3298476.25  4174
579596.09  3304774.60  4456
576382.96  3304740.33  4331
565956.15  3297802.02  4175
570672.75  3302628.25  4355
575335.12  3295645.25  3759
566509.66  3296512.24  4041
570686.68  3299158.64  4016
569992.29  3302426.60  4522
576545.56  3297787.77  3905
566708.22  3303761.22  4729
569710.19  3301946.96  4544
569593.82  3305208.06  4258
570157.13  3304688.33  4359
570582.96  3295273.74  3735
577164.39  3298911.21  4042
576186.62  3299885.00  3908
571081.92  3298724.10  3911
571466.32  3304465.97  4148
569654.29  3305639.16  4457
571459.33  3298032.10  3824
569942.02  3296169.35  3998
566670.63  3296579.58  4023
577119.80  3296788.04  4100
573634.14  3299522.66  4015
566632.32  3303052.48  4746
567356.65  3296549.95  4049
564131.19  3296759.43  3916
573550.73  3294760.37  3846
570134.53  3298759.58  4043
572412.43  3297100.68  3918
569776.75  3294193.58  3968
569196.80  3292557.08  4409
572596.55  3300629.33  4038
567972.66  3301925.41  4386
573598.56  3301896.60  3978
567642.48  3301923.83  4537
566504.31  3299706.46  4486
565989.69  3302880.18  5062
568701.91  3299218.43  4168
571594.40  3295921.93  3734
576020.44  3298818.27  3908
572778.37  3302268.56  3959
570290.76  3301369.50  4430
568061.21  3305699.96  4625
575249.84  3293046.77  3784
568217.31  3301688.91  4318
569527.44  3293920.46  4067
571156.98  3300359.93  4071
566433.48  3304552.12  5031
571497.26  3294279.72  4151
568680.91  3299868.08  4392
569858.60  3301669.72  4507
570591.93  3298161.33  3995
566809.35  3296004.35  3927
569458.31  3300057.00  4318
566115.37  3291107.54  4063
572038.38  3306690.41  4075
563286.22  3301218.47  5180
571285.35  3305373.91  4511
568502.68  3303483.50  4786
579319.81  3295658.27  3960
570904.69  3298665.43  3944
569171.84  3300734.14  4232
573008.60  3295766.25  3770
576444.34  3298834.56  3875
574826.57  3294935.60  3926
571840.65  3293967.14  4299
572452.37  3301424.74  4040
568861.17  3298230.52  4143
567861.67  3298805.68  4250
571217.52  3300023.33  4016
564648.27  3300385.35  4635
571446.43  3301140.00  4188
568586.12  3296384.39  4019
573462.21  3303486.89  4016
568581.32  3299244.75  4175
567727.26  3304473.35  5060
568170.29  3300238.37  4528
568568.77  3300362.83  4446
577085.54  3306247.58  4780
572819.57  3295708.47  3827
569985.62  3302754.43  4435
572327.46  3303385.66  4274
570391.08  3302372.79  4424
568951.16  3296735.41  4034
571030.42  3299548.02  3928
571983.67  3304925.64  4411
573773.06  3298346.27  3964
577223.60  3299017.83  4044
575401.64  3307780.49  4684
567060.25  3299081.98  4411
572391.76  3299463.29  4020
570568.10  3299368.73  4042
570835.21  3298735.74  3965
568683.68  3295553.24  3832
569346.21  3294979.93  3766
573405.54  3296844.20  3859
565694.17  3302432.89  5231
569362.10  3299371.04  4183
574883.54  3303029.31  3843
576295.73  3298640.10  3942
565221.14  3306130.37  4857
577628.18  3300657.97  4028
561339.33  3301169.12  5032
571692.50  3299275.08  3986
569645.55  3301595.24  4502
575810.78  3299039.04  3902
574040.73  3295972.27  3869
569149.18  3299792.47  4277
572917.96  3300565.58  3957
573531.71  3299872.14  4018
579634.85  3300296.12  3779
568590.37  3296650.08  4029
567525.66  3300272.46  4591
568997.32  3296808.75  4024
570109.73  3302404.04  4488
570489.81  3298745.25  3989
564677.21  3301656.71  4659
568462.18  3308142.64  5254
569508.07  3298533.20  4003
572714.27  3299686.83  4034
572496.41  3296793.27  3918
563231.19  3301763.54  5052
566735.68  3302024.20  4811
573529.56  3295490.68  3767
571891.87  3303559.29  4351
569940.91  3300870.62  4240
571257.69  3295566.24  3721
569911.80  3302625.68  4493
573228.48  3300051.23  4049
573519.10  3294014.73  3915
566367.56  3300103.20  4513
574507.44  3301654.46  3918
570969.18  3296399.37  3921
569225.08  3306228.47  4654
568531.97  3300286.22  4460
568962.43  3301490.27  4348
575138.20  3302026.66  3880
576796.15  3303243.16  4132
572294.93  3302439.48  4007
573868.83  3301898.85  3962
570145.96  3305990.50  4836
570830.10  3298884.29  3978
570718.87  3303486.35  4454
577662.84  3304811.75  4728
562633.88  3295943.46  4360
563925.34  3302506.10  4719
567534.62  3302923.39  4423
571587.85  3304348.64  4131
570289.28  3298146.79  3935
573419.28  3299676.75  4040
571788.54  3297252.43  3784
567499.89  3303225.20  4659
579443.54  3301189.68  3817
569396.42  3298150.70  4138
572161.85  3306679.16  4140
569935.10  3302315.66  4520
567438.73  3299681.49  4420
572586.41  3302795.50  4084
567100.05  3299982.77  4537
570325.01  3295901.35  3933
568866.06  3301751.62  4407
567805.47  3297944.91  4298
569014.06  3294091.81  4081
569854.06  3297498.95  4134
573266.96  3297709.41  3866
571051.09  3301366.31  4219
575380.58  3299793.52  3791
570521.31  3297710.08  3956
570202.93  3302222.39  4431
570635.39  3300055.45  4008
570659.83  3299681.87  4032
573827.95  3302552.41  3982
575661.56  3299883.83  3857
570099.35  3300450.77  4223
565871.13  3300279.18  4635
567988.66  3295075.56  3771
565491.41  3300932.89  4912
574354.89  3301771.25  3912
570534.44  3303287.52  4355
569914.18  3300505.31  4235
571634.19  3299433.35  3993
572705.16  3299351.23  3958
568197.38  3298886.52  4232
567971.54  3299982.71  4514
568338.03  3306733.18  4586
570823.68  3305166.60  4536
572016.65  3301636.95  4093
567312.98  3303363.04  4714
570473.45  3300740.24  4149
570016.89  3302475.58  4516
571205.33  3300762.29  4081
576514.89  3298377.71  3907
571591.09  3302156.20  4212
571069.29  3303053.49  4256
573072.75  3298491.39  3924
571903.65  3302880.72  4095
570178.92  3305868.06  4777
571412.22  3302032.29  4275
569369.56  3296214.37  4027
572073.69  3299252.27  4045
571002.03  3301319.93  4216
576301.45  3301823.10  3944
571127.97  3302619.83  4163
569022.17  3295610.73  3863
565881.34  3298663.04  4147
568545.19  3300829.29  4385
578461.03  3306095.62  4419
570650.87  3307971.83  4678
567698.02  3300233.60  4581
572674.67  3301792.00  3983
573187.56  3296913.66  3880
572053.58  3304038.04  4220
571108.04  3299491.18  3924
566880.21  3298571.27  4351
565635.32  3296755.68  4158
568656.46  3299140.14  4166
571414.72  3300405.37  4051
569299.68  3300704.52  4221
571470.32  3299009.60  3961
572591.98  3306011.47  3971
565149.73  3303454.47  5133
567072.62  3300456.91  4651
569206.14  3304750.10  4791
571081.79  3298568.49  3915
575538.98  3299561.06  3855
570381.16  3294875.33  3773
567947.93  3303527.85  4980
563951.48  3297010.39  4048
567672.18  3297271.31  4163
565719.30  3296980.08  4169
576579.44  3298281.99  3893
566753.58  3300586.37  4626
571839.56  3305355.75  4371
572783.20  3300497.00  3962
571438.00  3299040.99  3948
570429.83  3303956.99  4477
570017.84  3297860.64  4052
574088.45  3296612.85  3920
562411.42  3304131.14  5008
567986.26  3295806.91  3961
573290.26  3299616.04  4029
575188.76  3292934.89  3749
576563.92  3298736.37  3877
570726.00  3302791.00  4256
570579.20  3305783.70  4857
567983.70  3299418.06  4347
571698.23  3299668.35  4003
563584.09  3294072.54  4101
569977.50  3297319.62  4138
572667.55  3302632.50  4056
575554.80  3303079.18  3858
563643.76  3296319.73  3941
571939.63  3299202.25  3990
573163.94  3302407.29  4028
569600.62  3302724.83  4544
570321.42  3297551.83  4070
573008.91  3298800.00  3930
563141.46  3301711.18  5121
573349.67  3298266.04  3876
572087.91  3302677.27  4025
575770.07  3299932.79  3888
563232.54  3301889.10  5007
569803.09  3302278.56  4569
563866.23  3296200.66  3905
572134.77  3301159.62  4103
571079.34  3300743.04  4108
570394.97  3305152.98  4364
568231.06  3298744.68  4207
570255.82  3291211.89  4446
575029.68  3298536.47  3813
565672.43  3295086.89  3900
571783.93  3304005.23  4240
570724.18  3298713.77  3985
568726.32  3301631.02  4336
577044.46  3305332.33  4499
568542.65  3300324.50  4458
572172.05  3299273.77  4076
568762.59  3303066.14  4803
566561.62  3301435.39  4956
570535.18  3299692.45  4058
570473.35  3294518.52  3931
575235.44  3295093.35  3841
568333.93  3298618.87  4174
573839.98  3305240.58  3940
566157.51  3293874.89  3926
565225.41  3302973.81  5307
570088.75  3296396.89  4016
565540.20  3303559.25  5022
570528.17  3300839.83  4193
565735.52  3299292.39  4183
569489.90  3300551.74  4240
567264.68  3304820.41  5278
571914.75  3297072.31  3807
577555.22  3301464.83  4030
570600.81  3296100.87  3935
573578.25  3301618.31  3971
573199.68  3297184.91  3883
570621.30  3299780.52  4017
573882.90  3295053.56  3711
570772.06  3293886.39  4135
571969.92  3303412.20  4330
568294.40  3302876.24  4736
573686.62  3300767.81  3883
574534.66  3292902.74  3704
570612.33  3302083.98  4358
564504.20  3304235.04  5412
571546.92  3303832.43  4291
571754.84  3296872.75  3778
567271.58  3300258.29  4567
567320.93  3299862.08  4468
566860.44  3298562.16  4347
572950.12  3305719.85  3923
573329.03  3303224.41  4059
566250.26  3303218.91  4840
569868.03  3300833.62  4228
568800.56  3302450.66  4596
573078.29  3300813.49  3937
572075.38  3302769.27  4064
569512.07  3297637.14  4107
562331.58  3303213.25  4962
569884.62  3300662.14  4217
571370.07  3301359.45  4228
570733.56  3298983.06  3983
572639.19  3293632.87  4226
571813.31  3299914.10  4035
566629.30  3303229.47  4643
569725.83  3293806.87  4095
566062.43  3302957.72  5024
572503.70  3300211.41  4038
570652.70  3299538.81  4038
574598.73  3302935.56  3848
574137.15  3303673.21  4079
564897.13  3303522.58  5247
570676.80  3295542.77  3813
568163.73  3296178.29  3929
574145.96  3303653.46  4080
563944.01  3303335.37  5171
575230.77  3299588.33  3782
576722.13  3301075.75  3954
567115.26  3298273.93  4293
572375.19  3299269.18  4074
569584.29  3299695.64  4168
570034.77  3301497.81  4499
566866.56  3295609.93  3901
571655.68  3296022.99  3797
566665.20  3302227.00  4897
567381.63  3297196.64  4204
572817.35  3302392.50  3974
569617.57  3295253.66  3777
573344.83  3297951.58  3865
565839.06  3297449.37  4180
565315.30  3296321.68  4022
574214.78  3296433.02  3958
570068.97  3300382.70  4211
575194.93  3297379.08  3723
568787.40  3299202.64  4179
574705.94  3298189.06  3707
573173.01  3298795.97  3951
568549.53  3297056.77  4070
572866.83  3306206.96  4085
574402.28  3297894.25  3924
572650.87  3300561.31  3997
569548.84  3296091.77  4047
568165.21  3296515.93  3972
568179.55  3302262.50  4352
567450.32  3299627.27  4399
574251.65  3307857.89  4323
567688.91  3296681.62  4098
572054.05  3301362.89  4093
575368.91  3304989.62  4097
566401.71  3298644.14  4322
568693.06  3303067.85  4829
567624.92  3302860.18  4427
567329.55  3298086.24  4292
571127.18  3294957.04  3877
564719.85  3299629.23  4525
573646.20  3299192.64  3946
574243.88  3295017.48  3747
568231.96  3298795.74  4216
571090.21  3296990.74  3895
570384.31  3304010.68  4485
569892.27  3296234.89  4039
574235.08  3297076.54  3917
569724.32  3298228.24  4063
569019.05  3302685.68  4663
570355.18  3294630.33  3912
574242.14  3303815.45  4097
568122.31  3297138.31  4151
567942.04  3298177.04  4218
566437.82  3303722.48  4557
574129.09  3303694.68  4079
568636.68  3300403.06  4423
573586.72  3299923.16  3997
573169.38  3298217.43  3867
574310.04  3299637.62  3764
573908.55  3300469.89  3917
575607.59  3301283.02  3812
572730.32  3294763.35  4194
569965.39  3303839.35  4542
570417.79  3305092.49  4319
571609.18  3298931.99  3946
573761.04  3299892.08  3970
569035.58  3302804.60  4693
567662.50  3305996.56  4540
567350.37  3303989.52  5066
572589.94  3300625.68  4040
567486.22  3298934.81  4291
562201.30  3294760.33  4418
571135.94  3298206.66  3935
567869.19  3302414.96  4336
569865.81  3295343.75  3836
568166.13  3301758.37  4332
571541.06  3300006.06  4066
570987.13  3301600.64  4278
566302.09  3304241.27  4824
566757.93  3304220.41  5102
570081.80  3300451.25  4225
574880.55  3300206.79  3820
571301.14  3302696.31  4100
568909.83  3303293.31  4791
573069.97  3298636.81  3939
570329.71  3294386.47  3977
572199.45  3298243.77  3993
565828.32  3305827.58  4953
568176.79  3295911.46  3927
568592.56  3299431.93  4237
569384.87  3298792.48  4056
569536.68  3300071.79  4313
570234.32  3294171.81  4021
569416.56  3303852.81  4590
571754.17  3299590.66  3990
569123.83  3303021.14  4720
567945.98  3298188.22  4214
563359.97  3304592.31  5302
570843.90  3301245.04  4235
572254.05  3309029.46  4887
575099.50  3297257.45  3778
572857.31  3295285.10  4022
567346.55  3304078.64  5122
563459.55  3297847.47  4290
573617.68  3302560.41  3976
563077.69  3297691.08  4038
564486.57  3295195.12  3961
567944.42  3303321.68  4877
571976.62  3303247.54  4272
572457.30  3297386.08  3927
563865.31  3299385.31  4953
573088.05  3305748.66  3907
569547.70  3303178.89  4602
568895.33  3301807.99  4424
569102.81  3305653.54  4290
563469.51  3301721.62  5005
570429.73  3301432.20  4417
566484.70  3299675.68  4475
566974.56  3293614.68  3873
568423.95  3299405.18  4227
567195.48  3299776.10  4465
569020.56  3302107.79  4530
571589.03  3303680.68  4337
565825.15  3301392.43  5046
569384.43  3298242.23  4135
571401.18  3295401.31  3773
564571.40  3298715.27  4410
564681.28  3303303.91  5343
565827.81  3304117.18  4753
569363.91  3299579.33  4192
564160.08  3301899.71  4681
568926.58  3306418.83  4581
566782.65  3300776.29  4666
573050.56  3296207.95  3731
570340.45  3296509.43  3970
570721.27  3306108.97  4880
568242.04  3300242.21  4514
565667.76  3301174.71  4978
567851.31  3299484.31  4386
573047.81  3300380.56  4002
565264.57  3299074.91  4113
570987.00  3302673.02  4181
571544.18  3300170.33  4043
567228.97  3301545.52  4606
570119.41  3298414.29  3955
566235.51  3299137.58  4292
570843.16  3300581.12  4169
571384.77  3299973.00  4031
566561.66  3299821.49  4509
568821.38  3296383.73  3976
572781.42  3299343.14  3939
570819.77  3295858.66  3897
567579.69  3303270.31  4728
569811.12  3301121.25  4279
571403.18  3295951.99  3807
570693.97  3300352.29  4062
570438.90  3303371.02  4405
571663.71  3296704.99  3839
573096.02  3300921.99  3923
572649.83  3302716.73  4076
573202.41  3297724.93  3889
565236.17  3299990.18  4218
572408.66  3299058.35  4098
570990.73  3299488.00  3943
568573.31  3300990.68  4338
571838.17  3298852.16  3988
576320.87  3295382.39  3953
564016.57  3298161.10  4514
571244.41  3302331.54  4239
569554.77  3295857.91  4045
569769.31  3302160.25  4584
567487.19  3300835.22  4656
573751.39  3301368.41  3941
569689.40  3298312.75  4052
566880.77  3293109.20  3981
574071.68  3304477.74  4089
570611.69  3296549.68  3932
567303.97  3301059.33  4695
570777.20  3301902.70  4387
576242.52  3294845.37  3962
570314.93  3298345.25  3997
567273.02  3298995.43  4351
569802.08  3292808.74  4305
569207.82  3297915.60  4128
567297.32  3300965.83  4693
565615.12  3297662.79  4059
564531.72  3300332.23  4619
566395.37  3297091.47  4136
569483.32  3297946.98  4111
573899.20  3298606.21  3915
566968.08  3303628.89  4773
572342.41  3303318.29  4260
563482.38  3304466.64  5388
568582.28  3301739.52  4305
568810.56  3299941.29  4352
569556.45  3299639.64  4151
567444.80  3306519.71  4409
576300.88  3300285.10  3939
564354.70  3299353.64  4724
569659.17  3295012.31  3738
573494.13  3302826.22  4045
572610.40  3296537.04  3851
574519.02  3296504.08  4003
573524.26  3298547.52  3899
566996.47  3295188.56  3826
569041.45  3297427.85  4089
569055.08  3296846.41  4014
573876.55  3298984.10  3861
565392.04  3302337.16  5204
564534.25  3301522.83  4665
570660.08  3299025.91  4006
570683.42  3299247.29  4018
571244.29  3296035.77  3869
567321.93  3305627.08  4938
563891.88  3296744.87  3910
565006.30  3304878.74  4843
569794.59  3301325.81  4469
566574.45  3304829.43  5215
568643.27  3306585.22  4565
564399.96  3303123.72  5172
569471.84  3306159.66  4653
566684.71  3299918.08  4527
571186.18  3302610.08  4153
562426.87  3299593.33  4542
568725.84  3299924.12  4382
577070.19  3298285.35  4040
572219.07  3303767.52  4264
571563.43  3302376.62  4159
572755.18  3301059.24  3964
571029.46  3295584.52  3741
571639.81  3300273.04  4060
570907.14  3298210.06  3958
567348.33  3303938.47  5047
573006.54  3299551.85  4010
568988.83  3301145.87  4223
570968.96  3300208.22  4120
573860.56  3300321.43  3951
569270.06  3301291.83  4322
563724.72  3298074.98  4586
565027.10  3302969.73  5306
566600.81  3298039.47  4315
572719.48  3302986.62  4141
568384.57  3301824.54  4287
565801.90  3305640.12  5089
566302.96  3294970.02  3829
572852.58  3302007.21  3959
568288.06  3301112.58  4434
577732.85  3295343.54  3822
566010.51  3297916.37  4182
575545.54  3298669.50  3892
569608.77  3299013.43  4132
565011.44  3301952.85  4961
568599.54  3300641.83  4424
567313.14  3299537.54  4388
567276.44  3293588.27  4016
570670.77  3300414.00  4078
562093.31  3298891.41  4082
572167.53  3299189.37  4062
575135.95  3296737.37  3775
569753.34  3303990.93  4515
567896.83  3298010.83  4269
569642.73  3302725.91  4533
569493.59  3295924.62  4048
568707.54  3300806.12  4334
572743.78  3302097.87  3984
572341.38  3300239.52  4063
564912.69  3298136.43  4192
570507.18  3302102.72  4359
573932.55  3298577.85  3920
571592.63  3299715.64  4014
568029.00  3298877.77  4280
569053.43  3300396.56  4368
567127.53  3300581.22  4664
566926.10  3305232.00  5132
567797.40  3306742.60  4590
572023.06  3303714.06  4300
575896.43  3298795.75  3897
568667.56  3297817.14  4165
566637.01  3299168.31  4437
569555.31  3299338.24  4154
575789.29  3297503.41  3883
564595.54  3302638.08  5136
568509.50  3298619.22  4174
568764.32  3300272.60  4385
572968.55  3302706.33  4084
572181.81  3301413.20  4078
568255.16  3299206.87  4275
577510.19  3305899.56  4733
570336.80  3297158.48  4040
572277.32  3303859.41  4220
572590.78  3298573.39  3983
574517.15  3301094.04  3951
571292.63  3302000.14  4298
567155.31  3299045.93  4382
568064.70  3291726.60  4360
568680.73  3299081.73  4155
569477.22  3299924.08  4286
570863.29  3294912.18  3872
567502.70  3300753.56  4649
573960.93  3299133.77  3838
568973.44  3305808.95  4300
568763.54  3301123.77  4240
567942.20  3300461.72  4600
572766.28  3292376.91  4048
572561.91  3301427.41  4024
568522.47  3303883.87  4810
566602.63  3299847.25  4515
571814.32  3302018.81  4163
569630.20  3300062.02  4297
574347.55  3304622.66  3958
571077.28  3292787.64  4497
574211.93  3300795.79  3895
565037.09  3307886.56  5226
570204.12  3297973.16  3993
565081.30  3301819.89  4907
567404.10  3297331.52  4212
575531.50  3302710.02  3865
569646.50  3298902.52  4110
568767.98  3298430.83  4073
570852.06  3296866.43  3884
570986.47  3297440.96  4050
571491.21  3295660.97  3729
572761.31  3305928.91  3963
573244.68  3298946.85  3978
572278.07  3296413.33  3867
567854.46  3302633.72  4398
571865.02  3299227.75  3969
566622.31  3301870.87  4812
570992.68  3292735.18  4503
569612.22  3297462.43  4098
572273.00  3302628.62  4009
567430.54  3296081.72  3969
575031.66  3306583.18  4351
573611.55  3298951.06  3935
567439.15  3300907.83  4672
570940.92  3298874.64  3956
568029.01  3305639.83  4667
567229.34  3300697.73  4677
568258.81  3300086.48  4477
568684.81  3300157.08  4409
572520.41  3298882.64  4057
568454.20  3296804.98  4069
570623.81  3300265.83  4026
568991.23  3300972.93  4223
571762.77  3300498.64  4072
566949.53  3298464.74  4328
574246.16  3304635.96  3992
572412.48  3294272.52  4221
571421.73  3308326.68  4194
565334.33  3302079.68  5171
576290.63  3298986.02  3905
572221.53  3306704.95  4197
565867.39  3300714.25  4841
567463.37  3298985.54  4296
574553.29  3302987.68  3856
575948.26  3296967.37  3894
569457.88  3292885.00  4339
572090.63  3299557.48  4033
569903.71  3302110.79  4525
572759.55  3300526.85  3965
565724.58  3302606.25  5263
569436.82  3296511.58  4062
572486.89  3298630.68  4015
570887.54  3300541.12  4164
566615.78  3300545.52  4628
569264.03  3299291.35  4165
566312.95  3299238.77  4329
574384.54  3299809.21  3791
573869.59  3302028.71  3969
567595.78  3302772.14  4364
568200.19  3295022.39  3758
571154.46  3305840.75  4741
570834.96  3303651.98  4471
567115.55  3296362.89  4006
565945.13  3307603.71  5306
568145.43  3297142.46  4149
565607.18  3305190.97  5060
567077.44  3298998.27  4403
567895.18  3302662.29  4448
571942.03  3296375.75  3736
571328.54  3299054.00  3896
571092.12  3300651.62  4102
574546.46  3297045.77  4014
571497.31  3299169.98  3971
572050.14  3299288.14  4035
564919.03  3299081.20  4402
568104.83  3299380.41  4314
577208.15  3300496.08  4060
570884.48  3302439.79  4257
569968.35  3300261.50  4222
569312.22  3295413.89  3913
573513.98  3308020.18  4179
572667.00  3303773.12  4172
568716.60  3302896.74  4758
570129.40  3300395.73  4196
567705.72  3296007.43  3967
569768.27  3299407.29  4096
567609.21  3297982.50  4285
571862.47  3293754.85  4294
565931.85  3302410.47  5172
569584.44  3301786.98  4554
572837.73  3299176.83  3919
563899.48  3294819.45  4124
567203.09  3296282.96  4002
572692.26  3303507.39  4196
573036.20  3303061.54  4086
571868.65  3301739.98  4116
571484.31  3298863.87  3933
566668.81  3298425.39  4324
565245.52  3300223.68  4423
572001.39  3306633.08  4065
570969.01  3303106.58  4254
567684.25  3297347.64  4176
570555.78  3305506.04  4685
569240.06  3299409.66  4189
568834.91  3301547.87  4329
563601.42  3298372.81  4570
564858.65  3298912.27  4332
565258.31  3300198.27  4415
574327.31  3303659.87  4022
572552.38  3301624.95  3996
572029.60  3299121.21  4022
564099.51  3296568.62  3883
572328.47  3300401.16  4057
566279.87  3302601.60  5027
569054.04  3299297.22  4194
565808.50  3303156.08  5079
569831.52  3303340.52  4616
569975.43  3301494.52  4505
565035.58  3300826.72  4685
569848.07  3302130.91  4552
569613.18  3298095.73  4097
568872.39  3299946.98  4335
569743.27  3303123.08  4552
572938.37  3302552.71  4060
571495.40  3303220.81  4278
570906.25  3293208.87  4412
569309.39  3300582.27  4259
566265.65  3299699.54  4404
567993.91  3301815.62  4409
570710.06  3299551.16  4032
572937.31  3294546.91  4125
573259.18  3301951.14  3942
569390.62  3302852.25  4595
569454.26  3306613.48  4907
572549.25  3304188.64  4117
572508.21  3301723.64  3997
571282.18  3302738.50  4100
568234.72  3299339.10  4276
568095.26  3298719.77  4220
566864.42  3300409.00  4603
567191.72  3295782.68  3922
575864.64  3299691.00  3903
575100.78  3295861.62  3889
568554.17  3303124.83  4868
563726.58  3295688.20  4067
572048.69  3301646.50  4083
573606.29  3300339.35  3990
571142.17  3301394.64  4226
568346.59  3295733.25  3886
573834.14  3299982.35  3901
568149.80  3296637.23  4001
565368.02  3301696.46  5113
572014.04  3301717.91  4077
565807.81  3300915.47  4889
570812.56  3302590.91  4288
565832.18  3297602.71  4174
573071.09  3298158.14  3873
571138.65  3300263.54  4065
576517.51  3292935.21  4033
571781.68  3299467.52  3981
572873.51  3296895.22  3901
569071.77  3295124.74  3740
567451.52  3307573.83  5044
573937.09  3296125.37  3849
575532.40  3302343.83  3808
569786.75  3300995.41  4267
569564.84  3301347.22  4436
573091.32  3298974.73  3960
570814.31  3295319.25  3735
568729.69  3299583.25  4289
572318.84  3301288.85  4064
573254.76  3298933.39  3978
570896.15  3300496.00  4158
570171.64  3298051.06  3995
570203.39  3295989.98  3945
573409.54  3294493.39  3961
569603.13  3300228.70  4288
571125.94  3301171.39  4177
567610.10  3297300.48  4175
570559.64  3299944.45  4033
572565.51  3299180.08  4046
564574.21  3305794.56  5209
569036.22  3301826.27  4464
569099.39  3298879.00  4114
570776.93  3305137.54  4514
576067.93  3299173.99  3929
571746.56  3299673.23  4000
573152.82  3302229.81  3990
567364.03  3298366.16  4298
567610.94  3296376.27  4066
575513.00  3292632.56  3669
569304.89  3300568.12  4265
568488.09  3299675.54  4366
567985.56  3295337.06  3852
569072.29  3302491.02  4647
570942.22  3297860.00  3893
569169.44  3299240.43  4174
573174.29  3301702.66  3914
567598.13  3300025.91  4552
576401.30  3300449.33  3933
570743.44  3298609.46  3943
569792.22  3301859.91  4511
570833.62  3294683.31  3952
566792.32  3298051.96  4337
562841.91  3305685.43  5376
571152.37  3303305.48  4370
573034.62  3296015.60  3681
571922.03  3306630.72  4095
574541.96  3296696.74  4007
571772.12  3303681.81  4337
575461.97  3295296.35  3708
569968.04  3293302.14  4144
570503.68  3294827.60  3842
572010.47  3297711.37  3896
568780.18  3300629.37  4358
565135.02  3303935.29  5026
570010.53  3298953.35  4055
570487.44  3298040.14  3914
570715.43  3295224.35  3742
565694.42  3299285.74  4168
569375.54  3295155.23  3740
577050.54  3300186.37  3988
569106.38  3303074.12  4737
568509.67  3300201.16  4461
577825.64  3295807.60  3873
571848.55  3296396.31  3758
575183.71  3305697.08  4109
565774.53  3295531.45  3919
571771.71  3299621.10  3991
566266.01  3301153.23  4921
570900.33  3303514.87  4460
570926.47  3296182.85  3932
570197.98  3296163.29  3959
572203.56  3309985.31  4922
573274.00  3296012.74  3688
569231.07  3299919.37  4250
570154.10  3297420.56  4130
571170.19  3296010.89  3878
569533.26  3299846.12  4242
567651.81  3297413.56  4197
568870.71  3300655.62  4325
572423.40  3300935.81  4014
571315.16  3300732.66  4071
567919.45  3299421.77  4362
575325.63  3296889.87  3679
564801.79  3302194.48  5114
565996.78  3298399.62  4156
570373.30  3305133.71  4334
565678.21  3295816.68  3975
571042.54  3300639.14  4117
569403.08  3304198.52  4690
570403.31  3298514.22  4017
567554.15  3302837.83  4383
566138.31  3302453.39  5081
568201.53  3303567.66  4869
575101.48  3303521.20  3836
572443.56  3298661.73  4042
573298.98  3301081.33  3897
566539.35  3301391.81  4980
566267.79  3304631.83  5003
571223.09  3305960.25  4725
577336.47  3301051.12  4099
569149.29  3298056.08  4158
572123.59  3296612.56  3874
572952.27  3300498.77  3979
569838.06  3307101.04  5127
565055.72  3296283.49  3938
570013.04  3297363.02  4139
573720.21  3305360.47  3917
567644.62  3299829.89  4507
565881.28  3298217.98  4127
572654.09  3299942.95  4047
575345.73  3294986.87  3767
572025.38  3297433.87  3860
568726.03  3301520.25  4268
573705.94  3299925.73  3980
569120.46  3295033.27  3752
569849.95  3295120.37  3733
566014.73  3299512.74  4319
572137.27  3307781.46  4561
563148.91  3301452.12  5368
569969.83  3301894.60  4491
567883.35  3301935.31  4428
568584.22  3301308.93  4247
572006.72  3302187.23  4135
577315.13  3294460.70  3886
568246.65  3297424.62  4147
573305.26  3307095.37  4529
573949.31  3297775.60  3928
570206.31  3301664.43  4481
566433.68  3302800.10  4933
571225.06  3300367.08  4051
572950.35  3302184.12  3938
569655.51  3303233.24  4591
570478.56  3304812.58  4163
568777.38  3297804.24  4146
567552.19  3304284.29  5105
569493.19  3303120.85  4619
569811.47  3301905.02  4507
572162.02  3299060.54  4061
568280.03  3302579.12  4583
570634.28  3307738.18  4666
568479.12  3303017.54  4832
564409.18  3304593.04  5275
571743.26  3300126.85  4068
572378.76  3302355.72  3998
572073.10  3305844.18  4252
570746.44  3302569.83  4325
568348.25  3297416.23  4136
569198.07  3294816.47  3836
571424.55  3300893.16  4126
573218.83  3304175.06  4129
569499.52  3297366.06  4070
570414.73  3299786.33  4082
566150.04  3298965.56  4247
571991.25  3300387.37  4064
570963.66  3291354.29  4369
574933.82  3301354.27  3822
572657.54  3292654.43  4211
578720.55  3300557.68  3795
565787.62  3297923.37  4088
569924.50  3296313.43  4034
566558.47  3304733.18  5142
566042.70  3304087.47  4636
568513.16  3299143.73  4206
572337.92  3305411.52  4170
574548.64  3293351.29  3799
569053.60  3297306.14  4080
574895.92  3301334.43  3839
571127.30  3296284.33  3930
573724.69  3296274.56  3777
564572.26  3294465.87  4039
574129.01  3298776.56  3820
572303.55  3297730.75  3906
573325.44  3301333.56  3879
571335.35  3299786.35  4026
567830.03  3298262.79  4213
574212.14  3296737.89  3921
569720.78  3303064.04  4539
574003.94  3295397.45  3667
569109.39  3302938.08  4701
570548.25  3300077.52  4031
571056.80  3299219.95  3938
569344.02  3297324.66  4051
574554.65  3299988.29  3795
574857.97  3302931.10  3852
564685.01  3296853.39  4096
571011.17  3304764.35  4211
565413.01  3305579.74  5154
563080.14  3303653.23  4868
561988.29  3302195.06  5625
567971.06  3299024.93  4297
575300.04  3302039.68  3862
563661.44  3303025.10  4867
579448.25  3298588.10  4042
571032.00  3303557.39  4451
568585.98  3300162.29  4440
569279.56  3297405.68  4067
570747.95  3298706.97  3979
571355.48  3297106.87  3883
570348.34  3294906.25  3760
568941.91  3299975.66  4309
571839.67  3295904.91  3725
567678.73  3300599.71  4618
567229.84  3296120.14  3981
573290.42  3300999.79  3900
569103.51  3299071.12  4181
565162.51  3299345.62  4206
570503.44  3301352.85  4370
571320.18  3302323.87  4233
566882.81  3299216.14  4437
568833.92  3290974.54  4619
570085.76  3299465.37  4095
566310.14  3303444.43  4683
565410.28  3303779.46  5026
569909.22  3301475.77  4510
569756.62  3298162.50  4065
570827.45  3300744.81  4181
568363.21  3298731.60  4206
572787.91  3296568.24  3870
572910.51  3295787.79  3777
571550.75  3300831.02  4096
563840.17  3297217.37  4115
571126.90  3300663.08  4088
565846.18  3303017.49  5083
571406.78  3306374.93  4541
567036.67  3300842.27  4668
568804.10  3307587.54  5508
571509.31  3301226.62  4185
574257.56  3300790.49  3898
566070.54  3293744.87  3890
573255.82  3295251.91  3941
564347.57  3301561.89  4662
571275.09  3302119.46  4294
578627.27  3303339.25  4289
571770.18  3298398.58  3915
572281.34  3296827.35  3906
568143.04  3295940.85  3937
566439.97  3301592.16  4931
562337.15  3301028.22  5276
572853.21  3298048.24  3918
571010.33  3305857.83  4773
571107.70  3302023.12  4336
575806.32  3298005.35  3909
569114.85  3305750.25  4309
571262.25  3301151.93  4198
566656.05  3301972.93  4826
574696.17  3303752.79  3846
575148.18  3298798.64  3866
571848.13  3298709.31  3981
573174.44  3293137.71  4153
568973.94  3296142.83  3925
568637.12  3300856.06  4345
569876.55  3295903.97  3956
569334.47  3295267.72  3792
566659.80  3300294.95  4578
569568.59  3299716.33  4177
567924.64  3302999.72  4692
574274.72  3301989.21  3920
574885.44  3301119.27  3859
569610.44  3300492.77  4237
566418.68  3300117.56  4519
562715.07  3300424.75  5141
568527.81  3302817.06  4754
565115.12  3302614.47  5342
571486.67  3296020.85  3829
571681.18  3292994.81  4366
569557.58  3302499.39  4577
568727.85  3295984.00  3944
569118.43  3302884.95  4688
572469.73  3303568.23  4256
573093.55  3301271.71  3921
573007.30  3299386.46  3963
572497.60  3303279.29  4236
564990.58  3298243.52  4189
566605.60  3299185.81  4435
569233.12  3296607.16  4012
573984.16  3294800.02  3686
566917.79  3294644.24  3790
574210.33  3298161.54  3970
575016.42  3296609.46  3870
568360.96  3305681.74  4510
568874.28  3306676.14  4729
566210.43  3305697.75  4977
571233.21  3294204.43  4141
568080.82  3301914.64  4331
577479.35  3300267.66  3975
566029.05  3303141.97  4962
565551.33  3303770.24  4982
569926.56  3295075.85  3732
564479.18  3302596.12  5052
573994.93  3299209.58  3821
570561.51  3298861.62  4010
571826.90  3298509.77  3949
567343.06  3296418.24  4025
571086.19  3299279.54  3929
568499.22  3300836.87  4401
571647.64  3295601.39  3748
572293.62  3303675.81  4276
570374.02  3297471.39  4087
572764.37  3300517.35  3963
560803.21  3304974.79  4998
570826.93  3298161.58  3980
570259.83  3295873.83  3933
565805.78  3308346.10  5063
572273.70  3302476.81  4007
572727.10  3301060.00  3965
573111.30  3297663.81  3877
568122.76  3301161.85  4476
575495.96  3296005.56  3694
571841.26  3302877.66  4092
567873.93  3307133.56  5049
570944.78  3305511.23  4700
570529.01  3304942.77  4190
566496.18  3298985.62  4387
569264.77  3296123.72  3996
566477.43  3295902.06  3989
568683.93  3297665.54  4142
573321.41  3300033.14  4049
567780.50  3297152.37  4121
569800.48  3303490.83  4654
568296.63  3303308.16  4837
572010.18  3295054.52  4038
567238.63  3300262.74  4569
565413.21  3305622.89  5145
570308.89  3294188.60  4054
570185.78  3300344.27  4171
573809.44  3294430.21  3834
572488.14  3295049.41  4110
563866.33  3296599.72  3909
570050.96  3302401.29  4502
562174.69  3303444.16  5128
573399.64  3306410.43  4319
572755.33  3297473.00  3910
569215.04  3300079.87  4326
570006.98  3301364.64  4480
572039.82  3301206.58  4108
566453.66  3301716.12  4904
569141.59  3302607.79  4659
568033.80  3296599.79  3995
566056.02  3300301.85  4631
565999.00  3302536.95  5162
573836.95  3300207.04  3955
564848.89  3297544.68  4137
569454.79  3298729.62  4031
571710.53  3302800.52  4078
573316.53  3302194.75  4008
564230.70  3298439.73  4469
573473.76  3299804.81  4038
568858.90  3301936.08  4453
568626.97  3303697.85  4774
567682.45  3302091.56  4472
572164.64  3305495.48  4215
572710.63  3302028.66  4000
568520.08  3304277.47  4886
571902.58  3295900.93  3724
567156.45  3304246.50  5189
567630.59  3305568.37  4886
569753.56  3299488.04  4108
569110.67  3301825.83  4487
571297.12  3296434.16  3927
567101.98  3297365.18  4203
566607.89  3305398.45  5134
567005.16  3295775.16  3896
574539.96  3301468.39  3947
572407.54  3299715.72  4025
570431.21  3298381.22  4020
569208.53  3296429.20  4001
569061.69  3299912.27  4276
569149.53  3302907.02  4683
567114.18  3295788.71  3911
573247.12  3301857.66  3918
569580.96  3298007.99  4106
570439.45  3295131.23  3746
572625.33  3297614.29  3886
573255.66  3297615.85  3866
569647.31  3297254.54  4089
568409.15  3300998.60  4407
567060.52  3306162.93  4611
570813.94  3299939.89  3992
565487.43  3295431.27  3881
573767.58  3303220.33  3966
570870.98  3302524.33  4248
569990.12  3298026.50  4034
562447.72  3301424.23  5522
566433.66  3299519.77  4412
571478.06  3301366.81  4216
575470.56  3295587.10  3667
570155.46  3302250.18  4452
568910.63  3304722.41  4958
567378.94  3299236.14  4326
574273.89  3298507.14  3827
572873.06  3298798.54  3926
572524.92  3297415.96  3929
570462.25  3294479.95  3938
573330.37  3299757.10  4053
568437.93  3300257.35  4485
566972.58  3297703.21  4304
568740.51  3297232.68  4083
568561.83  3296647.64  4034
569717.07  3298921.52  4109
570273.96  3299458.64  4085
570953.19  3300305.22  4131
570385.31  3297987.74  3943
574833.87  3293967.18  3813
568281.55  3299017.16  4245
572761.39  3297617.18  3876
565817.59  3299132.85  4187
571570.85  3298566.08  3899
571597.71  3301179.22  4155
570253.16  3294275.79  3993
569966.62  3298920.37  4060
567795.48  3297441.04  4202
571090.46  3303090.39  4279
574231.26  3298271.87  3937
572321.25  3305118.10  4276
572658.35  3300094.49  4031
571549.51  3300448.12  4049
570092.20  3302360.71  4486
569723.04  3301113.23  4324
568955.04  3299287.68  4192
570988.92  3302214.08  4321
578035.31  3299176.89  3779
566308.46  3299384.83  4345
563908.31  3297821.64  4403
571436.08  3295976.93  3812
568285.75  3302029.35  4304
573191.01  3301641.37  3908
565212.52  3300972.16  4816
568035.59  3297550.66  4210
568652.70  3299930.31  4408
570809.43  3294717.46  3938
570204.80  3298180.85  3956
571019.85  3300126.91  4102
567051.39  3300769.46  4657
567195.45  3301364.24  4664
567638.96  3290818.77  4280
570252.03  3297125.23  4038
568907.34  3299762.35  4333
571978.97  3301668.46  4095
570812.68  3302075.66  4364
565283.90  3303096.81  5243
570372.39  3304454.31  4363
568755.71  3292801.06  4420
571415.73  3302819.37  4095
568146.97  3296464.89  3958
565914.69  3302912.83  5056
569214.53  3294737.43  3860
574785.08  3302572.18  3840
567973.28  3305146.00  4987
567728.64  3302197.79  4412
569955.96  3297915.50  4060
573064.27  3298094.96  3894
566969.88  3303535.58  4690
575848.59  3293560.60  3820
570082.08  3302759.27  4417
572388.09  3302552.49  4000
567886.14  3298084.33  4246
567397.01  3296887.43  4175
567848.07  3302998.18  4656
572429.53  3303560.93  4267
572428.90  3299283.50  4062
568209.98  3293872.77  4078
571333.62  3295980.93  3830
568773.78  3298608.27  4125
568672.05  3291861.33  4562
566311.52  3300886.27  4818
571414.97  3298205.81  3839
565210.70  3304387.21  5021
574079.18  3297196.27  3912
572341.30  3296160.29  3771
568250.95  3302818.93  4690
570718.79  3304641.50  4168
571134.20  3298793.06  3898
573202.91  3301159.39  3912
564627.02  3296095.29  3873
566410.19  3292700.91  3903
572698.28  3296230.31  3729
565631.71  3298520.77  4053
571975.12  3298867.54  4024
572382.15  3303508.12  4278
572630.10  3300190.97  4017
573487.33  3290870.71  4379
571383.02  3300687.68  4067
575802.45  3296539.71  3863
567852.83  3301766.58  4511
568016.26  3302691.46  4520
569948.87  3301284.97  4438
567816.78  3297936.33  4301
570483.88  3306588.71  5020
566236.90  3297254.47  4189
573777.34  3298459.22  3948
572771.06  3303904.27  4156
569672.01  3302224.93  4608
574694.31  3298360.81  3747
568687.56  3296816.68  4030
567352.88  3300886.73  4683
565600.83  3297168.33  4138
572080.67  3302866.33  4087
573944.04  3298454.29  3963
570849.42  3297458.16  4033
573627.09  3297403.75  3888
569226.08  3301242.02  4283
568010.68  3299974.37  4506
570107.16  3298984.52  4039
569631.10  3297524.85  4111
574376.64  3299375.06  3765
567931.35  3298492.10  4179
566751.81  3297905.83  4349
569237.70  3299962.85  4267
570002.06  3300075.58  4207
573635.14  3301472.08  3944
572905.93  3301312.98  3950
571524.88  3298835.75  3931
569636.84  3296952.46  4061
570492.21  3301513.96  4417
573145.43  3300636.21  3974
570658.16  3299529.25  4036
572811.37  3302973.81  4141
570218.29  3299953.66  4133
570705.39  3299395.81  4018
572878.60  3305545.35  3962
569381.26  3295041.93  3744
569682.32  3298426.58  4008
568852.75  3298015.29  4188
567485.56  3298737.02  4290
571583.80  3297452.16  3898
572882.34  3295672.98  3838
573495.59  3302006.62  3988
567216.68  3299605.87  4416
572649.79  3297934.83  3908
564835.26  3304816.31  4921
570146.89  3299994.37  4161
565464.43  3297558.23  4036
572284.18  3300330.18  4062
565521.30  3299102.73  4087
571901.31  3293287.91  4423
569819.60  3299580.47  4118
569762.51  3297982.45  4084
568898.81  3303730.29  4708
575844.09  3301173.12  3831
569331.31  3296432.79  4038
575504.84  3292206.16  3764
570025.20  3295991.93  3954
572238.00  3305133.49  4314
570030.30  3296687.81  4056
569967.35  3300026.83  4228
570328.91  3298106.39  3933
570647.09  3299203.83  4025
571559.17  3295599.83  3740
565800.22  3296897.74  4197
568019.96  3294460.04  3853
573115.18  3301189.02  3919
571811.71  3303469.62  4359
571801.78  3295996.50  3765
567545.84  3302751.04  4355
574295.95  3301159.96  3930
570456.06  3301568.89  4433
565649.53  3303723.39  4950
570150.40  3298207.75  3962
568778.30  3297868.52  4156
571066.28  3302648.45  4167
572578.35  3301300.37  4039
567346.29  3300180.62  4547
568451.92  3298089.64  4206
570779.55  3304369.29  4241
571821.35  3300645.72  4077
567092.88  3297964.54  4321
572950.43  3290003.12  4567
570768.66  3299442.41  4014
566964.73  3299508.68  4445
572383.05  3301260.39  4064
573416.44  3296443.31  3840
567518.40  3303089.16  4560
570892.16  3300348.58  4132
570664.59  3297627.33  3943
566184.64  3298663.81  4238
573867.68  3299168.41  3848
574587.97  3297874.02  3868
569606.81  3298787.75  4046
568703.41  3290480.50  4588
573347.83  3302132.97  4001
571310.41  3303577.16  4399
573862.96  3303565.29  4075
573957.59  3301740.00  3973
572756.04  3300877.10  4000
567342.08  3297880.75  4317
572646.70  3295404.04  3971
566210.12  3305181.27  5276
566247.53  3298257.99  4243
571834.66  3300719.74  4075
567719.59  3298337.66  4238
567658.42  3298029.79  4272
576557.98  3302399.33  4046
570226.81  3299950.21  4130
571489.13  3296448.68  3900
566554.01  3298362.10  4325
566411.40  3300948.49  4832
566058.91  3301307.00  4993
562611.19  3300095.41  4899
574200.17  3299862.79  3813
575302.93  3300562.62  3747
567378.34  3300171.99  4546
568578.71  3299906.58  4433
571270.76  3301872.23  4287
566847.08  3304827.31  5308
570644.72  3292285.23  4455
576381.25  3304466.75  4363
564446.71  3305206.49  4935
567581.34  3302009.58  4550
567207.07  3297662.75  4288
568704.05  3294325.45  3993
570874.92  3303214.04  4303
567496.43  3292499.83  4205
568583.79  3302016.96  4399
569442.00  3296592.02  4056
572433.94  3299922.58  4067
562792.01  3301756.85  5313
568833.89  3303906.85  4763
574022.13  3306993.77  4145
569010.51  3300140.60  4312
562043.60  3306433.27  5333
569930.76  3300660.46  4221
565471.60  3301805.18  5187
568096.77  3301957.35  4311
573797.89  3290981.73  4276
569097.23  3299448.85  4208
570668.75  3296209.37  3942
570017.94  3295544.08  3919
565782.94  3295092.06  3889
565477.41  3299350.41  4108
575050.23  3295643.43  3953
564686.08  3303563.22  5245
569610.46  3301371.16  4457
564811.66  3302097.58  5025
576623.20  3299537.62  3925
564106.60  3299392.23  4805
565375.29  3302422.52  5327
564051.96  3304039.43  5283
570896.12  3300369.97  4136
564211.31  3295630.22  4027
574112.68  3297796.33  3955
572723.42  3305492.73  4006
571776.27  3296107.35  3820
577142.93  3301573.27  4050
564048.34  3300004.66  4874
567684.12  3302629.00  4345
566917.23  3294989.91  3819
571531.69  3297145.33  3887
573028.43  3307656.91  4461
565996.20  3299572.39  4337
572842.94  3305841.93  3946
569765.71  3293513.60  4141
565492.46  3294351.12  3932
567476.35  3302340.06  4556
567503.97  3299971.33  4504
573671.54  3306437.73  4320
573110.56  3298238.21  3862
569114.90  3295592.04  3879
568601.20  3302253.43  4500
567626.06  3305423.02  5105
578471.52  3293685.21  3897
574505.48  3300144.77  3809
571099.21  3304566.46  4158
574085.17  3298570.24  3867
572186.84  3302813.37  4074
571393.07  3300749.93  4083
576585.63  3296637.04  3966
574171.45  3300171.14  3840
575720.07  3299050.04  3900
567042.18  3301417.50  4700
571594.31  3300463.29  4053
567228.04  3300507.35  4644
566011.81  3297036.39  4188
573907.98  3300510.31  3905
568380.06  3296060.08  3902
573993.69  3301537.37  3952
571762.05  3303581.93  4363
568155.57  3301532.49  4388
571050.12  3297886.43  3886
568086.66  3299258.85  4312
563174.53  3299399.02  4875
568913.84  3297491.21  4104
573021.90  3295145.21  4042
567575.57  3300597.56  4639
568662.82  3298840.66  4187
568258.93  3297389.14  4139
561117.81  3301352.70  4958
572623.55  3300913.27  4006
574206.93  3297983.41  4035
572156.15  3299764.99  4027
569542.76  3298563.20  4001
570316.04  3304335.87  4395
569436.85  3301589.27  4458
571403.91  3298397.33  3840
570594.60  3295550.06  3841
577698.78  3298466.99  3888
571634.84  3295058.18  3969
573655.53  3301138.50  3879
568842.26  3301724.43  4399
565998.10  3290974.12  4054
573293.62  3303400.04  4039
572230.33  3298257.25  3994
574121.50  3297716.70  3918
567106.98  3299610.16  4441
571949.92  3298239.71  3921
570087.92  3302982.02  4407
573578.40  3303132.16  4035
566586.63  3298086.18  4311
570583.91  3293040.37  4371
574189.58  3297460.18  3934
572553.75  3301894.00  4047
567742.58  3302761.71  4427
571458.78  3304999.02  4373
575278.46  3301373.37  3833
569137.09  3307060.83  5183
563757.16  3293329.79  4042
568493.76  3298317.60  4128
564643.31  3301981.93  4770
571791.08  3295198.93  3925
568619.81  3301275.37  4239
575150.41  3298686.00  3838
569234.06  3300001.39  4287
571629.79  3302099.77  4199
569512.54  3296585.46  4075
573614.47  3292427.77  3890
571025.02  3294952.04  3826
569329.41  3304105.18  4694
569168.15  3303925.23  4712
569189.31  3297004.56  4048
568999.81  3298536.56  4054
569485.76  3301605.66  4481
568471.38  3301594.14  4249
570978.09  3304042.16  4317
573066.12  3299323.16  3953
568266.72  3298246.31  4161
567184.50  3297566.25  4264
570195.54  3299275.77  4063
568055.38  3302746.25  4583
573063.88  3300723.96  3951
569690.02  3296194.49  4064
568675.22  3298466.66  4083
576557.09  3292821.77  4069
572261.83  3293015.06  4381
568279.18  3303543.97  4839
570623.93  3298267.31  4011
568934.88  3302325.83  4598
569435.48  3298578.27  4008
569501.37  3304068.83  4591
571427.94  3296843.12  3861
565318.29  3300721.06  4700
566743.78  3301447.35  4829
571168.05  3298185.56  3921
570139.62  3297973.93  4007
575248.05  3301664.27  3805
570951.57  3297977.12  3953
564391.56  3299709.27  4753
567539.75  3304036.91  5079
579065.23  3302064.31  4006
569081.43  3304131.91  4821
572479.33  3302910.33  4099
568647.80  3301067.35  4277
571559.42  3303461.49  4369
569153.14  3300478.89  4299
572565.40  3298699.45  4005
565145.81  3296673.58  4007
572612.32  3298836.41  4025
566454.17  3298713.85  4330
567355.90  3295234.39  3799
564341.30  3298070.97  4312
570984.93  3301124.27  4164
566268.64  3299457.39  4345
565377.29  3294513.00  3907
573029.41  3302135.04  3930
572888.57  3299557.81  3993
575396.60  3296794.50  3701
565577.00  3295508.43  3882
573928.56  3295678.06  3725
570960.08  3303203.75  4296
566100.02  3301011.83  4883
568211.63  3300582.16  4538
566595.60  3299671.50  4476
570200.19  3294333.58  3947
572686.06  3300090.35  4031
568885.00  3300484.35  4390
571127.03  3302367.12  4244
564660.31  3301546.16  4663
570422.32  3298122.35  3921
566318.44  3307127.60  4874
568358.01  3294836.33  3791
567936.58  3303529.06  4984
573798.87  3298902.22  3902
566040.84  3299846.66  4422
568945.93  3304440.85  4981
571682.64  3301962.25  4169
571699.73  3300272.04  4070
569262.75  3303354.60  4724
572595.12  3302026.27  4028
572396.43  3297882.56  3877
574380.71  3298656.23  3773
566448.00  3296676.64  4077
572587.03  3300850.96  4027
564399.83  3301190.96  4693
574789.18  3298736.93  3707
571953.46  3298176.20  3905
571501.03  3296995.91  3858
571449.45  3296136.58  3862
567391.29  3301842.16  4577
565758.08  3298699.47  4107
568925.60  3298714.62  4120
572658.54  3301389.62  4010
572546.00  3298479.39  3996
572933.56  3300053.87  4060
568371.31  3298551.14  4159
573611.55  3297380.10  3887
568221.67  3298635.99  4183
568402.37  3298091.37  4209
571785.55  3299465.16  3980
574403.98  3301661.41  3921
573403.98  3296912.37  3860
567488.43  3293843.60  3996
567280.06  3302131.68  4724
570738.89  3302509.99  4317
569425.45  3302261.04  4616
574073.23  3303318.56  4037
567273.04  3301447.31  4618
571248.39  3299833.52  4002
565204.80  3301021.66  4835
571065.39  3303364.96  4389
569334.28  3300719.39  4216
573660.68  3296176.60  3757
571446.87  3300700.16  4074
571598.54  3300364.23  4052
579118.89  3301804.75  3996
578387.10  3298005.60  3699
567795.57  3297769.50  4298
565062.17  3297355.66  4034
567773.68  3305534.46  4829
572083.63  3300871.68  4109
569929.72  3299620.64  4124
571512.93  3307546.75  4211
572522.45  3308522.00  4798
568491.59  3300473.52  4459
572922.68  3299327.48  3946
572728.76  3304062.00  4118
567514.93  3301602.75  4543
566333.13  3298141.54  4216
575800.10  3296461.66  3848
575881.70  3292572.23  3919
575883.66  3295839.60  3859
572329.79  3300999.83  4029
567813.12  3306690.27  4545
573251.04  3299100.04  3988
570052.80  3300334.21  4211
567330.20  3305219.52  5179
567193.37  3294436.60  3776
571247.25  3300391.39  4047
573712.54  3296598.58  3827
574106.85  3299608.77  3827
574976.52  3296177.83  3916
567098.95  3300872.10  4680
573826.40  3300293.02  3974
570167.31  3295719.52  3920
567231.45  3305247.08  5159
568986.34  3296319.24  3945
565167.30  3298586.08  4174
572194.28  3297070.06  3911
572237.05  3303276.97  4268
575696.73  3299044.45  3901
570310.05  3293937.35  4116
574069.90  3296087.74  3890
574096.70  3298412.43  3937
569096.31  3301013.83  4220
571273.83  3299036.98  3888
571391.83  3303831.08  4299
569986.53  3301545.77  4505
569534.77  3303625.39  4616
571360.56  3299043.12  3909
565160.53  3302510.08  5366
570135.87  3304184.04  4467
566350.83  3300656.83  4710
564724.53  3301696.83  4670
570408.87  3301420.04  4419
566658.56  3298906.18  4383
572735.93  3299880.81  4062
571690.93  3299487.83  3988
576543.71  3305481.87  4592
570155.83  3303570.23  4551
570868.03  3303026.41  4214
568362.96  3303720.27  4856
563815.84  3297820.41  4445
568425.87  3304141.79  4873
567671.25  3302734.96  4368
570402.76  3305941.31  4847
572580.92  3303264.54  4225
569805.95  3299503.35  4099
571127.52  3302865.39  4135
569839.04  3301155.49  4286
565597.96  3299965.43  4421
571446.56  3302974.20  4174
564544.47  3305173.27  4935
569739.09  3299752.64  4207
566433.06  3298356.85  4315
569401.57  3298173.89  4139
569562.80  3300675.62  4217
567877.44  3300338.43  4595
573575.66  3303783.12  4082
565245.20  3301680.43  5009
567846.79  3302300.41  4343
565480.72  3300665.52  4755
568481.77  3296149.75  3943
564770.65  3300881.50  4648
565720.52  3297854.22  4069
575648.15  3301603.62  3843
572275.16  3300998.70  4049
572970.77  3294024.72  3999
575524.19  3303052.49  3855
568759.37  3297420.50  4108
571161.25  3300878.00  4101
571615.06  3302475.37  4111
574477.45  3303145.08  3900
567247.98  3301237.18  4699
575208.80  3308189.91  4707
571357.20  3298698.83  3853
567492.00  3303580.12  4936
572069.34  3298408.29  4029
571931.96  3301477.00  4135
576597.65  3303821.18  4366
566041.08  3295378.89  3929
569651.01  3298237.48  4085
568122.16  3301860.74  4325
570315.20  3295184.89  3727
571425.66  3299312.02  3969
562196.83  3301341.25  5353
568845.72  3300264.27  4377
572586.67  3296304.49  3779
570740.28  3305905.39  4837
572982.29  3297011.71  3910
572529.55  3293437.29  4285
570676.43  3297435.77  4044
570099.82  3299032.89  4039
567426.73  3308073.47  5311
570728.01  3300352.41  4075
567029.23  3299262.97  4409
576029.50  3296994.12  3888
566622.92  3302055.79  4855
572111.65  3297641.75  3917
567396.10  3295235.81  3797
567481.60  3303769.60  5026
565349.42  3305953.41  4927
570940.29  3295000.41  3812
562757.13  3297622.18  4394
572321.94  3298904.12  4071
563544.42  3297472.52  4264
573573.28  3296980.18  3854
566984.95  3300696.02  4651
569280.02  3304900.64  4632
568725.60  3302033.50  4451
571006.66  3293731.64  4187
567994.81  3298856.10  4282
565730.47  3300760.95  4890
565597.96  3299079.27  4104
564956.22  3303121.56  5300
575699.18  3299549.66  3901
567406.95  3303071.04  4422
571272.37  3302824.79  4116
569562.41  3293903.45  4069
568702.95  3307270.47  5244
571271.18  3299043.47  3888
574604.83  3297495.33  3945
574675.25  3301981.97  3866
572830.32  3299761.35  4038
562264.16  3293874.79  4335
571623.20  3298848.21  3931
570703.20  3297244.68  4009
571362.81  3300214.33  4039
569934.12  3304527.20  4592
573642.45  3296073.14  3745
573993.73  3295411.52  3668
569468.87  3296435.35  4079
569408.98  3298494.64  4017
573216.38  3298556.41  3899
570780.14  3298291.66  3960
576173.10  3296775.85  3838
570793.78  3301093.91  4217
565817.67  3298545.81  4098
574611.68  3298542.31  3643
565885.67  3299166.73  4211
566716.45  3302516.47  4917
569084.55  3302400.02  4627
567923.14  3297939.08  4292
568810.40  3298477.73  4063
569439.17  3302530.33  4624
565723.17  3301780.25  5167
574461.05  3300058.27  3795
574483.69  3303298.04  3907
572005.13  3302220.29  4125
571898.10  3298541.31  3987
567749.44  3298328.39  4229
567001.08  3300889.73  4685
566764.47  3307473.87  5094
574708.41  3302645.39  3852
567199.22  3300910.31  4685
568440.18  3300651.12  4463
570064.62  3297491.48  4122
570735.75  3307688.33  4613
574135.06  3296719.41  3925
570454.90  3303437.33  4424
573486.75  3296632.45  3860
573552.43  3301559.64  3938
563089.51  3304291.46  5245
569294.48  3299128.48  4149
571027.65  3306212.50  4832
575088.08  3294956.31  3927
569202.41  3300214.66  4357
566464.57  3302067.29  4886
569302.90  3299510.91  4197
578420.90  3297150.47  3688
569980.32  3295665.49  3943
569780.71  3294489.95  3899
572832.45  3299165.71  3922
575303.94  3303407.27  3839
572093.30  3299357.25  4052
572052.07  3302895.43  4095
569196.90  3304476.79  4909
570182.98  3304872.64  4211
578259.76  3299388.79  3767
571982.04  3299028.93  3997
569788.77  3303863.97  4543
570712.56  3309018.77  4210
570070.56  3301600.33  4494
568603.75  3302774.52  4735
573174.75  3303415.91  4060
566282.02  3304244.98  4814
572901.57  3297814.25  3900
570207.82  3300290.39  4159
572977.76  3298557.60  3942
562224.46  3296026.64  4695
572430.89  3294634.89  4229
575342.91  3304866.83  4057
568418.95  3301210.85  4372
566131.18  3298511.79  4209
567612.88  3300748.12  4623
566577.05  3295093.62  3894
568325.03  3302016.68  4311
569482.82  3299253.37  4143
568008.79  3294209.25  3945
571697.60  3298129.98  3903
575396.92  3296779.52  3700
572021.88  3299128.96  4021
570664.58  3302004.12  4379
567271.09  3301674.33  4569
569291.83  3305206.79  4349
574212.56  3294625.14  3693
573202.07  3304146.81  4110
566283.81  3296570.93  4084
566727.10  3299456.73  4471
575599.97  3300235.29  3806
567177.06  3299876.04  4486
574477.18  3294380.31  3809
568602.83  3297249.04  4094
567411.14  3307988.35  5276
569973.33  3302471.83  4526
572547.94  3302725.06  4058
571445.31  3297960.16  3818
571430.38  3294507.10  4105
566600.31  3299706.27  4488
572956.83  3300882.10  3949
570329.98  3299928.58  4113
571550.19  3303221.72  4280
575381.81  3305458.22  4111
568300.18  3301357.06  4383
564095.18  3299353.73  4811
569404.83  3302077.62  4612
570319.93  3301358.46  4420
566395.62  3295267.85  3933
574962.77  3300849.14  3780
572025.33  3300973.33  4108
563697.84  3298119.64  4601
574336.03  3300271.47  3867
573688.94  3305721.41  3892
573412.13  3296526.95  3855
570247.44  3299435.85  4083
570515.18  3294993.52  3820
567769.97  3306081.06  4476
570338.04  3296337.45  3969
567409.91  3299386.25  4351
573473.01  3304375.50  4306
572692.44  3298879.27  3992
567809.32  3301360.29  4516
570316.31  3303059.18  4382
572135.02  3299625.64  4032
568756.67  3298035.87  4200
570257.44  3302550.16  4449
571020.87  3297973.45  3937
576498.13  3301898.85  4002
562894.14  3290705.64  3872
572056.51  3300230.87  4021
571103.29  3299815.18  3998
566682.56  3297609.06  4254
565885.45  3301931.75  5108
565843.62  3299219.62  4199
575103.31  3298401.12  3804
571687.45  3298918.06  3948
576251.78  3303208.41  4020
571042.51  3298205.10  3944
575539.12  3301372.66  3814
566353.18  3298411.85  4313
566787.05  3300073.66  4552
570882.50  3303726.62  4451
567585.60  3303696.60  5016
570216.59  3301005.31  4268
567947.41  3292957.45  4290
570273.45  3296996.83  4002
571016.97  3297829.58  3876
573286.84  3300780.16  3949
572855.58  3297947.27  3901
568113.06  3301589.24  4398
574373.84  3302571.18  3927
573707.85  3300783.99  3879
569848.10  3294861.93  3783
569976.83  3300082.35  4212
566667.54  3294249.93  3807
566181.34  3302160.00  5034
569923.05  3299563.41  4110
568686.67  3300721.93  4365
565453.78  3299447.35  4116
565442.93  3296956.43  4115
572610.60  3301275.54  4020
564677.79  3299328.73  4596
573785.06  3303481.02  3989
564601.84  3296999.41  4089
567400.39  3290695.29  4195
568143.10  3297626.91  4205
570555.69  3294190.52  4060
570296.13  3304744.56  4228
568090.87  3303328.24  4851
570679.70  3301623.37  4377
565956.34  3299440.96  4286
567656.55  3299148.98  4298
569162.41  3299505.06  4208
571690.68  3293507.25  4367
566675.52  3300365.52  4588
575023.95  3300075.64  3784
561538.37  3299328.52  4080
569002.50  3300535.27  4327
571605.25  3303932.22  4277
570123.43  3296360.39  4002
572504.28  3302249.91  4031
566744.98  3299204.25  4441
573968.53  3297749.71  3924
569834.69  3295742.04  3952
571519.13  3297118.14  3884
567050.27  3300673.14  4656
567078.75  3295232.21  3820
572559.26  3299336.58  4003
569666.00  3298973.85  4125
565335.71  3298043.54  4068
573009.52  3301990.96  3924
568128.03  3298944.75  4259
573161.10  3294713.31  3962
567997.19  3305648.87  4670
573081.89  3295778.16  3741
572845.87  3299094.31  3929
569493.31  3299463.43  4187
573308.44  3307926.54  4270
567423.31  3300631.68  4656
572121.50  3301885.85  4116
572348.38  3298914.73  4077
575692.68  3298321.93  3907
566533.25  3297891.81  4324
569357.53  3295932.72  4004
570394.82  3302480.39  4428
565480.21  3302475.29  5226
566808.97  3301441.41  4788
571026.66  3301996.79  4349
571277.13  3297482.16  3989
569981.21  3302250.66  4498
567993.14  3298346.24  4174
564609.93  3300524.99  4676
570296.64  3307354.70  4900
568055.83  3296936.12  4106
565234.31  3298268.79  4120
569621.00  3301004.10  4262
567408.79  3299920.25  4472
573010.32  3302493.04  4038
568995.59  3300285.06  4372
571969.09  3294821.81  4087
572270.06  3302271.24  4027
569213.20  3297612.91  4085
569185.14  3300722.89  4233
567664.42  3305655.89  4807
569893.33  3293494.54  4107
568449.68  3300010.89  4464
568949.31  3304814.73  4842
569710.37  3300746.29  4216
563319.78  3306411.33  5411
569458.60  3300379.45  4276
568825.31  3296829.87  4034
568925.12  3300294.91  4378
574805.71  3305265.16  3907
565481.35  3303835.83  4997
563585.66  3297505.52  4281
564474.98  3300406.68  4665
577699.35  3303058.27  4212
573627.45  3303436.85  3973
567132.37  3298360.83  4299
571897.44  3302491.47  4040
564783.42  3301844.71  4764
568345.18  3303649.08  4849
571039.20  3294897.66  3839
569541.55  3300935.31  4221
574805.48  3304447.64  3841
564129.15  3298564.91  4557
567814.82  3302263.37  4358
572889.20  3292912.02  4238
568285.82  3299276.64  4266
572258.33  3300432.02  4042
571344.98  3300654.08  4061
562830.18  3300037.71  4884
568057.02  3294946.14  3762
573323.53  3307264.50  4427
562729.47  3306454.72  5608
563153.30  3299202.18  4761
569019.76  3300323.02  4379
571801.43  3299706.33  4002
565894.55  3300238.54  4615
568587.16  3290819.95  4577
565486.53  3299876.45  4306
566345.92  3301658.58  4948
566193.85  3298611.12  4242
573743.02  3302975.89  4012
577933.87  3306681.18  4515
571612.07  3298051.24  3848
571152.85  3305031.87  4356
577877.94  3305570.89  4716
567136.05  3298160.66  4297
568237.71  3298243.00  4165
566055.90  3305652.00  5032
566327.79  3298995.60  4311
571655.47  3298637.52  3919
570881.56  3300612.87  4170
567578.20  3298877.93  4275
573138.91  3302625.27  4057
568881.14  3296672.31  4015
572405.81  3298458.06  4016
563726.26  3300330.00  5069
563784.58  3294489.00  4089
572249.19  3300217.96  4059
562123.68  3299977.25  4757
566919.79  3303968.08  4991
572816.16  3303965.27  4129
572851.63  3299795.87  4047
575430.00  3304754.58  4056
574344.32  3294624.56  3781
569384.08  3293898.85  4089
569616.05  3296866.96  4060
568589.44  3304723.54  4985
575418.27  3296591.77  3699
568161.18  3298333.25  4150
570664.13  3298384.71  3903
572595.92  3303097.87  4174
568437.70  3299376.39  4219
568401.87  3300270.87  4492
576723.39  3302016.16  4104
568469.05  3299180.89  4236
572042.23  3298074.14  3903
575321.26  3304248.93  3898
567047.96  3296837.71  4105
569880.94  3303059.41  4486
573597.54  3298811.62  3914
572803.32  3301607.20  3948
573736.51  3302200.52  3937
567617.56  3296192.85  4000
570620.27  3304726.12  4166
568320.48  3298020.74  4235
561291.79  3302681.45  5434
567524.88  3304015.14  5082
569469.79  3298532.27  4006
567534.77  3299634.22  4406
572660.48  3299904.85  4047
573993.93  3295217.52  3669
566336.51  3302629.95  5012
571004.75  3299246.83  3947
567684.34  3296693.87  4101
570127.06  3296011.22  3937
576809.47  3305831.77  4688
562320.28  3302003.12  5621
572827.68  3301482.81  3980
572317.34  3304888.16  4359
572131.31  3300497.10  4059
571197.75  3298998.33  3894
569942.16  3298012.50  4046
566355.45  3298889.93  4302
567686.78  3297639.27  4257
567724.64  3298800.56  4231
568113.21  3304321.39  4891
566137.37  3301843.48  4993
568326.54  3296774.00  4077
573234.70  3300479.99  3997
566803.12  3297186.71  4143
570844.68  3301859.37  4369
571828.26  3298381.66  3927
571851.53  3301286.29  4128
569431.78  3294862.81  3788
566763.34  3296220.33  3964
569645.32  3296548.02  4106
565083.87  3303207.74  5218
570734.05  3298168.66  4002
570478.17  3290565.12  4673
570730.09  3298924.39  3985
571346.93  3291307.70  4300
567838.60  3298050.00  4260
574566.41  3304771.79  3841
568275.59  3304953.50  4908
569675.21  3300073.12  4288
569420.31  3300222.43  4324
568590.06  3298354.29  4107
573105.73  3301075.81  3921
568806.93  3299985.85  4357
572480.90  3299161.22  4063
570420.50  3302964.52  4329
569844.76  3300712.24  4214
567689.43  3298317.56  4248
567059.88  3300040.70  4567
575343.13  3298497.89  3835
571197.46  3300295.81  4053
565993.52  3296242.72  4115
567764.94  3296814.16  4087
568143.17  3301913.00  4307
567381.62  3305132.91  5218
566961.94  3293941.83  3796
571239.01  3303418.35  4409
565866.28  3295402.97  3904
571122.28  3298035.25  3927
575263.97  3300287.16  3762
571520.56  3300192.54  4038
569645.54  3296326.79  4121
571452.93  3299716.00  4043
565634.34  3306714.10  4482
567831.40  3302746.68  4481
566888.80  3302229.74  4900
562678.01  3299124.83  4524
567677.16  3303394.83  4862
574553.67  3302273.66  3861
572808.55  3302199.93  3959
573515.93  3300169.43  4004
577668.28  3301084.75  4140
568368.68  3302699.97  4664
569094.85  3291728.18  4550
572921.37  3298976.31  3942
571131.34  3299844.06  4003
571175.33  3298683.66  3887
565464.43  3294099.85  4005
568716.56  3297585.87  4133
572601.40  3297109.16  3925
567493.93  3301810.60  4576
572210.56  3302876.85  4092
569947.70  3299146.73  4055
566155.96  3301266.27  4943
574738.66  3299983.25  3793
567401.83  3305527.75  5033
572136.91  3301499.58  4095
572518.95  3298718.87  4026
573406.29  3296000.74  3687
568349.58  3302345.48  4502
569050.03  3299189.35  4200
571241.84  3304323.35  4158
570934.56  3306759.99  4693
571223.78  3297062.52  3894
574424.23  3296500.23  3985
571396.15  3303243.18  4288
571642.00  3303189.79  4275
571807.02  3304384.85  4127
571472.38  3298074.16  3819
569756.30  3305933.43  4691
574624.27  3297937.35  3830
575447.15  3305110.64  4169
568372.75  3297705.02  4183
570782.08  3304990.49  4330
575259.94  3299473.25  3801
563843.38  3299022.43  4845
569078.55  3298659.68  4079
572610.23  3294462.50  4203
572707.17  3304864.10  4295
569163.17  3299881.08  4255
570873.65  3297204.62  3966
564727.30  3302587.37  5205
570532.68  3298162.25  3971
569600.22  3298492.75  4004
568958.69  3302571.31  4646
573519.68  3299992.33  4026
570245.79  3301676.68  4478
569713.77  3298572.41  3982
571497.60  3302892.60  4129
569720.23  3295787.93  3973
563954.72  3297198.00  4086
572428.57  3306059.18  3973
570235.69  3304080.25  4493
565399.37  3293675.46  3948
570816.28  3299572.48  4014
567942.26  3296494.39  4013
567507.75  3297442.14  4225
574068.00  3301311.27  3903
573333.66  3296257.33  3790
570774.31  3300623.27  4171
574425.96  3299726.10  3783
569556.98  3305849.23  4574
567959.30  3300609.77  4588
571490.70  3300485.56  4048
570450.29  3297644.06  4015
571953.26  3299726.35  3979
567533.88  3302259.54  4511
568174.76  3303334.39  4855
560501.00  3304455.50  5001
572524.08  3299586.21  3992
572049.18  3297975.23  3912
575835.66  3307548.95  4670
572855.22  3301045.20  3968
571415.68  3303597.00  4377
567643.80  3300722.37  4617
569291.43  3299938.60  4268
568802.23  3299118.43  4161
573629.52  3300572.33  3934
565820.03  3297107.64  4188
571881.76  3300524.16  4094
569522.57  3296873.39  4045
565048.53  3295486.39  3890
573789.18  3301236.95  3923
571201.95  3300482.08  4061
568543.42  3301445.87  4239
572744.33  3299497.16  3971
570360.04  3297308.74  4076
574494.82  3300808.22  3955
571842.08  3301135.37  4124
569782.70  3298516.31  3973
568230.90  3294510.37  3898
562081.81  3303957.49  5049
565655.41  3306582.50  4497
569102.18  3296259.64  3963
571996.66  3299336.70  4018
566292.06  3297597.10  4271
569051.26  3298712.75  4089
566317.16  3297200.74  4174
572205.91  3297995.66  3890
565094.84  3299843.52  4186
573391.54  3298009.06  3877
570149.93  3294700.79  3830
573988.83  3298992.39  3841
569144.28  3294350.08  4004
572319.06  3304159.04  4147
569578.43  3299463.02  4163
571320.33  3293020.24  4458
575295.82  3300707.85  3748
576417.46  3296408.24  3916
570030.07  3293986.79  3986
575758.06  3297280.97  3863
564377.53  3305888.83  5179
568613.56  3295600.06  3827
571889.30  3299208.16  3978
571720.91  3297123.79  3794
566897.55  3304837.35  5355
572877.27  3295980.24  3700
571707.78  3303630.47  4355
571209.03  3295964.79  3855
570579.06  3301653.72  4408
570939.13  3298317.81  3922
569051.08  3304710.93  4903
573013.82  3304066.62  4087
572642.15  3301257.54  3997
569600.72  3300783.43  4215
568830.90  3298203.50  4157
575827.32  3299277.37  3924
571877.10  3299371.45  3969
569680.65  3301355.37  4473
564602.18  3300334.54  4610
567790.83  3298502.18  4221
566191.20  3294634.35  3825
577272.45  3300807.79  4070
575784.26  3301505.39  3844
566947.32  3302227.41  4921
569004.02  3294479.35  3957
568136.88  3296130.06  3939
569182.48  3296185.08  3988
571371.80  3301367.77  4229
568382.23  3299336.02  4229
571535.56  3298973.31  3965
569342.09  3298278.25  4120
567570.51  3301770.66  4567
568969.39  3304458.22  4981
565731.42  3301194.06  4957
576381.40  3299180.21  3888
565928.20  3293705.70  3902
571007.50  3294476.52  4044
567038.12  3294842.66  3794
565136.16  3301057.02  4801
568706.80  3302947.12  4784
569518.83  3294191.87  3997
568142.21  3303238.18  4828
570591.78  3301636.02  4401
570095.96  3299559.39  4109
567912.71  3297860.58  4307
569467.38  3304287.41  4697
565671.72  3304783.06  4770
572451.72  3304933.08  4306
570017.06  3298090.31  4020
577124.12  3300240.66  4037
572787.16  3302984.35  4144
566610.17  3300040.56  4520
570264.07  3295302.16  3739
569197.87  3299100.70  4164
564725.96  3302539.54  5194
568200.16  3303168.02  4819
570769.26  3303933.25  4417
574165.13  3302144.25  3974
571668.56  3297600.08  3865
560866.81  3296721.52  5423
575775.02  3292348.06  3919
563005.90  3301648.72  5239
567946.83  3297995.41  4269
569283.20  3298883.06  4115
568949.02  3300358.60  4393
569990.13  3301084.24  4308
571108.59  3297862.58  3867
572603.29  3296485.85  3838
563838.75  3303915.41  5198
572533.35  3300221.58  4030
569795.52  3302269.85  4573
574943.44  3298310.43  3742
566968.33  3303379.68  4515
570023.70  3295708.00  3937
562726.77  3302391.35  5064
564751.31  3301878.93  4765
571283.13  3294942.02  3920
570301.95  3296074.08  3952
575908.52  3304141.60  4134
575378.01  3298570.25  3843
567318.25  3298025.66  4297
573983.72  3297356.62  3904
569755.94  3295684.97  3951
566915.08  3297653.96  4294
566738.00  3298909.93  4396
570933.71  3302452.41  4253
568176.03  3300129.62  4497
570177.43  3291286.21  4458
571574.79  3298486.45  3895
567316.70  3300061.68  4509
569996.75  3305340.04  4345
566765.06  3301551.12  4784
570551.63  3299294.56  4039
568762.04  3294743.21  3870
567235.26  3301865.23  4602
564338.12  3300042.21  4716
561960.28  3300139.25  4764
572680.68  3303313.43  4220
573560.33  3300602.60  3918
565372.33  3304970.87  4825
570692.97  3303205.89  4317
569422.40  3298828.20  4075
563303.08  3305134.45  5175
569155.62  3296453.96  3988
571502.15  3302452.68  4144
575081.54  3300378.64  3796
567796.52  3300236.10  4592
565518.97  3297495.06  4050
568565.55  3303995.21  4800
571234.12  3296916.81  3874
570936.41  3298455.35  3906
566854.56  3296864.24  4054
566233.89  3295806.52  3997
570983.93  3305601.35  4733
568483.75  3305156.93  4768
569904.14  3302935.68  4441
567787.08  3301992.89  4453
567699.38  3295590.14  3859
572857.96  3301593.70  3947
573127.09  3293518.77  4173
568450.90  3296707.25  4057
571418.93  3300449.23  4050
570425.75  3300612.68  4111
571823.79  3298121.22  3906
570392.72  3301717.08  4456
572456.81  3303655.66  4239
562815.54  3302457.08  4966
577111.06  3300989.97  4074
573082.31  3298493.29  3925
567723.14  3296440.95  4058
565039.15  3297722.21  4101
568658.12  3303943.49  4793
570121.54  3301763.68  4469
569264.17  3296995.50  4037
568875.26  3298194.24  4162
571637.56  3306264.93  4409
568261.00  3299811.91  4447
561615.42  3301823.18  5253
568315.58  3301167.85  4423
561042.98  3300058.12  4251
570426.57  3301728.35  4448
570561.54  3293545.74  4271
569954.79  3292162.93  4495
564201.69  3298277.58  4428
569200.72  3298621.06  4041
567121.95  3299654.48  4449
569554.65  3297765.27  4120
577243.06  3301816.29  4049
566720.79  3292084.12  3989
574360.90  3296051.35  3952
567842.34  3305992.64  4527
567445.83  3301957.91  4616
570268.09  3297178.35  4059
573312.21  3300721.52  3955
570539.33  3302933.35  4275
570658.55  3298609.50  3941
567587.28  3304783.89  5143
570595.50  3292802.60  4416
565566.53  3299777.39  4272
569926.93  3292591.62  4368
572596.35  3299619.47  4013
569382.14  3303421.21  4704
575497.23  3303840.64  3904
569598.18  3297009.49  4054
572469.32  3300669.00  4071
568995.53  3298697.14  4102
573413.76  3300340.31  3964
565998.93  3306130.00  4721
572617.23  3302325.49  3983
572156.93  3297886.48  3906
564030.01  3298869.62  4738
577254.48  3301126.79  4083
571202.97  3302928.41  4170
572129.15  3295922.47  3712
567803.37  3296106.99  3999
569565.22  3296426.98  4108
571004.21  3297605.00  3972
565732.41  3299895.04  4366
564702.08  3302448.96  5164
572328.59  3302151.02  4059
571653.59  3300957.45  4082
570111.52  3307189.89  5005
572387.68  3299943.27  4070
570617.30  3304604.85  4200
573100.80  3301426.50  3924
576869.30  3298879.06  3963
568131.71  3304893.37  4952
569999.72  3297885.24  4053
568652.08  3302382.08  4548
569959.46  3302913.64  4415
565801.28  3297689.68  4154
569500.90  3303148.16  4619
567694.43  3301074.06  4588
574654.07  3297681.06  3899
573909.95  3296380.60  3853
566825.08  3299925.52  4554
574535.23  3305566.96  3841
566614.08  3303815.64  4679
571446.02  3301100.37  4180
574911.73  3299083.37  3827
568999.60  3302443.08  4633
571092.09  3299228.31  3930
569400.71  3293553.64  4203
571639.21  3298550.18  3916
571392.40  3304034.33  4251
569634.06  3300131.06  4292
569451.37  3302354.62  4612
566757.21  3304618.96  5206
571815.95  3300574.18  4078
575825.12  3300496.45  3853
570788.31  3298513.85  3917
566725.18  3300958.46  4752
572324.35  3297967.99  3873
567714.05  3296402.24  4058
573942.55  3302891.20  3952
567593.68  3295238.93  3795
573410.35  3300707.08  3936
571545.71  3295669.89  3727
570208.80  3301163.43  4356
572747.18  3299018.56  3981
568431.58  3303657.50  4827
566401.33  3301998.91  4890
566627.26  3304212.74  5038
569975.25  3301737.22  4489
574179.13  3298911.95  3813
570099.56  3306558.50  5122
568201.93  3296776.85  4073
567691.70  3302060.75  4473
567512.12  3301352.06  4588
568683.81  3297685.16  4144
569608.06  3302126.37  4613
570803.55  3298539.64  3922
577408.58  3295736.35  4047
571659.42  3296050.87  3816
569211.97  3304507.81  4908
566849.56  3302330.06  4931
569506.84  3300161.39  4314
574706.79  3295479.95  3962
569500.68  3301875.41  4585
569881.41  3301202.08  4343
567801.02  3302785.23  4489
564762.27  3297844.31  4188
570763.05  3299356.70  4004
571832.92  3298129.74  3906
571531.39  3303503.95  4374
570141.96  3300756.06  4215
567482.38  3303467.99  4861
573350.53  3301984.58  3977
567754.37  3296773.00  4094
564573.00  3294863.02  3980
573348.47  3300056.46  4042
561902.23  3300390.74  4771
572352.08  3297481.27  3916
570480.43  3300579.02  4103
573246.01  3301586.91  3896
575737.67  3298235.02  3914
571791.53  3300137.97  4057
571415.96  3300257.91  4046
569727.64  3303503.95  4660
570504.57  3299642.04  4063
572379.15  3299985.54  4063
570763.37  3293725.21  4192
566941.92  3298357.71  4306
572588.51  3295771.77  3763
569691.42  3303745.81  4569
570174.82  3304382.79  4431
569654.64  3297425.00  4098
569289.23  3302068.93  4565
567021.52  3304307.41  5216
568830.12  3298521.39  4069
568048.05  3298111.93  4228
567078.56  3298061.12  4314
568451.72  3297183.60  4100
565091.42  3301247.20  4825
572242.93  3300797.16  4062
572706.88  3299705.14  4038
569617.44  3299688.25  4165
571216.62  3297153.41  3905
571112.73  3300824.16  4107
572787.55  3300896.35  3997
561448.23  3293536.18  4407
566985.67  3300568.29  4640
579382.76  3296858.39  3937
569806.63  3294370.16  3916
571633.71  3302310.71  4174
564133.32  3305837.96  5213
566577.69  3303797.58  4644
567920.66  3301916.97  4415
571808.93  3302243.37  4168
570731.90  3301003.74  4217
567969.77  3294274.73  3906
570703.69  3301477.62  4350
574561.78  3301544.00  3946
573376.79  3301571.14  3883
568458.07  3299979.91  4465
571914.82  3303563.91  4347
573428.21  3301279.97  3872
573906.45  3296044.66  3842
575507.68  3302346.58  3804
571310.43  3301772.27  4272
569335.85  3299440.33  4193
570364.73  3299657.39  4080
566437.56  3299442.02  4392
570361.82  3298665.18  4014
568658.90  3307492.75  5437
568404.31  3297097.62  4119
565499.31  3299936.10  4371
572400.80  3296310.22  3816
568870.38  3296544.96  3991
572653.15  3299777.24  4043
569557.21  3303771.41  4573
565724.84  3298563.97  4075
568413.05  3302931.10  4787
569668.19  3295888.37  4020
566706.09  3303177.95  4647
574127.68  3298590.50  3831
570558.83  3301828.87  4421
573788.37  3294928.54  3756
574928.79  3302783.37  3850
567226.54  3297646.33  4283
571063.81  3301902.64  4334
572303.39  3299592.52  4040
570353.31  3305167.58  4359
567111.21  3296265.75  3994
569488.55  3300747.12  4210
570137.22  3303117.10  4452
566392.76  3301559.12  4947
569074.76  3297800.60  4122
566084.91  3300240.16  4608
568414.27  3302270.43  4499
567824.44  3304058.41  4939
569455.30  3298385.83  4058
575320.22  3299609.27  3792
571364.45  3295764.33  3737
569109.40  3294073.79  4076
568285.42  3301393.66  4375
569240.69  3300562.60  4277
567262.17  3300298.18  4577
566156.68  3297221.85  4190
565273.88  3297183.16  4023
565871.56  3301282.68  4973
568645.09  3299811.02  4391
570877.69  3302352.16  4282
571691.04  3300970.58  4080
567736.46  3298432.39  4236
571582.00  3296066.43  3847
570011.44  3296092.47  3963
569667.18  3302289.08  4607
569517.63  3296537.20  4082
570132.93  3300100.89  4165
574975.19  3302801.33  3856
571052.96  3291565.58  4284
569047.28  3300770.47  4258
569561.53  3298089.97  4106
574008.02  3300628.85  3837
568781.80  3301424.29  4239
566002.88  3294264.50  3856
570397.68  3300238.58  4104
572687.01  3301085.35  3960
568190.66  3298509.62  4156
569636.80  3299245.31  4138
570469.85  3306062.31  4943
573479.14  3298523.60  3897
567311.46  3295626.39  3910
572530.56  3299164.35  4052
571663.40  3301126.77  4128
568080.35  3304437.66  4948
573797.65  3299088.79  3864
571267.53  3303687.81  4374
567481.33  3299529.79  4373
572651.17  3295510.54  3922
571524.04  3301777.85  4213
572403.01  3294481.83  4241
573772.35  3301644.87  3994
575549.98  3301536.08  3829
567856.96  3304015.50  4935
575983.69  3304798.02  4265
568433.84  3300702.27  4456
567984.21  3294363.20  3870
570168.70  3299173.02  4052
567834.34  3301161.77  4544
567760.15  3295359.85  3821
563316.71  3304815.54  5225
568709.95  3302416.16  4566
568365.02  3298569.23  4163
570077.17  3294228.75  3936
568211.97  3299517.62  4306
573432.18  3302848.43  4043
569836.87  3304440.35  4618
568607.18  3305464.91  4522
570076.03  3300960.75  4241
568037.30  3296707.83  4007
570528.20  3297073.66  4017
574990.33  3300367.56  3814
574639.69  3297297.52  3989
568781.31  3304375.85  4969
568306.96  3299091.31  4256
570264.98  3301260.81  4390
570207.38  3299829.93  4140
572080.28  3299775.79  4006
572602.21  3290783.75  4348
570961.08  3296936.50  3895
566317.71  3297843.71  4264
568060.15  3298045.50  4245
571908.56  3302544.14  4035
569346.63  3303799.27  4615
568051.84  3300972.06  4510
563934.39  3300165.77  4975
574147.42  3297660.31  3935
567208.69  3298926.45  4366
569975.91  3302414.89  4526
570301.73  3299415.81  4077
571060.43  3298780.21  3920
570089.13  3299313.45  4070
571328.47  3298418.60  3855
577175.51  3298670.83  4077
571486.31  3296524.87  3907
568151.97  3302853.93  4684
571736.93  3294099.14  4262
567514.40  3302603.70  4376
566653.37  3292673.35  4002
570042.55  3296947.39  4015
568425.06  3301835.98  4293
566576.70  3295146.62  3917
573064.64  3296854.75  3902
569542.44  3292272.70  4438
567630.39  3299441.12  4368
575680.70  3301040.45  3817
570109.25  3300611.72  4232
569344.01  3298705.91  4042
573245.03  3300050.27  4048
570592.44  3297944.04  3904
575715.85  3298691.96  3905
569052.40  3302471.02  4643
568756.46  3300606.66  4378
569143.84  3300734.02  4239
571730.43  3293749.22  4340
569672.32  3303058.56  4548
566055.70  3297979.12  4192
566810.23  3297688.89  4306
568745.22  3302484.47  4601
562910.29  3298319.29  4062
567873.37  3300326.08  4594
567875.53  3306571.12  4425
576130.19  3305106.27  4260
566548.04  3299202.33  4422
576246.28  3298674.06  3935
567689.68  3299479.70  4381
567631.48  3300856.66  4616
567241.51  3306190.39  4535
571035.06  3301060.14  4144
577145.41  3299810.02  4064
568100.22  3303208.56  4816
568578.28  3296351.16  4018
567712.77  3299808.04  4495
572423.81  3297804.85  3877
574496.43  3296918.62  3990
570810.56  3296935.41  3904
568442.35  3298677.37  4196
570816.17  3298052.68  3985
565298.48  3302126.24  5168
570679.98  3302789.85  4267
570935.76  3297634.68  3943
572329.81  3296927.85  3903
565500.18  3297340.50  4067
571162.59  3305133.93  4407
568343.56  3301843.70  4287
575642.29  3301554.64  3838
576261.29  3297287.54  3860
567534.63  3299400.62  4351
568647.29  3302322.45  4528
568614.55  3301173.02  4256
574406.56  3298640.64  3756
571773.67  3295586.37  3771
571015.78  3307464.62  4631
565565.52  3300924.02  4923
570283.92  3296862.60  3987
570538.23  3305681.27  4816
573290.27  3300065.56  4040
568912.41  3303733.25  4709
572510.47  3303018.43  4137
572787.72  3299434.47  3951
576004.18  3296819.06  3903
573015.31  3299281.48  3953
578459.82  3305908.33  4556
571637.04  3298489.72  3910
574723.31  3297667.77  3890
571291.48  3300221.54  4031
568220.47  3297257.50  4137
565970.26  3301229.21  4964
574569.91  3300210.91  3818
569769.72  3299864.35  4232
563338.31  3298442.48  4406
568111.06  3297374.00  4155
574990.33  3295952.75  3957
572504.81  3303941.04  4191
574575.67  3302666.97  3892
566570.56  3297575.70  4246
570158.70  3293181.95  4215
569797.87  3302811.43  4477
568574.34  3301417.91  4237
565260.29  3292527.08  3861
574667.30  3296126.75  4021
573942.45  3302312.41  3973
576898.81  3297449.39  3989
569939.91  3307701.62  4862
569054.78  3302475.91  4644
567795.16  3303702.72  4983
567923.23  3298846.85  4277
570692.10  3300573.39  4140
566167.18  3303362.31  4822
568072.34  3304572.60  4985
565304.80  3296498.68  4060
569609.01  3299310.41  4130
565524.10  3297797.58  4041
567565.18  3304918.16  5189
572863.85  3303472.14  4147
571605.63  3305697.50  4524
573684.82  3298590.77  3933
569823.64  3308280.66  4801
575946.46  3300866.74  3850
573652.29  3297899.85  3908
564306.69  3300818.60  4826
568772.18  3300464.96  4415
575254.53  3296536.66  3713
567940.97  3295525.06  3914
566273.34  3299500.83  4358
572260.21  3295901.95  3722
570136.78  3299890.91  4144
569298.16  3299181.04  4149
574285.83  3298442.39  3853
567899.32  3302777.21  4544
562805.32  3300337.39  5149
573445.39  3301499.93  3885
569807.29  3297203.50  4102
574087.38  3301194.81  3904
569444.52  3301579.16  4456
571933.62  3299322.68  3987
569746.18  3307897.45  4937
572580.39  3297062.12  3923
570754.93  3298622.06  3947
569315.69  3299478.47  4195
573461.48  3304378.81  4307
567936.90  3298610.89  4189
570430.02  3301897.91  4423
569744.82  3302929.71  4513
570047.43  3296316.64  4006
572000.12  3296274.49  3727
575756.92  3293462.43  3779
571929.18  3299564.43  3972
568877.06  3302373.45  4596
567417.31  3299110.54  4311
572036.95  3297735.12  3904
568495.56  3300265.39  4471
562041.27  3302821.20  5189
574800.93  3296918.54  3974
572995.37  3296854.64  3906
568657.14  3305215.73  4682
567699.39  3298290.98  4245
570627.06  3300816.20  4199
573024.08  3298471.35  3917
571159.68  3297340.33  3969
569357.15  3295605.71  3965
566686.83  3297996.33  4336
569646.25  3304733.75  4623
575539.32  3300061.91  3806
571933.81  3306132.93  4249
570343.14  3302933.52  4341
569042.43  3295709.33  3886
575318.13  3294403.85  3826
563974.29  3300116.89  4931
575729.77  3300200.85  3847
573298.59  3303060.83  4106
563201.43  3305573.06  5134
571547.05  3305680.10  4548
571881.01  3304363.64  4122
567565.19  3296591.81  4102
570168.48  3301301.66  4481
573640.22  3301539.72  3967
571955.72  3294383.39  4205
564348.97  3298252.70  4365
570387.71  3298751.75  3999
573658.88  3296948.02  3857
574016.67  3304871.48  4108
576667.58  3304761.66  4403
570262.15  3299416.06  4079
572535.48  3298017.14  3921
569980.57  3302109.00  4503
569255.14  3300955.68  4223
563829.93  3299503.37  4964
574037.60  3295324.89  3666
572835.01  3301862.96  3968
575449.93  3306670.35  4344
571965.75  3298086.56  3906
566932.69  3302542.97  4834
570987.85  3297511.46  4026
571347.64  3293632.39  4334
569341.17  3300581.62  4253
566885.98  3306138.95  4670
574017.37  3298214.35  3974
575455.85  3295441.68  3700
573360.47  3299014.66  4007
570296.17  3302527.58  4449
565258.73  3299524.79  4148
569980.73  3300621.56  4224
574375.14  3300122.91  3802
575487.95  3298954.04  3882
570121.93  3307340.04  5007
565732.79  3305485.25  5182
572125.69  3300161.25  4021
570691.56  3303976.56  4423
565958.94  3300689.64  4731
568051.46  3298685.95  4213
568138.95  3297515.79  4171
565735.20  3298460.39  4074
574723.84  3307128.96  4334
568628.51  3297662.21  4147
563116.16  3300979.79  5447
575612.82  3305562.79  4233
564512.69  3300428.29  4664
565169.19  3300884.89  4742
571569.00  3295781.18  3712
570224.68  3301102.93  4318
571085.32  3301843.21  4322
562472.64  3296263.00  4534
569861.89  3307794.00  4873
572334.28  3295303.06  3999
570035.40  3300356.74  4217
571169.15  3303337.81  4386
569452.97  3297934.93  4111
565314.77  3299709.75  4135
570779.88  3297371.62  4029
565771.41  3305491.23  5187
569855.18  3305888.64  4704
575284.43  3298512.75  3823
576389.58  3295561.85  3950
568488.18  3300635.14  4452
564326.91  3301225.14  4701
570958.10  3302003.52  4366
576448.43  3305418.21  4546
571311.65  3291464.00  4254
574193.46  3301435.00  3905
572031.14  3300907.16  4113
566050.06  3299614.77  4352
571932.52  3300870.56  4103
571589.62  3301946.52  4197
570517.29  3296447.16  3952
573821.43  3299538.22  3963
565723.96  3298856.95  4103
570759.90  3294304.89  4012
577164.37  3300064.39  4039
573516.98  3294141.27  3932
567941.98  3300240.54  4579
565813.64  3295841.91  3994
572655.80  3301056.87  3967
568801.56  3301339.31  4230
571497.58  3300486.47  4048
567553.20  3299353.47  4339
565444.70  3294297.00  3961
563558.96  3299940.83  5190
569668.09  3300746.21  4216
569299.53  3299371.60  4182
568522.50  3300606.89  4449
570513.81  3300983.02  4248
570618.94  3299112.83  4025
571742.42  3298664.00  3945
566316.21  3299425.33  4354
572254.22  3301549.64  4079
568558.90  3299171.81  4172
574974.77  3298253.31  3745
566808.93  3301487.81  4772
567103.15  3301249.79  4716
561788.26  3292229.89  4191
570958.83  3301069.18  4171
569609.67  3304358.41  4677
565656.13  3300819.64  4899
564026.77  3295897.46  3962
567007.04  3302808.39  4673
569845.57  3297802.54  4107
562949.87  3306532.24  5591
564602.01  3304712.22  5097
569932.02  3298573.16  4003
568342.76  3303349.33  4824
568968.06  3292845.64  4393
572364.95  3298426.20  4020
573622.79  3299048.81  3937
574959.65  3302525.04  3845
570272.35  3297328.25  4116
567922.59  3300167.20  4574
573841.81  3299278.73  3857
569093.80  3295776.29  3898
570677.56  3294158.35  4027
570040.87  3298218.31  3984
569563.68  3301942.39  4588
567215.90  3294930.43  3807
575330.69  3308974.98  5063
571088.53  3299038.00  3922
567665.42  3301653.25  4525
565014.68  3306729.77  4626
570591.03  3296151.04  3936
568472.55  3297466.81  4137
568565.05  3302843.96  4767
572796.07  3297219.75  3930
567152.52  3298704.97  4352
569989.76  3299597.81  4116
573003.73  3304919.64  4238
571234.31  3298144.75  3885
571488.56  3297160.06  3899
571167.22  3300327.91  4065
575013.82  3300921.58  3778
566242.93  3298104.27  4206
569044.76  3300520.10  4318
565581.29  3306162.58  4797
573092.07  3299536.50  4000
570847.56  3300575.29  4168
570766.27  3294379.93  4011
568507.05  3299725.93  4398
566025.48  3294983.31  3841
571904.70  3300453.14  4085
568790.88  3299164.75  4171
570894.08  3294796.68  3906
573858.41  3305754.29  3896
572226.37  3297915.54  3891
570672.62  3300450.39  4090
570093.57  3298236.85  3963
569482.06  3300039.75  4315
570505.88  3295894.93  3909
569950.71  3298820.54  4060
569752.50  3301927.41  4524
570055.51  3304503.72  4528
569528.98  3302298.70  4620
568201.01  3302154.64  4324
572070.93  3297693.95  3909
564493.14  3296750.31  4041
571202.98  3304309.81  4163
572465.70  3303978.72  4189
569091.39  3302397.41  4627
566209.72  3300456.96  4702
571797.81  3300043.85  4042
570960.14  3301760.16  4325
571561.28  3305584.02  4466
569686.52  3299353.68  4119
573554.88  3303359.08  3987
568134.33  3301240.98  4474
563846.12  3300157.04  5028
571460.64  3303174.18  4258
563972.59  3300799.64  4987
575049.67  3305069.97  3928
568333.04  3297847.46  4213
569661.29  3303567.37  4636
571413.54  3295511.33  3749
573759.80  3305933.20  3980
566977.06  3302604.85  4793
572584.56  3297035.75  3924
567595.22  3304636.37  5130
566695.34  3302284.79  4900
570618.37  3301032.46  4263
571462.28  3302519.35  4117
567351.69  3301250.91  4673
573300.66  3301989.35  3968
572318.84  3301972.64  4113
574766.45  3299968.87  3790
570982.18  3301974.08  4360
564755.27  3295861.25  3875
568219.07  3306577.52  4517
567929.59  3301322.14  4501
576881.14  3303519.27  4256
569407.31  3300971.25  4221
575109.72  3296875.31  3775
571365.72  3295015.37  3901
568515.20  3301124.49  4339
568961.95  3297682.06  4115
564686.41  3299487.81  4587
566772.22  3298836.14  4380
573433.63  3299374.48  4027
567841.69  3300343.74  4598
568331.18  3302971.81  4794
571311.84  3301002.27  4150
569539.01  3298847.02  4082
571282.88  3295452.08  3741
572053.19  3304355.56  4112
571809.28  3303471.00  4360
573106.62  3298889.08  3951
572316.34  3297798.47  3898
569509.52  3298666.85  4018
571367.09  3295986.27  3828
568803.13  3300700.54  4329
573864.30  3305051.29  4110
566587.37  3303424.23  4590
574396.19  3296925.56  3978
564609.07  3297239.41  4106
569709.87  3298176.97  4074
565826.67  3295479.08  3913
570086.02  3300812.43  4227
566379.44  3295841.45  3982
571442.97  3299994.29  4041
578902.51  3297602.00  3877
566105.22  3301131.41  4939
560059.47  3298256.27  4818
569693.79  3294918.70  3755
566198.31  3304175.66  4727
573751.14  3296233.35  3781
567885.81  3300221.91  4594
572698.82  3299736.54  4046
564664.88  3299777.87  4589
565910.83  3299617.62  4343
572688.02  3298584.43  3968
568472.08  3298541.54  4148
571940.82  3297289.49  3797
571661.06  3304128.27  4174
569066.89  3298443.77  4050
571635.08  3298999.21  3945
573870.50  3300003.45  3874
568855.44  3299744.16  4338
568635.06  3297273.27  4099
574945.15  3297272.50  3872
576779.38  3302153.37  4102
565788.25  3303257.83  5050
572821.03  3299109.02  3937
572347.76  3300193.12  4059
572351.92  3300066.75  4052
567671.30  3297879.58  4307
572527.55  3299260.85  4025
574037.46  3297978.93  3962
562807.81  3301329.04  5445
569731.81  3301613.91  4503
569394.43  3309676.39  4579
566826.63  3296511.64  4007
572352.14  3302378.91  3999
571022.90  3295512.75  3729
571022.88  3299766.93  3969
569261.51  3304701.56  4813
571779.46  3301987.00  4162
568444.08  3296551.89  4047
574407.43  3303828.83  4013
573312.35  3302171.16  4004
568817.07  3297435.56  4104
564005.37  3298247.16  4538
573287.63  3294836.02  3912
574851.76  3302269.64  3867
569243.04  3300377.37  4303
564183.38  3300384.12  4873
569091.39  3301208.79  4234
568295.09  3299086.71  4255
574896.03  3296410.50  3959
568295.43  3302684.64  4640
570593.96  3297669.97  3936
574310.01  3302412.91  3953
567367.72  3301172.37  4682
574093.66  3297999.58  3988
569415.81  3295221.60  3761
575023.26  3298564.27  3817
568059.03  3300484.77  4580
564450.80  3302956.71  5142
571785.60  3303802.91  4284
573858.02  3307119.06  4189
569433.63  3298600.10  4011
566931.21  3301719.85  4730
577003.40  3300858.31  4008
570577.55  3304980.39  4242
569268.26  3301751.64  4518
567771.44  3302703.83  4403
570243.00  3304292.12  4412
570561.42  3299584.43  4052
567277.92  3298158.27  4287
570195.62  3299774.27  4133
569784.14  3303661.00  4599
569185.51  3299084.52  4167
570065.47  3304228.41  4463
570474.15  3299253.06  4046
569534.94  3301217.89  4385
572549.10  3296971.29  3919
573707.93  3292128.41  4032
568203.80  3305392.10  4873
563774.68  3302464.79  4697
569840.47  3303043.04  4496
570527.09  3306152.33  4981
571661.60  3297714.16  3827
567204.14  3298029.04  4304
570314.02  3301267.97  4387
567211.83  3299528.41  4403
569842.59  3295405.33  3875
569306.45  3297650.06  4085
565055.71  3297490.56  4054
560563.34  3299469.58  4243
563402.35  3297503.41  4122
571182.50  3305292.75  4495
571245.32  3298317.87  3879
567062.42  3299025.41  4408
569712.57  3303948.89  4526
570955.66  3299988.16  4065
569796.34  3304729.14  4540
572080.48  3297307.71  3882
571766.30  3297884.54  3855
567357.07  3302725.29  4410
566081.08  3300208.04  4595
572991.89  3297345.37  3906
569767.95  3294007.21  4014
574104.82  3293955.77  3760
572331.98  3297266.95  3925
570923.22  3300638.48  4164
567759.82  3294906.58  3773
571075.90  3300428.66  4100
572459.06  3291682.00  4137
562281.23  3300929.66  5183
566019.71  3299135.60  4232
569470.42  3306321.60  4775
572273.27  3305476.71  4164
569743.37  3298225.14  4058
567180.87  3304987.91  5256
569604.23  3299800.27  4217
572741.83  3298767.10  3967
575695.67  3304104.39  4058
568236.67  3306171.81  4382
566779.44  3293967.68  3822
567741.93  3301500.27  4495
568860.89  3294419.62  3980
567079.50  3294604.58  3780
565558.05  3301530.77  5142
560250.98  3301422.98  4750
572436.39  3303695.83  4237
572166.94  3300170.87  4036
571590.75  3298186.04  3862
568619.33  3302702.74  4708
568421.12  3295688.50  3873
565916.97  3304907.99  4983
571423.98  3307547.81  4242
566520.70  3297578.50  4259
570780.96  3300555.29  4160
572158.25  3303939.60  4232
568471.77  3301784.50  4288
565549.40  3294764.14  3892
565650.13  3299623.35  4248
570646.53  3296409.87  3951
570790.04  3297806.43  3877
572549.96  3302719.21  4056
570728.79  3294130.16  4030
565701.09  3300042.52  4463
570760.29  3301790.95  4375
570248.18  3299598.89  4103
567775.34  3305274.21  5126
570760.03  3299977.50  3992
573375.51  3300931.33  3920
565294.75  3299254.56  4117
569950.37  3290794.81  4553
567629.63  3309960.10  4811
569804.53  3303828.89  4548
571670.68  3298835.54  3935
571822.22  3301152.45  4127
568514.12  3300048.12  4457
560293.25  3306268.29  5100
560218.80  3294029.43  4681
574167.96  3300134.31  3828
568117.04  3302936.54  4722
564183.06  3299414.25  4792
569683.81  3295409.23  3868
568994.27  3302493.22  4644
565631.16  3304113.73  4869
574880.83  3302735.46  3840
571070.67  3300581.62  4109
569326.43  3305156.72  4374
569408.96  3294206.64  4003
574902.20  3299900.52  3785
572415.77  3299014.70  4097
569999.26  3298178.10  4008
568325.08  3302123.71  4361
567319.26  3300369.47  4595
568020.37  3301011.25  4506
568946.15  3301253.35  4230
568881.30  3290550.79  4626
577127.19  3305808.12  4779
570536.06  3301109.66  4293
567648.31  3300671.77  4617
570602.75  3302088.00  4357
565189.42  3302311.99  5252
569008.88  3302672.41  4659
566963.60  3306318.56  4465
575936.93  3299491.77  3906
565942.31  3296628.62  4197
568693.68  3298968.31  4146
567153.79  3300350.00  4617
567270.75  3297433.56  4234
575153.90  3296665.02  3790
568814.10  3301108.48  4237
563404.31  3297260.91  4037
570198.52  3300933.49  4238
576405.81  3295215.48  3972
575363.77  3301185.54  3801
567755.12  3303143.83  4713
571460.20  3303785.89  4306
568700.09  3302853.49  4745
569303.45  3295898.37  3987
571030.67  3302295.66  4286
574127.57  3303953.00  4163
576085.14  3299599.58  3912
573946.71  3299015.35  3852
570943.40  3299846.89  3992
569808.42  3296863.98  4065
569625.50  3292919.41  4301
571513.97  3297616.91  3940
574475.77  3298191.74  3852
567152.42  3294741.71  3787
570866.75  3307485.48  4664
570993.91  3299413.77  3944
577118.95  3299746.08  4033
565498.94  3298286.41  4047
569114.72  3298268.22  4121
572334.93  3301065.27  4037
570526.53  3298118.37  3948
577539.94  3301669.31  3996
572243.68  3304415.52  4104
569908.72  3300772.41  4219
574292.56  3299080.39  3802
572903.85  3296557.58  3867
571641.40  3303927.08  4278
573903.39  3299908.25  3886
570196.37  3302850.70  4365
573264.08  3299339.29  3987
571416.68  3300774.43  4094
568509.90  3297944.66  4215
562814.98  3303972.58  4932
571146.02  3294610.45  3979
574264.75  3304766.60  3930
573079.40  3299580.58  4014
574871.25  3298906.31  3819
574142.09  3297436.47  3915
570012.56  3306370.00  5001
573679.19  3301622.14  3995
575479.05  3297281.74  3746
563036.58  3303001.12  4842
568908.26  3296707.31  4027
569965.54  3298445.29  3959
574307.97  3300476.89  3922
565319.17  3306980.62  4546
567514.91  3299419.08  4354
572339.80  3296044.35  3718
574571.76  3292558.37  3829
570479.10  3293806.64  4196
570690.87  3304311.97  4318
569722.63  3300675.74  4215
569578.84  3304635.75  4728
571701.50  3298044.23  3890
576651.87  3300604.52  3909
562131.81  3301614.41  5514
569258.35  3297251.16  4045
568687.18  3295526.95  3827
570696.56  3294818.64  3916
565972.29  3302158.68  5100
565785.26  3301978.54  5151
565096.70  3301376.98  4869
572658.68  3304560.72  4186
570266.56  3302440.43  4461
566224.38  3303863.58  4593
569903.33  3300558.27  4226
567918.06  3300530.41  4604
570667.67  3303578.64  4489
573758.51  3300785.68  3866
566480.01  3299728.56  4488
564879.84  3296318.18  3902
566104.84  3302736.52  5098
567040.31  3301938.27  4708
567518.77  3299233.60  4306
572021.57  3297924.81  3918
567950.93  3304013.60  4917
568920.76  3305076.96  4609
573001.35  3298515.06  3935
569723.91  3296501.66  4116
573939.05  3302113.43  3968
572399.93  3303468.87  4272
566417.14  3299315.77  4373
570828.10  3298891.16  3978
567741.26  3295979.96  3968
567908.46  3298841.33  4273
569341.55  3301606.31  4454
574006.68  3298279.60  3962
566253.72  3299878.79  4445
570669.10  3292089.48  4518
571833.07  3299083.81  3970
573215.01  3294737.43  3947
572298.41  3302592.00  4005
567599.58  3303237.77  4710
569944.15  3299034.35  4066
571120.22  3298770.50  3901
568818.31  3304598.22  5072
570695.28  3295517.70  3788
568098.68  3299174.37  4289
567369.76  3300483.29  4633
569525.67  3297201.37  4059
569784.27  3303226.06  4578
568780.82  3294747.75  3868
573986.96  3300395.02  3882
561797.83  3298563.27  4227
569934.81  3299680.72  4136
569761.58  3297745.49  4132
571107.40  3302993.06  4215
575512.03  3305210.25  4180
571937.53  3301035.29  4115
575721.40  3292776.25  3819
571485.20  3301085.02  4167
576827.64  3305820.10  4696
574390.92  3302410.96  3923
572604.90  3301794.58  3995
570977.37  3291664.62  4288
575119.09  3297197.23  3775
567308.10  3301334.46  4658
570858.17  3297318.60  4018
570565.44  3296493.66  3943
574225.41  3303942.64  4132
572276.48  3297287.16  3921
572176.52  3300755.14  4081
569426.67  3293180.77  4290
571898.59  3300978.43  4102
571971.07  3299182.48  4002
573370.80  3299524.93  4032
574937.67  3294416.12  3965
570831.18  3295886.06  3912
568404.06  3298017.00  4228
562902.57  3307571.29  4926
566257.10  3295615.43  3972
570405.82  3306540.10  5104
567003.43  3301513.81  4683
570450.29  3301534.66  4433
566000.93  3297079.37  4196
569826.03  3306479.37  4981
567572.78  3302971.93  4484
571171.85  3299426.29  3910
569378.59  3294900.72  3789
566275.79  3302197.00  5012
568603.81  3299799.93  4401
572807.43  3301974.98  3969
572508.32  3305009.75  4268
572533.25  3300779.54  4044
565792.45  3301744.39  5082
567491.91  3294091.29  3929
567810.80  3297791.06  4301
563929.35  3301506.25  4790
572645.55  3301334.98  4017
564677.52  3299196.81  4565
567008.76  3296762.00  4083
571625.77  3302981.83  4187
570352.69  3299834.47  4101
567663.20  3299342.43  4347
573719.19  3297253.79  3899
570189.75  3299343.16  4072
574729.28  3298672.68  3643
572958.04  3299391.49  3960
573091.46  3298916.58  3953
569355.58  3299638.96  4190
570272.66  3297213.39  4075
564573.30  3303783.70  5257
569435.19  3296542.14  4058
571136.60  3299821.02  4000
571049.53  3290219.71  4708
573490.75  3303375.74  4009
573272.32  3305422.62  3950
572363.06  3291279.48  4193
576373.95  3300606.18  3945
569161.02  3304326.66  4857
571395.69  3294851.14  3976
566244.09  3304412.93  4869
567733.33  3299952.18  4526
573318.18  3298800.62  3975
567972.44  3301534.00  4450
568531.38  3301738.64  4289
563604.81  3299672.24  5104
566450.68  3293843.43  3887
568711.96  3299210.96  4167
569283.82  3303396.62  4720
566467.15  3293217.83  3784
572764.54  3297032.29  3911
564260.69  3299396.99  4769
567104.78  3295897.14  3937
566842.54  3297274.60  4183
571890.32  3303295.85  4297
568653.12  3299311.08  4188
566196.81  3300245.79  4615
576012.94  3296806.96  3898
575271.54  3298152.20  3822
571462.42  3302580.18  4089
569131.21  3296687.10  4011
570073.62  3306063.56  4889
572925.60  3295119.81  4067
564914.46  3299702.33  4316
568298.57  3298965.98  4241
570157.17  3301851.06  4450
571761.28  3299582.18  3989
574166.62  3299835.02  3820
573154.87  3298173.22  3862
573675.29  3299634.85  4040
563660.27  3302699.47  4689
570332.93  3293610.89  4185
566933.08  3305294.43  5085
568795.13  3297678.56  4129
574859.81  3304578.29  3843
570428.69  3301460.56  4427
568219.39  3302385.77  4440
573328.18  3301647.71  3901
568723.59  3296774.16  4023
572597.55  3294239.54  4144
567857.03  3296871.71  4052
565717.08  3300332.21  4675
566638.47  3292257.83  3948
571906.93  3301479.27  4138
572716.01  3294843.72  4191
571024.97  3295428.43  3725
567363.71  3298539.91  4303
575569.19  3296779.29  3787
570328.16  3304656.64  4282
563787.47  3300452.22  5114
566308.23  3301282.62  4963
570474.50  3301333.33  4370
566388.56  3307272.72  4975
570074.57  3297584.31  4097
571492.60  3299139.85  3961
567197.83  3303267.29  4548
571739.87  3298288.25  3900
569014.19  3301477.77  4350
574047.73  3300216.75  3841
572405.93  3295700.73  3779
564629.68  3301030.33  4662
568961.53  3294805.02  3847
570373.57  3292266.02  4419
572412.04  3295059.79  4089
570954.91  3304987.52  4368
569550.97  3303477.56  4667
569357.22  3300296.14  4312
576332.50  3300552.29  3942
566590.07  3302235.06  4917
565803.97  3297653.33  4166
572615.83  3301581.85  3990
566470.44  3301622.06  4918
563842.95  3303082.20  5040
573887.65  3306750.81  4218
570995.31  3301983.68  4357
571602.00  3299698.68  4014
568733.79  3301726.16  4360
572294.69  3300632.04  4063
573294.82  3301648.12  3901
567484.87  3298051.46  4278
567511.89  3301561.72  4544
574375.07  3303477.29  3991
570014.58  3304770.87  4383
568200.00  3304854.18  4933
572588.72  3301676.93  3988
569294.58  3298358.08  4071
571356.83  3302364.12  4213
570882.89  3302352.79  4283
567164.28  3303695.33  4903
568039.30  3301723.12  4410
569438.25  3296421.81  4069
568435.66  3302900.02  4777
577872.19  3302225.18  4026
567043.90  3298223.10  4300
573238.37  3298334.62  3887
573920.51  3302114.35  3971
567701.46  3303018.83  4599
572266.93  3298741.87  4085
574625.22  3299462.77  3798
565939.06  3303302.23  4956
573787.94  3298917.46  3902
565597.16  3299207.72  4122
570385.42  3302045.62  4386
567926.98  3294935.56  3766
566560.22  3299324.31  4423
570317.64  3299984.20  4115
565083.97  3300901.41  4710
568288.43  3296792.31  4085
567896.96  3294927.14  3765
574040.43  3303460.29  4053
566566.81  3301945.39  4849
567640.47  3307302.21  5017
570216.31  3298125.81  3965
565934.69  3299649.75  4353
567402.76  3304994.66  5259
572712.17  3303813.06  4154
568762.97  3304251.00  4896
573329.42  3299868.41  4060
568729.97  3295178.43  3750
569013.16  3295683.14  3882
566697.29  3298405.43  4320
569580.60  3298412.72  4029
575382.97  3294696.27  3777
571181.91  3297660.60  3936
568311.76  3300630.62  4499
568702.60  3300440.74  4423
572273.80  3297611.93  3915
572226.98  3298314.60  4012
570624.93  3303040.81  4262
570245.03  3299109.81  4047
566319.47  3301556.43  4962
568550.30  3299106.16  4197
566148.09  3299684.16  4387
566205.60  3302067.64  5003
574400.60  3299298.31  3776
561796.27  3301839.00  5429
566224.82  3296315.95  4094
566874.13  3304191.62  5133
564599.18  3300784.89  4668
571042.00  3303574.98  4451
568457.85  3298277.56  4143
565686.30  3303858.43  4900
570454.02  3300284.35  4081
571841.93  3300089.96  4037
573438.14  3305079.49  4145
571394.18  3302765.93  4088
564764.89  3297575.12  4136
569064.03  3303559.74  4687
571361.63  3304110.79  4217
568655.44  3305711.33  4357
569184.05  3297301.54  4069
576656.22  3301303.96  3969
565949.54  3300216.31  4600
569411.10  3297488.58  4070
570897.68  3304246.12  4242
569700.48  3303601.31  4621
576474.87  3297612.33  3901
572234.30  3303013.58  4144
577179.39  3306631.81  4856
566294.43  3299991.20  4476
571195.37  3295981.10  3861
571448.03  3299021.18  3953
569906.23  3294835.73  3794
568674.10  3301495.50  4238
574371.26  3300252.45  3859
571011.56  3302155.16  4334
567001.07  3298659.77  4365
564022.89  3294326.75  4018
574565.41  3297474.02  3955
576029.95  3297713.52  3920
569986.51  3298401.58  3956
566859.84  3306006.31  4825
571867.02  3304203.25  4126
571739.22  3302418.56  4106
570861.33  3298124.27  3976
571355.30  3299358.29  3946
563578.88  3296884.02  3945
576864.39  3300932.75  4006
575802.28  3297533.06  3887
571065.93  3297709.56  3907
563375.10  3297972.54  4267
575464.69  3300671.02  3781
568140.41  3297172.71  4148
572614.19  3296735.49  3896
571064.96  3299594.87  3933
575248.20  3301500.71  3803
569919.35  3296946.27  4037
572226.62  3300331.18  4056
572742.81  3293314.37  4309
571146.39  3297928.31  3875
572403.90  3295946.98  3716
571553.12  3301747.75  4203
567382.52  3299358.81  4347
568049.34  3299773.04  4420
567986.60  3298765.04  4255
573357.52  3299463.14  4023
565867.81  3300254.20  4624
570125.80  3304730.68  4350
569269.81  3297001.16  4037
571635.68  3302461.91  4114
568518.84  3297556.60  4149
569176.27  3308881.14  4898
565241.75  3301372.48  4980
568053.93  3293799.79  4090
567818.95  3302794.66  4509
566925.62  3304999.52  5226
572832.31  3297489.08  3894
566857.64  3299293.45  4443
567210.32  3302971.87  4408
569655.73  3303005.33  4537
568427.39  3302946.23  4795
567289.79  3298208.85  4285
570276.44  3297706.95  4027
576449.34  3297858.25  3879
569288.34  3303110.96  4694
570124.70  3301990.62  4438
570435.85  3298773.48  3994
576328.98  3299774.60  3901
570124.13  3299931.60  4155
569591.26  3299927.20  4270
570253.78  3300696.02  4174
570119.68  3301905.79  4444
567630.09  3297261.73  4166
567690.48  3304306.33  5038
573111.00  3300521.68  3981
566671.16  3299440.58  4460
572151.70  3299892.37  4031
571532.96  3305476.49  4482
575629.69  3293999.81  3682
571708.37  3293985.54  4292
570008.66  3300790.24  4224
571519.50  3303719.58  4323
567900.22  3301497.39  4469
570988.64  3303532.56  4454
569390.09  3298133.43  4137
566773.10  3294275.70  3796
567594.66  3297399.52  4201
574034.12  3300067.87  3823
567306.81  3298152.48  4287
565768.07  3301071.10  4917
567334.62  3300106.10  4520
574613.28  3298751.96  3614
573354.48  3300232.98  3989
567386.60  3297699.50  4296
568716.06  3299705.06  4344
568074.81  3303159.21  4799
565278.62  3300578.91  4625
569673.42  3295272.41  3794
572650.12  3301248.50  3989
569470.28  3297923.16  4110
572098.68  3296184.46  3745
571901.73  3299560.37  3968
574821.68  3290762.66  4152
570965.05  3298983.46  3950
570380.26  3301035.39  4276
570850.35  3304739.58  4166
574311.47  3299354.39  3779
571848.97  3296162.91  3785
573316.13  3298987.93  3995
568638.05  3295153.74  3751
569386.19  3298266.39  4127
566236.13  3306228.64  4624
572523.22  3299510.31  3988
567339.85  3300945.49  4687
571818.66  3298727.52  3983
569752.75  3297979.12  4086
563691.92  3296892.85  3943
569949.37  3298565.24  4004
569011.39  3298060.35  4175
568900.59  3300348.75  4395
565687.08  3304212.29  4793
568926.92  3301246.58  4229
571314.32  3296659.31  3905
575225.14  3302242.91  3851
569098.90  3299322.12  4191
568733.39  3303781.37  4735
568725.82  3302310.35  4536
572738.83  3297787.04  3885
571619.77  3304825.62  4333
572006.07  3301171.46  4116
572398.33  3295054.68  4087
567564.12  3298714.56  4270
564580.42  3301356.08  4665
578049.39  3296925.99  3694
567241.44  3300896.60  4685
573735.17  3305221.22  3982
568675.20  3297983.29  4201
564700.27  3297626.10  4154
570678.94  3304594.25  4187
565624.21  3304448.00  4724
573050.21  3296781.29  3902
572017.66  3300684.12  4107
569142.60  3301488.75  4392
573602.88  3302428.02  3962
573383.85  3302716.22  3991
571045.77  3303403.33  4410
569480.68  3297666.10  4102
569349.94  3300197.98  4340
571045.43  3302172.12  4323
571215.16  3298639.04  3884
569296.08  3300432.93  4281
570914.98  3301212.12  4204
565567.69  3296981.62  4143
573379.21  3298818.60  3967
570958.88  3304033.16  4323
574698.63  3301806.27  3886
565301.62  3306792.43  4500
563710.57  3299392.99  5062
577488.68  3299337.56  4025
564733.22  3292826.62  3928
577743.72  3297435.14  3882
568274.28  3301300.73  4412
567359.56  3301191.25  4681
566332.66  3301340.83  4998
567845.09  3299348.64  4361
568892.15  3297203.37  4074
569806.78  3303113.87  4528
562061.44  3293795.23  4379
568148.52  3295506.91  3888
569445.07  3299541.04  4181
572957.31  3295894.52  3722
568570.60  3299872.89  4432
565656.20  3299452.58  4210
565298.37  3300964.77  4867
567808.22  3301828.18  4522
566574.95  3296612.50  4047
562595.76  3301638.60  5529
570723.00  3305471.85  4744
576460.53  3295775.02  3997
570124.52  3300961.75  4242
567782.72  3307282.85  5094
572853.34  3296250.10  3749
571668.85  3301422.04  4187
574586.32  3298682.50  3586
570096.68  3297852.27  4032
574662.43  3297345.60  3979
570545.04  3301123.10  4297
566952.64  3301984.08  4751
572338.56  3299293.54  4075
571830.26  3300506.62  4084
561771.51  3297888.06  4631
573289.44  3290872.41  4439
571390.95  3303905.00  4286
573400.23  3300612.37  3937
566972.28  3299733.66  4481
569326.80  3300580.68  4256
566096.37  3299730.52  4392
572171.80  3299335.46  4072
566740.50  3297059.10  4090
571326.72  3297883.33  3828
572358.96  3299429.87  4045
569310.16  3301668.02  4484
572453.46  3297092.29  3919
572016.27  3304232.37  4115
576513.85  3298400.33  3911
575705.95  3301740.29  3847
571497.28  3304998.54  4380
572259.88  3304178.58  4136
570493.93  3302853.00  4273
571186.72  3299476.79  3929
567239.18  3306475.91  4391
567248.70  3296051.85  3980
574215.33  3295334.54  3776
572688.50  3301418.54  4001
565932.12  3297617.37  4196
564369.69  3302791.60  5053
565999.93  3307076.16  4887
573655.39  3305457.23  3897
570153.95  3307440.47  4963
573146.67  3299031.91  3973
571780.39  3298553.71  3941
570219.04  3300995.02  4263
568476.52  3301163.04  4354
566257.04  3299178.83  4304
566966.64  3300122.41  4580
571121.18  3299913.16  4011
566582.23  3296284.85  4008
570979.88  3299680.95  3937
571446.12  3304860.41  4322
567774.98  3299517.37  4399
571216.52  3304882.43  4296
568319.29  3299125.58  4261
568263.18  3301038.87  4447
567529.18  3299150.37  4292
570898.73  3300748.27  4168
575060.19  3293465.89  3775
566739.26  3303240.27  4589
570566.33  3301119.39  4293
567846.44  3305176.56  5073
575431.81  3303873.08  3891
569458.16  3304606.10  4818
571728.59  3295090.89  3966
570970.31  3300514.77  4143
566981.28  3305237.85  5142
570026.68  3303664.08  4593
572329.47  3302819.93  4058
570210.01  3296083.89  3954
571547.15  3302950.06  4180
570828.35  3296187.50  3926
568689.45  3298091.64  4201
570424.29  3301520.29  4439
567170.46  3302893.56  4467
567597.20  3300366.83  4617
567534.91  3303396.74  4817
566604.15  3302491.12  4938
571786.14  3298980.91  3962
574869.67  3297504.35  3905
568979.35  3296296.68  3941
566609.29  3300171.64  4544
573543.70  3297983.06  3879
571473.28  3301691.08  4221
571716.29  3297604.81  3835
576689.89  3303212.39  4093
564961.38  3300297.68  4518
563914.20  3299581.41  4921
571887.03  3292743.43  4304
570427.31  3299140.66  4040
570253.06  3298545.54  4026
569417.08  3295398.58  3902
566775.25  3294035.27  3825
571125.31  3301355.14  4211
571061.58  3295833.66  3874
577282.06  3298646.58  4089
568005.96  3298130.96  4225
567097.50  3293891.08  3924
569558.67  3300553.37  4236
569331.18  3303379.74  4715
573064.50  3302424.29  4023
565161.21  3298762.60  4178
568837.10  3296438.71  3980
567321.55  3298446.10  4304
571306.23  3298032.43  3847
575439.21  3297450.50  3728
568189.47  3298198.56  4183
572874.21  3300453.72  3979
570078.32  3300904.87  4232
572720.60  3296510.68  3843
572263.95  3300949.02  4056
568871.73  3296056.14  3936
571421.89  3301400.48  4225
571323.41  3297837.12  3841
567350.33  3301794.46  4564
569002.77  3299768.20  4315
567769.18  3298416.12  4226
571260.04  3301180.93  4201
569451.54  3302640.47  4600
566857.87  3296852.02  4052
568305.69  3296947.89  4127
570721.56  3302662.27  4324
570939.13  3294875.87  3854
572134.41  3299402.39  4060
572865.17  3297535.72  3877
575311.59  3300416.74  3754
574156.59  3299546.43  3809
564659.02  3303912.85  5197
576271.37  3302441.37  3951
571783.07  3300473.60  4075
569771.88  3295403.41  3866
571785.81  3302395.66  4100
569271.91  3297294.31  4050
571971.97  3299588.20  3984
567299.95  3296954.43  4190
568840.89  3294197.66  4045
571889.70  3302998.18  4140
574169.53  3304134.04  4167
567374.92  3307253.45  4884
565644.70  3305673.95  5090
571780.35  3300620.56  4065
562204.40  3301002.35  5274
565599.04  3296998.60  4148
572457.51  3306354.93  4117
570672.33  3297728.02  3897
569443.29  3293616.99  4182
572078.25  3300705.95  4105
568497.97  3293051.23  4389
569974.06  3297856.56  4066
567122.81  3304640.58  5288
568749.21  3297612.66  4132
567082.25  3297372.04  4203
565153.02  3302326.91  5277
567732.13  3296967.81  4090
569698.33  3304618.72  4673
567266.41  3301590.18  4589
573909.45  3296908.14  3884
568418.05  3308069.20  5328
566927.93  3294084.98  3802
564550.34  3303329.77  5296
566037.34  3296317.06  4138
566408.48  3304458.72  4982
570494.55  3298042.18  3915
569094.22  3300552.02  4297
574505.00  3296724.43  4005
573288.53  3303359.29  4041
573539.79  3296788.10  3835
571070.81  3296565.12  3920
570358.25  3303803.29  4543
571945.23  3297446.39  3811
574943.93  3300873.91  3784
568209.68  3302232.75  4358
572722.06  3294234.23  4071
568474.26  3301998.45  4351
566242.69  3295817.47  3998
566502.23  3303475.31  4595
570828.40  3301924.87  4381
567669.88  3297708.85  4280
565592.37  3300742.79  4847
575980.26  3297799.77  3919
569472.32  3305086.24  4356
570765.62  3307095.24  4819
563499.31  3298691.16  4721
567091.55  3301221.21  4720
567548.44  3299807.79  4475
569168.91  3294816.48  3839
571797.25  3298543.14  3945
573167.39  3299515.64  3992
570392.82  3302730.62  4353
570615.25  3303651.31  4513
571608.23  3307610.71  4202
566740.91  3299688.85  4493
569324.33  3295861.54  3995
567557.54  3295109.00  3787
572907.69  3304221.54  4096
571639.14  3303012.79  4203
572258.65  3300722.29  4060
568360.93  3296512.60  4038
571071.02  3297303.23  3974
570520.12  3304055.06  4440
566975.29  3304269.96  5196
573947.31  3299381.02  3857
573335.43  3295760.14  3704
569104.22  3299940.75  4262
573391.81  3300497.35  3943
570930.69  3299887.04  4009
569490.76  3301084.93  4303
574000.53  3304439.46  4115
571408.68  3299820.58  4048
571091.50  3296933.83  3883
567247.91  3299600.02  4409
568902.75  3304538.75  5036
568905.68  3299773.89  4336
567024.60  3296373.16  4019
568305.56  3300658.12  4497
572138.50  3299210.35  4056
576960.93  3296246.47  4076
570139.43  3296034.99  3941
570876.75  3300563.52  4167
571335.18  3305193.18  4413
570090.28  3303535.00  4566
564458.02  3296002.64  3879
566907.51  3300821.25  4679
569669.12  3299886.10  4244
570071.30  3304888.93  4257
573055.37  3298930.39  3953
574472.42  3301499.89  3938
569516.96  3295531.74  3933
569516.04  3302657.70  4582
573202.38  3297314.43  3869
573572.18  3300810.81  3904
576472.12  3300714.72  3950
566777.92  3300517.98  4611
576055.19  3295696.08  3891
571056.68  3299523.71  3926
568211.01  3301433.74  4391
573604.15  3307624.85  4195
571461.12  3298213.10  3826
568958.58  3303607.96  4695
564465.94  3297291.50  4108
567606.10  3295682.22  3881
570864.48  3294665.56  3961
567839.67  3296985.39  4072
565370.63  3303033.83  5272
573919.79  3303761.00  4155
566634.18  3301934.41  4823
572552.85  3299721.79  4020
570686.16  3295423.37  3737
574588.07  3299514.87  3795
564805.57  3298732.50  4298
568436.33  3299976.33  4468
571596.43  3303466.52  4366
572167.43  3296723.93  3889
573033.04  3305846.97  3916
572091.46  3306881.00  4146
565312.27  3299644.21  4127
572954.45  3304230.08  4100
566811.89  3303577.81  4599
570610.41  3299162.56  4029
573061.66  3304413.95  4228
575913.37  3303680.10  4032
573815.98  3300693.77  3859
574614.08  3302246.50  3845
566707.59  3298422.72  4320
573318.78  3299221.56  4002
561191.23  3305983.14  4896
569484.96  3301607.33  4481
569927.68  3301473.21  4509
572630.30  3299654.22  4025
568451.72  3300665.39  4457
572523.10  3303227.41  4224
572385.68  3303477.02  4276
566959.18  3299729.81  4482
570472.32  3301816.31  4435
571090.67  3301967.96  4335
571420.01  3300259.79  4046
570624.65  3300706.22  4181
570291.15  3298383.25  4002
572104.65  3295527.91  3857
570677.90  3296500.85  3944
569460.97  3303499.97  4668
565638.78  3301186.41  4995
566874.03  3296735.89  4042
573630.84  3299817.70  4005
569759.51  3299121.73  4100
568930.94  3300532.29  4354
570845.70  3300136.31  4102
565213.42  3298896.83  4169
571982.00  3299576.39  3988
568380.60  3296117.77  3916
571255.37  3303109.77  4261
572547.55  3295946.73  3710
570029.31  3305690.31  4645
572994.87  3297651.04  3862
567342.10  3294624.39  3773
574497.83  3298333.14  3798
565492.92  3300503.87  4708
571403.76  3299765.52  4045
568525.39  3301776.83  4297
569824.78  3297248.06  4120
570071.51  3296982.18  4013
575017.55  3300922.29  3777
567804.64  3295054.33  3779
572555.46  3297216.87  3929
565779.04  3303233.89  5060
568189.10  3297751.98  4222
573113.21  3299966.29  4060
567407.28  3296491.85  4039
566836.65  3302228.06  4879
569584.55  3302855.56  4538
573594.56  3301238.21  3890
565587.70  3300503.50  4752
570274.63  3297996.58  3974
577982.81  3303361.25  4391
573919.19  3297392.87  3891
567188.44  3305949.25  4719
569190.67  3302485.20  4650
572763.27  3298115.08  3926
574481.81  3300716.85  3949
567244.06  3303076.10  4400
569446.77  3300430.87  4271
573230.69  3292587.56  4018
563813.97  3296724.02  3916
569421.68  3302418.58  4615
572203.47  3301058.96  4085
567250.18  3306392.06  4401
572870.14  3300953.21  3993
570199.63  3301458.18  4503
568784.20  3302661.23  4663
572008.58  3298997.20  4004
571017.16  3296135.62  3951
569817.25  3302806.91  4467
568107.73  3305564.99  4700
574015.45  3297045.54  3901
575193.07  3301147.31  3763
571573.00  3297257.73  3893
566607.44  3295257.52  3903
573648.97  3302735.68  4021
574748.76  3293059.45  3702
572255.14  3302006.10  4110
570649.41  3305015.73  4319
570615.98  3294843.14  3895
569303.48  3303211.79  4697
565144.70  3298992.77  4232
574419.45  3298014.81  3905
573396.27  3296472.41  3843
568667.23  3292296.66  4535
572772.79  3299762.77  4052
570286.06  3299132.45  4049
564548.52  3298198.43  4274
571822.13  3304919.14  4403
574162.77  3304546.91  4033
565029.76  3300253.46  4461
568077.77  3305221.74  4928
572622.78  3303270.29  4221
578131.72  3297874.33  3646
568125.51  3298037.97  4247
567041.60  3298530.60  4344
571375.06  3301681.89  4249
568113.43  3296143.29  3946
569902.59  3298503.89  3969
570152.34  3301145.49  4355
569522.12  3302398.14  4603
570776.32  3302167.29  4341
565816.91  3300327.35  4669
573530.35  3300012.77  4027
574940.17  3301973.91  3858
567691.12  3304737.74  5121
571347.58  3295852.66  3784
573347.17  3306859.43  4491
566690.56  3301489.96  4856
567570.19  3296901.50  4160
568595.75  3298231.35  4153
563634.77  3301111.10  5076
569421.38  3303338.29  4691
566280.32  3304294.21  4836
569632.60  3306203.85  4694
570195.57  3297555.14  4087
575698.30  3299737.35  3890
568114.85  3295849.04  3945
574110.50  3301279.56  3904
569635.32  3301149.12  4358
567843.12  3299606.93  4415
570249.59  3298619.95  4031
573369.16  3305504.93  3905
567816.08  3294863.77  3764
569423.30  3293490.85  4226
564131.82  3292739.21  3980
569921.32  3302992.98  4448
572065.25  3296082.72  3718
573789.38  3302826.50  4024
572529.58  3298742.83  4027
573473.45  3300843.52  3915
572763.15  3300856.18  3993
572963.79  3300957.35  3967
573255.67  3302833.04  4012
573815.81  3299612.83  4008
567237.54  3294987.70  3804
567370.56  3295642.22  3919
576379.67  3295158.58  3972
564664.09  3305036.58  4920
563315.47  3298243.12  4298
576282.98  3298399.00  3891
568514.89  3299357.97  4202
566487.63  3296772.54  4085
569162.34  3294624.68  3891
572756.44  3303493.10  4177
563859.52  3300165.43  5027
566834.28  3301338.52  4795
564852.07  3303270.14  5216
570520.88  3297041.89  4006
571546.78  3306900.52  4398
573202.15  3296994.48  3872
571406.64  3302151.08  4257
569149.09  3296368.02  3983
571547.23  3297550.41  3929
566479.02  3304232.10  4942
571328.82  3301797.81  4268
573207.45  3302132.20  3985
563293.48  3300343.83  5264
568833.45  3298747.37  4144
567602.08  3306800.37  4586
566881.66  3298512.64  4339
567853.17  3294493.83  3801
568486.21  3303534.08  4789
572412.12  3305031.33  4277
570714.03  3296381.41  3944
571833.43  3300152.46  4048
564448.75  3308475.85  5389
571265.08  3305771.54  4710
570258.63  3302733.00  4368
570326.21  3306345.43  5090
565778.21  3302344.68  5143
571680.85  3302525.50  4075
575345.08  3297620.04  3714
568015.29  3292743.10  4336
571794.60  3297157.52  3771
570516.26  3298100.10  3936
568110.33  3299550.87  4331
573328.35  3294000.31  3957
567083.88  3299545.08  4431
568680.37  3298199.06  4165
570880.35  3304469.50  4166
567390.97  3306385.21  4413
572948.12  3300939.77  3969
567411.94  3296184.97  3991
569255.42  3295607.25  3936
572856.33  3299845.10  4060
568661.66  3296594.45  4017
562665.06  3296244.77  4448
569313.23  3300169.22  4345
573354.41  3302355.08  4019
564859.59  3298011.79  4169
573826.08  3296046.77  3820
569519.38  3304095.27  4597
563964.13  3300832.39  4982
572567.73  3304319.37  4098
575284.03  3301478.73  3820
570439.85  3303988.96  4469
565575.92  3302799.95  5238
575128.19  3298426.95  3803
573882.41  3301425.91  3945
571635.72  3295181.50  3915
569207.20  3296961.54  4038
570034.18  3304023.85  4507
570741.35  3296498.96  3949
565349.50  3291172.68  3873
567364.18  3304788.91  5246
569723.76  3301707.91  4504
574550.01  3308378.39  4742
569506.31  3293702.08  4146
564221.25  3299526.21  4800
572025.15  3298870.73  4033
573729.84  3297866.83  3923
569830.37  3297642.20  4132
565255.91  3295300.83  3896
567953.08  3298496.77  4174
576313.52  3305675.06  4544
571611.32  3296645.39  3873
568099.35  3298901.00  4263
563999.10  3295125.31  4078
570584.77  3295692.87  3904
570352.83  3294103.56  4089
573109.21  3299568.83  4008
564009.28  3298798.25  4722
572666.19  3298136.62  3930
566482.33  3300877.71  4774
572388.30  3296057.10  3710
570978.78  3294729.35  3941
571426.04  3295377.75  3780
575047.05  3296200.91  3886
567492.51  3301053.68  4659
572901.12  3300002.72  4063
573949.09  3298193.79  3984
567105.69  3292717.24  4115
576110.27  3301827.47  3889
571053.38  3296797.83  3868
569522.16  3294064.70  4021
568799.70  3300278.93  4385
574664.94  3299807.49  3771
565351.16  3298676.68  4105
570702.05  3298091.45  3998
571170.94  3300636.25  4076
570665.47  3299375.64  4025
570766.32  3300037.46  4024
568219.12  3298838.33  4223
568200.96  3303128.37  4808
565923.41  3308177.50  5192
571828.65  3295864.41  3718
564684.82  3295045.12  3955
569636.32  3298511.00  3997
570423.14  3300049.54  4083
570577.26  3298610.52  3948
570806.07  3297532.79  4003
572741.20  3300253.52  4002
564614.80  3306499.14  4976
564520.98  3298956.47  4557
570564.28  3300060.22  4027
573687.93  3298771.95  3907
568228.31  3301950.81  4296
564555.88  3293410.35  4013
563699.40  3299655.02  5044
570641.81  3299214.00  4026
567553.39  3301598.06  4535
564801.87  3298153.70  4229
565548.89  3300776.49  4852
567614.43  3296872.10  4146
569158.54  3298320.54  4094
572848.27  3306531.97  4337
573592.79  3306926.89  4357
570467.70  3300496.37  4090
569321.34  3302373.56  4612
572806.83  3300125.60  4042
571472.58  3303270.62  4304
569435.44  3303951.95  4588
566819.63  3296670.89  4025
567573.55  3298207.85  4269
565346.88  3302236.79  5195
575467.84  3298450.00  3894
567370.28  3294878.66  3797
567264.09  3298143.77  4289
566048.03  3298740.10  4201
564004.28  3292905.89  3999
574987.77  3300762.79  3802
571376.41  3302509.93  4148
562436.00  3296118.79  4568
573922.05  3300615.48  3859
568505.57  3308232.08  5182
567081.32  3298529.58  4339
571462.90  3298715.71  3874
571963.65  3302700.98  4049
564833.87  3303646.02  5241
568920.31  3299533.75  4259
568554.90  3299309.62  4184
565091.43  3307182.87  4663
566882.47  3299121.25  4436
570249.56  3302443.10  4464
575039.93  3295688.71  3941
573931.40  3297936.02  3955
571290.22  3302987.02  4191
571976.68  3297306.33  3817
573038.77  3307673.20  4450
571759.73  3305091.49  4404
567050.81  3302609.27  4727
566084.31  3295918.16  4035
567016.32  3298453.56  4322
570184.57  3296509.66  4004
570924.58  3296123.96  3943
569430.17  3301913.08  4597
567679.27  3295048.87  3779
576178.56  3297933.50  3951
562001.09  3309174.41  5542
567851.30  3299414.52  4370
571781.64  3296501.97  3807
571645.88  3293044.58  4393
567519.43  3298912.14  4286
570924.69  3305945.02  4813
564600.98  3302400.87  5055
576722.40  3299866.23  3928
568290.22  3299502.08  4286
570451.14  3296996.81  3997
567921.56  3306022.02  4511
571374.96  3301844.02  4261
563125.78  3305421.24  5237
565712.13  3307543.60  5233
570142.73  3301849.91  4451
573803.21  3300659.37  3870
567700.84  3301484.08  4503
575436.68  3297984.35  3852
571217.00  3290340.04  4701
574527.00  3299050.31  3748
568306.38  3299286.45  4259
566035.63  3296199.97  4103
572501.58  3298660.79  4018
566453.72  3297510.16  4243
566842.43  3303592.31  4648
574610.19  3296856.25  4010
569757.77  3307643.10  5046
566776.08  3295080.77  3861
570926.00  3302062.79  4366
570956.81  3301345.58  4238
572018.87  3299490.66  4009
570646.59  3303148.70  4295
567334.16  3303993.47  5073
569869.06  3298239.54  4028
568657.65  3306583.64  4572
571899.22  3304368.97  4121
562600.59  3300744.02  5318
564603.69  3303060.48  5281
572390.40  3301980.27  4082
572782.69  3295370.04  3985
574739.76  3304869.83  3842
565800.56  3301037.41  4903
570455.10  3300908.18  4215
571019.27  3302561.25  4219
574897.57  3298751.16  3804
570025.17  3297511.60  4122
563009.48  3303706.91  4872
567398.47  3295198.64  3797
574474.71  3303833.75  3974
565832.19  3298617.29  4122
568504.55  3303299.45  4821
575632.65  3304110.83  4044
567203.25  3307578.16  5088
569745.45  3305299.98  4222
575061.65  3301839.16  3846
569870.89  3297138.70  4058
569777.77  3296967.79  4064
570063.52  3302159.77  4478
568920.48  3299633.10  4283
571902.68  3303066.25  4183
569890.91  3300388.12  4242
567463.39  3308114.12  5333
574128.75  3298221.98  3976
569734.51  3300417.14  4199
564434.16  3298631.75  4457
573577.00  3305189.56  4060
570970.50  3300682.85  4147
570975.43  3309252.10  4226
574868.21  3300537.93  3836
566426.68  3302861.43  4918
569674.71  3298656.46  3998
569073.07  3300442.60  4342
576133.51  3295909.85  3907
570055.23  3303398.50  4567
572049.35  3299133.71  4031
576366.07  3302494.20  4003
563390.17  3298647.97  4616
572032.43  3294936.33  4065
568880.81  3298700.62  4133
570670.51  3300619.06  4154
566014.59  3299169.58  4240
570113.78  3300185.68  4178
570675.80  3301656.29  4383
569918.31  3305015.87  4224
570248.51  3301181.52  4357
573152.01  3299180.89  3972
572872.98  3300347.52  3994
567116.06  3298379.24  4302
570873.30  3303325.24  4381
567910.40  3300386.91  4597
566885.46  3301878.77  4760
567874.20  3300899.87  4550
573065.64  3295845.35  3713
570544.92  3300340.35  4056
566825.21  3300884.06  4705
572579.83  3298093.73  3940
569530.62  3305839.66  4544
567292.14  3298144.71  4288
567833.38  3297813.56  4305
564878.59  3298133.37  4206
569002.78  3302434.06  4631
567420.70  3301654.99  4558
570328.31  3299641.83  4082
570163.58  3298520.66  4013
570849.85  3298676.83  3953
573538.18  3302994.06  4103
575766.31  3301212.27  3822
571167.14  3302409.83  4225
576939.70  3303482.91  4253
565895.54  3298449.35  4125
572471.87  3298295.14  3976
571164.50  3296844.56  3863
568167.22  3295708.37  3923
573908.29  3296948.95  3881
568604.30  3299907.62  4424
574176.69  3297068.81  3913
566498.67  3297483.39  4221
572509.37  3306635.43  4321
573426.79  3299907.04  4054
572316.32  3298799.00  4090
575526.26  3294719.16  3685
567718.97  3301304.02  4553
567888.63  3298622.10  4195
566057.54  3295323.71  3919
568055.93  3298391.39  4158
572862.53  3304126.93  4091
565236.70  3294841.31  3935
567117.00  3297265.50  4185
568233.31  3301660.79  4317
573777.64  3303104.99  3959
565140.38  3300202.79  4402
569942.93  3298644.50  4035
570267.09  3294044.12  4076
572394.91  3301607.85  4020
567439.59  3297410.00  4226
571728.19  3301074.25  4102
572917.55  3294326.77  4140
563712.71  3301147.58  5020
571380.51  3303941.16  4281
572163.16  3302568.72  4006
569906.68  3296307.37  4040
570527.12  3296663.66  3927
572771.92  3297588.00  3880
571426.43  3304115.47  4204
566503.03  3299460.27  4413
569648.30  3296595.96  4097
567241.79  3303436.31  4740
565563.32  3298098.39  4044
566420.18  3304502.77  5006
569802.88  3303167.06  4550
579669.44  3297346.62  4038
571822.42  3303408.68  4351
569833.75  3294434.62  3900
572868.93  3305984.79  3964
566504.29  3299493.54  4420
566859.48  3295252.20  3855
572275.32  3306130.97  3996
571808.81  3304983.29  4410
568659.06  3304250.52  4884
567100.65  3302842.97  4623
568472.39  3299725.47  4415
573117.58  3299552.91  4003
569891.30  3294849.81  3788
560336.18  3299370.77  4421
567148.96  3298432.73  4309
565625.44  3294102.29  3985
567496.83  3299574.66  4384
568546.48  3302333.46  4530
565753.38  3297373.99  4169
576938.77  3299543.83  3939
565866.69  3301242.66  4948
571567.09  3298113.29  3836
567140.79  3297069.54  4163
570715.76  3298204.54  4003
574382.05  3300358.45  3886
572943.60  3302667.62  4080
567705.21  3301838.77  4543
570657.47  3297775.45  3891
571715.68  3298381.73  3908
565402.87  3297996.08  4042
574890.18  3298926.52  3829
571087.22  3296708.60  3892
565326.23  3297507.41  4035
576085.05  3295947.43  3898
569405.41  3307253.31  5312
569219.26  3301301.33  4310
566793.43  3302018.52  4801
571835.26  3300305.62  4083
572295.70  3297001.79  3909
567018.06  3298948.52  4404
572212.42  3301766.50  4053
570558.91  3298687.31  3970
564375.13  3297945.81  4252
571118.47  3300894.14  4111
563095.04  3299057.77  4663
574857.90  3295408.00  3982
565505.42  3303276.93  5102
571271.85  3308236.16  4195
573354.77  3298901.08  3996
563027.37  3294615.22  4233
570024.15  3298583.45  4028
574514.13  3293836.73  3631
569853.35  3298536.85  3974
569464.63  3302654.04  4593
571699.94  3300973.14  4079
567031.45  3296791.16  4093
568775.72  3308930.18  4891
567808.78  3300915.24  4568
569981.82  3304840.18  4345
569917.03  3297847.35  4083
568389.72  3296650.79  4054
568153.18  3298910.83  4247
574047.00  3298266.14  3962
573056.51  3299514.43  3995
568925.26  3298296.18  4111
568754.77  3301744.71  4372
572327.19  3305505.58  4129
574582.35  3299945.43  3795
569597.33  3299530.31  4144
573866.73  3299070.56  3852
569002.77  3300795.81  4266
570084.39  3299461.87  4094
568511.32  3305571.31  4511
572002.06  3304451.27  4113
570626.73  3300501.56  4092
561157.72  3300142.54  4397
571552.28  3293464.43  4396
564578.91  3294074.98  4004
565973.18  3303935.89  4714
573148.23  3297484.43  3846
568872.54  3301336.66  4238
564693.14  3294626.14  3996
567782.55  3303986.60  4964
573824.93  3299516.46  3945
571896.51  3299120.33  3984
567373.45  3299854.35  4460
571747.18  3296690.64  3808
574634.16  3301943.60  3878
566701.93  3302370.25  4934
566215.94  3302701.89  4996
568926.66  3302767.72  4673
567822.18  3296075.02  3992
573469.98  3293972.64  3940
569366.97  3302796.18  4593
570177.57  3295569.77  3916
569595.06  3300195.45  4294
567366.14  3304421.85  5179
568934.18  3303520.24  4712
571016.81  3295385.70  3722
570973.70  3293585.89  4247
566889.13  3300093.89  4568
567906.75  3299703.93  4410
568994.25  3303644.39  4689
574528.67  3301382.43  3948
573419.38  3300853.73  3921
563235.50  3306652.06  5405
570047.18  3299934.56  4187
567708.30  3297361.31  4177
566159.04  3300816.60  4784
569722.75  3299726.89  4194
568792.79  3301479.99  4264
571137.83  3295880.93  3865
570166.76  3297401.64  4131
565685.29  3300518.29  4779
570948.68  3299945.12  4042
569022.29  3297375.12  4086
562486.31  3303452.93  4912
573257.42  3303055.45  4097
571773.03  3298076.41  3911
570460.80  3301260.47  4353
569327.69  3294358.95  3959
568010.02  3299575.21  4352
567996.37  3296924.47  4079
569945.35  3296817.49  4058
568851.03  3302707.06  4664
569382.51  3296661.66  4038
561589.66  3305458.12  5275
569954.39  3297242.62  4110
570903.81  3297600.71  3962
565190.45  3295909.95  3888
576131.50  3303433.14  4064
570067.18  3299343.27  4074
570404.68  3296761.45  3952
566869.59  3292703.96  4064
567804.51  3302012.73  4440
567227.58  3292182.95  4122
579481.92  3301988.95  3964
569395.19  3298280.43  4121
569378.31  3299732.50  4197
566971.75  3296631.81  4064
567608.47  3308573.33  4976
568404.06  3293569.95  4194
566451.19  3290287.75  4298
565645.05  3297294.43  4149
566298.08  3306435.41  4484
571679.51  3301045.31  4097
570641.43  3297846.29  3892
568495.83  3302113.16  4434
574835.73  3300587.60  3842
569724.40  3299032.48  4124
570280.14  3302373.91  4457
570548.55  3302999.10  4289
577975.77  3300430.18  3950
569124.25  3302622.27  4659
569380.59  3302512.00  4635
571974.59  3302260.85  4117
574603.70  3300251.91  3817
566161.15  3299522.43  4332
573551.15  3300470.39  3948
569609.22  3303957.12  4531
569986.47  3301794.70  4485
572078.23  3295979.62  3714
575295.01  3303752.50  3860
565811.22  3303928.85  4819
571076.93  3303612.10  4447
570575.12  3299561.71  4049
576649.95  3293906.81  4137
569896.50  3298748.37  4058
573976.22  3297881.83  3945
566555.34  3296570.73  4045
572350.15  3298203.25  3944
568218.76  3304805.02  4928
569980.31  3307620.14  4905
568729.93  3303141.18  4838
573876.18  3298498.60  3944
566538.68  3297446.93  4200
564265.20  3300885.46  4839
574347.98  3298778.10  3787
568712.44  3302440.68  4577
571538.68  3294039.72  4257
567608.52  3303080.93  4603
569370.73  3297546.23  4074
573914.73  3302385.60  3963
571374.13  3297727.43  3897
570678.68  3300271.27  4032
570679.29  3293919.41  4148
569124.21  3298664.02  4070
571249.31  3304488.62  4165
575247.41  3298368.93  3850
569216.76  3304579.58  4905
569872.56  3301073.16  4273
568235.06  3296147.46  3913
565408.71  3302232.10  5172
575193.70  3300780.39  3775
569240.20  3296457.25  4011
568102.70  3300432.33  4569
571473.78  3299271.23  3980
568754.80  3297491.79  4120
569807.26  3300519.16  4214
573659.55  3298695.33  3912
572202.89  3302888.95  4096
571379.71  3299314.39  3954
571915.63  3307599.06  4366
570921.05  3302967.64  4198
574477.38  3300601.02  3926
571426.44  3300988.52  4149
577163.78  3297984.14  4015
565864.41  3300321.35  4657
574542.03  3303218.93  3877
563465.80  3299792.83  5172
569194.63  3304291.39  4822
570934.90  3296422.62  3917
579914.65  3298584.31  4037
572908.81  3302358.62  3963
571979.90  3303470.89  4335
575641.21  3299111.39  3906
571426.54  3299191.24  3953
572274.42  3295534.14  3883
571648.63  3293893.45  4329
572024.06  3302410.48  4037
573005.67  3304301.68  4134
571755.57  3297684.79  3805
567708.31  3299016.06  4268
567626.84  3295516.73  3847
570438.32  3299665.20  4075
574121.43  3302732.27  3944
571277.58  3297140.62  3895
573623.31  3297735.16  3904
569166.59  3299369.95  4189
573687.56  3299152.22  3924
566677.77  3296898.54  4070
572351.77  3301500.39  4038
573793.12  3301941.54  3964
577443.57  3299722.75  4058
569572.64  3301623.48  4507
570542.16  3299443.12  4048
565806.29  3296676.77  4197
569556.39  3301706.04  4532
567448.76  3299529.66  4373
571330.56  3297298.58  3921
573284.66  3297448.71  3846
566707.32  3297744.81  4317
569949.63  3300958.04  4256
571107.31  3301489.06  4249
570610.15  3300247.23  4023
568406.95  3298588.56  4168
569333.21  3298879.22  4115
564466.33  3297231.43  4098
566345.73  3304120.93  4775
572868.21  3297530.58  3878
570255.25  3297148.06  4048
571332.38  3300777.00  4081
569843.98  3297730.21  4122
568750.18  3296691.81  4013
571666.83  3299198.49  3974
572886.33  3296521.79  3860
574925.69  3298914.04  3837
569876.33  3297460.93  4140
568871.84  3300879.79  4272
568582.45  3294603.60  3916
571893.81  3302002.29  4161
567239.38  3296701.14  4129
569270.64  3309833.72  4538
568208.62  3296441.16  3965
569250.62  3298662.27  4046
570627.85  3303851.79  4490
569761.07  3299414.77  4099
572212.75  3297403.25  3917
567388.68  3299644.39  4408
572878.80  3301597.25  3945
568431.92  3301030.37  4393
569086.72  3303439.91  4712
566445.45  3300494.48  4663
569967.01  3295270.35  3763
571947.02  3298951.89  3996
569407.26  3306722.27  4987
568644.09  3303515.25  4763
569180.39  3300143.25  4344
571881.56  3296558.77  3756
564728.85  3303248.33  5343
568690.16  3309801.56  4545
573255.44  3303447.39  4042
575034.80  3299013.60  3827
566470.92  3300020.56  4493
570585.16  3299159.33  4031
571645.01  3296968.95  3817
571173.47  3293865.00  4202
569433.12  3305757.14  4429
569178.72  3305663.97  4299
571426.95  3299018.77  3944
573022.78  3300658.66  3957
574642.12  3296742.10  4019
565495.23  3299091.06  4082
572039.09  3299417.39  4029
565523.60  3306662.33  4495
571152.01  3299057.10  3903
561244.56  3297852.74  4816
571306.23  3300226.85  4034
571323.32  3298617.22  3847
570523.10  3299359.08  4047
569211.62  3304066.95  4742
570073.79  3304046.79  4501
567929.22  3302278.29  4334
562335.22  3300434.43  4965
570171.67  3303414.37  4525
565277.48  3305068.71  4878
567151.18  3300259.08  4582
568710.35  3297489.02  4124
572763.85  3301715.29  3961
571124.05  3302411.56  4234
569461.12  3298871.02  4105
572270.38  3301962.12  4119
571788.56  3303229.50  4273
565877.53  3304766.31  4845
572797.10  3299253.12  3928
575315.57  3303752.02  3864
567510.56  3298717.31  4284
570768.77  3301632.10  4357
574459.06  3304154.39  3955
561248.41  3300740.20  4753
575691.81  3294723.02  3742
573942.30  3298372.20  3944
564686.15  3298263.08  4257
569183.85  3302458.62  4644
569645.10  3303491.81  4663
564247.34  3299472.98  4779
567975.50  3296100.14  3978
576631.58  3304348.37  4345
571360.46  3297369.25  3924
562604.64  3297658.43  4388
569046.67  3300821.02  4238
573780.79  3304353.77  4232
569427.93  3299310.72  4164
567601.02  3306245.52  4435
572095.07  3299467.10  4047
572785.84  3302458.93  4004
570133.85  3304188.81  4466
567743.93  3302829.73  4483
569383.18  3301563.52  4439
570164.38  3301365.04  4535
568161.52  3307304.10  5224
572402.53  3302365.52  3994
568863.31  3295976.31  3930
574752.59  3300901.27  3867
570251.13  3296449.33  3981
569359.21  3302794.33  4596
570972.34  3301251.75  4198
569921.96  3301108.81  4297
575791.94  3304973.89  4213
570645.78  3298836.27  4004
570983.41  3294950.12  3819
569878.10  3301772.04  4503
572617.65  3301726.37  3987
565856.04  3299314.18  4226
563748.70  3299800.77  5028
577600.33  3302229.12  4082
571162.45  3299711.89  3984
576991.65  3306685.50  4937
572393.09  3299243.04  4075
570893.96  3295173.31  3756
567549.75  3300400.20  4622
572018.32  3303211.37  4254
568803.01  3303335.37  4774
566183.93  3299721.14  4401
573188.01  3290733.66  4486
574229.30  3302669.04  3934
572441.18  3301273.35  4065
564003.69  3303156.43  5128
569599.30  3298943.04  4126
569146.63  3301129.12  4230
572198.27  3296765.85  3900
566778.25  3303043.04  4687
572547.47  3303769.97  4210
574163.06  3306948.66  4074
562208.39  3303701.85  5061
564863.41  3299009.43  4382
572488.04  3294758.98  4198
570458.34  3297571.98  4038
571373.63  3298255.39  3849
572489.88  3303605.43  4242
567362.87  3303763.49  4997
569564.92  3299222.70  4126
564908.71  3303341.10  5215
567234.08  3300131.75  4533
570761.32  3295076.66  3812
562344.14  3302745.43  5115
561950.26  3298669.62  4128
572098.73  3301576.00  4093
571163.79  3299302.00  3907
564925.12  3302819.58  5282
570528.70  3302300.37  4353
572014.89  3295870.89  3719
571020.84  3298346.87  3899
570201.89  3296884.00  3996
569598.22  3301263.45  4427
571150.93  3301546.25  4277
577928.22  3305188.23  4712
570374.68  3304296.71  4405
573112.51  3304705.22  4319
567944.59  3300745.66  4568
571560.83  3303637.75  4352
569416.18  3297452.68  4069
570386.93  3296463.93  3965
575000.87  3300053.62  3796
563779.31  3295135.52  4096
567742.27  3301574.12  4496
569871.31  3302374.71  4547
569156.53  3302156.68  4538
565293.27  3300386.60  4524
570661.71  3300138.97  4019
561736.68  3307366.43  5268
569894.82  3294886.79  3775
568162.38  3300738.43  4544
571572.22  3301505.00  4201
567294.85  3292416.33  4137
574137.04  3293719.66  3851
577329.92  3302949.95  4236
573089.01  3301089.00  3927
574856.06  3300939.20  3844
569544.56  3296215.49  4080
566351.87  3302252.56  4997
572933.92  3307926.56  4463
571212.77  3299120.52  3886
570672.22  3305531.91  4750
578567.91  3298414.93  3768
574754.81  3302944.79  3846
565304.09  3304557.08  4802
575751.96  3305159.70  4263
569721.40  3296426.83  4118
569236.10  3302770.22  4646
567168.31  3303405.87  4667
570527.35  3297816.64  3925
571011.00  3298547.16  3934
571269.28  3298812.60  3877
575578.78  3297806.16  3844
570978.08  3300545.52  4142
567935.93  3299909.75  4496
572978.94  3302303.46  3961
569990.47  3299764.33  4137
570615.37  3298761.87  3997
566680.64  3303747.85  4696
570189.47  3301147.85  4350
565750.76  3297635.52  4139
573617.09  3306147.62  4125
571443.00  3300270.68  4045
563781.21  3299424.37  5015
573886.77  3296320.54  3834
567782.97  3297126.27  4112
572832.38  3300512.37  3960
569532.06  3298954.37  4134
570205.98  3303209.12  4466
571384.12  3297373.83  3920
567283.12  3302368.64  4754
572812.60  3297383.43  3910
572881.68  3302983.99  4128
567034.55  3296318.64  4010
570266.70  3294008.87  4087
572621.68  3301344.89  4025
571770.00  3294131.79  4257
575560.38  3298483.91  3890
569748.00  3295110.81  3735
572874.30  3302320.49  3955
568799.18  3297509.50  4119
564361.82  3299894.75  4749
568168.68  3303093.58  4791
573163.10  3295193.71  3993
565951.65  3301231.21  4958
572261.89  3300333.56  4061
572897.79  3297079.85  3915
578622.70  3305693.58  4529
570977.94  3300193.00  4118
568626.18  3294827.04  3841
570311.27  3298033.29  3955
564773.83  3298240.22  4244
576663.72  3296125.20  4026
572747.68  3297018.25  3910
573036.06  3302461.83  4029
567687.96  3300427.02  4626
568580.59  3296126.62  3953
568337.76  3299006.39  4247
574520.68  3294924.81  3882
569589.57  3299822.48  4225
569326.21  3300046.73  4316
568178.18  3297128.29  4148
574069.62  3297267.18  3912
565357.76  3301070.50  4946
571945.50  3300100.85  4017
576117.40  3300522.14  3959
570512.48  3301496.96  4408
569269.93  3302318.02  4593
573076.20  3296519.97  3853
570529.80  3300278.91  4042
570899.13  3299084.02  3965
567002.29  3302691.52  4741
574360.88  3290255.56  4231
565727.34  3298358.39  4081
571119.90  3304600.23  4165
568550.43  3303790.12  4818
570906.02  3295126.08  3775
567270.85  3297691.98  4298
572288.02  3298904.75  4066
568178.06  3298768.81  4216
570308.46  3302527.43  4447
565143.95  3304041.49  5045
568501.13  3300796.91  4410
574365.20  3295159.98  3835
572786.42  3302454.39  4002
571783.90  3297040.21  3769
565950.72  3303561.64  4876
572343.96  3296544.83  3902
569969.00  3298656.06  4042
573477.95  3302101.10  3999
576669.90  3302972.16  4108
571632.83  3297878.62  3810
569221.14  3300958.43  4224
572000.93  3299632.75  3993
573477.54  3302650.47  3985
569331.68  3293986.31  4067
569533.42  3302212.10  4623
570218.88  3296225.45  3967
567690.18  3302433.20  4349
573361.05  3303666.22  4076
567342.90  3303113.79  4417
573880.43  3296341.10  3831
574630.67  3293204.31  3753
576515.45  3303417.75  4134
573254.22  3301954.54  3942
570945.17  3297104.35  3923
572000.54  3293927.31  4228
567080.09  3299993.10  4549
574209.55  3304810.25  3954
572385.91  3297326.79  3928
572018.32  3295766.43  3733
571187.01  3296143.12  3903
573845.67  3294090.93  3792
574763.58  3295267.02  3939
570997.28  3300335.77  4123
577512.18  3308617.22  4761
574464.90  3298200.68  3858
563498.63  3301474.81  5095
574929.87  3294059.16  3882
572300.05  3304262.93  4110
570328.95  3299187.49  4056
572410.44  3303417.06  4265
567826.55  3300452.83  4622
572276.90  3302611.58  4007
566227.30  3297429.14  4221
569143.78  3294622.21  3893
568557.96  3300200.68  4448
565898.23  3304375.50  4648
569687.54  3302443.12  4556
566520.87  3299642.68  4464
572164.02  3301098.35  4097
568091.91  3298221.25  4188
571718.19  3303587.14  4364
569898.63  3301237.52  4387
577600.46  3296984.12  3936
568857.66  3295140.56  3754
574083.31  3301807.73  3958
571580.13  3305234.29  4432
568031.30  3299621.64  4359
570657.98  3302287.45  4316
565663.78  3297961.89  4047
568742.17  3300534.02  4410
569213.73  3297050.74  4047
569480.72  3301709.00  4534
571015.65  3302883.04  4156
574479.89  3301534.08  3933
570522.89  3297535.91  4034
571258.22  3297578.75  3993
570326.34  3292671.58  4295
571397.48  3301543.06  4225
564557.45  3303888.31  5228
572087.82  3303841.37  4244
564457.05  3302401.02  4957
570636.08  3306671.50  4881
567455.46  3301790.98  4567
564344.96  3299892.60  4761
568646.27  3298803.12  4196
569401.08  3298461.23  4028
577274.64  3300296.85  4101
572386.68  3305297.89  4199
574833.40  3299309.75  3785
569470.44  3302412.25  4609
567598.92  3301863.27  4569
570856.18  3301505.75  4302
571094.50  3307647.75  4426
569905.72  3297245.22  4116
568476.05  3304749.37  4976
572562.14  3300274.16  4019
568888.46  3293236.48  4314
565003.89  3294496.54  3979
572848.48  3303990.89  4111
570916.28  3302279.00  4306
569525.25  3303690.39  4596
569215.78  3297212.31  4047
573567.52  3303377.56  3982
568313.30  3298542.12  4159
572652.03  3297140.56  3931
572174.35  3300945.10  4087
569944.81  3300152.87  4210
571232.10  3300511.79  4054
573925.80  3298122.25  4001
574531.05  3302625.23  3897
564765.37  3305334.16  4966
566657.32  3295509.74  3896
566025.38  3304428.25  4720
567282.91  3300617.21  4670
572893.94  3299235.79  3920
571929.25  3301582.75  4132
567014.47  3299359.64  4417
568904.77  3299276.64  4196
565546.35  3300644.62  4773
571614.10  3299484.87  4000
568336.04  3302740.16  4671
568008.81  3304134.79  4930
575065.71  3292892.58  3642
571890.05  3293305.77  4420
568506.92  3303621.35  4798
573127.38  3295420.81  3895
570879.76  3299611.50  3979
566391.34  3297446.33  4228
564365.25  3302444.16  4923
569828.25  3298566.35  3978
573830.45  3299101.02  3856
573502.07  3303448.58  4008
570308.29  3302306.58  4440
564814.20  3303270.52  5229
567824.93  3296493.87  4048
569707.47  3295037.49  3736
567511.84  3303444.96  4850
572104.31  3299753.27  4015
566166.18  3304968.29  5137
566020.15  3298870.87  4208
571449.72  3304659.68  4210
567397.45  3302540.56  4467
564248.59  3297003.81  4055
569752.62  3299726.85  4191
565793.93  3297824.37  4097
567777.46  3302462.79  4333
572185.98  3298543.18  4042
567074.16  3301965.12  4706
574598.92  3300654.72  3893
569289.45  3298625.39  4032
568488.15  3297485.08  4140
569918.89  3297988.79  4055
562339.91  3300983.91  5243
566925.82  3297076.23  4142
565283.44  3299559.14  4140
561937.88  3296253.35  4824
573698.68  3301471.37  3962
568267.87  3303000.83  4790
566503.26  3299324.52  4402
571153.73  3304717.12  4212
567645.95  3299572.60  4405
574254.81  3298487.95  3843
574093.70  3305017.27  3971
572812.80  3301364.41  4004
572257.07  3295003.91  4085
570766.44  3301268.56  4270
565122.22  3301223.85  4842
567828.33  3296350.72  4027
570703.15  3298713.41  3986
567179.16  3301453.23  4638
571444.50  3300361.04  4050
569613.72  3301610.81  4504
570469.64  3302324.81  4384
569169.12  3300990.39  4223
562006.32  3306956.62  5331
565420.58  3296890.60  4119
571977.76  3301226.33  4109
570270.30  3296654.14  3989
566121.33  3297518.29  4235
571015.69  3302229.20  4311
569455.63  3299989.39  4307
563084.45  3303164.20  4786
567951.94  3298519.60  4174
566944.65  3298763.81  4373
574190.05  3293846.49  3745
569460.27  3300703.16  4212
570659.51  3299256.21  4022
570993.71  3299756.27  3959
571371.75  3299901.85  4034
570745.25  3305663.16  4816
566031.52  3300958.75  4844
568050.95  3298942.16  4281
568483.53  3301558.70  4246
571500.18  3297897.39  3816
572664.96  3295782.93  3773
570265.18  3306004.37  4863
570148.01  3293593.83  4110
571771.16  3295653.29  3750
571097.28  3302779.49  4128
566306.15  3298732.06  4284
569356.70  3296516.14  4042
567173.53  3295337.64  3824
573502.62  3297173.81  3851
573639.84  3300689.25  3896
571000.46  3305557.58  4703
565437.67  3304326.83  4934
569144.58  3297966.77  4137
568726.16  3300756.85  4341
574613.56  3303720.93  3873
571469.05  3298077.48  3819
574901.46  3296997.25  3898
568007.63  3299851.66  4468
566555.71  3295455.37  3910
571185.19  3302885.48  4146
569803.97  3300336.21  4249
569609.41  3305116.41  4296
567625.43  3301765.75  4563
569756.27  3300903.56  4243
572369.18  3303538.85  4281
565870.67  3290102.56  4161
571739.35  3298485.04  3922
574739.52  3300440.41  3847
576364.83  3302997.33  4011
567528.93  3299529.56  4377
568643.29  3298388.33  4092
566323.67  3299763.41  4430
567609.70  3298591.89  4255
573320.65  3303142.85  4096
570413.01  3298239.68  3975
576207.38  3298503.10  3920
566380.00  3305457.06  5144
568561.26  3296671.20  4035
565027.93  3303586.79  5253
564202.81  3299077.66  4722
571322.50  3300011.70  4019
567239.32  3308364.31  5035
566916.52  3303675.77  4789
572236.10  3301218.85  4080
568587.40  3303310.91  4806
572861.01  3297708.87  3876
565148.32  3299571.20  4205
568980.18  3299326.60  4195
571771.23  3297632.39  3803
565505.00  3305673.62  5103
574595.26  3301811.70  3893
569612.70  3302787.71  4534
568062.59  3300580.85  4582
572392.43  3298836.10  4085
577869.33  3304157.12  4531
575021.29  3302585.24  3839
570658.06  3305127.70  4474
572056.43  3303716.50  4296
570086.56  3301868.24  4454
562569.19  3302163.47  5341
572189.25  3302227.79  4048
568871.70  3300640.72  4328
571386.59  3300360.56  4052
573034.15  3300746.70  3943
572131.77  3302840.16  4081
572266.07  3302879.58  4085
568810.15  3301516.00  4295
569852.89  3296403.37  4093
565575.63  3298106.81  4044
569110.46  3300487.02  4310
568587.20  3297781.58  4172
572048.31  3305795.81  4274
570316.06  3299592.77  4087
571428.68  3301350.16  4221
566900.64  3298494.60  4335
566540.14  3290433.08  4376
570898.68  3299538.27  3989
569377.97  3300758.79  4209
576802.28  3303246.45  4134
563817.72  3303569.93  5175
572187.25  3298117.46  3912
570274.53  3300007.77  4122
573185.29  3299258.21  3970
563907.67  3297041.85  4061
570777.02  3298630.99  3949
568098.69  3304109.71  4918
571097.56  3308023.81  4269
569969.02  3297044.37  4027
569333.23  3300491.62  4276
569584.39  3301614.06  4505
568285.94  3302806.93  4692
569461.55  3293958.85  4059
566940.68  3300026.50  4564
568677.81  3290960.16  4611
569072.69  3305838.70  4341
571747.22  3298461.39  3920
570872.88  3297288.62  4004
571852.90  3293111.56  4404
570325.10  3296404.89  3972
560495.30  3298660.37  4531
569115.52  3305520.25  4299
578106.70  3296553.79  3727
568392.93  3297268.96  4108
568219.78  3293386.58  4235
573289.35  3297837.23  3854
563740.43  3293014.91  4043
569976.60  3300741.70  4218
574528.70  3299368.39  3766
570935.84  3296765.85  3877
573210.78  3299506.18  3992
567734.95  3297968.48  4289
566660.34  3301155.47  4844
570031.81  3303198.35  4496
570190.34  3299972.46  4144
567049.32  3299808.68  4501
566611.56  3304666.73  5126
575281.95  3299598.56  3790
568627.70  3305246.41  4697
576302.69  3298183.43  3920
564039.93  3300609.16  4980
572487.69  3303833.62  4204
570010.71  3300869.93  4238
575057.85  3298571.08  3835
569887.32  3300306.81  4239
571687.06  3302975.54  4132
573406.91  3298948.87  4003
564596.18  3297592.71  4169
573615.29  3292792.22  3889
566882.20  3296868.79  4061
567785.54  3299429.37  4375
572645.81  3296796.60  3894
563707.70  3301759.64  4845
572757.18  3297721.35  3871
567990.62  3294634.50  3794
570476.45  3300449.60  4085
573764.42  3308863.52  4212
567517.04  3296297.27  4015
569574.59  3304165.52  4603
564256.10  3299657.43  4800
571700.85  3296142.49  3835
567705.18  3304599.60  5098
569383.64  3299048.06  4144
566357.15  3297565.25  4268
570701.23  3297530.66  4012
570915.92  3301248.00  4215
576005.21  3300360.68  3928
568737.43  3299115.04  4146
570698.10  3299934.97  3979
566137.14  3302330.68  5072
565376.19  3300509.23  4635
567923.70  3294593.00  3792
574248.26  3296138.41  3941
571251.22  3297799.97  3852
570171.97  3297541.66  4095
570857.08  3296367.31  3921
569970.18  3297942.96  4051
575763.94  3298764.66  3905
567618.16  3297618.23  4252
569406.25  3303864.60  4595
565506.14  3302416.85  5293
573855.29  3303519.00  4047
568072.97  3299559.37  4338
573442.21  3298701.56  3947
570931.48  3300001.73  4069
571423.51  3301937.29  4266
572365.43  3301227.75  4060
566292.35  3301470.18  4979
568271.05  3299553.83  4316
572567.30  3302248.22  4025
569629.98  3303338.50  4633
568959.21  3294185.33  4064
568628.93  3299872.33  4410
576116.72  3300508.91  3959
570022.42  3302167.10  4488
567503.06  3302309.39  4536
567235.68  3306072.46  4626
566110.89  3303282.99  4871
571123.93  3302460.46  4226
572766.17  3297836.50  3898
574659.93  3303138.43  3843
573082.44  3298600.47  3938
571592.37  3304375.64  4132
567365.40  3297852.47  4317
564961.97  3303844.62  5086
572898.85  3298614.52  3934
564257.56  3300950.45  4839
572394.58  3299680.37  4020
570135.43  3305663.81  4686
572764.18  3303861.27  4150
564398.22  3300762.18  4797
570215.68  3296521.39  3997
563851.01  3294844.31  4141
572514.25  3298811.93  4044
568043.39  3302617.29  4492
566382.33  3296638.75  4073
568067.14  3300830.91  4544
572095.77  3302785.20  4068
571041.96  3298190.02  3946
569534.32  3299735.97  4185
567756.98  3297526.10  4231
567838.31  3300687.45  4583
570668.15  3298137.23  4004
575621.43  3298129.64  3905
567350.06  3305895.37  4694
569428.87  3306256.83  4728
572341.89  3302609.54  4008
571209.56  3297767.43  3864
564072.31  3294772.54  4071
563169.77  3302582.97  4777
576421.03  3305289.52  4441
570037.28  3300343.56  4216
573922.96  3298576.71  3921
570314.82  3298944.27  4012
566387.96  3297865.14  4278
572237.55  3306264.25  4017
566754.80  3299164.50  4437
569856.55  3297060.62  4044
571138.46  3301949.31  4325
565455.56  3305964.24  4942
567826.19  3302878.39  4570
567301.10  3300026.16  4503
564401.06  3299096.74  4663
568105.87  3300902.08  4523
566937.82  3303204.43  4508
572383.38  3296848.39  3908
568284.76  3296080.35  3898
577829.77  3296800.10  3879
568467.69  3298391.25  4117
564316.39  3301208.41  4710
575032.20  3300613.16  3822
566894.45  3294245.68  3785
570340.04  3300304.58  4131
568278.14  3301072.22  4439
568173.39  3303258.64  4839
567287.02  3302218.93  4763
563743.02  3302212.56  4723
570277.32  3304603.04  4350
574273.82  3308478.12  4596
567549.76  3298273.58  4279
575661.62  3301709.00  3847
569875.00  3301236.50  4381
566332.28  3304335.31  4880
571191.52  3292887.62  4474
574706.12  3295644.31  3996
569708.67  3293457.77  4169
564531.57  3302384.83  4997
571049.12  3298924.83  3927
575537.64  3302618.25  3856
569455.09  3300350.35  4281
573596.06  3296290.25  3819
571655.96  3300542.14  4052
571918.70  3298806.81  4015
569027.00  3303894.04  4742
565747.67  3305693.04  5060
573758.95  3301939.02  3962
571472.09  3296069.45  3846
569208.06  3300192.43  4355
574105.20  3302187.89  3984
571110.82  3302589.27  4184
566746.87  3296775.00  4030
570172.03  3300282.31  4169
571918.28  3297961.81  3916
571316.10  3297217.98  3910
568524.56  3301340.98  4261
572522.84  3293566.85  4241
566532.91  3303712.96  4573
571864.41  3299511.91  3969
568262.31  3297062.02  4149
573340.94  3301509.45  3879
570703.19  3296503.00  3946
565521.47  3305273.97  5101
572483.48  3301474.46  4024
572899.92  3300311.52  4009
572182.98  3298059.64  3895
569908.42  3297296.29  4138
569919.43  3299322.68  4065
567735.62  3300584.87  4612
570753.02  3303511.85  4464
568780.37  3295665.20  3875
570316.45  3300167.87  4128
572569.01  3299726.68  4024
564893.68  3306242.77  4983
570540.19  3301386.58  4372
565037.52  3299179.62  4374
572725.48  3301275.04  3974
568160.81  3298561.50  4167
576630.52  3304796.14  4389
575500.83  3300937.62  3795
569747.54  3299528.46  4113
570604.59  3304761.52  4164
573443.23  3303261.50  4030
564349.48  3302367.37  4844
570034.15  3300901.16  4241
570177.85  3306472.58  5139
562829.89  3302413.98  4992
571404.68  3302160.75  4255
567943.26  3300694.45  4578
566861.91  3296106.85  3938
571321.15  3294896.08  3952
566105.50  3300050.33  4519
568577.52  3301076.66  4313
569184.13  3298317.85  4096
577950.01  3301862.00  3977
567876.33  3293887.45  4038
570395.22  3301465.74  4437
569874.56  3302080.83  4536
563518.31  3293022.93  4065
567789.31  3298722.14  4211
569248.32  3302810.62  4642
571395.66  3301280.91  4215
573609.76  3299312.41  3974
571268.71  3303637.18  4393
562927.06  3300650.66  5417
568130.10  3296993.37  4144
572267.80  3302298.14  4021
569694.07  3300886.89  4228
568408.81  3300068.02  4458
565162.76  3298446.06  4163
565957.68  3304942.81  5032
567502.93  3304823.33  5201
567182.67  3304524.41  5242
571974.98  3305393.75  4324
566407.44  3300056.66  4496
573418.48  3299735.75  4043
572028.80  3295632.12  3792
563284.14  3298083.81  4246
566027.52  3302277.25  5094
565583.70  3301249.56  5040
569757.68  3301759.04  4513
572881.73  3297076.66  3915
569223.44  3297797.85  4111
572356.04  3300621.18  4064
573417.35  3296683.37  3876
567440.09  3302199.27  4621
573601.93  3300709.68  3900
571378.67  3302522.93  4140
567177.89  3295966.73  3951
565920.55  3302324.22  5153
568529.80  3297387.79  4119
566873.14  3299041.89  4424
569948.73  3303812.37  4550
570903.56  3302300.14  4299
574097.23  3298563.85  3862
568340.94  3297961.43  4234
572628.05  3296289.91  3764
571338.14  3301512.20  4231
568144.14  3295231.25  3781
564761.56  3298814.25  4354
568488.81  3303688.97  4817
566445.13  3302913.47  4891
576531.89  3299344.29  3913
568870.10  3299849.87  4348
568901.98  3300854.93  4274
570893.43  3301518.06  4290
570237.82  3299294.02  4064
571555.96  3302686.89  4069
567098.03  3300574.04  4661
566408.45  3305989.91  4823
567797.63  3300130.77  4583
574999.78  3303440.56  3826
571275.92  3307454.95  4482
571972.34  3304887.52  4404
570241.75  3300411.06  4177
570358.80  3302760.35  4332
566099.20  3297112.21  4180
567411.65  3301645.04  4561
568828.78  3298318.31  4102
568928.53  3304029.23  4810
565550.33  3298121.00  4045
569582.45  3302313.89  4616
567559.66  3298425.68  4272
573217.19  3303228.54  4074
566921.91  3297566.35  4269
567655.47  3303323.60  4808
572847.40  3295815.39  3781
571085.64  3303411.89  4413
567882.56  3292427.73  4322
568170.77  3298871.77  4236
566843.75  3304359.79  5203
568352.56  3293250.06  4318
570453.29  3301829.54  4436
561354.92  3298735.79  4259
570905.54  3300693.75  4168
571076.62  3299691.41  3951
571530.12  3304505.73  4151
569901.26  3301682.87  4501
569539.07  3302269.81  4622
573278.45  3298534.52  3895
574454.97  3303248.99  3918
565428.62  3298502.12  4070
572477.69  3299476.68  3993
569553.07  3302000.27  4606
573316.45  3302625.89  4011
566850.81  3302073.87  4802
565948.08  3296806.62  4189
569662.95  3298758.43  4039
568040.78  3293164.43  4264
573162.80  3299878.27  4065
567823.73  3298651.41  4203
577296.18  3304412.39  4647
577601.91  3299164.43  3950
565527.44  3300987.16  4936
571680.07  3301324.85  4173
567101.12  3297755.27  4313
575418.13  3301214.39  3811
566047.00  3300724.48  4755
567409.13  3299010.58  4313
570286.00  3298914.31  4006
566037.12  3303858.16  4684
569720.76  3296197.64  4067
565772.12  3295473.48  3904
575502.45  3300399.85  3790
572694.21  3307244.75  4751
569289.83  3300692.47  4225
569292.80  3304217.49  4754
567453.66  3304931.91  5261
569319.93  3300008.00  4303
573168.62  3298324.14  3889
570391.46  3300002.75  4095
571509.01  3299181.04  3975
563235.67  3296184.16  4164
573766.62  3304317.81  4248
574750.28  3295478.75  3972
570611.81  3301900.31  4403
570719.64  3301488.14  4348
574437.55  3298111.71  3879
571158.97  3300475.48  4080
571631.91  3303179.72  4271
572385.89  3304998.85  4301
572591.65  3302693.97  4060
561116.31  3308109.50  5246
570114.38  3306305.21  5027
568558.67  3294728.39  3873
572149.42  3301496.99  4094
572436.56  3296424.48  3853
570260.89  3299560.00  4099
569943.65  3297126.64  4043
567915.88  3306364.23  4385
574637.93  3296387.39  4016
566277.21  3300045.87  4500
567528.68  3304800.25  5171
570271.81  3298574.35  4028
570690.48  3305755.10  4840
565867.33  3304999.23  5021
574262.67  3301258.16  3920
576424.92  3298216.68  3879
568165.84  3297713.99  4225
566400.52  3301814.68  4902
565024.65  3301492.25  4810
570982.75  3299639.06  3934
576997.80  3299712.20  3970
569342.47  3299068.50  4146
575124.89  3299749.91  3795
569449.59  3300629.85  4223
570135.68  3301764.91  4468
572300.07  3296701.50  3909
570838.19  3305716.73  4822
569635.04  3298608.06  3998
565232.10  3303162.14  5215
571230.18  3297439.85  3990
571205.39  3297036.43  3896
569330.56  3299002.39  4151
572508.44  3297197.99  3930
568957.40  3301653.41  4399
570411.50  3297575.81  4049
569645.14  3302144.23  4610
569430.00  3305595.14  4300
574061.00  3300305.12  3873
570995.47  3297888.58  3900
570705.45  3298373.96  3929
579378.80  3298514.12  4053
562157.18  3298604.52  4121
572248.48  3299894.72  4047
572667.89  3304572.75  4199
568339.87  3300337.27  4503
567767.81  3300516.58  4624
570402.43  3297770.08  3983
572601.93  3294014.31  4060
574822.82  3300556.72  3845
568534.97  3302899.77  4792
567363.93  3302754.58  4393
570820.06  3297331.64  4018
572371.44  3297178.08  3920
567715.82  3301966.04  4485
569793.54  3299805.06  4212
574202.44  3304703.04  3991
573982.48  3299776.99  3880
570207.81  3303787.50  4574
569428.97  3299688.72  4178
567293.29  3297525.96  4258
568879.38  3298107.89  4188
573049.96  3299237.85  3955
564626.01  3299955.37  4492
567133.31  3300863.14  4675
567540.07  3302232.14  4513
566967.53  3301390.12  4736
570481.81  3295484.58  3822
567651.73  3302376.74  4385
572822.82  3299523.41  3973
564511.31  3296285.54  3879
573772.81  3295609.77  3660
572864.28  3301236.24  3935
569631.32  3305191.25  4259
572578.91  3296975.56  3920
566662.93  3297570.21  4240
574651.14  3293842.54  3691
570767.81  3304419.56  4217
573275.43  3291553.85  4209
571979.56  3303319.02  4300
570007.85  3303541.16  4597
574891.31  3300165.64  3805
571363.92  3292144.71  4334
570583.06  3306193.87  4978
571454.31  3297592.06  3965
568121.48  3302699.89  4586
569620.79  3305023.52  4335
577540.30  3303679.00  4423
571038.33  3297780.75  3882
568315.71  3294651.77  3849
570474.18  3303608.43  4499
571559.06  3300714.54  4070
572695.75  3303099.47  4165
563778.47  3300227.06  5079
573496.22  3297090.79  3838
566839.60  3297737.27  4319
570069.22  3302264.54  4476
566858.50  3297521.91  4263
571662.88  3301520.93  4192
572353.83  3293896.41  4143
570175.64  3299705.93  4117
568962.78  3307206.47  5359
574867.38  3294603.35  3953
566719.63  3302490.50  4928
566676.03  3300896.56  4735
569703.85  3296085.14  4034
566441.92  3298625.10  4334
565262.51  3298614.08  4135
571403.40  3299043.56  3931
571110.10  3300734.47  4097
571851.16  3301415.46  4137
573600.43  3299903.10  3996
568959.10  3298487.93  4054
570161.31  3297152.08  4069
575146.43  3297681.20  3712
570404.54  3290509.58  4679
572788.32  3297841.29  3899
564491.01  3304615.68  5215
569027.64  3300264.64  4364
570063.50  3301643.12  4490
576067.89  3301352.16  3870
567771.20  3295668.83  3902
573706.32  3299441.12  3977
575010.76  3297170.60  3842
570963.72  3298899.54  3951
566318.76  3298528.35  4300
572717.76  3304956.74  4268
571953.05  3300198.56  4025
570460.41  3305081.97  4332
568679.50  3300576.45  4416
568849.03  3297119.04  4067
577053.26  3296253.89  4084
571973.20  3301646.54  4102
570236.05  3297315.77  4121
567354.82  3301428.00  4604
574134.18  3303752.96  4097
565786.56  3303015.10  5117
567251.02  3299719.62  4440
575441.30  3302299.35  3806
568098.32  3297652.83  4229
572590.55  3299047.52  4048
574500.76  3301099.33  3955
569560.83  3301985.66  4601
567282.90  3298180.52  4285
560341.50  3298375.10  4703
571588.06  3302220.62  4202
572148.07  3302255.50  4050
569923.18  3303658.02  4602
571451.54  3305864.95  4616
565591.80  3298612.71  4056
568847.98  3294594.75  3928
570032.08  3305030.06  4199
566985.82  3302588.81  4794
573919.31  3304178.29  4227
570298.26  3299396.79  4074
562338.04  3294996.89  4460
570692.15  3296119.18  3944
566042.77  3297071.02  4186
568853.52  3299645.81  4300
574625.03  3304098.16  3858
573333.77  3299500.47  4018
566994.62  3301157.52  4749
574748.26  3297951.31  3779
562118.37  3300577.06  4961
567660.09  3297844.75  4311
565281.58  3295062.85  3915
572960.32  3297955.00  3904
573280.00  3295007.08  3998
562486.16  3295680.68  4488
575789.06  3297584.29  3883
570560.96  3298825.20  4005
572662.72  3296936.10  3901
573132.81  3299512.29  3993
573196.66  3298607.00  3910
576954.12  3299304.81  3954
573511.19  3300808.18  3915
568315.65  3299682.10  4404
567560.84  3299259.54  4313
570867.56  3298555.85  3931
568488.20  3291313.60  4514
568988.56  3304943.85  4717
570641.75  3300257.60  4025
568601.29  3297269.87  4098
562507.09  3296311.45  4512
571559.83  3302865.33  4118
571231.65  3294327.62  4081
568487.30  3297966.50  4221
571218.87  3297148.58  3904
570816.29  3298364.24  3930
575672.34  3298866.41  3898
569186.48  3305689.73  4307
566594.79  3300485.35  4622
568989.02  3298933.87  4143
572602.68  3296629.64  3882
568749.89  3299730.45  4348
567844.63  3301926.46  4457
563131.18  3296692.29  4234
575165.35  3303538.06  3843
570130.25  3300617.00  4228
569010.43  3294547.58  3926
574073.84  3301038.49  3910
569085.93  3302254.27  4592
574399.98  3302507.75  3926
572089.67  3298132.79  3909
569629.41  3301160.18  4367
568731.68  3302008.75  4445
571548.71  3299747.41  4022
566289.09  3294699.27  3819
571412.37  3296037.12  3837
566279.06  3297812.70  4265
566329.40  3304897.41  5148
571004.13  3298260.37  3932
570658.12  3307643.29  4660
570851.58  3301861.12  4368
568783.60  3299363.77  4215
576453.95  3296910.18  3925
574849.45  3301487.79  3872
576397.46  3303943.43  4313
570909.09  3295065.08  3793
568636.44  3299494.29  4260
572513.81  3301301.16  4058
568218.92  3301318.08  4423
570821.23  3293938.16  4099
564879.77  3299136.85  4458
570979.32  3291226.14  4425
570601.50  3302665.21  4364
572630.80  3298984.62  4014
572742.85  3296576.79  3871
567157.71  3303420.96  4677
568268.60  3297971.39  4245
567038.18  3302239.06  4906
568641.13  3297688.98  4149
564357.38  3303794.39  5347
570025.52  3301985.95  4474
567660.35  3293568.23  4107
568206.56  3304032.02  4913
566919.85  3296854.89  4068
564436.17  3301058.41  4708
568937.59  3304531.22  5021
568100.96  3295610.52  3930
570597.52  3296340.02  3951
570010.80  3305783.75  4673
568183.05  3300099.62  4489
568586.83  3306832.06  4793
571926.48  3298134.45  3905
567406.62  3300998.39  4674
572403.17  3300637.70  4071
567706.94  3301800.62  4547
570960.53  3297312.27  4014
570523.92  3296456.20  3950
571924.94  3299868.18  4000
566503.98  3303310.43  4659
572097.05  3298798.18  4056
566421.37  3298811.04  4324
568974.02  3294605.66  3909
575791.54  3302425.60  3845
571648.56  3303892.10  4281
573761.42  3300725.29  3873
567091.37  3302937.06  4566
571035.20  3300115.91  4092
566648.95  3296222.71  3992
564488.17  3296754.24  4041
568779.87  3302318.60  4552
566293.10  3299884.12  4444
570452.02  3294499.60  3939
575800.64  3299524.27  3914
562755.18  3300378.06  5134
575916.72  3298561.56  3911
568365.28  3295786.50  3873
567223.33  3306158.08  4574
573324.87  3298522.27  3901
573061.42  3301325.33  3918
573553.57  3299229.06  3987
570984.45  3294243.24  4089
568414.93  3301647.06  4264
568252.81  3298975.39  4241
570602.26  3298807.22  4004
566980.50  3296765.27  4074
560789.94  3302106.74  5115
574137.67  3295619.00  3829
566259.81  3302842.24  4995
572908.81  3298805.27  3922
567929.52  3307223.66  5146
566677.59  3302960.35  4778
570500.92  3298599.23  3973
566603.37  3301961.75  4841
570125.98  3298853.20  4045
572563.67  3302394.31  3980
568053.66  3305312.87  4970
575152.89  3297434.04  3742
569005.75  3297710.60  4116
567133.62  3298901.54  4383
571302.02  3296573.22  3912
565124.52  3299962.24  4202
573059.43  3297699.21  3884
570886.48  3301211.29  4212
569266.09  3294862.06  3816
570322.25  3299410.39  4074
573489.01  3300750.39  3921
572649.80  3301307.25  4012
571801.77  3301789.02  4141
569984.89  3294032.00  3972
567641.53  3300233.37  4580
562961.42  3296335.70  4268
570256.93  3302620.29  4425
570078.60  3304970.85  4202
567736.27  3298136.20  4249
574129.96  3298389.33  3934
569967.20  3302413.89  4528
566274.14  3294308.24  3822
570868.31  3309223.10  4215
571117.38  3301653.14  4286
574034.71  3304419.16  4109
569666.83  3301754.16  4524
565539.77  3302687.39  5227
567625.72  3298232.33  4263
576749.41  3298404.70  3929
569820.31  3295163.12  3737
568924.79  3307077.70  5177
570300.93  3300196.66  4133
561782.32  3300647.62  4896
572840.28  3299740.00  4029
573020.06  3304223.27  4105
566280.81  3305404.23  5184
568464.65  3298960.48  4241
569547.69  3308959.52  4875
566160.80  3296635.08  4117
572151.30  3298337.16  4035
569855.54  3301434.00  4508
575814.80  3295834.45  3837
574994.72  3299709.72  3758
573589.53  3304394.10  4287
574482.98  3303896.00  3974
569104.46  3293934.64  4107
575142.05  3302964.18  3862
568711.46  3298482.14  4078
564861.98  3299804.00  4319
567693.40  3303423.33  4880
567562.16  3303282.41  4732
570833.53  3295755.16  3844
575999.80  3302387.12  3856
574066.15  3299825.31  3825
568445.93  3300438.08  4471
571263.51  3298406.21  3869
572648.34  3299372.14  3975
565928.09  3300740.00  4804
567393.16  3299029.50  4317
574234.81  3292808.66  3750
570392.28  3302010.18  4394
577243.23  3302206.98  4071
569776.22  3297092.73  4068
566472.29  3299344.77  4392
566196.32  3295802.18  4001
568486.89  3300145.00  4455
569407.19  3295083.25  3737
570422.91  3302899.04  4279
572784.31  3301927.39  3970
570468.52  3301384.10  4390
570165.79  3294910.47  3775
566910.57  3301129.91  4757
565049.08  3301087.62  4764
569045.29  3299220.27  4199
574709.20  3297247.31  3979
568820.62  3298204.25  4157
569993.59  3303529.56  4602
571198.18  3299372.98  3905
565379.31  3295939.66  3915
569474.66  3301665.12  4507
572517.06  3297395.04  3928
571577.31  3299940.72  4064
570200.23  3305967.04  4826
571645.88  3300105.89  4077
568803.51  3298994.70  4126
577117.32  3296884.33  4094
578041.81  3299690.77  3868
571010.56  3301009.24  4148
567952.06  3301774.43  4444
567588.73  3294949.58  3782
570606.51  3302865.97  4250
566874.93  3295612.99  3899
571355.03  3303910.73  4286
565789.54  3299894.04  4375
566422.69  3303104.99  4814
569630.37  3302932.93  4528
569310.64  3298753.70  4050
572830.06  3297199.46  3926
566862.66  3300770.50  4666
570228.80  3300983.89  4259
571317.56  3302860.58  4124
572577.14  3297105.18  3924
570001.81  3294985.43  3753
569274.29  3302709.68  4626
573510.73  3297741.64  3894
568603.54  3307125.33  5123
573013.68  3300797.52  3937
567137.90  3298489.89  4322
569514.40  3301219.18  4378
571964.58  3297810.93  3898
572423.73  3296247.98  3784
569399.62  3300298.10  4304
570019.18  3303596.27  4594
567930.08  3297895.52  4302
569848.93  3300780.91  4216
574807.15  3295333.12  3961
570605.31  3300346.49  4047
567978.18  3302204.75  4332
568350.32  3301216.06  4404
570567.42  3297406.60  4060
573980.16  3298644.41  3887
569594.53  3297113.48  4059
574332.83  3298452.33  3827
569759.17  3302593.72  4506
569872.78  3297352.56  4147
574961.57  3303233.93  3819
570553.39  3295455.18  3784
569692.33  3300822.14  4224
573717.01  3301219.68  3923
568156.96  3301331.58  4443
572976.14  3296107.56  3692
571601.22  3295815.04  3705
566305.92  3293961.31  3939
571545.77  3297657.64  3909
568177.18  3300000.93  4471
570996.97  3303336.54  4372
574012.20  3299849.47  3839
570355.85  3303178.02  4397
570190.94  3301844.64  4450
572577.59  3298592.79  3986
567241.38  3305280.45  5144
566341.42  3296999.89  4136
567921.82  3300096.56  4559
568081.55  3304042.14  4912
563797.85  3292444.99  4053
570627.71  3300849.98  4212
575406.19  3302874.06  3855
568108.00  3298644.62  4189
570402.28  3297806.02  3975
569793.31  3300560.60  4215
579175.62  3304118.75  4337
570575.57  3299765.43  4042
569261.08  3301149.93  4254
568868.08  3304116.12  4847
569306.70  3304276.27  4768
571547.33  3303498.39  4372
570034.68  3298228.50  3982
578563.94  3297942.00  3774
573788.07  3299604.31  4016
571243.93  3300050.58  4016
566087.42  3295845.64  4028
571223.89  3304727.02  4228
576027.48  3293523.68  3935
571219.82  3301606.37  4276
571381.91  3304519.49  4162
572110.70  3300745.39  4102
572076.05  3296599.79  3852
566720.34  3296930.43  4064
568963.27  3303866.18  4745
569096.26  3300162.79  4333
570752.01  3297605.25  3957
573558.85  3300827.81  3906
574585.17  3300513.54  3875
572576.84  3295335.18  4004
566916.62  3297894.54  4338
575240.78  3294137.06  3889
572307.09  3298913.47  4068
570823.29  3302965.47  4199
563481.32  3295584.60  4129
573368.06  3301585.83  3886
570155.53  3300668.29  4218
576856.18  3299438.54  3937
573027.29  3298799.33  3931
568121.05  3297165.29  4150
569732.00  3303900.06  4538
563344.18  3300128.77  5200
570767.88  3306414.02  4886
569123.78  3300096.52  4315
567808.01  3301768.79  4533
567120.56  3300779.31  4663
568323.07  3305518.31  4661
571493.34  3299588.52  4026
568648.76  3296768.25  4029
569606.91  3300486.43  4239
566506.23  3303889.10  4698
569055.23  3296872.04  4015
569976.70  3294300.24  3917
570497.18  3303902.43  4477
566182.23  3300275.35  4633
572805.06  3296454.06  3834
567970.42  3300532.64  4598
572992.89  3300743.08  3941
568219.68  3299424.23  4279
572879.79  3304800.23  4283
570225.19  3303806.04  4569
571675.63  3298575.68  3922
570944.54  3299746.77  3950
570797.12  3302506.08  4282
570262.00  3304554.35  4393
571513.18  3298165.64  3824
566706.35  3301968.31  4811
567366.96  3302203.50  4681
568144.75  3300704.60  4551
570406.46  3294946.70  3778
570508.79  3301389.43  4381
570177.04  3294077.33  4019
571291.82  3300607.39  4058
574006.39  3298089.64  3980
563296.63  3307825.62  4892
567302.10  3296844.31  4165
570747.69  3306250.00  4889
570179.81  3300575.10  4210
574865.88  3304864.93  3847
575327.82  3301538.97  3814
573350.38  3302483.91  4017
569962.93  3297841.39  4071
572992.53  3302416.43  4006
575721.06  3302285.35  3824
577005.75  3300347.04  3995
560962.14  3305768.02  4803
568426.37  3300870.10  4427
572755.85  3298638.35  3963
564589.33  3297072.41  4090
573503.68  3300069.43  4030
572357.30  3305752.29  4070
569892.77  3302936.27  4447
571471.10  3291520.35  4194
571375.02  3303979.62  4272
568607.27  3303769.81  4794
563348.22  3299255.68  4901
571922.83  3304706.60  4264
570928.19  3301169.18  4190
568324.50  3298093.41  4213
573336.27  3297796.45  3855
570630.69  3305895.52  4859
570594.10  3297292.04  4037
561029.57  3300355.00  4432
570711.16  3301139.91  4249
571554.57  3300682.48  4066
573817.77  3296657.27  3882
571605.31  3300074.95  4074
565894.98  3301719.37  5049
568981.85  3300287.79  4373
569398.51  3296860.33  4029
568491.77  3300876.20  4396
572784.72  3305079.56  4186
569871.10  3296644.35  4099
570372.10  3300842.83  4196
567282.51  3306049.33  4620
568622.46  3304924.12  4782
575225.02  3302443.99  3830
568389.71  3298392.25  4126
572875.16  3304949.31  4243
573001.43  3300588.39  3965
564847.72  3308680.16  5528
571612.92  3298414.27  3902
574930.31  3296738.74  3924
574204.01  3299364.24  3794
569659.84  3298937.62  4119
564487.40  3294934.98  3968
567857.98  3295074.85  3777
573135.73  3300116.12  4050
566468.64  3302611.16  4976
569036.22  3303026.81  4740
572730.22  3304689.66  4285
569406.06  3299169.43  4141
570171.95  3299379.25  4079
571930.03  3301986.87  4162
573056.68  3294390.83  4115
568905.47  3307452.08  5422
566758.66  3300274.75  4575
568816.69  3300374.02  4405
574601.54  3302299.85  3847
572654.59  3299066.56  4030
571607.06  3297438.68  3889
567608.09  3298385.25  4266
571829.35  3303393.91  4347
575138.43  3302893.70  3865
567472.57  3304691.10  5125
568802.70  3303390.02  4758
569798.70  3299230.54  4065
575084.47  3298710.77  3851
575216.80  3297923.68  3730
569958.97  3303961.41  4516
570077.01  3298920.75  4049
575066.51  3304216.29  3850
573824.70  3299467.04  3905
568238.44  3294998.83  3756
565730.23  3301842.29  5162
576516.51  3297251.77  3930
570345.68  3299704.64  4085
566986.71  3296949.77  4102
568998.34  3297823.62  4130
570352.94  3303413.60  4453
572361.35  3305837.91  4040
565985.22  3302307.75  5124
569408.51  3303908.97  4597
567286.14  3299979.23  4490
572784.10  3305815.06  3960
573543.48  3297459.12  3882
567254.89  3296322.64  4021
568471.65  3297903.89  4209
570333.60  3304205.98  4441
568683.83  3300930.46  4308
566616.38  3295284.43  3897
575720.75  3297622.64  3879
575046.02  3307569.49  4479
568067.71  3296025.98  3960
566690.00  3302632.81  4871
568647.83  3298574.43  4126
570237.55  3301579.58  4490
571492.97  3300654.81  4066
570221.12  3294124.58  4029
574573.69  3302511.81  3868
569946.75  3295888.73  3948
568568.91  3300135.06  4445
566558.31  3305335.04  5158
570786.26  3296210.25  3927
575542.57  3300754.54  3811
565115.60  3297749.50  4100
570978.58  3301840.29  4337
569708.32  3304564.14  4687
574259.37  3302773.77  3946
571204.51  3301537.77  4274
570638.22  3303634.12  4507
567466.27  3295495.52  3851
566322.26  3298489.39  4303
568330.06  3301249.46  4404
568653.32  3303241.35  4827
569583.03  3300080.97  4306
570417.56  3301990.14  4398
579622.43  3301612.04  3866
569618.10  3291585.85  4593
567726.69  3295872.50  3944
567390.34  3296649.04  4085
565532.22  3301716.27  5205
566940.34  3300574.91  4634
569156.21  3299675.37  4248
578041.18  3295174.04  3652
573401.79  3296416.00  3831
574781.30  3300418.06  3844
572713.13  3302304.37  3965
571403.35  3298457.68  3838
570886.69  3302755.37  4205
568940.46  3295897.02  3918
568534.78  3298809.97  4222
569489.53  3298974.83  4140
568080.50  3300016.02  4496
569735.06  3299539.66  4117
576063.27  3298397.50  3916
574759.09  3297709.66  3875
570400.52  3309038.08  4307
575782.97  3294832.27  3791
568672.67  3298643.10  4160
567893.92  3295497.81  3896
573991.44  3298434.18  3965
567249.46  3295389.14  3825
566921.02  3298594.14  4359
568868.51  3304778.37  4910
574799.40  3296013.50  3989
569790.25  3298102.14  4063
571159.32  3297466.87  4022
570278.27  3304021.68  4505
568058.37  3300032.08  4502
563515.59  3296940.37  3961
567190.96  3296994.16  4179
568859.03  3299500.46  4254
570504.68  3293891.37  4182
568308.10  3299232.08  4267
574409.27  3298775.99  3702
575225.14  3296406.31  3742
569449.96  3299141.64  4136
571258.93  3301079.10  4177
566245.98  3304672.87  5020
568700.70  3301496.56  4243
569091.90  3296895.00  4016
570618.18  3300227.64  4019
569873.50  3298946.18  4079
572491.60  3298255.73  3965
562595.96  3302055.35  5398
568619.68  3299764.58  4383
568115.42  3297117.98  4152
566337.18  3298622.41  4304
566856.57  3303697.89  4776
566994.37  3299518.66  4441
564672.06  3300538.24  4664
568263.58  3299376.68  4263
574683.53  3300084.00  3800
567794.06  3299500.93  4394
573149.67  3300389.33  4009
567628.05  3299538.50  4392
569258.60  3300787.46  4218
571135.00  3298876.24  3904
570204.27  3301866.79  4445
561676.88  3299155.96  4071
568584.00  3302759.39  4730
575313.35  3302633.74  3844
568855.39  3301605.91  4370
570075.80  3302503.37  4496
570235.52  3299283.72  4063
570513.78  3299150.89  4035
570656.79  3300591.87  4137
568777.14  3307203.37  5243
566363.81  3302461.27  5037
573717.04  3302881.77  4061
569792.26  3295906.14  3972
571264.98  3299241.87  3901
569552.79  3299545.56  4151
568811.42  3295987.98  3934
568373.93  3297781.91  4192
569147.10  3300943.72  4220
569714.06  3302217.75  4602
571526.81  3298415.12  3867
566198.72  3298767.56  4247
569208.42  3297078.23  4047
572474.32  3299391.62  4018
565173.81  3298796.14  4175
575402.56  3300914.89  3760
563803.50  3296735.12  3917
570179.05  3303644.70  4570
567923.45  3303971.79  4922
568195.06  3301242.96  4448
566868.44  3299853.70  4541
564444.30  3304800.46  5120
569571.56  3298322.37  4078
571416.35  3301458.98  4224
571424.52  3300262.00  4046
576894.95  3301304.79  3996
565719.46  3302918.74  5158
566457.43  3303125.58  4789
570205.00  3300469.49  4201
566969.84  3299808.52  4513
575810.93  3293551.18  3797
570762.41  3300619.04  4169
575041.16  3299601.43  3791
574471.78  3299422.79  3761
572649.02  3292821.77  4305
570850.95  3299208.56  3982
563339.81  3299577.93  5074
572974.42  3302276.49  3955
569913.59  3305149.10  4216
567704.12  3300482.48  4630
571133.43  3299248.62  3916
567242.22  3302553.00  4643
563183.68  3300050.97  5101
569132.55  3298959.16  4156
576349.97  3294084.75  3979
574988.81  3295971.62  3952
564619.85  3306697.06  4816
572156.31  3303084.31  4185
570905.10  3300059.39  4095
567751.88  3306474.43  4407
563968.07  3297900.45  4407
570614.82  3295683.29  3897
563862.02  3298045.60  4522
572314.43  3300615.20  4061
576499.55  3300987.29  3960
570702.95  3298719.85  3988
569128.57  3299456.25  4205
571965.54  3302563.02  4032
571810.33  3295927.95  3731
577517.88  3294888.68  3838
569343.12  3300248.85  4334
566832.78  3296064.66  3929
570647.93  3299643.75  4041
573868.26  3296856.54  3882
573154.18  3296831.18  3896
571311.97  3304255.00  4158
569480.27  3300721.06  4211
564522.52  3299508.73  4658
571024.48  3296188.54  3944
571342.71  3305019.12  4356
571177.81  3304611.10  4179
570706.03  3298543.31  3920
564928.21  3299482.22  4462
569492.10  3299414.52  4188
573386.68  3303861.23  4095
569273.05  3301748.14  4518
569340.25  3298914.41  4135
567681.68  3297948.52  4293
568935.78  3300603.85  4326
568058.38  3298527.79  4160
567235.43  3297887.06  4322
571115.56  3302085.29  4328
566803.30  3303015.16  4689
565069.06  3300216.41  4420
571504.22  3302798.93  4082
568621.64  3298452.62  4092
567305.67  3293287.27  4068
572557.42  3303540.68  4236
574433.76  3297326.62  3986
571541.53  3291154.52  4286
572582.81  3307142.16  4647
567546.33  3295600.00  3885
571075.65  3301539.58  4257
572480.75  3303366.08  4247
567190.81  3299637.02  4429
572437.05  3300445.02  4064
570265.27  3302521.39  4454
569002.83  3304557.21  4989
571826.26  3300449.72  4079
567912.04  3300018.21  4535
575485.57  3299287.83  3907
576731.04  3301792.27  4064
571187.75  3296815.12  3869
564591.04  3295095.54  3959
572225.69  3299588.71  4050
567509.62  3300485.46  4638
574454.90  3303956.52  3986
567190.31  3298308.85  4294
567263.12  3298441.08  4307
563782.89  3301723.02  4816
573519.93  3303600.49  4020
567486.31  3297662.00  4277
572247.38  3303540.56  4291
572334.96  3301288.33  4064
570213.00  3304185.14  4458
571930.06  3300958.29  4104
572189.07  3304076.18  4203
568524.03  3295331.41  3825
574287.64  3299337.02  3781
573917.93  3304991.83  4128
569765.20  3301208.27  4374
566834.64  3298895.12  4397
568741.43  3300528.91  4412
568738.78  3302668.45  4673
566758.12  3298942.18  4405
568141.35  3298198.04  4188
569752.45  3306654.68  5031
562851.80  3302020.62  5243
571631.95  3300881.33  4082
573202.93  3299741.68  4057
566970.13  3302677.72  4762
572181.50  3296077.33  3754
573728.09  3295267.89  3749
566708.68  3305820.81  4943
570270.64  3302955.66  4369
577573.87  3298593.25  3978
570500.19  3298099.81  3930
569114.05  3302638.83  4661
566754.98  3299463.64  4478
573595.58  3301388.33  3907
571093.58  3299327.27  3923
566479.28  3301891.89  4872
572962.22  3301362.25  3947
568872.30  3300807.77  4305
565909.79  3302017.20  5109
571717.84  3302806.58  4080
564122.33  3300733.48  4940
567740.68  3293616.77  4101
576132.18  3302515.25  3899
567817.68  3302332.62  4341
567581.96  3302040.81  4548
569601.58  3300319.02  4275
566879.22  3297568.77  4273
568073.95  3299371.68  4325
571529.56  3295799.18  3721
572746.80  3298285.23  3916
575322.05  3299847.49  3778
574411.15  3299161.46  3786
575497.12  3297825.06  3820
566557.77  3298530.37  4341
570675.42  3298557.39  3924
573337.56  3298498.70  3903
571215.89  3298615.52  3883
572967.40  3298130.16  3883
569632.44  3298885.62  4103
569445.79  3296866.83  4035
566603.44  3303095.43  4737
571848.31  3297747.52  3835
571037.66  3302543.81  4222
570723.85  3300355.04  4074
569753.48  3306934.02  5175
565640.41  3300606.87  4793
568589.02  3299115.10  4178
569968.07  3302065.14  4508
575478.79  3305321.83  4157
567970.95  3294913.31  3763
571335.01  3299561.16  4003
566639.43  3298872.22  4373
566080.25  3298267.21  4188
569302.95  3300131.72  4341
567073.17  3296249.79  4004
571689.57  3301736.52  4173
575419.95  3301251.54  3819
570039.40  3301557.79  4502
566727.63  3297523.98  4246
574225.93  3299594.46  3773
570460.83  3301115.83  4300
567579.22  3300689.95  4634
569092.31  3300478.31  4319
574798.12  3299471.98  3776
570248.33  3296894.39  3992
571406.18  3302619.41  4091
568505.83  3302895.14  4787
564994.51  3300103.91  4292
570295.50  3298563.27  4026
568258.88  3303483.68  4836
574839.07  3299063.18  3804
570320.34  3300174.37  4127
569784.97  3299824.60  4220
572841.47  3300320.97  3993
571172.18  3297752.41  3873
571680.89  3301616.93  4178
569882.43  3304413.02  4582
566182.92  3301540.89  4987
570256.48  3306023.08  4871
568172.82  3298261.62  4165
571346.20  3301579.87  4243
574170.31  3304683.41  4013
574196.70  3298359.89  3922
564599.26  3295608.41  3920
572802.76  3301784.47  3966
571967.54  3299673.83  3981
570070.17  3300940.31  4236
568613.88  3298160.52  4178
572789.68  3302634.77  4069
569752.81  3292611.89  4361
571241.68  3300764.29  4077
563679.19  3303986.93  5218
564489.41  3298509.45  4401
565153.05  3294637.70  3918
567010.69  3296216.77  4017
563918.78  3296941.81  3998
571049.13  3297909.18  3896
573321.28  3307565.12  4351
572169.43  3294772.64  4139
571249.58  3298950.10  3888
569716.53  3300627.04  4217
569493.39  3296377.64  4089
572973.10  3299505.16  3994
572394.84  3299653.29  4015
570521.31  3299790.22  4060
566327.29  3298997.89  4311
573570.05  3297131.16  3864
574777.22  3301341.37  3910
568269.47  3303621.68  4861
567472.66  3300014.81  4508
572915.75  3307634.33  4528
570280.75  3302713.79  4373
568928.81  3302017.10  4499
561313.91  3303118.62  5402
573497.68  3298219.08  3904
568203.50  3302580.72  4546
571690.23  3297848.97  3816
568423.20  3307768.00  5492
570091.85  3299653.54  4121
573211.14  3303513.37  4052
569909.41  3302215.91  4521
571615.47  3294515.87  4135
569233.59  3301151.43  4247
571342.89  3298078.08  3830
569652.64  3304301.71  4641
570372.29  3301602.60  4455
569787.96  3293216.64  4225
565398.53  3299917.00  4253
567093.25  3299977.45  4539
567430.64  3297828.10  4317
574104.14  3296573.31  3922
572769.93  3299997.70  4049
572716.30  3300634.02  3985
579142.56  3307189.72  4262
572377.66  3303849.46  4214
575444.14  3300175.39  3770
574597.92  3300669.24  3897
578960.48  3299046.64  3727
572058.48  3297741.33  3907
573043.32  3299129.64  3939
572521.68  3298601.37  3999
568587.68  3300831.74  4370
572266.82  3301091.56  4072
572058.18  3302989.85  4138
574214.78  3297696.12  3944
570483.52  3306354.66  4979
570329.31  3298977.14  4023
569213.83  3296549.25  4007
566378.81  3297135.83  4150
570115.08  3296616.04  4040
571875.64  3295029.56  4017
569280.40  3302941.56  4660
574670.97  3296924.60  4012
570647.46  3298468.66  3914
568193.10  3299140.85  4272
575739.14  3302682.68  3865
566240.31  3301947.25  4974
569927.83  3299059.24  4066
576421.73  3301393.00  3967
564829.78  3301754.21  4740
565314.56  3307241.72  4831
568901.35  3303503.64  4719
574343.56  3298983.29  3798
574403.66  3296953.31  3981
570405.66  3301242.52  4358
569183.44  3295771.35  3928
569506.97  3305432.29  4244
571554.60  3298179.83  3842
561724.59  3300203.39  4647
566575.96  3299206.37  4429
570533.10  3299865.52  4049
569976.65  3298135.33  4022
568450.98  3303440.37  4795
575891.98  3297552.72  3907
571437.83  3296926.27  3852
568474.18  3304621.08  5063
568671.30  3304345.50  4942
566692.59  3297887.18  4350
571821.16  3298022.50  3911
571806.67  3295434.89  3828
570317.80  3297637.60  4047
568630.68  3300564.83  4430
575096.95  3299477.71  3771
569133.84  3305825.16  4367
572320.40  3299393.29  4060
569877.93  3294822.37  3799
570935.71  3300179.18  4118
565543.80  3302895.43  5192
567062.78  3298693.35  4360
571104.72  3299545.54  3935
572084.78  3303209.04  4245
568601.10  3297358.70  4114
565814.95  3302379.54  5132
569348.91  3299786.66  4225
570002.15  3293650.33  4050
568998.59  3299513.96  4244
572761.28  3298808.46  3959
575744.41  3300821.31  3811
569706.14  3297147.20  4084
566884.08  3297698.37  4309
571098.10  3300740.50  4102
571459.19  3295289.77  3813
569578.40  3297523.31  4100
572660.93  3304460.52  4121
569641.95  3304848.39  4547
572131.55  3298460.41  4039
574223.17  3299894.89  3809
569978.56  3300179.12  4205
569287.34  3299972.16  4282
570606.14  3297701.56  3919
566969.40  3296136.45  3979
568969.45  3296564.39  4001
570814.31  3296480.50  3937
572132.44  3297765.83  3914
567741.30  3303636.00  4980
569959.00  3297385.04  4145
569933.72  3301038.62  4278
568535.88  3298982.37  4229
566618.51  3303078.89  4739
566111.90  3299111.46  4252
568648.63  3299128.68  4166
572105.77  3301689.23  4062
569418.13  3298645.35  4023
568835.48  3294471.08  3965
572842.88  3298935.46  3955
577223.73  3298445.20  4063
576031.65  3304125.21  4116
567029.29  3295242.45  3828
573704.32  3303673.45  4076
575448.31  3298734.77  3866
571394.68  3299498.33  3994
574880.97  3303318.02  3818
569092.40  3301510.10  4389
572421.48  3303705.10  4238
571275.08  3297137.93  3895
571583.73  3294512.35  4131
567731.60  3296211.77  4022
565822.39  3298697.58  4127
562416.85  3301339.18  5471
573986.26  3303000.37  3951
571802.20  3303423.64  4355
569752.68  3301577.48  4511
572029.78  3298945.18  4016
573920.06  3303906.35  4208
572252.27  3303645.66  4283
570993.21  3301488.12  4254
567564.10  3301683.04  4545
572927.76  3301870.12  3945
571830.55  3302075.50  4166
571194.64  3296276.87  3918
569244.91  3299322.54  4174
568504.68  3305313.27  4726
564679.69  3299702.62  4570
568259.12  3306792.75  4693
569681.20  3302370.29  4589
568881.83  3298595.74  4097
570291.98  3302107.89  4385
567083.13  3296220.87  4000
573187.02  3302932.60  4043
567772.66  3302622.35  4359
573608.50  3292504.20  3849
565341.91  3300508.33  4611
574204.31  3293072.04  3865
560553.94  3301553.35  4971
575541.00  3299934.35  3823
570678.21  3298587.47  3932
569502.28  3298692.72  4022
571700.87  3299591.06  3991
566335.03  3301097.79  4930
570746.95  3297715.74  3894
572779.68  3300009.99  4049
573555.06  3298031.31  3884
571074.28  3297551.10  4012
571449.55  3302073.68  4260
575096.05  3297386.60  3791
568270.91  3300159.50  4492
574984.81  3306198.96  4157
567757.41  3301042.91  4567
576403.78  3301876.10  3984
566769.19  3304755.72  5220
573692.62  3298485.66  3934
567817.04  3306729.79  4585
565867.13  3299975.50  4444
566144.91  3295323.00  3942
572631.95  3300566.72  4005
565259.63  3302913.89  5384
566094.31  3303575.24  4748
565472.15  3298422.73  4059
567070.67  3301570.49  4640
570759.85  3304031.50  4383
569211.38  3305671.75  4309
571712.93  3300195.72  4079
567117.30  3299538.96  4424
568760.04  3299544.41  4271
567174.22  3296702.70  4123
571883.01  3302497.91  4040
568491.63  3304945.72  4768
567744.84  3300872.98  4583
570477.53  3304133.20  4450
572582.83  3295479.43  3939
576720.76  3305493.02  4621
570298.69  3300655.50  4144
569321.80  3296195.72  4015
563990.22  3299916.74  4906
572822.93  3297119.14  3918
569428.53  3290575.68  4645
572819.13  3300191.18  4018
566639.85  3299173.06  4438
570583.33  3298567.27  3943
566729.62  3297366.54  4192
568718.28  3299272.08  4183
577004.98  3297475.43  4030
572314.81  3294350.66  4254
566388.97  3301835.16  4905
570145.44  3304325.00  4427
566909.04  3303381.29  4483
573997.95  3303125.16  4007
570988.85  3305377.91  4602
566159.93  3301245.52  4937
573542.18  3298950.33  3954
570955.82  3299496.29  3961
567077.00  3300265.64  4601
563127.81  3304834.75  5157
573886.71  3301772.52  3967
568860.89  3299434.79  4232
566366.72  3297769.14  4312
572198.08  3297483.08  3919
565089.50  3308694.89  5405
567148.84  3299370.24  4385
571586.58  3298977.60  3956
568894.54  3303195.35  4814
567843.80  3300625.79  4591
569933.76  3293531.04  4086
569966.51  3293590.89  4064
567189.75  3301856.91  4626
568471.20  3305159.79  4774
569049.39  3297568.72  4098
571421.81  3302625.39  4087
564128.29  3298206.25  4451
569837.88  3301447.08  4511
568864.04  3297397.52  4093
569938.46  3302601.91  4502
572046.29  3304701.37  4258
570661.96  3294458.16  3940
571526.58  3293077.81  4411
561087.34  3303117.04  5281
568942.41  3301460.87  4332
561482.75  3306580.14  5027
573660.54  3302666.93  3998
573256.64  3295539.66  3851
573486.84  3301130.02  3883
562061.37  3297438.52  4694
569632.22  3300333.08  4271
571260.42  3303486.62  4412
567827.57  3297577.16  4251
568317.62  3301918.47  4292
567171.48  3300613.35  4667
571805.70  3300516.85  4080
566523.13  3299432.91  4417
569203.34  3301822.48  4517
567560.62  3303255.56  4710
573182.17  3297874.00  3878
569829.53  3305315.54  4238
569387.28  3304963.91  4511
573363.44  3304671.72  4312
573579.45  3298768.25  3914
563933.31  3303207.68  5146
569708.55  3303224.56  4587
573286.40  3298750.62  3956
569014.97  3303736.10  4701
573237.82  3300195.48  4021
571724.89  3297265.50  3809
568718.57  3298020.20  4203
570921.83  3295243.93  3737
571854.58  3297147.66  3762
565451.67  3298503.85  4063
577650.43  3296686.33  3972
572214.19  3295351.33  3949
568520.89  3292683.10  4472
571198.52  3308128.31  4214
571144.47  3299984.99  4018
565434.76  3306665.14  4503
568111.48  3303193.81  4812
569034.15  3304249.64  4870
569345.94  3303509.68  4678
566532.66  3304159.77  4932
568606.60  3297390.98  4119
573324.23  3301712.54  3920
569305.68  3301075.04  4241
564788.31  3298338.14  4254
571128.05  3301333.79  4205
576660.91  3301048.99  3950
572947.12  3302178.83  3938
573225.81  3302566.83  4039
569264.19  3299952.93  4268
564946.33  3303044.77  5325
572587.60  3301020.16  3981
568713.63  3299411.37  4225
564511.64  3301780.00  4662
568400.03  3303609.89  4824
566541.67  3299985.10  4501
569111.43  3304632.50  4926
569888.69  3305412.91  4344
572589.78  3300594.46  4031
569897.04  3299427.91  4082
569899.51  3296722.27  4083
566683.41  3301922.81  4809
566458.41  3300273.08  4571
571698.15  3298691.62  3930
565958.18  3300912.04  4840
570549.07  3302201.89  4340
574378.63  3297723.25  3949
568530.96  3292336.52  4487
572104.01  3305092.14  4368
566436.92  3302145.64  4898
570024.47  3295080.70  3734
569019.66  3298311.91  4102
571534.62  3303660.95  4344
566466.37  3304544.04  5036
563795.18  3299629.77  4984
573632.91  3294257.89  3926
568132.39  3296871.08  4094
569577.94  3301758.43  4547
568774.26  3303839.00  4737
572364.19  3303043.29  4162
570787.46  3300770.18  4184
570259.02  3300898.58  4230
570581.06  3295870.18  3893
566329.43  3297933.41  4240
565323.72  3302300.18  5211
569267.27  3295098.31  3744
569497.53  3299138.04  4132
570149.21  3295928.89  3927
570247.07  3303281.27  4477
573137.73  3296398.16  3815
569779.31  3296674.18  4094
575140.18  3296149.24  3833
571693.52  3297303.08  3838
573160.64  3300660.64  3971
568564.56  3305275.25  4715
568750.70  3298392.31  4082
569757.27  3302358.83  4575
569378.06  3296109.02  4020
573045.51  3306822.70  4537
569883.20  3307799.95  4858
568599.94  3295051.52  3754
573821.34  3297392.96  3902
573977.14  3295969.29  3849
562819.70  3295510.96  4327
570299.68  3299266.73  4060
572096.63  3298451.87  4035
576394.81  3299977.54  3921
568703.14  3300062.66  4397
568167.52  3304755.37  4962
570255.20  3295983.20  3949
570742.14  3297809.35  3882
573953.31  3294883.56  3695
567469.87  3298897.45  4296
565659.68  3307437.73  5166
568889.25  3303601.45  4703
571315.16  3298438.68  3857
567523.39  3303181.60  4636
565119.59  3300142.35  4334
572527.00  3296290.10  3781
562866.23  3301361.58  5438
575792.41  3305510.79  4298
570491.09  3298017.85  3910
572120.93  3298931.08  4047
569513.90  3299216.68  4135
572759.28  3300412.25  3974
570751.27  3300022.64  4011
568678.39  3302675.27  4689
566042.92  3302390.31  5113
566487.56  3302112.91  4896
569821.00  3301711.18  4508
572549.66  3300786.37  4043
570933.06  3299857.22  3994
568326.95  3301503.45  4305
571017.08  3301800.96  4324
573080.70  3302574.43  4059
562768.58  3302366.66  5064
572785.52  3300291.41  3996
573817.80  3301662.62  3988
568525.51  3296192.00  3962
562051.48  3301559.72  5434
568019.42  3300607.62  4586
569107.55  3300196.31  4347
568746.57  3294732.66  3875
571898.58  3299412.06  3975
567428.50  3306187.41  4484
571884.67  3302306.33  4111
573070.01  3295245.72  3988
570253.97  3298958.58  4013
572650.47  3298726.93  3999
564189.68  3300285.16  4840
569865.37  3296287.74  4057
561502.68  3299738.64  4258
571830.98  3296419.73  3772
572905.68  3300616.93  3947
566230.55  3303337.22  4801
568344.21  3295852.85  3869
572710.65  3300489.50  3974
569509.02  3298693.14  4021
574253.33  3304628.83  3992
575128.10  3299196.18  3817
570931.31  3302335.93  4284
568467.55  3294409.12  3956
567574.56  3308262.54  5342
566201.59  3294293.41  3831
577787.31  3306561.93  4549
566329.58  3307775.39  5236
570792.45  3301254.83  4255
568491.65  3302539.93  4625
574675.05  3305637.83  3942
569466.25  3297425.18  4072
570007.44  3302681.79  4468
571383.26  3295602.96  3724
567830.06  3297218.22  4144
570481.65  3302368.48  4379
566569.94  3298160.02  4308
563468.69  3297480.52  4173
572666.31  3298550.71  3966
563181.76  3299510.83  4959
569573.52  3298362.79  4054
560892.51  3304509.49  5268
569184.06  3297592.29  4084
570572.16  3300610.79  4126
570610.39  3300315.52  4039
571072.38  3298280.64  3920
573156.81  3303399.79  4065
571046.64  3301497.81  4249
573695.22  3297821.79  3915
564912.97  3301372.00  4719
572318.04  3294574.52  4227
576790.53  3300646.68  3960
567480.95  3295521.62  3864
564592.62  3297895.64  4219
566797.06  3302798.21  4759
567618.27  3294802.18  3777
565224.87  3299653.16  4151
570248.79  3302775.16  4357
571370.43  3298661.46  3846
567964.34  3301495.27  4454
568776.85  3294050.60  4095
566492.06  3304733.04  5126
565664.29  3307268.87  4996
573094.34  3306600.06  4362
566636.77  3296041.79  3978
572187.93  3298720.45  4075
575076.44  3295017.73  3924
569537.28  3298467.08  4015
575265.55  3293676.02  3865
569208.90  3301331.12  4321
570660.09  3298493.83  3921
565260.73  3302728.02  5402
571628.27  3293389.35  4395
572073.26  3299605.97  4022
574974.78  3303677.43  3824
567931.01  3300837.35  4548
575284.91  3305244.66  4089
567207.39  3296506.22  4062
566600.32  3298976.18  4395
568989.06  3302038.00  4504
572047.09  3302084.99  4131
569789.60  3305501.60  4369
569529.56  3297005.48  4042
573321.43  3298384.37  3900
571539.92  3296462.06  3888
570756.63  3302792.56  4246
569796.30  3300847.31  4234
567535.95  3290403.74  4239
571193.59  3303141.85  4305
572375.68  3306980.77  4465
573268.52  3301784.83  3919
567751.31  3297276.58  4156
569226.56  3298628.33  4039
562012.33  3300747.04  5090
569719.10  3300323.85  4262
567758.79  3299741.12  4454
574451.60  3292202.27  3945
575619.67  3303319.89  3895
570211.96  3298165.18  3958
568435.84  3295770.49  3857
570442.47  3303738.93  4532
573717.25  3296392.99  3798
562666.43  3301762.14  5403
566703.32  3300677.64  4645
569319.07  3298561.72  4017
562967.43  3299413.21  4818
566325.22  3303041.14  4880
572004.89  3303561.93  4332
566946.47  3300656.46  4643
573802.95  3297755.64  3928
570601.44  3296018.00  3938
567542.15  3305408.24  5102
568016.68  3300974.35  4513
569562.48  3308050.33  4964
568479.43  3299884.54  4460
574711.91  3299185.29  3763
566831.62  3296968.52  4075
568267.64  3308033.10  5369
573639.92  3291491.43  4190
568870.06  3299397.06  4220
567806.72  3298339.43  4212
569178.29  3302761.43  4664
568981.73  3303431.10  4725
572643.14  3292091.18  3944
577280.19  3304161.75  4605
571705.37  3297721.33  3810
572011.78  3302064.52  4141
570312.34  3299088.68  4046
568999.03  3300526.95  4332
567467.07  3304955.81  5253
568959.02  3295910.45  3919
577216.28  3303180.75  4338
571815.62  3297815.25  3848
571433.02  3299348.97  3975
569965.30  3299404.12  4079
567612.50  3299291.25  4327
567974.73  3298762.85  4253
569711.21  3300844.79  4226
573367.52  3297394.23  3860
572828.45  3299210.46  3922
569094.57  3300105.62  4310
570370.02  3300008.06  4101
568901.52  3291935.43  4585
564133.65  3297217.50  4080
568412.57  3302096.29  4390
573946.47  3302754.68  3979
566823.68  3304758.91  5268
573967.54  3295048.29  3670
571525.20  3293213.89  4449
576011.92  3299049.33  3929
573322.02  3295433.14  3872
567657.48  3300868.89  4607
573717.28  3304111.68  4263
568116.63  3299689.96  4382
570263.75  3301674.29  4477
568659.05  3305089.98  4684
568451.05  3297243.49  4099
564872.56  3299723.02  4347
566431.95  3292794.58  3863
571062.96  3302768.10  4136
572057.03  3303213.89  4251
568251.04  3302813.31  4687
572814.12  3299570.52  3988
569347.62  3295792.37  4000
565713.62  3298299.16  4081
568379.22  3302898.25  4766
572491.43  3301942.25  4048
572022.00  3298798.62  4039
560810.52  3293723.72  4488
565371.53  3299007.14  4086
571054.41  3301892.98  4335
571082.75  3302993.00  4217
567323.12  3301310.58  4665
571302.59  3293611.22  4326
568088.35  3301118.91  4482
568321.65  3299465.23  4264
566952.63  3301466.46  4720
568072.78  3297895.96  4284
568428.39  3295665.60  3873
570419.13  3299234.49  4048
568646.41  3301986.74  4405
565199.51  3297955.87  4100
570839.71  3299104.58  3979
568766.60  3297465.22  4114
565077.64  3308014.06  5353
563813.12  3299181.00  4940
569418.06  3295970.06  4028
572833.75  3296931.72  3899
571057.06  3295222.39  3758
574890.00  3295632.27  3976
572541.89  3303354.22  4235
567706.31  3303088.60  4640
570411.10  3298400.48  4021
571926.32  3306789.43  4102
570733.68  3303348.74  4382
564274.50  3298466.23  4462
567942.71  3297174.97  4139
568714.89  3297458.52  4119
568240.96  3300765.66  4507
568439.98  3296103.08  3925
568001.91  3302740.77  4550
569095.58  3297169.37  4062
572405.43  3298233.58  3960
574755.85  3297449.06  3934
569689.91  3301372.45  4481
568921.30  3294251.68  4040
571241.88  3294174.24  4156
568455.34  3296741.60  4060
563427.30  3293455.66  4095
570411.78  3299758.98  4083
572176.27  3299060.04  4066
568181.06  3302158.35  4320
569829.13  3299351.73  4076
566921.43  3300804.04  4672
566197.23  3301552.14  4984
569201.22  3294435.89  3945
563189.98  3298826.68  4578
567801.01  3300314.14  4592
572506.95  3300803.83  4040
573368.34  3297012.91  3861
573738.68  3298128.06  3924
574002.84  3301505.64  3944
570910.39  3301880.83  4361
572222.37  3302449.29  4015
569674.13  3301574.18  4503
573503.51  3308193.16  4164
572009.89  3299707.77  3990
571242.71  3298521.66  3873
564853.10  3301113.83  4655
568393.00  3296588.22  4049
570013.68  3299367.81  4076
567867.89  3301355.71  4505
571148.97  3299123.79  3904
569673.77  3301291.83  4448
572076.89  3298167.31  3925
568404.62  3297979.43  4228
572461.60  3301114.00  4002
571737.55  3301328.14  4157
568493.03  3296722.00  4052
570930.64  3300914.89  4165
564253.16  3298100.23  4351
572066.43  3298368.02  4024
569630.54  3297059.89  4061
566184.72  3301105.02  4926
570643.25  3299258.27  4025
568241.72  3295702.77  3900
568284.17  3304147.64  4890
565665.73  3296495.85  4126
565933.22  3300558.10  4712
570121.66  3301722.95  4475
569527.04  3299405.33  4180
568275.59  3296767.41  4077
572519.53  3300279.37  4032
569339.09  3296230.37  4022
574352.16  3303538.33  3999
567783.41  3300252.81  4591
570605.09  3300373.91  4056
567621.31  3302388.66  4397
572864.68  3305714.35  3939
560932.63  3300910.25  4767
568578.32  3299353.02  4195
573427.63  3299747.46  4044
567701.31  3299357.27  4356
567948.56  3305592.08  4723
577333.03  3300552.10  4092
568956.77  3298824.99  4097
570120.50  3296489.47  4018
569343.12  3301499.02  4414
568849.43  3301983.85  4473
563788.03  3298360.29  4657
569406.05  3303791.62  4597
572153.52  3299888.81  4031
568888.02  3300149.98  4350
570495.55  3307009.52  4897
565636.68  3304977.89  4914
565368.10  3296064.22  3959
565314.05  3299775.45  4150
574000.94  3296721.14  3919
569843.85  3300384.74  4241
564689.43  3300747.99  4652
564640.18  3306098.20  5074
569108.43  3300135.91  4326
567664.85  3304665.16  5117
565961.93  3300955.39  4850
562506.67  3297283.79  4657
566132.88  3299981.00  4496
569986.31  3303463.06  4604
572218.46  3305350.10  4240
566336.97  3293929.18  3932
567866.00  3298719.33  4215
572861.12  3303283.62  4143
572336.29  3293410.00  4307
572914.16  3303992.29  4097
573915.87  3301522.87  3960
577117.45  3302350.56  4065
567435.72  3296882.77  4174
570224.79  3301193.39  4370
577116.10  3301520.83  4045
571602.22  3304683.54  4230
572955.02  3307129.06  4583
569829.64  3302264.83  4559
562397.40  3297897.43  4367
567207.28  3298403.16  4305
572201.28  3304431.62  4105
573171.96  3298955.58  3969
569007.01  3301294.81  4240
568634.69  3296085.56  3958
568794.43  3308938.27  4889
572004.89  3291829.29  4111
568771.60  3303479.08  4744
566585.02  3301684.27  4869
571161.76  3302191.70  4298
578628.48  3292528.45  3992
570041.21  3302928.16  4400
566527.68  3299907.85  4499
567277.92  3301331.18  4664
571815.70  3301315.58  4138
569680.33  3294418.95  3924
568595.81  3300005.87  4431
577521.48  3299725.06  4036
566898.71  3308079.29  5288
571308.54  3297301.25  3923
569814.90  3304281.00  4554
572162.60  3303926.52  4231
567302.06  3302175.87  4735
570894.79  3304285.27  4224
567974.62  3296429.22  3989
560818.51  3302885.27  5207
574184.77  3296417.93  3952
565283.80  3298763.27  4131
562893.67  3298484.81  4107
562373.17  3301555.25  5524
570361.03  3299878.22  4103
572808.09  3301182.83  3944
571687.65  3305217.18  4414
576000.89  3303562.72  4033
565954.89  3299528.45  4320
575205.84  3302702.68  3857
568272.66  3296326.64  3957
563478.35  3303904.43  5158
570685.51  3302044.50  4370
575933.39  3301951.75  3883
569014.82  3303607.48  4686
574365.39  3303477.25  3996
567352.78  3300447.64  4621
564256.01  3305912.08  5173
566894.91  3301793.93  4752
573079.92  3304937.75  4231
568414.50  3301560.33  4257
569499.85  3300743.29  4211
568002.81  3298265.18  4186
568356.40  3304040.24  4888
570204.53  3299918.08  4138
565686.03  3306049.77  4855
566990.59  3299277.33  4420
566436.87  3302938.50  4881
571262.97  3299586.35  4004
574816.85  3296614.85  3977
568675.62  3303736.85  4757
569946.02  3296900.79  4040
573366.46  3299873.20  4056
569234.31  3297633.37  4086
571485.38  3298888.56  3941
573566.08  3302722.14  4000
577455.98  3301337.02  4097
571497.88  3296777.50  3880
571391.01  3303255.95  4298
567959.63  3308465.25  5266
572580.96  3294563.87  4217
572343.81  3302254.16  4025
569310.01  3297748.08  4095
568280.14  3303965.35  4911
570470.33  3301071.23  4282
566862.66  3294407.08  3781
566896.68  3301988.97  4771
575021.90  3301994.39  3855
572436.76  3303496.60  4268
567142.52  3301469.25  4644
566415.42  3307140.62  4839
570779.77  3303089.70  4252
569137.19  3297282.87  4073
563312.43  3301690.91  5038
570518.31  3296701.49  3931
566733.10  3300588.25  4627
573866.87  3296871.77  3878
567147.32  3297023.29  4162
566182.46  3297327.77  4201
572703.20  3297370.85  3927
569040.17  3296394.72  3963
572316.04  3298875.60  4073
574688.77  3300829.72  3885
566538.45  3304905.62  5261
570508.53  3298918.72  4017
568116.85  3307027.22  4966
568500.34  3302111.89  4434
567960.52  3302305.66  4332
569537.39  3297676.45  4120
572644.89  3302925.71  4114
568310.31  3298283.66  4145
566556.41  3304057.56  4871
573943.22  3298675.95  3870
570502.85  3300998.98  4254
566481.63  3303911.54  4702
574678.00  3302532.85  3853
572221.77  3301471.85  4084
566294.81  3296157.72  4080
570516.68  3300845.10  4194
573187.31  3304404.25  4284
568939.15  3293464.62  4272
565295.07  3303448.20  5086
566674.81  3301050.35  4795
571682.59  3299497.56  3989
568617.32  3299884.24  4416
571863.07  3295407.37  3848
570943.12  3299973.50  4056
572008.91  3307397.00  4345
571212.37  3300385.29  4054
564358.67  3299977.29  4723
572604.98  3300797.18  4037
571150.68  3302311.43  4260
569652.66  3302097.56  4603
567188.01  3305374.95  5077
563312.81  3301326.62  5240
564874.39  3295504.00  3894
571848.58  3295890.31  3722
569115.77  3303013.41  4721
570788.10  3298574.68  3932
570370.68  3304690.98  4238
566748.54  3302985.20  4728
570964.90  3300567.79  4148
569506.43  3297576.14  4093
570835.70  3302064.91  4366
572239.50  3309002.71  4875
569516.51  3300680.10  4215
572101.00  3302771.08  4063
567695.35  3299327.77  4349
567175.00  3301375.87  4665
569833.72  3299685.91  4157
573826.19  3295408.08  3675
566525.63  3304335.43  5019
570803.39  3299816.81  3966
566717.43  3294872.16  3807
563267.20  3299146.75  4810
574005.58  3290153.48  4350
569297.60  3300790.66  4216
569773.32  3302509.43  4524
572225.65  3301773.04  4051
573340.51  3296197.18  3766
573429.40  3296870.39  3855
574473.14  3300038.50  3796
570026.17  3301729.77  4483
572876.56  3303684.22  4130
574986.23  3296268.25  3912
566838.06  3295280.58  3857
573767.64  3304001.60  4226
572006.83  3297645.47  3891
570361.87  3301607.33  4458
572967.66  3304191.47  4095
569378.60  3304015.02  4635
565620.68  3299683.70  4257
572564.64  3301939.64  4047
565284.45  3301849.89  5074
569890.20  3301054.08  4276
568561.26  3307886.06  5320
574224.31  3294770.08  3725
569398.25  3304207.73  4695
572035.97  3302203.35  4120
566524.18  3303746.50  4584
569029.85  3298723.12  4092
570668.64  3307014.37  4821
568852.01  3302415.72  4601
567305.43  3295845.87  3959
570903.89  3297570.18  3982
572317.32  3307772.75  4689
568366.73  3299701.45  4422
572743.25  3298136.06  3925
567113.22  3295796.91  3914
569107.06  3303084.89  4740
566601.96  3300977.77  4787
568506.55  3299536.27  4290
567398.50  3305226.95  5176
568873.23  3306813.37  4871
570487.95  3297135.39  4034
568683.29  3303801.98  4761
572936.65  3297248.68  3925
567099.42  3304975.33  5283
570047.07  3298498.77  3987
571697.52  3303841.93  4282
564756.67  3303623.56  5243
568620.17  3296113.04  3958
566612.09  3302097.41  4869
567004.46  3299060.68  4423
575646.52  3297226.74  3828
573975.27  3302565.39  4003
570217.57  3293986.60  4075
561474.31  3300587.31  4744
568229.72  3299721.54  4404
573225.32  3298116.68  3864
569432.31  3302223.83  4618
568675.75  3300904.64  4317
570244.68  3303936.85  4529
572194.06  3300858.85  4076
574397.09  3296331.48  3993
569916.51  3298769.60  4060
570412.68  3301724.18  4451
573017.35  3299775.87  4043
561994.33  3297149.93  4858
574153.38  3302974.41  3961
567318.06  3298363.43  4302
569820.83  3306175.06  4804
574459.52  3297634.20  3942
571821.39  3301647.71  4137
566009.14  3297833.71  4190
569500.64  3295443.25  3908
568091.43  3299980.24  4489
567177.45  3296615.46  4108
572425.10  3302223.45  4041
573054.29  3303744.33  4106
567070.52  3304596.66  5297
571417.09  3303145.83  4245
574338.19  3298417.06  3838
566263.83  3300122.06  4537
566606.03  3299532.41  4446
571499.45  3297577.93  3949
571867.03  3298225.56  3906
560902.96  3295729.91  5032
569459.18  3297895.06  4107
571006.06  3300506.52  4129
570706.22  3299331.33  4015
563974.56  3301166.87  4898
560661.56  3295379.12  4824
574756.66  3298437.02  3686
570298.12  3296139.23  3951
572095.90  3304897.87  4393
573904.22  3296965.48  3879
568081.13  3299514.43  4328
568016.02  3301574.93  4435
568413.23  3293420.18  4250
564781.32  3301492.71  4651
569397.17  3296017.77  4023
571317.16  3300575.60  4055
562465.40  3297476.16  4608
566005.60  3295023.10  3844
572158.19  3299553.10  4049
569905.18  3296190.14  4028
573356.16  3296661.96  3875
562557.60  3296167.83  4516
570167.67  3300299.74  4171
566439.46  3296860.25  4117
567394.88  3302017.93  4647
574466.73  3302409.18  3902
565270.02  3302453.33  5396
568997.41  3304792.10  4843
577107.37  3301447.50  4043
570824.18  3296350.25  3924
567648.23  3302436.06  4367
571192.77  3308792.79  4196
571109.33  3302454.52  4230
572911.18  3297137.00  3920
568985.41  3296841.79  4024
568512.42  3294014.29  4080
571779.65  3298501.33  3933
574715.29  3301596.46  3924
569837.16  3304251.43  4527
571105.56  3297368.31  4002
568120.17  3299021.47  4268
570815.56  3296167.66  3929
565298.05  3298852.95  4101
567967.20  3301972.14  4375
564283.41  3296758.16  3958
567804.42  3298809.33  4238
566603.32  3298064.35  4316
570908.77  3301515.99  4284
572243.42  3302681.56  4022
572416.06  3299285.35  4065
571755.64  3303069.97  4194
568806.10  3306442.49  4559
571131.17  3300194.54  4046
568820.05  3297909.74  4163
566231.32  3298973.37  4269
574525.85  3303060.16  3861
568660.82  3300718.41  4377
567624.01  3305970.18  4573
569134.12  3297990.39  4144
561416.46  3303003.60  5454
573849.32  3299562.04  3961
564507.18  3300808.47  4687
571109.71  3295531.10  3723
574048.27  3297233.43  3912
571300.00  3305029.21  4354
578070.77  3299259.00  3787
567015.05  3298039.96  4320
568142.20  3303676.43  4894
568049.37  3306807.81  4575
572342.17  3297292.50  3926
574890.50  3296398.00  3959
572143.60  3293647.97  4264
565648.87  3297305.85  4147
569787.71  3305622.81  4506
564255.55  3298871.02  4633
571631.02  3297031.99  3835
572986.41  3302631.74  4074
572864.46  3303896.48  4122
567730.28  3294490.89  3796
571720.15  3301692.60  4163
576522.98  3300321.70  3925
567383.63  3304693.66  5209
575381.63  3297195.20  3700
564512.88  3298982.22  4567
571996.34  3304190.21  4125
570039.50  3301525.60  4501
572621.78  3300547.45  4004
572230.68  3304702.50  4232
563067.17  3293004.77  4138
569412.96  3296712.02  4040
568059.96  3296352.70  3969
570626.39  3296351.87  3950
571233.95  3303225.29  4335
569420.95  3297645.00  4086
574216.16  3300317.14  3873
567809.42  3296036.68  3986
564913.68  3301894.12  4872
564849.87  3299791.62  4338
568266.57  3296664.06  4041
574592.62  3298703.66  3591
568463.05  3304086.60  4854
568195.10  3295816.97  3911
566014.57  3298436.10  4161
570585.17  3298463.27  3933
570065.18  3307005.21  5005
568172.97  3300674.35  4546
567929.44  3300386.81  4593
568411.59  3298948.35  4246
575220.55  3303214.18  3856
569066.84  3291187.97  4643
571691.18  3299101.91  3946
572173.53  3298080.75  3899
567279.66  3305160.60  5218
571091.81  3298222.06  3940
568138.06  3300330.56  4550
566806.06  3303513.77  4515
570842.69  3296636.56  3923
569741.70  3299541.91  4116
569135.17  3308873.68  4901
568404.18  3295637.54  3884
572889.76  3298195.08  3922
564158.10  3301204.14  4767
566463.93  3297053.54  4118
570708.18  3302539.47  4341
568808.29  3305424.27  4427
571062.41  3300282.81  4095
570535.09  3300729.79  4156
571694.08  3298396.97  3909
572950.68  3301323.91  3938
572653.42  3297470.08  3932
565509.40  3298210.12  4047
567107.32  3300371.91  4634
566028.64  3303560.49  4816
571209.52  3297686.37  3914
568544.33  3302417.43  4571
576108.92  3294306.27  3891
569644.56  3306695.79  4994
578116.30  3308595.08  4466
573666.07  3302946.77  4079
570104.06  3302040.02  4453
568887.81  3300755.39  4316
569441.01  3298686.50  4027
573918.47  3298955.12  3858
573372.70  3304238.58  4266
569249.50  3298347.33  4078
566547.15  3295636.23  3934
574270.51  3296878.23  3943
571430.47  3299563.18  4017
568797.43  3298658.00  4144
566716.45  3298638.60  4347
566153.09  3303517.72  4754
568507.71  3295904.25  3888
570126.76  3304135.31  4477
571019.77  3298837.25  3933
572787.03  3302610.41  4065
565126.64  3304382.25  5064
573728.43  3297809.81  3922
573190.92  3299490.62  3987
568898.68  3296520.66  3985
566675.77  3297088.50  4094
570086.05  3299083.60  4044
573190.81  3297021.58  3876
571414.09  3304207.85  4158
565827.35  3307257.83  5051
576945.52  3297401.43  4010
566051.80  3300709.31  4750
571404.62  3295507.06  3748
569979.83  3301066.27  4297
563992.54  3295349.45  4029
571359.02  3297910.83  3824
571664.23  3292970.08  4368
571064.65  3296423.06  3938
565742.43  3298488.37  4074
566443.81  3306703.14  4465
570051.43  3300775.41  4221
573024.68  3293484.77  4191
572683.08  3307482.95  4705
571640.81  3292974.41  4377
573685.35  3303683.91  4072
568821.79  3300740.29  4324
569880.81  3293053.81  4236
572025.68  3302948.64  4115
571053.34  3295024.41  3821
571708.09  3298803.93  3947
575959.23  3296482.37  3809
564607.06  3296667.64  4028
574517.04  3309134.68  4677
573439.81  3300206.91  3997
566568.02  3298180.96  4308
564870.18  3298932.58  4334
573060.50  3300704.41  3955
571000.56  3296955.02  3894
572242.47  3296534.62  3882
568051.42  3296768.37  4025
563300.03  3297952.91  4161
564935.15  3294733.33  3929
574837.59  3300151.56  3807
572419.78  3301418.85  4041
571822.71  3298476.74  3939
570713.58  3301896.14  4394
569357.09  3301597.27  4450
568566.81  3299128.08  4181
570973.32  3301822.56  4334
572789.75  3301595.62  3950
576590.37  3296627.93  3968
572132.51  3296497.68  3859
570125.26  3298649.72  4037
571256.83  3306376.54  4656
574958.81  3292786.22  3645
567547.38  3298760.83  4279
564587.25  3306699.97  4842
568239.41  3297793.04  4222
573594.03  3299998.24  4007
569169.44  3303239.77  4743
571448.43  3297757.04  3873
574076.95  3300188.24  3836
570023.88  3295707.54  3937
572758.92  3296022.29  3701
570460.17  3300889.54  4209
575763.31  3297555.29  3877
565325.90  3298010.98  4070
576836.18  3299838.62  3952
568190.06  3296814.16  4085
568476.02  3296532.60  4045
566798.01  3301124.31  4785
569762.28  3291890.29  4558
576718.60  3304286.39  4366
574709.56  3300733.60  3876
570270.31  3297762.06  4009
579528.56  3298652.02  4007
568825.58  3294136.73  4059
567250.26  3297301.41  4213
571286.37  3299240.58  3905
571704.71  3301829.18  4174
564671.37  3300132.79  4474
572087.16  3299681.93  4019
569862.25  3302140.24  4545
570990.48  3297882.02  3897
570570.90  3305606.24  4762
562211.75  3303220.10  5033
566224.34  3302494.25  5068
572491.77  3297928.99  3890
576599.39  3296636.60  3971
572823.93  3300230.81  4011
565262.10  3303233.58  5173
569827.57  3300214.79  4243
565105.96  3298379.14  4169
566126.42  3298712.50  4220
568756.64  3303547.87  4734
567167.67  3296121.37  3964
570528.38  3300524.33  4090
571245.93  3300459.64  4046
570290.40  3296796.81  3975
566757.96  3306326.79  4474
573301.96  3301390.66  3882
572077.57  3297009.60  3884
569873.30  3298314.37  4002
568086.93  3299503.10  4325
567252.67  3299070.33  4352
570378.45  3298610.25  4015
569966.57  3300169.37  4206
573565.64  3294155.48  3917
566966.09  3304915.00  5347
569490.72  3304163.56  4643
576156.87  3299348.75  3902
568348.51  3302648.08  4638
566371.81  3305082.18  5244
567068.97  3296635.79  4088
568301.18  3304733.12  4983
569702.33  3300627.58  4218
568088.23  3296331.41  3960
572544.63  3295799.89  3737
569330.03  3305122.87  4397
573374.01  3294953.43  3941
572901.13  3306055.35  4001
571616.79  3302626.60  4066
567655.15  3301848.56  4555
571093.73  3299564.47  3935
566645.69  3297038.74  4091
567524.05  3298746.47  4283
572520.30  3299189.04  4043
566961.31  3298909.14  4400
567953.50  3308189.52  5183
574557.72  3297630.93  3924
577117.48  3300183.73  4018
573932.16  3301706.79  3975
569484.40  3304064.06  4597
568733.02  3297363.58  4103
565813.31  3297565.41  4164
570481.68  3301979.00  4396
565965.85  3303555.25  4872
573823.94  3302207.33  3952
571090.87  3299365.85  3920
567866.45  3303693.89  4978
572560.41  3301729.04  3991
570866.28  3301751.35  4345
568995.76  3301801.48  4446
578845.89  3298917.68  3762
574897.13  3303422.54  3833
569347.21  3305525.50  4277
574813.25  3300173.54  3810
569183.27  3305969.95  4497
565879.81  3297038.91  4199
573264.38  3294985.10  4001
566539.34  3303465.85  4587
567824.59  3296829.54  4064
566243.91  3305680.39  4999
573335.97  3302936.10  4063
564071.03  3300657.75  4974
567841.51  3301173.81  4542
569647.20  3294424.95  3927
569329.40  3299762.12  4217
567696.34  3301707.64  4539
571370.91  3299981.18  4028
565373.82  3295719.04  3889
566064.20  3299926.58  4475
574744.33  3298758.49  3690
574722.16  3298807.81  3704
575654.56  3300637.10  3811
567208.21  3298824.14  4361
567063.47  3303180.31  4460
571882.53  3306984.27  4115
572483.75  3300147.60  4045
566046.67  3300249.47  4611
569944.15  3296033.79  3977
569340.64  3303395.45  4713
568640.96  3299448.75  4241
568234.14  3303757.97  4885
574348.19  3298769.10  3787
570060.63  3294346.39  3913
567330.33  3294281.64  3895
572505.54  3300746.98  4050
564807.69  3300008.24  4352
569093.08  3297929.41  4134
572770.12  3300389.85  3977
564377.93  3302317.83  4815
568175.64  3302128.35  4313
570328.01  3304621.06  4305
568048.23  3303924.81  4909
571558.38  3299354.43  4003
574039.35  3304193.52  4162
574216.81  3297205.95  3918
568444.96  3297030.56  4098
570124.81  3305674.85  4686
574138.28  3300343.33  3876
571045.13  3303491.37  4441
571638.93  3303303.50  4311
564718.12  3303334.83  5338
567409.73  3299269.66  4327
576187.43  3295513.98  3922
568623.12  3298134.91  4188
573488.20  3297449.87  3881
566873.40  3294840.70  3804
572936.16  3300033.95  4061
568863.23  3298132.18  4184
569023.88  3298778.33  4086
576107.07  3299838.79  3924
563284.14  3300521.68  5317
562140.76  3298833.60  4070
571934.19  3299641.71  3974
568697.83  3301305.06  4219
564823.12  3298589.29  4262
567288.41  3297840.18  4318
571607.80  3304064.46  4219
568612.38  3300015.00  4426
571455.54  3300559.85  4054
572341.02  3294034.58  4141
565321.05  3301385.79  5032
567948.39  3301566.02  4455
575342.31  3297052.37  3700
571963.20  3294980.43  4046
575147.04  3300677.25  3802
572706.79  3301277.96  3980
569425.69  3295515.50  3953
578138.73  3298299.24  3645
570938.80  3297731.54  3884
571969.46  3297919.77  3918
571387.72  3292437.14  4481
570862.23  3296199.27  3926
569246.33  3301264.29  4302
570015.95  3294844.25  3794
563627.38  3298226.35  4593
567583.05  3293724.39  4039
568731.60  3298915.54  4137
573447.57  3303093.89  4097
570959.89  3300744.00  4148
575541.94  3293724.52  3673
566137.41  3302073.60  5049
573529.59  3297428.85  3883
566276.45  3304590.08  4980
568546.00  3296818.24  4055
565788.79  3302374.48  5135
568409.23  3302566.87  4622
569652.63  3301409.12  4480
560226.20  3298908.12  4514
572294.59  3305424.16  4180
569672.80  3305976.60  4666
572788.65  3298307.43  3913
571353.03  3301917.31  4281
570938.53  3303401.41  4420
565652.06  3298652.00  4068
576526.14  3302530.02  4036
569706.56  3301904.75  4537
574138.56  3302638.25  3952
571049.70  3300753.23  4115
563387.67  3299854.08  5223
572599.43  3301545.97  3998
568582.55  3304863.43  4831
574937.84  3294076.31  3891
568586.28  3302104.91  4433
570540.41  3300320.58  4051
565337.77  3292435.49  3860
565079.35  3298312.16  4164
571301.96  3302941.48  4170
572379.25  3296004.27  3717
571582.93  3299266.18  3994
570966.66  3301753.08  4323
572616.56  3301618.56  3985
569653.67  3302300.62  4608
566092.79  3299488.54  4313
570739.78  3300182.16  4050
570170.87  3300863.33  4227
576640.18  3300301.43  3930
573626.04  3300904.62  3879
575350.65  3298505.75  3837
578171.77  3303363.33  4387
567490.29  3291907.74  4207
567760.98  3296710.47  4089
569817.57  3301200.71  4343
570471.58  3302446.02  4395
571824.54  3299485.39  3972
570243.42  3303071.31  4407
567469.54  3300820.70  4659
569662.50  3299188.49  4167
569778.08  3307611.10  5037
569483.69  3306892.79  5096
568294.25  3298142.91  4192
573278.76  3303263.45  4058
566623.81  3298946.89  4388
570404.96  3300167.60  4097
569003.31  3294467.64  3962
572196.55  3301363.62  4064
569957.82  3299989.33  4233
565421.44  3297507.25  4035
564643.67  3297556.39  4145
570707.65  3293130.83  4386
563414.73  3299305.62  4960
564704.30  3302196.62  5046
571061.84  3298797.12  3920
569767.31  3302087.93  4568
570105.70  3300897.62  4229
567135.79  3303850.10  4988
567244.78  3296141.31  3989
577915.39  3302344.93  4082
573841.81  3297978.25  3961
568496.42  3296889.54  4071
575944.44  3302754.97  3884
570442.19  3298698.25  3990
567618.19  3298650.87  4249
570367.58  3303134.47  4383
564556.47  3302698.35  5137
567630.54  3296633.97  4099
572297.79  3301166.43  4066
572074.00  3298573.56  4023
567292.43  3299201.35  4342
565354.81  3302825.18  5357
572221.18  3297588.66  3922
564438.05  3302266.43  4822
570926.20  3297134.48  3934
570431.78  3297039.18  4009
569068.51  3300869.18  4222
570967.57  3304133.81  4294
567380.26  3297395.58  4224
565545.16  3299025.14  4086
572019.81  3301344.02  4096
573006.75  3296081.64  3686
568742.27  3303832.58  4741
574545.88  3296650.54  4010
577047.26  3301887.56  4053
567953.64  3302979.99  4693
577483.37  3301667.25  4022
570483.31  3295864.23  3903
572019.41  3295349.89  3907
574079.73  3300926.00  3909
563544.19  3299134.97  4930
574017.96  3298530.24  3937
569613.58  3298651.74  4007
568924.65  3299055.10  4182
572889.00  3298237.27  3911
570802.25  3304088.04  4347
569800.59  3299676.41  4158
574387.27  3303091.68  3978
566933.18  3296480.12  4039
572798.84  3296652.00  3879
571361.20  3300969.83  4145
571726.50  3299118.47  3946
569719.42  3300246.10  4267
576537.05  3303083.02  4046
571720.68  3295880.37  3719
571860.27  3298149.41  3906
567339.45  3301623.81  4566
570943.56  3300257.06  4124
566510.12  3298049.79  4280
571801.04  3299931.50  4035
571588.89  3298503.68  3901
568718.21  3304604.02  5084
573010.76  3309854.22  4672
570073.12  3295905.02  3934
571609.97  3300054.41  4076
569232.20  3299515.73  4203
564607.03  3297229.58  4105
572175.05  3300072.41  4029
568128.33  3298485.52  4154
568889.81  3300672.96  4321
568307.75  3301132.06  4427
568270.50  3300342.29  4521
570668.10  3295663.66  3881
577110.71  3302235.54  4057
565594.43  3306896.62  4582
571225.95  3298407.85  3873
564613.54  3300102.16  4479
573010.68  3299819.46  4043
568166.95  3299054.54  4261
564833.79  3307230.43  4591
570808.67  3297058.06  3944
569033.02  3300468.93  4346
566325.89  3301909.00  4930
576239.75  3299145.06  3906
566920.00  3299003.16  4416
568734.71  3304960.50  4751
570329.35  3298130.14  3929
572461.09  3308937.56  4874
566774.65  3301285.21  4818
568327.92  3303848.68  4878
571573.89  3292569.79  4419
567182.00  3299484.27  4402
568474.98  3299936.00  4458
569584.21  3300184.20  4297
572899.40  3299682.58  4018
568825.48  3300720.00  4324
571300.90  3295367.00  3764
568706.91  3298457.45  4077
572945.50  3303197.96  4113
574331.16  3299660.43  3766
566467.23  3301938.41  4884
567667.08  3303968.00  5032
577199.15  3301909.12  4045
570003.28  3300572.77  4228
573092.68  3297340.58  3882
567930.59  3295021.04  3773
573836.43  3300667.79  3859
570078.81  3296915.00  4011
573071.72  3296177.81  3714
564859.54  3296611.31  3988
577130.51  3298235.56  4045
569619.19  3300326.75  4273
568644.65  3303156.33  4853
572895.05  3294780.77  4090
575118.19  3301591.64  3800
574663.96  3299666.12  3768
568225.65  3300988.33  4465
572352.81  3302733.54  4035
567675.18  3295860.52  3918
566623.75  3300960.95  4773
569690.23  3301146.98  4353
572497.12  3295433.41  3965
570886.69  3298879.37  3968
568947.87  3304405.52  4965
572210.66  3296310.39  3824
567451.06  3298368.95  4288
563584.29  3298668.71  4734
572373.82  3304181.33  4139
572831.82  3305235.39  4097
572500.06  3299257.41  4038
575720.15  3298301.33  3907
565628.16  3297377.96  4113
565924.98  3301953.62  5101
571052.43  3303330.97  4369
571280.03  3293003.25  4466
573123.30  3298178.62  3862
572106.98  3296690.83  3867
568813.19  3307183.20  5272
570767.92  3301033.46  4214
563933.78  3301901.14  4716
572426.18  3302861.68  4076
568989.28  3296894.10  4025
567425.87  3302545.12  4440
576661.55  3294885.35  4092
567828.59  3303287.93  4840
570589.97  3296361.71  3953
562288.50  3298633.29  4070
576465.71  3300217.87  3930
566250.98  3299352.85  4322
570950.82  3301908.41  4359
573038.04  3296474.08  3838
571284.92  3301057.56  4171
569760.39  3296517.18  4114
567728.32  3302503.10  4336
567103.48  3301786.14  4633
574420.50  3297799.87  3931
567131.31  3302062.75  4740
567247.37  3296576.49  4077
575751.62  3301060.33  3821
571535.39  3301948.89  4222
570853.38  3296397.62  3923
572356.69  3302665.81  4021
566419.21  3294853.87  3816
570012.85  3299253.75  4055
569012.07  3304022.79  4796
574535.29  3299282.16  3758
573483.06  3295810.47  3673
566754.22  3299327.35  4459
571999.96  3304864.08  4392
572541.15  3299380.62  4001
565524.43  3299650.75  4178
573398.31  3301456.74  3877
565279.31  3290936.27  3899
570514.62  3302212.60  4350
566909.19  3294938.52  3815
567033.78  3302387.74  4877
572022.25  3302390.06  4042
568977.18  3293001.33  4364
566230.08  3300022.91  4500
569965.41  3294112.60  3953
569915.82  3301906.91  4502
571252.21  3299895.39  4006
570986.81  3295259.00  3734
568925.89  3298609.10  4096
568960.97  3300662.85  4315
571848.50  3301124.54  4123
571064.27  3301792.81  4318
573705.41  3298533.64  3934
572305.27  3303988.93  4213
560164.58  3299263.91  4481
567210.56  3297632.89  4279
572391.19  3298942.75  4087
568761.66  3299026.75  4125
573019.64  3302460.83  4027
564847.62  3297549.52  4136
569795.31  3303277.10  4596
566864.19  3301954.29  4778
574633.30  3295355.16  3934
572921.26  3298651.27  3929
565428.72  3294233.39  3977
575055.45  3299943.56  3788
565398.58  3297248.33  4042
570825.91  3294940.29  3875
570761.60  3304467.49  4194
567925.67  3296941.52  4067
562470.31  3297810.60  4392
570084.72  3300000.91  4185
568300.42  3299588.98  4338
575158.91  3304946.75  3948
564933.71  3296625.50  3986
570310.14  3302799.23  4326
566423.92  3303579.08  4580
570810.00  3301348.70  4287
570881.60  3303576.97  4468
573228.51  3305389.37  3975
564886.76  3297443.20  4117
564254.29  3293680.14  3995
571349.63  3298604.75  3841
573479.31  3297496.10  3875
570897.51  3302018.52  4376
573301.03  3300528.06  3969
570295.43  3295742.72  3913
571244.09  3299952.72  4009
568338.22  3299732.91  4443
574709.14  3299049.14  3749
569247.16  3300513.62  4282
568838.68  3303923.60  4770
567496.31  3302922.23  4399
564845.04  3301971.10  4870
573025.08  3298514.74  3933
569974.80  3298089.10  4030
568701.35  3309086.70  4947
569926.75  3300979.08  4259
573925.85  3302001.85  3982
563385.18  3300317.75  5283
568409.75  3298470.81  4138
571172.28  3300839.95  4092
578544.21  3299407.99  3711
569763.69  3296326.50  4104
575447.54  3298981.00  3884
565340.73  3296455.21  4051
573558.32  3300405.54  3969
568704.89  3305586.85  4424
573837.08  3295388.83  3678
570346.16  3300974.39  4252
573188.10  3302417.79  4031
570000.00  3305454.64  4481
566712.82  3303249.64  4599
573280.16  3293475.85  4194
570294.81  3294306.60  4004
572277.09  3295912.83  3724
572372.84  3301123.72  4035
573447.77  3298320.62  3889
570749.58  3297209.50  3994
569126.50  3302185.93  4555
577820.89  3301912.33  3966
568245.75  3294314.72  3949
573888.57  3295959.74  3821
571929.81  3298450.56  3985
568602.47  3299319.50  4188
570009.59  3296610.98  4071
566991.67  3303055.66  4557
573431.32  3293460.50  4194
568746.21  3294511.37  3953
571683.31  3301665.66  4173
574059.77  3298626.79  3852
569769.26  3304182.46  4523
571298.37  3297927.50  3835
570416.18  3301305.37  4376
569751.06  3300057.12  4273
572355.26  3299876.52  4066
573065.54  3297630.66  3858
570747.51  3300704.85  4189
569191.43  3301114.99  4232
572976.67  3302628.56  4073
568293.21  3298507.48  4152
570293.54  3297077.33  4017
568509.97  3298672.75  4200
576621.60  3299715.89  3914
563948.48  3297809.62  4366
572941.51  3297428.14  3898
572717.64  3293670.14  4213
565749.78  3298290.66  4091
565803.68  3303944.08  4817
568529.15  3296021.25  3931
572493.88  3303844.27  4200
567178.89  3296340.22  4010
570979.82  3298938.74  3946
571062.27  3298148.79  3947
570668.97  3301094.14  4250
569169.54  3296324.41  3988
565430.67  3303296.52  5111
571609.26  3303221.56  4282
569931.32  3295377.83  3852
568714.15  3298732.81  4176
570395.44  3298656.99  4006
565440.81  3300114.74  4436
566428.56  3296834.33  4117
575410.62  3296394.27  3682
571128.52  3305553.85  4649
571045.07  3298650.73  3924
577322.76  3303055.45  4288
565266.09  3298062.29  4091
568511.65  3299764.16  4425
566052.15  3298500.20  4176
565673.51  3304285.93  4777
571838.52  3300224.85  4066
567092.40  3305011.50  5253
568614.05  3300161.29  4433
572123.17  3298833.49  4055
563145.18  3300451.33  5316
568112.01  3299171.02  4287
568336.15  3296943.16  4118
575310.29  3297368.21  3698
568009.81  3296601.14  4004
567591.82  3298188.02  4264
573233.71  3299319.10  3978
567053.85  3294630.66  3782
570949.23  3297618.43  3956
568985.82  3298550.18  4060
572153.15  3302978.29  4140
573882.42  3300136.79  3881
565303.69  3298080.81  4083
568618.37  3300122.96  4431
572641.42  3303202.85  4199
571289.27  3301116.74  4194
570167.45  3300066.74  4157
572737.50  3305846.60  3967
575198.32  3297274.52  3729
568197.44  3299898.20  4446
566691.13  3301017.96  4780
566280.03  3301798.77  4948
569294.26  3299144.89  4149
571602.82  3303068.72  4238
571564.35  3299943.77  4065
563982.79  3302637.49  4773
573470.19  3299304.62  4015
571861.56  3302163.81  4164
567489.78  3297027.33  4174
570147.93  3295183.93  3727
570837.34  3301755.37  4354
566404.52  3300554.29  4690
568574.79  3295569.66  3826
569191.68  3300954.60  4223
572581.56  3301682.89  3989
572391.12  3293689.68  4191
571862.39  3305298.56  4358
570324.94  3302357.00  4445
576631.34  3301616.35  4014
568307.22  3303559.29  4835
562203.48  3300262.93  4883
567243.54  3305699.52  4860
572643.57  3300213.04  4012
568188.60  3294870.87  3768
568159.05  3302450.56  4432
567608.28  3303798.18  5045
568388.07  3299979.18  4470
568754.34  3299884.81  4370
570498.95  3306773.85  4899
573938.91  3297473.54  3895
570884.56  3297691.37  3897
569763.28  3308533.64  4689
569294.09  3294632.91  3877
572955.13  3304192.37  4095
568777.25  3296327.64  3981
570746.08  3297368.29  4028
578245.89  3298256.33  3661
568476.68  3303943.79  4806
567602.45  3306488.41  4382
573041.72  3297856.37  3901
564049.78  3299299.85  4831
568575.56  3293839.71  4136
566364.48  3297134.45  4155
567485.62  3300648.12  4654
575185.69  3294611.54  3896
571368.00  3298718.89  3855
567955.96  3303944.56  4916
570842.75  3300919.91  4190
565516.97  3301679.39  5203
571746.39  3301908.91  4161
568484.31  3304614.23  5061
573834.77  3301329.12  3927
571749.98  3299384.95  3981
577825.04  3301018.33  4082
571336.73  3299272.97  3930
569039.05  3295271.96  3766
571940.50  3299247.95  3990
567494.84  3301099.81  4657
573826.81  3294931.23  3747
572421.22  3301140.00  4024
569403.56  3303036.66  4641
571816.39  3299017.00  3968
571210.53  3307979.04  4247
565771.64  3300261.66  4627
566501.76  3299618.91  4454
569336.56  3295732.22  3987
573298.67  3292909.14  4033
572492.18  3299253.49  4042
569122.54  3302050.04  4510
571861.55  3303301.29  4302
571404.56  3302179.68  4250
566981.25  3301322.70  4748
570513.01  3303876.66  4486
572406.29  3302974.00  4106
566878.06  3296761.83  4044
574429.81  3298470.12  3779
565623.82  3299218.39  4133
569069.81  3300558.75  4301
561653.55  3305408.87  5293
565483.19  3301579.16  5158
571717.93  3298419.50  3911
572600.78  3301983.18  4035
571799.77  3302994.98  4125
567515.70  3296871.48  4168
570137.65  3306705.41  5102
569271.62  3301694.06  4493
566068.40  3296730.79  4149
569368.34  3304816.70  4656
569669.30  3300209.37  4277
567564.60  3299498.89  4375
569672.46  3298633.25  3994
574491.73  3302616.10  3902
569365.71  3299267.91  4154
569226.53  3300083.52  4328
567759.71  3302988.56  4595
569380.14  3302085.58  4604
570512.28  3303012.00  4309
569926.67  3303216.66  4537
576406.91  3300872.81  3966
568211.93  3301678.39  4323
571026.59  3297017.81  3906
574370.81  3298842.08  3764
568068.35  3295401.52  3882
569255.57  3297569.12  4080
569918.19  3299567.14  4111
568372.45  3303259.75  4839
575509.85  3305506.21  4178
576440.00  3297718.18  3888
568061.53  3301428.77  4445
572218.38  3299594.27  4048
567520.78  3297772.83  4307
568763.26  3299764.49  4354
571359.76  3296525.10  3919
568030.10  3296784.91  4025
567506.84  3298541.64  4277
573846.56  3295914.85  3797
565436.31  3296749.66  4114
573505.66  3298781.70  3928
565086.95  3302211.43  5192
570649.22  3301350.81  4346
570850.81  3295425.21  3724
571891.01  3304377.68  4122
564694.95  3298055.54  4228
566159.06  3296624.33  4116
568409.19  3298161.25  4179
568163.92  3301774.91  4330
568319.14  3296478.93  4020
568373.31  3305743.89  4465
574701.27  3306367.18  4108
573720.26  3301503.43  3969
567566.59  3306159.12  4461
567000.70  3300859.33  4676
567982.22  3294075.50  3994
572922.67  3298851.25  3921
576544.82  3303778.96  4327
568546.82  3300384.81  4457
573900.45  3304552.08  4132
568060.29  3303415.73  4825
571126.82  3294366.96  4070
573566.03  3299349.98  3992
568199.57  3302199.37  4340
567775.08  3299466.02  4383
568283.54  3294901.00  3767
572200.21  3300020.41  4034
567462.84  3298200.12  4278
567255.43  3304187.41  5178
574338.92  3303773.33  4042
571383.65  3302989.25  4181
569143.63  3300377.52  4338
570432.68  3298522.14  4011
570403.71  3293045.77  4333
569904.40  3302916.91  4438
572985.00  3305195.70  4097
568535.02  3295380.39  3833
567905.55  3304248.02  4952
576521.33  3301256.73  3959
565626.48  3300689.60  4823
566619.05  3300661.39  4648
572391.27  3300252.81  4063
574568.34  3296013.54  3989
570810.40  3297260.08  3989
577115.48  3297454.04  4059
568180.94  3304819.83  4935
575811.81  3304803.18  4131
569214.56  3298435.02  4048
575291.30  3302522.58  3821
568055.87  3302200.00  4326
574078.84  3305913.60  3987
572960.35  3297938.81  3903
575089.58  3301047.29  3768
571667.75  3301847.81  4182
572576.12  3299461.23  3979
571036.59  3303587.43  4452
564202.53  3298928.46  4690
573699.32  3302947.68  4056
570961.60  3296609.96  3899
567512.18  3293515.35  4087
571236.48  3307462.02  4541
566825.50  3295873.08  3929
569325.83  3298409.33  4047
575180.02  3301325.95  3812
569187.84  3300692.25  4243
569890.06  3298790.74  4065
572819.56  3296178.93  3715
571377.40  3292465.62  4487
570722.98  3300830.66  4199
572902.45  3298875.29  3918
568510.54  3296180.41  3956
574447.88  3303177.62  3931
571638.66  3305747.50  4523
575377.35  3298975.66  3889
567030.94  3301188.06  4737
565248.80  3303923.49  5008
573114.45  3299472.87  3984
572811.69  3297825.68  3898
568241.23  3298694.29  4198
567275.95  3300194.58  4549
571478.57  3299822.66  4051
565975.93  3298153.41  4156
571480.95  3298865.22  3933
572775.64  3303628.04  4169
565341.80  3302777.20  5390
570612.44  3301508.89  4379
568785.29  3300968.14  4259
568088.23  3300574.35  4576
574408.60  3297522.77  3972
571761.03  3299668.91  3999
570887.28  3299903.04  4002
566325.75  3303484.81  4659
573489.81  3303375.04  4009
568080.53  3297151.93  4150
575657.68  3299760.48  3877
572720.18  3301727.85  3973
571957.38  3302621.37  4029
564150.25  3303950.68  5303
569401.05  3301819.41  4579
572129.94  3300577.64  4074
574993.29  3297536.85  3831
573662.77  3303016.48  4051
571633.17  3295345.87  3828
571026.00  3303251.46  4325
572599.37  3296674.29  3893
567944.77  3296671.45  4030
570534.06  3304126.31  4434
568112.79  3294068.33  4020
567748.60  3299503.91  4393
572732.13  3305343.00  4072
572879.63  3305742.98  3935
576899.43  3302874.87  4133
570116.89  3294303.68  3931
576049.75  3298779.62  3909
569416.80  3299737.87  4195
565900.02  3290720.54  4059
563875.77  3302817.97  4836
565234.39  3305421.04  5079
568030.57  3300477.00  4586
574245.59  3305541.66  3881
572108.34  3301514.52  4098
561916.31  3306748.56  5253
567162.96  3306687.54  4432
569461.03  3300877.52  4208
564687.37  3298213.98  4249
571698.31  3297034.43  3803
568947.63  3298605.37  4090
573491.19  3302444.96  3971
564324.07  3302930.75  5093
568142.53  3304652.98  5007
574341.56  3293303.77  3920
568496.81  3295168.58  3757
567044.19  3296421.85  4029
565936.76  3301492.54  5052
566088.25  3298387.39  4188
568967.17  3300330.35  4387
570351.05  3303345.22  4441
572106.55  3298176.33  3934
568692.67  3296587.47  4013
569156.28  3299653.08  4239
571269.30  3300984.27  4133
573050.51  3303008.95  4085
566603.93  3300646.24  4646
573968.18  3297660.25  3911
573300.47  3296265.77  3785
572214.56  3298827.60  4069
570122.25  3298688.46  4039
566135.60  3297028.22  4174
569391.37  3304709.68  4757
570223.04  3303894.18  4542
571178.09  3299417.41  3909
571609.35  3300084.00  4074
569400.33  3299604.39  4183
573807.45  3301817.79  3968
569538.18  3305818.54  4535
577891.08  3302150.50  4004
568599.58  3297183.93  4080
572993.66  3301442.06  3950
565844.44  3295824.52  3993
565580.48  3298481.02  4052
569016.00  3298582.27  4066
573531.22  3299023.29  3991
569460.66  3294460.48  3926
572985.64  3298443.54  3910
568046.82  3297519.71  4195
570618.54  3304882.56  4173
572047.18  3305846.58  4272
568509.79  3302800.96  4743
569348.72  3301087.72  4259
570111.66  3303572.71  4565
572167.68  3299040.20  4061
569654.34  3303194.66  4583
567927.43  3297454.22  4204
571165.81  3300458.52  4077
575099.20  3299566.58  3781
575371.35  3299336.49  3874
564879.76  3301315.27  4698
572794.57  3297655.10  3867
573602.56  3297749.08  3903
570759.52  3302338.43  4292
572165.91  3298420.54  4044
564215.33  3299224.62  4791
570043.39  3298600.02  4035
562981.09  3301200.41  5410
568880.82  3294913.56  3823
571474.96  3300986.48  4137
575233.05  3297744.62  3708
569869.34  3295892.68  3953
568197.66  3299645.89  4363
572811.84  3304797.49  4289
568977.29  3301017.81  4224
570290.91  3299662.79  4093
567448.03  3302695.87  4377
573538.79  3300927.12  3898
571342.44  3303992.96  4273
569112.56  3296228.18  3964
572147.31  3300844.87  4087
570668.30  3301806.68  4406
574332.68  3299661.56  3766
573027.34  3299715.75  4045
567096.77  3296593.14  4090
568852.65  3299152.97  4185
574090.39  3308872.31  4452
569056.15  3301155.29  4225
571782.96  3302607.79  4044
569248.31  3300823.95  4220
572063.94  3300062.96  4003
567430.93  3300069.66  4518
570682.93  3300247.70  4029
568254.69  3305198.43  4864
571090.43  3297394.04  4020
573078.45  3298685.81  3938
569915.37  3300730.18  4218
570084.40  3298473.75  3978
568936.52  3298248.89  4136
569436.87  3298390.27  4057
569047.07  3298100.49  4175
567879.34  3302709.48  4483
570852.25  3300401.18  4139
571737.50  3302580.54  4052
568838.95  3295891.21  3919
569643.37  3296957.12  4062
570712.31  3299762.97  3990
566998.91  3300129.64  4588
570279.44  3305676.64  4763
575771.05  3306596.00  4443
569754.16  3295930.20  3993
570934.93  3301554.68  4283
577178.75  3299703.58  4042
573574.14  3296675.66  3842
575667.00  3301901.60  3846
571558.31  3296598.81  3899
570184.56  3304902.50  4201
572027.23  3305267.62  4322
567946.12  3299214.35  4328
567687.17  3299295.31  4341
567532.90  3304445.29  5140
570135.33  3299736.08  4127
563601.93  3301566.39  4958
568011.73  3297165.81  4147
566576.10  3297990.12  4309
568519.23  3297975.31  4219
570006.22  3296592.10  4071
569764.80  3297935.81  4091
565625.20  3295868.47  3979
567514.57  3297957.89  4298
568457.73  3300089.54  4452
566553.51  3304158.79  4949
567761.30  3300558.91  4616
571310.58  3300955.02  4131
567737.31  3295529.39  3851
569535.08  3297617.98  4110
571654.81  3291370.21  4215
569426.46  3295986.10  4033
568408.31  3301789.79  4282
574035.17  3299801.91  3834
569001.09  3300633.85  4309
571823.84  3297072.02  3760
575890.07  3303003.31  3876
568060.85  3302624.62  4506
564369.93  3300306.62  4694
566150.69  3299964.12  4488
572055.82  3298384.27  4024
568867.37  3297819.39  4141
561935.01  3304630.95  5089
571821.78  3300601.85  4078
568756.21  3299661.60  4323
572270.96  3300711.24  4060
567829.83  3295596.00  3896
572343.72  3297442.37  3918
567623.64  3298922.74  4262
569905.52  3295407.25  3876
576388.06  3297080.85  3898
573171.68  3297186.43  3890
569330.28  3303353.06  4714
565586.13  3301438.12  5104
564330.77  3303671.68  5378
571402.31  3297507.12  3965
570163.68  3298685.50  4036
567907.88  3301867.75  4445
567691.39  3300056.74  4561
573785.33  3306283.72  4262
563788.09  3300375.71  5123
569158.93  3300128.39  4337
569041.84  3300787.31  4252
575806.29  3301501.52  3845
565952.97  3299705.21  4363
569481.47  3300379.18  4274
572518.31  3291362.25  4198
570952.92  3296367.41  3921
569237.91  3297106.66  4041
569851.67  3299331.12  4071
569757.28  3293539.77  4138
571004.96  3309313.23  4259
568743.04  3295865.37  3920
567388.97  3304875.33  5278
567661.97  3296154.43  4004
568382.81  3298902.37  4241
567910.13  3299310.64  4352
568078.79  3297153.96  4150
572888.18  3304463.64  4181
568431.96  3302994.33  4814
578285.85  3302113.21  4080
573816.52  3302804.58  4012
570031.81  3294280.68  3922
574998.48  3302232.31  3862
568894.33  3301585.58  4373
563279.66  3290730.08  3846
569008.38  3300820.85  4252
573778.22  3299140.64  3876
575228.06  3299168.27  3871
570706.26  3302764.41  4274
569068.42  3296686.16  4022
567832.45  3302176.00  4378
576345.20  3302886.16  4013
569353.76  3303943.87  4631
571639.10  3299310.96  3995
571952.77  3299692.83  3978
568891.82  3300846.77  4282
573581.29  3294728.22  3836
569394.82  3299609.25  4184
566957.18  3303740.21  4841
572628.72  3305235.45  4139
573753.14  3301461.50  3962
572323.18  3298534.99  4014
569229.58  3301587.20  4445
570058.15  3304463.62  4509
572553.19  3300145.22  4035
564811.06  3302950.79  5296
574966.71  3297852.54  3745
570834.56  3297017.16  3922
573150.47  3301915.62  3924
568953.83  3303051.85  4762
569107.60  3301241.95  4244
570389.73  3302147.87  4377
573335.06  3296975.25  3872
569401.45  3300567.35  4247
563284.01  3306027.27  5288
564385.90  3304621.18  5253
568080.46  3303219.39  4820
573188.80  3297693.87  3887
568557.42  3301070.73  4327
567727.77  3296048.46  3984
568485.68  3299001.79  4235
574830.14  3299757.52  3731
575301.13  3308710.20  4956
573461.70  3307997.35  4198
571336.56  3300985.60  4148
573416.64  3296947.21  3859
566924.47  3296359.56  4015
572106.70  3297870.56  3912
571274.25  3296489.41  3924
572703.00  3302447.20  3974
572935.59  3300209.66  4032
565974.35  3297415.52  4205
568483.00  3302113.97  4432
569906.94  3301252.68  4403
563624.20  3298295.77  4585
572552.82  3298009.27  3922
570708.06  3299310.93  4013
571736.51  3296839.18  3788
572643.75  3296876.77  3894
575164.34  3300288.41  3782
571212.18  3302823.02  4119
566509.59  3295863.98  3982
567402.53  3295815.73  3946
568038.56  3298844.62  4272
571562.03  3298690.18  3910
561615.18  3305212.56  5233
567952.41  3299310.25  4348
563156.09  3299852.37  5069
564284.14  3305139.46  4950
572907.50  3298896.72  3920
569210.08  3300399.64  4303
567762.44  3299367.64  4363
573366.68  3303185.46  4068
567944.28  3298672.27  4206
569325.64  3297444.22  4066
569441.23  3297325.23  4059
564812.08  3301218.97  4663
569486.33  3294731.35  3826
569952.08  3299801.52  4154
570508.29  3297644.98  3990
568620.53  3305588.21  4470
566167.42  3297567.54  4251
568044.44  3300858.23  4538
564934.31  3298968.20  4324
570713.10  3293968.89  4120
571058.41  3292949.37  4501
571809.14  3301402.08  4140
572182.41  3303339.56  4285
572642.21  3296671.72  3893
572570.06  3299340.22  3998
567116.62  3299560.29  4428
569969.89  3301358.31  4480
567428.52  3303391.14  4790
571768.25  3301306.33  4151
570713.43  3295978.04  3943
573118.41  3302086.85  3943
570052.20  3298109.27  4010
570509.91  3295646.23  3909
566223.55  3300196.39  4582
569782.52  3297071.81  4064
572674.26  3303925.41  4171
575118.90  3297846.29  3716
569582.56  3302486.14  4568
568757.08  3300564.21  4395
569532.78  3294082.68  4016
572947.47  3298253.35  3873
566627.58  3295051.71  3870
570877.83  3295650.20  3796
570849.60  3305701.83  4815
568158.10  3296122.79  3933
571908.66  3295028.41  4025
577293.93  3301263.33  4068
567621.87  3300288.06  4598
571092.43  3302599.06  4184
566144.95  3299203.66  4276
563775.84  3295988.66  3983
571375.46  3297956.06  3829
572476.06  3298275.24  3970
568749.84  3299675.83  4330
569968.60  3298588.52  4020
568983.19  3299796.74  4323
568414.92  3299572.27  4320
566546.72  3297644.79  4285
574204.06  3300076.77  3813
571305.69  3304308.93  4154
566642.41  3298197.75  4326
572539.75  3300817.00  4038
566640.18  3297437.16  4195
566661.33  3298338.24  4323
564198.34  3305845.87  5184
576776.08  3300396.77  3937
567207.60  3301736.99  4574
567931.52  3297155.18  4134
567412.16  3298188.50  4279
571336.96  3293454.75  4400
572553.81  3294745.91  4208
565313.31  3304025.25  5004
569860.69  3300754.46  4215
574505.52  3303933.85  3962
568207.92  3300275.81  4527
573890.79  3304682.37  4133
565575.95  3295559.96  3885
571073.15  3304872.71  4295
574870.38  3301067.77  3868
573368.90  3300514.54  3948
572439.73  3301207.60  4045
571538.14  3307652.23  4196
566060.92  3298988.18  4225
567742.43  3298808.29  4232
569521.15  3300102.02  4314
564765.56  3303524.39  5213
575890.17  3300704.62  3853
572653.78  3297286.85  3927
569379.35  3300857.16  4211
573690.05  3296630.10  3831
571305.94  3308341.72  4189
577600.31  3296645.81  3998
568519.84  3296024.04  3929
570963.02  3302742.75  4169
564778.21  3298700.10  4302
572348.92  3302078.74  4090
568016.27  3300765.02  4562
574372.60  3300432.08  3907
571117.91  3302357.02  4249
566690.38  3301060.45  4794
572965.13  3301596.81  3939
570583.03  3300666.71  4154
571829.06  3303293.29  4301
569113.79  3296429.35  3979
572283.09  3309710.27  4872
567182.75  3295033.43  3805
566919.35  3303044.71  4639
571012.43  3299850.58  4006
573451.98  3296295.39  3818
565987.79  3303930.99  4703
574109.43  3298797.93  3827
574415.46  3298997.25  3774
572403.79  3302323.29  4003
568946.84  3298988.70  4166
571473.81  3301041.37  4155
567277.48  3302125.62  4723
570844.71  3300347.47  4124
568705.56  3292301.43  4534
571996.08  3298371.16  3997
574629.75  3300724.16  3895
566645.47  3300309.74  4580
573495.42  3295441.66  3806
567289.59  3298449.31  4306
573089.13  3296814.45  3900
570635.84  3303749.10  4521
572237.87  3295083.74  4063
570331.33  3298609.41  4023
574949.59  3297959.87  3731
573073.18  3296960.25  3895
562409.55  3301580.39  5534
571308.67  3303049.89  4211
567508.15  3292495.35  4208
564610.35  3303555.89  5302
570930.17  3299815.64  3973
573079.07  3297841.52  3899
565028.35  3302635.64  5315
570629.52  3299553.83  4041
567237.00  3297658.50  4287
563367.55  3302292.25  4784
568926.82  3297293.68  4080
576759.27  3299831.81  3936
571100.88  3299329.25  3921
572994.22  3303911.21  4103
568504.39  3304012.64  4793
571090.87  3298038.35  3937
568114.93  3295248.16  3789
570008.85  3303918.62  4521
567037.40  3300672.56  4654
572210.22  3298087.66  3898
572238.31  3299122.45  4079
575894.59  3302432.24  3849
577169.48  3304228.37  4585
574345.40  3294892.37  3788
572130.01  3300579.10  4074
570566.58  3301997.16  4383
565971.76  3297705.81  4190
571854.43  3296596.31  3756
568630.52  3300270.27  4424
567175.07  3301052.56  4714
567486.97  3296481.77  4062
565959.63  3299611.56  4346
564411.65  3304043.31  5437
570706.13  3298445.14  3919
567649.56  3300835.93  4610
575056.02  3307087.33  4569
569615.65  3296815.27  4063
567257.81  3298174.41  4286
567808.28  3300498.75  4623
571524.97  3295469.52  3774
571131.67  3302692.77  4132
568708.14  3301069.66  4258
574093.14  3299581.85  3832
569635.98  3298777.49  4043
568808.13  3297726.60  4131
571163.18  3302008.85  4326
567863.77  3298293.04  4202
572049.93  3297515.31  3888
569427.04  3297865.89  4105
574551.75  3300425.04  3874
572149.43  3301154.74  4101
564556.01  3299921.02  4593
573206.65  3297066.89  3880
568520.88  3302653.29  4684
574417.22  3294757.14  3817
573049.50  3303952.02  4100
572555.42  3297649.54  3886
569949.70  3303123.98  4486
563571.84  3294362.22  4151
569848.84  3295721.39  3952
562298.25  3296978.33  4750
566436.97  3301013.66  4859
572063.87  3296788.39  3857
570805.42  3302111.00  4354
572425.59  3295892.87  3711
566269.03  3301563.81  4973
568154.00  3301415.66  4419
566375.87  3295071.58  3852
572593.97  3294912.75  4174
571735.67  3296848.39  3787
572687.13  3305353.89  4082
567940.88  3302204.04  4338
570477.89  3294785.23  3835
563015.59  3294399.81  4298
566736.30  3299644.43  4488
570373.75  3302375.81  4431
568853.88  3305846.91  4334
568366.81  3303404.60  4811
571336.70  3298718.12  3857
567175.55  3298651.06  4341
569502.04  3303031.66  4596
567947.56  3297873.85  4302
569119.87  3299283.10  4187
571731.33  3300546.75  4057
571336.45  3304599.91  4184
567656.81  3299677.77  4434
568429.04  3300159.37  4463
571002.76  3300733.16  4131
573705.79  3296008.79  3762
567767.20  3300247.00  4590
576010.56  3296479.56  3793
571377.45  3305180.71  4404
572257.03  3301136.29  4080
568730.34  3298649.10  4153
572307.25  3299965.06  4056
574587.62  3302209.37  3849
568024.13  3298088.64  4237
568059.35  3297328.39  4166
572832.31  3302638.08  4072
575955.85  3306038.70  4404
573674.84  3296213.95  3771
567494.72  3303254.12  4684
574453.85  3298857.45  3667
571949.06  3295584.85  3804
571087.88  3297024.06  3902
565872.69  3297288.68  4191
569832.80  3300876.87  4245
569918.46  3297573.49  4129
575221.63  3302089.37  3876
565636.21  3297189.83  4155
565957.77  3302800.91  5060
567470.39  3295744.39  3920
567346.65  3301473.35  4596
574269.95  3298883.18  3810
573920.05  3292641.87  3787
572681.05  3299833.46  4056
575267.92  3296508.49  3708
567758.73  3306963.73  4882
575097.76  3296839.39  3783
574193.12  3298009.47  4032
574771.70  3299154.02  3773
567407.95  3301831.95  4575
566534.79  3301148.87  4900
572983.77  3298665.33  3931
570593.81  3302084.50  4358
571197.93  3305838.14  4732
571681.06  3297059.41  3814
571452.78  3300435.79  4049
570137.56  3304062.81  4495
566958.23  3302816.50  4677
571349.06  3305398.27  4512
568558.72  3305218.81  4739
570237.75  3296247.87  3968
574799.06  3296442.93  4008
576215.30  3300831.04  3969
570712.80  3297019.37  3958
573617.70  3301339.66  3913
569996.27  3293170.43  4181
572388.18  3304235.20  4116
562783.73  3302546.52  4941
573746.55  3295604.99  3665
569774.89  3294157.18  3970
569811.44  3301341.93  4479
565839.43  3301287.77  4980
568370.81  3302252.12  4471
571818.57  3304064.04  4203
572412.23  3298804.97  4082
569722.69  3300922.79  4246
568374.23  3303912.02  4870
571415.18  3293853.77  4293
569194.80  3300799.93  4221
565817.87  3298293.10  4111
571672.19  3296837.50  3818
567088.56  3305867.35  4807
568758.82  3303396.89  4760
573302.31  3297862.97  3856
573473.05  3301417.52  3882
570398.48  3299015.16  4032
570391.29  3301655.41  4453
573879.50  3300689.45  3847
571606.15  3302463.31  4119
569118.41  3301605.62  4429
576322.95  3300293.60  3939
574138.95  3299822.52  3831
570886.90  3305669.33  4795
567950.65  3293266.29  4205
571135.54  3293364.24  4376
569163.14  3300023.66  4288
566894.69  3300862.25  4695
573848.53  3302590.93  3996
575160.42  3296194.02  3819
568150.15  3298872.91  4242
567377.62  3296966.50  4186
569342.06  3299195.06  4146
572244.77  3299636.08  4049
572416.07  3299187.04  4075
567353.25  3298083.97  4290
571691.48  3299697.18  4010
574068.31  3305651.41  3904
568867.77  3300684.14  4321
572448.42  3293603.22  4221
569607.43  3296030.68  4035
565638.44  3298980.72  4111
573852.83  3301903.98  3961
563448.93  3303041.35  4796
571154.73  3302427.25  4224
572441.08  3297660.60  3886
572839.89  3301440.54  3998
566188.64  3295550.00  3976
569722.26  3302336.79  4588
576665.42  3299657.64  3913
573304.40  3304702.37  4315
575988.81  3304224.58  4170
567631.53  3300211.33  4575
566521.54  3299467.29  4419
569550.10  3300066.23  4311
566750.05  3302190.21  4860
573495.76  3301494.27  3900
568925.75  3303273.75  4795
571099.79  3301439.91  4235
565685.97  3299766.35  4327
566994.06  3302739.27  4725
573724.75  3300736.81  3882
567338.34  3300646.71  4669
566952.21  3294610.66  3786
565910.66  3300448.35  4710
566855.47  3301722.66  4765
567533.51  3296714.64  4132
569149.73  3300731.60  4238
571125.15  3300442.24  4089
571472.20  3298263.54  3829
569518.66  3297595.98  4100
568385.40  3299496.66  4274
566498.72  3297161.85  4148
572411.25  3298261.74  3974
570948.20  3306184.83  4863
569060.66  3299512.64  4230
567129.43  3301318.96  4697
571137.63  3298268.73  3917
575364.70  3300445.02  3757
574346.06  3302052.77  3903
568740.00  3302930.46  4766
571415.92  3303556.99  4385
574385.52  3302385.81  3924
571058.88  3304723.77  4194
571563.48  3298842.73  3932
569200.25  3297469.35  4077
572492.50  3300633.21  4074
569419.18  3302233.43  4615
570805.14  3303512.12  4463
576695.51  3298663.97  3912
576264.55  3294145.83  3947
570212.07  3301210.91  4382
566319.04  3295980.14  4014
567554.30  3301689.89  4546
571857.33  3302938.89  4106
571407.81  3298439.71  3838
563428.13  3299652.91  5128
573340.85  3301310.50  3879
571117.66  3301025.52  4130
570216.81  3305508.27  4628
571377.83  3300083.93  4025
570903.31  3302234.52  4324
567885.54  3298028.83  4264
569362.59  3297177.16  4031
568884.35  3297965.33  4174
571472.51  3295052.99  3933
575545.07  3298443.95  3893
568333.59  3299906.27  4471
569811.60  3294557.48  3886
566680.42  3295088.56  3887
571831.45  3301225.16  4131
572172.15  3293473.52  4317
574819.04  3302830.91  3842
574502.55  3291439.12  3890
571426.31  3301209.27  4201
570619.83  3301488.85  4373
562666.65  3298557.39  4053
569756.63  3303570.31  4642
569298.66  3299441.68  4192
573668.75  3299146.85  3931
573330.38  3297435.04  3848
566987.91  3299419.02  4429
570840.71  3304955.99  4317
568958.70  3304975.06  4693
568008.90  3301233.33  4514
569967.53  3306109.87  4874
571137.21  3298673.87  3893
569874.03  3296051.02  3999
569600.53  3302748.49  4541
570359.03  3296122.49  3946
570339.31  3295048.29  3746
571098.52  3298691.83  3904
568955.48  3299706.60  4306
566575.03  3306876.35  4641
575192.78  3301797.58  3838
570985.31  3300695.31  4140
572258.94  3296721.45  3906
567539.09  3294057.14  3943
573952.55  3303070.79  3966
570458.29  3300523.91  4094
568022.06  3297001.20  4129
570154.76  3299957.81  4152
565262.12  3307244.79  4804
567323.33  3296858.58  4168
570282.18  3303547.58  4500
569038.50  3299415.56  4210
568176.54  3301311.27  4440
570352.98  3306363.35  5089
571256.85  3301087.73  4181
567337.18  3296328.83  4023
567220.58  3304569.20  5249
573663.35  3299335.20  3967
572431.53  3296451.00  3862
568277.12  3296270.45  3942
577291.84  3298319.79  4061
566603.21  3302293.46  4934
566497.95  3300737.27  4698
570984.95  3298065.41  3957
568079.07  3300281.16  4552
574403.67  3303814.33  4016
572656.37  3304854.89  4305
566192.09  3297483.93  4230
565037.63  3301897.58  4939
565289.29  3307079.54  4634
571620.65  3297692.96  3856
570559.90  3301780.56  4425
571095.44  3296011.71  3904
567541.56  3300744.23  4641
566365.20  3303547.16  4615
570103.70  3299972.75  4173
574006.27  3297306.16  3910
566456.31  3297134.62  4136
572215.93  3302938.93  4114
570137.06  3298511.73  4006
567993.83  3301718.70  4428
575764.17  3299887.16  3890
568120.25  3301110.62  4473
567468.54  3301623.96  4552
567294.37  3302026.14  4678
572307.93  3298709.89  4090
569269.42  3300971.52  4224
564966.25  3305652.14  5190
574665.72  3300271.73  3823
568138.95  3302102.91  4311
573781.10  3300436.27  3950
566430.23  3297225.10  4167
567950.27  3302266.91  4333
572535.00  3306835.00  4486
572972.46  3298805.62  3929
562751.47  3299238.85  4643
570110.94  3302005.45  4444
571539.34  3300387.62  4046
568284.38  3303243.12  4839
569423.22  3303305.31  4684
575157.88  3294059.45  3901
570986.14  3296137.16  3950
570266.43  3296721.39  3982
570102.04  3298587.21  4031
560072.67  3296212.39  5250
572701.43  3300590.54  3984
571364.78  3299849.81  4035
569984.22  3304702.08  4456
569753.13  3302898.00  4506
568590.62  3303676.96  4784
570075.80  3300011.04  4189
571485.85  3296453.24  3902
570371.48  3295387.79  3785
572156.80  3296974.73  3903
561481.32  3302324.41  5522
570710.25  3303003.66  4213
570286.91  3299991.25  4120
569690.70  3301273.48  4439
570549.91  3297353.27  4055
565375.89  3309599.18  4776
570518.95  3300649.64  4132
574702.78  3302955.95  3842
571613.35  3298358.83  3900
568302.43  3299415.02  4253
564282.69  3297514.52  4157
572238.81  3307922.99  4643
574399.83  3307236.12  4148
575160.50  3297026.43  3744
567322.07  3300865.14  4682
572301.37  3303425.79  4287
570729.33  3302863.68  4230
571717.92  3298912.41  3954
573506.53  3296047.93  3715
568338.38  3301214.46  4408
569793.50  3298853.98  4085
573095.56  3298268.68  3865
571550.77  3303199.93  4272
568554.97  3303478.50  4779
575951.70  3304956.71  4259
573252.75  3299981.25  4062
567817.54  3307208.77  5081
565308.62  3302426.52  5372
569524.68  3298119.29  4115
569975.31  3302790.81  4422
575296.35  3298001.74  3788
571087.22  3297645.97  3945
568738.33  3298982.50  4126
568693.40  3297901.54  4176
579503.87  3293413.58  4109
570301.05  3297362.89  4115
568042.52  3295956.06  3963
570634.94  3307481.41  4719
570191.50  3301507.68  4497
577871.37  3304531.81  4641
573134.27  3301377.93  3918
566076.09  3302828.71  5076
576251.39  3299910.10  3907
568392.50  3295723.68  3876
575117.77  3300924.60  3755
569335.72  3299756.41  4214
570701.53  3299425.70  4021
566439.40  3297036.50  4120
568037.06  3299166.08  4301
566571.26  3305146.77  5205
563627.59  3297929.62  4493
568531.71  3300864.95  4383
574065.88  3294241.18  3680
570174.38  3299642.79  4111
569816.80  3303062.87  4509
573203.89  3302967.16  4050
570184.94  3293819.62  4088
566632.15  3293611.74  3798
573294.33  3302093.45  3988
570057.18  3300443.20  4228
570779.76  3302861.37  4218
569496.85  3293574.16  4199
568113.77  3309932.50  4551
571900.18  3304722.52  4281
573202.31  3304603.22  4337
568056.60  3303547.25  4896
572935.93  3301975.70  3936
568915.93  3296748.02  4033
574983.25  3302861.58  3859
567867.48  3298059.89  4254
568080.09  3293964.02  4052
560722.26  3297971.99  4914
570136.50  3303250.72  4497
564262.44  3301090.47  4801
569644.17  3296692.22  4081
574618.83  3296918.50  4008
567774.57  3302341.81  4347
566572.44  3298671.16  4347
571889.18  3301228.62  4121
568544.82  3294277.68  3984
577832.98  3299739.12  3943
572233.72  3298676.10  4073
566956.14  3300099.25  4574
570050.78  3298790.35  4054
568853.82  3295859.49  3912
567751.68  3301076.04  4568
571184.88  3299072.25  3893
576161.55  3296545.00  3826
567860.44  3300182.52  4591
570885.59  3295693.89  3812
571377.06  3301482.56  4228
569675.47  3304414.87  4679
571261.52  3300761.58  4075
575416.15  3298146.77  3866
569351.00  3295821.04  4004
568681.59  3297439.22  4120
570006.82  3303472.64  4597
564863.22  3294859.43  3932
573586.55  3295203.50  3821
574156.06  3295260.08  3733
568452.85  3294990.68  3756
570280.14  3299683.58  4095
575511.00  3296359.02  3728
567945.07  3297353.02  4185
573603.57  3295477.08  3757
569188.76  3303651.60  4652
574060.57  3304306.89  4099
569531.12  3299301.62  4149
574273.68  3301174.56  3926
569052.79  3301733.66  4446
569471.53  3294350.37  3961
565357.04  3295762.91  3890
570345.87  3300756.33  4169
569690.31  3297614.35  4133
576959.46  3301643.54  4031
563556.81  3298935.10  4836
576231.09  3303137.68  3981
571631.43  3297267.56  3866
576329.40  3297965.99  3874
569821.18  3299500.52  4097
572659.50  3299152.39  4030
560911.80  3297704.41  4951
570895.54  3299946.58  4026
571420.37  3303120.75  4235
567734.85  3300555.41  4619
569234.33  3296443.75  4009
572059.52  3305707.98  4273
575669.95  3298939.87  3895
568352.69  3298439.81  4138
566775.08  3305225.35  5157
563771.64  3303069.00  4964
575783.90  3301895.02  3854
571032.09  3302551.27  4220
571141.28  3296255.87  3927
566979.67  3298239.95  4304
575724.83  3303452.52  3896
573077.68  3303832.41  4109
567610.32  3298556.12  4258
567768.22  3297405.98  4188
567254.07  3296589.43  4080
573632.27  3300827.91  3889
568684.43  3301579.29  4283
562713.82  3301548.60  5543
569283.43  3299095.24  4151
573547.76  3295744.96  3675
573415.69  3296823.56  3859
569114.68  3297803.00  4119
571471.31  3298641.93  3861
570602.58  3301390.43  4358
572407.98  3298718.64  4078
568128.32  3302282.22  4331
566823.31  3302874.66  4723
571366.15  3294535.45  4081
573708.18  3293906.27  3948
564658.43  3299275.77  4600
564200.31  3304205.52  5375
568040.08  3299728.62  4398
566195.18  3304020.97  4628
567230.43  3298844.43  4357
570544.01  3303373.46  4386
563995.13  3294660.85  4062
566987.97  3302532.41  4812
574328.23  3294105.83  3642
572845.30  3303059.20  4144
574255.59  3303183.20  4005
573941.10  3300606.00  3857
566492.56  3303830.45  4627
574850.45  3302729.45  3837
571020.55  3301629.21  4279
575278.46  3299718.04  3777
565077.22  3297641.21  4088
571181.18  3291867.79  4389
567925.93  3296061.49  3981
569144.37  3298729.12  4073
574022.62  3302010.75  3986
575757.25  3298212.54  3915
568838.19  3299000.37  4137
568935.31  3297782.45  4130
569930.73  3299621.87  4124
567421.68  3299399.58  4353
561090.65  3301189.54  4909
575633.14  3298954.08  3898
566855.90  3301715.08  4764
563991.76  3300573.83  5008
572097.07  3300328.02  4042
565835.55  3305924.31  4898
565635.23  3297256.77  4153
571737.65  3299299.41  3973
570766.89  3300867.98  4201
567548.57  3303710.02  5018
571336.68  3296804.43  3873
570676.57  3296424.37  3949
568593.44  3300337.22  4432
570398.40  3298000.16  3936
567803.56  3297219.74  4143
571276.81  3297909.75  3835
566020.80  3291115.31  4030
573774.48  3300519.41  3925
568888.93  3302057.31  4513
570529.08  3297567.95  4018
566177.94  3305925.52  4819
566580.45  3304386.22  5050
565824.41  3309065.64  4716
573146.32  3302890.08  4050
570866.43  3296307.52  3921
576227.63  3298801.64  3912
565239.52  3299860.52  4174
567628.38  3305077.21  5167
566336.34  3305311.29  5172
570807.76  3298112.66  3988
562575.25  3303104.91  4924
571816.56  3301590.47  4144
567851.76  3301578.93  4483
564811.01  3302096.52  5023
566498.67  3303974.58  4774
571871.54  3300711.75  4080
571246.81  3299521.27  3967
564996.14  3299926.98  4220
569401.15  3299367.41  4183
571464.26  3303237.83  4287
565568.83  3300570.27  4761
576547.79  3301256.04  3961
565701.67  3298656.24  4078
567661.82  3296674.62  4102
567742.50  3300029.79  4551
569097.32  3302326.24  4610
567018.47  3293858.14  3851
567016.03  3301666.18  4665
568667.14  3300185.60  4419
566884.89  3306458.93  4411
576083.43  3299870.37  3915
568782.13  3299249.48  4189
576342.47  3302012.79  3952
568208.39  3301320.00  4426
570596.15  3298116.12  3978
570742.04  3301127.93  4235
565618.76  3295518.74  3884
569342.39  3298863.21  4104
572902.06  3298460.54  3923
571233.40  3301736.72  4285
564600.56  3301268.49  4668
575730.01  3296838.66  3864
572269.96  3304506.35  4108
575832.48  3299028.75  3902
571076.54  3306194.39  4802
571882.21  3301226.83  4122
578666.35  3301158.93  3975
566252.66  3299010.31  4281
579534.98  3296924.96  3951
570330.94  3298236.91  3947
572282.60  3304853.23  4362
568952.97  3300455.10  4380
569602.19  3303333.12  4635
573490.59  3303502.62  4012
569487.62  3299087.18  4133
571211.53  3301214.25  4195
574044.93  3304228.70  4150
576733.28  3297745.06  3943
567178.70  3295175.06  3806
569737.60  3303062.64  4534
567923.31  3303422.83  4904
571118.80  3296205.81  3931
577563.32  3298723.49  3979
571712.52  3303157.56  4257
565861.63  3295835.60  3996
570818.67  3296785.10  3889
578481.26  3303777.04  4359
567959.63  3303292.33  4867
572114.28  3295783.85  3727
569863.87  3303215.91  4555
570787.04  3300895.64  4202
565816.38  3305243.08  5159
566913.40  3304008.50  5022
571685.85  3293021.14  4373
568366.01  3300273.47  4496
570875.16  3299862.77  3980
566735.96  3302952.83  4749
565562.94  3299597.00  4203
570754.21  3296829.50  3893
568997.77  3301438.29  4323
565419.81  3293265.52  3879
566624.46  3302213.20  4903
574511.39  3295083.06  3889
561656.76  3301121.99  4968
575066.37  3298271.02  3769
572063.96  3300983.00  4105
571484.57  3304404.06  4141
569032.22  3300346.10  4379
571843.44  3298297.74  3914
573891.07  3302745.97  3999
571530.41  3294827.77  4014
575730.58  3297437.20  3868
569654.58  3301237.06  4421
567258.34  3304873.81  5287
572189.81  3298364.81  4036
566532.10  3307782.52  5221
573506.09  3299579.73  4050
573544.75  3300947.31  3894
568584.82  3298616.64  4162
569921.85  3300528.91  4231
567898.93  3303767.00  4970
572652.53  3298930.14  3994
572304.16  3298312.21  3998
566425.05  3296012.97  4009
574154.20  3305860.87  3948
572923.77  3298774.22  3925
566925.81  3294324.00  3779
569299.77  3299955.20  4276
568736.34  3298717.23  4170
569980.76  3299476.54  4093
570692.29  3298756.21  3996
563621.27  3303653.18  5090
563875.91  3297795.52  4401
574579.71  3302014.77  3859
566038.77  3298575.25  4181
571431.90  3299846.14  4052
568130.55  3300050.68  4488
571250.16  3300628.41  4065
573455.20  3303450.47  4018
568763.65  3299521.54  4262
567637.78  3300877.27  4614
573621.06  3294868.02  3826
572747.15  3301477.43  3983
571800.53  3295212.25  3919
571284.73  3304892.08  4315
578000.22  3304909.25  4735
564609.16  3304187.95  5345
570631.79  3300561.45  4115
565222.87  3298324.60  4128
565309.77  3300315.02  4489
570546.43  3299143.64  4032
569818.31  3300447.62  4220
572942.87  3298850.79  3927
563624.78  3300141.52  5117
570230.33  3299422.60  4082
573776.85  3293608.64  4083
566769.93  3298949.79  4407
576749.37  3300439.02  3938
569247.73  3296676.16  4012
570447.17  3302200.95  4371
571407.22  3305546.71  4581
568720.13  3302806.77  4719
574033.28  3298705.66  3847
564230.79  3294041.83  3993
568015.43  3304191.95  4940
564114.23  3303496.56  5278
573597.51  3301843.68  3980
568909.96  3303470.62  4726
573793.84  3298378.68  3968
567469.76  3301430.62  4570
566863.54  3298141.25  4327
570443.67  3302609.68  4403
571452.65  3295582.12  3737
569959.77  3301245.93  4410
571738.68  3298302.71  3899
568891.39  3304375.85  4963
574361.20  3298112.97  3931
567317.89  3301781.75  4565
572557.12  3300068.56  4045
563362.72  3304041.43  5216
564566.77  3300000.50  4531
577455.31  3302461.87  4121
569239.78  3299574.29  4208
569399.00  3302094.89  4609
567295.60  3291956.98  4150
565680.70  3294460.72  3867
575815.81  3301458.18  3843
574297.65  3305907.06  3916
570209.04  3304444.29  4432
565800.38  3292062.21  3814
569839.88  3297239.62  4116
574836.90  3305659.16  3979
574081.02  3299967.58  3822
573683.20  3297538.60  3907
572298.31  3301060.62  4051
569257.18  3295086.18  3745
570552.06  3295807.18  3892
563905.43  3301790.23  4741
570049.69  3296900.39  4018
574461.42  3295985.06  3963
568266.45  3298667.75  4190
570136.94  3305356.87  4502
572162.83  3302755.62  4054
573923.08  3297503.83  3900
566845.27  3305321.50  5071
572239.63  3302141.29  4066
573753.92  3298142.95  3928
564039.03  3299054.77  4803
566976.32  3298835.02  4386
568489.02  3299607.41  4320
573407.89  3299472.08  4039
566406.18  3299266.62  4364
571251.06  3297149.77  3901
566049.41  3302368.75  5103
570776.14  3303817.14  4453
567336.67  3300858.12  4681
569220.27  3303635.87  4649
569335.28  3302616.89  4629
571266.15  3299082.77  3886
570088.46  3299287.79  4064
570837.88  3295560.39  3773
569538.64  3303902.54  4546
569865.04  3297737.02  4116
570319.62  3294610.54  3919
572139.01  3295100.16  4041
573313.20  3305597.21  3896
566263.35  3298771.20  4268
568728.14  3296684.72  4015
570537.45  3302596.12  4396
568109.37  3294443.79  3880
569052.82  3301115.62  4223
571490.87  3300744.60  4087
570407.12  3296485.54  3960
563640.08  3296931.43  3957
569497.09  3302433.46  4603
566410.88  3303783.10  4566
573490.50  3295142.52  3885
571569.80  3296444.60  3881
565108.07  3298378.72  4168
567470.35  3299169.60  4303
576112.57  3300433.89  3958
572677.91  3302611.89  4052
573299.09  3300256.66  3986
578263.70  3298147.14  3669
570479.34  3303517.91  4457
573094.06  3298853.81  3944
571496.22  3299259.91  3986
569517.18  3299891.56  4268
571549.34  3299946.97  4066
570013.08  3298514.14  3990
569627.54  3298218.04  4094
568427.94  3301134.50  4385
568758.66  3297588.91  4130
571442.01  3300484.81  4050
568611.63  3302006.16  4402
570148.80  3298105.14  3991
568049.91  3301841.68  4375
568408.65  3299202.47  4252
568938.63  3301205.89  4226
576154.37  3297493.85  3890
571177.90  3301910.12  4314
573446.81  3301713.22  3954
569249.64  3302163.89  4556
570872.81  3301528.46  4299
569613.92  3295232.10  3766
569161.18  3300217.04  4357
568042.22  3294404.47  3872
571328.82  3301256.14  4215
567763.92  3301823.39  4537
569570.56  3302808.71  4545
567582.42  3295764.77  3891
567429.31  3300738.89  4658
575968.18  3302645.87  3873
568964.77  3295747.24  3895
571361.47  3300894.18  4121
569096.02  3297229.23  4070
570277.64  3297972.99  3975
566462.77  3303397.25  4636
570775.07  3295572.31  3806
571039.91  3292020.22  4469
571585.06  3306417.52  4457
571736.09  3298292.12  3899
571747.85  3301462.29  4164
565043.33  3298541.77  4213
573626.33  3299961.31  3999
572097.46  3302132.98  4108
568086.51  3300541.12  4576
573930.05  3298614.64  3905
563569.43  3301356.93  5078
572017.54  3294502.60  4184
570692.30  3299142.81  4014
571090.93  3296785.00  3872
567868.04  3298557.62  4196
575658.94  3304541.50  4117
570303.88  3299254.64  4060
569847.67  3302055.37  4539
570078.41  3302944.68  4396
577480.78  3303306.37  4349
567436.32  3303763.71  5009
575654.40  3303762.66  3947
577229.43  3297792.39  4046
567284.23  3300387.66  4602
574915.97  3306056.66  4129
571889.29  3301454.33  4137
567688.88  3298630.73  4232
574884.92  3304529.91  3841
570486.29  3295226.62  3740
572474.01  3299294.77  4046
571048.21  3296131.96  3948
569234.71  3306656.21  4824
569047.84  3299808.60  4305
567484.22  3299353.56  4339
573790.17  3297124.31  3885
569334.57  3295929.35  3996
570890.17  3299469.66  3993
573833.69  3301266.23  3919
570018.73  3303582.77  4594
574950.69  3299793.68  3753
576200.26  3299649.58  3899
571545.80  3298536.95  3886
574287.48  3299989.52  3800
571161.13  3298349.37  3888
569883.55  3294363.08  3908
572263.08  3304047.93  4213
570131.14  3298173.14  3978
571602.26  3304387.62  4132
577365.95  3299389.49  4062
565965.06  3300900.45  4835
563857.77  3299257.21  4968
568605.00  3303566.77  4770
573059.16  3295857.87  3712
565619.58  3295777.58  3946
571816.34  3297456.77  3787
565673.76  3302669.39  5231
569665.72  3299390.00  4133
571883.22  3299965.29  4027
569608.66  3296953.43  4056
567861.05  3296427.48  4027
571870.39  3306697.52  4145
567580.03  3305229.43  5156
578255.93  3300046.20  3817
573780.95  3296795.21  3866
565752.25  3302805.20  5163
570454.81  3301362.71  4384
573756.20  3295591.02  3665
567347.93  3300599.45  4662
573516.55  3302246.08  3979
572174.84  3295162.66  4028
570586.59  3299355.85  4037
574391.14  3300034.23  3793
573270.55  3299741.93  4057
570263.30  3300360.81  4159
568478.27  3296447.83  4045
576253.62  3303867.29  4252
568747.47  3302784.02  4703
568603.62  3300588.81  4433
565777.88  3301459.50  5083
569950.87  3307254.56  5083
569529.46  3301872.87  4581
571875.45  3301320.54  4132
565719.68  3309453.23  4766
569167.30  3298456.27  4044
573481.84  3301159.24  3880
570770.69  3301617.71  4354
568427.56  3303586.97  4810
570590.63  3298206.58  4011
566111.45  3305238.48  5300
570477.58  3296372.10  3959
570530.21  3299331.93  4045
569711.42  3298946.52  4115
573261.69  3305455.08  3940
574963.69  3302999.85  3854
565320.79  3299454.83  4127
567730.60  3293745.37  4060
575201.39  3300648.31  3788
567767.18  3300196.14  4588
566834.14  3298268.83  4318
571479.10  3299170.25  3967
569275.32  3300740.96  4219
565393.65  3302046.43  5192
571558.81  3301448.79  4207
565653.97  3301432.04  5113
570843.13  3301683.33  4343
573244.90  3296215.48  3759
573069.97  3298111.60  3886
572267.63  3294763.95  4163
572789.79  3305779.60  3961
566856.68  3302331.52  4932
576923.15  3296719.31  4047
572880.09  3303105.71  4139
567057.40  3298123.66  4312
579288.29  3299789.68  3879
568260.06  3302974.18  4779
562847.34  3299902.75  4821
573779.60  3300212.29  3964
564594.87  3292482.29  3946
569285.27  3297494.52  4073
568175.09  3306499.89  4500
560224.39  3301215.58  4639
569104.95  3300972.22  4219
568443.43  3303950.71  4823
569301.31  3294991.85  3765
564987.12  3295467.43  3893
567597.07  3298771.41  4268
570081.87  3297866.87  4033
576569.87  3303632.73  4254
567661.84  3298794.58  4240
563104.20  3300041.12  5057
567604.97  3306917.45  4799
570159.91  3300851.45  4226
568563.84  3301077.43  4322
567665.68  3302913.79  4505
566434.35  3298274.75  4284
566226.60  3298067.21  4208
567955.88  3297519.97  4218
572012.06  3298026.24  3910
571601.28  3299599.81  4010
569062.72  3302278.58  4602
568623.68  3296488.75  4017
568051.46  3300571.21  4584
579824.43  3299496.62  4052
570608.06  3300099.02  4013
569144.81  3299988.16  4269
564643.76  3299697.58  4603
565125.97  3304396.23  5051
574468.63  3298865.56  3664
568758.81  3301756.66  4375
566689.81  3299020.20  4413
568887.41  3295891.14  3918
572576.47  3301853.62  4026
578160.33  3300027.56  3834
562507.87  3302622.58  5081
564909.47  3300428.56  4613
569081.93  3300052.60  4289
576389.12  3300390.16  3938
568510.13  3291640.46  4484
569696.85  3299516.89  4125
571096.09  3297902.16  3879
576574.92  3297992.52  3905
565569.57  3293822.73  3973
568959.42  3308397.06  5034
570228.00  3301515.00  4490
570319.21  3297849.62  3985
570887.73  3299335.39  3974
568782.19  3296678.35  4008
573347.84  3303307.47  4036
569867.93  3300224.66  4234
569679.39  3299961.31  4273
569474.91  3296444.27  4081
570744.81  3291648.58  4341
566624.21  3297458.33  4200
570178.13  3301972.85  4431
571530.35  3302924.23  4159
563023.02  3297980.91  4021
576217.39  3304121.45  4163
571879.45  3296678.89  3753
568271.81  3293515.25  4197
572905.70  3303468.64  4133
573782.72  3299021.33  3873
569335.19  3295807.18  3997
568188.80  3299295.33  4293
568880.37  3304690.91  4998
563018.14  3305861.18  5280
573003.44  3296015.81  3685
574277.41  3300669.97  3888
573708.69  3299181.49  3919
572753.77  3297983.14  3911
565674.68  3297792.64  4067
569138.09  3298265.08  4124
572510.01  3300992.81  3994
573440.69  3306200.45  4166
570794.34  3300458.48  4143
567590.10  3299129.14  4287
567486.73  3304732.77  5122
564676.51  3298336.60  4271
565508.51  3295091.04  3910
572038.13  3296801.00  3851
571899.70  3297782.37  3873
571068.87  3297810.29  3874
569605.85  3300022.56  4299
572418.96  3294368.25  4234
567006.93  3301408.93  4716
578138.93  3300509.87  3857
571993.69  3300516.33  4096
565827.02  3302572.31  5244
572234.46  3298793.10  4076
572627.15  3301324.99  4023
562418.68  3293598.83  4371
571050.77  3303482.16  4439
570975.68  3304004.37  4329
571578.03  3302121.08  4213
571927.50  3294558.64  4150
569862.52  3294727.02  3844
570066.88  3307278.23  5041
573441.43  3303766.33  4083
573481.98  3294446.52  3951
573377.69  3297410.33  3863
570531.41  3299278.79  4040
565813.79  3298878.41  4141
567779.73  3298222.52  4230
568083.45  3296997.37  4139
565916.64  3294870.18  3855
572767.79  3297258.25  3928
574015.95  3299778.64  3850
572250.73  3297317.37  3920
568664.94  3296144.14  3964
567779.78  3293834.25  4037
566105.93  3303030.66  4991
564941.31  3296417.66  3944
569016.00  3295289.41  3772
569961.15  3305782.02  4649
566176.33  3304951.79  5130
565653.94  3304791.54  4768
562470.93  3298741.99  4064
567062.93  3296797.81  4104
569464.94  3297713.35  4101
569327.81  3302571.79  4640
567672.96  3299180.73  4309
570853.88  3303099.39  4252
573908.53  3300841.58  3852
564947.80  3303236.52  5201
569304.37  3300333.74  4307
563834.42  3295796.97  4042
568565.06  3293288.91  4302
571703.16  3299075.50  3943
565739.50  3303136.74  5102
571967.81  3297048.21  3839
571106.90  3294487.33  4035
571516.90  3305064.02  4399
568059.12  3304898.75  4981
567350.59  3303289.96  4658
566934.05  3299646.85  4469
572606.01  3297395.58  3932
574614.14  3293800.77  3652
568709.81  3303039.75  4815
577504.82  3303659.70  4424
577217.87  3299448.95  4052
571800.83  3302563.73  4043
567914.46  3298407.39  4185
572835.31  3295897.35  3741
572125.97  3300846.33  4095
573623.39  3299343.50  3976
569106.51  3298883.43  4117
570754.40  3301388.62  4316
568905.10  3302636.24  4648
564270.88  3300725.50  4858
568065.85  3303529.23  4875
571614.34  3301484.47  4199
565067.69  3302602.66  5319
564255.97  3298760.14  4582
573016.43  3299424.39  3971
573338.47  3300145.85  4019
573616.68  3305800.20  3892
567083.79  3297325.20  4192
565828.23  3297845.41  4111
579846.14  3306143.27  4139
565772.85  3300665.81  4851
570286.71  3299629.71  4096
574718.67  3297103.81  3976
577880.70  3297672.25  3749
563863.03  3307334.73  4724
565455.14  3304878.10  4778
569425.97  3301399.27  4402
567369.41  3297560.71  4260
571145.12  3300591.77  4083
569955.29  3300407.96  4239
566569.54  3296767.79  4061
570343.94  3302552.33  4436
568006.04  3304955.10  4983
568648.37  3300199.12  4425
571454.43  3299122.14  3952
574560.81  3303560.97  3887
570856.88  3300995.89  4192
574494.46  3297305.20  3997
568635.47  3295078.93  3750
566250.06  3303238.04  4834
569997.65  3296309.56  4010
567566.54  3299232.06  4307
571641.85  3300131.25  4075
571045.88  3307201.41  4639
570951.42  3300661.64  4156
568083.53  3300477.16  4575
566571.31  3295737.02  3957
571955.64  3302824.24  4092
565715.20  3299059.54  4149
567841.08  3300953.89  4551
572110.60  3302081.27  4112
567286.15  3302623.93  4543
565124.72  3295406.45  3892
568858.00  3304146.16  4858
570096.70  3300987.52  4251
573053.27  3291784.91  4076
572265.93  3295394.31  3943
571171.32  3295359.10  3736
573063.63  3306810.56  4530
573497.60  3297741.47  3891
570999.68  3301584.43  4272
568825.77  3301791.89  4403
567192.13  3294750.50  3790
573363.63  3299262.56  4011
570516.53  3301844.58  4424
569884.67  3302934.43  4451
569665.73  3303652.68  4595
572614.31  3301224.62  3995
567256.18  3299019.39  4354
566728.56  3304464.31  5161
568069.88  3299852.56  4457
565934.12  3299864.75  4399
574691.77  3297590.83  3908
567659.95  3295141.58  3787
570045.57  3304134.52  4483
573066.43  3299039.58  3956
571155.41  3303172.62  4322
571079.43  3299564.58  3932
570733.93  3304194.56  4346
569074.67  3304669.85  4925
569687.93  3298268.37  4066
567094.31  3301874.52  4678
568522.06  3301770.72  4295
564501.96  3299246.93  4660
569583.69  3303333.48  4640
567469.05  3307597.20  5060
569840.16  3294926.68  3761
571461.81  3300602.06  4059
568329.90  3305911.70  4387
569758.42  3301303.18  4452
577117.87  3306148.33  4791
571493.46  3294760.62  4026
571948.65  3300581.25  4103
569914.70  3297712.21  4109
569717.06  3300202.52  4267
571807.73  3306069.06  4356
560874.96  3299903.77  4165
566086.28  3301716.72  5006
571054.81  3298942.22  3926
568581.29  3305121.85  4712
560142.29  3306919.22  5210
564546.37  3300927.49  4679
566450.64  3299092.89  4391
566911.56  3298815.81  4382
572062.14  3298426.16  4028
572985.09  3293974.24  4016
577009.87  3292613.35  3878
566518.03  3307592.39  5101
577105.56  3304544.27  4571
570616.95  3300799.54  4193
566688.21  3304381.83  5111
571446.80  3303322.64  4340
569595.81  3298100.27  4100
568612.93  3304284.08  4893
568914.98  3307619.37  5443
571980.88  3301346.02  4108
574088.33  3301063.58  3908
569560.70  3303649.16  4606
575993.80  3299269.91  3920
575476.92  3296451.85  3728
571612.92  3304920.04  4370
569109.87  3295066.23  3744
571286.93  3296472.29  3926
567251.37  3297255.87  4212
568327.54  3304333.12  4896
567108.71  3296788.81  4116
565502.14  3297255.29  4084
563452.67  3294780.43  4228
568248.56  3299567.83  4326
566396.38  3302152.41  4903
576261.46  3303884.83  4255
569408.80  3304284.54  4723
566561.93  3301878.10  4836
567800.27  3295918.31  3972
571044.79  3304621.43  4158
569359.05  3296554.06  4040
565471.45  3297198.14  4085
575408.29  3301992.73  3817
565511.26  3303044.18  5093
566822.77  3303705.10  4759
571943.58  3300123.85  4019
573698.63  3300395.89  3972
570688.31  3300391.73  4075
574256.92  3302366.60  3959
575636.27  3300300.12  3817
562011.81  3300176.06  4794
569990.87  3302194.31  4494
565802.77  3299161.24  4181
568826.63  3296862.64  4040
565822.40  3296627.97  4195
571699.69  3304209.04  4132
566348.01  3295789.58  3978
567269.79  3293975.00  3958
565509.66  3297544.50  4044
572681.05  3302671.33  4069
572039.25  3303384.77  4315
569951.16  3303057.85  4462
571370.62  3301571.50  4235
576757.44  3303075.58  4136
563814.53  3300358.33  5130
572755.43  3296539.35  3859
562379.95  3296025.68  4593
568000.31  3300930.68  4522
569258.68  3297180.10  4036
569413.89  3301146.29  4319
571383.46  3296887.93  3855
568741.63  3305617.73  4390
575701.18  3302052.93  3843
564573.16  3300353.49  4624
576196.88  3303849.16  4220
572797.78  3297724.54  3875
576254.08  3299540.75  3884
569240.38  3298022.37  4139
567845.41  3298775.68  4234
570487.97  3298263.58  4012
562552.07  3298679.68  4064
568417.23  3296371.87  4040
568949.97  3299504.52  4249
566576.79  3305012.54  5275
571677.52  3298442.62  3910
571988.68  3297323.81  3823
571512.56  3299002.29  3970
567136.81  3298469.10  4317
567304.80  3296072.64  3993
568910.44  3302632.00  4648
563694.41  3301022.47  5074
569976.88  3294067.08  3964
570366.40  3297546.91  4065
567381.34  3299263.22  4328
568343.17  3300219.68  4492
576356.54  3299579.77  3892
565305.18  3299200.08  4112
575993.15  3303443.54  4004
569725.31  3306399.87  4888
570101.95  3299348.31  4076
570935.13  3294806.75  3899
566180.51  3294315.54  3830
563141.96  3301051.50  5445
568946.27  3297969.62  4167
568392.68  3300877.95  4440
570216.77  3302089.93  4411
576250.82  3303260.81  4043
563910.95  3303551.93  5197
569867.83  3294574.18  3884
570584.44  3302798.68  4284
572455.90  3299784.81  4034
572336.45  3301743.89  4022
565792.81  3302254.39  5170
569604.56  3297565.47  4115
571282.57  3302420.20  4204
567389.43  3298377.18  4296
571304.20  3294909.89  3943
570388.97  3302790.33  4300
565011.03  3300751.37  4672
571373.06  3303410.64  4390
566159.68  3299181.35  4277
570068.69  3298030.31  4018
572155.30  3296223.20  3786
576307.19  3290258.71  3785
571164.93  3296330.56  3928
570855.73  3302382.27  4271
568567.31  3304475.47  5034
569320.04  3302208.98  4584
569287.08  3298741.73  4052
571948.54  3301460.97  4130
569285.96  3302325.37  4597
563413.23  3300352.97  5298
565865.56  3298924.37  4168
575929.60  3300582.68  3878
570416.95  3301749.00  4450
571913.19  3302628.27  4033
564080.84  3294983.46  4065
570122.48  3301269.77  4457
565806.48  3303916.83  4826
570936.62  3297457.71  4041
569566.63  3303550.49  4640
568371.31  3295481.00  3893
567133.48  3308318.99  5055
569465.39  3301530.20  4447
572131.42  3297206.48  3902
571993.80  3295100.62  4020
576079.40  3297975.81  3948
565394.37  3303430.50  5065
567660.80  3301261.85  4575
571557.75  3292000.04  4244
568510.28  3296689.74  4046
572188.43  3303331.93  4282
573056.37  3298118.60  3888
573524.97  3303691.18  4052
568347.64  3306344.35  4443
570514.72  3299770.75  4062
571110.54  3303161.68  4312
568768.41  3297076.75  4061
568942.18  3304754.66  4907
570001.89  3297275.41  4124
571336.37  3297854.87  3834
568767.60  3304651.45  5047
569878.69  3303288.72  4588
570806.39  3302330.02  4289
570505.93  3295089.21  3769
563979.21  3301465.08  4777
569101.90  3300714.39  4260
572950.93  3299547.54  4004
568682.69  3300856.79  4328
569705.80  3300225.91  4269
567420.51  3304371.00  5154
570710.09  3300780.45  4195
565877.18  3293496.93  3882
574148.43  3301646.33  3909
574078.29  3298013.83  3975
569244.60  3301941.41  4543
569737.52  3296328.87  4110
568421.40  3299392.75  4225
571872.77  3303221.85  4266
563062.56  3295167.93  4246
567700.78  3303713.37  4993
575191.01  3300200.56  3758
565321.30  3297967.43  4071
573190.68  3301313.25  3906
571902.98  3294166.93  4267
572363.68  3302457.41  3997
565306.09  3299161.08  4112
570597.79  3294875.39  3886
567935.81  3300420.81  4598
575397.94  3299478.83  3846
570881.46  3301493.29  4290
575328.04  3303000.64  3846
566374.82  3304373.10  4921
570909.70  3300910.00  4171
570954.56  3297025.39  3913
568142.34  3300400.12  4558
567404.41  3301572.54  4571
567872.59  3303919.98  4941
568955.59  3299150.49  4202
566250.93  3298453.35  4271
571435.15  3301858.91  4247
564940.12  3293835.08  3973
570662.01  3299075.10  4012
568331.31  3299385.25  4241
568606.09  3299006.47  4201
569192.98  3303122.50  4719
566880.45  3299244.81  4437
565874.22  3298486.50  4115
571376.87  3299876.60  4037
575048.27  3305805.33  4119
568002.28  3306478.70  4416
564414.23  3297824.02  4218
568856.26  3300863.99  4284
571802.53  3300524.41  4079
570203.03  3298326.39  3945
567570.92  3302902.66  4429
569272.47  3300440.33  4283
562464.89  3296837.85  4595
571984.85  3299439.95  4000
570941.25  3304621.85  4156
571252.88  3301352.85  4226
573601.31  3298464.85  3916
573183.30  3295980.91  3682
567559.88  3301800.50  4573
569383.85  3302873.52  4603
571513.18  3302325.49  4181
570175.37  3307048.75  4983
568263.97  3304366.54  4919
576422.87  3301929.93  3986
576973.80  3298683.37  4003
566498.87  3300609.52  4668
565420.15  3296038.60  3963
573579.56  3297092.39  3865
571579.95  3300108.68  4064
571244.43  3295761.64  3766
566536.59  3302785.87  4895
568334.29  3298071.74  4221
570311.17  3301744.43  4465
570345.53  3299068.93  4046
575729.71  3300164.45  3854
571287.54  3299863.68  4011
565240.65  3303350.48  5110
574422.67  3300206.72  3839
572097.66  3301331.79  4080
570252.06  3302611.25  4429
570447.06  3300252.43  4081
571069.57  3296005.00  3912
571572.20  3300199.37  4044
572482.31  3295273.72  4025
575643.48  3297667.89  3863
570210.28  3300703.20  4190
570250.75  3295987.50  3949
572886.64  3298220.52  3917
568712.09  3298546.71  4100
570962.43  3296701.43  3886
564292.51  3299922.20  4780
565528.08  3296030.75  3982
567489.83  3300075.74  4534
572794.31  3299473.00  3960
571441.32  3303382.00  4369
568405.52  3301041.50  4402
567343.84  3304144.79  5151
570488.81  3306138.06  4977
570366.56  3301271.68  4377
568633.50  3302370.73  4544
569634.82  3304240.04  4621
569814.18  3296152.87  4054
566770.87  3299857.21  4541
570182.04  3305407.29  4553
566193.98  3300783.75  4772
567388.14  3302575.29  4463
569727.82  3304036.91  4507
574861.68  3292351.02  3799
565471.43  3299082.00  4079
572031.21  3295166.99  3996
569132.15  3294401.91  3978
568112.77  3292600.02  4387
568856.71  3302517.87  4626
569569.78  3299140.75  4125
569502.43  3300868.64  4207
563605.90  3297740.64  4318
571713.64  3301447.25  4176
570444.85  3299891.37  4079
573931.80  3301805.12  3969
571320.98  3303259.66  4320
571402.45  3302703.35  4084
578440.55  3293918.85  3924
569242.15  3299112.66  4155
575493.27  3299770.39  3832
569715.51  3297524.31  4122
572405.30  3295181.21  4062
572398.95  3297509.50  3917
575467.82  3297281.68  3738
569723.58  3300881.83  4232
564397.28  3299654.12  4749
565503.65  3299907.73  4351
576942.42  3299035.49  3971
566676.08  3296881.50  4067
571820.48  3301564.77  4144
566661.13  3301301.66  4896
568393.19  3299142.52  4260
567119.06  3301320.35  4699
568120.78  3297400.25  4155
575106.19  3303577.52  3838
567111.67  3304828.66  5354
569702.20  3305875.89  4648
569515.21  3296558.91  4079
571602.18  3303310.66  4315
568623.33  3296108.47  3958
567734.39  3299884.66  4510
575103.16  3299903.37  3789
576821.23  3304930.56  4403
568441.25  3298007.12  4226
569477.75  3301716.04  4537
571703.89  3301647.66  4169
568414.85  3302227.85  4480
567964.38  3297904.56  4296
567884.51  3298022.73  4266
564467.04  3304768.81  5126
564927.68  3295432.96  3898
573216.40  3299543.00  4002
568664.54  3298820.35  4189
571699.27  3301075.95  4105
571111.97  3296392.95  3934
566005.43  3297394.29  4213
565308.69  3295224.16  3899
569243.29  3300357.35  4312
571039.76  3297636.21  3953
572450.60  3295300.77  4013
573464.03  3298729.79  3936
569160.53  3306891.25  4940
569353.31  3302415.64  4621
570607.13  3296943.89  3946
569397.92  3299141.02  4140
569323.56  3297537.35  4074
563599.65  3307497.85  4811
565180.13  3299527.33  4188
573960.84  3304149.70  4214
571341.53  3302054.54  4284
567756.23  3300916.12  4578
571974.37  3303845.45  4255
569420.84  3297604.43  4081
569340.76  3299729.41  4203
575087.52  3304093.47  3835
564327.76  3303627.08  5385
569088.52  3304837.12  4774
572785.38  3296614.43  3877
571694.69  3302266.33  4187
568350.16  3298501.02  4150
563442.28  3301100.46  5136
572509.97  3299024.56  4076
572446.52  3296675.83  3900
572692.19  3303374.43  4225
566085.51  3300269.91  4620
572248.60  3302191.02  4049
572020.02  3297364.68  3847
568859.05  3304179.31  4869
568200.48  3295627.87  3909
565850.44  3299259.56  4208
571745.30  3302921.29  4090
570464.06  3299142.52  4039
565445.50  3305313.08  5109
570973.90  3298718.29  3940
565155.53  3308777.12  5318
570015.85  3297743.91  4075
572550.27  3297382.23  3928
573989.82  3301580.39  3958
569045.32  3299982.85  4277
564177.65  3297843.16  4300
564703.31  3301790.70  4703
570501.81  3303253.10  4353
571072.39  3303610.21  4447
562685.68  3301751.29  5400
569889.62  3305214.33  4229
568598.88  3299649.37  4306
564034.17  3303939.12  5266
571638.04  3302438.91  4125
572728.45  3301476.41  3986
565169.03  3308537.58  5379
574672.67  3296226.73  4017
569225.43  3299892.52  4246
567907.50  3296226.81  4005
566788.41  3301402.64  4808
569318.93  3298528.10  4019
568784.15  3299469.96  4243
571743.46  3299120.96  3946
571450.31  3296898.83  3850
576770.78  3306415.29  4798
570727.63  3297150.87  3997
568816.00  3296024.39  3938
566961.42  3299207.52  4426
566953.51  3300921.60  4708
565327.77  3300637.16  4669
568263.00  3299394.16  4263
568680.54  3297369.58  4110
568687.01  3294175.87  4035
568203.80  3297089.72  4150
574196.63  3295853.47  3885
563822.06  3300516.37  5097
569269.06  3296839.81  4024
572329.43  3301174.52  4056
569831.62  3293783.25  4075
571784.12  3296692.89  3792
568592.64  3303506.08  4773
564672.31  3297176.95  4121
575053.37  3299488.77  3805
575462.15  3302595.47  3850
573394.32  3301287.95  3872
572834.43  3297178.14  3923
576341.88  3300219.12  3942
574676.33  3304495.18  3848
565642.92  3297596.22  4077
570340.30  3296468.70  3970
573160.84  3295839.48  3697
571680.13  3297291.00  3844
570080.21  3302366.62  4489
569349.69  3299674.60  4191
571957.19  3299507.58  3982
571107.84  3297178.16  3912
570074.81  3300147.64  4182
567446.50  3298989.91  4301
568202.39  3296037.45  3917
577090.93  3305846.04  4801
568433.52  3304676.10  5058
568392.20  3300828.58  4451
564707.42  3294291.93  4040
569498.03  3298322.18  4092
573698.00  3300597.70  3921
563141.70  3294840.68  4216
567331.42  3294871.70  3800
567688.51  3297575.87  4238
569107.31  3298850.81  4097
570922.21  3299312.16  3966
570448.80  3302522.24  4417
574556.07  3300443.66  3877
566530.95  3300976.52  4808
567791.96  3304398.68  4996
565834.60  3299854.25  4364
572193.93  3299032.99  4069
564373.55  3303574.56  5390
573765.93  3299162.35  3885
568679.76  3299350.24  4204
577656.93  3301511.02  3989
566897.32  3296592.70  4039
565691.17  3291900.85  3835
572373.81  3300358.68  4072
574710.84  3299812.31  3752
567312.63  3304277.77  5179
568903.83  3302650.73  4650
571095.93  3301494.96  4249
573585.06  3299513.00  4017
569893.28  3301147.37  4292
569623.79  3301801.93  4548
569380.14  3294392.73  3945
573735.93  3298449.02  3943
567640.18  3298531.25  4254
572861.38  3301128.64  3939
568357.64  3298294.24  4140
567631.67  3303357.87  4824
567783.65  3304266.47  4977
571456.25  3305617.04  4589
572272.79  3291611.54  4102
566071.95  3307353.37  5062
570902.26  3299458.12  3986
571071.83  3294852.18  3865
567148.75  3299792.89  4475
568017.04  3295536.31  3926
576787.18  3302169.85  4101
573716.57  3298433.33  3944
572531.90  3306075.43  3979
568708.50  3300535.91  4417
570727.18  3301039.41  4222
573627.69  3294969.14  3813
568659.75  3298671.70  4175
573967.87  3298830.35  3836
570852.46  3294154.12  4046
575934.93  3299830.68  3914
575826.93  3301505.10  3846
571477.47  3293040.87  4414
568416.58  3298249.83  4153
566248.57  3298505.16  4267
571962.91  3297533.12  3843
567610.21  3299058.74  4274
567486.05  3295993.00  3944
569004.28  3300930.04  4224
572367.65  3297625.20  3906
569865.10  3300724.37  4215
574904.96  3296943.71  3914
568494.90  3300482.77  4459
564200.29  3304969.27  4978
572516.50  3301784.12  4004
575888.10  3294786.37  3821
569917.72  3300281.06  4233
572862.09  3299996.48  4059
568055.88  3304322.64  4913
568347.69  3298234.27  4158
569349.18  3298695.89  4041
573204.44  3297919.58  3873
566974.01  3300023.79  4562
564947.31  3299370.37  4488
571598.94  3299880.43  4039
567545.18  3301113.06  4640
572846.13  3301086.27  3952
573434.48  3305321.75  3992
566806.69  3298218.37  4328
567898.58  3301914.20  4429
574754.32  3302071.39  3856
568862.39  3299207.95  4195
572086.56  3304358.46  4111
572344.33  3300009.02  4057
572907.47  3298261.83  3891
576097.47  3303173.81  3950
571918.65  3297609.16  3829
566128.23  3299443.62  4308
574285.59  3302302.72  3934
573217.83  3298600.25  3906
570933.79  3297502.85  4022
571303.15  3301420.47  4233
571751.54  3303231.62  4277
571680.76  3295274.20  3873
568290.79  3302955.29  4778
566456.78  3299470.06  4402
572712.85  3300320.25  3992
575791.68  3299796.25  3902
567386.70  3297862.02  4317
568262.21  3294216.14  3985
572817.68  3307114.93  4697
573714.88  3300632.72  3909
569010.18  3299901.56  4296
570476.95  3308209.08  4650
573700.88  3303768.96  4107
571240.14  3297473.33  3997
573717.50  3299216.27  3919
571265.93  3304385.00  4156
563478.96  3304730.58  5181
570418.98  3302202.79  4380
573143.25  3299070.66  3972
571176.45  3302696.71  4122
570888.60  3300107.48  4110
569130.97  3303832.31  4700
568206.03  3299944.50  4454
567610.14  3296119.35  3981
569230.93  3296944.39  4033
570232.14  3298918.43  4012
569999.00  3296686.18  4066
570556.77  3301649.98  4413
565959.53  3302188.99  5111
569747.43  3303514.89  4658
569747.57  3301548.39  4512
576407.22  3297527.62  3896
567550.37  3304884.25  5194
570113.95  3301744.25  4472
577131.55  3300959.91  4085
567446.84  3299463.33  4360
567691.96  3304893.91  5139
570721.25  3294911.68  3894
573788.96  3299252.87  3874
569035.93  3304123.85  4831
570101.90  3296666.02  4040
570047.55  3304950.83  4215
573881.26  3301935.97  3968
573282.30  3301619.62  3896
572757.14  3299558.12  3984
568170.68  3302858.48  4691
567856.43  3302835.47  4562
572146.12  3305313.10  4276
571202.82  3305161.10  4416
572763.21  3292531.87  4134
570176.44  3293840.77  4084
569652.16  3300329.43  4270
568066.93  3296382.64  3966
569714.76  3300036.14  4281
567944.30  3297181.68  4141
567082.82  3302451.10  4834
569466.65  3299991.12  4307
571412.01  3294258.83  4136
574459.75  3299487.60  3766
572301.62  3293091.41  4391
571422.51  3302476.14  4153
574241.93  3302779.04  3946
570661.51  3300171.43  4020
575559.43  3306488.33  4359
569577.04  3293017.41  4296
572253.96  3297913.85  3886
573813.77  3294881.66  3756
567478.89  3297122.16  4184
575201.73  3300973.99  3756
568900.92  3295851.87  3911
569529.68  3300545.68  4239
568115.25  3300463.43  4568
567352.56  3300183.04  4549
568740.39  3294272.46  4017
566413.16  3300876.16  4787
572361.41  3301377.60  4051
569077.25  3297568.46  4094
567384.43  3303827.71  5030
565123.51  3295391.81  3893
568888.98  3304369.27  4960
569688.85  3305955.14  4667
568009.84  3302228.72  4331
571893.51  3297206.18  3777
568594.54  3303541.56  4771
570401.58  3297907.98  3953
570371.07  3304236.48  4435
565180.87  3296201.35  3958
569477.12  3303761.85  4585
572640.87  3298598.37  3975
566854.06  3293606.00  3830
566519.05  3301517.10  4928
567743.69  3300592.54  4610
573813.77  3300853.14  3852
570558.67  3300676.81  4151
578282.25  3298172.37  3675
568458.03  3299482.39  4261
576378.50  3302361.39  4003
570497.72  3303078.60  4331
570966.22  3299172.62  3954
566968.81  3299618.10  4462
573513.93  3301010.48  3889
565969.95  3299934.27  4457
564809.91  3302809.25  5255
565953.52  3297514.49  4198
572226.87  3301982.22  4113
567347.26  3297603.58  4270
567577.47  3297241.45  4169
573520.15  3297340.48  3889
569564.33  3298143.14  4108
569407.98  3305186.54  4307
575584.31  3297773.83  3847
573394.84  3300200.79  4004
569229.00  3299717.60  4239
566912.19  3300473.06  4616
571377.13  3306109.62  4643
566016.09  3301596.04  4997
560526.44  3300966.06  4610
565705.77  3300616.91  4810
571115.18  3294428.64  4051
569265.29  3295104.00  3744
569229.57  3300846.72  4221
572570.93  3298969.39  4043
563021.23  3298868.58  4493
575146.00  3303632.73  3838
570181.33  3299883.83  4140
571831.57  3302727.29  4053
572313.43  3295649.23  3781
574752.13  3299322.97  3790
571353.96  3297351.12  3922
570910.29  3299615.21  3964
572774.35  3297638.23  3870
571614.27  3302692.85  4063
573263.27  3299831.87  4072
562678.91  3295554.21  4404
567066.95  3299374.02  4406
571330.67  3302405.06  4203
570242.83  3297024.91  4011
571610.13  3300193.93  4056
572860.40  3299211.12  3916
571478.76  3298207.25  3823
573358.02  3296927.95  3867
570449.78  3299024.39  4029
566742.93  3297519.68  4249
571893.18  3296195.91  3757
567592.30  3297707.71  4284
567740.68  3295835.18  3939
568495.15  3303211.73  4861
566933.70  3301067.02  4748
573891.55  3297696.66  3913
573491.80  3303281.31  4016
568400.42  3299429.23  4239
575252.15  3301876.54  3847
565565.43  3301404.39  5092
566965.88  3301577.39  4690
574225.77  3303211.10  4012
569031.62  3304166.02  4844
570078.03  3299731.14  4127
574295.09  3301910.18  3916
572543.81  3307812.91  4735
572692.87  3300188.16  4013
570079.06  3302605.04  4474
566997.10  3303028.96  4584
560505.35  3303031.24  5064
570851.94  3304207.46  4285
570683.46  3301181.72  4268
572197.70  3305430.72  4218
575861.17  3300868.77  3830
564399.53  3300077.87  4669
568879.01  3298175.77  4170
570559.64  3295667.98  3904
573505.92  3292172.93  3963
575449.68  3296367.10  3692
573639.26  3301224.95  3903
570895.27  3303660.62  4459
571292.01  3303364.41  4393
575753.60  3300713.85  3817
571755.46  3300216.04  4080
565931.06  3304808.12  4914
573782.46  3299790.43  3993
573370.58  3297252.58  3844
576241.93  3301080.50  3949
570884.93  3300734.18  4172
567321.25  3295735.62  3940
568652.85  3298523.73  4102
571274.14  3305034.29  4353
568390.13  3296327.72  4015
565123.87  3299304.97  4273
566846.07  3298286.43  4314
567673.30  3298632.70  4236
573443.82  3301906.81  3969
567300.73  3299339.14  4349
566901.83  3300589.85  4631
572172.45  3296006.68  3728
566557.01  3298917.49  4372
574298.62  3309121.72  4545
565412.68  3303622.12  5066
566529.90  3302531.81  4951
568819.87  3304200.48  4877
567631.44  3301173.04  4602
571272.91  3298362.70  3868
569553.83  3297789.60  4118
571042.46  3306254.48  4820
570311.72  3297252.08  4078
573474.39  3297874.89  3890
572248.12  3297554.58  3922
570414.47  3300691.89  4137
575801.93  3307471.75  4655
569323.31  3302595.39  4636
566719.13  3297838.47  4343
571069.04  3299167.25  3934
576941.19  3295634.02  4137
566417.00  3301621.52  4932
567192.37  3299939.85  4495
568779.04  3295569.45  3858
571435.38  3296976.58  3860
570986.43  3296313.31  3929
568889.93  3301131.56  4229
568256.68  3303717.66  4875
568896.56  3294459.29  3970
572497.29  3299058.52  4079
568676.65  3296902.91  4040
563405.02  3299772.18  5172
572387.96  3296239.54  3791
573996.42  3305307.14  3903
572826.32  3301314.62  3980
567435.93  3300110.73  4532
571588.00  3301874.62  4201
567420.37  3300368.98  4600
568447.69  3297877.89  4203
571254.01  3304621.06  4191
572878.40  3292698.71  4195
567114.96  3301921.18  4688
570989.87  3302977.12  4206
568370.18  3300631.35  4484
569135.43  3301467.56  4381
574477.69  3293460.00  3806
569074.01  3303215.14  4762
569652.32  3296059.70  4031
573648.59  3305468.37  3895
571921.44  3302830.79  4091
564831.09  3296318.60  3904
567631.25  3299172.16  4301
566716.33  3300894.91  4727
562984.52  3300527.24  5361
566221.04  3302724.91  4996
566790.96  3304767.06  5241
568071.44  3299325.47  4327
571671.09  3298349.45  3908
565763.96  3305043.62  5019
578284.54  3302950.00  4276
571780.64  3296255.77  3752
566258.97  3298186.75  4212
569678.42  3298321.85  4052
574643.13  3307298.79  4276
573953.29  3299920.64  3851
568655.44  3298223.66  4155
568611.00  3299205.93  4177
568466.98  3301097.22  4369
571249.12  3297385.64  3963
567964.02  3298013.49  4262
567018.00  3301067.66  4739
566368.65  3302335.72  5009
573719.57  3302014.24  3967
568528.52  3301123.20  4331
573177.70  3298581.62  3910
570124.81  3297031.52  4021
563787.79  3300504.10  5109
571271.27  3297935.74  3843
568930.10  3302407.47  4617
568139.87  3299689.99  4381
568190.05  3299056.29  4258
572811.18  3297790.29  3892
569664.73  3302262.00  4608
567362.17  3295133.77  3796
573230.17  3297762.89  3874
567748.45  3302224.70  4394
568402.05  3297564.52  4160
574905.23  3305403.66  3963
566490.78  3298344.68  4317
572929.56  3298810.35  3925
579275.33  3299149.35  3818
570485.69  3301036.16  4268
573097.77  3301677.49  3924
567484.32  3300984.52  4666
565938.10  3299876.60  4408
570317.14  3291943.18  4525
571011.80  3299189.93  3945
570068.37  3307085.66  4991
572454.37  3300058.39  4049
565923.34  3303207.43  5012
567846.18  3300376.41  4605
560472.90  3296925.04  5532
571469.87  3295907.72  3771
569726.52  3298643.77  3991
571172.44  3308467.81  4196
571547.38  3304796.50  4302
563806.93  3299147.98  4912
571341.40  3301278.02  4219
569814.81  3302105.33  4561
570009.14  3304671.70  4477
568984.91  3301972.79  4480
571158.57  3294567.43  4001
568086.73  3301197.89  4495
570313.31  3293789.33  4143
567693.32  3294252.31  3875
570779.18  3299817.73  3968
567396.90  3303369.39  4759
569389.25  3301720.77  4529
572544.79  3297523.06  3918
569826.52  3300169.02  4239
567466.29  3303934.48  5063
568741.31  3298815.73  4161
572791.26  3296232.60  3732
571785.31  3295220.68  3913
569640.56  3300652.54  4220
569486.67  3303705.35  4595
571967.04  3300970.14  4109
569702.16  3295026.50  3737
563458.31  3302093.81  4833
567011.78  3299760.37  4487
563932.31  3301677.43  4751
567247.68  3296995.68  4191
570964.09  3299798.06  3972
567456.40  3304964.29  5256
570039.40  3296223.47  3962
569565.38  3296284.35  4107
572117.56  3303800.87  4257
573995.68  3302626.24  3997
568631.37  3295454.66  3809
569565.28  3302568.04  4574
567545.92  3300699.04  4642
574273.93  3297280.06  3928
573079.03  3297579.79  3843
572573.06  3298058.29  3933
568821.03  3297707.10  4127
578456.41  3297564.73  3765
568792.40  3303321.41  4780
577850.17  3300344.43  4018
567423.66  3298937.46  4310
570070.46  3293110.60  4202
563538.79  3293459.33  4069
566292.57  3296429.93  4074
571790.55  3304323.49  4126
568675.60  3298870.41  4175
572778.32  3300124.52  4038
571683.52  3301646.60  4174
567891.62  3302386.12  4334
570142.43  3300968.89  4246
566705.93  3301957.56  4810
570255.22  3299365.52  4072
569272.95  3291136.27  4645
567500.62  3304465.50  5153
572024.79  3302947.02  4115
567285.75  3297196.39  4211
568670.18  3300710.85  4376
563013.26  3299728.58  4946
565392.39  3303063.00  5227
570472.14  3296514.16  3945
565179.89  3298417.72  4153
565588.17  3302657.54  5193
568714.22  3298651.97  4157
566115.79  3302814.87  5071
565882.78  3304831.52  4900
564517.72  3298664.75  4424
566390.05  3306963.18  4655
570659.43  3299391.24  4026
569327.56  3293583.20  4196
573487.05  3299295.93  4011
572934.81  3298909.06  3926
576338.81  3308525.70  5154
574022.44  3302967.81  3950
574191.56  3299755.06  3801
573166.97  3302846.48  4043
572012.62  3304848.37  4383
575669.70  3299127.68  3908
565916.21  3297938.00  4147
568823.90  3298521.52  4070
568390.60  3300873.89  4441
565754.18  3300784.25  4898
571778.84  3304546.20  4152
573390.42  3297826.64  3864
566907.25  3297191.64  4170
567242.94  3301219.23  4702
571959.54  3302720.49  4058
570656.71  3306703.50  4845
573090.32  3298287.41  3873
574070.47  3297669.98  3909
568664.19  3298523.04  4099
566659.32  3303990.10  4894
573484.66  3303236.93  4024
573587.38  3300693.75  3903
567036.70  3308557.46  4837
575704.00  3298248.50  3914
571841.52  3294559.75  4133
573977.81  3297637.52  3908
578517.06  3299910.97  3782
572357.53  3300050.23  4052
574436.95  3303194.10  3940
570109.03  3302183.77  4462
567857.79  3300303.02  4594
567495.58  3297321.37  4201
571919.63  3306909.43  4106
567447.20  3299523.62  4371
570986.88  3300962.62  4153
576984.52  3299544.10  3956
571757.65  3297257.77  3793
570837.80  3296226.93  3923
569233.87  3300534.87  4281
566936.19  3297574.68  4270
567371.81  3299463.66  4365
561961.87  3301105.98  5160
566238.65  3301718.74  4963
570595.95  3303717.14  4525
572206.84  3300058.70  4039
569376.85  3299657.66  4185
572892.46  3296962.58  3908
575679.75  3301369.04  3817
566009.78  3300841.27  4807
575488.68  3302861.43  3861
572976.07  3298916.12  3946
572247.07  3298193.81  3957
567506.31  3299746.72  4444
569461.50  3297812.08  4103
571784.15  3299500.29  3984
574417.26  3295046.45  3847
567643.95  3301134.00  4602
573673.50  3298798.29  3905
566283.20  3299921.56  4453
570746.55  3302596.77  4327
568351.62  3301224.77  4402
565977.22  3299663.54  4359
562972.79  3304838.04  5202
574894.02  3299812.75  3749
569592.93  3295794.73  4018
571383.69  3295294.29  3794
567770.64  3303158.41  4734
570356.68  3296099.73  3948
579211.18  3298889.08  3785
572386.94  3297893.87  3876
571894.53  3299404.24  3974
570879.91  3300713.41  4173
563873.45  3297229.52  4109
574594.41  3302813.21  3858
567604.94  3298889.10  4265
572381.80  3299143.95  4082
572333.63  3302236.16  4030
576974.75  3294068.24  4039
574172.58  3296575.31  3928
573167.05  3299790.50  4067
569198.59  3300095.04  4331
570305.15  3302351.20  4449
567596.03  3295208.79  3792
572159.81  3297817.16  3912
572331.89  3305902.52  4031
571159.78  3306817.83  4583
569062.34  3301820.97  4472
571893.26  3299664.21  3970
572504.07  3300216.25  4038
571364.39  3300014.54  4025
571201.09  3295472.02  3729
568386.79  3299858.47  4481
565816.00  3293984.54  3994
565364.31  3297407.00  4035
570944.69  3300373.72  4134
573919.92  3304574.83  4121
575199.38  3297976.27  3739
566038.58  3302546.68  5144
569518.22  3303689.75  4597
570915.55  3301288.56  4232
569355.15  3304305.97  4761
567528.70  3296317.16  4025
579787.45  3295729.37  3958
566664.00  3298118.77  4333
570887.31  3301412.93  4276
574660.27  3302691.43  3866
569926.43  3304094.39  4496
564465.83  3302036.33  4712
572978.63  3299138.52  3929
568740.81  3301018.16  4259
572478.72  3300783.14  4044
565539.32  3293985.77  4008
572356.68  3298530.23  4013
568162.46  3303151.81  4808
572002.79  3297974.41  3917
565645.01  3298871.81  4079
568196.92  3304628.49  5010
569774.79  3305515.56  4381
562966.75  3295597.48  4248
563336.68  3296773.60  4039
570090.43  3300728.85  4217
574153.52  3302247.68  3974
566776.82  3300560.95  4617
563026.84  3294085.60  4292
565687.51  3298898.41  4098
574560.58  3302386.79  3859
570635.34  3300552.91  4112
571769.82  3299498.64  3986
573903.59  3297607.41  3906
568751.80  3305186.87  4628
569513.81  3303678.81  4600
570414.01  3299876.18  4087
568348.18  3297134.35  4133
566901.02  3299459.79  4447
576920.07  3302078.10  4094
569868.43  3298125.43  4044
576710.98  3296300.89  3994
575870.40  3301315.31  3840
568716.23  3299580.45  4289
566650.13  3300148.64  4541
573075.72  3300428.77  3992
563777.56  3300333.33  5117
569253.17  3302279.20  4579
563143.43  3294782.16  4224
567514.23  3301993.16  4588
567340.46  3294269.66  3903
573024.00  3299537.48  4005
565848.31  3298718.73  4137
567125.37  3291929.29  4085
569185.02  3297876.49  4125
569703.87  3298073.06  4084
578215.88  3300248.93  3866
568058.16  3302199.39  4326
573940.14  3305082.81  4058
570548.63  3296167.41  3937
569592.77  3297988.00  4108
568249.68  3304844.81  4918
572851.41  3305345.39  4045
570064.01  3305094.20  4200
570323.57  3298221.20  3940
570643.94  3301839.47  4409
572027.46  3295337.87  3914
569081.56  3294935.45  3798
573075.67  3299989.60  4062
563678.25  3303919.96  5183
568693.57  3293359.75  4280
570191.97  3304210.04  4452
573388.91  3303238.08  4043
576634.73  3298395.18  3919
569266.85  3299670.47  4214
564122.07  3296513.08  3879
565100.76  3301462.25  4875
571391.42  3299369.08  3960
567211.00  3294941.00  3807
564231.01  3297195.35  4080
566816.43  3298397.24  4313
564406.67  3297343.74  4118
569510.51  3298104.37  4116
572020.59  3299682.71  3995
576013.72  3296189.77  3809
567708.69  3300753.18  4599
574247.89  3298857.18  3812
568901.56  3295706.54  3887
570871.12  3298411.50  3909
571694.42  3295992.25  3767
571117.02  3293797.50  4201
565213.31  3301416.89  4971
575777.85  3300438.52  3853
562343.58  3307072.35  5345
570458.19  3302538.81  4415
572774.29  3299645.54  4020
571253.78  3304171.97  4198
567213.83  3303958.56  5040
567797.06  3297920.97  4303
574617.77  3302343.52  3843
569192.62  3296681.99  4009
566346.03  3301209.79  4960
572255.41  3300723.97  4060
573655.03  3298569.58  3935
570769.39  3300835.08  4193
575161.82  3297186.75  3757
571129.83  3305001.62  4346
572315.85  3300830.58  4041
574166.90  3293987.98  3707
572611.35  3304529.95  4151
570758.16  3296409.75  3939
568010.54  3299132.33  4302
572307.48  3301018.25  4038
566287.75  3295459.85  3961
570420.23  3298588.75  4006
566119.35  3294851.46  3828
568796.43  3301161.02  4234
570889.93  3301126.66  4198
577113.34  3298966.64  4023
571856.39  3298221.18  3905
567730.06  3300692.93  4600
576975.72  3301570.20  4035
570104.38  3296970.58  4009
565966.17  3294860.93  3842
574259.46  3299930.56  3804
577397.64  3303451.37  4397
562587.27  3306448.87  5563
566236.27  3300072.45  4517
562870.08  3298854.10  4389
572776.81  3300944.00  4004
571713.06  3300202.60  4079
566397.22  3307709.39  5185
577807.15  3302045.49  3984
564088.60  3299568.96  4846
574148.38  3302248.96  3976
573393.34  3297686.45  3855
565283.50  3307479.27  4976
572895.26  3305613.12  3943
577137.55  3303971.22  4496
572944.51  3298974.04  3945
570873.38  3298802.60  3966
568370.91  3297941.12  4227
563767.52  3297732.47  4411
569570.37  3309926.81  4339
575544.91  3300709.87  3810
565810.68  3299360.54  4235
567470.05  3295305.91  3799
570981.27  3298772.27  3940
564979.81  3300502.56  4637
567145.26  3297890.52  4324
567067.94  3299306.04  4400
572046.87  3299813.62  3996
566882.65  3303003.02  4670
573706.22  3296394.60  3802
567641.73  3301984.14  4521
568603.31  3296851.37  4048
569227.73  3297669.12  4090
567724.55  3298686.79  4217
570231.16  3300572.66  4185
577751.14  3308531.93  4688
569177.33  3300426.95  4305
569561.85  3302199.60  4619
569906.78  3296376.93  4065
571708.51  3298969.21  3945
572898.09  3300733.33  3945
572207.93  3295469.60  3898
565321.09  3302935.68  5341
567191.68  3299975.58  4503
568600.94  3297041.81  4055
569906.81  3299851.77  4191
569214.18  3299468.29  4198
568436.92  3301300.87  4334
568459.06  3298004.99  4225
570232.51  3292232.89  4425
572425.34  3304457.87  4106
568439.16  3296362.75  4042
568430.48  3301916.39  4308
570576.32  3298841.98  4008
563207.05  3299359.77  4866
566811.14  3299575.12  4485
571253.95  3303147.87  4286
568944.71  3301021.58  4226
572645.53  3301477.37  4000
572981.34  3299769.54  4036
568643.31  3299348.75  4200
566831.39  3296187.60  3954
573604.55  3302987.93  4091
567299.71  3304417.12  5201
574155.55  3297835.29  4012
567907.56  3295609.74  3917
572472.72  3303198.35  4222
570969.10  3300903.33  4151
564263.27  3300588.25  4860
572356.94  3304123.20  4173
569611.73  3300967.39  4242
565924.65  3302200.85  5130
568149.75  3297838.74  4258
569664.21  3299322.39  4128
569091.95  3298087.37  4170
567743.51  3305356.93  5103
567053.31  3295283.14  3829
566778.01  3301752.77  4786
571462.04  3299446.02  3997
572304.78  3304987.74  4342
568737.58  3298137.06  4188
571861.46  3303941.72  4257
567127.43  3296589.08  4097
567461.94  3307797.02  5145
570619.37  3298287.25  4004
572155.33  3295594.12  3823
570895.33  3298107.33  3969
570502.04  3304747.81  4164
574471.84  3302741.20  3894
566622.93  3301210.64  4884
570503.78  3301447.54  4400
569098.09  3298742.04  4079
564619.18  3293587.68  3966
577818.25  3304981.18  4738
572103.05  3296942.71  3890
571413.20  3300528.75  4052
568552.52  3295786.96  3866
573373.42  3300468.10  3949
569444.89  3298490.91  4016
562422.08  3304435.68  5034
565459.96  3298313.68  4048
572563.80  3302834.85  4092
567106.80  3299518.41  4422
572620.79  3302451.00  3974
572730.38  3301921.75  3985
570626.53  3300691.08  4177
572092.81  3300256.31  4035
570599.48  3298522.10  3939
566143.83  3300662.64  4740
566551.55  3299923.27  4505
568026.40  3301423.49  4453
570091.93  3299490.37  4099
571960.97  3294895.56  4069
571606.89  3304923.60  4370
569280.97  3303007.64  4674
568086.93  3300201.16  4528
572032.85  3297153.97  3865
573652.25  3303936.49  4147
569274.37  3298087.31  4148
571640.77  3299848.47  4020
574758.56  3298798.50  3713
570417.05  3297897.93  3949
563271.64  3303068.41  4743
566550.21  3297742.71  4328
566515.93  3306143.25  4668
568801.39  3295198.04  3756
565024.00  3298175.39  4159
575823.39  3299601.89  3901
564809.29  3295900.06  3877
572475.45  3300104.85  4046
574354.06  3303423.91  3999
572533.34  3297487.35  3922
564730.69  3304792.85  4969
570171.88  3305061.99  4216
566060.32  3304070.21  4633
570398.80  3304909.31  4169
568785.59  3291864.18  4597
572989.43  3295691.18  3815
565374.08  3299714.00  4144
572652.57  3296770.33  3893
571987.43  3301515.48  4126
571107.87  3300265.33  4076
572017.34  3301025.68  4108
571099.72  3302994.10  4216
569961.95  3298480.97  3968
574732.32  3301501.66  3912
573872.56  3304051.33  4233
565731.37  3305550.97  5137
566372.22  3298146.25  4228
566098.33  3305538.91  5091
568958.73  3304189.50  4867
573188.25  3295482.96  3873
568281.96  3299214.50  4273
571398.53  3293336.25  4442
574534.68  3304287.06  3918
566593.14  3297878.18  4335
571535.41  3302997.06  4204
568179.80  3298748.54  4212
574523.41  3307720.49  4464
570829.79  3302358.14  4277
572598.71  3299023.12  4041
573348.47  3299990.46  4061
569922.01  3300600.58  4223
564720.59  3303356.29  5322
566216.52  3301784.39  4967
567882.58  3301255.85  4524
569182.53  3303252.43  4742
569012.42  3301179.79  4224
574203.73  3302097.29  3965
571277.92  3303476.37  4409
569057.82  3306998.91  5047
570125.21  3293298.85  4157
566250.51  3301204.43  4914
571100.31  3298059.99  3938
572231.22  3303101.77  4179
574589.42  3302014.89  3859
577747.09  3298886.85  3881
570819.35  3297582.79  3971
570266.89  3298913.87  4007
572803.27  3296957.52  3900
572969.91  3298202.54  3868
565442.76  3304656.06  4732
568502.66  3299096.33  4232
570230.01  3300152.98  4147
575382.89  3300823.54  3760
574489.48  3303425.08  3919
564959.14  3294308.47  4021
574110.19  3299502.23  3824
574147.83  3299673.68  3807
571474.68  3297761.93  3866
569268.94  3300395.58  4291
564387.58  3297118.37  4071
566669.27  3298313.16  4323
570484.37  3301024.10  4264
569752.92  3300513.16  4197
570292.22  3298250.49  3946
573471.39  3298020.62  3880
573178.08  3299010.91  3974
566902.22  3303042.45  4651
568792.76  3299139.72  4165
565769.66  3294689.50  3860
574542.56  3301846.60  3892
564124.82  3301526.20  4701
569046.75  3298737.35  4087
569978.22  3298991.43  4060
570623.16  3295313.81  3733
568432.39  3297233.04  4102
571128.71  3297845.37  3862
571123.14  3301921.81  4324
569381.73  3292497.68  4405
573298.12  3301329.77  3885
571789.69  3302033.91  4167
577096.13  3297138.81  4062
568648.65  3298055.04  4209
570194.80  3304056.97  4498
567832.27  3293663.52  4098
565597.65  3304462.75  4731
565008.88  3300458.93  4622
570897.82  3296594.21  3914
575131.08  3304371.89  3869
573275.71  3303964.29  4104
568475.06  3301233.27  4333
570835.52  3300194.81  4099
569656.81  3298459.31  4004
564947.72  3302671.14  5296
573045.15  3298651.49  3939
569856.81  3301002.39  4261
572776.87  3297812.85  3895
572630.84  3296379.91  3801
564006.29  3297840.66  4365
568594.53  3297042.14  4057
572119.04  3299808.81  4016
572946.93  3295655.60  3836
569369.09  3304969.43  4517
568125.22  3299120.99  4277
572645.29  3299162.62  4036
567039.57  3297853.24  4330
569729.43  3291037.31  4605
574105.29  3301260.31  3904
573582.93  3296390.45  3845
573469.83  3298202.75  3896
565369.67  3299494.74  4114
569089.66  3301930.56  4488
567974.17  3298268.45  4189
570119.70  3300783.46  4220
571858.18  3293379.85  4399
566912.75  3300004.37  4564
565984.53  3298386.06  4152
566924.65  3299557.25  4458
567588.71  3298194.87  4265
564770.56  3300790.87  4646
574332.89  3299353.75  3778
570030.28  3303920.25  4522
575903.18  3306995.73  4549
567090.47  3300463.12  4653
566526.68  3303277.18  4666
570455.14  3300617.68  4114
569933.09  3300344.02  4235
568519.91  3305389.52  4620
572133.10  3295124.27  4033
573651.87  3306773.02  4340
573679.41  3296668.12  3836
568660.93  3297277.08  4099
566624.31  3297347.16  4167
572962.05  3298439.04  3913
569733.38  3298256.14  4054
567150.85  3299085.22  4381
568708.93  3303119.41  4839
564201.72  3300899.81  4866
567319.06  3293795.87  3994
572697.48  3299999.85  4046
572092.05  3301528.87  4100
568779.31  3299344.89  4211
571812.77  3303349.68  4332
576990.34  3299901.54  4014
572429.04  3296667.21  3901
571262.71  3304415.56  4158
570503.39  3299495.87  4058
575467.76  3295210.85  3705
572005.83  3303360.49  4313
568469.89  3298642.00  4187
569299.94  3300197.75  4348
567209.22  3298729.50  4349
562500.38  3293908.58  4387
570190.81  3299677.31  4110
571972.35  3298189.02  3910
572890.71  3299235.74  3920
568534.90  3300745.24  4413
571302.91  3304665.46  4210
570997.95  3298287.43  3923
577074.16  3306156.58  4781
574028.58  3299615.33  3858
569987.20  3298892.68  4058
576346.38  3299863.18  3904
573930.33  3300125.52  3851
570274.43  3301938.00  4424
567447.53  3300604.21  4653
574738.01  3294818.37  3916
565510.07  3296451.29  4062
566197.38  3296483.91  4096
576480.55  3307319.06  4823
571994.68  3298756.87  4024
565014.17  3297691.77  4099
565598.33  3303057.10  5106
566171.62  3293872.12  3924
568998.89  3295598.12  3860
575128.98  3299351.70  3776
563519.30  3302925.39  4771
572359.91  3295000.97  4094
571618.56  3298883.71  3937
568781.43  3299534.06  4267
567185.02  3306026.31  4676
569951.67  3299530.39  4103
572519.20  3300086.68  4045
569722.22  3302213.87  4601
567366.18  3301001.83  4680
570707.21  3300856.10  4208
566885.43  3302186.85  4863
569379.14  3296381.39  4048
564541.34  3297587.74  4176
575713.97  3295626.06  3764
569660.94  3301427.39  4487
570302.42  3301570.43  4473
569519.08  3302171.21  4623
571926.94  3298539.25  3995
570265.47  3295401.71  3812
569649.31  3296965.18  4062
567225.43  3299671.04  4430
570215.23  3296565.22  4004
574468.83  3300215.66  3837
575378.57  3299106.60  3887
568121.53  3295834.35  3942
566773.06  3306279.52  4511
568823.80  3292332.46  4504
572718.41  3300835.62  4000
578596.35  3299047.56  3730
567014.03  3295778.60  3897
572802.02  3304141.31  4093
567220.52  3297952.00  4314
568026.26  3296829.64  4040
572507.30  3303246.14  4230
574345.12  3302051.23  3903
570652.25  3301834.04  4408
574382.26  3296228.27  3980
568103.21  3301826.79  4343
564840.08  3301561.68  4683
570048.41  3302843.77  4400
573931.25  3308096.56  4217
574009.03  3299782.99  3854
566960.80  3302438.10  4873
574570.69  3297905.81  3861
565106.28  3297495.81  4048
574231.31  3297864.31  3995
572750.92  3303940.89  4160
575916.27  3300481.10  3883
575514.56  3299562.79  3852
571670.06  3297635.45  3849
565390.78  3301024.45  4934
567831.64  3296118.14  3998
569970.67  3297832.02  4071
566703.82  3297694.66  4295
573217.50  3299681.25  4041
576172.81  3303452.83  4091
569777.97  3302068.62  4559
571351.65  3300876.56  4113
572628.81  3293801.54  4151
565239.14  3295044.60  3919
574183.34  3297786.33  3947
570651.93  3299208.14  4025
568902.38  3303319.14  4781
572028.29  3299804.71  3993
568091.69  3294453.12  3874
567381.31  3305497.85  5051
570123.76  3294914.37  3778
571311.47  3299079.91  3889
574663.69  3302271.58  3843
569716.18  3301167.00  4364
565492.93  3301762.04  5197
566392.02  3294914.20  3820
571909.71  3302533.87  4036
567984.26  3302252.60  4332
572650.73  3299467.21  3971
568900.95  3295149.12  3754
569613.58  3299650.81  4149
577163.55  3300601.56  4027
569494.31  3304205.22  4655
573935.04  3295894.99  3810
565381.73  3293373.73  3882
572246.03  3296322.00  3835
573113.47  3293952.97  4004
568072.06  3301131.64  4490
566745.01  3299431.04  4473
571838.93  3297526.37  3790
574750.89  3292378.20  3862
564883.42  3294768.89  3929
571508.54  3308202.58  4196
572374.00  3302781.10  4045
569866.10  3300881.49  4244
573275.56  3302628.91  4019
572158.62  3300491.35  4052
566590.68  3297512.89  4218
570960.44  3296837.52  3870
570780.34  3297848.66  3891
567999.48  3299696.81  4388
572110.70  3305158.56  4338
574696.16  3296356.70  4015
569744.95  3298341.39  4022
570330.32  3298858.79  4002
567220.54  3304069.50  5098
571890.18  3309043.08  4712
567641.45  3297363.56  4185
565380.43  3300167.46  4442
570216.77  3295809.60  3922
578616.01  3301228.31  3991
573002.64  3299576.79  4017
571227.41  3300821.68  4086
569861.90  3295202.85  3740
563295.84  3294361.75  4251
567955.73  3303950.08  4916
564801.33  3305315.60  4954
567637.57  3303729.04  5024
566252.98  3296549.95  4088
570425.48  3303017.29  4344
569498.43  3300768.87  4210
566974.71  3298019.93  4323
570319.81  3301448.46  4452
568631.64  3295969.37  3944
571225.40  3299922.72  4006
573019.47  3302543.62  4054
569036.68  3307004.21  5054
573665.08  3295471.85  3723
567642.93  3301623.14  4519
574549.12  3301265.85  3948
568227.25  3301427.54  4388
570981.30  3302716.02  4168
567924.26  3297778.43  4296
572286.12  3301534.12  4065
568440.26  3302723.58  4690
569284.02  3297382.85  4064
565930.08  3302659.04  5112
570299.33  3292224.60  4432
567403.34  3298893.85  4315
576796.66  3304574.64  4478
574830.90  3298506.58  3648
565655.94  3300127.47  4504
571790.09  3296093.75  3812
571620.55  3299898.39  4042
573668.59  3299993.24  4009
565578.33  3300653.27  4790
572279.83  3304812.68  4341
568366.59  3296027.89  3892
572309.25  3297599.83  3913
573988.67  3301621.46  3957
571141.97  3299809.54  3997
571388.63  3297133.93  3888
565867.53  3301609.97  5037
569224.29  3303074.18  4707
567341.82  3299257.77  4334
572475.54  3302607.18  4016
569519.52  3304701.91  4723
570310.87  3304687.23  4268
574159.59  3300032.37  3811
569037.67  3296165.77  3930
568903.46  3301839.14  4433
566808.08  3298976.95  4413
573623.10  3301362.04  3917
577571.91  3303703.06  4418
569413.05  3307054.96  5180
568798.45  3300023.37  4366
568542.22  3304472.50  5028
567388.15  3304785.97  5233
571286.34  3303131.97  4262
565933.68  3303875.62  4758
565197.91  3298561.66  4160
572609.81  3298453.35  3975
568698.77  3300430.16  4422
569628.55  3302977.97  4534
571238.63  3305233.18  4450
568689.46  3295584.81  3841
569362.43  3292734.18  4375
571482.08  3298388.14  3840
569346.00  3304665.56  4822
573963.15  3297079.66  3897
572676.46  3301504.31  3990
567738.98  3299642.50  4431
569771.43  3299323.47  4082
571794.73  3293818.64  4321
571509.12  3299461.54  4006
565471.48  3305854.33  5021
571873.70  3303180.64  4247
572632.88  3307188.46  4705
566588.89  3293802.33  3841
570248.16  3302943.60  4371
571626.29  3298117.85  3869
569353.73  3298258.72  4130
567106.22  3303356.37  4585
572529.77  3300270.16  4029
560069.76  3295483.48  4934
576145.12  3297759.46  3900
570436.57  3297330.72  4057
571466.76  3305418.02  4508
573354.52  3294724.98  3913
572929.42  3301309.64  3940
571071.06  3299221.96  3936
565846.81  3298615.49  4127
571468.19  3306489.00  4513
567922.63  3305323.04  5020
568532.34  3307944.60  5314
569053.31  3302861.33  4702
568640.57  3301230.77  4233
568406.85  3303013.96  4816
569930.08  3297396.79  4148
565450.31  3300280.33  4510
571938.62  3300214.77  4032
570555.30  3298734.46  3986
572629.76  3296162.68  3713
569129.40  3303421.66  4714
565645.68  3300731.50  4857
571492.55  3300048.41  4047
574703.68  3304748.77  3841
568068.39  3306804.06  4578
566248.35  3295907.62  4015
565495.28  3296824.10  4133
567155.25  3299878.71  4492
571778.97  3298702.52  3969
565436.56  3297768.87  4032
575954.26  3300400.25  3912
567900.26  3304732.85  5059
575268.41  3296367.25  3717
566905.31  3298297.37  4308
570398.90  3300751.50  4157
565445.32  3297596.93  4033
570635.81  3304762.91  4163
561644.56  3298905.81  4119
572936.68  3295148.95  4056
572695.34  3298883.89  3990
573132.60  3300143.47  4048
572017.68  3296264.04  3724
568791.84  3299927.02  4358
565964.73  3305276.08  5250
574762.08  3298144.25  3702
565759.55  3294328.66  3870
570272.33  3304630.54  4330
569853.56  3301011.04  4264
569806.90  3298399.06  3981
572295.45  3293319.58  4356
574905.82  3300616.16  3822
570981.38  3301235.97  4189
572617.31  3298805.48  4023
571149.05  3298564.25  3893
573933.60  3302296.04  3974
568859.93  3302502.77  4624
570599.35  3305737.43  4835
562635.30  3297964.66  4131
570506.56  3299323.77  4047
571700.31  3297321.52  3837
567375.28  3309687.49  4852
568255.79  3300959.04  4461
566293.69  3304077.85  4703
567030.95  3300132.74  4588
572119.18  3293804.29  4233
569821.25  3301160.27  4297
565639.18  3295717.62  3929
568616.68  3297365.16  4115
569037.13  3296128.75  3928
577976.01  3300984.45  4029
569215.07  3302051.31  4533
567485.16  3293716.04  4024
570157.17  3297075.00  4034
568507.68  3300395.20  4467
566863.39  3300337.50  4594
567733.73  3305715.52  4741
569806.04  3296571.60  4112
568556.18  3301057.97  4331
564052.17  3302964.16  5024
570905.83  3308135.79  4403
564855.15  3300875.35  4652
573543.91  3297140.41  3858
567794.18  3299477.66  4387
562792.92  3296519.10  4390
569570.76  3297342.71  4078
570357.43  3298690.83  4012
569117.96  3301499.37  4391
569945.60  3295079.89  3732
564740.34  3295840.43  3874
571740.45  3298789.73  3960
566598.95  3301342.10  4942
567931.18  3298079.56  4246
571361.03  3302648.97  4095
575060.07  3304241.98  3854
572221.73  3299391.24  4076
569362.96  3294982.41  3764
563782.05  3301301.48  4918
569000.44  3297454.39  4094
564797.67  3295593.47  3895
569440.18  3296127.71  4045
567388.26  3300720.31  4659
573471.02  3303870.98  4097
568273.19  3299073.60  4253
570420.50  3299075.33  4036
576306.53  3298349.71  3891
566124.03  3301840.77  4998
572646.13  3299458.14  3971
568190.20  3298170.41  4192
574242.89  3302864.83  3948
572477.18  3295834.25  3722
574027.81  3305362.14  3888
572388.78  3301717.58  4012
569340.58  3303164.14  4685
575767.78  3301059.16  3822
573987.75  3298369.77  3951
567738.44  3302568.21  4341
567975.30  3300260.83  4568
569645.45  3298947.00  4122
570384.01  3294612.97  3921
567372.47  3293885.45  3979
568319.97  3303060.79  4814
565862.21  3300808.71  4872
566143.16  3299317.47  4291
565716.16  3301329.00  5037
571401.80  3301379.75  4227
568787.93  3301613.39  4346
571716.51  3301565.06  4176
570881.85  3296616.83  3916
567129.29  3305201.93  5198
576129.41  3302317.77  3892
573153.89  3296717.70  3888
567577.81  3303936.87  5057
570901.94  3297518.49  4012
566664.63  3291323.72  4249
572406.43  3294943.35  4117
566201.23  3305927.20  4823
574733.05  3303694.50  3836
568502.40  3297782.18  4178
571091.67  3296515.35  3931
570343.15  3299756.66  4092
569733.64  3293396.64  4173
569241.16  3301490.56  4404
573213.82  3298017.20  3863
574089.16  3300271.04  3868
569274.71  3298890.10  4119
573251.08  3300535.00  3989
568096.12  3298493.16  4155
572401.80  3304028.16  4190
572593.56  3299799.81  4033
566057.03  3301084.62  4918
571413.15  3304879.06  4326
577181.63  3304166.73  4569
566954.45  3299300.97  4427
566464.93  3299669.35  4470
575827.34  3295965.79  3801
566620.10  3293114.66  3843
569337.30  3295464.91  3937
569133.37  3301336.79  4298
573539.40  3300035.96  4027
569163.94  3297068.37  4053
571714.23  3297289.98  3821
571163.81  3301000.14  4124
571082.94  3301916.79  4332
567841.64  3296942.06  4064
571775.89  3302388.77  4108
572144.09  3293695.23  4251
563108.92  3303414.04  4823
569704.04  3302385.02  4579
569462.57  3300137.48  4321
570907.67  3307898.54  4513
572873.34  3299814.41  4047
563213.30  3295781.14  4163
568118.89  3298475.54  4152
573816.93  3301229.85  3920
569560.37  3300199.22  4301
572697.68  3300580.41  3984
570567.37  3300846.18  4202
575698.96  3298155.66  3915
571670.65  3304390.48  4131
578990.35  3298266.66  3955
568710.28  3297882.29  4169
569805.10  3298661.29  4007
569270.31  3299458.98  4194
577577.92  3299709.56  4034
566563.16  3300341.14  4585
568290.34  3298016.72  4238
571444.01  3298255.20  3833
567512.31  3297758.06  4304
570259.54  3296217.04  3962
568877.62  3296696.20  4019
567992.30  3304676.96  5040
569309.64  3301339.23  4352
568872.98  3300578.56  4352
567780.93  3292100.49  4292
568336.21  3297510.99  4155
571189.85  3296131.27  3902
568356.82  3302855.37  4737
567828.94  3299733.75  4436
573944.59  3301211.79  3920
568555.18  3300362.83  4454
568941.19  3296657.56  4025
567589.82  3294187.04  3906
568622.30  3303013.02  4826
566859.51  3301741.43  4764
567947.45  3299869.25  4480
570035.97  3301263.93  4434
571199.60  3299442.10  3916
573642.85  3299520.83  4015
570970.43  3299818.96  3984
571690.93  3301246.18  4154
569435.54  3297168.27  4038
570253.25  3303461.22  4503
571430.62  3301780.66  4236
569068.56  3295482.60  3839
568685.79  3299790.60  4375
568135.62  3298777.12  4226
567182.10  3307805.46  5239
566658.15  3295125.85  3904
570546.66  3297839.21  3913
567227.95  3302000.12  4684
573666.52  3301930.14  3970
569575.60  3298751.35  4028
575537.57  3299991.29  3818
568214.62  3296962.02  4141
568101.31  3302099.31  4312
567174.56  3299340.75  4375
571684.83  3299606.00  3994
567584.60  3302414.08  4411
569033.58  3298955.58  4156
568076.56  3300493.83  4577
577107.15  3294914.68  4105
570128.85  3302175.54  4455
564511.04  3297057.50  4077
569668.64  3303339.70  4629
568218.88  3305566.70  4643
574544.03  3299066.22  3746
569179.44  3302391.64  4623
569543.28  3297724.50  4121
567894.31  3299193.64  4326
574766.25  3298999.41  3770
569169.34  3299603.93  4222
567069.76  3301051.47  4732
574486.62  3291484.14  3878
573191.80  3303750.39  4103
567969.09  3302100.39  4348
566257.60  3299874.45  4444
569875.09  3303995.60  4515
566019.93  3298765.24  4197
568111.34  3297706.98  4243
564561.28  3305798.98  5202
569230.55  3299772.79  4249
565336.46  3293321.12  3892
569052.15  3296356.27  3960
568705.34  3295648.14  3861
575906.48  3302263.29  3853
572860.59  3298609.81  3939
566391.28  3299197.31  4355
572358.41  3303516.08  4285
568860.55  3300215.35  4363
569617.70  3296023.29  4033
568870.28  3297348.96  4087
569953.58  3302956.62  4425
566988.37  3298507.29  4341
564111.68  3292932.39  3982
572150.41  3303970.93  4236
566580.73  3300414.46  4608
562924.18  3301938.77  5201
569374.66  3301186.81  4322
571467.84  3301326.48  4212
568242.09  3306288.31  4399
571658.70  3300751.10  4062
564976.82  3302211.52  5197
563985.92  3300365.41  5083
566067.15  3298817.27  4214
574266.50  3301235.04  3921
574861.28  3301027.70  3870
574236.39  3300502.14  3901
568844.76  3301914.85  4441
565804.38  3302165.99  5158
563816.90  3306278.54  5370
565137.75  3296486.02  4015
569007.63  3295065.68  3750
575609.14  3295779.41  3731
571270.79  3295757.14  3753
562107.98  3296591.43  4704
566620.54  3296374.39  4000
570488.47  3304058.16  4448
565938.12  3300516.35  4721
570730.03  3302259.98  4316
571533.93  3305361.98  4475
567648.88  3302208.10  4450
571319.93  3302252.89  4256
570297.98  3305614.46  4737
567459.15  3300911.43  4669
565674.88  3297179.10  4171
572546.12  3299495.85  3986
568825.87  3297636.77  4125
570575.39  3295646.62  3895
566258.05  3297028.18  4153
565266.08  3308575.66  5277
571515.91  3294519.46  4119
568830.71  3293467.02  4254
567080.10  3295409.04  3845
568923.97  3301934.96  4463
567417.54  3299696.31  4425
566649.92  3295185.20  3907
569079.50  3295511.60  3849
566749.19  3305269.25  5131
563143.39  3299861.33  5064
570705.82  3298607.64  3941
572361.93  3299243.35  4078
572407.97  3304015.48  4189
573459.47  3297954.97  3874
568131.45  3297446.89  4158
576348.16  3293087.89  4105
567977.77  3297223.23  4154
566118.96  3300833.77  4791
567846.41  3295760.02  3942
568384.53  3296319.25  4009
575100.19  3300773.47  3790
571927.32  3300649.85  4098
569965.79  3296076.49  3977
573200.07  3293575.24  4153
570287.69  3291805.87  4533
568404.20  3302373.18  4536
574582.19  3298312.77  3759
570250.79  3301732.62  4470
571124.54  3303965.66  4313
569837.01  3302527.66  4517
572382.21  3300735.60  4056
574428.56  3300726.87  3947
566670.28  3299895.87  4525
569655.52  3298508.56  3995
574032.19  3300500.41  3858
567723.67  3298532.29  4236
577864.20  3297941.20  3742
569774.30  3303371.95  4634
572611.16  3297560.08  3907
574836.78  3301422.33  3873
568236.52  3302666.79  4612
570329.38  3298881.85  4003
573029.55  3301206.79  3925
567814.83  3294211.33  3890
564045.60  3301338.24  4796
566945.68  3304131.43  5123
570351.43  3300250.06  4123
570064.48  3302097.52  4479
571800.19  3304660.33  4233
570293.07  3301340.77  4418
567157.96  3292389.72  4102
570662.68  3293977.74  4128
568396.18  3303227.72  4846
566690.93  3303249.39  4610
574123.57  3304041.79  4189
570712.66  3307947.27  4664
572885.15  3300079.16  4056
571419.47  3300997.81  4153
572128.22  3294840.56  4109
571286.56  3302772.71  4103
569237.68  3293432.25  4271
567428.91  3300748.06  4659
571007.67  3298500.60  3922
566133.32  3301930.46  5038
575696.56  3299393.45  3898
572113.09  3293270.22  4395
574056.26  3301795.31  3967
571405.12  3302807.83  4093
561392.87  3302013.43  5246
565368.95  3298379.68  4079
570954.32  3302466.16  4249
567302.46  3303952.99  5062
567704.51  3301600.31  4505
577007.26  3297599.54  4026
561804.91  3297419.68  4788
572606.26  3292742.31  4285
566928.97  3298220.89  4312
567804.42  3303057.33  4675
574659.29  3300232.54  3815
568477.76  3303970.18  4799
569335.57  3298550.27  4016
575267.98  3301512.45  3806
570767.31  3300974.46  4211
571074.93  3302986.95  4213
572384.10  3294690.68  4206
568225.23  3292746.23  4418
565752.77  3297827.00  4082
567949.07  3300995.08  4521
568729.71  3300718.50  4348
571390.07  3300600.39  4057
566526.77  3302555.54  4952
568620.47  3298926.50  4195
570534.10  3300531.10  4092
571135.73  3297575.89  3998
571330.12  3299026.93  3897
572978.70  3300946.31  3958
570087.80  3300037.52  4183
574207.13  3298139.06  3979
567640.62  3300559.41  4629
571265.46  3297387.29  3958
570703.35  3292132.98  4512
566510.06  3298336.43  4318
569559.65  3297782.62  4119
571423.81  3298323.08  3835
568011.75  3294512.83  3834
569552.80  3299937.47  4281
568039.92  3297697.31  4255
573769.50  3297623.60  3918
576455.03  3303535.73  4193
572052.56  3303623.08  4323
567095.23  3299811.83  4492
568125.31  3303043.14  4770
576176.18  3298227.06  3929
565216.32  3304436.91  4974
567581.64  3295974.52  3931
569644.96  3294114.75  3999
568465.57  3301318.49  4306
567837.30  3296200.83  4009
570140.27  3298482.56  3993
572951.18  3301360.64  3952
569664.41  3301337.58  4464
565569.93  3301256.00  5044
574980.27  3303568.62  3822
564945.10  3306282.06  4950
569493.20  3299075.43  4134
571586.06  3298458.81  3897
571158.81  3305472.66  4597
579091.98  3298805.87  3833
570540.00  3299331.20  4043
572687.02  3298737.54  3990
572130.04  3301155.56  4103
577451.93  3298712.08  4048
570873.41  3299492.10  4002
569392.73  3307336.24  5306
566063.41  3299511.68  4318
571935.43  3298646.96  3994
570333.23  3294591.00  3928
574358.22  3295324.91  3842
564443.47  3301882.08  4668
568243.12  3303152.99  4820
571905.15  3300508.75  4094
571133.72  3299350.68  3911
567866.35  3299014.16  4298
573538.26  3302073.10  3999
578326.17  3293560.06  3924
570195.03  3301023.16  4276
575167.56  3300043.39  3789
569863.82  3296445.73  4098
572713.38  3301772.48  3978
570882.93  3303345.60  4394
574424.59  3300073.27  3792
561019.98  3298665.10  4573
568521.29  3301101.14  4341
571781.20  3303068.60  4184
570642.53  3300667.48  4172
577565.38  3301183.37  4121
573081.31  3299890.91  4065
567625.91  3298717.46  4249
566791.09  3297984.52  4343
576563.73  3300236.02  3918
569120.27  3300261.29  4361
566094.67  3302202.74  5068
569797.33  3297646.47  4134
564916.98  3305810.00  5195
[truncated: 6,597,892 more chars]
