# Supplementary material for: Comparative investigation of parallel spatial interpolation algorithms for building large-scale digital elevation models
Source: PeerJ Comput Sci. 2020 Mar 2;6:e263. doi: 10.7717/peerj-cs.263 (PMC7924418; doi:10.7717/peerj-cs.263)
Supplement: Supplemental Information 3 [file peerj-cs-06-263-s003.zip › Code and data/data/Sichuan/uniform/25w/QUDniz25w.off]

OFF
259496  517271  0
560500.00   3290500.00   3984.22
579500.00   3290500.00   3958.44
579500.00   3309500.00   4556.22
560500.00   3309500.00   5110.34
570000.00   3300000.00   4221.40
560500.00   3300000.00   4139.77
561584.65   3297026.56   5013.97
565250.00   3300000.00   4225.95
562663.64   3301128.71   5409.26
567355.78   3300025.30   4496.95
564062.50   3298812.50   4706.05
567571.61   3299515.27   4379.21
564087.47   3297341.14   4107.10
565221.81   3298981.32   4160.18
562212.03   3298395.81   4097.28
564359.38   3298218.75   4352.91
567689.04   3299357.75   4354.67
566896.43   3299377.48   4441.46
564285.16   3298144.53   4355.04
562088.40   3299907.55   4731.53
563145.50   3297059.33   4108.35
567107.26   3299191.31   4385.54
563498.16   3298873.60   4775.66
563876.57   3298447.06   4665.35
566759.36   3299426.96   4475.19
561523.60   3294820.61   4621.19
563638.39   3298797.61   4793.80
566867.66   3299429.56   4451.40
564340.82   3298163.09   4344.53
566758.31   3299078.26   4425.67
562228.18   3298732.62   4074.05
561931.46   3298049.59   4489.51
563021.67   3296866.07   4315.11
563739.77   3297345.86   4202.96
563237.71   3297099.68   4048.78
564381.02   3298183.19   4335.76
566850.10   3299393.33   4454.70
564660.95   3298105.62   4239.56
564446.40   3298247.35   4336.15
566400.31   3299261.01   4361.66
564406.22   3298222.90   4338.96
564317.63   3298139.89   4344.86
563459.08   3298854.35   4744.47
563604.82   3298730.91   4752.61
562353.67   3299029.26   4225.02
566875.60   3299675.71   4477.65
567058.87   3299481.54   4423.51
564633.10   3298247.41   4261.00
564438.89   3298214.46   4327.34
563192.60   3297013.35   4092.59
564373.92   3298321.20   4377.37
564439.15   3297509.68   4166.40
561780.63   3299003.91   4086.05
565799.19   3298783.11   4125.74
564242.09   3297604.54   4175.16
560599.18   3302873.74   5113.63
563108.69   3296645.58   4256.80
564361.20   3297484.12   4161.59
564676.53   3298192.54   4247.59
563714.34   3297242.12   4158.38
564501.24   3298217.52   4302.73
564378.60   3298268.28   4359.98
562551.78   3297237.61   4606.05
567606.35   3299244.24   4314.92
564666.94   3298241.71   4255.13
563956.98   3298489.30   4648.91
564011.99   3297680.27   4273.61
563902.47   3297239.28   4103.58
562001.51   3298905.74   4090.86
564201.15   3297600.70   4172.89
570278.80   3303649.15   4547.53
564172.78   3297742.94   4258.97
567908.01   3300833.56   4552.72
564680.10   3298290.05   4261.36
569960.78   3301599.11   4501.04
563765.24   3304896.54   5015.74
564109.81   3302383.59   4733.85
567199.94   3299556.17   4410.38
564228.36   3297543.42   4154.61
562442.98   3297962.00   4290.30
564505.50   3297454.16   4138.01
565597.08   3298848.64   4070.02
564423.68   3298173.43   4317.47
564490.73   3298354.65   4353.39
564381.21   3298238.77   4350.98
564412.50   3298257.81   4347.94
564447.13   3298309.86   4355.00
564262.87   3298284.70   4403.62
562607.55   3300785.09   5343.90
564886.15   3303797.52   5148.13
563838.28   3301710.35   4790.62
565213.29   3299027.45   4182.89
567105.79   3299288.10   4387.56
567462.39   3299935.13   4480.33
563828.72   3299380.19   4983.68
564788.42   3297723.71   4159.06
564255.30   3297728.06   4220.68
563098.28   3296460.32   4245.03
564478.20   3298278.24   4335.72
564522.65   3298276.17   4312.37
564485.31   3298316.30   4344.22
564604.63   3298329.68   4292.77
564538.51   3298328.35   4322.89
565748.51   3298956.76   4136.86
564318.82   3298262.99   4377.07
562250.26   3298602.17   4084.69
564034.07   3298836.31   4724.96
563445.11   3298895.62   4760.04
563928.91   3301755.84   4736.45
564576.92   3297468.91   4130.83
562507.04   3301209.98   5393.09
564585.79   3298148.28   4256.90
565097.66   3299134.56   4283.29
563828.24   3299325.17   4986.50
563542.68   3298750.93   4741.73
564123.85   3298045.35   4405.96
561632.20   3299258.10   4073.30
566397.97   3305826.79   4972.63
562150.70   3298509.83   4142.78
564104.84   3298842.23   4698.06
567552.10   3299702.91   4431.60
564514.77   3297632.70   4182.93
563878.33   3299441.05   4932.23
564108.45   3297637.36   4213.80
564268.65   3302402.22   4801.07
568780.23   3296986.62   4049.96
563646.58   3298531.12   4669.93
563937.63   3301875.14   4717.30
562354.71   3298690.47   4053.68
564156.51   3298839.67   4674.45
562269.08   3298211.86   4158.06
564232.71   3297016.15   4060.73
567279.26   3300653.53   4675.91
561691.06   3298848.30   4137.95
564283.10   3304452.44   5368.51
564602.54   3292297.75   3977.14
565918.25   3298965.55   4191.49
562687.57   3297579.02   4444.38
565857.78   3298991.57   4173.18
564571.67   3298324.17   4305.02
564564.05   3298397.30   4330.44
564559.32   3298359.85   4322.52
564523.04   3298383.45   4346.89
564521.04   3298353.17   4339.45
564513.86   3298478.23   4376.97
564457.12   3298424.90   4393.10
564529.51   3298431.91   4356.82
564484.09   3298394.64   4369.32
564493.17   3298429.88   4378.08
564469.45   3298468.63   4402.44
564425.62   3298369.68   4380.95
564460.00   3298370.09   4370.36
564461.98   3298338.17   4359.18
564346.37   3298292.09   4376.51
564297.78   3298365.67   4419.51
564303.11   3298305.44   4395.75
563363.68   3298845.05   4681.47
562392.94   3300664.59   5149.02
564125.34   3298927.67   4722.81
562523.44   3301174.05   5370.09
563897.78   3299360.70   4932.02
561394.25   3294904.29   4679.47
563761.88   3299151.86   4920.63
565519.99   3298853.93   4070.60
564815.14   3297691.36   4144.93
565243.52   3298287.02   4119.32
565058.44   3298938.11   4258.56
565966.76   3298642.91   4166.39
563993.29   3299511.74   4861.11
560892.35   3299992.88   4193.62
564419.27   3299367.69   4689.76
566683.28   3300479.84   4609.95
562214.41   3297952.81   4317.72
564106.59   3298191.64   4461.63
563977.79   3298435.99   4615.69
564907.89   3299131.13   4443.65
562654.93   3300923.80   5387.68
564028.17   3297470.23   4165.51
562334.74   3297894.19   4375.50
562699.79   3298174.26   4056.82
561336.97   3303654.47   5391.13
563845.19   3297533.53   4254.40
564334.94   3297622.67   4186.38
568236.77   3300407.21   4537.17
562476.91   3297416.71   4657.86
561284.36   3303061.68   5408.89
565298.19   3298650.72   4123.32
567204.95   3295874.17   3946.31
566343.08   3299036.30   4325.34
566685.68   3300904.92   4736.84
564137.92   3301914.18   4682.21
563113.23   3296778.64   4233.33
563230.28   3296740.08   4132.41
565893.97   3298771.56   4160.23
564168.87   3297371.58   4119.15
562147.10   3298803.28   4066.45
566676.22   3300248.53   4567.79
563269.63   3296967.94   4041.85
564010.97   3297272.94   4090.08
562859.30   3296349.68   4310.90
563152.48   3296365.80   4213.15
567375.79   3299063.31   4321.17
563396.83   3297020.61   3989.77
563844.09   3296718.05   3913.45
567374.65   3299582.00   4390.41
562247.11   3297681.28   4528.98
567180.88   3299885.26   4486.70
562648.24   3300680.09   5307.61
565065.76   3298427.41   4194.55
561214.96   3291649.78   4106.17
570185.82   3296447.74   3995.30
564264.38   3297292.97   4108.88
564757.92   3302013.70   4866.84
563352.31   3297160.68   4008.88
569850.63   3296953.28   4050.57
567321.66   3299414.49   4360.49
564543.50   3298064.35   4245.97
568238.12   3300963.11   4465.95
562713.03   3298288.15   4047.71
563094.20   3296847.57   4244.74
565724.06   3298980.12   4136.41
563456.90   3302911.08   4738.72
565468.78   3295184.81   3900.00
564653.27   3297940.14   4223.22
563951.31   3297725.53   4316.34
563014.76   3296538.41   4307.55
567278.07   3299595.33   4403.88
564555.70   3298244.47   4282.68
564046.84   3297601.17   4219.97
564620.93   3298488.61   4325.54
564471.08   3298568.58   4427.47
564369.59   3298473.18   4437.62
564263.79   3298332.31   4419.94
563546.22   3298661.16   4723.18
564174.08   3298026.28   4375.92
564990.08   3299060.09   4338.10
563817.73   3299443.58   4981.86
564761.21   3299240.35   4555.35
561153.08   3303402.84   5296.30
568740.45   3297078.30   4058.57
564791.91   3299435.12   4542.65
564166.40   3298287.62   4450.55
563677.27   3296621.28   3938.23
564898.76   3299099.85   4425.85
567086.12   3299228.40   4390.71
565862.89   3298108.56   4121.33
564220.22   3298835.99   4634.15
564535.51   3295003.25   3948.11
562802.52   3300931.42   5455.04
564556.07   3297328.88   4109.14
563810.15   3299215.33   4964.76
566627.53   3298296.46   4323.90
567059.62   3295854.29   3922.61
561430.76   3299559.78   4101.31
563979.97   3297412.67   4152.14
563811.12   3298579.19   4731.93
562227.17   3298289.22   4132.39
561481.54   3303341.30   5449.35
563712.22   3298639.66   4751.75
565022.70   3299114.01   4344.03
568991.16   3300380.76   4386.37
568975.66   3296858.53   4026.04
563746.57   3299228.25   4990.06
565117.13   3299110.75   4265.82
565068.03   3299111.90   4302.39
564644.23   3297248.93   4115.78
562624.12   3296778.40   4490.52
564513.21   3297676.53   4186.53
563921.81   3297403.26   4168.40
564794.41   3298132.71   4226.58
564657.96   3292018.22   3996.70
565432.03   3301760.57   5169.84
564037.07   3298371.28   4551.68
566040.12   3301004.61   4869.24
561283.88   3299887.12   4292.24
564775.44   3298027.97   4207.12
565041.08   3298399.85   4198.63
566346.54   3298999.72   4321.01
563490.62   3302794.43   4692.76
563684.29   3297579.58   4316.20
562455.95   3297343.27   4696.82
562658.42   3298252.21   4063.42
566047.52   3298862.85   4211.87
563925.42   3298522.96   4671.28
562817.87   3300602.14   5368.51
564202.42   3297860.41   4298.24
567441.81   3299178.70   4309.12
565680.65   3298327.55   4068.61
565468.93   3298632.08   4058.08
563881.49   3296749.82   3911.57
564874.65   3298046.42   4173.31
567792.12   3295764.78   3933.14
562934.55   3296439.14   4290.55
562469.29   3297940.12   4294.76
566761.08   3299978.08   4546.88
567385.23   3305274.12   5159.86
561980.51   3300407.17   4812.74
562187.33   3303753.61   5048.61
565724.09   3292558.42   3800.03
570665.94   3302656.05   4348.67
564568.60   3298470.93   4346.91
564481.93   3298518.41   4408.54
564418.99   3298459.25   4419.85
564294.49   3298335.03   4409.27
564334.58   3298330.66   4393.04
564367.28   3298380.08   4401.99
564359.91   3298349.43   4391.74
565712.05   3298338.24   4077.01
563791.41   3298555.90   4726.10
563533.90   3298840.26   4777.16
564215.34   3298309.44   4431.62
563664.55   3296722.88   3931.51
563320.37   3298954.43   4723.92
563902.62   3301657.97   4771.57
563666.64   3296527.78   3939.27
564704.04   3297292.46   4128.61
564260.48   3299484.37   4776.30
565249.70   3299141.85   4144.51
564075.51   3297689.40   4257.74
562526.55   3298313.01   4087.69
564754.76   3297360.64   4128.47
566921.63   3298869.20   4393.12
563884.07   3301837.40   4740.70
565189.78   3301380.69   4945.04
561618.40   3293935.52   4322.06
562612.87   3298556.36   4048.80
563774.96   3296713.43   3920.20
562159.79   3298847.70   4072.44
563546.90   3298869.82   4799.65
563839.38   3298590.69   4730.23
566486.84   3295191.84   3929.96
563693.70   3301501.15   4912.30
566161.57   3300806.56   4780.18
570750.71   3296470.64   3944.79
567732.71   3292918.85   4225.31
563658.80   3298819.22   4812.94
564716.74   3301845.97   4735.83
565053.79   3299004.19   4281.56
564179.63   3297229.94   4085.78
567187.45   3299230.95   4365.89
562579.04   3297166.26   4582.91
563992.87   3301816.96   4699.43
560944.75   3294610.47   4453.34
562267.58   3300717.95   5050.84
562307.86   3298022.02   4250.45
562414.82   3297689.77   4456.79
563518.90   3292684.44   4080.54
562453.80   3298965.64   4234.13
565411.75   3298651.67   4078.79
562801.17   3297162.94   4451.63
562073.27   3300518.62   4913.01
561837.61   3299322.43   4112.72
563846.23   3297159.15   4091.98
563881.96   3297153.97   4087.87
564539.43   3298461.07   4358.66
564566.32   3298434.11   4339.13
564644.06   3298410.83   4297.21
564602.47   3298413.40   4316.52
564620.78   3298371.98   4298.22
564588.21   3298375.23   4313.48
564625.46   3298447.63   4314.06
564713.61   3298469.06   4283.55
564599.58   3298465.50   4330.91
564666.01   3298472.85   4301.83
564549.92   3298539.66   4370.59
564436.91   3298503.24   4428.48
564412.53   3298413.74   4402.92
565013.32   3297737.94   4105.07
563126.82   3296850.88   4200.65
562515.38   3297222.00   4628.00
561379.53   3292821.60   4287.40
570470.01   3293211.59   4301.68
565473.38   3298865.18   4072.60
562552.93   3300707.07   5304.46
565360.26   3298370.54   4080.94
564219.70   3298229.21   4403.91
563561.20   3298785.74   4761.38
564121.90   3298336.14   4489.80
564365.00   3297302.26   4111.49
563634.99   3298684.94   4749.89
564245.24   3298308.86   4418.51
563739.78   3298704.50   4774.88
564427.12   3299474.48   4710.98
562996.54   3294099.13   4306.75
563557.23   3298588.08   4672.58
565354.58   3298744.79   4103.18
564274.34   3299141.99   4738.19
562184.41   3298703.87   4085.13
562029.50   3303859.44   5076.96
564651.09   3298323.60   4275.10
565070.00   3299274.84   4363.76
562183.48   3296925.74   4757.86
564969.39   3299145.34   4417.96
563580.07   3301574.74   4972.62
567812.71   3295980.83   3979.30
563888.66   3296594.99   3906.83
567407.64   3299044.15   4312.56
563042.75   3304133.30   5175.30
567479.16   3299119.95   4297.07
563208.36   3301030.38   5398.85
561730.91   3300363.38   4690.28
561368.63   3292688.76   4273.58
565168.85   3298023.72   4100.40
564479.76   3299481.33   4683.55
562342.11   3296068.16   4636.97
563851.45   3301643.28   4803.84
564093.96   3298937.98   4738.93
563830.23   3302181.40   4704.28
563470.41   3302638.95   4690.14
563325.83   3298893.33   4680.93
567660.51   3295871.54   3916.73
564116.95   3298898.44   4713.61
563538.70   3299101.51   4909.44
568214.98   3300907.31   4483.72
562490.86   3296540.92   4501.43
562302.76   3299116.32   4289.60
566749.14   3300978.74   4754.78
562316.53   3297931.12   4334.01
563384.03   3299004.41   4822.17
567096.28   3295828.63   3921.04
563441.43   3298962.70   4808.56
564118.45   3298960.65   4740.20
561548.23   3299926.29   4466.26
566901.65   3300011.61   4565.25
565323.02   3299108.01   4101.89
565556.34   3298538.17   4051.74
562336.39   3297205.80   4756.85
565979.22   3298392.44   4150.33
561644.26   3299638.73   4285.59
563928.57   3297761.74   4346.38
567962.73   3299589.80   4370.52
564137.31   3297984.55   4381.46
565023.09   3299368.53   4408.40
563959.63   3298842.85   4765.11
565056.15   3299309.70   4381.39
564842.23   3301557.22   4683.54
564913.68   3299369.72   4521.12
564904.96   3299463.50   4487.91
562199.33   3297857.76   4421.68
564863.68   3299190.34   4493.28
562106.27   3297613.45   4650.92
566990.44   3300698.26   4652.02
563872.27   3299500.70   4930.96
564658.74   3297606.66   4157.21
563664.40   3301401.30   4983.98
569931.70   3300509.30   4235.36
563819.68   3299538.29   4967.97
562247.91   3296777.43   4685.25
565820.66   3298448.18   4102.31
561151.17   3303213.39   5314.07
570144.26   3296490.52   4012.44
564097.90   3298265.68   4481.72
570066.88   3299710.32   4125.61
562092.12   3300600.34   4958.83
567329.10   3299450.27   4367.32
562658.47   3300823.71   5377.91
562860.75   3300687.31   5414.09
567810.08   3300739.27   4581.62
565599.39   3298533.06   4053.93
564082.09   3301754.58   4670.85
562471.80   3297084.42   4620.12
564321.21   3298009.38   4295.39
562683.77   3297343.87   4543.39
564353.43   3298076.90   4309.43
563681.62   3297548.47   4309.09
561892.03   3303857.97   5143.26
562609.08   3304327.70   5081.71
564516.58   3298175.40   4280.49
563834.08   3297240.50   4125.57
562566.10   3305478.55   5304.54
565610.27   3298888.45   4076.36
564248.11   3297565.98   4163.30
564725.68   3295211.35   3979.89
564088.88   3297560.79   4183.85
564070.43   3297518.03   4173.02
563112.89   3296959.14   4195.40
567190.68   3299594.80   4419.13
564599.95   3298256.30   4270.17
563913.17   3297627.32   4277.58
564066.89   3297870.79   4362.07
563096.03   3296814.83   4247.39
564069.41   3297907.02   4376.41
564680.73   3298390.17   4281.31
563961.34   3297763.55   4334.59
563531.85   3297449.07   4233.56
564081.83   3297941.14   4385.91
565051.02   3298493.97   4209.05
564697.88   3298429.32   4283.34
566498.80   3292898.77   3850.44
564736.50   3298430.53   4273.11
564204.78   3297561.95   4158.39
564762.08   3298471.80   4267.34
564677.22   3298577.31   4325.10
564509.19   3298550.57   4400.00
564521.50   3298515.04   4382.10
564555.67   3298504.32   4359.91
564596.15   3298529.05   4342.71
564552.91   3298632.37   4394.85
564510.42   3298602.49   4413.93
564450.31   3298537.84   4431.44
564394.82   3298597.70   4462.38
564392.84   3298540.21   4452.21
564429.55   3298574.24   4447.77
564457.50   3298624.11   4446.65
564427.26   3298608.29   4455.04
564408.48   3298680.99   4477.80
564399.03   3298639.77   4469.32
564434.02   3298653.44   4461.46
564500.50   3298682.60   4436.43
564454.21   3298697.78   4464.42
564471.17   3298659.12   4446.72
564508.22   3298642.89   4423.28
564315.45   3298680.63   4509.05
564362.01   3298669.95   4488.05
564401.56   3298492.00   4436.26
564387.06   3298440.57   4421.15
564323.93   3298427.73   4435.16
564353.57   3298443.61   4431.62
564312.26   3298485.11   4456.42
564398.35   3298385.56   4395.29
563687.14   3298675.59   4756.38
564009.39   3298793.70   4721.37
563499.57   3299000.78   4850.45
564157.41   3297332.55   4108.95
564121.71   3298815.92   4683.14
565011.04   3299037.40   4315.40
565099.69   3298947.80   4243.61
564224.87   3298269.72   4414.19
564188.03   3298253.84   4428.34
564186.94   3298098.39   4379.97
566072.11   3299124.25   4242.65
564173.09   3298338.42   4463.48
563857.07   3298395.75   4656.48
563597.07   3299147.25   4941.61
563856.06   3299143.16   4904.45
564691.19   3299387.15   4590.27
563857.58   3298628.83   4738.98
563775.66   3301590.25   4865.21
564188.54   3303712.79   5315.19
561567.09   3299709.04   4282.26
562958.63   3296697.92   4370.20
564856.93   3299340.45   4545.54
565156.78   3299191.59   4233.56
569866.75   3303784.62   4556.84
561045.25   3292970.32   4384.91
563541.94   3303441.08   4987.22
563932.35   3296211.12   3898.73
563833.48   3299468.85   4964.88
562576.16   3296499.46   4446.59
564940.55   3299532.51   4410.17
561235.16   3299942.69   4307.99
567520.22   3300028.19   4529.68
563689.00   3298505.86   4678.89
562242.45   3303738.79   5041.57
567261.54   3299863.60   4474.03
564189.38   3297343.94   4114.46
563658.70   3301471.00   4944.50
564139.33   3298232.42   4451.51
569849.82   3297050.69   4045.95
564116.56   3301969.05   4686.74
562276.20   3298357.07   4092.30
562715.12   3300694.01   5376.75
561380.45   3299785.32   4239.05
566139.10   3298825.55   4234.05
565712.68   3298151.68   4067.25
563760.34   3301454.50   4876.63
562450.78   3296627.56   4556.62
566009.78   3298440.94   4159.08
562322.28   3297978.41   4288.54
561610.58   3299236.77   4071.31
561978.01   3300484.63   4840.46
569694.44   3296929.57   4067.83
566276.82   3299014.30   4291.11
566087.45   3299094.77   4242.59
563924.26   3297665.86   4293.59
564654.00   3298370.37   4285.34
563972.11   3297168.78   4082.03
566672.69   3300080.05   4530.95
563148.88   3302927.70   4755.60
563572.53   3297270.22   4130.46
564787.47   3298453.51   4260.94
564796.92   3298493.41   4258.02
564742.21   3298542.70   4290.14
564849.05   3298501.35   4248.91
564762.42   3298510.13   4271.97
564808.51   3298561.27   4263.53
564722.57   3298507.96   4287.08
564778.05   3298542.38   4273.18
564760.69   3298604.36   4295.25
564760.39   3298570.85   4288.95
564719.88   3298587.97   4312.87
564700.77   3298543.21   4307.77
564705.18   3298683.60   4331.79
564649.28   3298532.83   4321.46
564683.33   3298508.06   4302.95
564686.28   3298631.75   4334.05
564693.57   3298602.56   4326.56
564723.52   3298625.55   4318.04
564656.33   3298608.76   4335.47
564622.05   3298684.43   4371.63
564648.02   3298650.59   4348.45
564775.76   3298673.98   4295.79
564678.39   3298663.99   4340.39
564663.89   3298711.91   4359.89
564600.55   3298641.04   4369.66
564757.27   3298641.54   4301.74
564818.03   3298628.39   4267.79
564739.69   3298673.06   4313.64
564789.72   3298644.53   4284.61
564745.02   3298752.27   4335.55
564829.52   3298681.42   4271.81
564733.11   3298713.29   4326.03
564697.85   3298745.37   4356.84
564588.99   3298496.85   4342.00
564584.65   3298584.94   4362.88
564478.45   3298599.81   4431.23
564395.38   3298787.37   4531.02
564323.50   3298608.89   4479.17
564362.13   3298622.22   4473.77
560561.05   3293683.55   4553.91
566655.62   3300385.58   4592.20
564236.97   3297050.01   4068.39
563234.51   3296791.25   4109.42
564689.68   3297852.60   4212.41
563845.64   3302063.77   4718.43
563954.49   3301718.52   4729.83
564057.68   3298173.15   4491.98
565142.34   3299063.66   4246.24
563667.96   3301583.26   4923.46
565113.64   3299043.74   4258.95
563688.18   3299185.71   4972.04
564308.17   3299137.42   4729.27
562524.41   3297633.17   4437.65
561635.19   3299801.44   4426.33
563787.00   3299361.27   5014.57
563474.35   3299040.30   4871.83
562433.43   3300635.25   5168.90
566909.12   3295830.70   3908.62
565274.64   3298093.73   4088.75
566309.42   3298888.70   4285.13
561778.38   3298034.07   4564.00
567303.83   3299864.28   4469.73
562557.17   3300462.63   5066.26
560979.62   3300115.17   4251.70
565247.70   3298953.19   4118.40
565305.75   3298016.07   4079.69
563949.06   3298803.89   4755.18
563790.05   3298601.27   4742.69
564169.18   3299036.00   4737.92
563499.52   3298914.04   4798.70
561869.79   3293886.68   4315.78
563189.43   3296935.32   4109.49
563815.76   3301744.12   4790.15
567404.86   3299600.95   4392.96
563367.17   3298938.65   4752.18
565344.45   3301340.59   5039.30
563528.38   3298693.69   4729.35
563120.29   3301051.22   5445.81
562224.39   3298194.41   4187.83
563645.34   3298576.84   4701.71
563549.13   3302089.29   4808.88
563660.82   3301758.37   4895.09
563626.60   3297389.66   4243.85
566789.19   3298852.50   4385.47
564132.01   3297720.50   4258.80
563543.14   3299027.49   4869.47
563917.98   3299523.93   4904.05
563483.99   3298651.86   4697.40
564094.25   3298878.20   4713.92
565047.75   3299231.68   4391.26
563999.85   3299478.73   4851.50
569824.14   3300278.38   4249.50
564194.24   3297167.33   4075.31
566933.73   3299161.06   4433.51
567733.60   3299617.52   4424.79
566201.41   3298976.89   4261.56
563984.74   3298469.34   4626.70
564292.85   3298206.36   4370.23
564234.08   3298196.22   4386.82
564278.09   3298176.80   4366.60
564149.61   3298315.68   4468.52
564185.32   3298310.97   4447.47
564220.22   3298361.85   4448.56
564148.80   3298800.32   4664.85
563778.09   3296279.68   3911.21
564303.83   3297071.27   4065.96
562640.47   3301536.29   5571.18
568076.70   3300248.85   4544.33
564653.66   3299492.97   4593.73
565993.27   3298934.19   4208.30
561203.39   3300069.81   4378.08
561342.33   3300305.91   4594.65
561582.19   3299326.46   4078.37
564835.06   3299129.80   4473.39
565799.53   3298147.49   4098.75
564217.30   3298128.69   4371.66
566670.60   3300314.88   4581.52
563830.45   3301878.95   4748.55
564253.94   3298927.70   4666.32
563915.93   3298783.43   4770.11
569835.17   3300171.07   4237.23
565442.40   3298874.39   4075.32
563065.60   3296863.60   4274.82
563416.12   3298945.22   4786.69
564045.88   3296846.06   3949.27
564195.67   3299502.97   4804.69
566807.06   3300124.08   4555.49
565299.46   3299020.81   4069.11
565823.76   3298489.24   4097.63
564986.82   3298957.43   4296.13
564974.28   3299024.48   4330.85
564729.85   3299410.70   4576.38
565610.10   3297151.36   4143.47
563791.24   3299130.41   4897.74
564193.32   3298054.45   4369.67
564231.32   3298875.99   4649.53
567755.40   3299365.08   4362.28
561032.70   3303070.61   5245.68
567577.95   3299274.95   4318.49
562751.98   3296622.80   4443.95
561436.97   3303542.25   5427.94
563542.52   3297164.22   4066.43
563417.99   3298761.38   4687.71
565101.29   3299331.46   4320.60
564932.79   3299152.14   4446.96
565077.31   3298598.60   4204.89
564167.90   3297781.88   4281.10
563450.84   3298769.10   4711.63
563498.26   3299136.65   4922.11
563597.48   3298552.66   4661.96
562948.37   3296836.64   4358.05
565639.91   3298393.39   4058.32
563819.19   3299588.66   4965.27
565216.48   3299140.10   4181.84
567735.52   3299337.32   4355.84
566777.78   3298744.95   4362.90
562750.39   3300858.15   5417.47
562831.26   3301681.08   5337.79
563508.86   3299034.52   4870.86
563574.65   3299115.74   4918.96
564054.94   3298938.09   4756.01
561057.77   3300163.67   4325.45
563992.63   3297935.78   4418.98
562910.41   3301083.67   5456.63
562327.07   3300963.01   5224.28
562814.00   3296212.25   4353.56
570237.06   3296269.79   3970.90
563827.44   3299498.01   4966.61
563350.33   3299013.46   4800.90
572318.48   3295020.92   4085.52
565286.68   3299123.37   4114.97
564014.64   3298324.58   4553.31
565328.19   3299071.41   4091.26
564281.58   3297968.11   4305.04
564907.27   3297521.91   4124.78
564014.10   3298123.58   4498.62
564541.80   3298116.64   4259.61
565702.31   3298512.28   4064.97
569393.43   3296942.36   4026.83
563981.46   3301981.56   4703.33
563735.64   3298485.88   4694.71
565157.86   3299161.37   4237.35
561140.87   3300008.75   4304.65
561944.10   3304055.25   5099.40
562303.45   3298238.42   4136.46
563063.71   3300892.27   5426.98
562186.33   3298520.89   4115.93
565066.40   3299392.77   4365.32
568152.77   3301521.42   4391.37
562307.74   3297043.14   4764.53
565332.62   3299157.38   4102.32
565259.40   3299092.31   4125.53
569706.71   3300293.54   4267.13
563078.46   3296961.01   4237.37
564154.51   3298101.28   4402.33
562734.27   3294462.14   4234.50
571580.53   3297042.25   3852.27
562128.46   3300744.71   5028.84
560713.52   3303067.83   5106.90
562514.92   3297601.54   4472.63
562142.14   3300658.59   4991.08
561742.89   3298905.04   4104.57
563911.06   3296928.40   3987.45
566131.04   3298787.67   4228.14
561271.50   3304879.87   5374.07
562317.88   3297668.35   4508.09
563550.08   3302050.17   4818.94
567589.05   3299487.25   4374.82
567133.06   3299378.88   4390.78
562012.12   3300250.29   4813.33
563286.05   3296897.98   4047.70
563939.90   3301467.84   4793.43
563869.05   3302402.23   4689.32
567558.02   3295972.18   3930.44
562754.01   3297345.07   4471.22
562793.73   3294293.44   4269.45
563754.66   3297457.94   4254.76
563915.21   3297595.77   4260.00
563532.38   3297366.67   4151.35
564818.84   3298524.59   4255.53
564869.00   3298558.52   4246.24
564838.30   3298549.87   4253.21
564842.75   3298592.89   4253.93
564929.51   3298631.96   4228.46
564873.44   3298640.61   4245.63
564848.26   3298623.08   4253.80
564882.11   3298601.30   4241.20
564942.91   3298559.27   4229.80
564905.84   3298570.63   4236.87
566152.18   3299128.71   4267.21
564933.62   3298595.14   4229.22
565010.46   3298622.36   4213.37
564968.87   3298617.72   4221.16
563405.90   3297326.90   4043.17
564979.71   3298709.16   4215.52
564965.07   3298584.86   4224.22
564963.62   3298664.71   4217.97
564623.63   3298518.07   4329.27
564653.24   3298682.53   4355.14
564584.09   3298787.81   4441.50
564695.52   3298713.78   4344.32
564547.74   3298594.57   4388.15
564535.30   3298566.58   4387.77
564577.63   3298554.37   4357.88
564614.59   3298561.97   4340.33
564643.89   3298577.84   4332.33
564580.42   3298616.44   4374.69
564617.14   3298605.33   4350.66
564352.66   3298736.06   4521.67
564414.34   3298735.71   4497.63
564332.05   3298646.17   4487.35
564274.60   3298639.72   4504.82
562747.89   3300759.14   5400.23
562854.52   3293980.18   4346.90
566931.66   3299245.45   4432.07
563790.85   3302098.41   4730.33
563773.03   3302476.49   4697.11
562398.26   3300767.81   5237.77
563669.58   3298629.54   4739.97
564932.82   3299064.19   4379.25
563935.73   3299313.40   4911.64
565585.79   3297977.42   4043.86
564158.36   3298926.90   4710.16
563779.33   3299235.00   4983.86
563776.44   3296799.18   3924.51
563753.48   3299277.59   5011.18
564678.11   3299460.84   4590.87
564203.18   3298337.01   4447.08
564258.62   3298371.58   4436.56
564284.13   3298407.96   4441.25
564287.91   3298450.28   4454.01
564225.40   3298422.02   4467.31
564233.26   3298391.03   4453.76
564184.70   3298395.21   4477.83
564258.74   3298431.56   4457.92
564233.20   3298503.44   4482.72
564231.86   3298462.48   4475.72
564271.24   3298487.86   4468.10
564144.78   3298485.85   4520.72
564295.94   3298548.99   4474.29
564181.76   3298449.72   4492.96
564293.62   3298514.37   4467.97
564343.65   3298525.67   4458.55
564371.37   3298506.71   4447.14
564624.31   3297689.48   4186.03
569614.94   3295462.57   3892.57
563340.72   3296273.83   4104.06
565399.86   3297558.27   4030.68
568652.74   3296988.21   4045.45
563863.20   3299470.84   4940.74
566460.54   3300320.25   4597.01
565421.06   3298264.98   4052.47
564868.10   3299226.06   4512.14
561471.50   3303523.59   5439.21
563681.09   3301666.34   4906.66
564102.25   3298228.66   4471.82
563470.22   3299009.86   4850.21
564068.69   3298243.49   4495.81
563495.57   3298533.05   4587.27
564977.29   3299324.28   4471.85
562865.05   3300908.30   5467.81
564062.22   3299544.51   4844.72
564565.48   3299513.66   4630.00
569889.00   3300114.65   4227.06
563646.57   3296753.20   3930.77
565223.94   3299205.38   4164.29
561598.09   3298471.82   4386.95
565289.51   3299274.47   4120.98
565752.50   3295099.89   3892.37
564136.05   3298128.09   4425.05
564791.13   3299398.63   4554.19
566969.10   3300965.71   4722.44
563567.49   3299077.74   4895.77
567170.67   3300100.43   4537.85
564661.01   3297169.38   4117.62
565024.82   3299302.98   4420.86
564062.34   3299480.88   4826.72
562276.67   3297033.48   4783.47
567214.12   3299203.97   4360.00
564592.04   3299681.44   4657.76
566783.94   3295005.53   3830.53
568955.96   3296942.33   4036.66
562653.50   3300789.83   5355.25
567567.95   3299395.15   4351.41
566022.04   3298687.03   4189.26
564667.95   3297829.87   4212.27
566975.82   3299155.16   4427.57
567385.16   3299474.37   4366.11
563124.77   3300829.44   5390.50
561465.68   3300192.04   4518.94
562485.75   3297609.20   4470.09
564650.34   3297369.39   4116.87
563598.94   3297138.10   4071.80
571109.18   3298000.75   3920.55
564328.38   3297408.33   4140.79
565299.17   3301189.03   4963.57
567176.96   3294790.35   3794.25
563724.26   3297579.18   4317.06
563359.05   3297046.51   3998.69
562378.46   3297421.65   4643.79
560713.64   3302934.82   5134.90
564963.37   3298224.98   4195.45
566694.72   3300146.58   4543.55
561291.75   3299582.64   4110.00
563144.08   3296743.94   4209.18
564349.88   3297439.71   4149.84
562317.41   3299142.38   4323.00
562258.37   3298913.52   4098.68
561723.07   3305605.93   5222.18
562641.55   3298310.65   4061.94
563870.81   3297452.71   4212.31
565648.76   3298794.28   4069.45
566166.75   3301036.71   4906.83
564569.94   3298208.29   4269.11
564181.63   3297484.64   4142.95
564181.80   3297926.93   4340.77
563279.71   3297202.76   4024.35
565012.81   3298672.04   4209.01
564902.70   3298711.90   4246.72
564502.49   3298766.83   4468.44
564615.13   3298740.55   4399.79
564706.65   3298849.90   4411.00
564344.67   3298701.22   4507.56
564382.82   3298710.81   4498.79
564303.19   3298729.06   4541.17
564424.92   3298706.90   4480.56
562024.54   3297246.90   4799.19
565019.06   3298943.07   4276.60
565380.89   3298837.13   4084.48
565165.70   3299329.10   4201.22
563932.30   3299354.03   4904.79
566729.06   3299995.80   4536.94
565315.56   3298958.96   4081.98
565292.93   3299082.50   4100.04
562390.97   3296262.85   4579.46
568024.75   3301326.80   4484.20
562618.40   3296451.34   4424.89
565564.26   3298340.98   4053.06
570768.80   3296643.63   3924.75
564908.75   3299333.16   4529.35
562226.74   3297615.38   4553.99
563668.58   3298598.07   4724.96
563576.82   3298641.49   4720.71
566058.77   3298756.95   4205.41
567360.21   3299775.68   4445.74
565960.74   3298270.21   4145.10
563493.56   3298831.72   4753.33
564068.48   3298850.96   4714.66
563610.02   3298656.35   4735.28
563896.52   3299412.26   4921.81
563777.34   3301740.95   4812.07
564145.88   3298373.57   4491.04
564145.20   3298420.42   4507.01
564078.89   3298390.09   4531.79
564109.58   3298370.43   4508.40
564111.30   3298406.90   4521.31
564194.48   3298198.58   4407.87
564112.59   3298452.92   4532.22
563580.92   3298841.12   4799.33
564189.08   3298494.20   4499.07
564191.98   3298590.39   4524.84
564156.88   3298543.31   4529.03
564162.77   3298512.06   4516.86
564197.41   3298534.78   4504.25
564122.24   3298520.60   4543.07
564181.84   3298561.33   4520.03
564218.33   3298564.89   4501.13
564140.73   3298591.98   4563.79
564236.37   3298609.90   4507.64
564195.49   3298423.13   4480.80
564357.23   3298570.21   4464.40
563513.90   3298664.59   4716.66
565688.96   3298840.29   4084.77
563740.85   3298577.10   4733.79
567172.45   3302428.32   4796.79
567162.28   3299743.37   4461.80
565937.61   3298043.33   4146.28
565341.34   3298793.40   4103.59
565039.57   3299087.81   4316.12
563974.59   3302085.47   4690.96
567900.62   3299392.60   4362.94
562220.24   3298455.19   4088.21
563148.74   3303254.18   4773.18
563341.41   3297208.76   4013.44
563854.62   3301612.15   4810.12
568748.43   3296918.82   4038.61
567406.50   3298995.36   4314.26
562074.90   3298213.98   4297.91
565376.78   3297635.85   4029.17
563900.43   3299487.23   4912.03
561192.73   3299983.96   4313.83
564065.05   3296908.70   4000.39
562480.40   3296579.45   4520.65
561492.14   3299532.26   4096.21
565746.36   3297135.70   4172.79
564046.32   3298902.34   4743.28
564875.40   3299128.73   4455.35
563741.45   3299330.96   5033.00
566702.45   3300504.19   4615.85
564100.47   3298137.47   4452.46
563545.71   3299136.33   4930.11
564853.89   3299378.92   4542.61
567955.36   3300883.62   4536.19
561045.95   3294502.53   4405.71
564588.54   3299421.87   4615.26
563756.89   3298544.46   4722.60
567845.30   3296381.01   4024.75
566715.10   3299137.59   4433.39
565002.04   3299146.40   4387.58
564839.26   3299519.75   4488.83
565802.73   3302847.08   5119.83
566139.80   3298893.07   4239.52
563425.08   3296927.05   3967.76
567373.03   3298952.37   4324.60
564017.86   3299547.38   4861.48
564461.16   3303980.02   5341.77
561029.40   3300122.38   4275.15
564394.54   3299463.52   4723.13
564450.44   3299500.90   4704.76
564831.08   3299461.76   4515.54
564462.06   3299541.23   4706.93
562182.16   3298401.31   4114.33
563980.27   3296972.84   4025.51
563250.36   3298841.47   4607.80
564479.49   3299735.12   4717.77
563952.36   3302726.45   4810.88
562138.41   3300826.31   5083.46
565599.94   3298357.61   4055.30
562398.16   3300926.29   5252.23
563619.72   3299268.09   5030.28
564134.90   3301995.41   4687.07
564447.70   3299596.91   4727.38
566858.54   3300290.07   4585.05
563666.01   3299118.69   4914.65
565564.92   3298581.09   4051.27
565689.42   3298019.40   4051.96
564844.96   3299293.22   4544.16
565125.93   3299357.19   4287.40
564066.24   3297157.98   4076.04
564032.25   3298239.21   4520.77
565092.25   3299299.50   4329.76
566166.25   3298738.46   4235.06
563378.10   3291849.00   4095.44
562873.41   3296702.90   4406.72
563402.16   3298903.79   4744.84
563700.01   3298596.24   4733.71
563759.73   3299197.49   4963.28
563649.10   3299151.15   4942.94
565159.11   3299227.68   4218.29
567520.55   3299455.58   4362.28
565188.47   3299207.67   4198.85
564944.82   3299109.74   4406.23
562136.95   3296785.73   4731.38
568071.33   3300548.24   4579.53
561496.17   3303964.80   5274.31
562278.73   3298037.82   4240.17
570409.98   3300810.95   4182.36
563185.54   3296280.36   4175.18
567272.01   3299986.31   4493.95
564883.76   3299027.34   4382.81
563432.31   3299101.52   4888.15
563285.33   3303690.64   4979.37
561488.88   3299599.62   4127.23
562628.66   3296592.34   4452.24
567620.07   3299628.15   4416.10
560949.57   3299870.38   4158.27
567058.04   3299109.61   4409.12
564955.54   3299179.89   4452.57
563416.41   3299017.42   4847.82
563404.05   3299052.15   4859.43
565000.86   3299394.38   4423.51
564389.39   3299607.86   4748.02
562338.19   3298202.74   4146.71
566528.60   3299305.36   4411.34
566643.02   3299341.46   4450.14
563930.06   3297187.52   4087.67
564109.48   3298099.43   4432.77
561979.16   3297481.86   4730.89
563493.69   3298763.54   4729.44
562492.34   3301075.21   5329.08
563488.08   3299090.30   4899.89
564929.31   3299494.62   4450.79
562980.45   3300992.66   5473.19
568062.33   3299394.44   4325.92
565282.47   3299161.18   4124.04
566757.57   3298898.25   4395.02
564556.13   3297749.38   4194.82
565316.57   3298259.74   4088.57
565140.60   3298322.05   4149.45
564884.41   3299402.53   4526.18
566697.94   3298710.99   4356.12
562391.08   3300703.68   5188.37
564149.39   3299455.85   4807.87
563073.51   3303715.60   4880.06
564424.58   3299573.30   4731.10
565039.77   3297647.73   4092.37
566867.45   3300338.92   4594.96
564905.77   3299429.28   4504.23
564455.25   3299463.99   4694.09
563432.07   3299203.62   4925.77
565388.65   3297412.74   4036.83
564503.39   3299548.47   4680.92
564090.53   3299499.27   4824.20
561523.87   3304021.91   5256.52
563905.32   3298236.99   4608.55
569206.90   3301464.23   4387.97
563925.08   3298205.78   4577.64
561916.72   3296959.77   4865.30
564767.74   3302236.80   5110.59
564516.44   3297591.56   4178.04
564881.85   3299361.78   4538.92
562867.63   3300868.03   5465.56
562232.16   3298562.10   4093.12
568213.88   3300572.22   4537.70
565250.00   3298182.75   4105.83
565956.51   3298432.51   4142.73
563446.67   3296995.54   3978.76
566087.87   3298872.80   4223.02
567264.80   3299757.92   4449.78
565189.38   3298151.39   4110.67
562882.57   3296375.11   4298.72
563411.30   3297085.56   3998.96
565417.54   3301339.31   5068.41
563875.52   3301588.86   4802.22
567826.12   3299494.61   4391.78
567811.30   3299456.76   4381.10
567461.21   3299641.76   4404.42
562964.88   3296636.09   4366.53
562508.70   3300614.33   5193.95
567061.77   3299719.46   4470.43
562462.66   3297528.73   4556.95
564244.06   3297999.15   4333.14
563340.62   3297246.30   4016.35
563101.85   3296926.47   4218.58
564991.23   3298648.17   4214.99
565075.79   3298761.51   4200.41
564922.01   3298673.91   4231.20
564941.10   3298707.52   4229.21
564883.39   3298678.18   4247.24
564903.43   3298648.94   4236.15
564956.88   3298791.07   4248.64
564926.89   3298753.47   4249.09
564488.78   3298725.01   4455.60
564553.52   3298720.08   4421.37
564455.68   3298759.02   4488.84
564520.26   3298710.89   4434.71
564542.70   3298674.17   4411.30
564632.44   3298714.19   4377.49
564655.85   3298754.03   4384.82
564686.99   3298798.92   4393.53
564624.49   3298780.52   4417.66
564656.61   3298786.75   4404.45
564652.27   3298841.59   4442.35
564611.36   3298823.34   4451.90
564521.61   3298864.01   4521.92
564640.47   3298813.06   4430.65
564561.74   3298833.20   4481.05
564601.08   3298901.36   4495.14
564617.80   3298863.88   4470.91
564670.10   3298906.96   4465.94
564578.64   3298868.88   4491.92
564636.36   3298894.63   4477.02
564630.91   3298961.90   4502.40
564624.35   3298927.51   4495.18
564565.35   3298956.59   4533.19
564590.84   3298933.91   4512.96
564545.95   3298909.13   4527.61
564317.10   3298809.10   4568.54
564262.22   3298692.93   4544.28
561897.13   3297315.41   4813.98
564266.60   3298088.87   4342.16
564009.84   3297164.36   4079.80
564923.05   3299195.13   4476.60
565106.09   3299175.24   4282.82
564372.82   3299422.53   4723.50
563813.55   3297531.68   4264.74
567821.84   3299536.68   4404.02
562192.95   3297019.02   4806.26
564116.40   3297958.90   4379.56
564072.64   3297994.34   4415.13
562740.42   3300955.17   5432.99
564148.98   3298453.16   4511.92
565429.54   3298576.19   4070.50
564028.33   3298457.67   4584.73
563757.39   3297315.55   4182.70
564260.64   3298574.05   4486.64
564246.06   3298539.08   4484.14
564295.34   3298585.56   4480.65
564323.77   3298567.73   4471.50
561866.74   3299682.45   4459.95
563716.91   3299207.62   4984.86
563754.97   3298630.07   4752.40
564129.59   3298284.64   4469.48
562710.08   3297186.91   4543.08
561308.44   3300163.44   4486.38
565200.15   3299283.96   4161.29
563654.44   3297533.12   4305.50
565092.92   3299249.50   4316.91
563704.81   3298705.80   4770.90
564873.28   3299440.23   4514.02
569433.74   3304501.24   4821.01
564962.77   3299080.66   4370.32
566110.98   3301153.19   4949.84
562603.80   3300814.43   5358.36
564043.86   3297932.82   4397.07
561759.51   3299306.94   4100.76
563621.74   3299212.69   4992.45
564104.25   3299530.01   4830.45
566795.65   3299078.86   4428.55
563846.16   3298315.74   4642.72
560877.78   3299804.54   4145.36
563957.45   3298187.99   4545.88
565273.18   3297595.25   4033.99
564145.09   3296834.70   3965.44
562894.30   3296729.56   4396.73
564990.03   3299219.99   4457.98
564803.22   3297915.10   4179.93
565286.95   3299233.89   4119.26
565259.33   3298390.04   4122.75
564602.74   3297717.73   4191.31
563283.65   3301009.64   5316.56
565771.75   3298918.98   4134.76
563241.03   3298722.46   4546.18
563714.56   3299357.73   5052.21
563940.34   3297848.59   4398.79
563016.57   3296449.38   4267.12
561578.31   3299293.81   4077.40
563460.52   3298555.01   4581.72
563420.89   3298537.53   4539.58
564937.60   3298492.78   4236.89
563923.65   3298365.23   4622.94
563691.35   3301434.17   4942.52
563297.88   3298577.11   4495.39
563282.05   3298876.20   4638.90
563584.99   3299218.46   4994.59
563969.47   3298141.45   4520.54
564002.47   3298219.05   4532.57
563594.53   3296559.01   3961.60
565036.11   3299268.23   4415.61
565137.89   3298186.65   4127.04
563300.02   3297084.20   4017.52
563666.88   3298431.22   4632.80
564456.97   3299687.46   4733.96
563975.39   3299538.95   4877.95
563715.13   3299314.65   5036.16
564138.90   3299489.72   4816.64
563552.26   3298483.23   4582.99
564515.77   3299688.32   4710.41
563930.23   3298169.21   4551.51
563891.35   3298382.66   4642.88
563588.12   3298507.14   4620.73
566666.10   3298837.40   4371.50
563768.17   3297369.88   4208.25
563688.39   3299330.27   5049.98
566575.98   3300568.04   4640.30
564071.29   3298115.04   4464.58
562240.68   3298241.38   4155.96
565972.95   3298206.14   4151.82
568638.78   3300383.83   4420.35
566430.17   3300899.96   4798.63
563816.00   3299352.79   4995.32
563960.43   3297895.82   4410.32
565092.96   3297265.76   4026.59
562460.11   3297593.30   4489.75
562015.02   3298313.98   4272.12
563166.17   3296232.19   4189.51
565643.17   3298528.10   4056.67
565362.01   3299113.97   4093.06
563796.23   3301894.63   4756.58
564972.77   3299463.41   4429.63
565055.63   3299358.35   4379.91
569622.63   3295212.77   3758.20
565071.03   3299153.92   4316.23
565939.39   3298667.92   4163.05
564650.85   3299421.62   4599.40
570556.39   3296305.16   3950.82
564160.61   3298149.95   4414.70
566914.19   3298751.99   4372.07
561400.05   3303484.64   5451.14
564369.19   3299565.27   4748.84
563420.45   3298713.08   4675.82
566010.39   3298246.47   4160.37
563477.99   3299218.50   4958.98
564580.23   3297566.76   4165.73
563525.74   3299211.52   4977.00
563952.17   3299607.33   4912.07
566994.39   3299843.78   4525.54
563272.89   3298677.67   4543.46
570946.00   3295648.93   3779.18
562534.27   3298127.11   4119.22
564555.36   3299694.10   4690.95
563137.18   3296323.29   4213.62
564576.71   3299461.43   4619.24
563875.55   3298198.93   4611.13
564487.74   3299516.25   4684.90
564505.69   3299468.09   4662.66
566243.79   3299100.35   4290.70
564469.21   3299621.98   4723.07
565090.86   3299366.11   4342.41
564024.26   3296977.04   4039.67
565299.47   3299195.21   4113.47
563834.21   3301932.32   4738.47
562336.51   3296840.11   4680.14
565644.84   3298620.27   4065.43
563854.20   3301407.07   4841.03
564482.06   3297358.60   4116.53
567161.41   3299062.65   4378.49
567678.54   3299253.26   4328.41
566926.08   3299089.23   4432.15
565090.39   3298643.48   4198.52
563146.63   3296966.24   4152.28
566541.00   3300799.66   4721.38
562041.43   3298912.97   4093.15
564234.56   3297514.08   4149.32
561893.47   3303813.77   5157.03
564328.46   3302275.74   4749.09
567298.42   3299133.92   4338.38
564702.14   3298092.17   4231.50
563211.34   3296916.28   4092.24
565954.64   3298818.38   4188.12
563757.31   3296776.24   3922.54
562445.66   3298390.54   4074.18
563319.63   3296952.84   4013.68
561928.48   3299112.05   4123.81
565892.94   3298862.81   4169.38
564546.95   3297881.98   4212.30
566023.44   3298916.31   4213.08
562923.82   3291571.46   3974.51
562645.09   3297576.72   4464.24
566570.77   3300243.17   4566.89
561853.43   3298614.13   4181.20
564382.49   3297856.32   4225.58
567379.07   3299746.05   4438.75
562835.88   3304060.11   4988.87
566405.25   3298973.28   4346.46
566603.53   3299267.25   4436.22
566714.26   3299933.74   4533.84
562467.04   3297674.77   4433.40
562947.86   3303142.19   4871.16
565341.57   3291633.95   3833.53
567325.46   3299829.48   4461.13
562684.04   3300697.16   5346.95
562894.99   3300768.92   5451.58
565033.86   3298724.13   4203.52
564969.31   3298750.40   4229.06
565001.29   3298736.54   4213.03
565032.06   3298768.36   4210.82
565068.59   3298858.64   4227.57
564994.67   3298780.38   4227.13
565060.86   3298809.23   4214.28
564995.09   3298854.02   4255.24
564984.69   3298817.26   4246.19
565022.18   3298807.62   4225.50
564923.45   3298854.43   4286.82
564948.93   3298827.37   4266.15
564895.89   3298802.95   4281.27
564423.21   3298768.28   4509.62
564458.49   3298830.45   4532.07
564428.77   3298806.22   4529.44
564391.71   3298882.01   4581.21
564390.74   3298834.58   4556.97
564582.69   3298676.91   4390.72
564596.81   3298709.80   4394.97
564717.28   3298777.19   4361.93
564784.53   3298824.16   4343.63
564756.39   3298792.83   4347.36
564818.13   3298753.65   4299.65
564744.01   3298832.25   4374.41
564718.37   3298810.68   4381.36
564795.41   3298786.08   4323.29
564781.61   3298915.02   4380.57
564781.59   3298752.23   4317.32
564801.37   3298714.00   4294.21
564845.26   3298796.83   4301.76
564744.61   3298881.90   4395.61
564767.17   3298720.53   4312.78
564515.65   3298814.71   4494.13
564549.11   3298878.30   4512.70
564323.08   3298766.83   4547.91
564360.37   3298773.08   4535.85
564383.57   3298748.93   4516.17
564254.70   3298778.72   4590.14
564286.97   3298761.73   4564.62
564252.44   3298735.30   4573.93
564160.53   3298761.85   4642.46
564209.58   3298759.30   4611.97
564205.76   3298702.20   4584.98
564235.89   3298709.16   4570.24
564229.29   3298669.00   4547.21
564167.76   3298650.33   4575.82
564195.41   3298669.93   4569.06
564152.21   3298701.57   4617.05
564202.43   3298630.72   4538.40
564292.00   3298700.46   4531.95
564472.46   3298091.64   4270.50
567346.50   3299726.78   4434.35
563670.00   3298756.45   4782.70
563826.51   3298643.18   4751.90
563641.02   3298739.60   4766.33
562154.70   3303406.50   5133.19
563817.49   3298433.79   4679.21
563958.82   3298539.00   4660.53
563919.61   3298559.56   4685.49
564258.78   3298122.40   4354.99
563983.26   3298633.29   4677.21
561551.35   3293816.08   4384.32
563960.04   3298588.99   4674.62
563915.12   3302008.31   4712.51
566290.26   3298803.75   4276.91
561289.40   3300049.46   4405.52
565041.93   3299138.53   4340.72
562837.39   3300664.50   5398.66
564582.14   3297684.96   4186.94
567079.26   3300081.33   4568.21
563773.55   3298697.44   4774.17
563919.34   3301552.02   4784.83
563558.79   3298714.94   4737.87
564227.22   3298097.36   4359.30
564240.74   3298151.72   4369.58
563692.07   3301721.42   4877.77
566566.68   3298719.69   4350.04
563776.57   3298792.09   4813.47
563720.08   3298765.09   4798.68
561610.99   3299410.52   4081.78
563625.16   3298830.55   4809.87
567128.30   3299412.50   4398.04
563763.93   3298744.79   4791.62
562352.26   3296876.47   4682.23
562258.27   3298667.45   4078.59
565009.14   3298976.94   4294.89
563496.59   3297388.97   4128.69
563613.31   3298870.97   4827.86
563475.78   3298894.59   4774.22
560500.00   3295250.00   4733.71
564095.98   3298062.75   4427.97
567549.76   3299429.69   4358.75
567814.13   3299607.32   4419.57
564208.60   3299035.76   4715.37
564145.62   3298069.96   4399.87
564125.14   3297206.42   4078.16
563379.72   3297277.07   4027.86
562268.17   3296983.63   4766.73
562731.77   3300909.72   5421.12
564043.91   3298416.62   4559.20
564070.17   3298450.07   4554.49
563944.35   3298442.45   4637.96
564088.74   3298490.85   4554.91
565336.52   3298306.03   4081.63
564011.97   3298505.31   4615.63
562187.96   3303723.36   5058.72
564061.19   3298555.62   4600.77
564085.84   3298527.86   4570.92
564111.47   3298561.47   4572.45
564048.11   3298519.18   4593.13
564078.94   3298621.96   4618.77
564014.91   3298551.67   4628.04
564104.99   3298596.98   4595.49
564128.27   3298633.18   4596.62
564071.71   3298588.35   4608.65
564029.61   3298615.00   4640.58
564136.29   3298668.76   4609.02
564073.95   3298719.27   4666.31
564111.02   3298701.29   4640.10
564131.38   3298735.16   4646.07
564073.16   3298670.45   4644.50
564104.40   3298657.26   4623.00
564111.16   3298786.49   4677.43
562399.83   3300857.30   5248.13
564269.58   3298606.74   4493.14
562155.34   3297866.42   4441.94
563615.93   3298767.11   4770.04
563892.33   3298579.91   4706.91
564438.68   3297390.17   4126.30
563883.42   3298507.22   4683.47
566075.87   3298511.81   4185.47
562629.57   3300765.33   5335.90
563051.34   3296533.76   4285.94
565349.94   3298233.75   4074.44
562275.49   3298756.58   4066.00
565211.22   3298186.81   4114.09
567410.83   3299453.50   4360.07
566149.47   3298465.08   4213.84
566903.49   3299295.72   4437.94
563326.60   3296661.42   4063.50
566045.81   3298541.76   4178.05
567433.15   3299686.54   4421.06
563615.53   3296769.92   3933.14
563577.01   3301803.37   4941.73
569029.50   3300219.69   4345.12
562587.87   3298274.97   4083.62
563046.22   3300946.44   5459.91
566457.40   3298570.28   4341.50
564611.68   3302020.45   4778.10
567396.78   3299913.92   4470.52
570334.65   3296275.29   3962.21
565238.99   3298251.87   4117.72
562686.40   3301095.24   5422.42
561788.61   3300456.27   4751.08
562528.11   3300670.09   5278.22
562081.98   3297277.54   4759.32
568095.25   3299390.24   4315.70
566288.96   3299076.44   4304.69
568231.18   3296305.73   3938.28
563650.44   3299189.02   4975.39
562075.60   3297341.70   4715.02
563954.81   3294877.48   4112.41
563954.95   3299513.60   4881.84
567426.41   3299934.35   4475.54
570016.91   3296768.31   4049.89
563800.83   3301855.72   4763.76
564097.05   3299577.30   4847.43
567401.27   3299173.60   4317.94
570112.30   3303584.14   4568.16
564938.86   3299456.28   4467.86
565260.76   3299193.29   4136.31
563911.64   3297312.45   4125.75
563787.26   3299515.13   4997.79
563289.61   3296344.10   4107.49
563353.76   3298612.76   4562.06
561603.39   3299623.83   4228.55
563482.85   3298795.49   4734.01
564828.03   3299344.52   4552.00
563911.70   3298448.95   4652.88
563461.86   3299166.87   4925.29
565028.29   3299334.83   4409.97
564538.81   3299538.86   4652.44
564585.36   3299561.42   4626.05
567805.10   3296225.31   4017.11
563828.19   3301595.39   4830.74
563792.86   3298290.86   4640.26
563743.97   3296741.63   3922.73
566671.69   3295221.47   3895.98
565243.48   3298071.94   4091.96
568147.14   3301048.95   4472.90
562302.53   3298198.93   4152.92
564450.62   3298042.27   4258.25
561977.52   3296719.52   4819.48
566645.45   3300290.80   4577.16
565329.33   3299251.59   4104.09
564615.60   3299622.77   4612.16
562244.26   3297271.78   4770.08
563368.80   3298752.10   4639.84
563933.82   3296281.73   3898.69
567904.63   3296449.76   4014.46
563969.42   3302146.35   4682.30
565101.44   3298194.48   4136.47
565451.89   3301263.87   5048.88
561953.47   3298156.59   4434.51
563700.04   3299523.73   5056.29
563981.46   3298812.06   4739.40
565537.77   3298604.37   4049.80
565298.71   3298343.91   4101.88
561554.24   3300380.16   4697.45
565021.23   3299207.03   4412.54
563618.18   3299092.60   4902.12
563608.63   3296591.90   3955.85
563794.05   3299475.88   4996.08
563943.27   3299653.24   4930.10
563082.99   3296609.60   4277.19
563394.43   3298503.24   4496.00
563966.52   3298219.78   4553.37
564549.95   3299614.83   4670.55
561935.67   3300541.42   4845.75
563343.79   3298675.73   4592.84
563373.54   3298706.60   4629.74
561284.40   3299773.69   4185.66
562317.08   3296870.12   4707.62
563737.11   3296420.05   3916.61
562798.17   3300868.99   5441.38
563598.43   3299184.11   4968.28
563337.74   3298785.69   4630.58
564022.16   3298275.39   4534.85
563210.12   3296369.44   4169.98
563363.76   3298900.25   4715.98
561238.93   3303134.49   5369.47
564041.55   3299569.23   4860.37
571497.87   3297731.15   3880.57
563317.71   3296375.93   4093.76
563223.94   3303504.22   4874.25
564508.62   3299607.58   4696.04
563960.73   3298374.31   4602.26
562629.66   3297606.05   4439.09
565976.20   3298744.35   4183.51
567762.96   3299545.12   4407.31
564644.01   3299709.23   4604.88
568709.06   3296684.79   4016.95
567012.64   3299991.26   4561.41
562058.41   3303726.84   5109.79
561948.50   3300471.75   4818.96
564330.37   3297908.47   4258.62
563797.29   3301707.96   4814.34
565047.10   3298645.53   4206.08
565042.44   3298612.35   4210.22
565070.89   3298689.95   4198.45
563175.04   3296889.15   4133.20
562352.38   3297839.00   4436.53
560673.00   3294843.74   4593.73
566341.63   3300679.73   4716.35
564638.98   3297817.64   4211.41
563780.06   3301429.80   4868.17
564272.22   3297363.36   4125.45
567146.42   3299789.36   4474.36
566777.78   3299304.93   4453.71
563069.43   3296344.64   4237.99
567128.06   3299345.28   4386.69
562648.85   3300724.89   5321.07
565761.74   3298600.62   4091.08
562215.36   3300658.13   5013.90
570221.68   3296561.41   4001.43
565010.48   3298703.28   4206.94
565170.57   3298817.38   4178.93
565032.56   3298844.79   4235.47
565028.53   3298909.06   4259.62
565020.45   3298876.29   4250.90
564972.32   3298905.54   4282.59
564924.30   3298786.29   4262.41
564473.89   3298794.08   4500.80
564463.77   3298924.34   4571.60
564426.14   3298857.59   4557.93
564469.90   3298876.90   4550.27
564429.94   3298899.43   4575.42
564393.48   3298984.37   4619.65
564391.47   3298933.21   4603.05
564340.95   3298859.32   4586.24
564869.61   3298751.41   4274.11
564864.15   3298853.06   4311.21
564788.79   3298869.77   4357.11
564723.57   3298942.63   4447.79
564705.71   3298889.53   4433.77
564674.41   3298870.66   4445.52
564730.10   3298910.88   4424.73
564699.18   3298921.28   4454.94
564680.38   3298967.35   4483.81
564492.56   3298842.51   4524.58
564542.17   3298781.67   4457.11
564532.16   3298747.98   4443.48
564568.83   3298753.93   4428.71
564190.53   3298865.68   4665.81
564183.59   3298732.37   4615.67
564243.11   3298640.68   4519.85
564167.10   3298615.20   4554.64
564158.11   3298182.72   4425.71
563914.66   3298635.68   4717.59
563888.27   3298613.71   4721.78
563923.20   3298598.58   4698.25
563872.31   3298659.72   4744.60
563948.59   3298623.96   4694.17
563950.73   3298685.13   4715.73
567195.02   3299351.22   4372.06
562363.60   3296971.60   4670.93
566602.67   3298787.63   4359.29
565933.68   3298753.69   4172.50
567640.32   3299603.00   4412.61
563734.44   3298738.59   4787.96
563750.67   3298773.67   4804.83
563724.16   3298838.36   4832.32
563726.37   3298801.49   4816.54
563688.49   3298817.72   4818.87
563690.38   3298783.06   4801.38
563676.21   3298880.09   4844.59
563693.04   3298851.01   4834.59
563727.06   3298890.10   4849.93
563655.63   3298848.77   4827.82
563539.69   3298976.51   4847.92
566129.82   3298114.93   4200.53
563573.82   3296745.60   3938.45
562410.80   3298627.68   4046.83
563922.94   3298485.99   4660.37
563538.62   3298901.04   4812.42
561874.24   3298854.19   4096.46
562066.95   3297499.96   4687.82
563853.47   3299418.72   4956.64
563865.34   3299173.96   4928.75
563980.38   3298514.24   4642.71
564105.36   3296823.19   3945.88
564053.44   3298483.53   4575.98
563982.78   3298563.43   4653.17
564009.38   3298586.32   4642.72
564022.67   3298665.28   4665.79
564050.79   3298643.19   4640.74
571837.53   3295524.51   3797.56
563891.99   3298475.77   4668.59
566710.90   3300533.99   4621.00
561543.20   3294496.92   4368.40
566743.16   3301026.23   4769.83
563983.87   3302038.63   4697.15
562909.41   3300974.64   5469.69
562354.87   3300688.84   5126.64
563748.03   3301383.07   4921.10
561233.85   3299846.35   4223.15
563983.67   3298768.98   4724.21
565095.64   3299215.45   4302.82
565809.59   3298203.42   4104.38
567113.53   3299782.38   4479.54
563021.06   3301513.22   5398.55
564167.12   3297581.82   4168.68
561374.17   3299544.91   4100.09
563990.39   3298185.18   4528.49
563532.77   3299064.01   4888.92
564542.70   3299656.15   4692.49
564117.03   3299641.27   4864.49
565006.31   3297696.23   4102.10
564757.63   3297938.03   4201.21
563259.48   3296361.63   4123.41
565794.47   3298599.27   4102.43
562226.30   3297894.14   4360.09
560968.31   3300044.59   4220.27
564828.33   3297941.50   4171.90
561429.49   3303188.00   5416.43
563329.96   3294736.69   4253.53
565338.31   3298174.03   4083.06
565689.83   3298122.90   4059.23
562878.64   3301018.82   5461.94
570424.06   3296314.15   3961.09
567912.87   3299258.96   4341.39
564550.43   3299429.58   4631.54
564634.86   3299651.01   4595.20
562741.83   3296527.58   4400.24
563184.26   3298550.02   4393.95
564043.04   3298315.30   4530.49
563720.10   3298434.84   4669.19
563952.53   3298408.38   4619.04
564065.85   3299515.30   4834.63
563495.20   3298577.56   4630.47
563274.15   3298624.60   4513.16
564883.26   3299578.93   4421.01
562324.72   3297292.53   4750.86
563212.38   3296311.74   4154.85
570449.43   3296882.00   3974.57
566227.21   3299152.43   4291.81
565239.49   3299429.53   4148.52
562482.58   3297199.81   4641.73
566080.91   3298041.67   4199.35
564517.55   3299517.90   4663.46
563593.61   3299298.32   5046.05
566943.68   3298913.10   4400.74
563890.90   3297984.78   4493.08
563657.09   3299418.26   5088.62
561557.32   3299381.94   4079.27
563969.79   3297863.95   4389.47
563906.76   3299622.34   4934.11
563094.01   3301165.45   5362.61
564735.76   3299632.71   4513.76
563600.92   3296705.63   3942.75
563805.91   3298382.13   4663.38
561401.61   3303397.13   5462.19
565546.29   3298487.48   4053.40
568746.74   3300168.83   4389.04
569912.25   3296704.68   4084.18
565441.82   3301374.32   5086.22
562887.78   3301206.23   5441.11
562028.69   3297311.44   4752.51
564621.19   3299533.22   4603.53
569542.30   3300125.80   4310.43
563851.00   3298281.94   4642.02
563305.63   3298610.65   4527.31
566930.35   3299975.32   4557.56
562757.05   3300889.70   5427.49
563766.15   3299609.26   5003.96
563819.63   3296473.62   3897.95
566474.40   3298876.83   4347.14
563500.38   3296702.24   3952.51
564794.37   3299533.52   4513.78
561002.79   3300057.56   4231.94
562106.02   3296917.10   4775.61
563803.30   3296564.32   3911.20
563286.80   3299088.45   4788.63
563256.03   3301353.75   5280.20
565889.88   3298284.48   4128.50
564701.23   3296802.98   4089.94
563133.36   3296897.83   4181.43
564025.37   3297093.77   4075.95
563171.53   3298842.70   4577.75
562182.12   3297797.82   4503.42
562357.22   3298890.88   4108.62
562272.67   3298252.67   4136.69
564348.41   3299623.75   4760.71
563270.85   3298997.78   4712.27
562648.59   3301069.53   5414.05
562918.99   3296777.24   4380.51
565619.64   3301222.34   5017.60
562382.29   3296547.46   4558.02
563271.59   3299218.64   4846.37
564590.60   3299531.22   4618.25
563975.35   3297978.08   4454.34
563171.99   3298690.25   4478.74
566468.80   3295469.39   3930.03
564897.59   3299243.26   4510.78
563666.26   3301882.82   4835.46
562444.15   3297398.55   4666.02
563578.11   3301663.77   4980.63
564249.36   3297253.23   4095.65
563185.23   3298649.03   4464.51
563323.27   3299150.43   4850.89
563079.79   3298666.38   4417.48
563310.09   3298440.43   4384.43
563292.74   3299263.63   4873.27
562425.04   3296185.41   4573.04
561062.95   3292789.19   4365.55
563640.09   3301538.56   4938.89
564019.50   3297356.95   4112.79
563305.24   3298999.23   4745.44
564486.15   3299702.82   4721.11
564328.76   3299584.44   4763.39
561707.49   3300336.35   4668.86
563587.51   3299403.06   5087.19
561830.20   3299600.40   4391.93
563800.23   3298465.00   4693.91
563243.50   3299175.87   4807.83
564846.91   3297782.25   4148.12
563322.04   3299100.28   4825.69
563379.62   3299127.82   4868.25
563101.12   3298883.03   4561.30
563896.55   3298079.98   4515.91
563921.95   3299592.10   4920.48
564164.99   3299626.29   4841.24
564317.95   3297168.85   4076.72
562326.96   3296799.07   4664.09
564084.73   3299621.28   4868.33
566411.01   3298101.95   4240.48
563222.35   3298820.16   4588.38
565907.86   3298084.66   4134.72
561881.27   3293919.58   4298.88
562535.03   3300822.54   5345.32
566971.83   3300480.95   4629.93
567589.43   3299700.75   4435.03
567220.70   3298965.38   4364.79
563827.36   3298404.45   4666.53
572757.38   3294998.42   4111.36
563384.77   3303128.04   4782.30
567921.59   3299563.16   4383.72
566565.66   3298758.18   4352.76
563228.30   3298757.30   4557.05
566027.69   3294625.66   3834.10
563899.89   3302039.26   4709.88
565058.33   3299184.29   4349.58
565248.66   3299247.57   4138.44
565444.35   3298418.49   4063.87
567804.71   3295656.68   3906.72
563859.32   3301950.08   4731.44
566073.37   3298711.31   4204.34
562933.88   3301103.78   5451.98
562214.97   3298669.29   4090.93
567770.22   3295812.88   3941.67
564688.51   3302239.82   5056.53
564891.48   3299167.49   4471.83
567235.03   3298862.52   4355.52
561988.76   3293445.73   4314.45
563884.27   3296848.77   3936.92
564171.20   3297011.10   4071.04
564586.03   3299719.78   4665.42
564468.34   3299655.70   4730.35
563328.61   3298721.56   4597.57
563336.54   3298925.08   4714.22
563407.21   3298673.30   4649.30
561006.91   3300093.74   4247.39
564829.45   3302133.13   5084.15
561887.69   3299451.72   4300.55
565183.58   3298268.90   4133.34
566164.51   3298853.23   4244.16
563951.70   3298330.97   4597.44
563558.30   3301372.94   5083.46
566554.21   3300023.36   4507.38
563648.00   3299365.46   5075.63
562526.56   3297779.28   4356.92
561218.73   3300096.26   4406.55
562368.13   3298834.39   4082.26
566582.37   3298380.39   4327.21
563329.73   3298635.24   4562.08
564612.50   3301754.87   4668.64
566321.92   3298811.06   4287.04
561470.61   3299737.84   4237.47
563567.77   3299158.82   4947.67
563564.21   3298555.44   4647.91
563388.71   3298533.50   4515.97
568231.38   3294482.25   3906.12
564115.55   3297023.11   4078.28
567119.93   3300128.70   4564.10
563988.00   3296823.50   3926.82
564035.55   3297207.62   4079.96
564766.00   3299458.34   4549.66
567198.78   3299953.82   4496.39
569531.11   3296823.91   4049.60
563512.57   3299252.16   5006.22
563574.00   3299333.13   5056.39
563464.98   3299119.67   4907.54
563948.86   3298257.93   4581.81
561688.50   3299467.70   4109.07
562172.12   3298936.37   4101.60
563236.91   3298992.09   4686.65
564037.45   3299507.59   4841.90
562322.44   3299044.59   4225.60
561613.60   3299987.56   4534.61
562144.83   3297770.15   4543.04
562278.57   3298634.60   4073.38
564533.82   3297832.62   4208.23
565079.43   3298157.96   4136.04
563547.37   3298521.14   4609.79
567312.32   3299894.16   4473.42
563872.56   3298252.69   4632.22
563767.54   3301229.74   4954.59
562450.50   3298896.63   4167.31
563989.36   3296873.01   3956.90
563456.47   3301437.41   5152.32
561772.71   3299166.39   4093.42
562440.35   3301064.69   5305.66
564031.67   3298046.50   4460.37
564694.22   3299612.14   4541.59
562209.27   3296892.32   4740.98
563880.37   3298299.36   4633.58
564941.07   3299315.54   4508.18
567693.30   3299398.76   4363.91
566813.12   3300789.18   4671.99
563732.45   3301526.28   4892.10
561550.80   3300308.58   4627.22
562311.84   3300788.54   5137.27
562384.38   3300823.79   5231.01
563738.13   3301706.55   4851.32
563631.08   3301885.95   4860.63
561369.71   3300114.96   4471.23
569545.64   3296785.33   4055.10
567319.83   3299031.38   4337.50
564556.25   3297711.81   4189.41
564567.69   3297850.04   4208.10
564257.16   3297894.27   4291.71
569156.70   3301419.76   4359.44
569827.06   3300208.32   4242.32
565069.85   3298725.97   4197.06
565147.55   3298710.19   4178.75
565112.56   3298737.10   4190.48
565109.91   3298697.45   4190.66
565160.66   3298763.44   4177.27
563808.69   3297643.96   4336.85
565142.40   3298739.70   4181.78
565178.54   3298730.80   4167.44
565124.53   3298772.34   4190.30
566038.00   3299103.91   4230.40
565227.78   3298778.99   4147.29
565196.40   3298761.80   4162.62
563643.81   3297473.01   4286.95
565197.91   3298796.29   4162.29
565229.42   3298865.40   4148.65
565205.60   3298834.52   4161.95
565254.14   3298821.71   4131.70
565151.35   3298901.00   4210.53
565170.72   3298861.43   4188.71
565197.65   3298899.14   4183.06
565119.63   3298860.95   4211.81
565145.38   3298839.49   4195.16
565105.47   3298817.78   4204.37
566130.65   3299153.31   4264.85
562978.72   3296546.20   4331.06
564148.18   3297428.35   4132.13
561033.86   3303243.13   5246.51
567005.15   3299308.75   4417.25
563247.84   3296995.72   4052.75
563667.32   3305723.69   5120.75
562631.16   3296985.53   4563.87
563799.58   3297453.24   4235.70
565383.65   3301754.41   5138.95
562278.79   3299158.54   4313.54
563712.22   3296991.53   3997.18
567233.59   3299696.04   4436.51
562364.87   3298138.89   4172.21
564555.67   3302112.21   4817.41
562666.04   3296351.48   4417.33
562369.82   3298189.78   4151.61
569743.68   3300114.24   4267.05
570649.29   3293144.41   4366.59
561885.17   3299545.57   4378.40
561247.36   3299637.01   4116.84
564511.21   3298951.03   4559.73
564503.81   3298902.74   4546.16
564431.12   3298957.27   4596.69
564371.68   3298858.69   4576.06
564349.90   3298907.42   4607.71
564844.51   3298767.19   4291.64
564842.48   3298720.48   4276.44
564871.35   3298707.46   4259.32
564898.62   3298742.09   4257.72
564872.70   3298782.31   4283.93
564868.09   3298820.45   4299.31
564761.50   3298856.87   4372.42
564822.53   3298843.61   4328.27
564835.10   3298900.33   4337.92
564819.17   3298874.11   4339.43
564658.36   3298940.03   4484.91
564754.94   3299047.53   4474.08
564187.64   3298810.27   4646.55
563852.77   3298746.39   4780.59
563910.06   3298676.91   4734.51
563918.09   3298741.89   4751.93
563874.17   3298705.68   4758.68
563924.93   3298708.06   4737.10
563972.16   3298735.21   4719.82
563790.43   3298860.60   4841.42
565310.53   3298790.59   4116.98
564627.63   3299447.78   4603.30
563973.13   3301575.17   4749.21
563680.19   3298994.03   4867.98
563575.49   3298884.83   4821.02
563619.78   3298947.16   4857.43
563606.14   3298909.95   4842.52
563641.74   3298896.34   4845.77
563567.12   3298945.35   4843.97
563681.95   3298936.93   4861.05
563848.28   3298480.75   4688.08
563582.18   3298757.67   4755.01
567831.64   3300835.01   4570.26
567183.59   3299982.53   4506.69
564140.74   3298879.48   4696.39
565388.55   3298072.28   4056.49
562996.50   3301024.59   5472.01
564390.78   3299356.62   4702.28
563930.18   3299419.38   4894.21
560709.85   3303121.15   5107.30
568892.17   3296882.30   4043.83
565088.48   3298382.23   4176.07
564706.37   3297744.29   4190.20
564041.27   3301922.36   4690.79
565192.77   3298972.51   4202.72
565284.84   3299050.45   4091.66
562436.92   3300853.45   5283.99
564044.08   3298780.12   4703.31
565269.62   3298990.04   4091.73
564172.11   3298223.98   4429.93
563894.38   3299181.45   4929.95
564953.09   3297685.36   4112.91
563716.92   3299243.74   5006.92
565239.17   3299285.45   4137.94
563731.72   3301352.82   4956.68
561512.30   3300362.75   4681.48
564345.16   3297196.86   4085.72
565421.85   3298839.79   4076.66
562160.20   3296246.52   4717.47
572126.59   3295272.43   3970.47
562176.91   3298590.89   4116.07
563985.59   3298603.83   4664.70
564011.97   3298638.18   4660.65
564045.10   3298695.32   4669.25
564026.22   3298747.42   4699.02
564002.38   3298703.83   4694.18
563972.60   3298705.40   4710.93
563984.75   3298670.35   4690.92
562154.42   3300590.29   4977.80
563979.25   3301680.65   4723.03
563593.11   3298690.34   4742.74
563880.28   3298548.07   4699.90
562515.01   3300915.87   5343.41
567779.26   3299674.55   4434.18
568953.72   3292589.67   4430.70
563069.29   3300831.71   5420.04
565308.81   3298468.39   4112.09
568913.84   3304357.24   4950.74
563449.93   3298802.83   4721.06
564207.64   3297421.82   4132.56
564903.02   3299069.83   4402.84
564990.54   3299187.82   4433.34
565598.34   3298759.79   4065.35
562278.70   3298111.44   4202.00
565169.34   3299296.16   4193.54
563427.76   3298580.29   4581.31
563006.67   3296827.86   4328.86
562303.50   3296921.92   4736.20
565541.31   3297177.67   4116.31
564820.34   3297807.27   4158.27
560545.51   3303119.39   5079.05
564875.05   3297762.03   4143.35
564012.21   3296940.82   4009.51
566639.63   3298688.35   4351.94
565916.76   3294470.44   3845.38
564366.90   3299483.95   4738.21
563859.01   3299619.51   4949.59
561858.04   3304051.37   5136.29
563373.23   3298644.57   4598.88
565718.89   3298274.93   4081.09
562547.84   3296238.77   4514.48
563410.01   3298981.11   4819.18
563719.00   3301675.60   4878.82
564025.71   3298188.55   4513.44
565965.18   3298320.33   4145.25
564988.23   3298043.09   4133.59
563318.18   3298848.36   4649.37
564312.12   3297290.36   4110.84
563887.17   3299595.41   4935.11
563742.50   3297506.45   4279.15
568268.05   3300628.18   4513.20
565023.64   3299170.90   4384.32
562469.93   3300762.79   5291.71
562541.86   3297664.73   4403.34
565031.30   3302878.32   5292.81
566133.80   3298673.29   4219.54
566658.92   3300450.89   4604.70
563147.96   3298949.29   4626.79
564623.93   3299578.73   4600.48
563182.24   3298881.37   4602.54
563697.16   3298379.11   4640.34
561772.91   3298479.72   4276.06
563211.12   3298853.52   4598.13
565664.99   3298491.23   4057.84
565776.60   3298724.22   4114.87
563608.25   3301636.22   4958.95
564538.85   3297120.29   4087.75
565624.32   3301324.11   5054.15
563877.96   3297903.01   4476.71
564690.69   3299671.50   4549.51
566715.31   3300445.61   4602.32
561459.79   3299542.32   4097.91
564053.56   3302069.56   4688.22
562524.68   3297563.23   4514.67
562182.57   3298787.27   4065.18
564028.97   3298154.44   4502.25
563942.13   3299477.42   4884.41
564134.98   3298202.38   4446.18
563007.04   3296631.42   4340.39
567425.86   3299643.60   4405.78
564057.17   3298288.97   4513.51
563859.69   3299529.27   4939.27
562491.86   3297638.73   4443.38
564958.41   3299427.67   4461.03
566749.47   3300714.47   4652.37
566434.17   3299129.58   4378.92
563434.56   3298609.17   4619.94
563510.33   3299109.70   4911.27
565072.15   3299334.20   4362.74
563364.02   3298581.49   4540.69
563678.50   3299157.28   4946.43
564956.04   3299281.92   4499.20
566855.41   3299124.61   4436.35
563756.45   3299424.08   5033.64
563719.99   3299439.04   5056.29
568155.88   3300703.84   4548.39
564853.54   3299488.17   4495.13
565929.40   3298168.62   4141.82
564813.54   3299293.28   4554.02
563851.79   3298355.72   4648.45
563524.86   3298590.78   4660.79
563692.89   3299394.70   5069.97
563111.42   3296201.75   4215.99
564818.32   3299493.13   4509.44
564612.62   3297763.54   4198.62
563440.08   3297277.15   4062.64
563471.62   3299353.15   5029.59
560575.25   3302513.92   5085.22
563359.21   3296918.75   3994.04
566522.59   3298737.78   4345.08
567959.03   3299522.07   4361.23
565818.03   3298378.67   4108.88
563988.67   3299606.73   4895.52
564871.16   3299541.98   4455.86
567496.30   3299056.70   4290.16
569740.36   3300184.79   4262.20
564969.89   3298469.35   4229.63
563293.69   3298738.19   4581.10
563962.07   3301908.99   4708.51
565742.26   3298244.63   4086.76
563857.41   3299580.45   4944.91
563436.05   3303295.08   4881.67
563652.94   3297359.19   4228.11
560853.83   3294827.23   4530.36
570709.42   3302251.83   4319.03
564828.51   3299576.40   4472.88
564983.49   3298013.45   4128.38
562629.54   3300966.18   5386.55
563206.33   3298913.45   4624.75
563267.29   3296800.08   4083.90
564769.05   3297588.15   4136.25
565669.14   3298595.64   4067.71
561389.47   3300145.86   4489.34
567443.02   3299857.98   4460.94
564343.72   3292091.06   4008.55
562358.94   3297791.73   4471.89
564666.07   3299575.30   4571.70
567460.61   3298905.21   4299.40
563487.19   3297187.13   4053.88
565422.27   3298520.29   4072.82
564974.27   3297760.39   4114.49
563302.21   3298782.86   4606.42
567674.31   3299768.82   4478.32
563787.59   3299585.87   4988.28
563967.05   3299634.03   4915.66
567218.95   3300103.83   4528.14
564393.64   3297053.48   4065.58
563318.90   3299051.24   4796.70
563238.79   3298883.84   4621.07
563317.63   3298813.80   4631.78
563701.26   3298318.99   4628.60
563996.35   3299642.73   4907.02
565867.35   3298800.89   4152.29
562233.37   3300685.84   5021.84
562385.09   3297164.55   4708.00
566013.50   3298473.29   4160.13
562541.01   3300862.79   5359.57
567513.31   3299560.70   4383.26
562668.29   3303563.30   4857.78
563783.63   3301820.51   4779.72
565158.91   3298681.68   4174.07
566332.18   3300713.30   4726.96
565204.90   3298710.29   4156.62
565306.52   3298759.91   4122.42
565285.82   3298950.34   4087.05
565091.57   3298915.75   4238.95
565094.77   3298845.20   4215.32
565087.41   3298791.35   4203.37
565137.94   3298804.68   4190.74
564079.19   3297390.17   4122.26
564247.47   3297693.46   4208.95
568029.22   3300985.68   4508.77
564007.27   3297438.77   4157.54
561601.14   3300137.97   4568.93
561898.91   3299689.80   4478.45
561443.25   3299901.06   4389.42
562806.59   3300666.20   5394.27
561865.71   3297040.11   4887.17
562396.92   3298601.01   4047.67
565681.08   3298360.72   4067.22
564444.40   3297356.10   4118.43
566907.18   3299226.20   4435.27
563830.77   3296994.83   4027.57
566789.07   3299199.02   4439.38
567342.48   3299901.58   4471.68
568364.10   3300741.00   4473.70
563896.29   3301453.81   4813.98
564347.71   3297767.41   4208.85
562306.89   3298390.62   4083.52
564153.70   3297839.26   4313.98
564763.50   3302352.89   5160.71
566198.05   3299060.91   4270.92
567001.43   3295950.98   3941.09
562914.35   3296472.29   4315.60
563900.53   3297441.00   4195.84
563740.21   3302265.25   4710.66
564689.60   3305136.62   4923.83
567267.25   3299323.10   4353.73
563541.62   3297279.54   4116.39
563780.11   3297484.15   4255.24
561917.23   3299318.03   4141.49
560593.21   3295344.21   4802.50
563028.19   3300899.77   5446.21
564862.27   3298132.37   4211.55
562359.77   3298408.25   4076.72
564539.77   3298939.35   4541.80
564421.43   3298928.53   4590.16
564472.02   3298965.18   4581.67
564441.80   3299011.80   4607.08
564516.56   3299027.16   4571.53
564503.08   3298989.85   4572.94
564546.07   3298995.42   4551.23
564479.15   3299019.58   4590.62
564595.19   3298995.60   4524.34
564481.61   3299103.51   4618.94
564570.43   3299047.66   4543.58
564450.74   3299062.41   4617.41
564547.65   3299026.48   4554.01
564532.95   3299065.14   4569.70
564589.14   3299136.71   4567.11
564491.96   3299060.30   4593.58
564569.39   3299094.37   4556.40
564267.24   3298897.92   4643.56
564899.52   3298771.13   4267.86
564816.01   3298811.53   4321.14
564727.01   3298998.74   4470.49
564186.04   3298779.37   4634.73
564221.17   3298794.49   4617.63
564262.20   3298838.19   4610.74
563808.12   3298758.32   4794.97
563823.58   3298705.06   4772.28
563801.46   3298682.26   4767.70
563884.96   3298737.33   4765.18
563888.28   3298810.84   4798.96
563878.04   3298774.47   4785.05
563833.81   3298806.54   4814.98
563752.85   3298862.70   4842.43
563759.59   3298825.68   4828.90
563774.28   3298908.72   4850.90
560819.10   3294419.74   4531.28
563589.97   3299047.94   4880.43
563697.39   3298906.66   4854.01
563734.99   3298939.16   4857.07
563504.70   3298954.17   4825.11
566841.92   3299857.31   4539.25
564070.91   3299002.06   4772.83
564423.80   3299523.98   4722.90
563146.70   3297020.40   4124.43
563509.86   3298619.58   4682.63
564557.84   3297910.50   4214.89
564834.10   3298009.37   4180.31
564403.26   3299395.31   4703.60
560843.55   3299856.60   4151.01
563605.17   3298618.70   4713.80
564080.15   3297077.67   4083.89
564910.83   3299014.86   4359.68
565240.68   3301298.28   4964.47
562286.35   3298599.24   4071.81
564763.02   3299417.49   4561.69
565133.25   3299143.81   4257.12
563464.23   3298609.52   4644.26
563818.45   3298613.38   4743.34
566714.36   3300319.89   4586.77
568857.66   3296970.23   4053.12
563682.12   3298559.92   4706.78
563952.13   3301998.67   4707.22
563851.90   3299350.49   4969.07
565125.52   3299201.75   4261.43
561105.21   3299865.33   4179.58
562414.81   3296914.14   4606.40
567492.36   3299658.57   4410.94
564300.17   3297628.04   4185.73
568967.07   3300458.87   4373.83
562486.83   3303838.66   4921.66
563775.73   3301529.26   4868.36
563844.11   3298528.81   4705.99
563598.41   3298800.68   4782.06
562279.48   3297079.20   4797.61
563810.72   3299250.21   4982.08
563799.47   3299305.87   5000.78
563627.47   3298489.57   4631.56
563064.13   3300975.28   5464.79
563450.38   3298499.88   4531.75
563562.59   3299189.89   4968.28
563770.95   3298578.00   4735.24
564378.92   3298101.80   4310.36
565606.04   3298591.80   4057.38
560658.02   3294477.94   4603.78
564987.05   3299360.01   4447.89
566442.30   3298821.95   4331.36
563710.65   3298465.60   4675.24
565587.34   3298804.07   4068.16
568127.83   3299859.18   4446.86
565749.80   3298207.12   4083.86
565243.97   3299372.83   4142.65
565348.93   3299205.11   4092.94
564462.19   3297151.56   4081.58
562008.26   3293988.04   4265.08
565001.86   3297959.56   4122.02
563987.98   3297793.18   4344.45
561841.25   3300430.23   4755.50
567556.81   3299467.07   4367.50
563785.41   3298413.86   4676.76
562220.55   3298806.26   4065.17
566638.09   3300256.77   4571.26
561818.47   3294224.28   4268.14
570983.31   3296438.80   3918.99
568007.45   3299293.10   4337.20
566471.30   3298655.19   4335.66
566090.99   3297757.82   4221.22
564432.82   3302181.84   4744.16
565246.49   3299340.88   4138.55
561598.99   3299560.12   4150.08
566589.17   3300907.10   4756.71
565302.68   3299339.15   4122.59
569941.20   3304094.35   4496.01
563515.33   3301521.83   5053.76
565320.16   3299220.35   4104.52
564780.49   3299604.62   4498.54
562576.11   3296615.09   4479.65
561840.82   3298501.67   4238.44
563403.61   3296691.60   3996.25
563943.01   3296979.30   4028.59
564796.66   3299633.81   4471.00
562028.63   3300767.14   5098.55
564741.38   3299569.12   4536.31
565377.04   3299187.18   4084.99
564379.76   3299669.03   4754.60
564824.51   3297312.58   4106.35
562558.02   3301250.92   5452.26
572316.08   3294713.90   4190.70
564716.82   3297205.65   4128.24
563431.96   3301354.00   5187.88
563996.26   3298018.69   4464.26
564541.23   3297434.15   4126.50
564689.68   3297587.28   4145.28
564020.20   3298084.43   4481.25
567979.48   3299624.99   4371.66
565424.88   3299116.53   4079.45
562169.06   3296991.68   4796.21
566851.11   3298820.29   4379.96
563192.91   3300901.53   5362.29
564047.82   3297007.08   4063.07
565806.46   3298089.39   4102.58
568084.96   3299090.96   4281.10
564515.32   3297913.29   4218.61
565507.57   3298943.28   4074.85
565374.29   3299153.95   4086.02
564273.27   3297054.88   4064.64
564702.04   3299551.66   4561.20
561110.90   3299909.51   4218.83
564937.55   3297741.11   4122.56
560667.45   3303109.67   5092.77
562270.73   3298469.41   4074.13
567521.32   3300419.59   4625.42
565834.38   3297781.61   4126.27
567188.74   3298788.02   4360.37
562139.17   3297906.02   4412.12
563562.31   3296542.90   3971.18
565353.21   3299287.36   4101.50
561261.02   3292702.97   4309.45
563797.65   3296505.84   3905.72
565720.27   3298065.53   4064.60
568027.92   3299645.39   4367.82
563717.16   3299468.52   5053.94
563192.01   3301230.14   5245.17
563244.82   3299049.10   4723.85
563216.23   3298954.87   4653.38
567158.33   3300002.94   4518.86
564699.34   3299503.96   4576.05
567294.08   3298868.71   4340.38
562149.43   3297423.74   4652.96
565811.63   3298317.22   4109.36
563430.96   3299172.27   4912.67
566554.53   3295717.07   3950.29
563094.88   3296230.30   4227.86
561863.74   3298456.01   4245.67
566169.46   3298904.54   4248.56
564801.55   3299463.08   4527.72
567284.71   3294653.11   3776.91
562251.96   3297590.92   4546.06
563431.38   3298832.70   4720.44
563946.89   3299446.19   4880.95
564282.95   3302042.62   4684.20
564606.46   3299490.06   4608.93
564535.56   3299575.41   4665.10
561806.15   3299190.61   4102.47
562366.45   3298107.55   4194.04
563323.15   3298755.05   4606.31
564725.93   3297471.64   4132.48
561605.32   3294142.31   4288.74
563883.87   3297599.93   4274.56
561044.24   3303291.13   5251.08
565003.35   3297816.28   4117.73
561154.43   3300072.42   4347.96
564212.45   3297237.11   4089.24
564302.22   3299561.58   4769.84
564871.69   3297630.85   4130.11
562120.57   3297567.21   4653.38
564484.28   3297532.80   4168.93
567911.53   3300496.82   4606.09
566955.61   3300921.83   4707.25
565392.91   3297608.12   4029.03
564257.82   3303704.29   5344.44
563406.58   3299152.51   4892.15
563607.15   3302176.89   4764.56
561670.24   3299408.00   4092.17
564597.48   3298180.84   4259.01
565270.26   3298782.28   4130.16
565251.30   3298751.18   4140.36
564499.23   3298251.49   4316.69
565322.70   3298826.73   4100.85
565289.24   3298813.05   4117.13
565285.73   3298869.39   4108.05
565178.48   3298999.28   4218.80
565247.71   3298914.45   4125.78
565093.10   3298881.95   4228.14
565059.61   3298892.63   4242.43
566475.91   3300280.62   4571.70
562193.67   3303668.29   5083.18
563680.77   3297388.30   4240.62
563707.36   3297402.22   4243.42
562537.61   3298269.37   4099.03
562702.01   3300865.90   5402.95
566814.76   3299287.42   4447.14
565744.83   3298511.74   4074.03
560602.65   3293222.96   4396.98
565678.97   3298253.19   4065.85
565311.56   3298215.98   4092.41
566942.88   3299205.98   4430.37
565978.74   3298531.90   4150.44
568445.61   3300153.15   4460.62
563349.53   3297290.09   4022.17
563379.86   3297344.26   4035.32
563871.74   3296781.58   3917.12
567142.19   3299907.22   4502.58
562510.47   3297736.08   4383.68
562645.69   3296879.63   4540.78
566415.56   3299010.43   4362.85
563802.32   3296778.34   3921.22
564891.79   3298147.16   4204.96
564073.83   3297420.87   4134.40
564423.94   3298986.99   4608.97
564405.85   3299018.84   4623.10
564325.81   3299028.12   4663.39
564364.75   3299014.14   4637.89
564376.43   3299094.05   4676.15
564325.21   3298965.25   4642.77
564357.79   3299055.97   4660.49
564358.16   3298979.04   4631.67
564353.78   3298943.26   4621.06
564398.86   3299059.47   4642.70
564285.51   3299114.96   4724.38
564313.10   3299074.99   4695.65
564599.42   3298964.30   4517.47
564649.79   3299017.70   4504.07
564529.64   3299138.68   4605.06
564310.03   3298889.95   4616.39
564317.27   3298927.67   4631.87
564283.52   3298866.47   4615.82
564295.72   3298835.09   4591.21
564281.97   3298801.99   4583.05
564265.18   3298958.31   4672.80
564296.36   3298951.72   4653.92
564292.74   3298996.99   4670.98
564711.44   3298971.54   4468.96
563793.79   3298726.21   4783.43
563825.68   3298734.55   4782.02
563840.95   3298674.88   4758.78
563807.66   3298789.52   4810.10
563836.30   3298774.26   4798.18
563881.09   3298917.80   4832.50
563591.83   3298993.69   4864.51
563745.59   3298912.27   4853.80
563707.28   3298966.29   4863.10
563779.26   3299012.09   4851.71
563727.83   3299013.46   4862.27
561611.62   3300333.67   4647.35
563674.46   3298723.22   4769.70
563887.45   3301937.64   4726.35
563444.32   3298993.32   4835.94
562106.59   3298770.38   4071.88
566578.28   3300313.94   4580.26
566344.15   3295313.65   3942.71
566659.15   3300500.02   4615.53
563668.50   3302844.88   4751.78
564012.45   3301513.06   4746.20
563701.98   3301936.38   4790.52
565466.01   3298334.09   4049.01
566948.97   3300093.48   4573.20
567649.74   3299275.14   4329.11
565200.98   3299065.67   4203.52
562721.84   3300808.61   5394.65
567764.80   3299821.30   4484.19
564714.26   3299442.86   4579.19
562463.99   3296285.25   4531.89
566149.55   3299030.80   4253.04
561736.39   3298602.75   4236.58
561641.58   3304018.94   5220.13
563788.90   3298646.64   4757.81
563643.87   3298651.99   4741.55
564151.71   3298963.39   4730.25
564128.65   3298992.42   4748.41
564296.45   3299479.52   4762.71
563210.05   3295988.54   4135.06
563796.22   3298500.45   4706.16
562390.95   3297366.59   4691.55
568880.00   3300317.42   4387.57
561561.76   3294220.40   4301.36
564177.46   3299530.65   4816.84
563948.41   3301799.46   4720.43
563516.52   3298797.47   4748.90
565078.81   3299055.59   4279.51
569056.43   3300145.82   4317.48
565008.89   3299006.59   4305.65
564010.78   3298427.52   4585.26
563244.44   3296897.00   4071.34
561591.04   3300302.31   4621.83
563845.04   3298449.31   4677.44
561836.01   3293946.60   4295.89
562527.79   3297364.06   4642.00
564282.98   3297151.48   4071.91
561879.79   3298210.91   4406.41
562243.08   3297837.64   4413.06
564104.20   3298013.87   4406.60
563395.56   3298563.53   4543.85
564525.75   3299489.20   4651.54
563657.37   3298500.99   4656.66
563735.42   3299389.42   5048.59
563982.72   3298323.34   4574.91
564588.19   3299642.83   4649.08
563295.08   3298921.38   4675.93
563552.14   3299242.53   5016.88
563942.83   3298300.28   4596.63
561616.27   3299455.53   4089.51
563386.59   3298610.41   4582.16
564501.38   3299648.91   4713.82
563137.36   3301335.52   5315.48
566876.76   3300094.76   4565.90
564615.20   3297271.79   4109.03
562279.82   3303580.41   5082.83
564088.22   3298166.28   4469.08
563991.66   3298253.47   4548.57
565228.82   3299109.20   4167.55
564429.06   3299445.47   4703.44
563184.83   3297078.72   4078.41
562211.45   3297105.46   4827.47
563681.46   3299363.16   5066.05
563330.42   3298587.25   4526.24
563768.94   3298447.86   4688.78
563865.49   3296539.24   3902.74
564019.19   3297950.65   4418.03
563413.43   3296223.56   4078.40
563164.43   3301083.10   5408.86
564978.55   3299260.67   4479.79
564992.04   3297656.43   4103.96
567747.82   3299403.67   4369.11
562337.82   3298812.13   4068.96
565368.28   3301246.66   5019.17
560696.05   3295027.20   4625.33
562831.03   3301047.66   5463.93
563783.91   3297520.48   4268.94
562192.54   3300483.33   4942.70
564068.23   3298037.20   4436.02
563151.90   3298728.60   4488.93
564322.77   3299716.98   4779.71
564108.43   3297092.26   4082.39
562330.56   3298776.93   4063.36
563462.45   3296805.16   3952.73
564159.47   3297083.06   4080.48
564855.16   3299734.42   4362.27
564735.50   3299723.12   4522.23
564700.73   3299808.32   4541.43
564804.15   3299701.84   4443.18
564716.42   3299771.40   4538.24
564399.06   3299743.97   4749.78
564707.37   3299739.89   4551.04
563417.04   3299325.31   4973.71
564816.28   3299660.79   4441.49
563837.81   3299718.76   4975.23
564748.69   3299777.20   4496.69
564763.22   3299845.39   4437.49
570005.96   3296194.24   3963.67
564842.02   3299621.44   4435.07
563974.26   3299670.47   4924.16
564898.17   3299707.30   4328.39
563553.53   3301431.46   5061.07
561644.48   3299374.86   4082.89
563751.84   3298369.68   4657.81
565688.21   3298283.75   4071.08
569377.06   3300407.43   4277.57
562241.44   3298838.64   4069.36
567726.64   3295901.52   3950.43
564728.97   3297716.71   4175.06
563910.75   3301715.98   4753.65
567349.85   3298924.87   4330.17
562071.75   3298072.82   4405.64
563365.83   3302032.96   4890.41
570092.96   3300464.87   4228.03
564856.42   3297817.48   4147.30
564063.38   3296346.89   3888.47
564705.02   3299642.57   4534.32
564600.51   3299771.21   4635.34
564772.51   3299656.83   4484.66
564753.75   3297490.35   4132.61
564709.56   3299703.13   4542.84
563176.67   3296593.92   4225.96
566293.81   3298739.78   4279.12
563808.34   3299676.30   4983.28
562191.95   3296775.15   4706.95
564736.76   3299811.33   4495.97
569560.58   3300222.46   4296.93
564658.57   3299854.53   4555.08
564732.03   3299673.96   4517.92
564762.88   3299690.47   4491.81
562447.43   3297431.27   4641.67
564811.37   3299852.90   4359.00
565471.29   3298060.62   4044.47
566024.89   3297694.23   4204.31
568211.98   3299938.10   4452.99
565316.84   3299310.32   4115.13
563391.42   3299440.59   5022.90
567880.03   3299349.69   4359.64
565312.83   3299369.62   4122.81
564236.44   3299679.55   4815.57
567255.36   3298990.74   4355.66
564804.97   3299742.57   4428.82
561662.82   3299587.68   4232.42
563500.63   3301221.68   5054.21
565669.87   3298388.87   4062.86
563362.90   3301289.82   5192.53
563292.69   3296215.66   4139.46
563366.72   3299191.55   4887.30
564060.64   3302200.42   4680.05
563062.12   3298975.18   4575.63
563339.05   3296182.98   4119.35
562704.13   3301214.30   5451.70
562487.49   3297111.11   4614.75
562582.98   3296554.07   4455.01
564476.45   3299580.64   4708.16
562481.31   3300597.45   5156.68
563998.75   3301476.25   4764.89
567875.58   3299412.80   4366.87
561738.62   3298463.89   4306.70
567961.87   3299479.34   4355.37
563395.15   3299243.42   4920.07
562058.55   3298938.62   4101.65
566823.30   3300279.49   4579.59
564480.44   3297187.23   4089.20
562252.92   3297962.52   4296.26
567809.13   3299653.56   4427.10
564662.94   3299533.67   4584.97
569748.67   3304360.62   4625.53
563346.83   3299214.57   4886.54
562679.14   3300903.70   5402.82
566745.82   3298853.74   4382.86
562661.32   3301161.01   5415.23
561345.89   3300151.95   4486.96
562364.76   3297129.60   4728.45
566444.60   3299249.82   4378.21
564124.53   3297581.50   4179.89
565258.59   3298853.07   4127.09
565176.38   3298946.97   4212.66
565226.46   3298894.44   4152.03
565287.98   3298909.86   4099.20
565348.25   3298886.22   4087.11
565331.63   3298932.49   4086.76
565314.22   3298888.11   4090.47
565834.07   3301199.41   4932.42
561857.28   3299402.24   4176.30
564063.17   3297219.47   4080.10
560826.54   3294322.44   4521.41
567383.87   3299395.32   4352.70
561936.31   3299021.23   4107.06
572715.22   3294833.09   4192.77
561777.72   3298728.66   4162.04
562029.26   3300533.51   4894.70
564821.01   3305268.40   4933.72
565211.95   3298303.14   4129.43
562441.69   3297777.40   4430.86
564279.96   3297588.54   4173.43
565851.67   3301137.35   4917.21
564427.86   3299111.75   4659.18
564406.85   3299089.21   4656.62
564334.34   3299119.17   4711.89
564627.56   3298994.13   4509.41
564612.98   3299030.16   4519.65
564655.65   3299095.65   4520.45
564642.72   3299057.43   4513.38
564697.87   3299046.76   4496.58
564612.61   3299088.92   4532.30
564673.44   3299068.34   4508.28
564725.65   3299102.83   4505.44
564628.78   3299126.52   4542.66
564685.57   3299148.84   4537.99
564661.14   3299127.57   4532.63
564689.94   3299106.19   4516.13
564643.49   3299172.51   4565.09
564533.33   3299102.00   4583.51
564507.00   3299086.75   4594.26
564558.97   3299125.00   4578.34
564560.33   3299166.21   4600.70
564485.99   3299218.20   4666.25
564601.30   3299177.41   4585.98
564517.09   3299183.53   4637.65
564632.89   3299265.35   4607.20
564563.24   3299236.11   4631.21
564627.36   3299217.69   4595.32
564572.92   3299200.69   4613.53
564238.30   3299052.86   4707.34
563796.25   3298824.38   4827.41
563828.79   3298900.25   4844.12
563592.89   3298962.66   4856.25
563782.67   3298960.12   4849.94
563756.48   3299122.97   4896.15
563671.87   3299082.56   4894.07
564374.46   3299518.43   4741.46
562512.45   3300717.35   5304.60
568697.79   3296649.18   4015.05
563741.49   3298670.04   4764.11
561938.37   3300657.42   4958.59
567641.76   3300451.10   4629.18
565528.02   3298517.45   4052.44
561145.06   3299938.10   4260.17
563973.86   3298292.64   4572.74
567706.00   3299320.17   4348.94
566655.23   3298715.48   4355.49
563663.68   3298694.85   4757.82
566538.78   3298616.52   4343.52
565386.53   3298177.12   4064.20
564953.00   3302090.96   5081.79
562511.07   3297320.58   4660.64
569777.22   3300638.64   4213.21
562356.15   3298598.63   4053.24
562756.59   3300991.58   5446.78
564843.17   3303774.05   5178.83
563791.68   3299406.41   5009.72
562156.59   3297742.10   4555.34
563278.92   3301323.66   5242.81
565486.85   3301691.01   5188.10
562091.51   3298796.06   4069.84
562407.16   3298110.17   4181.71
570200.51   3304277.00   4422.41
564278.04   3297206.28   4082.71
563410.29   3298860.83   4722.10
563745.08   3301868.86   4784.49
564183.87   3298905.91   4689.12
564704.75   3297690.53   4172.52
566703.74   3298912.28   4391.04
563263.66   3303149.32   4755.05
564956.90   3298293.39   4213.67
565078.15   3298972.88   4261.02
563850.49   3298560.42   4715.43
562333.52   3298140.85   4173.21
563084.58   3296990.66   4214.48
567617.93   3299194.59   4304.72
569756.82   3295177.29   3746.48
565877.10   3298381.66   4124.96
567815.46   3299694.31   4431.44
563862.83   3299244.17   4962.93
565222.99   3298220.24   4117.69
564065.35   3298335.17   4521.67
563026.91   3296487.77   4279.50
565147.88   3299110.06   4246.67
564624.93   3297579.29   4158.50
563557.82   3298818.14   4776.39
563986.99   3298402.02   4592.40
567887.27   3296406.49   4014.33
563610.58   3301199.84   5028.02
563511.54   3298726.75   4729.42
561856.10   3299481.88   4318.28
561731.71   3299408.57   4109.74
562544.16   3297194.78   4599.85
563751.45   3302448.20   4694.87
565477.89   3298405.67   4056.53
563627.11   3298553.47   4676.56
561941.13   3298124.79   4458.88
567207.74   3299096.98   4363.17
563474.62   3296880.78   3951.51
564425.22   3299637.96   4741.68
563713.86   3299283.72   5024.25
564401.78   3299497.64   4727.21
562396.58   3298536.08   4051.53
566918.24   3298935.61   4404.54
563991.38   3301897.07   4699.35
563698.79   3301576.63   4908.45
561617.10   3299672.71   4294.38
566120.19   3301080.10   4919.85
561829.00   3299466.50   4272.37
563379.18   3302094.67   4847.19
563594.48   3296660.31   3950.73
564961.49   3299234.84   4484.10
561742.49   3298400.04   4353.33
564223.54   3297181.70   4076.81
563880.41   3296105.42   3912.14
562910.58   3301026.89   5462.60
565221.82   3299320.43   4147.41
565183.67   3299145.61   4215.46
565124.18   3299290.36   4271.70
564166.08   3297540.42   4155.54
561272.05   3300193.31   4490.55
565497.72   3298886.46   4070.86
561477.55   3299640.91   4152.06
561646.44   3300276.77   4621.95
563552.73   3301306.00   5084.03
563462.28   3298737.36   4712.30
563449.12   3298674.13   4687.12
563825.27   3299182.05   4937.89
563826.99   3298503.12   4701.85
563954.43   3296809.46   3918.63
564842.49   3299415.79   4531.61
563689.30   3299225.69   5002.57
568012.18   3300749.39   4565.69
567869.71   3299304.77   4352.57
562260.79   3296743.92   4667.82
564060.05   3302035.51   4690.83
564002.35   3297885.39   4388.04
565003.35   3299279.18   4456.12
565872.11   3298708.28   4148.39
563814.39   3296742.09   3917.59
565885.50   3298248.51   4128.15
564929.65   3299255.01   4505.83
564100.84   3296941.74   4032.20
561268.63   3300158.48   4470.31
564887.70   3302036.98   4991.92
566706.88   3300235.21   4564.02
563826.27   3296524.93   3904.18
564395.50   3299578.88   4742.29
565088.60   3297799.33   4106.16
566292.39   3295902.83   4009.56
563367.14   3296548.83   4048.43
567348.43   3299317.61   4339.99
562253.84   3300892.88   5137.10
566792.90   3298975.42   4412.62
565419.97   3299263.13   4088.08
562034.49   3298823.83   4073.86
561337.82   3294747.32   4582.89
564529.62   3297237.70   4099.07
563332.51   3299293.44   4907.99
560522.68   3294331.95   4647.79
564040.96   3298107.71   4480.14
564678.04   3299719.70   4576.33
564788.05   3299810.11   4416.59
564618.56   3299733.98   4633.17
563786.00   3299701.98   5000.76
564846.35   3299691.99   4393.63
563609.24   3299330.09   5059.32
563733.59   3299703.31   5029.99
564492.47   3299765.68   4702.03
564649.45   3299792.65   4594.23
567931.60   3299534.68   4374.44
563980.38   3298075.35   4489.73
564000.05   3298050.31   4474.18
563768.02   3299663.78   5004.73
563956.57   3301544.85   4766.23
564404.27   3301818.74   4663.87
563008.22   3301093.02   5441.89
563720.60   3299606.11   5033.10
563350.67   3299430.50   4991.19
563491.48   3299317.27   5023.23
563475.08   3299275.82   4989.50
563359.45   3299389.45   4974.04
563459.49   3299313.87   4997.66
563337.40   3299496.34   5020.39
563918.02   3297885.97   4438.61
563465.03   3299402.22   5049.53
563332.04   3299252.62   4891.95
563364.54   3299461.85   5017.34
563545.70   3299374.87   5065.72
563320.86   3299462.42   4989.79
563155.37   3298983.67   4647.33
563139.85   3298799.27   4532.96
563614.48   3299446.46   5102.53
563304.93   3299125.79   4827.67
563430.09   3299367.14   5010.90
563360.24   3299576.15   5083.23
563754.27   3299636.96   5011.90
563400.71   3299398.57   5009.17
563910.69   3297804.03   4386.77
563444.42   3299243.80   4949.59
563911.98   3299674.60   4942.86
563949.27   3299695.62   4935.99
564775.33   3299757.45   4466.70
563228.26   3299436.73   4927.50
562970.38   3298914.18   4483.16
564193.01   3297720.66   4238.55
563214.39   3299024.27   4696.29
564937.61   3298037.54   4145.60
563246.37   3298692.53   4533.77
570935.78   3301015.81   4174.91
564833.00   3302358.83   5207.30
563153.10   3298599.83   4417.05
567786.55   3300375.90   4608.78
570482.61   3303321.79   4379.25
564666.02   3297891.13   4219.91
564720.72   3297931.51   4212.39
563933.97   3297992.04   4470.52
563066.47   3305453.56   5281.09
563109.14   3300781.73   5422.53
560752.65   3303146.28   5120.15
564133.25   3301812.83   4669.68
565426.12   3298108.19   4050.70
563575.31   3301479.07   5019.62
562037.10   3293817.91   4358.47
563704.30   3296430.70   3926.90
562426.59   3300945.12   5278.38
563959.98   3298039.08   4479.61
563887.37   3298336.63   4634.14
566517.53   3295139.99   3917.09
564440.09   3296956.01   4063.09
568616.00   3297100.08   4060.65
564119.50   3299444.85   4811.11
566062.29   3292586.75   3849.21
571776.88   3294888.28   4040.22
564119.26   3299605.47   4851.62
563242.93   3298791.39   4581.79
563668.61   3299308.27   5043.77
568262.42   3296351.44   3960.03
563281.99   3298811.18   4609.60
563645.21   3296649.61   3943.67
566842.49   3299257.50   4440.98
563632.64   3296548.13   3950.45
566132.09   3298953.65   4241.34
564958.90   3301733.44   4819.21
567170.68   3300226.58   4566.89
567960.77   3300251.20   4572.41
564670.15   3299641.15   4559.27
562376.55   3300636.61   5097.02
563878.63   3299692.61   4955.10
564040.69   3298011.41   4440.55
563141.47   3298871.85   4580.92
563207.70   3298788.15   4564.24
563337.25   3299181.69   4870.22
563769.94   3297430.57   4237.06
563125.91   3298773.21   4505.39
564171.83   3296906.77   4013.16
562328.05   3298910.29   4109.30
562153.60   3298552.55   4132.84
563241.63   3296295.88   4138.17
566775.22   3299166.48   4437.20
566800.32   3299115.14   4433.44
566766.40   3298814.68   4374.79
567834.01   3299347.18   4360.91
564662.16   3297563.30   4142.03
562421.05   3300819.70   5266.72
566678.11   3299306.04   4451.92
566959.38   3299455.59   4439.43
563607.85   3297274.28   4156.69
563519.41   3297302.98   4111.23
566146.00   3300761.19   4760.92
565175.21   3298917.81   4206.79
565214.03   3298935.07   4170.39
565117.72   3298975.52   4242.93
565439.08   3298944.95   4079.85
563806.65   3301355.96   4882.22
563691.18   3297156.66   4103.31
564622.48   3298141.59   4249.56
567149.33   3300579.26   4663.06
568679.74   3296902.60   4039.54
570120.69   3296514.10   4022.77
562266.84   3301065.72   5310.84
565660.28   3298441.59   4057.92
566933.79   3295810.84   3904.24
566857.21   3299073.21   4429.77
563838.76   3301490.33   4832.83
567014.46   3300857.60   4673.71
565886.97   3298441.40   4123.09
566236.99   3298864.88   4264.45
562216.90   3297742.89   4526.13
567492.60   3299474.20   4363.34
561421.23   3300153.69   4495.36
565949.48   3298564.59   4145.09
566156.96   3298769.01   4234.53
567443.86   3299451.40   4358.71
562867.68   3296211.88   4328.87
562557.38   3297631.32   4430.12
564511.25   3297382.52   4119.29
562721.52   3296503.97   4395.58
565380.87   3298148.25   4067.12
564115.50   3304057.62   5309.21
567392.60   3299671.71   4416.92
565744.11   3298469.41   4075.94
561082.60   3302966.48   5316.08
568011.42   3299595.49   4356.28
564090.34   3302018.68   4690.01
567755.82   3295449.12   3839.11
567838.92   3299575.36   4409.86
563877.19   3302013.29   4719.13
562323.68   3298304.17   4108.58
562881.00   3301503.32   5473.10
562447.94   3297116.40   4629.93
563017.72   3301053.35   5465.51
563731.40   3301641.39   4882.36
565328.28   3298392.99   4095.87
562628.30   3300907.06   5383.67
562343.67   3298743.46   4059.95
565779.28   3298198.60   4093.24
562439.00   3298602.62   4045.24
566857.14   3298961.83   4410.88
563939.19   3301681.48   4745.85
564002.38   3301708.68   4704.97
562422.98   3300899.71   5273.40
566874.13   3300892.41   4706.98
567931.20   3295779.48   3954.13
566557.19   3300643.75   4655.90
560500.00   3302746.09   5097.18
563205.38   3300939.94   5366.96
567023.49   3300126.84   4586.82
567685.91   3299617.00   4421.35
567199.42   3300078.38   4525.11
567721.39   3299540.36   4402.91
562481.58   3300687.80   5290.39
563673.04   3296670.64   3936.18
563817.51   3296660.36   3915.40
566933.13   3300061.13   4567.95
567746.24   3299507.27   4393.48
564343.86   3301922.77   4677.40
566200.65   3298863.50   4254.88
571228.65   3295730.69   3753.00
562290.14   3297768.87   4491.83
564452.53   3299093.21   4632.13
564343.91   3299087.37   4688.14
564384.23   3299154.96   4706.46
564600.16   3299059.46   4529.85
564459.79   3299163.41   4665.39
564525.69   3299222.53   4646.54
564496.56   3299305.42   4657.47
564501.46   3299260.57   4660.51
564548.20   3299288.36   4640.79
564402.93   3299272.52   4702.16
564518.49   3299285.12   4652.05
564529.79   3299319.32   4644.05
564605.33   3299343.28   4617.15
564483.39   3299383.56   4664.07
564570.36   3299322.49   4630.09
564499.09   3299346.03   4654.69
564450.80   3299255.05   4682.28
564592.45   3299283.88   4624.37
564553.41   3299390.81   4631.27
564428.60   3299338.59   4681.39
564473.68   3299280.23   4670.49
564459.64   3299315.98   4671.63
564568.27   3299265.85   4633.02
564600.42   3299245.11   4616.25
564627.67   3299307.34   4612.02
564519.49   3299376.62   4646.52
564549.10   3299353.48   4635.00
564512.94   3299439.89   4653.28
564506.67   3299407.27   4654.46
564455.77   3299433.97   4686.96
564462.73   3299352.87   4669.96
564438.28   3299391.62   4687.06
564425.53   3299301.76   4687.16
564364.78   3299325.37   4717.96
564391.67   3299304.58   4702.67
564343.07   3299269.51   4737.76
564720.25   3299297.53   4582.14
564672.82   3299291.63   4596.41
564671.02   3299359.19   4596.85
564640.80   3299340.41   4606.28
564627.42   3299395.64   4606.47
564696.07   3299216.75   4568.57
564243.16   3299003.15   4695.62
564282.27   3299041.25   4690.81
563799.34   3298890.36   4847.47
563752.79   3298984.26   4855.71
563764.52   3298936.70   4852.41
563805.50   3298930.01   4846.40
563854.06   3298990.54   4841.04
563822.18   3298966.37   4844.33
563858.96   3298950.97   4839.75
563817.80   3299005.26   4845.79
563940.05   3298981.11   4820.83
563867.46   3299075.59   4859.29
563895.94   3298975.64   4832.86
563808.44   3299064.57   4857.70
563850.83   3299034.63   4846.59
563923.01   3298937.87   4821.17
563802.89   3299033.30   4850.88
563760.31   3299056.97   4862.99
563911.10   3299033.97   4840.33
563839.23   3299063.19   4854.32
563826.78   3299129.87   4895.64
563881.10   3299046.20   4847.65
563911.65   3299078.24   4859.71
563884.48   3299009.76   4838.99
564006.23   3299054.94   4823.21
563886.25   3299132.06   4895.33
563956.22   3299055.55   4840.45
563888.17   3299100.06   4873.48
563927.14   3299118.46   4882.82
563935.84   3299212.87   4927.15
563920.48   3299166.68   4915.44
563689.41   3299039.55   4875.64
563507.01   3296777.24   3942.50
563817.80   3301460.97   4844.48
567451.65   3299484.54   4364.74
564021.80   3299626.24   4890.79
565780.97   3297860.51   4088.72
565796.74   3298117.46   4098.23
565200.13   3299241.54   4174.63
567864.37   3299541.00   4397.57
563948.31   3298764.29   4741.73
564298.87   3299222.41   4762.62
564312.35   3299514.66   4762.04
563533.88   3298935.41   4827.17
562433.62   3297929.09   4314.21
564233.20   3297664.29   4198.54
564193.45   3298151.31   4391.83
562606.15   3300879.79   5381.75
562124.76   3296853.78   4749.53
566198.17   3298796.41   4249.34
563193.22   3296339.88   4175.09
563274.60   3296665.91   4114.48
563449.31   3296574.53   3992.62
563503.35   3296612.51   3968.88
561330.63   3300420.12   4618.38
564946.04   3299352.01   4495.87
561801.27   3300418.55   4738.41
561321.03   3299852.02   4282.36
570540.69   3295492.78   3812.93
563634.36   3301704.29   4941.08
564963.41   3299389.47   4467.12
563560.62   3299000.70   4861.03
565135.74   3299391.44   4275.93
563416.01   3298632.32   4627.20
563532.65   3299169.35   4947.31
562602.82   3304357.66   5089.11
562414.11   3297418.08   4649.52
565375.17   3299248.69   4090.35
562309.00   3298447.80   4071.51
564122.29   3299556.95   4835.66
564678.02   3297263.89   4123.87
564588.67   3299602.06   4632.22
563530.84   3298555.60   4630.46
563219.18   3303233.07   4770.81
567548.98   3298874.32   4281.70
563452.25   3298706.46   4700.54
564899.29   3299277.35   4523.13
563300.37   3298700.10   4570.50
564784.92   3299487.53   4529.96
561770.91   3297609.06   4719.63
565581.91   3298969.14   4088.87
564050.15   3299637.00   4886.47
566840.79   3299042.66   4424.46
562339.61   3297053.05   4725.57
564020.94   3297981.04   4436.02
561920.11   3298692.54   4129.87
560702.99   3294929.67   4601.03
562463.48   3296916.70   4570.93
562385.64   3296941.58   4637.31
564304.50   3299622.03   4775.49
563087.21   3294457.32   4302.13
563678.58   3298468.34   4654.58
563688.89   3299427.60   5075.14
564844.25   3299255.41   4533.99
563586.21   3299254.57   5023.33
564297.87   3297257.60   4101.06
563727.71   3299651.22   5028.42
564543.85   3299461.77   4636.24
563832.97   3302020.75   4727.55
563616.04   3299062.71   4887.46
561620.82   3298709.03   4210.20
563380.32   3298872.62   4709.05
561704.82   3303864.59   5226.90
564446.77   3299846.38   4700.37
563449.17   3298640.07   4662.43
564530.87   3299723.35   4698.52
566456.87   3299042.11   4389.69
566913.73   3299030.62   4421.61
564647.85   3299612.08   4576.24
570377.62   3296369.02   3968.03
563397.28   3298736.11   4661.54
563997.72   3298154.80   4515.41
562155.73   3297085.18   4844.32
563767.10   3299386.14   5028.62
566406.70   3295306.37   3929.98
562483.00   3297304.74   4683.81
567109.63   3299143.13   4388.81
562909.88   3301651.15   5307.44
563580.42   3296863.40   3940.26
563949.31   3296903.27   3970.01
562150.77   3298177.97   4238.06
562977.61   3300894.99   5452.93
564456.41   3296759.93   4030.30
565308.12   3297571.36   4031.40
564758.20   3297834.37   4187.73
569564.28   3296911.16   4050.37
564069.23   3297040.52   4079.58
563138.83   3301132.49   5361.60
564268.92   3299572.44   4783.74
561936.68   3298484.83   4209.52
567307.79   3299996.53   4493.11
562421.22   3301093.86   5305.38
563276.12   3299136.45   4810.32
563127.64   3298913.97   4597.48
563294.28   3299182.15   4847.05
563176.25   3298761.71   4527.42
563364.68   3299161.19   4874.64
561389.88   3299722.26   4180.62
563809.50   3299642.28   4975.58
566635.87   3295226.51   3902.57
563959.20   3298105.80   4506.40
566095.42   3299024.65   4236.94
567828.74   3302301.76   4345.23
563904.38   3302073.45   4702.07
563196.49   3298725.94   4517.50
563636.58   3292667.65   4067.88
567365.87   3299944.57   4477.58
562235.93   3297926.63   4329.50
567150.66   3299970.46   4514.28
562093.73   3296981.98   4821.00
562549.27   3300932.08   5356.88
561119.89   3300207.46   4407.97
565390.40   3297984.45   4043.50
561743.13   3298521.64   4271.19
563883.56   3296303.95   3901.07
565804.61   3301220.49   4946.00
563146.80   3299017.78   4662.88
565617.03   3298065.64   4041.45
565335.51   3298433.58   4098.35
563560.96   3302897.76   4761.42
565404.18   3299218.79   4083.31
563768.78   3298481.31   4700.41
562543.66   3301078.17   5360.38
567084.22   3300239.02   4594.48
562231.48   3298051.96   4241.00
570224.76   3301951.90   4428.30
567933.36   3295358.06   3860.14
565572.42   3298436.00   4052.25
568610.38   3300392.65   4428.95
564685.38   3297922.14   4219.43
562654.37   3296447.05   4410.25
564822.75   3299545.96   4490.98
567893.43   3299199.09   4326.90
563611.43   3298584.50   4692.52
566326.89   3301040.71   4903.57
563690.91   3296700.35   3930.13
563451.55   3301484.99   5130.61
563782.05   3299554.63   4998.11
561716.72   3303899.31   5211.44
565204.18   3299175.24   4190.07
565162.91   3299263.65   4205.23
563486.47   3298693.16   4716.42
564953.63   3298010.33   4135.16
563730.53   3298608.22   4744.12
563674.03   3299279.18   5029.79
564075.44   3298910.63   4734.09
563169.27   3298801.94   4551.19
563065.95   3301108.57   5415.57
560840.04   3302754.16   5185.69
565813.28   3298626.10   4115.63
565048.13   3297771.53   4107.19
562487.62   3301003.18   5324.55
561695.97   3304096.50   5187.82
563740.48   3298456.52   4685.60
563387.30   3299357.68   4973.73
564028.72   3299691.18   4917.04
561582.90   3303312.52   5391.33
564158.17   3297114.11   4077.18
564081.25   3301852.48   4678.70
563942.61   3297285.42   4105.92
563880.99   3299652.79   4948.31
564687.47   3299838.56   4539.11
563973.41   3299730.97   4937.25
563271.56   3299460.38   4962.51
563625.38   3299396.54   5087.83
564683.65   3299772.02   4572.61
564704.52   3299474.63   4579.74
565631.83   3298208.44   4052.57
563903.56   3297851.98   4429.42
563886.52   3304743.81   5100.20
563933.56   3297915.31   4438.37
563402.77   3299297.08   4948.14
561790.17   3299141.87   4096.73
561496.29   3300022.34   4486.36
562421.84   3297319.32   4714.25
561829.31   3300390.32   4736.60
562178.05   3298371.22   4121.68
565061.65   3298464.55   4202.63
561568.97   3299083.89   4075.27
561264.62   3299966.74   4341.11
567287.54   3299418.02   4366.33
563079.65   3298928.27   4567.42
562242.17   3296894.62   4736.65
562308.38   3296231.97   4646.51
562121.02   3298232.27   4242.26
564634.80   3297096.72   4102.91
564924.17   3298140.68   4188.44
562131.35   3298422.61   4163.27
565012.39   3299243.13   4442.51
562905.81   3300871.39   5462.57
565267.65   3299295.16   4129.42
563954.50   3302895.30   4953.99
562205.53   3298493.80   4097.79
564054.18   3298209.73   4503.45
563839.07   3296629.56   3912.79
564883.73   3299505.19   4471.97
564127.31   3298162.64   4441.02
570802.79   3300742.20   4183.86
564587.24   3297745.05   4194.35
563908.49   3298415.82   4644.69
564525.36   3299761.09   4686.43
562161.26   3305221.15   5226.53
563996.83   3298361.88   4575.13
563892.12   3299562.47   4925.62
563270.29   3298768.99   4582.99
563878.40   3298417.00   4655.89
565801.98   3298899.52   4140.83
563938.54   3299562.60   4903.65
563554.57   3299289.88   5040.57
565357.30   3299330.18   4106.61
570459.73   3295336.58   3743.34
563132.01   3298654.68   4439.01
563438.91   3299141.65   4905.28
568343.76   3300518.61   4507.67
561189.76   3303379.77   5313.31
567709.57   3299634.98   4427.65
564237.31   3297152.12   4072.49
562797.05   3296289.63   4352.72
563646.52   3301434.92   4978.37
571922.66   3297232.84   3789.57
567991.56   3299554.26   4353.98
569381.83   3293108.79   4307.64
562779.45   3304318.97   5130.06
562768.31   3296183.23   4377.57
565493.30   3298306.56   4046.98
566810.65   3300170.35   4561.81
567075.84   3300011.93   4555.26
563767.94   3301697.78   4836.37
567869.22   3294412.51   3826.31
567975.17   3294535.61   3815.27
564703.97   3301770.59   4691.31
563598.39   3301310.52   5050.51
566996.83   3292968.62   4045.79
566818.85   3299190.73   4438.66
562383.58   3298866.68   4105.55
564164.88   3297148.40   4074.67
563987.48   3297614.27   4245.47
563802.32   3297179.91   4106.53
564109.23   3297417.31   4130.01
562837.17   3303704.93   4843.74
562420.03   3296830.44   4614.50
561616.61   3294380.03   4316.48
562999.96   3296330.58   4257.45
565383.84   3301545.84   5075.52
564219.01   3297360.49   4121.39
566639.62   3305190.20   5194.94
562840.89   3296418.78   4321.28
562518.39   3298090.13   4136.15
562377.27   3297880.55   4392.38
564507.72   3298102.52   4263.53
562681.63   3298229.59   4057.72
561607.27   3299819.63   4424.45
563478.26   3302890.88   4731.96
562077.68   3300264.03   4842.02
565123.02   3298614.53   4190.28
565168.67   3298627.65   4171.81
562803.48   3297668.26   4320.83
563719.18   3297547.05   4302.97
564993.17   3298597.06   4218.52
567254.09   3299545.65   4398.19
565146.17   3298577.56   4182.77
563997.06   3297195.65   4081.75
569758.49   3300266.00   4260.81
565136.24   3298939.03   4227.38
565153.30   3298974.10   4230.92
565137.14   3299015.43   4246.82
565192.42   3299095.93   4212.77
565041.93   3299037.09   4296.71
565174.17   3299049.23   4228.46
565087.01   3299015.15   4266.64
565346.97   3299039.56   4086.86
565386.81   3298926.18   4084.45
563070.08   3296920.78   4258.80
564216.30   3297636.56   4187.73
564133.26   3297360.52   4114.19
567202.91   3299716.61   4447.88
564031.27   3297048.15   4075.21
563887.01   3296561.08   3904.34
567536.61   3299542.54   4381.46
563377.17   3297086.96   3999.86
564652.67   3297777.50   4203.33
561591.66   3300261.59   4601.39
567631.37   3299347.88   4344.85
566979.27   3299976.46   4557.12
567129.86   3300191.75   4572.72
562378.16   3296795.97   4637.00
566952.20   3299273.36   4427.91
566623.47   3295715.33   3947.58
564974.80   3298149.21   4169.73
565043.17   3298093.15   4134.88
569889.69   3300434.37   4242.03
564977.11   3298097.92   4152.17
567300.49   3299962.37   4484.93
565368.61   3298307.22   4067.92
562265.32   3298568.26   4079.73
567723.30   3295825.38   3930.59
563695.66   3302482.09   4690.50
567178.74   3299159.03   4368.42
569261.69   3304839.33   4690.39
563911.04   3294854.34   4126.54
561499.91   3298341.82   4500.20
566679.25   3298614.92   4344.67
565963.93   3298605.06   4158.07
562761.22   3300803.04   5414.71
566504.50   3298221.09   4292.78
564011.84   3302097.13   4686.82
565502.26   3298344.27   4048.16
561278.07   3300099.96   4437.01
561443.12   3299609.26   4122.48
567213.75   3302625.38   4646.50
566030.20   3301396.81   4999.68
562804.99   3296329.34   4337.30
562238.28   3298700.49   4079.27
561409.28   3303733.59   5365.78
566016.93   3298400.28   4162.41
561520.56   3298085.54   4603.87
561646.56   3298969.94   4094.85
562583.47   3300852.97   5369.55
566648.32   3298893.21   4378.25
567331.37   3298987.49   4335.72
561994.17   3297597.58   4687.60
562386.48   3296742.38   4624.67
566806.13   3299043.82   4423.72
561672.60   3298718.05   4196.03
567482.83   3299442.07   4357.54
567743.71   3299265.60   4340.32
567951.35   3299401.05   4355.04
563911.92   3296975.60   4025.51
565113.91   3298261.79   4146.98
566131.86   3298991.78   4243.98
566089.57   3298471.64   4187.35
565391.97   3298228.94   4059.41
563512.66   3297109.71   4023.31
566285.13   3298924.45   4281.07
563537.67   3297221.91   4093.88
564367.08   3299126.21   4700.02
564342.62   3299160.29   4728.91
564370.75   3299214.78   4726.72
564366.60   3299182.42   4724.44
564413.13   3299192.91   4701.41
564324.22   3299204.30   4749.64
564484.27   3299185.36   4658.96
564450.23   3299203.62   4682.38
564356.27   3299450.28   4735.50
564692.63   3299325.97   4591.43
564767.37   3299370.93   4567.82
564718.99   3299366.75   4583.22
564671.50   3299250.17   4589.51
564661.71   3299217.24   4581.26
564678.43   3299184.71   4558.67
564731.15   3299176.55   4537.04
564713.73   3299255.47   4576.48
564807.11   3299262.53   4548.21
564759.60   3299269.89   4565.03
564184.82   3298946.68   4708.92
564268.66   3299078.77   4710.45
564197.97   3299130.88   4747.90
564227.24   3299096.58   4724.40
564245.11   3299141.47   4743.26
564139.11   3299051.01   4754.10
564188.49   3299063.51   4729.36
564193.23   3299097.19   4734.67
564123.43   3299124.19   4763.32
564161.48   3299118.84   4752.64
564153.92   3299203.03   4793.25
564137.88   3299089.02   4757.97
564069.59   3299081.51   4787.80
564102.65   3299095.10   4771.72
564062.53   3299145.72   4808.88
564075.30   3299114.63   4790.74
564019.20   3299109.74   4834.87
564147.88   3299160.05   4766.77
564190.68   3299175.95   4773.32
564099.16   3299188.82   4785.14
564113.39   3299157.29   4771.56
564129.50   3299184.56   4776.34
564119.47   3299223.20   4790.75
564035.66   3299249.51   4855.75
564179.89   3299286.94   4803.11
564074.50   3299226.57   4818.32
564157.12   3299248.02   4802.31
564027.97   3299192.15   4865.50
564223.71   3299235.18   4789.83
564097.13   3299309.25   4812.75
564063.67   3299192.56   4825.41
564043.95   3299219.20   4852.98
564003.99   3299224.56   4887.41
564192.68   3299253.34   4799.78
564190.88   3299214.66   4792.80
564233.95   3299288.27   4788.04
564074.54   3299271.00   4818.57
564135.47   3299286.81   4806.31
563966.37   3299304.91   4892.55
563976.68   3299179.27   4900.34
564157.44   3299368.33   4799.13
563994.55   3299269.12   4885.19
564135.34   3299330.57   4807.59
564033.35   3299321.12   4838.51
564178.86   3299330.45   4800.12
564041.13   3299285.53   4841.21
564064.13   3299309.20   4823.19
564080.54   3299379.94   4812.17
564061.13   3299347.17   4822.98
564206.39   3299309.34   4794.96
564265.31   3299357.85   4769.90
564241.51   3299326.72   4782.07
564100.89   3299347.42   4810.93
564000.63   3299405.13   4846.77
564212.48   3299374.45   4784.10
564291.61   3299296.90   4765.86
564120.20   3299382.13   4805.40
564019.24   3299364.01   4838.72
564186.27   3299359.63   4793.59
564182.03   3299397.71   4791.44
564274.91   3299325.85   4770.56
564319.88   3299332.50   4749.27
564095.68   3299466.00   4816.21
564042.76   3299399.43   4824.94
563961.36   3299362.59   4877.78
563995.18   3299332.33   4859.82
564247.09   3299451.32   4775.53
564098.15   3299421.20   4809.55
564030.04   3299463.86   4835.42
563990.00   3299375.55   4855.51
563960.37   3299402.89   4873.42
564006.60   3299300.61   4861.88
564220.81   3299416.92   4780.76
564143.30   3299420.92   4802.83
564025.38   3299429.47   4833.95
564063.61   3299441.80   4819.95
563977.63   3299453.45   4861.13
563874.52   3299380.62   4947.13
564246.34   3299389.86   4773.13
564309.29   3299405.54   4750.28
564280.16   3299388.28   4762.07
564311.52   3299368.57   4750.11
564277.01   3299426.82   4763.23
564368.37   3299390.54   4720.08
564184.78   3299471.68   4801.24
563920.04   3299381.74   4909.53
564313.93   3299447.70   4751.45
564178.00   3299434.90   4796.16
564212.37   3299450.60   4787.56
564228.71   3299500.60   4791.74
564329.59   3299539.71   4759.25
564332.50   3299491.88   4751.90
563930.97   3298867.43   4800.73
564024.18   3298922.98   4764.14
563753.95   3299027.84   4858.32
563725.04   3299049.42   4869.66
563735.09   3299088.62   4880.29
563698.74   3299135.08   4920.00
563704.44   3299075.59   4883.85
563725.40   3299118.49   4900.30
563734.79   3299163.30   4938.50
563779.57   3299091.20   4872.39
563813.03   3299098.50   4873.41
563946.09   3299018.77   4828.50
564004.26   3298990.12   4798.40
563970.77   3298995.50   4813.62
563976.32   3298943.66   4797.93
563992.35   3299022.92   4813.24
564039.50   3299021.49   4789.79
563846.67   3299216.89   4959.04
563639.74   3299044.37   4880.85
568913.88   3300082.07   4332.28
566523.04   3298676.13   4342.64
563182.40   3298948.36   4640.24
565450.23   3298222.38   4049.26
564141.14   3298017.42   4389.47
565004.13   3297991.65   4123.25
569781.84   3300481.70   4197.54
564158.59   3297184.93   4076.58
562316.08   3297129.44   4778.58
565289.66   3298398.98   4111.90
565985.41   3298422.42   4151.92
564594.12   3297536.66   4151.62
566830.58   3299162.14   4438.13
562768.52   3296147.23   4363.82
568720.75   3300231.99   4389.61
560703.95   3307290.45   5126.67
564879.03   3299309.72   4536.43
562596.71   3297609.70   4445.44
563783.96   3299443.66   5009.73
562440.80   3296938.98   4578.24
564772.25   3302180.34   5083.70
564052.27   3297966.38   4412.40
564002.86   3298297.61   4554.27
566069.01   3301024.78   4885.39
565027.67   3298040.08   4126.74
564804.77   3297982.01   4188.22
566792.18   3299400.23   4470.77
570022.69   3301600.94   4498.54
564833.97   3299222.69   4522.41
564981.47   3298548.27   4224.17
564291.93   3298055.99   4319.77
563308.04   3298665.46   4562.45
566031.89   3298792.54   4203.09
563274.25   3298963.52   4691.13
562339.53   3300614.36   5041.67
567745.15   3299442.91   4376.44
563309.22   3299216.73   4868.50
563359.11   3299097.55   4845.86
567254.30   3299049.58   4353.14
563936.04   3297948.41   4452.10
569404.79   3300420.93   4277.98
563217.77   3298682.22   4507.65
567392.31   3299809.32   4451.26
564324.71   3299667.37   4773.20
565158.72   3298161.84   4118.69
563431.46   3299283.78   4960.30
567304.31   3299477.11   4377.22
561369.24   3299748.62   4197.21
566053.09   3298153.71   4183.33
568345.99   3300187.39   4485.52
562066.13   3306648.68   5274.25
563520.48   3299331.20   5042.74
563168.28   3298916.93   4617.36
565841.87   3298831.22   4145.45
563397.06   3299189.17   4900.92
567225.64   3299841.25   4473.82
562260.42   3296059.12   4690.70
564557.81   3297077.18   4085.69
563125.04   3298824.83   4541.89
563897.98   3301878.09   4729.69
563237.91   3298576.82   4453.03
568413.65   3299351.56   4222.77
565408.92   3299177.39   4080.77
565306.76   3297644.63   4033.50
564768.19   3299725.06   4485.63
564851.22   3299880.95   4305.38
564827.07   3299776.80   4377.48
563841.88   3299670.45   4965.26
564649.86   3299750.73   4605.41
566697.55   3300655.81   4639.86
564202.22   3299582.51   4816.49
562449.86   3296416.38   4515.51
565454.73   3299156.88   4080.37
561806.75   3298559.14   4224.68
562109.72   3297772.10   4542.46
564427.31   3295114.52   3960.05
563828.32   3299617.99   4962.27
563600.33   3299364.32   5073.88
564066.51   3299592.46   4860.97
563919.38   3299728.20   4945.68
563431.39   3299494.43   5072.28
563319.30   3299402.62   4954.74
563299.92   3299500.76   5001.93
563480.83   3299449.13   5074.57
563107.80   3298989.85   4620.48
563285.78   3298843.69   4626.67
566895.22   3300227.59   4580.35
563602.43   3296627.14   3953.77
567202.53   3299675.13   4435.75
562743.93   3301103.34   5441.36
567238.83   3300080.11   4521.27
563718.16   3298545.69   4714.83
562757.90   3301031.40   5451.93
563439.00   3299045.03   4870.94
560961.65   3302937.21   5265.57
563742.01   3301612.22   4882.10
563358.32   3298975.96   4777.94
563639.98   3301371.95   5017.44
565560.73   3298271.91   4050.61
563740.44   3299486.82   5035.26
562360.23   3298988.70   4187.44
563736.68   3298518.64   4708.55
564928.36   3299403.56   4499.39
565133.20   3299322.32   4262.41
566055.36   3298402.84   4175.16
564017.09   3297914.37   4397.12
563357.92   3298534.08   4497.50
565236.52   3299171.59   4158.20
564624.94   3299682.40   4616.33
563688.61   3299476.34   5071.61
564049.21   3297073.67   4079.74
567761.27   3296054.39   3988.59
570133.83   3296631.01   4034.02
560604.10   3304016.12   5413.45
562221.63   3296707.09   4673.77
563000.60   3300921.73   5458.89
561553.11   3299560.50   4125.37
561523.71   3299571.54   4121.04
564259.27   3297088.72   4069.52
567457.11   3300520.86   4640.94
566978.43   3299503.32   4442.42
563241.80   3297145.68   4042.26
564072.81   3297471.52   4155.17
569315.08   3300326.35   4309.62
561815.76   3298684.48   4168.24
561780.85   3298692.89   4175.80
565257.91   3299031.29   4112.90
565111.71   3299080.48   4265.38
565038.48   3298972.74   4279.62
565326.81   3298987.82   4076.94
565357.66   3298915.72   4086.81
569999.76   3293022.14   4230.45
565435.69   3298628.29   4068.86
566986.64   3298975.90   4410.74
563842.50   3296892.96   3961.48
567854.25   3299667.41   4419.56
567299.31   3299714.03   4433.17
566674.10   3298955.80   4396.95
567568.44   3299206.84   4301.95
568786.34   3296819.80   4027.97
566081.37   3298553.89   4192.96
564616.89   3297455.74   4120.58
562857.01   3301375.39   5447.38
567319.23   3298943.75   4337.97
570200.47   3296668.52   4010.94
567560.10   3299664.39   4418.60
563942.88   3301641.57   4752.74
567014.34   3300032.46   4568.21
567528.03   3299640.59   4407.41
563809.34   3301786.37   4778.55
564507.51   3297281.17   4104.73
565327.37   3301710.72   5090.02
566053.11   3298578.57   4186.32
563920.96   3296867.33   3945.72
566244.36   3298916.39   4268.95
562956.88   3301518.83   5432.11
561339.03   3299724.97   4165.28
563974.20   3301759.24   4712.98
561326.93   3299930.05   4351.03
564335.36   3297818.32   4224.19
566609.12   3294830.94   3805.18
567523.81   3295993.54   3938.07
562374.56   3300898.62   5225.82
563724.76   3296254.63   3921.25
563866.10   3301812.39   4751.45
564498.71   3297309.29   4108.74
563634.78   3296616.33   3948.24
561854.16   3299438.25   4249.71
563737.66   3301487.00   4886.92
562877.11   3300985.91   5465.57
567441.67   3299029.19   4302.89
564471.34   3297401.44   4126.43
562600.20   3297644.78   4405.03
569938.24   3300049.58   4228.99
564422.38   3299155.89   4684.85
564415.89   3299233.72   4700.77
564341.85   3299234.53   4742.30
564374.12   3299250.74   4721.00
564301.50   3299253.45   4766.16
564266.41   3299268.31   4778.88
564267.72   3299222.53   4773.56
564292.27   3299165.09   4744.49
564404.12   3299430.52   4711.74
564746.30   3299332.63   4575.94
564807.23   3299324.06   4557.91
564778.39   3299339.92   4566.39
564776.77   3299302.82   4565.58
564813.69   3299369.93   4551.59
564734.23   3299472.50   4565.42
564685.82   3299421.21   4589.88
564722.06   3299140.17   4522.37
564803.85   3299129.20   4487.45
564764.85   3299148.80   4512.93
564767.98   3299106.44   4492.45
564812.84   3299195.68   4516.32
564748.94   3299079.75   4489.36
564789.83   3299070.70   4465.93
564770.96   3299190.55   4529.87
564796.91   3299163.99   4507.40
564850.93   3299156.68   4480.53
564817.51   3298991.18   4398.29
564787.72   3299227.20   4541.15
564739.37   3299220.39   4555.03
564793.46   3299027.39   4438.93
564760.78   3299011.80   4453.53
564758.05   3298968.67   4430.47
564875.98   3299056.11   4408.81
564755.86   3298935.71   4413.95
564784.48   3298988.64   4420.31
564803.99   3298951.02   4381.70
564831.03   3299052.35   4431.25
564812.03   3298921.06   4360.70
564858.54   3298949.61   4346.74
564856.83   3299014.57   4388.12
564849.49   3299102.11   4451.41
564831.62   3298964.07   4370.11
564820.67   3299084.50   4456.29
564851.94   3299072.90   4432.61
564223.12   3298965.48   4695.71
564188.15   3299008.26   4724.64
564223.04   3298917.24   4677.27
564214.59   3298994.19   4707.16
564254.49   3299111.73   4726.92
563981.65   3299089.69   4851.66
563981.78   3299134.62   4878.55
563946.58   3299089.27   4861.44
564019.87   3299151.34   4857.28
563952.84   3299153.94   4900.01
564216.85   3299157.06   4756.96
564250.02   3299183.78   4762.89
564221.77   3299201.75   4779.23
563970.77   3299213.71   4909.80
563952.32   3299254.43   4916.71
563893.02   3299253.89   4949.04
563922.78   3299242.09   4934.02
563922.39   3299284.55   4927.46
563893.41   3299211.43   4943.43
563861.02   3299313.93   4964.45
563886.88   3299289.16   4948.86
563910.61   3299332.89   4925.96
563841.14   3299267.29   4975.47
564325.68   3299298.86   4747.69
563981.53   3299570.93   4885.64
563911.02   3299447.96   4906.25
564144.80   3299580.28   4837.07
564282.00   3299512.81   4772.42
563914.77   3298901.27   4819.22
563875.43   3298863.70   4827.29
563959.67   3298901.96   4795.75
563997.36   3298841.45   4743.93
563991.63   3298913.37   4779.26
563986.67   3298876.79   4766.34
564038.37   3298873.14   4735.22
563787.77   3299165.79   4929.45
563656.31   3299226.45   5003.67
564009.71   3298955.22   4784.67
564075.60   3298965.43   4758.25
564039.95   3298977.81   4778.85
563948.35   3298952.86   4813.00
564042.36   3299057.61   4795.87
564085.40   3299036.03   4772.93
563613.10   3299021.57   4873.07
563647.07   3299008.84   4871.57
563649.89   3298970.72   4865.76
564396.49   3299544.63   4737.24
568082.31   3296320.05   3962.01
565105.42   3298117.28   4123.23
561622.89   3298350.62   4448.69
564991.58   3299115.46   4373.49
562474.19   3300852.15   5320.96
561383.63   3303275.04   5436.19
564015.19   3297772.02   4327.12
566818.34   3300030.79   4557.83
563461.46   3298939.36   4796.96
564607.39   3297842.77   4210.71
569902.06   3296932.19   4043.29
565232.04   3299070.59   4162.90
563783.49   3294976.72   4133.22
567163.10   3299939.49   4503.14
567785.58   3301611.18   4503.23
567528.56   3299155.69   4293.33
567608.74   3299325.50   4335.71
564583.96   3297350.11   4112.40
565344.30   3298275.23   4075.52
564589.32   3297598.64   4171.78
562336.40   3297086.27   4752.51
562181.81   3297902.60   4385.99
562170.04   3300721.61   5010.81
564140.89   3299526.47   4824.91
563120.50   3296292.26   4218.53
563915.17   3298284.29   4612.08
564023.55   3299595.96   4877.93
563624.78   3299126.55   4923.06
565010.31   3298075.92   4137.24
566687.62   3299156.66   4436.17
563800.07   3301241.14   4939.03
565558.09   3298915.45   4074.34
563836.26   3298251.15   4640.41
563497.11   3299172.29   4939.64
563639.18   3299311.28   5050.04
563830.82   3296932.58   3987.85
562230.58   3298423.51   4085.64
563810.26   3296704.78   3916.93
564526.88   3302282.73   4953.14
563132.74   3298694.12   4457.88
561270.03   3299691.29   4131.75
563188.86   3298994.43   4667.87
562591.05   3296358.60   4456.90
561243.69   3303789.57   5389.56
567373.09   3299877.39   4463.94
567594.56   3299747.18   4455.79
564476.11   3299794.57   4699.53
563035.91   3301122.98   5416.83
564905.29   3299533.10   4438.06
565466.04   3298669.81   4060.21
566876.23   3299229.68   4437.87
562744.19   3298305.27   4043.43
562364.97   3303749.57   4949.54
566403.82   3294679.03   3808.07
565531.52   3301713.84   5205.37
563866.21   3296929.20   3987.52
563596.54   3296981.60   3977.21
564860.79   3297703.50   4137.17
561719.74   3299543.47   4231.29
565397.31   3299304.75   4096.46
566238.94   3298742.98   4260.08
562298.31   3300723.24   5084.33
565058.28   3297735.09   4102.29
564058.63   3298075.48   4457.49
563248.61   3298927.20   4649.20
562095.39   3303665.38   5125.22
566724.49   3298726.06   4358.41
567860.96   3299256.73   4341.18
563674.60   3302017.04   4786.31
563417.15   3296732.49   3983.97
562072.02   3297021.85   4851.63
561732.87   3299516.85   4201.42
562295.06   3298311.71   4107.67
564747.99   3299519.08   4544.98
562185.07   3296839.89   4726.45
563301.90   3296678.77   4084.06
564631.18   3297630.19   4170.22
563755.13   3296837.72   3931.07
562506.30   3301103.08   5337.03
563926.18   3301954.73   4716.80
565641.33   3298029.43   4042.68
563329.52   3301295.39   5206.92
563295.69   3301274.55   5192.48
561868.27   3298336.37   4297.65
567286.32   3298926.45   4345.11
560583.12   3303028.27   5073.04
564720.13   3299843.43   4498.98
566511.51   3298273.21   4303.15
565327.05   3299185.94   4100.96
565453.75   3299295.89   4096.99
564377.23   3299637.29   4753.37
564876.51   3297671.48   4129.66
561742.23   3304070.16   5172.28
565024.10   3298164.99   4155.94
563898.49   3301803.89   4741.43
566828.00   3299093.14   4432.20
562803.72   3303688.32   4843.71
561777.04   3294136.47   4269.27
562860.90   3300824.39   5455.62
566100.34   3298687.15   4209.66
561527.82   3303984.44   5259.36
565126.53   3299243.38   4257.36
565274.07   3299324.56   4129.06
563938.33   3298075.13   4497.96
563174.56   3301046.89   5422.35
565532.54   3298891.29   4070.38
566507.45   3298640.26   4341.22
566073.67   3298298.83   4184.09
564189.36   3297074.53   4078.11
565590.29   3298045.67   4040.30
562444.85   3296461.73   4515.22
563346.94   3299127.88   4851.85
563812.78   3299760.28   4992.80
564696.61   3299889.23   4493.23
565406.18   3299144.15   4080.69
562440.95   3301122.40   5315.41
564711.40   3299583.62   4544.20
563511.60   3299292.17   5023.87
563281.81   3299051.70   4758.59
563323.54   3299347.74   4927.30
563378.20   3299277.16   4924.84
563354.72   3299357.21   4951.26
563361.44   3299054.67   4834.59
563431.34   3299427.38   5041.00
563323.94   3299543.37   5043.65
563269.34   3298904.34   4645.45
567351.50   3299482.89   4371.39
563270.61   3299165.10   4822.26
563871.85   3297833.05   4434.20
563362.82   3299242.68   4903.20
563344.93   3298481.67   4442.83
563420.29   3299460.91   5049.99
563375.08   3299494.47   5042.41
563372.83   3299314.54   4938.86
563729.27   3298399.00   4662.45
562124.31   3298534.82   4152.52
561297.95   3300221.07   4517.23
563905.13   3298031.70   4491.68
562661.25   3297616.07   4419.32
565650.76   3298156.08   4051.99
564547.49   3297580.95   4173.47
565382.45   3301208.88   5004.98
563962.12   3298007.18   4469.56
567579.92   3296122.53   3973.37
567891.71   3300766.07   4566.85
566517.12   3300625.08   4663.80
564574.42   3297256.99   4101.96
562479.37   3297140.99   4619.27
565901.18   3298509.56   4123.51
563986.67   3302299.45   4684.96
571721.90   3294934.08   4012.95
560706.85   3304609.67   5036.44
563694.88   3298412.64   4647.02
563084.65   3298565.66   4334.96
563966.01   3297949.59   4438.22
566378.45   3300777.45   4736.20
563925.66   3297534.17   4228.99
563670.95   3297228.15   4149.93
563547.72   3299318.95   5046.46
563267.82   3298591.76   4485.29
563229.94   3298637.73   4487.66
563234.64   3299102.03   4749.09
561406.27   3299820.92   4290.82
566627.39   3301014.94   4796.17
565936.36   3298375.59   4138.47
562491.43   3297571.42   4508.43
562207.47   3296861.35   4727.66
562759.47   3300927.99   5437.27
562321.50   3298353.24   4092.98
567222.77   3299004.52   4364.46
565992.15   3298711.82   4184.01
567160.59   3299358.98   4380.58
564228.78   3297449.44   4137.65
566674.43   3299007.65   4408.96
561881.54   3298243.37   4370.00
561892.49   3298761.55   4118.80
567901.57   3296572.25   4044.98
563643.50   3301333.94   5023.76
565714.41   3298666.27   4084.39
565459.31   3298584.03   4059.62
566378.61   3298783.83   4307.40
564087.69   3297182.27   4075.94
566650.36   3300221.19   4562.35
566737.60   3299055.83   4420.73
564126.98   3297860.01   4338.16
565458.66   3298526.01   4060.67
564747.88   3297407.18   4130.26
563568.64   3296622.52   3959.40
565974.82   3305282.32   5255.60
567890.06   3299455.98   4372.46
561805.31   3299486.74   4271.05
562127.46   3300700.40   5003.70
570247.18   3303603.85   4536.92
569497.34   3296945.19   4040.00
565688.55   3305105.11   5028.64
560673.26   3290858.60   4020.27
567801.57   3299239.85   4335.79
562660.91   3300977.96   5403.64
563820.84   3296596.30   3912.69
565040.37   3297808.54   4113.33
565462.94   3297989.45   4043.31
564629.17   3297174.14   4109.88
564386.80   3297183.43   4083.33
567625.65   3299687.51   4433.77
567682.00   3300430.68   4626.98
562011.93   3304133.45   5052.14
566247.90   3298545.68   4267.41
563836.00   3302109.17   4712.94
563567.35   3302020.98   4821.57
561881.71   3296948.66   4874.18
562039.42   3297857.98   4484.46
562146.59   3298040.92   4309.14
563452.18   3301274.11   5125.29
562147.93   3298359.69   4151.03
563457.32   3296637.50   3974.35
562045.78   3298243.60   4304.57
563678.15   3297314.69   4203.75
560758.79   3294710.65   4527.17
562924.00   3300774.94   5456.28
564491.17   3297504.44   4158.50
566592.87   3300075.91   4521.85
570344.29   3296726.15   3959.60
565526.27   3299072.76   4085.33
565469.47   3299220.51   4087.15
565437.30   3299201.61   4081.60
565439.13   3299235.32   4085.16
565391.54   3299274.63   4091.61
565431.78   3299403.18   4107.47
564764.81   3299546.76   4528.41
564718.92   3299526.78   4559.83
563914.58   3301833.25   4730.54
561248.46   3300089.15   4416.03
564153.26   3301965.58   4685.20
561733.84   3299452.12   4123.55
563743.01   3301758.48   4824.82
562572.18   3300900.88   5367.50
566613.82   3300639.34   4642.91
562962.44   3300947.95   5467.33
567868.88   3299498.32   4386.60
566499.00   3300873.73   4767.56
564067.76   3302142.65   4681.19
567085.12   3300125.26   4575.23
565287.64   3298293.72   4102.77
563964.15   3296844.53   3935.22
564559.39   3297389.08   4117.50
565843.78   3298673.99   4134.08
565892.37   3298683.34   4153.03
566825.78   3299131.99   4436.42
562369.32   3297037.83   4664.99
566535.96   3298796.28   4351.42
563987.13   3296791.71   3912.36
566045.55   3298479.05   4171.74
561642.53   3299229.54   4070.29
561434.52   3299707.91   4187.42
564046.97   3301760.34   4680.44
564221.98   3301809.98   4669.78
564328.60   3297516.33   4165.27
562256.11   3297799.21   4460.52
562316.93   3297332.40   4729.25
561808.45   3298425.24   4281.80
564744.01   3297024.79   4078.26
565091.46   3297707.17   4097.46
567013.87   3298755.54   4368.85
564187.73   3296784.53   3946.36
563177.66   3301343.96   5305.62
562037.62   3297963.17   4447.72
562076.00   3298690.50   4100.16
562760.39   3294155.84   4318.71
566838.74   3300896.93   4707.85
565644.92   3297998.34   4044.12
563491.66   3296357.76   4015.36
563762.52   3296396.73   3907.48
562220.20   3297575.91   4572.10
567344.16   3298960.38   4332.39
566813.60   3300069.07   4556.42
566852.74   3300476.14   4606.25
563429.04   3301235.81   5112.27
567780.06   3299280.14   4346.46
570283.22   3295113.99   3734.99
563202.52   3301267.30   5235.30
561759.91   3298294.81   4411.30
570137.06   3292868.46   4240.43
566670.62   3300529.31   4619.93
566097.54   3301040.11   4898.52
561112.76   3300026.07   4297.33
561918.35   3298151.92   4456.99
564950.75   3297075.80   4015.51
570081.58   3296551.71   4041.63
565609.09   3298387.60   4055.60
564118.21   3296895.28   4001.18
565110.08   3297597.92   4073.78
563542.21   3296776.79   3937.60
567460.53   3298854.99   4299.30
562124.07   3298639.25   4114.07
561585.49   3299648.23   4239.30
570000.23   3296410.74   4040.58
568220.00   3296387.65   3955.94
562178.83   3298158.97   4223.12
565936.47   3298339.33   4138.28
562137.52   3298463.45   4158.07
561343.76   3303722.48   5382.44
564722.46   3297326.43   4128.69
561475.17   3300332.15   4647.89
563291.02   3296552.70   4122.16
562850.65   3304253.13   5117.26
560701.28   3299978.66   4144.71
562292.07   3303389.73   5035.56
562142.56   3298391.39   4150.32
564306.69   3294972.23   4014.97
566793.87   3300257.38   4573.97
562935.46   3301632.40   5308.07
564437.75   3299725.69   4737.41
564451.18   3299763.33   4723.07
564403.32   3299702.92   4749.48
564432.29   3299803.97   4721.14
564364.74   3299719.66   4761.91
564414.01   3299670.35   4746.58
564348.66   3299856.18   4767.73
564418.07   3299772.65   4737.06
564377.83   3299809.81   4755.82
564408.17   3299835.87   4730.39
564340.51   3299769.20   4777.86
564404.96   3299923.82   4710.54
564376.90   3299841.59   4751.62
564400.01   3299879.61   4726.87
564367.73   3299751.82   4762.90
564447.33   3299896.69   4687.90
564747.47   3299601.70   4519.38
564564.63   3299753.56   4669.64
564556.23   3299815.89   4630.97
564549.98   3299783.32   4656.92
564515.76   3299806.77   4668.03
564520.26   3299881.19   4633.40
564485.62   3299834.17   4677.07
564528.79   3299843.33   4639.74
564589.87   3299876.98   4584.37
564554.46   3299869.00   4609.23
564558.39   3299934.13   4584.79
564546.99   3299902.13   4606.99
564497.48   3299937.81   4636.52
564813.31   3299605.51   4471.05
564855.18   3299592.95   4438.12
564889.17   3299625.92   4383.82
564796.29   3299780.25   4423.71
564922.51   3299809.54   4275.05
564827.24   3299816.50   4353.85
564873.67   3299796.46   4311.97
564777.07   3299943.98   4376.69
563877.22   3299735.34   4959.52
563913.60   3299822.09   4935.85
563905.54   3299774.47   4947.93
563806.20   3299728.00   4993.53
563756.53   3299754.95   5022.60
563745.73   3299573.69   5020.62
563703.22   3299566.69   5046.78
563746.01   3299530.07   5025.26
563627.45   3299623.64   5085.56
563671.98   3299604.01   5060.01
563644.68   3299549.42   5081.69
563677.21   3299547.02   5064.84
563657.94   3299507.65   5086.06
563590.78   3299509.32   5110.33
563648.85   3299468.08   5094.79
563624.65   3299520.07   5098.35
563592.13   3299563.78   5104.14
563615.61   3299482.79   5105.76
563571.08   3299466.00   5105.33
564172.97   3299595.35   4831.20
564278.81   3299660.66   4790.73
564162.85   3299703.71   4862.43
563342.71   3299323.01   4925.98
563286.27   3299313.69   4888.49
563364.66   3299534.77   5060.68
563403.26   3299523.25   5074.37
563479.07   3299569.11   5120.70
563446.51   3299537.34   5099.38
563271.85   3299637.53   5074.56
563199.24   3299541.33   4982.63
563270.49   3299410.89   4930.98
563513.34   3299412.06   5071.05
563507.56   3299367.78   5051.51
563264.20   3299108.61   4778.57
563239.02   3299138.96   4781.73
563162.16   3299167.00   4750.35
563190.73   3299125.96   4744.18
563092.28   3298959.72   4592.33
563117.97   3298943.04   4605.54
563257.87   3298650.76   4517.68
563096.08   3298616.69   4393.94
563198.03   3298605.59   4447.06
563156.58   3298632.65   4439.75
563014.87   3298797.16   4438.29
563030.68   3298877.32   4502.97
563023.37   3298933.97   4518.70
563364.36   3298504.67   4476.75
566697.97   3298782.05   4365.17
561825.62   3299568.92   4363.56
564001.67   3297065.65   4072.39
564766.16   3297312.05   4128.96
563803.89   3302142.69   4717.95
563781.82   3301941.02   4752.25
561974.56   3297449.18   4739.33
563800.13   3298037.94   4562.56
563934.28   3298022.58   4476.96
562555.45   3297001.31   4596.16
564481.06   3305266.61   4946.19
563986.58   3297658.70   4269.41
564532.76   3297404.54   4121.85
562276.54   3301002.40   5261.53
562061.78   3297835.16   4491.32
562605.74   3296529.35   4438.84
565817.67   3298279.33   4112.57
562029.45   3299003.50   4119.82
566019.29   3298515.15   4164.69
565153.55   3298215.52   4130.85
564040.27   3297137.30   4077.48
564954.70   3298064.10   4148.21
565955.98   3298781.44   4183.15
562278.85   3298003.66   4261.33
566558.77   3300337.09   4585.77
564456.81   3297262.29   4103.34
567175.05   3299118.67   4371.44
561661.09   3300246.75   4622.48
564463.02   3297949.76   4230.07
566873.81   3299842.73   4536.24
563361.78   3296958.76   3993.27
563723.08   3296718.67   3925.22
563419.87   3297203.20   4029.65
563440.44   3297103.39   4005.93
564866.28   3297996.36   4163.70
562263.82   3298426.00   4077.63
567271.55   3299942.80   4483.55
562435.33   3297461.84   4615.42
563339.59   3296842.84   4018.21
563722.82   3301314.97   4970.83
564506.61   3297551.58   4171.30
566499.13   3300773.84   4713.88
561125.26   3302906.55   5350.91
566601.90   3300242.24   4568.57
565591.44   3298285.79   4053.57
563979.54   3296929.74   3993.18
561399.16   3303694.56   5369.75
565628.95   3298280.92   4057.23
566851.89   3300064.42   4562.18
563951.55   3302293.29   4680.32
568202.92   3300989.62   4470.83
560541.45   3302829.06   5102.19
562403.06   3298680.39   4049.11
564098.63   3301922.67   4684.36
567683.39   3296043.22   3974.44
569970.86   3292833.80   4290.35
564056.01   3302001.09   4692.35
571362.55   3302381.15   4205.98
561655.48   3299326.95   4080.95
562450.99   3300788.59   5283.38
562663.04   3300862.56   5396.86
567589.63   3301895.14   4567.81
568043.13   3299760.02   4413.55
568251.43   3300710.01   4509.62
564214.49   3296886.12   4008.15
565003.81   3298143.49   4156.89
565434.56   3297831.33   4033.07
568291.74   3299312.89   4258.62
563659.46   3301725.52   4907.30
563190.10   3301391.82   5335.04
561695.80   3300370.18   4685.74
562293.73   3297193.26   4782.14
566068.22   3298351.49   4180.81
565422.08   3298234.39   4052.87
563425.41   3296462.71   4028.66
564261.01   3296876.98   4010.51
567484.71   3300417.23   4623.68
568162.38   3295957.30   3930.92
568102.69   3300275.36   4546.97
567501.25   3299022.91   4288.17
568157.15   3299306.90   4302.07
567572.98   3299045.89   4277.95
567525.40   3299920.63   4499.46
564011.15   3296497.28   3893.20
565433.91   3295188.55   3900.04
563875.10   3296403.42   3891.55
563829.41   3296386.07   3894.95
564866.75   3297248.82   4061.92
568119.89   3299367.99   4309.73
565750.44   3295185.83   3886.26
567394.57   3300529.19   4643.24
566364.70   3295792.87   3975.47
565100.45   3297396.63   4032.83
569834.70   3300318.29   4247.73
566173.10   3298215.45   4208.23
563684.80   3302809.19   4737.61
566560.10   3298417.54   4332.38
563452.66   3301405.03   5167.10
565790.08   3297917.82   4090.44
565158.15   3297978.09   4102.81
562039.81   3297475.32   4704.20
560698.39   3304322.35   5128.95
562162.81   3299944.05   4784.05
567657.57   3295806.98   3902.21
564139.95   3297754.32   4277.65
563937.79   3297249.08   4097.27
563591.54   3297416.15   4253.84
563841.85   3297351.89   4171.02
564535.98   3298215.82   4283.22
563196.63   3296963.44   4099.63
563055.58   3296640.76   4295.07
565963.47   3299025.10   4204.62
565472.94   3298832.86   4071.72
563569.74   3297488.91   4274.24
565602.65   3298929.69   4084.64
565480.68   3299106.47   4080.83
565403.06   3299357.99   4103.41
562398.88   3300735.27   5223.53
563835.19   3302140.54   4707.81
567628.36   3299490.59   4379.18
566210.58   3298929.60   4260.57
562226.78   3298528.81   4094.27
561662.54   3298052.52   4570.30
566781.08   3300328.64   4587.81
566706.60   3300276.53   4574.87
565550.46   3298239.80   4048.26
565137.22   3298098.12   4113.01
561729.24   3300283.63   4659.09
564077.77   3301718.77   4671.72
567361.91   3299810.76   4452.91
567173.94   3299696.13   4447.72
564295.44   3297321.95   4117.74
563370.26   3297002.09   3993.08
563682.20   3296783.00   3926.18
562898.89   3296400.78   4293.89
570579.46   3303230.58   4329.98
562623.88   3298498.71   4048.27
561990.14   3298933.93   4096.57
565821.79   3298929.53   4153.49
564109.36   3301730.97   4664.40
562569.94   3297118.77   4584.58
567854.85   3296552.56   4055.32
564774.04   3298064.32   4215.44
564581.84   3297815.25   4204.35
562929.37   3296588.87   4375.75
567262.59   3299441.55   4376.53
566708.61   3299065.38   4420.91
564293.69   3298110.76   4341.13
565251.92   3298703.69   4140.14
564146.20   3297266.15   4091.40
564689.89   3297958.42   4220.21
562550.84   3301108.81   5361.32
565067.79   3297821.24   4111.55
567831.85   3299210.83   4328.15
563922.55   3296630.34   3905.02
569438.20   3304265.01   4700.48
566422.05   3292711.33   3903.85
563323.22   3301197.69   5175.35
567032.48   3300280.03   4609.01
566932.64   3294861.95   3804.09
570639.17   3293210.96   4347.71
568122.66   3298978.04   4263.90
568193.17   3299368.10   4287.15
565642.97   3297929.51   4049.91
562015.27   3298409.52   4220.92
566231.92   3298369.51   4270.05
563830.18   3296344.76   3899.78
566509.93   3298380.48   4327.46
567497.76   3298811.85   4291.33
562144.52   3297376.60   4675.86
568053.65   3299320.70   4330.71
563860.64   3296372.67   3894.55
562145.52   3297132.56   4834.35
564988.24   3302175.49   5165.98
567631.28   3298929.71   4260.51
563193.98   3301154.64   5308.09
566711.40   3299032.73   4415.35
563316.92   3296449.07   4095.12
571679.39   3296265.26   3807.23
567270.08   3298756.55   4339.22
564503.66   3296984.10   4071.79
568072.18   3299513.73   4328.57
564331.70   3302368.55   4822.88
561427.74   3303892.63   5325.78
570589.82   3298459.41   3926.64
562160.39   3296759.32   4715.87
568504.54   3300274.94   4468.48
562947.28   3301302.33   5383.94
569604.82   3296950.63   4055.42
568339.23   3299403.03   4241.70
569682.20   3295343.64   3836.63
566446.94   3298705.40   4327.75
564114.40   3302335.40   4717.18
564879.35   3297869.22   4143.49
567094.09   3298990.41   4398.45
561702.04   3298473.28   4324.75
563921.98   3301785.11   4734.69
563737.26   3301944.85   4769.13
561882.90   3300479.81   4789.32
562006.88   3298176.24   4379.56
563943.49   3296467.22   3894.18
566958.02   3298882.32   4395.36
563740.38   3296461.44   3918.75
564942.32   3297894.23   4127.96
561092.01   3303008.10   5305.40
563468.62   3296688.64   3962.50
567437.25   3300000.04   4494.63
566535.73   3298707.05   4345.49
566492.61   3298706.78   4337.93
561768.40   3298554.89   4240.26
561599.55   3300377.17   4687.92
570254.16   3297943.71   3983.88
560956.36   3302810.77   5245.48
566043.95   3301210.75   4976.56
564855.99   3296847.96   4037.61
560972.73   3300081.16   4232.33
561547.08   3304219.02   5227.04
562058.93   3294129.26   4264.18
561683.15   3305377.99   5302.14
565549.40   3298114.77   4043.90
562116.88   3297014.83   4834.99
562127.65   3296889.07   4758.49
564498.50   3297080.70   4077.71
561556.69   3299269.05   4078.34
563298.89   3296643.90   4094.30
567526.55   3299959.76   4511.71
565266.91   3301180.69   4945.45
564262.28   3296999.13   4050.98
570560.90   3296427.86   3953.47
562053.19   3297657.40   4642.30
562154.94   3300768.81   5034.17
565419.47   3298146.27   4051.54
563845.14   3296562.18   3907.15
563441.71   3296855.43   3957.37
566404.81   3300835.03   4762.60
563385.71   3301237.78   5145.97
561712.55   3298436.56   4347.07
567829.71   3295674.19   3917.77
567657.25   3299695.38   4439.61
562356.49   3300976.34   5244.62
563145.72   3296006.69   4151.44
561347.79   3299595.33   4107.27
563639.94   3301569.69   4937.48
563407.15   3301333.25   5196.38
563218.48   3301349.30   5293.01
571558.14   3295731.25   3716.84
567209.54   3298927.81   4365.66
566823.26   3300316.29   4586.03
570381.12   3303464.47   4453.38
563691.76   3301904.51   4807.24
562065.52   3298478.84   4191.51
563609.10   3301555.01   4956.44
565124.18   3297440.51   4036.26
562214.45   3297987.49   4288.75
567051.16   3300829.51   4666.00
567494.93   3299850.16   4470.32
567669.00   3299731.95   4455.75
569677.16   3300304.92   4269.65
568065.13   3299036.26   4282.15
567080.13   3300655.97   4660.18
570136.64   3296242.08   3971.46
562463.35   3300891.83   5310.22
569923.87   3301343.72   4475.31
562687.86   3303834.16   4842.72
563953.97   3301838.86   4713.79
563150.76   3296291.59   4201.48
567524.93   3299210.07   4301.68
560616.36   3302980.92   5085.21
563250.33   3296327.99   4128.80
566776.91   3300163.95   4556.29
567446.40   3299898.14   4468.98
562746.19   3296211.62   4393.48
567188.43   3292326.51   4107.88
562303.95   3298483.56   4068.88
567063.02   3299024.64   4407.79
565958.79   3298465.01   4141.86
565637.04   3298423.01   4056.35
562189.89   3298639.50   4103.43
565532.31   3298325.55   4050.54
566144.48   3298644.89   4221.96
563285.13   3296255.71   4132.25
562249.72   3297720.77   4523.70
562439.00   3298638.10   4046.32
566506.07   3298782.49   4344.91
562547.51   3300783.81   5332.73
561485.67   3299682.96   4191.30
562766.81   3300693.66   5397.67
562592.90   3297574.64   4489.48
565201.59   3292161.58   3934.94
561645.29   3299490.33   4112.54
561960.39   3296917.73   4840.16
562341.06   3300768.35   5168.33
562521.36   3301305.76   5485.39
563197.15   3296225.59   4174.29
564351.63   3299688.23   4765.03
564429.60   3299871.73   4707.03
564607.32   3299822.24   4596.01
564639.77   3299913.33   4526.76
564448.94   3299945.86   4672.62
564862.57   3299655.59   4394.36
564903.49   3299665.53   4345.11
564980.48   3299615.30   4315.29
564936.07   3299631.35   4336.92
564968.69   3299695.07   4281.97
564931.55   3299690.33   4308.33
564953.98   3299662.39   4305.63
564942.67   3299751.12   4282.33
565004.00   3299659.53   4276.78
564946.77   3299718.96   4287.22
564995.30   3299741.49   4252.55
564858.58   3299767.18   4341.63
564893.15   3299747.01   4315.92
564886.79   3299845.17   4287.18
564780.42   3299893.24   4386.38
563944.78   3299761.00   4941.01
564023.43   3299807.32   4941.77
563989.51   3299774.98   4946.72
563852.96   3299807.87   4966.16
563760.30   3299722.36   5018.07
563664.58   3299684.72   5067.82
563695.07   3299633.25   5046.31
563696.68   3299668.97   5046.28
563637.86   3299586.95   5079.91
563583.51   3299435.63   5097.91
563543.95   3299437.16   5089.34
563520.57   3299486.34   5102.09
564297.79   3299691.16   4787.23
564254.96   3299757.59   4819.48
564284.13   3299729.37   4800.04
564311.98   3299749.77   4789.55
564291.30   3299810.78   4806.63
564245.50   3299718.62   4818.46
564265.60   3299693.37   4802.69
564196.98   3299751.04   4853.03
564204.84   3299707.47   4838.92
564227.17   3299743.71   4833.21
564222.10   3299788.63   4840.11
564187.42   3299665.65   4838.91
564258.46   3299794.21   4821.29
564288.37   3299775.78   4805.93
564239.37   3299872.86   4818.56
564234.36   3299830.00   4831.75
564129.00   3299823.65   4894.61
564271.92   3299847.34   4811.05
564171.46   3299795.28   4871.74
564179.80   3299858.10   4854.04
564311.11   3299844.70   4792.40
564200.15   3299817.64   4851.60
564212.35   3299854.30   4837.06
564201.14   3299899.55   4826.54
564332.41   3299809.52   4784.46
564305.28   3299930.90   4770.23
564280.83   3299892.22   4795.10
564237.37   3299624.67   4804.41
563303.66   3299290.49   4889.43
563204.43   3299277.67   4823.85
563421.04   3299596.00   5114.85
563308.88   3299596.53   5070.30
563225.95   3299492.42   4964.57
563261.46   3299550.51   5012.37
563299.35   3299433.06   4960.31
563276.37   3299361.96   4906.43
563053.52   3299080.38   4648.05
563203.50   3299165.31   4774.78
563210.07   3299221.44   4806.66
563217.82   3299192.08   4798.73
563181.58   3299198.22   4777.34
563166.76   3299245.49   4791.10
563130.70   3299208.23   4755.25
563189.89   3299072.17   4712.23
563102.73   3298646.38   4418.69
562997.66   3298611.94   4323.37
563117.73   3298585.04   4381.09
563129.59   3298526.87   4324.89
563148.12   3298562.06   4380.02
563178.35   3298580.97   4418.51
563229.11   3298606.65   4467.28
563073.19   3298798.14   4485.80
563064.81   3298893.52   4537.85
563066.63   3298845.62   4512.96
563052.91   3298945.01   4547.23
561894.81   3297465.42   4756.68
564690.37   3297479.25   4129.27
564890.53   3297705.66   4131.05
563851.89   3298022.24   4526.78
564779.44   3301987.85   4839.84
563524.67   3297252.06   4099.98
565403.21   3298810.11   4080.72
563965.51   3297214.34   4086.65
563852.75   3297766.99   4392.90
563890.75   3297763.21   4368.53
563872.88   3297796.96   4403.86
563816.00   3297813.41   4440.90
564911.80   3298068.29   4165.29
565403.89   3298316.55   4058.12
566730.05   3300490.11   4612.51
562309.11   3297073.32   4776.05
563517.24   3301896.44   4905.11
561669.91   3298530.16   4315.85
567049.03   3292491.10   4069.31
568812.40   3296921.60   4046.10
563438.33   3297337.48   4060.34
567729.37   3300283.73   4587.23
561940.59   3299501.78   4387.50
563173.32   3296780.01   4164.42
566229.01   3299073.21   4281.97
566248.26   3300917.35   4844.41
563878.62   3301384.25   4840.87
562806.77   3297575.03   4297.83
562391.11   3297939.13   4326.70
562436.28   3300485.05   5008.03
566177.30   3298589.04   4233.95
567603.37   3299460.06   4370.40
565983.58   3298486.17   4149.38
564809.87   3297619.93   4134.99
567717.82   3296199.84   4019.74
565464.24   3298707.60   4062.07
567087.41   3299389.56   4403.90
569816.02   3296939.37   4058.66
562652.03   3297534.75   4497.17
563383.82   3297306.71   4032.63
567332.10   3299250.78   4335.65
562360.08   3301043.41   5283.31
562290.04   3300672.60   5045.56
568705.71   3292674.13   4446.30
563502.33   3301149.49   5079.78
562533.49   3297440.67   4616.80
560604.62   3302799.68   5133.98
561657.89   3299115.73   4069.58
561410.66   3299855.54   4329.83
567048.43   3299234.74   4402.60
562497.85   3297536.05   4548.81
566141.74   3298499.07   4212.25
563498.92   3303468.27   4961.68
562264.40   3298290.53   4120.17
562420.47   3298892.67   4143.65
562186.12   3300786.39   5038.11
563328.74   3296507.98   4086.04
564305.17   3302160.80   4694.15
564151.62   3302827.06   4993.93
566802.90   3300224.81   4569.64
563292.09   3296483.98   4118.94
562224.97   3297652.03   4543.53
562100.18   3297682.14   4613.98
563255.25   3296576.04   4159.09
562999.82   3303098.36   4862.96
567519.00   3299078.10   4287.33
564569.96   3297139.35   4094.72
564204.43   3296495.95   3876.39
564089.20   3296767.82   3911.19
568881.65   3296987.79   4051.85
569983.53   3296672.08   4073.51
568189.64   3299067.89   4260.08
563163.82   3301114.11   5373.83
560638.83   3303064.45   5083.19
563790.03   3302684.86   4722.88
562778.97   3301128.48   5460.11
560919.89   3299766.75   4140.22
566299.90   3295166.20   3906.53
565560.72   3298182.76   4045.91
567930.71   3299368.47   4357.10
562081.74   3298647.35   4117.19
566897.78   3300189.50   4578.05
563549.93   3301545.56   5006.79
566051.71   3298277.17   4174.21
564092.04   3296327.04   3884.99
563870.34   3304460.60   5324.76
567032.46   3300247.47   4603.68
563743.98   3296213.18   3919.26
564202.98   3296916.73   4019.65
561398.29   3294347.25   4338.88
565031.12   3297850.01   4117.66
562349.51   3297356.67   4703.09
566525.27   3298413.61   4333.20
561528.43   3298131.10   4590.40
567247.90   3298734.54   4342.53
563488.10   3296639.30   3965.59
569699.43   3295202.89   3758.55
562018.71   3297756.08   4554.28
567502.02   3298752.59   4287.83
567682.50   3299858.63   4517.85
563037.60   3301162.26   5394.11
568395.95   3300391.23   4493.05
564826.27   3297431.09   4133.62
568355.82   3299368.74   4233.72
568207.83   3299405.30   4280.52
562901.48   3292728.80   4124.56
570327.85   3296694.07   3965.97
563857.75   3296147.30   3910.54
560999.37   3294387.54   4442.83
566193.42   3298250.06   4224.43
564003.41   3296630.25   3895.36
562364.45   3296429.89   4553.30
564889.36   3297550.72   4131.55
567630.33   3298967.80   4265.77
563333.72   3296693.60   4052.29
570195.17   3296985.15   4006.44
564276.77   3291893.95   3953.98
566116.24   3298304.64   4203.30
562932.82   3301498.08   5453.10
568696.96   3297047.33   4048.05
564749.85   3297533.92   4133.72
570097.04   3299563.52   4109.71
567686.68   3298994.42   4262.03
560917.96   3300069.23   4224.58
561767.95   3297028.70   4917.95
563966.45   3296184.97   3895.01
571364.03   3295211.95   3825.65
563462.26   3301698.64   5008.14
565439.92   3298019.79   4045.86
566884.63   3300700.65   4645.68
568818.96   3291857.42   4600.17
562014.12   3298692.20   4107.34
561614.10   3304123.70   5204.64
567764.26   3298915.78   4257.25
567574.85   3299895.98   4514.34
564314.85   3297136.61   4071.29
561973.24   3297315.74   4781.69
562063.86   3296913.96   4791.13
565030.46   3297944.83   4117.45
566894.24   3300151.50   4573.46
563933.02   3296685.48   3903.44
562192.33   3297564.85   4596.56
562194.70   3297344.04   4697.75
562659.65   3301011.45   5414.76
567554.91   3299118.02   4286.75
564762.90   3297159.17   4108.15
566439.85   3298754.22   4326.46
568313.11   3300779.71   4483.10
562620.21   3296421.04   4426.06
562050.72   3298426.54   4209.92
562305.58   3303983.96   5004.15
567927.09   3295739.78   3946.26
564584.92   3296782.81   4080.64
562620.09   3301108.28   5395.95
562125.43   3297803.56   4517.08
562873.88   3301328.93   5419.23
563069.03   3301138.65   5392.16
563164.48   3296041.68   4153.53
565204.02   3297327.38   4021.94
562291.98   3296286.82   4638.92
562184.35   3298052.00   4262.27
564074.51   3296643.12   3888.82
562312.48   3296450.11   4579.68
567931.93   3299669.49   4397.08
563541.91   3296388.68   3989.54
564665.51   3297139.94   4115.57
566914.84   3300344.22   4604.17
564571.77   3296995.55   4081.65
570356.47   3296535.33   3966.58
568369.30   3299889.05   4479.05
561742.23   3298430.36   4327.96
563455.11   3296011.54   4085.67
565515.47   3297102.64   4109.92
562126.37   3297695.93   4592.82
562163.84   3297506.00   4628.46
563527.83   3301816.02   4952.75
568531.22   3296710.81   4043.80
569809.94   3296769.40   4076.99
567937.05   3299330.42   4352.57
567793.02   3299194.98   4322.70
562321.88   3297428.09   4636.46
564190.26   3296741.66   3922.23
561868.07   3298375.05   4271.92
562920.95   3301218.91   5426.17
563395.19   3303558.22   4943.65
568482.30   3299717.61   4405.04
561064.72   3294402.39   4415.37
563378.96   3301182.14   5136.34
567581.93   3299155.21   4292.83
570898.89   3301450.41   4277.68
560730.94   3302765.86   5171.63
561015.99   3300021.69   4227.31
566140.91   3298373.90   4211.50
567179.61   3302518.93   4696.09
562298.07   3296628.19   4616.65
561348.90   3299682.92   4139.17
566084.37   3298203.13   4189.48
564083.89   3296591.34   3885.64
567695.82   3299799.23   4492.74
567220.88   3298750.23   4350.31
563078.84   3301259.88   5342.59
563244.66   3296136.15   4155.95
562898.80   3301120.97   5460.54
568053.25   3295415.37   3887.43
566154.56   3298402.76   4217.10
568640.09   3296646.61   4021.73
563327.43   3301388.95   5261.40
563996.13   3296439.89   3893.23
567858.86   3299832.23   4469.54
568114.77   3299741.45   4401.91
563871.01   3302092.88   4705.52
563880.97   3296690.40   3908.77
571147.29   3300614.41   4083.43
568235.19   3299344.04   4275.37
561460.31   3303861.46   5323.67
562143.44   3297609.87   4625.54
563466.17   3296546.96   3992.95
564102.65   3297053.51   4083.52
561585.31   3294452.75   4338.68
566778.46   3300499.02   4607.11
563527.07   3302940.26   4784.28
568049.41   3299430.08   4328.65
563712.97   3301973.96   4776.11
564062.63   3302515.56   4761.95
567312.39   3298806.14   4331.13
566109.75   3300758.14   4762.80
565012.69   3298573.44   4217.33
565455.26   3299125.27   4079.50
565387.04   3299332.79   4101.50
565429.90   3299328.16   4099.68
565510.96   3299363.14   4115.46
565474.51   3299336.19   4105.13
565364.45   3299414.25   4113.62
561523.22   3300329.75   4650.52
565214.82   3298271.89   4126.06
564642.27   3297742.90   4196.83
566077.89   3298614.82   4198.68
567048.83   3298980.99   4405.78
567023.95   3299108.34   4419.17
566062.02   3298442.43   4176.50
563171.15   3296313.96   4188.60
565701.77   3298469.25   4064.98
567463.42   3299717.31   4431.89
567070.92   3300167.25   4586.84
562848.67   3303390.30   4830.62
565851.81   3298358.70   4119.37
565570.43   3298614.98   4052.58
565414.96   3298184.67   4054.09
567413.75   3299542.32   4377.35
561911.29   3299559.03   4398.12
565336.93   3298506.67   4105.80
565860.91   3298877.20   4158.72
561918.25   3299232.09   4128.01
563146.18   3296706.36   4217.91
563855.29   3297487.19   4232.47
563227.17   3296101.02   4151.67
563496.47   3301486.44   5091.93
560911.27   3299838.19   4149.79
570627.84   3296409.00   3951.60
563555.44   3301983.85   4839.70
565116.07   3297627.87   4081.15
567811.75   3299740.00   4442.54
560500.00   3303117.19   5078.06
563495.68   3296302.70   4024.04
562973.10   3301421.97   5430.92
565272.20   3297920.05   4090.10
562937.46   3301543.96   5423.57
566227.46   3295257.12   3935.78
564610.21   3296993.43   4092.03
563453.94   3296433.68   4020.31
564141.61   3302289.26   4706.56
568420.99   3299421.45   4232.97
568035.24   3299615.29   4357.13
562373.12   3303935.43   4994.33
562789.88   3301360.25   5468.48
567578.54   3299787.26   4472.76
568829.23   3297091.73   4064.54
565422.76   3297955.71   4036.52
568482.04   3300401.70   4470.82
564342.02   3297010.26   4056.34
565810.01   3301125.10   4918.09
567526.84   3299126.43   4290.00
561981.23   3298673.51   4119.46
562363.60   3297389.34   4672.63
563743.89   3296332.59   3913.60
567253.51   3298943.94   4354.44
561564.56   3299438.78   4080.95
562046.12   3298185.68   4344.18
565451.25   3298186.08   4047.66
564185.80   3296827.44   3974.72
566847.58   3295452.47   3882.99
562881.20   3303504.24   4839.39
562208.50   3297374.74   4672.80
567449.43   3298985.93   4300.39
565899.48   3298134.89   4133.49
562097.88   3298145.84   4328.27
561152.04   3299977.68   4291.06
563229.32   3296609.97   4177.93
566924.48   3300275.24   4591.49
564928.67   3297238.69   4032.99
565094.49   3301666.15   4881.07
563255.36   3296534.44   4162.53
568096.70   3299345.18   4319.27
566811.41   3300354.02   4591.38
564347.35   3297055.39   4063.97
566222.47   3298663.47   4254.59
563095.45   3301101.97   5407.56
567419.49   3298826.05   4307.51
562027.50   3297082.32   4869.00
568266.96   3296223.95   3926.41
562498.26   3300963.42   5328.90
563612.03   3301839.43   4900.27
562168.25   3298243.79   4197.87
566683.10   3295780.29   3954.93
569005.15   3305054.59   4584.28
565642.71   3298468.30   4054.91
562390.92   3298650.23   4048.49
562184.04   3297764.93   4530.85
567646.97   3295339.13   3809.38
564199.81   3297025.22   4071.28
563594.45   3302254.84   4735.16
563799.79   3302749.72   4756.13
563893.24   3301976.94   4721.62
562284.20   3296839.19   4701.56
562235.03   3296810.94   4701.58
562964.14   3300856.51   5450.10
567908.70   3300663.02   4584.20
561686.45   3299374.44   4095.05
564584.23   3299799.36   4621.68
564619.40   3299794.66   4610.74
564641.07   3299825.50   4580.27
564621.41   3299857.14   4572.44
564578.77   3299843.23   4601.98
564662.66   3299888.24   4529.33
564678.56   3299925.73   4478.78
564729.09   3299928.00   4429.01
564632.60   3300002.64   4450.43
564646.61   3299958.82   4468.02
564469.68   3299920.57   4664.54
564916.10   3299598.66   4378.05
564923.44   3299563.78   4398.75
564970.38   3299569.14   4355.99
564978.08   3299644.95   4299.20
565087.01   3299587.02   4254.65
565010.91   3299701.71   4255.97
565084.56   3299667.98   4222.95
565043.12   3299674.77   4247.65
565078.03   3299750.99   4199.81
565042.15   3299619.44   4272.95
565037.93   3299735.26   4228.51
565059.81   3299646.80   4248.32
565097.47   3299627.85   4229.28
565069.77   3299707.53   4218.32
565028.35   3299818.64   4216.71
565071.47   3299612.76   4255.30
565048.95   3299581.60   4290.94
565179.73   3299585.02   4182.39
565149.64   3299714.87   4171.71
565022.07   3299775.68   4228.33
565012.84   3299594.64   4306.40
565079.58   3299502.77   4305.87
565133.60   3299596.84   4211.43
565108.65   3299722.66   4189.05
565137.64   3299662.92   4189.17
565062.56   3299791.70   4201.40
564976.27   3299804.31   4248.90
565014.74   3299543.38   4346.56
565073.46   3299545.76   4289.46
565142.72   3299790.20   4170.21
565124.32   3299693.36   4188.22
564989.11   3299773.91   4249.03
565045.10   3299519.79   4333.73
565136.26   3299532.76   4226.68
565102.50   3299783.59   4183.22
565135.38   3299751.54   4173.42
565003.88   3299498.08   4383.41
565108.55   3299557.09   4247.21
565104.40   3299524.42   4265.47
565137.06   3299461.93   4248.03
565128.54   3299497.26   4246.90
565204.46   3299496.89   4172.41
565166.55   3299507.58   4200.71
565108.45   3299873.07   4185.15
565206.42   3299758.06   4156.53
564966.23   3299504.28   4413.12
565043.43   3299472.98   4358.75
565196.79   3299542.27   4176.87
565072.61   3299839.65   4193.63
565169.96   3299764.99   4163.06
565200.27   3299825.06   4165.83
565176.50   3299799.38   4163.85
565152.47   3299845.45   4172.87
564915.79   3299774.54   4290.90
564948.33   3299784.76   4269.64
564894.34   3299817.01   4289.57
564850.41   3299844.56   4315.48
564784.88   3299864.62   4391.12
564816.08   3299888.55   4343.35
564848.36   3299952.71   4303.25
564840.51   3299916.46   4310.92
564914.53   3299919.41   4251.89
564813.58   3299941.26   4338.77
564877.14   3299927.51   4276.97
564806.44   3300021.50   4354.29
564798.13   3299980.32   4355.06
564911.49   3299995.76   4265.38
564838.17   3299993.67   4322.71
564718.91   3300017.74   4395.86
564885.49   3299966.07   4274.71
564872.82   3300065.17   4322.39
564751.09   3299983.31   4388.55
564845.65   3300034.19   4329.99
564874.45   3300007.93   4296.96
564803.01   3300099.00   4393.24
564815.40   3300060.72   4362.10
564841.98   3300090.47   4362.52
564756.64   3300062.84   4398.10
564911.61   3300143.90   4363.78
564785.48   3300046.92   4375.44
564771.01   3300013.64   4376.93
564883.03   3300109.06   4346.99
564959.71   3300068.10   4273.37
564833.62   3300178.73   4446.83
564928.12   3300101.22   4310.26
564831.08   3300133.97   4406.23
564870.13   3300148.79   4397.95
564762.43   3300160.33   4459.96
564899.80   3300222.18   4459.01
564792.53   3300136.16   4428.19
564895.00   3300181.43   4416.95
564797.18   3300172.79   4456.47
564802.66   3300253.84   4516.13
564762.13   3300215.86   4501.38
564809.38   3300212.67   4485.01
564748.58   3300112.24   4431.34
564971.90   3300193.03   4389.49
564863.18   3300205.83   4458.88
564931.87   3300197.75   4412.78
564859.48   3300263.32   4507.99
564947.84   3300161.01   4360.94
564960.51   3300268.59   4490.92
564834.52   3300237.91   4495.79
564872.00   3300235.27   4482.26
564903.52   3300266.16   4501.22
565028.49   3300125.45   4310.15
564936.50   3300237.08   4461.48
564875.42   3300359.10   4571.73
564992.31   3300152.64   4338.25
564975.56   3300232.22   4440.81
564878.62   3300309.35   4537.35
564963.64   3300122.65   4314.36
565047.31   3300205.77   4405.19
565032.91   3300277.25   4487.69
565007.91   3300209.44   4409.88
565031.49   3300167.11   4356.50
564997.92   3300262.77   4477.46
564989.59   3300332.42   4543.19
564983.99   3300296.43   4514.02
564933.73   3300322.67   4540.55
565030.59   3300239.59   4445.81
565102.45   3300254.07   4455.35
565064.59   3300256.40   4462.47
565087.89   3300326.31   4521.52
565066.93   3300294.46   4499.63
565122.23   3300152.56   4346.63
565039.13   3300335.58   4539.66
565078.56   3300170.42   4366.31
564738.96   3299882.04   4445.97
564020.84   3299738.57   4937.50
563970.44   3299828.96   4939.40
563867.29   3299772.34   4963.73
563886.28   3299802.22   4950.11
563876.33   3299844.64   4945.61
563933.40   3299896.87   4923.03
563785.86   3299876.32   4994.99
563912.53   3299862.38   4927.44
563827.40   3299849.92   4975.02
563939.91   3299842.95   4931.51
563972.75   3299874.28   4927.35
563864.20   3299915.19   4951.03
563880.62   3299881.69   4941.49
563843.10   3299884.08   4962.55
563807.61   3299930.85   4988.01
563554.91   3299406.30   5080.95
563555.17   3299499.37   5111.36
563520.78   3299538.24   5117.81
563477.07   3299502.44   5095.47
564147.57   3299666.89   4859.98
564094.57   3299710.46   4900.57
564112.26   3299677.96   4879.85
564069.25   3299675.61   4896.53
564146.55   3299751.43   4884.97
564162.87   3299828.38   4872.45
564101.67   3299924.55   4868.65
564379.73   3300029.07   4691.82
564324.15   3299891.91   4772.93
564363.16   3299892.40   4748.84
564245.21   3299941.80   4791.35
564249.70   3299652.33   4803.12
564201.32   3299631.66   4824.34
563246.55   3299257.87   4842.37
563415.61   3299558.78   5097.92
563445.80   3299573.38   5114.34
563469.18   3299623.84   5128.11
563384.91   3299557.86   5084.36
563329.53   3299573.66   5066.67
563240.85   3299465.14   4952.35
563262.94   3299496.59   4981.44
563291.19   3299533.75   5017.83
563305.72   3299373.96   4930.35
563231.31   3299327.58   4860.83
563070.10   3299028.78   4621.58
563120.64   3299107.64   4707.44
563196.77   3299248.50   4809.43
563158.86   3299217.05   4773.08
563068.89   3299304.13   4768.50
563222.21   3299072.20   4722.25
563204.43   3299098.84   4731.63
563179.11   3299036.44   4688.98
563143.38   3299066.70   4693.03
563047.53   3298600.77   4345.10
563105.70   3298798.69   4510.74
563026.62   3298836.48   4474.31
562979.75   3298861.75   4456.68
563043.82   3298809.92   4470.36
563044.51   3298769.15   4445.45
562969.67   3298719.65   4364.98
563085.93   3298756.86   4468.43
563001.32   3298753.13   4404.54
563050.62   3298713.80   4422.17
563112.56   3298727.90   4467.54
563059.21   3298742.76   4441.56
563097.89   3298696.22   4443.76
563100.68   3298848.84   4540.35
563276.16   3301100.93   5294.48
565018.48   3298194.43   4165.20
571300.13   3296219.78   3897.23
563880.92   3298013.43   4502.59
563874.22   3298051.11   4515.89
563825.16   3298112.13   4581.62
563857.00   3298087.50   4548.32
563886.47   3298134.76   4555.43
563820.00   3298072.55   4566.06
563856.96   3298120.34   4565.80
563854.70   3298162.37   4601.17
563735.90   3298097.80   4597.87
563826.32   3298202.78   4631.30
563775.00   3298075.36   4586.36
563777.35   3298124.75   4607.77
563707.38   3298002.80   4551.21
563749.66   3298031.19   4566.31
563742.78   3298064.50   4582.35
563667.98   3298066.41   4556.11
563705.60   3298074.18   4577.26
563670.14   3298150.90   4600.52
563693.43   3298038.17   4558.77
563620.19   3297997.76   4509.01
563663.46   3298005.91   4536.92
563678.92   3298108.40   4583.92
563634.93   3298038.46   4528.27
563659.28   3297909.13   4499.68
563713.86   3298137.78   4609.32
563607.32   3298104.63   4535.46
563682.04   3297956.63   4531.20
563631.60   3298075.92   4538.54
563574.11   3298051.93   4489.63
563606.65   3298054.82   4514.67
563642.25   3298122.98   4571.38
563647.49   3297971.75   4520.87
563578.09   3297926.26   4451.81
563607.49   3297957.10   4490.48
563596.38   3298196.70   4567.20
563560.88   3297993.98   4462.77
563618.56   3297917.12   4477.72
563605.21   3298151.07   4559.30
563572.61   3297960.92   4463.62
563495.90   3297952.32   4392.08
563536.41   3297937.43   4422.90
563643.93   3297938.66   4506.68
563578.73   3297834.98   4391.32
563527.22   3297974.98   4428.02
563628.78   3297861.43   4445.80
563543.47   3297880.38   4395.43
563515.64   3298034.79   4431.34
563634.64   3297891.29   4469.90
563593.81   3297883.80   4436.39
563669.61   3297868.93   4478.12
563551.49   3297910.33   4420.90
563510.50   3297905.26   4382.63
563486.61   3297998.14   4396.15
563531.44   3298006.82   4439.37
563665.25   3297777.70   4403.59
563728.05   3297905.38   4516.90
563473.67   3297822.17   4289.28
563656.79   3297823.82   4440.66
563693.07   3297896.39   4506.88
563724.78   3297845.54   4490.71
563703.24   3297929.38   4525.41
563759.79   3297963.02   4538.31
563720.52   3297964.69   4540.48
563501.78   3297859.42   4343.30
563739.01   3297936.90   4529.83
563801.07   3297897.66   4501.33
563776.88   3297928.09   4521.26
563836.04   3297950.30   4515.87
563810.05   3297929.63   4514.68
563839.25   3297904.19   4495.25
563799.97   3297968.98   4532.68
563827.36   3297858.87   4468.43
563833.04   3297988.67   4529.10
563774.82   3298000.09   4551.47
563860.95   3297971.55   4510.01
563891.56   3297942.77   4483.07
563740.76   3297992.98   4550.90
563861.66   3297930.79   4497.31
562851.99   3296672.57   4418.50
570160.46   3296740.99   4015.67
561705.90   3299343.86   4097.44
563700.92   3296345.39   3921.35
561548.52   3300269.60   4593.51
564064.01   3302459.50   4743.81
568874.90   3304372.86   4963.55
561684.68   3298404.01   4391.39
562094.87   3298857.86   4073.82
566816.07   3300491.98   4603.59
563590.28   3296471.93   3963.32
563395.33   3296176.05   4091.66
564459.34   3297221.24   4095.24
561815.56   3298457.27   4263.33
566397.66   3298849.58   4316.39
561951.31   3305334.10   5258.68
564350.66   3297847.57   4228.71
567537.29   3299284.80   4317.68
566825.09   3300749.54   4658.98
564903.93   3298181.26   4210.41
566816.10   3298810.51   4376.23
562261.24   3296954.78   4756.25
561995.52   3297264.78   4797.18
566041.61   3298712.05   4196.36
562097.73   3297039.29   4854.22
562200.10   3297679.00   4551.56
562745.99   3296395.11   4362.62
563701.90   3301768.80   4849.64
562198.48   3298560.28   4109.83
566707.49   3298874.05   4383.14
570151.29   3296357.65   3996.26
569907.45   3300402.74   4242.70
562483.95   3300915.08   5324.60
563256.07   3303581.46   4924.16
565929.69   3298297.90   4136.84
563031.48   3301482.26   5410.19
561548.49   3299679.15   4236.13
565979.62   3298135.46   4157.90
565969.39   3298354.50   4146.73
572132.80   3294861.96   4104.68
561680.40   3299510.64   4143.36
561470.44   3294152.28   4315.99
564331.64   3297235.12   4096.31
562721.65   3296445.32   4379.80
567538.16   3299758.78   4452.73
564610.75   3297233.29   4107.17
562178.52   3298733.64   4075.75
565226.92   3297785.98   4085.16
568147.88   3296351.35   3945.59
561722.59   3298328.71   4417.66
562010.54   3297488.32   4717.42
562427.86   3297220.22   4694.00
566614.57   3298551.76   4339.21
562123.91   3300786.67   5060.08
564064.50   3301943.91   4689.43
565839.65   3298642.97   4128.42
563626.83   3301297.51   5022.89
565417.40   3297420.83   4039.14
562034.91   3297048.00   4865.67
564210.41   3296450.82   3872.95
562526.15   3296123.18   4523.10
565221.30   3297960.56   4100.24
566412.46   3298548.22   4333.98
563265.26   3301425.76   5303.22
567719.20   3299216.80   4323.93
567812.84   3299769.90   4451.98
568966.44   3296991.93   4040.29
567858.70   3295448.58   3876.43
567967.48   3295939.39   3968.87
568156.99   3299788.64   4419.41
563061.95   3301321.35   5343.43
560571.77   3307202.49   5182.93
565506.12   3298084.09   4042.12
565833.29   3298076.64   4112.14
568257.18   3299601.59   4345.23
564943.56   3297518.90   4109.40
568294.77   3299792.80   4456.84
563083.39   3301294.19   5332.16
562169.74   3297162.74   4826.21
567359.26   3300343.05   4590.18
565132.42   3302013.55   5032.41
563354.14   3301725.37   5019.33
566020.96   3298279.61   4162.59
566637.10   3300524.95   4621.92
563407.09   3296811.73   3978.24
566809.26   3300531.34   4607.09
563640.85   3301664.54   4938.45
568035.87   3299522.41   4336.90
561489.89   3293906.04   4342.44
563788.95   3296347.35   3904.52
562560.21   3301159.62   5378.76
570491.74   3302849.05   4272.65
563501.51   3296526.03   3986.14
562324.17   3296731.14   4639.27
562043.56   3298382.19   4227.14
563308.61   3296189.02   4134.90
568010.45   3299352.87   4341.93
566185.90   3298361.09   4239.39
565068.79   3297628.81   4085.48
568193.74   3296233.26   3924.35
565103.01   3297911.72   4110.71
564106.98   3297506.09   4159.74
563036.88   3296701.07   4304.42
562869.41   3296642.05   4414.69
567673.90   3296072.09   3984.22
565543.34   3299275.25   4112.16
565469.99   3299380.43   4110.14
565527.53   3299459.57   4142.72
565436.85   3299368.23   4104.82
565477.06   3299435.78   4119.66
565461.50   3299409.64   4112.38
565499.36   3299404.80   4119.95
565439.20   3299440.61   4112.02
565571.33   3299402.41   4146.27
565401.39   3299428.66   4109.04
565468.49   3299519.30   4131.05
565534.97   3299392.28   4127.46
565569.24   3299339.58   4129.05
565544.77   3299427.42   4141.27
565560.40   3299371.32   4131.77
565605.04   3299480.45   4194.08
565615.24   3299369.49   4157.87
565568.72   3299460.96   4164.52
565393.97   3299393.13   4107.33
565356.93   3299372.55   4111.72
565352.04   3299500.61   4118.71
565463.03   3299476.54   4122.19
565606.92   3299433.33   4179.34
565548.71   3299541.85   4183.37
565368.32   3299458.88   4115.65
565494.35   3299464.52   4130.43
565517.50   3299506.02   4152.05
565411.08   3299504.90   4113.91
565569.04   3299503.96   4180.70
565301.06   3299456.68   4131.24
565442.60   3299500.88   4119.86
565431.99   3299543.20   4123.84
565382.60   3299488.49   4112.72
565413.56   3299467.69   4111.40
565633.10   3299562.73   4225.18
565334.31   3299469.65   4124.29
565299.32   3299510.26   4134.02
565330.06   3299431.44   4123.67
565490.93   3299593.41   4157.03
565378.30   3299547.66   4117.43
565593.57   3299541.52   4204.54
565286.21   3299410.35   4132.11
565333.14   3299397.27   4120.21
565468.83   3299559.65   4139.13
565632.10   3299517.14   4214.52
565572.75   3299627.79   4211.38
565510.10   3299556.74   4163.31
565422.40   3299614.16   4133.89
565571.44   3299581.83   4203.84
565437.61   3299580.09   4131.85
565397.67   3299582.69   4124.01
565531.73   3299591.39   4181.92
565342.59   3299651.41   4128.47
565514.29   3299652.36   4172.23
565339.11   3299592.19   4124.19
565378.15   3299623.48   4128.11
565512.64   3299618.91   4170.43
565466.39   3299637.96   4150.61
565366.68   3299576.95   4121.34
565331.63   3299546.10   4124.02
565347.76   3299621.40   4125.62
565280.86   3299625.33   4132.54
565410.66   3299701.45   4151.15
565383.57   3299666.98   4135.87
565427.69   3299660.20   4144.93
565335.06   3299732.97   4141.46
565474.69   3299697.21   4174.44
565350.15   3299693.24   4135.39
565442.08   3299690.28   4159.64
565446.13   3299751.42   4194.92
565376.52   3299725.99   4147.51
565284.42   3299691.00   4133.14
565411.40   3299738.50   4166.76
565401.09   3299819.37   4205.65
565378.47   3299775.40   4168.78
565317.78   3299677.49   4130.45
565290.37   3299657.75   4129.96
565216.73   3299661.73   4152.57
565253.08   3299651.08   4138.89
565221.88   3299611.97   4157.90
567177.81   3299194.76   4367.85
562222.47   3300601.92   4999.76
565802.27   3298525.94   4090.33
564685.44   3297770.47   4199.83
567201.30   3300009.75   4509.52
564096.88   3297225.87   4080.63
567284.57   3299826.77   4464.89
567244.77   3300011.66   4504.38
562167.32   3303701.24   5076.77
564840.90   3297972.68   4170.85
563210.90   3301543.06   5269.26
568778.06   3297045.07   4057.52
564188.20   3297897.60   4322.38
561761.14   3298965.93   4088.38
563798.11   3301306.13   4905.00
562359.16   3298447.34   4069.08
566997.83   3299925.04   4553.11
563730.87   3297203.10   4133.37
562390.92   3299059.56   4283.86
561716.12   3298250.48   4458.07
562027.69   3296935.85   4815.22
565062.07   3297993.42   4115.72
562068.32   3297956.84   4425.33
563980.68   3296474.69   3894.30
561411.16   3291941.98   4172.04
565693.87   3297941.52   4055.05
561691.13   3298272.01   4459.21
565143.77   3301445.02   4911.58
563030.88   3295902.52   4192.46
561807.34   3294120.36   4268.90
567567.60   3298726.10   4271.16
566027.36   3298030.91   4184.67
561897.02   3297040.55   4879.73
561177.62   3300046.95   4346.96
563044.49   3301087.29   5437.88
562166.13   3298117.53   4251.71
566492.78   3298676.51   4338.19
562129.76   3298100.45   4316.82
564059.19   3296761.11   3904.44
562817.64   3301467.25   5499.89
565751.70   3298056.77   4075.94
562084.62   3298173.59   4319.15
565682.14   3298050.92   4051.79
562275.65   3297636.11   4523.13
560500.00   3295175.78   4670.55
560789.40   3299961.05   4165.78
563332.06   3296543.34   4082.08
562574.94   3296455.79   4444.82
563913.48   3302270.17   4677.36
564870.56   3297215.01   4053.78
562551.36   3296478.30   4457.64
561102.07   3299977.26   4265.98
562104.01   3298022.52   4370.67
565417.60   3298079.49   4051.85
567207.08   3298879.48   4363.91
567464.67   3299972.62   4491.68
569140.98   3300683.20   4259.22
567551.81   3299821.15   4480.60
562964.72   3301105.95   5445.16
570435.83   3304232.53   4434.48
567877.57   3295405.28   3870.15
563551.41   3296446.90   3979.02
561234.87   3303473.15   5349.29
563532.40   3301593.84   4996.79
565360.53   3297526.86   4032.95
564930.81   3297980.11   4138.50
563430.80   3301311.20   5170.73
561076.07   3299926.94   4214.12
562957.51   3303758.70   4876.48
562379.87   3298738.40   4055.82
563467.73   3301212.78   5072.24
561981.66   3298632.45   4132.87
566250.21   3298781.78   4264.32
562902.33   3303619.82   4847.58
568389.75   3296266.50   3982.17
564658.57   3297461.63   4123.98
563825.76   3301825.49   4761.78
567860.62   3300762.51   4571.58
570204.31   3296904.64   3996.64
562703.03   3300927.92   5410.29
563995.79   3301648.69   4719.27
564759.29   3299917.33   4403.71
564596.74   3299967.03   4512.70
564950.70   3299597.63   4349.85
565010.62   3299627.64   4288.04
565130.84   3299630.17   4203.95
565176.81   3299637.70   4175.18
564999.66   3299568.49   4335.00
565150.13   3299565.43   4206.13
564980.74   3299535.91   4376.06
565088.75   3299454.80   4319.12
565211.03   3299916.54   4185.99
565113.31   3299831.93   4179.08
564891.72   3299885.63   4271.61
564936.83   3299859.61   4253.07
565020.03   3299931.97   4212.25
564678.72   3299993.24   4420.39
564747.51   3299952.70   4400.61
564712.71   3299972.28   4414.55
564681.36   3299959.48   4441.43
564746.33   3300033.13   4391.92
564712.35   3300061.56   4415.97
564733.85   3300084.48   4421.52
564681.74   3300129.91   4469.14
564698.29   3300096.29   4443.44
564622.26   3300079.75   4462.13
564665.74   3300062.89   4427.67
564916.54   3300058.55   4287.98
564890.92   3300037.04   4296.26
564946.71   3300024.52   4255.83
564772.17   3300090.73   4405.41
564805.54   3300329.62   4565.56
564910.32   3300298.85   4526.75
564901.39   3300335.80   4552.46
564945.69   3300398.52   4592.41
564912.85   3300374.71   4578.28
564949.23   3300359.10   4564.81
564878.24   3300456.96   4626.25
564994.02   3300383.00   4579.17
564877.00   3300408.03   4603.72
565016.92   3300308.45   4519.94
565081.92   3300116.32   4301.12
565117.96   3300204.41   4405.24
564000.94   3299710.91   4929.71
564023.89   3299772.88   4942.33
564068.05   3299751.66   4924.35
563958.86   3299794.51   4940.97
563992.08   3299806.25   4945.12
564006.56   3299841.72   4936.66
564070.60   3299851.79   4915.60
564040.14   3299836.85   4931.98
564071.13   3299799.83   4927.17
564031.23   3299893.56   4905.45
563843.53   3299750.51   4975.45
563775.76   3299814.53   5007.40
563560.77   3299538.97   5115.89
563539.69   3299597.83   5123.60
563540.30   3299564.84   5120.94
563458.46   3299474.34   5075.30
563492.28   3299476.72   5090.13
563505.47   3299512.35   5108.04
564171.63   3299733.35   4865.27
564171.88   3299766.04   4870.86
564135.16   3299786.91   4895.68
564104.62   3299800.68   4911.96
564107.32   3299758.40   4908.03
564129.90   3299719.10   4885.63
564148.48   3299900.44   4855.23
564404.63   3299979.39   4691.43
564356.37   3299944.95   4735.41
564335.37   3299921.40   4757.20
564235.41   3299907.91   4808.44
564273.04   3299924.21   4787.79
564280.88   3299967.43   4767.85
564322.36   3299968.72   4747.54
564208.12   3300031.05   4796.85
564361.60   3299988.65   4716.47
564299.13   3300048.24   4740.46
564237.08   3299990.75   4779.60
564300.46   3300005.48   4747.22
564338.27   3300023.39   4721.11
564262.36   3300025.70   4762.45
564350.76   3300086.31   4703.41
564242.28   3300099.71   4784.81
564355.37   3300052.70   4703.29
564401.79   3300076.18   4667.47
564263.16   3300065.65   4765.12
564301.52   3300099.06   4741.67
564224.82   3300065.57   4790.65
564160.40   3300120.05   4842.84
564172.83   3300069.42   4827.91
563266.53   3299285.69   4864.18
563241.14   3299226.81   4829.26
563262.14   3299333.90   4882.62
563226.37   3299380.77   4888.15
563079.34   3299000.01   4606.48
563109.27   3299029.00   4649.19
563152.32   3299129.69   4730.12
563110.98   3299160.55   4728.41
563110.98   3299263.39   4771.72
563076.54   3298594.27   4360.34
563063.66   3298633.57   4386.77
563031.85   3298669.58   4387.72
563002.30   3298515.77   4205.39
562998.31   3298892.12   4484.84
562862.75   3298867.89   4397.15
562937.42   3298796.90   4378.88
563009.90   3298713.32   4393.05
563028.51   3298738.16   4417.62
562982.85   3298672.36   4359.57
563744.63   3292621.93   4060.76
564161.50   3297041.49   4080.72
566977.16   3300256.50   4599.59
563852.63   3298222.58   4632.26
563783.28   3298236.83   4632.23
563796.15   3298099.11   4591.16
563810.75   3298154.41   4613.61
563756.34   3298182.06   4624.17
563778.11   3298157.54   4619.03
563791.62   3298191.45   4627.52
563745.13   3298128.95   4611.49
563637.76   3298181.03   4593.20
563696.78   3298212.01   4621.22
563672.72   3298186.14   4611.31
563709.67   3298175.89   4618.80
563647.98   3298233.28   4604.33
563625.30   3298210.60   4590.20
563588.03   3298270.54   4563.81
563596.22   3298234.07   4570.96
563516.23   3298215.03   4499.08
563558.44   3298215.22   4538.78
563537.13   3298262.19   4524.09
563537.62   3298150.91   4499.66
563563.76   3298177.97   4535.52
563530.33   3298184.11   4506.13
563457.02   3298169.36   4424.25
563497.16   3298159.42   4462.43
563484.62   3298194.79   4462.13
563459.90   3298268.20   4448.13
563481.43   3298234.58   4465.85
563458.67   3298090.02   4400.32
563498.85   3298269.44   4487.98
563421.41   3298219.86   4400.07
563451.37   3298203.18   4427.32
563507.53   3298108.29   4450.06
563468.55   3298129.91   4422.16
563533.52   3298347.84   4523.59
563448.91   3298237.47   4431.82
563409.37   3298268.94   4399.66
563389.70   3298128.28   4344.88
563525.33   3298304.59   4514.59
563429.34   3298118.46   4382.39
563558.54   3298290.99   4541.12
563617.10   3298343.95   4578.43
563594.00   3298310.63   4564.13
563463.53   3298338.69   4464.11
563418.00   3298157.60   4380.06
563391.32   3298049.91   4331.24
563637.71   3298283.63   4595.70
563575.42   3298348.19   4551.36
563478.30   3298302.59   4471.72
563352.59   3298192.41   4322.31
563419.58   3298079.05   4366.49
563554.68   3298323.22   4536.69
563602.76   3298409.95   4578.80
563499.93   3298332.51   4495.81
563491.78   3298394.83   4505.07
563486.28   3298362.42   4490.64
563436.29   3298387.58   4457.46
563434.16   3298305.60   4427.83
563380.32   3298165.65   4343.95
563380.29   3298088.88   4328.66
563441.80   3298029.24   4369.85
563599.17   3298374.61   4569.08
563647.90   3298382.54   4606.84
563551.63   3298397.30   4543.50
563420.89   3298346.96   4426.28
563405.12   3298189.53   4375.61
563380.57   3298222.26   4360.47
563319.68   3298130.57   4279.92
563445.77   3298060.87   4384.26
563478.06   3298040.75   4400.78
563502.04   3298070.49   4429.26
563363.89   3298391.79   4396.07
563306.87   3298047.05   4247.66
563354.25   3298115.92   4307.43
563321.81   3298087.50   4279.33
563344.98   3298156.78   4306.27
563286.51   3298187.91   4254.32
563311.30   3298163.98   4275.05
563257.09   3298132.62   4231.44
563538.81   3298064.06   4462.32
563568.29   3298092.41   4499.46
563399.43   3298378.32   4419.12
563403.27   3298441.04   4458.18
563360.20   3298328.45   4370.63
563411.30   3298409.07   4445.55
563387.64   3298347.23   4397.29
563457.66   3298437.70   4499.14
563394.38   3298307.95   4392.63
563348.89   3298054.51   4288.13
563315.09   3298255.61   4304.74
563270.83   3298083.35   4237.02
563536.71   3298095.74   4472.55
563343.87   3297960.75   4217.56
563343.00   3298229.44   4323.69
563355.10   3298281.22   4353.69
563294.50   3298107.74   4263.07
563365.16   3298006.62   4277.78
563307.09   3298219.10   4282.12
563232.87   3298254.50   4223.73
563264.32   3298224.93   4243.40
563273.83   3298266.54   4267.27
563196.04   3298183.84   4163.38
563307.59   3298310.64   4323.34
563241.27   3298185.94   4216.05
563299.89   3298281.56   4302.23
563268.81   3298305.36   4282.75
563278.92   3298376.11   4321.08
563283.93   3298339.29   4313.12
563325.15   3298363.66   4354.55
563216.77   3298348.89   4233.81
563248.99   3298334.53   4272.06
563214.24   3298299.89   4213.61
563569.83   3297864.46   4405.43
563537.40   3297840.52   4361.94
563546.20   3297749.18   4295.45
563552.45   3297795.88   4337.44
563616.89   3297823.35   4411.31
563689.43   3297838.92   4473.25
563716.36   3297792.90   4457.99
563776.04   3297852.40   4484.65
563841.09   3297831.29   4444.31
563863.01   3297869.07   4464.72
563806.29   3298006.43   4547.85
563890.05   3297654.84   4301.47
563308.72   3297190.27   4016.28
564222.96   3297483.73   4142.84
563814.89   3297723.99   4385.38
563835.40   3297314.75   4155.58
563841.94   3297738.33   4380.07
563809.43   3297766.95   4414.51
562671.36   3303497.91   4859.65
563751.13   3297737.72   4420.39
563785.43   3297742.07   4411.20
563764.63   3297786.16   4451.49
563774.46   3297691.18   4383.33
567514.87   3299182.08   4298.01
561950.23   3293641.89   4415.14
561733.17   3292228.20   4195.10
568118.51   3299512.42   4318.50
566838.16   3298854.26   4387.59
563472.82   3301379.41   5154.99
566490.10   3298412.84   4333.11
562117.65   3298348.89   4185.87
563695.71   3301467.55   4920.11
567849.82   3299469.73   4382.43
567409.29   3299758.57   4442.05
567079.66   3300042.09   4559.92
562488.96   3296753.50   4604.01
562515.71   3298781.85   4100.00
563566.56   3296930.64   3957.26
570341.73   3296471.30   3970.82
562470.17   3298541.18   4047.19
564470.33   3298210.55   4314.89
565556.45   3298784.37   4068.00
567865.41   3300684.40   4582.34
567165.70   3299301.39   4372.88
564502.33   3297944.88   4223.06
565838.64   3301372.68   5035.62
567432.69   3299143.86   4308.75
563990.41   3297098.14   4076.66
567063.14   3300269.08   4604.39
565079.84   3298087.47   4125.93
566973.79   3300037.03   4564.40
563624.16   3301790.65   4919.15
564091.05   3304436.53   5261.36
563721.66   3301734.29   4849.04
563763.44   3301896.06   4768.55
571068.34   3296090.04   3936.49
562438.49   3301157.01   5326.28
562163.84   3298331.75   4148.61
561556.06   3299608.00   4168.23
563711.65   3296598.68   3929.29
562578.71   3303762.38   4840.59
562162.36   3298278.07   4183.13
567281.58   3300020.58   4504.11
561465.42   3293181.36   4339.19
566498.50   3298754.29   4341.24
564356.64   3297163.52   4077.20
567054.68   3300217.22   4596.74
564260.49   3297177.08   4075.52
562037.69   3297278.35   4770.87
564641.03   3297300.69   4116.22
564930.20   3302206.90   5182.55
565083.25   3297191.16   4020.70
562196.48   3298264.12   4166.49
562267.49   3297216.55   4790.41
562825.67   3301013.64   5465.21
564676.91   3297319.98   4122.73
561252.47   3299874.59   4261.47
563076.20   3296116.56   4208.87
563548.10   3301401.57   5081.55
562304.06   3298522.72   4067.59
561800.97   3297584.63   4721.45
562357.35   3298635.34   4052.32
570050.96   3300161.86   4188.57
562298.66   3298157.96   4171.20
564589.46   3302290.50   5005.99
562846.30   3300990.33   5463.39
564128.39   3302450.60   4764.32
561393.03   3303807.20   5359.24
564524.64   3301746.22   4663.03
565255.88   3297993.89   4094.35
570238.24   3296405.64   3979.92
562714.00   3301012.91   5432.06
564893.99   3297896.41   4141.34
561693.00   3299567.79   4236.92
563273.71   3301151.42   5247.40
560542.63   3303041.67   5069.04
566782.46   3298707.70   4358.40
565446.80   3298086.55   4047.20
566196.52   3298739.02   4245.42
562282.63   3296764.45   4666.15
562056.56   3294052.72   4260.65
562064.85   3298576.82   4149.50
565449.42   3297941.00   4036.13
564740.43   3297285.35   4130.03
564120.33   3296984.88   4062.31
568382.53   3299327.52   4230.60
562112.33   3296812.11   4745.51
560577.81   3302412.81   5060.21
561747.83   3298262.95   4434.23
566300.40   3298302.89   4281.10
564456.16   3296924.96   4063.76
564115.37   3296666.71   3892.65
563248.99   3296170.61   4158.67
567872.37   3299738.16   4427.73
568268.94   3299557.73   4319.72
566076.45   3298111.81   4194.20
566249.59   3298334.29   4276.77
561995.87   3298387.70   4233.14
562269.12   3297454.91   4612.43
562048.46   3296976.44   4830.72
568008.34   3299137.12   4303.64
567455.44   3300078.99   4526.07
560500.00   3303265.63   5101.17
568323.27   3299776.07   4460.39
563656.91   3302192.29   4745.05
564697.73   3296935.69   4100.94
565166.73   3297745.13   4093.46
570172.85   3296922.07   4000.50
561862.01   3297664.58   4659.90
561952.61   3298213.49   4370.31
565006.14   3297896.94   4119.70
562399.04   3301058.46   5292.11
562047.19   3298673.13   4110.34
564732.66   3296870.82   4091.23
563586.88   3301608.82   4964.22
563521.25   3301424.77   5095.36
563899.35   3296648.13   3907.27
565966.63   3298085.74   4156.74
567007.22   3300219.69   4599.30
567466.90   3299840.31   4461.62
563530.80   3296488.29   3983.15
562262.51   3300800.18   5080.42
561967.70   3297651.24   4652.44
561767.84   3298152.53   4494.57
564489.85   3296784.26   4053.60
561856.35   3298119.34   4503.28
562249.42   3296606.64   4630.70
566204.52   3298389.29   4251.07
561059.63   3294832.34   4621.30
568333.57   3299331.39   4241.65
565168.52   3297800.64   4098.52
563471.18   3301600.85   5017.85
570309.63   3295212.11   3725.35
568114.11   3300832.63   4537.47
567932.77   3299175.65   4320.94
567196.33   3300139.44   4541.32
566673.73   3298375.43   4321.75
570505.45   3296542.90   3935.64
562063.88   3297694.09   4610.69
566516.02   3298342.41   4319.39
561486.09   3298238.94   4550.18
564267.72   3296932.11   4028.91
562328.51   3297610.64   4508.89
565707.70   3299009.72   4138.58
564262.96   3297529.88   4156.21
560528.31   3302931.64   5074.57
567055.99   3300877.87   4681.49
565517.81   3299315.75   4111.05
565604.21   3299400.52   4163.91
565675.87   3299411.11   4204.89
565638.81   3299414.18   4188.49
565661.87   3299467.38   4216.87
565488.25   3299495.13   4134.43
565542.56   3299487.12   4158.16
565248.49   3299527.66   4152.54
565271.36   3299440.66   4137.42
565268.00   3299482.42   4142.41
565255.60   3299402.28   4139.85
565497.42   3299528.99   4146.74
565611.99   3299603.67   4226.37
565459.66   3299605.22   4144.52
565327.81   3299517.06   4125.20
565291.50   3299576.27   4135.11
565484.17   3299665.68   4161.65
565513.70   3299691.74   4187.65
565501.41   3299745.92   4216.92
565557.24   3299672.70   4210.02
565419.02   3299782.35   4193.97
565479.69   3299808.18   4239.96
565440.66   3299815.69   4222.95
565454.90   3299784.53   4217.27
565476.27   3299895.55   4314.84
565425.78   3299870.20   4250.12
565467.78   3299851.47   4264.61
565566.49   3299855.32   4332.53
565516.69   3299864.91   4315.42
565498.19   3299836.54   4273.07
565534.77   3299792.47   4260.45
565301.26   3299842.90   4176.30
565216.01   3299574.72   4165.28
565253.50   3299587.90   4148.53
565242.79   3299558.46   4154.88
565911.43   3298564.57   4134.95
565861.82   3298761.63   4146.78
561331.07   3299790.71   4221.13
567007.69   3299139.77   4421.48
562827.97   3300800.42   5444.41
563830.53   3301305.24   4889.83
561453.94   3300153.04   4498.69
562302.45   3298799.34   4064.86
562890.49   3296345.74   4298.46
569965.11   3300417.80   4238.97
563410.50   3302077.58   4849.18
567246.38   3299728.16   4443.69
562946.63   3296558.48   4352.91
566481.28   3299018.70   4393.74
561995.58   3298986.70   4109.62
562831.63   3296310.70   4329.43
563723.26   3297161.41   4106.75
566295.19   3300720.85   4738.57
564866.35   3297945.40   4156.31
566708.58   3299182.73   4439.56
570914.44   3296514.15   3915.12
562539.40   3296680.66   4527.42
562533.31   3297530.09   4556.42
562700.25   3297253.11   4550.06
566550.91   3295892.66   3986.36
565371.83   3298537.94   4092.94
561555.01   3304167.62   5220.03
562486.46   3298333.45   4086.48
566100.58   3297708.22   4231.55
566588.63   3295792.95   3966.88
564361.67   3301780.49   4666.91
562225.75   3298971.84   4123.20
562602.63   3298310.99   4071.67
564142.37   3304811.14   5047.21
567227.87   3299328.79   4362.45
565387.63   3298507.77   4085.04
563110.47   3296694.48   4247.66
569171.59   3300159.47   4347.20
564243.43   3297417.89   4133.80
564320.24   3297463.55   4152.88
562072.35   3297912.61   4441.90
565339.34   3297976.87   4061.78
563283.25   3301449.31   5287.63
567640.52   3299753.14   4465.25
571512.13   3297082.59   3875.87
561392.69   3303242.76   5427.94
566248.90   3298605.09   4267.53
568151.52   3299597.09   4344.75
561530.96   3294079.01   4297.01
568395.44   3299386.40   4227.44
567507.71   3295935.23   3931.47
565985.39   3298171.66   4157.56
563955.63   3296332.16   3896.40
562263.50   3296438.95   4609.33
563783.40   3296197.86   3915.24
562018.53   3300598.43   4924.44
561876.02   3298490.76   4230.88
566382.06   3298499.26   4325.38
561064.96   3300010.97   4258.61
566984.55   3300155.75   4589.41
563638.46   3302016.18   4800.06
566252.08   3298401.37   4277.31
565293.27   3297964.13   4084.16
567259.00   3298647.98   4330.31
564216.36   3296714.56   3914.85
568956.88   3300147.28   4323.49
564202.24   3304703.29   5139.55
563963.32   3296692.45   3899.28
568444.56   3299332.68   4219.35
564388.66   3302205.23   4731.11
562969.55   3304366.47   5193.29
561825.91   3304038.33   5147.83
562215.55   3296626.96   4652.13
567977.59   3299177.41   4316.23
566563.88   3300888.95   4756.46
569393.82   3295128.92   3737.35
565551.11   3298039.44   4040.27
560965.92   3299965.86   4191.61
562212.26   3297206.72   4806.70
562888.92   3301363.03   5430.59
569438.05   3300030.27   4315.06
563493.38   3301685.46   5004.15
562182.53   3296692.94   4687.78
564976.37   3297202.30   4024.61
564029.63   3296532.78   3892.68
562989.37   3301212.73   5400.85
565452.01   3297136.64   4089.18
565522.95   3298057.36   4041.03
566350.52   3298345.38   4303.12
562338.65   3296633.59   4605.29
566283.27   3298413.50   4288.99
562942.57   3301397.65   5432.84
563560.28   3301897.06   4888.85
562128.49   3297649.34   4617.05
566344.94   3298140.90   4219.35
566680.79   3300940.24   4752.84
567589.22   3299184.69   4299.36
567089.18   3298900.55   4390.20
567955.56   3295756.89   3952.36
564841.96   3297272.14   4083.84
564699.64   3297240.00   4128.02
567154.12   3299004.00   4383.95
561031.98   3303338.68   5236.49
563832.84   3302254.28   4692.91
561908.96   3298507.29   4208.90
562589.21   3301143.29   5384.63
564752.58   3296931.40   4083.80
561185.11   3299859.17   4211.51
563603.45   3301908.33   4862.63
570507.09   3303290.86   4363.35
563537.77   3296671.36   3954.01
563395.47   3296602.46   4017.08
563738.00   3296370.60   3913.14
567505.30   3298890.99   4289.25
564480.76   3297116.35   4078.81
565801.49   3301481.03   5077.57
565014.72   3297588.10   4090.79
565770.65   3298092.71   4086.65
567245.31   3298831.50   4351.41
567523.35   3298996.87   4285.13
568168.91   3299394.03   4291.89
563151.14   3301375.46   5341.37
565253.18   3302043.56   5115.95
563604.53   3301958.02   4833.86
563518.25   3303323.98   4942.93
566583.47   3298648.35   4346.31
565037.78   3298136.28   4144.79
562697.56   3303784.26   4841.80
562464.72   3301089.66   5317.43
570499.16   3297344.25   4057.24
562834.86   3303999.64   4951.86
564024.42   3301884.14   4691.28
561993.91   3296767.15   4816.19
563544.88   3296807.22   3937.68
562525.73   3301019.35   5349.16
564800.06   3297191.12   4097.19
571176.77   3295253.87   3769.55
570670.79   3302570.80   4361.90
564658.89   3296950.05   4103.04
568014.12   3299897.79   4487.29
567129.58   3299024.82   4390.82
566721.64   3295633.28   3927.12
561698.14   3298078.51   4550.37
570111.89   3301499.81   4501.42
562201.00   3298424.14   4099.50
565509.35   3298115.51   4042.93
567952.15   3295416.28   3887.12
562154.74   3297028.30   4826.07
562000.89   3297924.28   4477.81
564814.14   3297393.20   4129.90
563215.41   3296537.52   4202.99
567568.78   3299938.94   4527.10
563181.93   3296558.60   4225.92
567020.95   3300443.03   4639.88
563764.59   3296515.37   3913.16
564408.68   3297082.82   4068.89
567169.03   3298944.91   4377.82
565619.46   3298098.92   4044.88
563563.67   3296491.48   3972.37
567621.05   3300700.89   4623.03
566497.44   3298594.53   4342.95
567470.03   3298958.56   4295.00
565011.11   3297779.27   4110.93
566332.96   3298226.46   4240.99
562412.07   3297194.68   4692.67
563941.89   3302040.71   4702.21
566677.32   3298756.03   4360.71
562407.61   3297130.96   4667.39
565257.07   3297796.27   4077.55
563612.34   3296819.73   3933.22
567362.59   3299841.61   4458.54
564565.40   3297504.34   4145.85
562773.23   3296322.38   4358.62
564584.98   3292578.61   3943.11
567756.66   3299584.72   4417.81
562911.50   3304076.47   5037.70
567538.67   3299513.07   4374.94
565305.68   3301408.58   5023.38
567116.43   3300093.89   4557.71
565145.95   3298280.46   4142.21
567881.83   3299580.54   4400.35
564532.03   3300003.66   4574.23
564599.43   3299925.10   4554.50
565177.70   3299681.38   4166.26
565216.80   3299710.46   4151.22
565161.67   3299610.44   4188.72
565192.09   3299612.12   4171.84
565102.06   3299482.21   4289.85
565053.49   3299432.47   4364.98
565011.44   3299443.53   4399.46
565033.89   3299404.15   4390.30
565117.53   3299427.04   4295.85
565099.54   3299398.61   4328.09
565083.18   3299424.60   4338.31
565192.20   3299872.39   4175.71
564915.81   3299838.54   4269.93
564951.47   3299828.34   4255.19
564992.77   3299846.15   4230.91
565057.26   3299892.04   4201.36
565031.69   3299859.72   4210.48
565020.36   3299894.96   4213.20
564968.79   3299913.01   4227.71
564721.75   3300146.00   4465.11
564729.85   3300187.92   4490.61
564686.12   3300271.05   4552.03
564717.68   3300234.59   4523.30
564655.42   3300100.77   4457.51
564606.15   3300171.73   4523.16
564616.14   3300126.08   4489.91
564632.58   3300041.89   4443.55
564573.43   3300046.10   4506.90
564665.38   3300026.79   4420.64
564601.46   3300022.25   4475.11
564567.37   3300010.59   4522.25
564556.37   3299973.12   4562.10
564603.75   3300054.37   4471.03
564576.81   3300093.46   4508.16
564694.55   3300036.50   4406.56
564519.16   3299968.42   4605.95
564468.01   3300007.07   4634.33
564481.67   3299971.98   4637.89
564499.69   3299999.21   4610.35
564506.41   3300070.06   4581.58
564491.93   3300035.69   4603.99
564454.03   3300071.90   4626.62
565037.52   3300021.15   4233.00
564836.63   3300299.82   4538.50
564843.23   3300337.83   4563.02
564799.22   3300291.91   4541.83
564829.20   3300269.77   4519.58
564835.24   3300384.89   4595.18
564735.19   3300322.03   4578.09
564754.62   3300268.69   4536.87
564771.43   3300315.95   4564.81
564764.13   3300383.57   4610.54
564758.30   3300348.74   4590.88
564699.15   3300376.56   4623.50
564724.82   3300354.35   4603.82
564677.56   3300325.67   4592.56
565012.96   3300355.85   4558.36
565069.48   3300401.77   4579.57
565032.44   3300389.62   4578.79
565024.92   3300475.06   4624.98
565005.64   3300430.31   4607.16
564915.25   3300431.53   4613.98
564960.61   3300442.81   4616.80
564925.69   3300486.38   4632.40
564908.43   3300461.25   4626.73
564888.45   3300493.47   4633.69
564805.12   3300497.09   4632.35
564922.26   3300569.72   4644.11
564846.36   3300485.56   4630.04
564914.25   3300527.65   4637.51
564845.65   3300562.51   4639.85
564810.98   3300438.52   4622.98
564980.21   3300523.71   4639.18
564834.86   3300523.93   4634.55
564885.00   3300555.02   4639.72
564843.81   3300450.65   4624.53
564948.27   3300542.97   4640.86
564949.88   3300509.53   4636.61
564992.57   3300612.06   4657.72
564981.95   3300480.47   4630.21
564962.36   3300582.68   4649.80
564773.66   3300561.84   4639.31
564878.25   3300626.68   4651.88
564952.64   3300472.21   4628.28
565009.24   3300564.69   4646.50
564798.77   3300534.02   4635.79
564738.20   3300504.59   4645.24
564772.75   3300510.53   4637.10
564763.73   3300459.59   4636.53
564871.25   3300589.87   4645.21
564811.21   3300620.37   4646.36
564836.81   3300596.43   4644.56
564802.06   3300584.93   4640.89
564752.73   3300616.58   4643.09
564928.21   3300619.80   4656.12
565093.32   3300144.18   4335.15
565082.93   3300220.73   4423.71
565106.90   3300177.39   4376.29
565231.19   3300187.65   4399.35
564051.59   3299719.33   4921.84
563928.20   3299795.12   4940.31
564052.96   3299776.81   4934.00
564005.21   3299874.15   4924.05
563989.16   3299922.81   4905.56
563794.01   3299843.27   4993.88
563751.28   3299850.25   5015.14
563814.28   3299810.22   4987.75
563717.09   3299800.57   5046.02
563713.02   3299936.98   5062.71
563743.74   3299818.84   5023.20
563706.67   3299844.34   5050.14
563742.32   3299898.10   5027.09
563618.10   3299800.15   5111.47
563725.93   3299870.27   5033.56
563667.49   3299893.56   5087.80
563667.55   3299811.91   5080.14
564174.59   3299887.00   4845.22
564107.79   3299878.93   4885.98
564141.41   3299860.28   4875.72
564418.51   3299951.69   4691.72
564374.67   3299920.60   4732.28
564157.41   3299975.29   4826.68
564320.97   3300072.68   4725.37
564199.59   3300102.82   4815.49
564227.61   3300192.73   4801.91
564198.09   3300152.61   4820.86
563256.26   3299384.36   4907.02
563145.68   3299346.45   4826.15
563101.56   3299070.26   4674.73
563163.52   3299095.97   4717.65
563134.69   3299178.66   4743.72
563073.91   3299126.44   4693.27
563134.46   3299240.67   4772.77
563054.15   3299211.97   4726.07
563056.96   3298685.02   4413.03
563027.17   3298633.40   4362.90
563036.61   3298552.05   4275.41
562921.96   3298878.47   4437.85
562959.64   3298760.82   4375.64
562976.15   3298795.87   4407.07
562876.45   3298718.74   4312.76
562957.68   3298829.92   4416.49
562922.96   3298730.07   4337.31
562992.75   3298826.90   4440.15
562947.99   3298860.20   4436.09
562910.15   3298833.98   4387.52
567455.61   3300825.44   4661.80
565284.96   3301941.81   5107.30
570929.15   3296481.96   3914.42
564638.47   3297127.46   4108.15
562182.52   3298671.41   4096.17
563813.38   3298230.64   4636.64
563691.21   3298265.82   4620.34
563565.78   3298246.87   4547.67
563622.41   3298254.29   4588.60
563428.71   3297962.55   4322.57
563661.70   3298339.95   4610.78
563637.18   3298317.13   4593.40
563691.58   3298348.53   4630.58
563636.69   3298414.95   4606.14
563635.81   3298452.72   4618.10
563591.91   3298462.15   4592.51
563554.83   3298440.25   4558.88
563609.82   3298438.65   4593.28
563505.72   3298458.89   4540.48
563520.67   3298421.21   4532.68
563522.37   3298379.97   4521.71
563211.07   3297987.97   4130.47
563317.88   3298000.69   4221.17
563405.25   3298011.95   4326.31
563435.20   3297995.90   4347.45
563322.08   3298192.53   4290.82
563338.16   3298306.94   4348.01
563217.12   3298217.78   4197.01
563175.39   3298257.42   4146.64
563178.11   3298218.50   4141.93
563093.35   3298232.14   4077.18
563126.83   3298170.01   4074.45
563137.32   3298235.21   4095.08
563159.44   3298186.88   4110.75
563172.46   3298121.75   4117.22
563175.32   3298156.18   4125.43
563213.68   3298135.66   4181.55
563108.76   3298327.88   4112.89
563117.34   3298204.98   4077.63
563047.15   3298167.16   4048.99
563086.66   3298177.88   4065.51
563211.06   3298075.42   4169.44
563236.89   3298155.64   4210.11
563112.23   3298278.21   4090.57
563089.63   3298088.78   4044.26
563233.32   3298104.63   4205.60
563200.72   3298106.05   4158.90
563166.30   3298077.38   4107.39
563143.81   3298267.82   4109.60
563171.81   3298299.70   4154.79
563098.85   3298133.69   4054.08
563186.73   3298031.69   4124.61
563131.93   3298104.76   4068.64
563141.68   3298138.34   4081.21
563325.71   3298403.63   4372.49
563357.07   3298437.29   4418.02
563357.09   3298360.41   4378.25
563243.26   3298285.29   4244.66
563512.47   3297807.25   4314.00
563464.55   3297740.58   4220.85
563479.79   3297780.18   4263.86
563396.50   3297789.50   4198.96
563505.08   3297747.72   4262.04
563436.93   3297773.94   4220.75
563500.11   3297657.32   4239.39
563524.68   3297775.51   4298.65
563430.32   3297817.09   4254.90
563387.00   3297704.48   4109.64
563527.32   3297701.17   4261.58
563445.80   3297872.43   4291.00
563421.05   3297732.68   4171.11
563449.42   3297841.58   4278.59
563410.04   3297852.60   4260.75
563379.36   3297748.37   4131.56
563440.77   3297674.21   4175.04
563401.22   3297910.65   4274.56
563299.82   3297805.68   4083.88
563447.80   3297709.14   4187.60
563476.00   3297685.29   4215.67
563416.41   3297883.26   4277.28
563445.68   3297917.40   4314.91
563371.95   3297876.51   4238.61
563291.65   3297710.49   4049.39
563346.28   3297786.31   4126.38
563489.61   3297716.94   4232.34
563475.03   3297894.99   4336.17
563357.53   3297918.50   4230.77
563340.04   3297718.92   4073.86
563368.50   3297828.74   4209.43
563264.65   3297911.81   4107.89
563310.27   3297926.56   4157.69
563603.58   3297765.26   4346.52
563684.90   3297805.14   4448.74
563763.24   3297889.03   4506.53
563803.59   3297840.66   4464.34
564490.97   3298135.39   4278.16
567107.89   3299464.60   4411.95
565446.59   3298795.37   4070.61
560913.44   3293711.92   4465.03
567914.67   3300557.33   4600.67
563702.59   3297745.67   4409.18
563737.44   3297767.64   4443.14
563794.01   3297792.83   4438.55
563754.01   3297822.09   4477.60
563601.64   3301373.25   5046.10
563427.03   3303380.58   4910.78
561978.31   3297568.87   4703.04
561251.61   3299908.40   4290.90
567185.72   3298752.89   4355.74
564360.05   3291930.13   3973.68
561037.13   3299927.16   4195.03
562702.83   3301147.75   5428.31
562105.11   3298822.54   4068.99
565582.87   3301274.11   5047.50
563973.33   3297258.09   4092.10
567088.52   3299487.95   4419.41
563811.08   3302281.02   4694.16
561651.99   3305488.96   5288.53
567229.80   3299758.49   4454.84
563118.90   3296256.65   4217.37
565813.35   3298246.02   4110.14
567688.24   3299514.83   4391.05
563564.93   3297129.85   4053.33
562615.74   3303623.86   4854.74
567716.77   3299580.64   4415.17
567661.10   3299422.81   4366.63
562832.84   3300888.46   5456.46
567302.30   3294737.74   3785.84
561701.71   3299401.28   4101.55
561669.80   3298566.93   4303.37
562598.47   3300920.06   5372.95
563371.16   3296332.67   4077.32
562117.69   3298736.58   4078.55
567315.41   3298903.30   4337.40
563922.05   3296601.11   3904.62
567494.86   3299776.19   4452.84
564668.43   3297433.35   4122.88
564374.97   3301865.70   4671.39
563349.55   3301258.72   5175.40
563604.62   3296740.71   3936.68
561808.67   3297546.66   4735.99
564026.79   3301813.62   4687.28
563526.96   3296549.86   3977.26
564535.42   3297268.01   4101.94
567642.47   3298999.05   4264.71
566893.80   3300277.67   4587.09
568192.95   3295399.32   3862.07
562782.60   3301268.26   5446.73
570235.43   3303787.85   4573.36
566129.01   3301041.95   4904.63
561872.99   3298527.49   4216.33
561337.65   3300189.54   4509.03
562298.62   3297233.79   4774.49
562813.37   3301245.15   5430.30
568377.59   3299681.66   4405.78
565217.39   3297576.68   4041.53
568500.18   3299167.34   4212.20
563517.28   3296201.85   4035.70
565160.89   3297430.85   4032.73
562268.00   3296369.39   4623.35
564762.13   3296847.05   4079.42
563666.39   3296437.17   3937.62
562298.82   3296175.53   4663.94
565258.56   3297443.56   4036.72
568340.74   3299219.17   4262.23
567821.97   3300868.85   4570.35
567985.65   3299852.80   4470.61
562942.28   3296150.66   4285.48
561726.61   3298118.10   4523.61
565114.99   3298011.47   4107.87
561182.81   3303202.58   5331.52
568562.79   3299161.11   4176.76
567620.37   3298850.00   4258.10
564820.45   3297106.68   4056.78
566804.76   3298895.10   4396.92
562935.63   3301055.35   5457.38
563805.75   3301923.02   4747.95
572596.30   3294949.79   4162.01
563524.91   3302730.97   4687.63
567627.78   3299720.01   4446.89
564413.20   3297128.38   4073.76
562831.66   3301112.84   5467.22
564115.64   3303587.22   5298.55
563521.17   3296253.72   4020.74
567730.56   3292580.32   4271.13
563500.12   3296667.69   3957.94
567124.26   3298931.45   4387.45
563181.28   3296510.03   4225.46
567133.52   3300891.14   4685.26
566757.96   3300456.18   4604.17
566575.07   3298684.02   4347.93
561209.36   3299603.90   4117.31
565723.15   3297984.85   4061.10
563528.76   3301725.64   4990.66
567277.91   3300265.16   4568.97
566288.51   3298687.32   4280.39
568398.03   3299804.95   4476.12
561788.93   3303803.09   5208.19
570246.43   3297066.16   4020.35
561698.88   3294027.68   4285.33
565525.41   3298814.88   4069.74
563919.66   3302302.89   4679.75
565486.13   3299304.71   4102.87
565480.35   3299262.11   4095.29
565520.01   3299229.52   4098.52
565509.51   3299279.85   4103.95
565552.13   3299309.09   4120.19
565620.24   3299273.32   4139.76
565593.82   3299305.74   4134.19
565581.65   3299268.85   4124.58
565648.09   3299322.99   4161.39
565602.88   3299338.17   4142.79
565610.52   3299188.41   4123.55
565624.36   3299303.65   4146.17
565660.71   3299283.27   4156.29
565605.47   3299232.00   4128.66
565739.49   3299330.17   4200.85
565562.75   3299230.51   4111.70
565670.41   3299217.43   4148.65
565694.63   3299315.91   4180.16
565542.99   3299159.93   4096.14
565647.98   3299247.76   4146.03
565635.39   3299213.38   4136.99
565658.70   3299165.27   4136.61
565542.11   3299198.23   4100.62
565498.18   3299178.06   4087.43
565574.37   3299179.82   4109.12
565600.61   3299103.69   4106.26
565601.38   3299146.54   4113.15
565584.89   3299208.91   4117.29
565565.88   3299125.75   4098.61
565640.34   3299124.41   4122.24
565627.82   3299162.70   4124.95
565522.13   3299121.21   4087.79
565564.62   3299085.39   4094.48
565651.78   3299054.00   4121.00
565737.08   3299105.48   4160.31
565491.47   3299141.77   4083.71
565563.02   3299025.74   4090.57
565634.41   3299087.31   4116.02
565604.08   3299050.31   4103.08
565686.31   3299093.19   4139.17
565553.10   3299055.85   4089.73
565516.17   3299027.00   4081.78
565678.84   3299131.66   4138.28
565719.70   3299178.98   4156.73
565691.47   3299162.06   4146.82
565723.26   3299141.02   4155.75
565802.82   3299167.62   4180.10
565759.94   3299163.60   4167.95
565785.66   3299119.93   4176.26
565773.49   3299249.80   4174.77
565754.11   3299208.68   4165.83
565536.58   3299342.65   4119.41
565723.36   3299537.94   4255.15
565636.19   3299485.80   4210.48
565670.25   3299506.17   4228.04
565725.60   3299473.92   4241.81
565692.67   3299481.03   4231.81
565701.46   3299441.94   4225.25
565732.51   3299390.15   4220.76
565707.88   3299410.59   4218.15
565691.13   3299365.35   4196.82
565747.75   3299433.58   4238.76
565219.18   3299522.71   4164.82
565308.17   3299605.57   4128.34
565281.67   3299541.64   4140.52
565556.32   3299729.90   4236.69
565544.87   3299643.30   4193.30
565626.68   3299671.55   4257.08
565562.13   3299966.83   4415.09
565348.25   3299818.74   4184.63
565708.03   3298218.24   4070.25
563800.83   3296874.74   3947.85
562290.02   3297714.56   4513.80
566946.52   3295908.63   3912.28
562261.82   3299129.96   4281.75
562407.60   3296681.45   4603.22
563479.02   3296920.48   3957.64
562449.28   3300600.51   5133.77
562154.25   3298974.54   4116.05
564455.67   3297996.29   4241.08
562484.86   3297985.61   4267.61
563610.87   3297097.81   4046.05
561452.66   3299997.49   4456.94
562358.34   3298369.18   4085.72
562883.59   3296761.68   4394.65
567038.84   3299783.35   4493.45
563136.06   3296492.31   4239.36
567885.92   3296242.62   4009.60
567530.13   3299793.22   4464.49
567658.95   3299802.50   4495.25
561521.31   3292053.56   4180.79
568915.24   3304651.28   5014.69
568121.60   3299686.10   4380.24
568451.37   3299467.87   4252.86
564691.74   3297125.84   4115.19
561119.33   3302975.32   5339.87
568109.90   3299783.14   4419.43
562129.11   3303719.12   5084.08
568301.29   3296276.91   3952.74
563157.16   3296146.45   4186.89
564733.21   3296973.83   4087.18
568179.73   3299097.03   4265.67
562148.17   3296688.17   4702.62
565041.15   3301463.06   4823.93
562229.79   3296518.08   4625.29
566296.24   3298527.71   4290.43
561913.02   3298458.13   4228.32
562456.71   3301006.87   5306.23
561797.33   3298355.16   4347.17
565572.98   3297130.22   4126.88
566949.27   3298961.14   4408.50
561922.84   3298228.76   4362.05
566723.46   3295749.71   3945.66
561981.12   3298070.30   4455.08
569866.47   3297078.70   4044.19
565119.24   3297803.54   4102.62
565544.06   3297974.52   4043.16
562082.66   3296946.27   4799.40
566261.89   3298646.15   4272.21
562279.36   3296405.69   4606.55
562199.18   3296559.54   4644.35
565175.16   3301447.52   4940.34
566334.59   3298619.97   4302.93
562759.64   3301398.96   5495.22
563126.71   3303419.26   4825.89
567571.88   3299998.46   4542.47
562169.72   3297201.44   4812.75
565051.04   3297559.78   4073.58
563100.80   3296053.29   4175.24
562765.92   3293907.92   4374.23
561656.90   3298747.24   4186.38
568226.73   3299678.87   4381.47
567406.59   3300051.26   4507.40
563394.70   3302892.92   4711.51
566958.29   3300286.86   4600.43
567385.63   3300078.13   4513.16
564366.91   3296846.52   4029.65
566342.36   3298379.98   4306.59
563913.79   3296332.90   3898.34
565768.72   3301111.65   4920.83
564123.69   3296744.62   3909.92
567927.45   3299221.13   4331.75
567887.94   3299233.97   4335.60
567761.53   3299224.23   4329.62
563436.71   3296703.33   3974.91
568464.05   3299363.20   4213.69
569626.84   3301403.21   4470.52
562993.68   3304119.08   5136.03
560598.99   3293393.60   4464.22
568064.83   3299351.69   4327.98
564743.72   3297114.07   4099.84
562717.63   3303983.94   4920.26
568486.33   3296138.04   3940.81
567976.80   3299277.13   4339.52
565614.24   3301583.33   5160.43
563148.94   3295968.03   4148.73
562811.83   3301194.40   5447.54
563208.28   3296039.31   4141.05
569886.49   3304708.49   4488.72
566600.27   3300875.95   4741.41
562173.85   3296954.50   4772.82
561658.16   3298273.35   4468.68
564811.28   3297568.98   4133.01
563238.62   3303654.73   4947.84
570191.32   3298997.99   4024.31
560978.35   3299885.03   4163.48
562580.20   3301097.48   5380.08
563058.41   3301226.66   5362.80
561527.44   3299316.41   4080.71
561627.58   3298506.49   4351.63
565611.13   3298022.84   4040.75
565080.92   3297661.26   4088.52
561532.89   3294780.87   4594.00
561887.14   3297542.96   4724.80
563421.88   3301415.78   5189.42
567126.02   3295577.59   3861.11
561840.07   3298472.71   4247.58
565238.18   3297843.18   4093.72
563113.42   3295983.62   4158.34
561824.98   3298527.08   4233.56
565937.02   3298097.64   4145.20
564180.15   3296513.31   3876.30
567997.84   3299385.97   4344.94
567999.24   3295374.19   3871.90
568086.00   3299314.47   4321.90
561764.13   3298345.06   4379.48
567805.75   3302016.32   4437.15
564679.53   3297214.83   4123.48
561853.06   3298177.71   4455.48
561627.51   3299517.06   4125.32
567267.98   3300690.70   4677.08
562798.80   3301403.43   5483.97
570207.50   3298491.91   4010.08
563266.59   3296702.98   4113.37
561214.34   3300019.02   4348.27
562107.64   3300723.01   5021.37
562087.35   3298253.61   4264.16
565518.70   3298197.61   4046.23
563522.91   3301312.21   5108.88
561689.60   3298762.42   4171.38
561706.56   3297070.04   4944.07
564573.84   3297175.63   4097.63
564467.82   3297087.68   4074.57
562536.13   3301136.64   5357.31
563797.15   3296405.94   3898.23
564427.12   3297244.99   4099.00
566897.06   3300378.77   4605.18
563479.42   3296755.39   3951.89
564939.74   3297782.53   4126.32
560554.94   3295543.63   4891.93
563910.86   3301620.57   4774.97
562675.37   3300947.73   5400.38
563493.24   3302599.76   4691.64
564015.62   3302061.05   4690.99
565407.40   3301266.91   5041.99
567783.53   3299730.07   4445.37
562064.38   3303832.98   5070.74
564643.69   3297416.47   4117.19
566979.44   3300112.70   4580.59
567714.59   3299480.62   4383.34
563147.36   3302962.76   4762.59
567084.69   3299166.05   4394.76
567702.79   3299663.91   4433.91
565860.69   3298619.79   4131.64
565252.55   3298321.29   4118.36
566789.26   3298788.95   4370.50
561706.39   3294221.14   4285.64
565965.53   3303013.28   5023.72
567139.24   3300071.20   4542.04
562757.86   3296286.17   4379.96
564766.01   3297658.14   4147.00
565245.45   3298141.26   4098.77
567576.97   3299327.32   4332.70
562747.09   3304026.52   4948.33
564577.20   3299904.51   4584.10
565184.25   3299728.29   4160.96
565246.98   3299688.12   4141.09
565261.83   3299739.75   4143.39
564988.79   3299422.70   4428.29
565246.64   3299857.32   4174.23
565150.68   3299916.19   4186.65
565078.09   3299869.70   4193.24
564962.17   3299969.64   4231.47
564924.27   3299958.34   4247.30
564943.62   3299932.81   4236.33
564665.86   3300196.16   4514.25
564690.09   3300166.94   4489.59
564544.87   3300071.94   4541.69
564522.29   3300139.90   4567.76
564539.74   3300037.55   4551.93
564524.10   3300102.77   4563.60
564475.12   3300118.99   4601.79
564424.85   3300036.66   4659.12
564992.55   3300034.57   4245.82
564746.37   3300240.57   4521.99
564720.33   3300268.78   4543.41
565069.37   3300361.77   4552.28
565150.41   3300381.55   4544.49
565107.44   3300381.67   4557.07
565128.82   3300342.99   4522.34
565129.17   3300468.58   4601.27
565124.09   3300296.02   4487.42
565107.57   3300427.81   4587.35
565222.23   3300316.01   4483.39
565178.67   3300340.40   4507.50
565047.70   3300438.72   4605.54
565077.73   3300482.85   4618.47
564976.78   3300412.31   4599.19
564844.68   3300417.09   4611.80
564978.81   3300555.48   4644.19
565026.69   3300521.55   4637.35
564795.14   3300466.51   4630.59
564692.07   3300448.69   4653.71
564775.13   3300421.64   4625.32
564799.51   3300393.98   4607.89
564810.54   3300362.55   4586.18
564731.68   3300429.27   4637.90
564699.12   3300412.97   4641.86
564619.05   3300415.72   4649.51
564658.41   3300394.73   4639.75
564654.44   3300434.68   4655.54
564605.48   3300342.87   4614.53
564667.35   3300360.02   4618.29
564631.47   3300369.29   4626.75
564641.36   3300333.58   4603.39
564603.51   3300261.35   4566.98
564614.01   3300301.88   4586.70
564643.24   3300522.30   4669.90
564521.93   3300304.11   4606.63
564644.08   3300272.47   4562.23
564653.76   3300303.52   4580.29
564610.80   3300473.63   4667.62
564659.07   3300479.80   4663.21
564567.71   3300292.25   4592.49
564634.34   3300228.43   4541.25
564625.50   3300446.18   4659.59
564580.59   3300439.78   4660.32
564672.80   3300234.47   4533.38
564588.12   3300216.05   4553.12
564631.74   3300194.36   4524.50
564649.62   3300156.61   4496.44
564816.01   3300558.47   4638.44
564903.68   3300597.32   4648.07
564917.99   3300730.28   4653.50
565172.62   3300182.82   4382.46
563963.84   3299904.33   4916.57
563936.90   3299967.82   4919.48
564044.88   3299958.05   4876.91
563776.35   3299911.72   5007.46
563762.60   3299969.27   5030.82
563666.71   3299852.74   5082.49
563590.30   3299874.60   5138.89
563631.41   3299873.83   5110.18
563612.32   3299951.55   5145.52
563610.20   3299839.62   5120.02
563611.54   3299910.15   5133.80
563529.59   3299802.96   5156.01
563641.79   3299831.81   5098.84
563647.91   3299930.17   5112.07
563534.06   3299932.32   5202.59
563574.17   3299811.88   5138.04
563681.41   3299924.55   5084.23
563674.79   3299987.77   5106.82
563569.85   3299910.94   5167.19
563645.45   3299966.39   5126.05
563597.10   3300029.95   5174.54
563613.86   3299992.53   5151.83
563570.54   3299952.73   5183.87
563519.94   3299868.05   5178.51
563647.44   3300030.03   5134.40
563570.94   3299995.77   5194.94
563554.47   3299878.36   5162.36
563547.11   3299840.02   5156.37
563510.78   3300068.90   5279.25
563578.69   3299844.85   5139.62
563549.39   3300039.36   5236.73
563656.50   3299748.54   5082.29
564071.62   3299897.30   4890.07
564067.68   3299931.83   4875.50
564095.57   3299979.10   4858.63
564103.60   3299845.61   4902.88
564138.99   3299939.53   4845.09
564182.93   3299939.53   4819.02
564125.98   3299968.85   4846.02
564130.23   3300028.07   4847.41
564198.32   3299977.49   4801.71
564213.76   3299949.13   4800.19
564176.09   3300009.24   4816.11
564353.44   3300198.20   4706.54
564246.36   3300148.02   4788.49
564109.48   3300217.08   4882.49
563156.21   3299295.97   4807.31
563191.51   3299350.71   4852.42
563074.00   3299058.50   4647.24
563081.78   3299095.42   4679.53
563103.21   3299131.79   4712.04
562966.18   3299146.59   4650.06
563067.95   3299170.11   4713.38
563095.98   3299194.67   4737.38
563013.16   3299175.25   4688.85
563041.68   3299184.66   4707.56
563016.66   3299212.58   4709.33
563038.17   3299147.33   4684.43
563036.21   3299262.10   4739.04
562966.78   3299198.43   4681.84
563056.58   3298573.16   4320.70
563017.14   3298581.99   4298.88
562953.00   3298561.59   4221.87
562982.26   3298580.62   4271.03
562933.06   3298624.26   4299.76
562984.16   3298545.68   4222.70
562951.66   3298595.67   4275.84
562940.59   3298498.80   4143.25
562890.42   3298576.19   4206.34
563068.93   3298487.12   4229.01
562887.96   3298772.63   4332.87
562894.36   3298861.99   4407.08
562886.36   3298906.75   4444.41
562872.22   3298831.05   4366.80
562893.29   3298805.39   4355.69
562788.54   3298829.16   4335.65
562854.37   3298794.91   4329.58
562830.16   3298839.87   4356.79
562786.42   3298923.69   4421.88
562798.51   3298876.67   4383.30
567591.04   3299301.39   4326.98
567815.66   3299317.08   4355.59
563692.27   3301545.79   4911.50
566681.03   3300615.90   4632.03
561795.04   3298526.97   4241.57
565438.29   3298057.85   4048.35
564980.02   3297916.65   4121.98
562612.19   3296705.19   4469.46
563678.79   3298237.34   4616.59
563464.18   3297969.74   4364.45
563386.13   3297969.01   4281.52
563383.44   3297937.19   4263.40
563514.76   3298497.90   4570.99
563482.70   3298503.22   4554.85
563252.08   3298028.69   4192.04
563338.92   3298024.41   4261.58
563204.82   3298269.50   4192.44
563004.07   3298295.62   4066.06
563136.29   3298304.85   4118.29
563161.57   3298354.20   4175.50
563053.10   3298119.68   4039.68
563119.96   3298029.25   4050.44
563129.50   3298066.44   4062.50
563152.97   3298040.60   4083.98
563154.15   3297983.52   4071.64
563381.31   3298417.67   4424.92
563306.84   3297757.13   4065.30
563345.66   3297752.38   4097.59
563333.42   3297613.78   4056.40
563321.08   3297856.18   4150.64
563337.76   3297888.24   4193.37
563333.15   3297820.22   4142.98
563305.90   3297964.46   4176.34
563276.32   3297994.34   4183.19
563283.70   3298025.27   4214.54
563243.16   3297996.66   4162.79
563238.49   3297950.33   4121.93
563271.62   3297960.11   4148.60
563571.43   3297769.57   4329.14
563582.50   3297730.06   4303.17
563589.14   3297800.71   4371.20
563645.34   3297716.34   4327.77
563616.23   3297733.78   4320.41
563604.89   3297681.81   4295.98
563694.25   3297773.72   4427.21
563783.10   3297819.89   4461.96
564631.97   3301782.10   4679.41
570298.48   3296382.51   3972.27
563986.88   3297566.35   4221.99
563702.56   3297615.13   4325.50
563043.22   3296938.68   4284.47
563719.27   3297671.35   4363.95
563713.31   3297431.64   4258.12
563721.50   3297640.09   4345.51
563678.89   3297652.76   4326.61
563565.19   3297387.55   4219.17
563683.53   3297695.85   4346.41
563610.11   3297583.23   4301.36
563719.85   3297710.51   4391.27
563675.84   3297727.34   4362.02
563652.61   3297609.97   4314.93
565533.49   3298669.67   4052.20
567291.23   3299279.37   4346.02
565511.73   3301489.12   5132.37
564782.61   3297894.25   4185.91
562495.39   3297449.28   4632.12
562449.02   3297647.61   4453.98
564010.85   3297511.41   4188.08
563175.41   3296748.42   4175.54
560572.29   3293409.75   4478.05
563727.47   3296774.84   3923.76
566720.18   3300578.55   4626.90
564531.81   3297802.78   4204.50
565748.40   3298679.06   4099.60
563787.69   3302777.57   4763.98
563212.87   3300986.63   5377.48
569645.43   3300049.73   4294.10
562212.16   3297811.35   4467.06
563323.34   3303070.64   4749.12
563052.09   3296376.00   4240.90
562494.84   3297691.79   4412.30
566707.37   3299215.95   4443.99
561494.51   3305683.67   5123.30
563301.43   3294469.55   4271.61
563023.22   3300776.23   5451.61
566376.57   3295325.66   3937.50
562667.00   3298157.45   4069.05
562318.55   3298582.69   4062.22
561783.00   3303585.10   5284.93
562243.74   3298325.23   4108.03
566770.92   3300033.63   4547.96
562772.83   3296458.47   4359.79
563955.27   3297100.72   4077.77
566484.22   3300114.07   4523.74
571398.98   3296551.70   3917.00
569946.06   3296634.08   4088.62
569595.21   3304468.15   4722.77
563067.45   3296495.71   4266.03
568738.04   3296785.27   4023.65
567195.86   3299317.18   4367.86
563452.98   3297139.38   4020.79
565835.46   3298898.96   4152.66
561985.20   3299483.87   4401.57
562963.74   3296343.12   4265.67
565242.24   3298512.01   4140.28
565778.93   3298659.37   4108.37
563702.07   3296741.52   3925.85
564040.76   3297178.01   4077.75
566741.50   3300048.91   4539.85
561573.97   3299818.51   4398.11
560926.54   3294501.40   4454.05
566233.82   3298989.83   4272.13
561391.69   3299688.83   4154.49
562676.25   3296922.06   4524.59
564281.29   3298016.80   4312.86
564376.38   3298037.04   4284.83
562331.40   3298959.43   4145.43
561519.31   3300209.41   4545.34
570717.95   3295968.97   3941.25
563514.64   3296811.61   3941.04
563263.03   3296740.73   4105.69
567362.71   3299145.56   4324.50
563415.15   3303434.97   4918.77
566206.82   3298767.49   4250.28
561610.13   3299302.05   4076.44
564771.55   3297806.60   4178.82
565435.35   3298671.37   4069.63
566888.38   3299342.15   4441.44
566100.47   3298833.04   4223.18
565935.81   3298407.81   4137.99
562178.66   3300643.17   4999.65
561698.81   3300301.63   4650.37
562419.80   3300994.75   5282.51
561490.46   3299565.94   4109.23
567411.11   3299878.68   4462.62
563922.87   3296554.13   3902.16
564346.50   3297129.74   4071.35
562176.67   3297381.22   4667.95
562095.30   3296716.91   4735.85
567145.32   3300536.96   4660.36
566289.70   3298263.75   4256.28
565075.21   3297887.66   4113.83
564617.73   3297070.89   4096.32
563257.10   3296475.73   4149.07
568063.63   3299285.43   4323.98
566311.81   3298462.59   4298.70
570477.50   3298697.37   3982.93
562004.92   3297436.24   4726.23
563438.78   3301894.00   4934.52
561215.08   3299874.04   4239.87
565995.08   3298035.14   4172.02
564472.54   3296872.88   4064.09
567734.53   3298885.64   4243.52
565207.73   3297489.49   4035.66
568195.03   3299858.56   4439.02
568112.54   3300953.18   4508.36
566994.51   3298701.92   4366.48
565472.93   3301589.80   5154.62
561107.92   3303466.98   5287.29
569456.26   3293032.55   4309.43
568339.15   3299126.02   4260.97
564104.77   3296376.04   3882.01
568234.55   3300334.17   4528.75
562068.07   3296687.55   4747.92
563262.07   3301811.30   5027.93
567414.04   3300816.50   4667.36
562335.61   3301070.12   5296.22
561906.14   3297172.34   4866.02
562157.03   3300694.39   5002.66
561818.93   3300451.32   4755.74
566744.55   3295217.93   3878.55
562666.28   3303809.26   4841.24
565357.97   3297258.50   4029.84
562760.19   3301243.65   5451.93
564616.98   3296520.03   3925.97
565016.38   3297247.01   4030.29
566634.29   3295137.39   3909.38
562259.52   3296150.26   4689.82
564606.05   3296484.41   3903.74
565285.08   3297222.75   4019.38
570170.85   3301800.23   4459.46
563228.72   3295917.64   4134.62
564518.69   3296371.64   3878.14
568630.59   3299548.07   4282.17
565276.55   3297255.37   4020.28
562239.99   3297308.78   4739.01
568463.02   3299934.33   4463.83
565154.94   3297695.13   4090.05
564363.77   3296351.82   3877.99
566227.61   3298114.30   4203.89
567772.16   3296314.29   4036.80
565215.82   3297289.85   4021.86
564396.04   3296704.04   3962.37
562020.67   3297344.79   4739.37
564086.35   3302576.06   4793.51
564465.60   3296495.90   3886.74
562657.08   3301445.66   5538.83
561071.91   3299793.77   4140.35
566019.21   3301481.78   5000.26
567775.27   3299059.87   4294.26
570563.85   3292551.10   4387.38
563619.96   3296248.10   3964.44
561050.86   3303137.43   5254.61
564252.61   3296556.59   3884.76
567738.76   3299036.25   4281.34
567742.17   3299068.38   4289.93
569323.57   3300083.08   4327.60
567931.20   3299043.46   4301.37
560811.82   3303109.39   5137.35
568518.86   3299471.74   4256.49
564098.17   3296555.58   3883.52
560975.94   3292839.33   4356.06
569193.52   3300057.18   4311.74
565403.71   3298031.63   4047.53
563252.34   3301217.07   5205.25
568443.41   3299585.02   4323.40
567469.33   3298798.95   4296.18
567373.74   3300158.29   4540.58
562863.90   3301443.44   5471.63
560500.00   3302375.00   5034.79
562362.49   3296343.45   4574.39
564196.20   3297974.17   4354.08
565673.48   3298974.28   4118.95
563471.21   3297346.58   4082.58
565497.66   3299208.64   4090.59
565466.77   3299187.33   4083.28
565601.95   3299007.28   4100.14
565625.52   3298970.56   4102.50
565646.35   3299009.86   4116.01
565677.01   3299005.11   4126.64
565687.26   3299041.35   4136.01
565739.14   3299052.46   4155.65
565538.52   3298986.11   4082.09
565480.70   3299058.82   4078.55
565755.72   3299131.71   4167.67
565896.41   3299107.01   4198.23
565730.99   3299279.20   4176.56
565799.09   3299212.61   4177.11
565888.51   3299197.38   4219.76
565856.50   3299279.54   4219.43
565841.84   3299193.51   4196.15
565818.93   3299253.68   4191.67
565713.13   3299221.38   4158.96
565688.59   3299253.74   4158.52
565653.75   3299377.74   4182.22
565674.38   3299339.32   4180.05
565711.06   3299341.92   4196.40
565823.12   3299501.21   4280.73
565314.32   3299636.79   4126.53
565543.72   3299701.09   4212.69
565581.57   3299701.70   4241.24
565629.38   3299769.89   4306.83
565597.52   3299741.37   4271.61
565619.43   3299709.52   4271.20
565583.86   3299788.68   4290.08
565704.42   3299706.06   4316.03
565661.52   3299697.88   4292.12
565691.48   3299622.00   4270.23
565674.41   3299746.81   4317.49
565665.96   3299655.78   4273.65
565647.15   3299727.83   4296.33
565634.54   3299634.32   4244.97
565601.97   3299646.89   4232.70
565709.62   3299662.23   4302.11
565778.56   3299606.95   4302.73
565791.92   3299694.23   4333.84
565736.96   3299625.70   4297.45
565746.64   3299688.85   4324.55
565527.52   3299921.17   4374.32
565374.84   3299805.07   4184.99
565374.13   3299863.88   4217.29
565334.52   3299776.95   4155.19
565312.66   3299807.29   4163.51
565263.69   3299811.25   4160.18
565292.40   3299769.64   4147.36
565298.15   3299733.19   4138.69
562734.30   3298347.57   4044.18
566329.87   3299247.90   4335.44
567045.66   3299368.20   4411.42
567340.01   3299862.64   4465.71
566265.62   3299054.07   4292.18
563436.92   3296954.12   3970.29
566171.89   3298958.28   4252.16
563500.79   3296956.90   3966.46
568827.20   3297168.75   4072.97
566777.35   3300202.68   4562.90
562063.74   3299094.68   4155.27
561626.60   3294467.51   4337.22
567774.51   3302336.37   4348.49
564169.76   3302266.86   4705.52
563511.73   3297147.42   4043.97
562086.67   3298925.96   4093.19
562820.25   3297636.14   4263.83
563794.70   3302340.08   4689.64
566302.33   3298962.27   4292.56
563051.91   3296467.60   4262.88
563038.09   3296327.26   4248.57
564589.95   3294953.70   3953.50
565536.45   3298753.67   4064.01
561650.89   3299938.90   4521.83
566893.95   3299410.10   4444.44
561767.11   3299423.94   4132.28
562935.14   3296301.23   4287.70
562718.72   3297354.60   4513.72
562381.79   3298472.69   4062.57
562764.95   3303883.24   4877.67
561941.12   3300440.41   4802.56
565010.56   3298337.71   4198.77
561448.26   3303436.39   5469.03
561883.85   3298974.09   4088.79
563809.26   3297214.89   4121.81
563678.15   3292562.46   4073.19
563569.94   3297343.87   4170.80
566541.56   3300063.40   4511.81
566360.54   3299233.81   4344.62
565872.45   3298960.52   4175.39
563805.04   3297343.79   4181.19
563672.31   3297441.83   4272.01
566244.10   3299200.67   4302.27
565837.08   3299079.35   4183.18
565783.06   3299035.90   4162.47
565842.51   3299045.05   4174.14
565883.06   3299064.19   4188.17
565866.97   3299092.70   4190.86
565859.99   3299144.50   4198.79
565557.88   3298838.91   4070.08
566163.33   3299165.45   4275.86
566256.54   3299163.91   4302.06
565619.67   3298714.78   4064.52
562435.70   3297745.55   4440.88
569801.94   3300313.18   4252.26
563619.74   3301932.83   4840.13
562969.19   3301339.79   5384.90
562394.68   3296582.29   4565.76
566377.61   3298368.41   4311.67
563416.19   3301781.07   4996.50
570360.00   3298934.05   4015.27
566426.63   3298366.46   4317.30
568112.70   3299478.42   4311.08
567109.16   3298960.57   4393.05
563726.91   3296499.89   3922.99
564605.67   3296823.35   4089.01
566306.67   3298585.09   4293.51
568012.95   3295406.91   3886.27
567219.26   3298781.42   4354.38
564542.80   3296845.53   4078.64
568264.41   3299330.18   4266.28
566599.29   3295285.96   3900.04
567659.01   3299902.98   4529.68
563068.12   3303666.05   4867.54
561855.08   3294014.95   4276.46
568538.88   3299745.48   4397.02
562623.44   3301272.19   5480.44
564284.93   3304001.88   5371.65
563458.88   3301818.12   4969.30
562567.67   3304148.68   5010.68
566425.60   3298397.59   4325.08
562931.27   3303970.52   4976.12
568543.07   3299590.32   4297.79
564041.70   3302306.71   4694.73
568136.28   3299206.47   4291.04
568492.63   3299323.47   4207.16
563363.03   3303299.53   4855.27
564016.75   3296465.15   3891.49
566382.12   3298441.64   4323.86
565528.27   3297134.67   4111.77
564041.52   3296622.55   3890.45
562019.83   3298062.91   4440.38
565756.15   3297950.86   4074.14
561621.47   3298314.91   4463.88
561142.63   3299823.71   4166.39
566160.97   3298253.71   4216.14
569689.35   3305009.05   4295.68
560871.90   3299887.49   4159.67
563277.51   3301478.38   5278.80
562908.36   3301458.99   5460.51
568094.37   3294578.42   3828.56
563040.61   3301280.84   5353.61
564821.53   3297006.12   4042.94
562270.51   3297302.64   4751.84
563490.17   3296568.61   3981.23
565495.64   3298038.15   4042.26
564464.02   3297035.91   4069.85
570294.38   3296813.26   3977.24
563728.55   3302002.56   4765.26
563181.31   3295946.65   4142.24
565824.77   3297686.19   4161.16
563413.93   3296426.22   4040.65
561846.65   3297598.25   4702.30
567551.82   3298810.07   4281.36
567600.78   3298983.64   4272.17
566827.58   3300199.45   4569.05
564881.15   3297279.66   4059.33
567752.39   3292647.16   4262.97
563360.19   3292445.80   4067.00
568236.61   3299433.06   4275.06
561515.25   3298281.00   4513.72
562784.72   3301221.15   5444.00
563016.03   3301244.84   5374.09
564644.30   3302226.06   5017.67
565939.53   3298222.61   4142.22
564764.75   3297864.47   4189.34
566883.20   3298873.54   4393.27
562156.14   3296852.15   4738.88
564862.95   3297398.47   4109.37
565492.71   3298516.64   4054.04
566840.62   3298669.51   4358.47
562594.19   3296586.48   4460.84
565840.49   3297981.12   4113.26
563371.99   3296580.57   4039.40
564976.46   3297622.64   4105.53
566062.28   3298248.19   4179.97
561056.34   3299879.92   4170.10
566494.11   3298481.57   4341.32
564538.87   3297209.45   4096.80
567531.59   3298929.65   4284.80
567938.45   3299290.13   4346.25
570480.45   3296814.22   3950.67
566700.24   3295413.07   3874.32
567245.45   3300533.66   4648.07
570990.76   3296529.58   3910.66
563593.42   3301874.22   4889.86
570790.31   3300471.29   4145.22
563956.96   3296603.93   3901.46
563778.86   3296477.02   3907.75
566828.20   3300453.93   4602.19
562097.02   3297884.63   4448.67
564970.49   3297966.69   4126.94
566791.24   3300427.51   4599.55
567665.56   3300561.83   4625.18
565578.80   3297233.13   4124.94
562187.19   3298450.31   4107.83
569737.69   3304323.89   4615.15
565486.95   3298008.66   4042.83
561554.54   3299200.34   4077.01
567703.46   3293073.82   4191.51
564813.64   3297878.01   4168.27
567823.77   3299415.42   4371.50
562721.62   3301075.30   5435.50
567463.53   3299810.79   4456.01
563253.32   3296205.07   4156.52
562188.45   3297829.77   4462.67
564568.57   3297208.33   4098.88
562261.94   3298067.72   4227.57
567890.62   3299708.65   4415.75
565361.05   3298023.71   4056.39
561643.03   3299295.88   4077.45
562447.72   3303882.70   4966.52
563341.87   3296241.43   4110.16
566020.11   3297741.57   4198.56
562537.73   3297118.38   4594.87
563700.39   3301613.60   4905.78
561751.84   3297554.90   4749.12
561131.16   3294437.89   4406.83
566326.90   3296034.94   4019.98
563771.15   3301784.37   4797.88
564503.61   3297417.96   4128.29
566008.56   3298546.63   4164.02
568056.64   3296292.25   3971.79
563699.88   3301872.04   4812.82
564151.36   3296505.41   3876.45
565230.66   3299738.41   4149.34
565244.67   3299775.97   4152.21
565229.53   3299806.90   4160.48
565215.89   3299852.07   4171.79
565143.86   3299880.62   4180.15
565180.93   3299903.29   4181.66
565180.69   3299944.64   4193.10
565224.22   3299961.21   4202.71
565111.57   3299987.50   4212.66
565140.50   3299956.99   4199.34
565179.65   3300012.84   4222.53
565089.02   3299937.15   4199.92
565148.19   3299993.24   4212.88
565179.06   3299978.72   4206.14
565127.51   3300061.49   4250.97
565147.03   3300030.15   4230.62
565195.50   3300082.08   4277.03
565164.28   3300062.64   4254.06
565154.63   3300112.91   4302.95
565121.15   3299930.49   4193.95
564942.51   3299993.72   4246.00
564699.52   3300204.93   4509.53
564430.90   3300110.52   4638.51
564437.71   3300194.60   4625.89
564445.95   3300151.62   4619.98
564489.72   3300182.28   4590.82
564394.19   3300163.98   4666.23
564478.65   3300151.51   4597.88
564386.04   3300119.05   4674.63
564415.67   3300139.40   4647.32
564480.82   3300088.17   4600.17
564405.94   3300011.13   4679.07
564458.07   3300038.85   4632.15
565003.68   3299989.79   4225.45
565028.48   3300072.91   4264.89
565102.40   3300624.08   4658.60
565095.82   3300284.05   4484.46
565155.02   3300428.78   4574.06
565152.46   3300316.89   4496.16
565178.19   3300252.21   4438.78
565156.87   3300281.18   4466.03
565195.56   3300287.32   4464.73
565235.87   3300245.53   4433.97
565230.98   3300281.14   4457.44
565309.73   3300273.81   4467.96
565273.41   3300310.32   4479.86
565269.50   3300268.29   4454.51
565282.65   3300212.62   4431.50
565293.26   3300244.51   4448.46
565364.26   3300223.87   4460.39
565331.17   3300242.48   4459.14
565326.58   3300195.58   4442.91
565387.59   3300304.08   4505.01
565352.19   3300279.86   4483.04
565392.30   3300259.21   4483.53
565332.64   3300346.41   4510.22
565454.01   3300181.46   4466.30
565326.46   3300308.45   4490.09
565486.08   3300291.74   4535.27
565414.09   3300213.13   4468.22
565358.20   3300322.76   4506.23
565412.93   3300376.38   4563.82
565372.05   3300363.37   4532.96
565435.40   3300286.42   4508.28
565402.14   3300339.57   4529.74
565364.60   3300457.46   4592.04
565459.54   3300342.73   4564.75
565329.77   3300407.36   4544.21
565379.31   3300411.28   4570.32
565342.65   3300377.43   4530.35
565296.35   3300375.24   4518.08
565080.45   3300448.72   4604.07
565048.59   3300497.43   4628.94
565094.40   3300552.56   4633.90
565062.74   3300532.28   4634.54
565054.80   3300579.53   4647.47
564725.81   3300467.83   4647.12
564696.79   3300498.08   4656.24
564707.79   3300563.04   4652.40
564713.19   3300528.71   4652.30
564747.00   3300538.75   4642.73
564676.84   3300540.58   4662.49
564644.20   3300618.14   4666.04
564638.91   3300570.27   4670.32
564555.79   3300340.55   4620.47
564530.10   3300241.34   4581.87
564556.11   3300177.20   4553.40
564910.21   3300673.85   4658.28
565139.96   3300180.12   4378.99
565158.96   3300149.07   4346.27
565196.72   3300126.21   4331.13
565290.65   3300101.53   4340.23
565240.80   3300102.91   4318.47
564024.45   3299928.69   4890.43
563999.85   3299967.59   4893.63
563644.97   3299998.45   5132.40
563735.20   3300056.85   5060.34
563622.10   3300137.85   5139.15
563484.15   3299994.09   5258.44
563648.40   3299782.60   5091.21
563612.85   3299756.15   5111.61
563687.38   3299773.88   5065.03
563627.73   3299712.48   5096.65
563697.49   3299730.08   5054.03
563722.13   3299765.08   5042.71
563667.16   3299717.47   5071.15
563702.75   3299699.45   5046.21
564118.38   3300082.90   4862.17
564161.36   3300038.62   4830.64
564220.14   3300128.36   4804.42
564272.14   3300121.51   4767.12
564319.38   3300152.87   4734.09
564146.26   3300174.51   4854.21
563175.31   3299273.62   4807.21
563113.81   3299313.46   4792.44
563170.17   3299410.68   4879.39
563170.75   3299325.34   4828.50
563087.17   3299232.59   4748.86
563074.05   3299267.34   4756.96
562982.71   3299172.32   4673.78
562977.17   3299256.79   4716.54
562911.59   3298675.60   4324.59
563069.41   3298527.87   4275.98
563038.37   3298507.85   4227.22
563009.23   3298432.01   4146.05
563032.65   3298466.53   4183.86
563099.17   3298507.14   4275.84
563126.95   3298432.34   4213.97
563104.33   3298466.50   4232.21
562986.95   3298472.34   4160.47
563068.13   3298417.25   4162.75
563159.89   3298478.72   4288.84
563094.76   3298435.60   4194.97
563106.42   3298390.17   4162.45
563041.38   3298435.40   4162.82
563029.94   3298389.76   4122.25
563128.24   3298490.19   4277.32
562895.19   3298742.91   4325.18
562927.36   3298921.83   4473.81
562965.09   3299009.14   4546.50
562956.53   3298961.03   4511.23
562879.89   3298987.60   4507.76
562894.43   3298948.08   4481.88
562920.18   3298979.99   4513.88
562837.35   3298949.52   4463.59
562911.23   3299042.96   4555.28
562866.17   3298960.12   4481.99
562838.39   3298991.16   4499.28
562904.98   3299009.95   4530.67
562861.92   3299035.19   4538.27
562691.73   3298874.27   4336.95
563472.27   3298469.66   4526.20
563219.94   3298041.85   4168.86
563056.12   3298274.30   4072.36
563070.09   3298145.92   4050.54
562948.40   3298130.69   4025.88
563181.48   3298000.13   4106.57
563199.31   3297766.36   4037.48
563349.34   3297665.55   4065.91
563351.46   3297853.98   4201.09
563297.36   3297888.55   4127.77
563242.08   3297845.43   4060.96
563281.41   3297852.00   4087.43
563256.96   3297877.40   4077.58
563213.46   3297905.19   4078.31
563566.57   3297693.34   4284.29
563568.54   3297630.46   4282.16
563578.10   3297662.23   4287.34
563539.31   3297656.58   4264.66
563613.97   3297634.12   4303.10
563518.71   3297604.11   4252.43
563290.15   3301388.98   5281.91
563753.50   3297662.82   4368.04
563874.84   3297370.13   4168.18
563842.89   3297388.96   4190.24
563987.72   3297703.12   4293.24
562647.37   3303745.12   4840.03
564067.82   3297638.13   4230.26
567017.34   3299512.60   4436.06
563097.70   3296741.71   4252.43
563644.97   3297572.41   4310.51
563614.04   3297534.32   4297.74
563645.16   3297675.60   4312.57
562306.29   3299075.40   4250.81
562792.14   3297337.04   4385.05
564198.48   3301829.90   4671.66
564460.37   3297873.94   4223.52
561970.43   3299210.81   4140.46
565803.68   3299005.87   4160.28
569494.60   3300275.61   4294.85
568077.81   3294489.77   3859.49
561775.80   3303761.18   5231.77
566759.01   3300596.86   4626.66
562688.19   3297391.73   4520.92
561386.21   3300300.26   4605.16
565519.87   3298782.28   4067.18
563832.54   3297574.44   4282.33
562719.62   3297302.41   4532.40
563910.72   3297132.15   4082.04
562741.14   3300711.30   5392.90
565785.30   3298288.27   4102.79
563442.60   3301146.70   5100.30
565381.65   3298602.38   4091.23
566981.13   3299043.19   4422.13
562443.54   3297274.82   4705.68
564013.31   3301782.34   4692.47
565081.26   3298348.19   4170.22
563330.16   3297096.24   4006.94
570259.02   3296648.71   3993.09
562823.16   3300632.08   5382.18
562625.78   3300850.66   5382.72
561540.10   3298319.85   4487.05
561592.59   3299163.16   4066.72
562880.23   3300942.95   5468.20
566726.98   3298798.25   4369.48
561474.24   3294331.04   4323.51
563673.92   3302327.74   4700.66
561511.45   3300257.31   4571.90
565567.76   3298376.30   4053.08
562514.53   3297096.02   4603.01
562251.95   3297760.29   4503.26
561332.02   3304960.35   5323.34
562577.12   3304239.94   5037.20
564801.47   3302166.23   5091.78
568396.58   3300738.29   4463.43
566549.89   3298351.73   4323.62
570261.97   3296186.44   3957.32
564032.01   3301847.28   4687.27
568277.10   3305201.75   4853.30
562574.96   3297211.39   4588.32
570365.11   3296297.21   3963.51
562411.68   3296792.72   4620.28
564911.00   3297622.16   4123.92
570419.99   3297068.39   4016.83
563552.07   3301338.82   5095.84
566835.91   3300232.07   4574.24
566222.17   3298487.86   4254.16
562118.89   3296697.31   4719.56
564660.44   3296917.68   4101.61
568257.75   3300527.57   4527.79
560959.33   3300008.86   4206.54
562445.68   3296384.06   4521.63
561797.41   3294079.16   4274.09
567890.61   3295811.56   3956.62
566795.51   3300574.27   4616.33
561881.84   3298416.38   4249.91
565732.97   3297893.11   4069.58
564050.26   3296731.68   3896.51
567761.49   3298837.80   4239.11
563556.18   3296360.32   3986.37
563380.45   3301905.08   4952.13
562326.06   3296573.09   4589.56
567911.39   3299741.89   4420.62
570541.30   3296351.93   3955.31
569687.40   3296804.47   4068.94
566264.87   3303018.53   4927.33
566953.67   3298824.44   4384.48
568214.70   3299455.20   4284.69
567977.22   3295804.67   3960.11
561235.27   3292802.17   4349.30
567598.93   3295730.37   3887.16
565098.02   3291060.39   3851.07
562707.88   3301491.60   5550.49
561449.05   3298204.84   4586.61
562102.76   3297478.01   4666.59
562209.62   3296229.83   4699.36
565071.42   3301453.89   4850.32
570267.42   3296437.34   3977.16
567945.58   3299011.16   4298.33
561168.57   3294417.61   4396.24
568158.65   3300395.34   4554.06
567529.96   3296033.40   3944.17
563714.70   3302908.36   4809.66
562990.09   3301746.29   5161.59
568190.53   3299010.29   4251.03
566056.03   3301241.17   4987.30
567084.84   3298741.54   4361.55
561417.92   3294643.48   4499.02
565392.27   3297217.49   4043.40
561228.51   3291609.68   4100.80
561670.73   3298188.80   4506.06
561923.66   3297963.38   4522.91
561616.12   3307056.96   5216.37
566620.39   3298608.05   4343.82
567544.05   3300087.64   4549.20
564769.38   3297244.66   4123.35
566814.47   3301022.60   4756.52
561789.56   3298201.66   4450.35
570581.21   3296548.27   3931.17
568260.39   3296259.75   3933.67
563862.55   3302155.90   4697.09
563765.52   3297587.03   4316.24
563113.21   3297000.50   4172.83
565735.36   3299022.31   4149.15
565716.83   3299078.15   4151.33
565771.02   3299080.25   4167.31
565804.20   3299090.56   4177.29
565831.84   3299117.80   4188.24
565828.68   3299149.32   4189.73
565491.91   3298987.19   4078.13
565543.97   3298949.58   4078.01
565498.33   3299082.65   4081.59
565447.58   3299082.63   4078.03
565395.20   3299072.10   4082.29
565431.77   3299025.72   4078.23
565450.15   3299051.27   4077.22
565469.31   3299018.11   4077.17
565443.27   3298986.05   4079.83
565385.09   3298990.70   4084.90
565415.06   3298999.38   4081.48
565392.36   3299032.25   4082.10
565775.40   3299297.98   4195.02
565722.20   3299306.86   4185.52
565861.95   3299234.35   4215.09
565738.83   3299245.11   4167.42
565699.21   3299284.09   4169.54
565777.54   3299476.19   4258.64
565557.36   3299765.26   4256.18
565630.17   3299836.34   4334.20
565561.46   3299818.43   4298.22
565597.21   3299822.04   4319.79
565624.98   3299803.17   4320.28
565669.18   3299792.09   4328.47
565717.49   3299583.79   4267.59
565773.99   3299652.31   4320.83
565758.99   3299778.22   4341.00
565508.22   3299895.72   4340.74
565547.00   3299888.25   4352.63
565616.64   3299907.23   4376.66
565584.43   3299888.17   4361.61
565601.77   3299857.38   4342.09
565581.52   3299929.83   4393.13
565641.87   3299985.03   4434.06
565552.48   3299938.19   4394.96
565514.62   3299966.90   4399.81
565604.40   3299965.40   4421.48
565640.24   3299942.57   4403.88
565585.97   3300046.15   4458.80
565689.15   3299884.33   4360.43
565584.52   3300003.34   4440.40
565656.23   3299906.33   4374.03
565636.07   3299873.99   4353.78
565721.00   3299960.74   4406.65
565622.55   3300023.49   4455.71
565527.90   3300026.68   4429.89
565678.21   3299962.38   4413.78
565652.82   3300113.21   4495.49
565549.82   3299999.50   4427.87
565692.21   3299924.55   4382.79
565702.63   3300040.51   4462.58
565627.22   3300071.88   4473.16
565761.38   3299899.07   4371.56
565664.99   3300020.72   4454.38
565701.00   3299998.14   4435.93
565723.17   3299901.97   4369.51
565667.32   3300061.97   4472.17
565780.00   3300016.33   4449.70
565734.64   3299838.23   4349.40
565744.68   3299932.19   4387.50
565820.73   3299949.75   4413.67
565765.00   3299973.15   4417.02
565784.85   3299931.67   4393.63
565716.83   3300103.65   4502.51
565738.04   3300017.94   4446.08
565719.04   3299868.33   4355.90
565683.21   3299837.34   4343.24
565839.75   3299867.40   4369.46
565699.09   3300074.47   4480.05
565741.01   3300061.67   4475.90
565820.16   3299906.25   4386.84
565794.87   3299869.14   4364.76
565909.36   3299926.85   4425.90
565759.71   3299863.51   4358.43
565777.58   3299820.71   4349.58
565862.24   3299927.46   4411.06
565815.99   3299834.30   4355.31
565813.73   3299779.58   4344.84
565893.59   3299803.69   4360.17
565858.64   3299828.76   4357.58
565834.02   3299806.15   4349.81
565862.10   3299763.67   4347.87
565910.48   3299864.12   4388.72
565874.88   3299860.64   4374.16
565889.49   3299895.12   4398.43
565856.82   3299895.25   4388.36
565337.22   3299855.05   4197.09
565336.76   3299938.55   4226.02
565303.14   3299896.61   4201.43
565346.73   3299896.86   4219.04
565402.69   3299932.28   4266.29
565368.65   3299924.14   4238.13
565373.77   3299977.97   4256.63
565402.00   3299850.34   4223.68
565271.36   3299840.27   4170.09
567105.35   3299882.60   4510.74
564069.10   3301788.22   4675.17
563234.94   3296830.53   4095.40
563774.93   3296902.76   3959.31
569028.88   3300340.47   4378.63
570009.23   3300479.79   4238.52
565677.45   3298880.86   4089.90
562082.22   3299220.65   4196.58
565089.68   3298497.63   4198.34
561798.04   3299388.62   4123.40
564049.45   3297285.48   4091.31
563822.49   3297047.95   4051.34
562645.50   3298219.27   4070.96
564049.62   3297773.81   4318.13
565906.70   3299153.44   4213.35
565866.88   3299174.91   4206.18
564330.07   3297587.82   4179.70
565628.67   3298913.17   4086.12
564175.64   3297405.32   4127.22
564596.07   3298115.25   4250.48
562943.20   3296494.36   4317.72
564136.69   3302486.11   4780.55
563956.88   3297603.71   4249.81
563887.33   3302581.68   4725.76
562686.07   3303935.47   4882.47
560957.57   3294353.47   4464.49
561851.51   3300205.82   4738.97
563845.69   3297277.43   4135.69
562984.74   3296725.96   4347.65
566438.71   3299281.80   4377.30
563872.12   3297336.11   4151.47
563161.36   3296927.89   4142.52
564212.24   3298020.88   4355.69
566463.22   3299180.12   4389.77
561446.63   3292088.52   4188.70
567164.08   3299507.19   4409.54
562389.66   3303656.32   4962.74
565013.87   3302914.17   5295.91
567714.99   3299762.86   4472.27
561746.07   3298220.89   4458.63
561990.49   3298534.01   4176.73
562298.53   3296354.18   4610.82
561849.15   3298240.54   4394.59
567137.13   3298791.53   4367.14
564395.01   3296802.73   4024.52
568361.39   3299600.82   4344.82
568161.23   3299837.20   4434.97
566444.43   3300957.99   4827.76
565112.63   3297512.38   4049.45
567667.12   3295407.00   3817.92
567959.67   3299207.47   4325.80
564541.80   3296888.83   4079.17
562294.49   3303927.83   5002.88
567564.48   3299858.21   4497.79
563367.05   3302932.25   4721.97
562956.23   3301222.99   5412.44
566893.40   3298964.13   4409.58
563037.66   3301434.00   5409.58
568142.17   3305551.19   4704.11
563768.97   3302291.72   4700.51
567689.70   3299224.80   4322.54
564328.20   3296958.22   4043.92
563404.68   3296312.79   4065.38
566718.14   3298950.56   4401.58
561594.26   3299435.30   4082.02
568977.73   3300173.96   4326.48
567278.57   3298896.02   4345.42
562868.97   3304214.91   5105.50
566540.58   3298446.65   4336.68
563225.31   3301160.45   5276.48
565068.15   3298189.65   4145.22
562397.93   3297337.42   4710.15
561516.09   3299484.59   4085.43
562118.15   3298066.70   4348.76
570467.44   3298252.90   4001.81
561985.68   3298203.51   4366.58
563238.49   3296053.70   4135.76
561995.41   3298263.50   4309.73
562520.13   3296411.56   4482.22
564662.68   3296809.61   4091.41
562068.34   3300811.87   5104.76
568204.51   3300764.35   4527.52
567439.46   3298943.11   4304.80
563213.50   3301304.32   5255.10
567125.35   3300255.30   4587.10
570273.49   3296077.54   3954.49
570424.69   3303593.58   4496.54
566839.76   3300167.64   4565.65
569577.00   3300441.14   4251.21
567654.65   3298902.02   4250.17
567643.89   3299237.24   4319.18
568227.86   3299796.24   4432.06
562352.87   3293903.45   4333.74
561248.01   3299802.29   4192.78
564122.28   3297120.91   4077.00
561137.38   3303806.36   5401.04
561574.44   3303779.16   5319.52
563573.98   3297179.74   4087.58
565741.44   3298313.75   4087.34
566900.26   3299128.30   4436.43
567613.15   3299389.61   4354.77
567640.30   3299554.08   4398.76
566914.73   3300104.67   4571.88
563084.19   3296267.22   4234.66
565138.15   3298353.91   4155.35
564012.97   3296843.19   3942.29
565185.48   3298109.97   4104.51
566090.05   3298652.43   4204.50
561790.07   3298626.74   4200.31
566348.66   3298918.00   4303.12
565923.55   3298451.10   4132.26
564942.50   3295154.26   3935.01
565205.08   3299788.59   4159.23
565213.03   3299996.61   4217.30
565227.32   3300044.07   4251.20
565118.36   3300116.33   4302.29
564396.05   3300207.57   4664.95
564441.17   3300279.07   4633.92
564357.35   3300281.98   4703.23
564428.16   3300237.29   4636.44
564366.68   3300239.56   4694.24
564478.93   3300244.40   4604.85
564398.87   3300269.33   4663.97
564287.63   3300244.41   4760.80
564456.30   3300221.17   4614.78
564401.80   3300353.39   4683.79
564326.40   3300229.65   4730.63
564389.11   3300311.75   4679.40
564319.26   3300269.20   4736.08
564290.71   3300194.20   4759.92
564431.56   3300321.57   4651.56
564317.50   3300356.32   4755.22
564476.06   3300309.30   4624.39
564260.51   3300311.59   4788.17
564325.77   3300312.91   4734.37
564359.26   3300343.60   4714.12
564474.92   3300391.96   4659.66
564283.76   3300281.92   4764.59
564222.75   3300258.06   4808.56
564257.08   3300260.21   4783.13
564241.96   3300226.64   4793.46
564292.80   3300329.12   4766.08
564239.10   3300389.55   4835.41
564258.90   3300353.07   4804.07
564362.19   3300428.13   4744.61
564443.62   3300362.69   4661.40
564286.16   3300391.48   4798.25
564174.42   3300330.83   4864.18
564349.44   3300386.26   4741.43
564484.13   3300350.75   4640.46
564421.14   3300418.09   4695.18
564219.60   3300330.78   4828.30
564320.20   3300418.05   4778.26
564525.07   3300381.53   4642.80
564387.32   3300397.60   4712.19
564443.01   3300394.70   4674.12
564462.54   3300434.89   4681.16
564197.05   3300370.88   4859.00
564196.96   3300293.37   4834.99
564259.77   3300460.39   4839.55
564406.91   3300512.56   4746.37
564231.81   3300291.75   4807.08
564131.88   3300279.71   4881.11
564283.51   3300429.97   4813.32
564325.24   3300489.54   4789.80
564425.38   3300467.03   4713.13
564172.43   3300248.37   4844.97
564202.74   3300223.25   4820.59
564162.04   3300297.86   4863.51
564120.88   3300332.12   4908.16
564246.74   3300425.75   4841.86
564179.05   3300470.97   4898.86
564202.06   3300416.28   4869.23
564218.17   3300456.26   4870.62
564296.96   3300464.94   4808.85
564270.92   3300523.44   4836.09
564274.99   3300490.21   4828.29
564229.68   3300501.52   4869.51
564334.02   3300453.00   4776.02
564377.56   3300473.94   4748.45
564165.56   3300209.24   4844.71
564140.41   3300233.83   4864.69
564178.78   3300179.17   4833.52
564994.46   3299955.96   4220.52
565051.52   3299972.10   4212.81
565020.08   3300044.77   4247.61
565076.55   3300054.64   4249.22
565051.49   3300099.17   4284.65
564997.14   3300099.18   4287.17
565131.73   3300407.21   4568.29
565219.39   3300398.65   4535.91
565139.96   3300238.53   4433.79
565168.85   3300218.04   4412.59
565377.95   3300166.39   4439.80
565466.13   3300237.74   4492.73
565429.22   3300248.47   4487.88
565458.56   3300309.82   4533.63
565470.90   3300465.87   4675.24
565353.03   3300428.35   4566.97
565296.44   3300467.70   4572.78
565296.81   3300338.56   4498.76
565250.74   3300356.33   4505.49
565113.29   3300511.20   4618.48
565038.41   3300552.48   4642.25
565090.37   3300589.22   4645.60
565170.92   3300579.52   4624.50
565131.86   3300594.41   4640.17
565137.83   3300551.39   4624.38
565183.30   3300670.67   4648.33
565208.16   3300502.18   4593.57
565147.46   3300639.37   4652.96
565179.43   3300535.98   4610.89
565164.81   3300494.44   4600.29
565258.42   3300574.01   4618.24
565193.94   3300456.54   4576.56
565213.95   3300565.33   4612.11
565024.06   3300596.52   4653.88
565058.76   3300623.00   4660.34
565078.26   3300717.03   4675.63
565079.48   3300667.74   4669.35
564675.85   3300590.42   4659.79
564714.42   3300603.10   4649.43
564741.01   3300578.12   4643.41
564704.70   3300691.91   4647.45
564719.92   3300648.64   4647.56
564683.15   3300630.69   4654.97
564646.40   3300678.03   4661.21
564656.18   3300647.68   4659.69
564609.52   3300649.40   4675.89
564564.85   3300539.41   4683.37
564581.59   3300321.29   4605.17
564578.59   3300385.57   4639.27
564567.64   3300248.27   4572.32
564538.65   3300274.37   4593.52
564501.84   3300273.24   4601.37
564565.16   3300135.01   4532.59
564552.26   3300212.98   4566.64
564516.11   3300207.57   4579.83
564522.45   3300173.73   4572.66
564905.87   3300642.38   4656.68
565286.37   3300157.05   4403.46
565234.94   3300145.16   4366.56
565203.67   3300163.81   4370.97
565266.01   3300127.94   4363.01
565256.63   3300168.48   4397.16
563968.32   3299951.45   4907.04
563938.31   3299932.19   4918.46
563895.60   3299948.35   4936.63
564039.34   3300042.98   4882.73
563695.14   3300030.93   5096.10
563567.04   3300102.41   5232.78
563622.18   3300080.98   5160.92
563527.42   3300001.37   5242.19
563500.27   3300030.50   5270.97
563511.30   3299964.98   5232.35
563414.20   3300046.83   5249.44
563435.35   3299921.36   5228.83
563543.71   3299972.39   5214.49
563455.33   3300028.62   5270.49
563485.19   3299922.52   5215.96
563456.09   3300085.89   5283.45
563409.91   3299981.59   5239.31
563443.48   3300057.42   5271.65
563416.45   3300086.41   5258.77
563446.36   3299991.84   5252.31
563420.56   3300013.65   5249.75
563436.41   3299957.30   5237.36
563353.73   3300018.05   5209.03
563396.61   3299940.48   5231.09
563386.57   3300007.14   5230.15
563355.47   3299968.37   5216.22
563478.15   3300057.19   5283.73
563437.39   3300171.09   5289.49
563366.37   3300069.40   5213.32
563375.01   3299847.91   5218.74
563436.80   3300126.31   5280.37
563396.61   3299891.68   5228.71
563500.34   3300131.82   5300.81
563359.67   3300149.73   5219.45
563469.60   3300117.15   5294.20
563393.72   3300123.15   5242.51
563397.72   3300163.37   5255.95
563355.21   3300108.91   5206.49
563386.24   3300093.12   5231.50
563401.02   3300252.25   5282.69
563276.13   3300065.23   5144.06
563409.74   3300207.43   5279.88
563320.77   3300077.84   5173.87
563299.89   3300135.61   5166.33
563332.28   3300132.07   5192.29
563321.08   3300179.51   5201.07
563561.07   3299761.50   5133.41
563623.16   3299668.08   5092.34
563564.65   3299696.54   5122.44
563574.68   3299640.97   5112.82
563599.10   3299692.99   5109.12
563585.40   3299729.05   5121.44
563604.86   3299643.89   5099.63
563593.09   3299608.04   5103.34
563569.55   3299586.41   5114.09
564149.14   3300090.44   4847.49
564332.83   3300118.53   4718.98
564358.29   3300148.30   4699.76
563076.21   3299381.68   4810.95
563095.38   3299289.38   4774.14
563127.93   3299287.55   4789.24
563166.10   3299375.45   4854.04
563122.53   3299398.34   4844.42
562986.17   3299225.09   4702.71
563000.96   3299323.23   4763.41
562904.30   3298705.54   4322.92
562947.86   3298688.09   4343.25
562953.21   3298653.22   4332.95
562972.98   3298501.71   4170.33
562920.11   3298409.09   4089.48
563149.17   3298395.45   4198.62
563192.48   3298385.98   4229.44
563172.68   3298434.75   4252.86
563236.53   3298388.33   4279.13
563268.82   3298420.72   4335.79
563212.61   3298422.55   4280.12
563068.00   3298454.42   4194.72
562989.00   3298945.15   4508.52
563018.49   3298977.39   4542.28
563041.79   3299005.60   4579.16
563003.72   3299013.32   4562.70
563030.11   3299045.74   4604.14
562995.41   3299094.44   4622.15
563021.84   3299076.56   4622.40
563033.75   3299111.08   4656.80
562986.33   3299052.52   4585.68
563002.31   3299133.31   4655.84
562944.21   3299083.58   4593.52
562825.98   3298908.80   4423.44
562831.21   3298876.53   4394.18
562856.66   3298922.18   4446.81
562855.41   3299173.82   4637.40
562745.40   3298863.01   4351.28
563085.14   3298262.41   4077.44
563082.44   3298301.09   4085.78
563061.13   3298348.35   4105.78
563002.03   3298137.40   4031.53
563005.14   3298025.96   4021.76
563252.00   3297749.20   4043.92
563358.27   3297694.60   4078.65
563320.49   3297688.02   4055.67
563259.22   3297639.10   4036.64
563283.99   3297670.91   4045.75
563242.22   3297699.52   4040.21
563298.83   3297633.80   4045.15
563273.24   3297549.68   4030.91
563295.85   3297588.75   4042.42
563246.41   3297591.29   4028.18
563368.26   3297520.76   4097.07
563339.99   3297563.21   4067.51
563306.61   3297556.44   4046.32
563304.42   3297481.55   4036.13
563296.78   3297519.25   4036.99
563219.81   3297484.03   4021.69
563332.79   3297506.93   4059.71
563262.40   3297492.66   4022.73
563372.98   3297433.43   4060.80
563233.12   3297527.76   4021.21
563259.60   3297397.09   4022.55
563364.98   3297476.80   4076.12
563272.15   3297444.55   4021.11
563332.28   3297448.35   4043.04
563461.88   3297472.24   4156.08
563328.86   3297376.04   4025.21
563414.40   3297495.22   4125.88
563341.92   3297411.66   4036.76
563303.81   3297421.26   4024.40
563392.15   3297373.05   4041.98
563373.09   3297400.23   4044.01
563425.94   3297417.01   4076.37
563399.14   3297460.67   4092.04
563193.03   3297946.03   4089.14
563593.04   3297610.11   4295.63
563557.11   3297591.78   4273.95
563515.26   3297527.42   4250.68
563527.42   3297565.30   4254.75
563451.78   3297568.70   4206.01
563564.54   3297532.49   4274.03
563489.14   3297556.70   4236.92
563456.90   3297520.48   4193.11
563866.67   3301353.56   4857.66
567013.92   3299706.77   4472.58
563093.04   3296884.14   4238.76
564903.97   3298514.25   4241.27
564197.28   3297690.87   4218.56
563041.58   3296606.79   4308.68
568152.58   3300236.14   4530.06
571149.05   3295203.47   3783.57
563967.85   3301482.34   4777.03
563646.05   3297642.46   4311.65
567669.82   3295769.09   3895.73
562381.53   3298080.03   4215.04
563342.91   3301067.72   5224.58
562281.28   3298845.23   4071.25
565349.54   3301789.14   5126.48
562848.51   3300757.31   5440.30
570520.53   3298421.32   3986.80
562460.46   3298925.24   4200.84
563393.11   3296965.86   3982.72
563713.40   3297117.25   4077.25
565703.28   3298589.97   4073.45
562570.00   3301328.31   5506.48
563732.05   3301254.69   4958.64
567221.10   3300054.73   4517.28
562557.72   3297572.25   4499.52
564528.29   3297509.41   4154.93
565376.07   3298275.99   4062.77
564758.21   3297622.74   4141.80
565911.41   3298600.94   4141.49
566854.67   3299296.44   4444.89
562523.32   3297052.63   4601.30
565930.42   3298631.95   4152.96
565140.66   3298061.15   4107.17
566591.33   3296012.00   3988.73
563646.52   3296788.45   3929.48
561903.42   3294200.66   4265.46
567947.54   3296293.05   4002.79
562596.15   3297138.36   4577.14
567794.72   3300515.88   4622.63
564370.18   3297227.22   4094.65
563801.32   3302053.45   4733.35
563757.67   3302066.30   4746.37
560954.44   3302844.16   5257.61
562035.74   3300676.03   5000.74
561430.48   3300314.31   4625.75
566856.84   3299007.93   4418.48
562104.24   3296670.37   4722.44
562329.08   3296321.33   4603.43
561719.03   3298289.62   4437.74
568407.73   3299560.82   4312.96
564053.11   3296380.20   3889.02
560961.99   3299912.88   4172.95
564736.88   3297179.46   4121.90
568341.58   3299715.36   4430.97
564065.17   3296438.15   3885.12
561864.00   3297847.28   4565.41
566270.60   3298482.96   4279.05
562130.72   3297952.34   4379.43
564617.87   3296909.24   4096.34
560867.51   3303344.06   5156.83
564047.42   3296501.80   3889.84
565064.21   3297922.75   4114.14
567639.26   3299123.93   4288.73
566054.32   3298089.39   4190.86
561915.11   3297588.31   4697.43
562132.31   3297175.89   4825.00
566235.68   3295597.86   3973.31
568198.49   3299815.66   4430.96
567345.44   3295941.34   3971.77
563401.84   3301594.86   5049.55
567858.10   3295813.46   3954.72
563637.07   3302160.81   4761.75
564473.65   3303771.47   5310.61
565441.71   3301565.56   5119.33
568408.75   3300591.40   4478.85
568079.35   3298976.13   4275.28
567913.85   3299902.22   4494.71
562210.67   3297445.59   4626.64
565311.69   3297987.17   4076.57
567492.40   3300101.72   4541.03
565514.14   3297994.30   4042.13
565697.23   3297970.81   4053.93
564031.19   3296301.77   3891.14
567251.87   3298703.55   4338.06
564786.36   3297044.80   4057.74
561904.73   3298355.84   4261.91
566340.81   3298518.50   4309.98
563925.82   3296752.20   3907.49
562681.93   3301185.98   5433.34
568358.27   3294325.52   3964.02
565047.79   3297473.68   4052.13
568472.28   3299247.66   4227.30
566422.99   3298432.44   4331.07
561346.56   3300352.25   4619.15
562036.82   3297011.30   4852.77
566961.36   3295367.91   3856.55
567758.29   3296348.14   4043.62
562737.41   3304356.38   5138.18
569243.59   3300370.86   4307.00
570448.28   3304431.94   4328.83
561902.80   3300525.29   4817.38
568038.89   3299950.00   4496.35
566071.16   3295033.65   3844.77
567197.74   3300412.98   4627.12
562372.73   3301258.74   5385.05
564405.14   3296508.96   3885.60
566624.89   3295886.34   3974.20
561223.49   3303438.44   5337.89
566145.74   3298037.19   4205.57
562911.32   3301602.74   5367.50
568205.53   3299897.90   4446.32
565061.25   3295112.26   3908.32
566660.91   3298500.29   4331.15
562079.16   3297201.86   4817.68
561076.89   3302806.92   5301.90
561687.98   3303986.50   5211.00
568025.00   3299563.55   4345.93
567657.45   3300392.81   4620.77
563212.55   3296576.98   4201.83
568187.62   3299439.81   4287.89
563586.03   3296515.78   3964.82
568078.31   3299475.99   4321.44
560745.83   3307296.56   5113.15
569704.92   3292927.58   4283.04
561917.48   3300491.75   4811.40
565368.61   3297955.47   4048.96
566297.75   3298647.60   4286.69
561962.44   3297126.41   4866.06
563018.14   3301325.94   5360.54
562409.00   3296434.82   4532.47
566337.52   3298574.00   4306.86
568517.85   3299608.85   4310.35
563484.99   3296122.42   4068.45
565473.61   3298955.92   4076.86
565467.62   3298914.92   4074.47
565393.86   3299105.13   4083.40
565361.61   3299079.57   4089.50
565794.39   3299273.10   4188.65
565821.58   3299313.54   4215.79
565947.18   3299267.55   4250.00
565777.31   3299530.63   4272.11
565673.21   3299581.61   4246.43
565646.06   3299602.23   4239.79
565666.37   3299544.10   4234.83
565864.22   3299638.50   4335.68
565712.38   3299774.14   4333.62
565740.91   3299735.18   4332.24
565488.64   3299934.89   4364.74
565446.05   3299996.02   4357.77
565445.87   3299926.72   4314.60
565476.15   3299971.58   4379.96
565420.96   3299903.74   4269.30
565428.39   3299961.41   4317.25
565499.33   3300001.66   4407.94
565465.22   3300069.44   4424.87
565491.03   3300039.96   4420.75
565408.29   3299993.48   4302.82
565424.07   3300040.97   4371.59
565369.99   3300032.56   4295.64
565534.58   3300103.07   4461.23
565504.15   3300077.49   4438.99
565484.31   3300132.00   4455.79
565504.17   3300108.36   4452.37
565526.64   3300147.40   4479.64
565493.78   3300171.81   4476.12
565591.30   3300136.12   4499.89
565562.51   3300229.99   4546.15
565480.81   3300205.13   4483.83
565525.93   3300203.52   4505.94
565556.91   3300129.95   4483.53
565577.49   3300090.15   4471.07
565566.19   3300177.16   4515.38
565517.96   3300253.03   4529.45
565546.09   3300063.57   4448.40
565504.13   3300225.40   4504.40
565802.47   3299984.33   4431.97
565874.62   3300000.32   4463.29
565830.64   3300027.99   4470.84
565840.74   3299982.43   4441.30
565872.56   3299963.19   4438.09
565924.45   3299978.93   4465.70
565737.34   3299987.01   4424.92
565665.68   3299863.43   4350.47
565656.99   3299820.66   4334.80
565786.04   3299791.70   4344.99
565863.40   3299795.04   4351.31
565824.66   3299731.32   4342.29
565280.82   3299951.55   4211.19
562789.37   3303919.33   4902.95
563764.18   3301314.07   4936.20
567170.65   3300064.19   4528.80
564469.34   3297795.36   4208.96
565169.51   3298502.16   4169.44
561525.06   3299772.12   4310.46
567252.08   3299360.35   4361.63
564410.48   3298006.17   4258.60
562673.93   3298288.74   4056.02
562579.77   3298541.16   4047.52
563215.57   3297078.35   4064.87
561806.37   3303739.56   5226.87
563032.57   3296796.79   4309.41
569962.46   3300525.76   4233.96
566367.48   3299155.68   4344.20
571623.03   3295179.07   3910.64
566414.32   3295125.44   3898.55
564817.74   3298262.74   4241.93
562061.78   3299167.59   4180.80
562402.82   3297810.49   4448.80
566675.86   3299188.62   4441.34
563148.55   3296545.92   4242.89
563909.70   3301487.60   4802.07
565338.62   3298545.50   4107.51
561814.73   3298933.81   4088.05
564756.79   3298133.29   4229.35
566681.22   3295375.50   3874.24
561532.45   3299715.36   4258.32
569685.21   3300241.14   4272.99
565813.96   3298860.72   4138.20
560945.43   3302664.78   5192.57
565916.82   3294723.93   3844.94
566473.52   3295860.58   3983.59
562778.84   3297715.47   4327.79
565245.09   3298553.34   4140.52
562358.40   3299078.37   4281.88
567248.98   3295872.16   3954.83
564165.59   3297707.75   4239.60
564281.37   3301904.31   4682.66
562411.39   3296878.35   4615.87
563729.22   3297286.22   4177.67
562763.96   3292778.17   4129.24
570583.09   3302885.49   4252.90
565535.10   3301558.38   5156.34
568387.74   3294409.07   3948.80
560577.56   3294652.27   4605.51
564390.23   3297665.67   4192.15
563833.92   3297191.82   4106.28
564173.79   3297668.93   4211.43
563364.67   3297129.48   4005.00
563669.31   3297499.50   4296.57
565991.43   3299054.66   4212.92
565643.99   3298855.19   4075.87
562988.88   3296669.75   4352.19
565968.99   3299104.15   4213.70
566126.20   3298268.28   4206.62
567646.46   3299974.26   4547.82
565479.72   3298241.92   4047.46
565999.92   3297806.20   4189.22
564364.87   3296987.49   4055.73
562630.11   3301143.54   5399.20
566795.90   3295257.77   3863.40
567420.49   3300082.38   4519.74
564034.10   3296429.95   3889.44
563583.39   3302056.53   4807.37
563506.38   3301854.10   4936.61
562241.82   3297200.72   4802.74
562798.67   3293930.11   4365.82
567971.74   3299981.75   4513.34
561998.69   3297027.71   4861.44
562203.20   3297164.82   4821.45
563751.79   3296110.33   3941.75
562215.55   3296432.89   4635.72
564813.85   3297137.50   4069.43
567159.84   3298848.41   4372.71
567519.81   3300135.37   4553.22
565831.24   3297889.49   4110.20
563344.52   3296389.44   4080.34
567622.46   3299868.59   4515.56
568145.98   3299469.37   4301.37
563447.67   3296329.96   4040.11
563468.94   3296604.02   3978.73
564183.43   3296675.37   3898.26
561934.41   3297668.02   4641.49
567734.17   3299798.21   4484.27
565850.81   3297935.47   4120.13
564966.66   3302326.75   5274.84
561956.57   3297248.61   4824.55
567118.58   3299066.39   4392.57
564623.61   3297337.51   4114.45
565114.85   3298159.69   4126.44
567819.17   3299281.99   4347.93
569858.93   3301434.59   4508.64
566560.68   3300923.88   4772.79
563966.96   3302842.85   4925.51
563286.15   3296518.25   4128.70
567883.14   3299678.59   4412.81
563898.80   3296476.02   3893.69
564222.17   3297092.16   4072.75
562164.13   3297949.77   4356.02
567596.94   3299215.87   4307.05
565462.14   3298272.62   4048.11
563343.09   3301469.46   5234.90
563858.16   3296227.97   3904.50
570417.88   3303631.99   4512.69
561830.77   3298345.85   4324.94
561310.08   3299701.86   4142.60
567492.68   3299952.11   4494.14
562636.22   3293985.90   4386.11
566695.65   3300393.53   4595.31
561550.82   3303457.52   5436.21
562173.05   3303633.86   5105.07
567997.21   3300313.97   4566.86
566620.44   3301085.25   4826.72
562087.34   3297724.25   4581.51
567604.16   3299111.32   4283.93
565256.60   3297956.42   4095.34
562188.29   3297411.55   4648.29
566164.48   3297822.66   4231.76
562104.64   3297931.28   4412.59
569089.61   3296808.20   4011.65
567839.18   3299728.05   4433.03
561584.04   3294201.18   4298.79
562057.91   3300545.71   4919.07
563019.50   3300836.47   5442.22
562440.03   3300677.87   5237.50
563092.56   3300956.73   5447.91
563848.18   3301768.54   4767.48
562508.14   3298841.92   4148.71
562420.44   3296643.73   4579.36
562110.09   3298565.97   4145.97
565013.62   3298115.60   4146.25
566863.03   3299196.61   4437.72
562352.75   3297159.98   4743.45
565501.32   3297254.29   4083.75
563333.12   3296334.01   4094.01
567204.68   3299134.44   4362.70
562321.22   3298628.72   4060.29
562830.88   3300845.29   5450.51
562007.49   3300471.36   4850.52
562514.79   3301252.55   5436.56
562271.84   3298391.86   4083.81
562225.75   3296931.19   4754.75
563314.79   3296293.29   4109.38
561627.33   3300412.75   4717.24
561350.93   3299953.99   4379.06
561580.29   3300420.84   4724.87
566008.08   3298348.27   4158.30
562235.55   3298636.23   4088.70
566374.74   3295432.94   3947.99
566635.69   3298855.40   4369.89
564661.48   3297650.07   4169.11
563890.01   3301771.50   4751.41
566874.82   3299163.01   4437.56
565744.48   3298358.54   4086.07
566981.31   3299197.30   4423.47
565779.49   3298448.92   4088.87
565752.10   3298281.60   4092.13
566216.49   3298894.92   4260.75
562939.81   3300879.73   5455.90
561818.03   3299437.33   4212.71
562457.01   3300572.03   5096.61
561696.54   3298543.41   4292.32
567745.79   3299689.13   4439.83
567053.20   3299143.38   4407.36
562000.01   3297958.07   4474.76
565839.23   3298585.92   4115.75
569221.53   3300330.50   4331.58
561212.96   3299907.42   4268.17
564820.56   3302072.36   5000.51
563235.42   3301044.58   5373.25
562084.18   3297453.71   4678.96
561542.51   3299530.94   4103.32
566165.09   3298066.50   4204.44
560551.00   3302890.85   5091.02
562192.72   3298215.00   4195.36
563584.90   3301338.73   5068.27
563573.33   3301695.97   4980.85
567145.17   3299138.48   4378.50
562935.39   3301134.65   5449.00
562630.71   3304396.54   5112.40
564542.18   3295119.50   3958.39
565193.12   3300044.27   4244.08
565283.91   3300045.33   4260.87
565226.04   3300075.33   4279.60
564322.74   3300185.81   4733.65
564259.48   3300179.81   4781.71
564271.53   3300218.22   4773.65
564519.24   3300340.56   4626.08
564414.43   3300382.00   4685.84
564148.62   3300371.83   4898.74
564021.43   3300283.89   4984.07
564394.99   3300442.62   4722.75
564361.74   3300516.43   4773.27
565054.30   3299937.50   4205.61
565084.18   3299969.55   4208.36
565077.17   3300010.11   4223.96
565109.67   3300028.62   4231.12
565098.58   3300083.80   4269.08
564992.19   3300067.07   4264.99
565181.87   3300402.32   4548.84
565197.69   3300370.46   4523.51
565415.89   3300174.40   4451.90
565410.18   3300107.65   4422.93
565402.94   3300141.89   4438.53
565349.98   3300112.85   4387.55
565443.08   3300132.49   4444.95
565443.80   3300097.33   4431.22
565384.84   3300198.40   4454.28
565446.18   3300212.59   4475.61
565462.78   3300269.66   4507.97
565418.73   3300449.26   4627.38
565284.06   3300421.48   4543.86
565249.37   3300327.06   4488.27
565083.82   3300511.69   4625.30
565193.45   3300622.88   4630.71
565144.54   3300519.70   4613.41
565161.29   3300461.15   4588.84
565244.80   3300465.73   4571.33
565243.79   3300530.75   4601.14
565131.01   3300694.37   4667.56
565115.70   3300658.90   4665.62
565003.60   3300690.52   4664.21
564778.27   3300675.52   4653.64
564566.63   3300742.73   4684.42
564606.74   3300543.19   4676.59
564589.11   3300596.79   4682.22
564588.87   3300507.25   4675.97
564608.69   3300573.53   4677.00
564520.67   3300481.37   4680.96
564551.06   3300504.07   4680.84
564496.21   3300545.82   4704.68
564555.08   3300466.99   4671.06
564517.66   3300517.10   4690.94
564519.96   3300431.32   4663.81
564466.52   3300501.28   4706.31
564490.42   3300419.68   4665.94
564492.62   3300456.86   4679.49
564579.94   3300356.60   4625.42
564608.27   3300387.96   4637.96
564552.82   3300370.33   4634.39
564593.18   3300144.97   4514.00
565297.48   3300185.70   4428.66
563900.46   3299912.30   4933.10
563874.53   3300046.58   4968.21
563846.96   3299962.95   4966.81
564030.18   3299999.74   4880.97
564062.31   3299987.64   4869.10
564088.56   3300020.81   4862.90
563965.68   3300035.99   4913.54
564104.73   3300051.25   4862.65
564067.08   3300086.26   4882.77
564057.78   3300018.20   4872.34
563991.29   3300006.05   4898.05
564002.32   3300041.42   4897.55
564018.95   3300086.59   4901.29
563954.54   3300000.53   4914.11
563918.93   3300031.20   4937.15
563721.56   3299992.09   5066.04
563545.61   3300074.41   5250.90
563584.21   3300067.07   5201.20
563529.93   3300108.60   5278.98
563559.91   3300173.98   5208.78
563535.18   3300145.76   5277.48
563497.93   3300203.35   5301.40
563506.14   3300167.82   5302.09
563472.21   3300178.69   5305.95
563454.63   3300222.76   5308.12
563622.24   3300049.28   5154.32
563670.49   3300073.19   5117.10
563461.50   3299869.08   5209.53
563514.54   3299902.92   5195.48
563381.73   3300039.97   5224.89
563322.24   3299901.16   5208.56
563283.99   3299990.74   5169.17
563309.45   3300032.62   5175.20
563290.52   3300099.57   5151.63
563209.75   3300113.24   5113.47
563248.54   3300096.98   5124.87
563248.28   3300150.77   5137.82
563194.30   3300021.99   5108.99
563267.95   3300123.97   5139.56
563230.17   3300053.16   5123.11
563364.58   3300196.08   5238.08
563589.26   3299781.06   5126.44
563468.44   3299723.83   5142.52
563084.50   3299341.78   4791.47
563038.18   3299352.97   4783.22
563124.35   3299489.43   4920.58
563031.04   3299299.85   4755.05
562997.04   3299287.16   4739.74
562923.87   3299313.35   4753.12
562957.31   3299291.47   4738.50
562899.07   3299238.96   4688.46
562921.27   3299272.89   4718.33
562845.79   3299298.05   4717.43
562940.87   3299235.83   4694.72
562880.21   3299275.53   4710.42
562916.52   3299191.29   4662.73
562882.65   3299316.82   4749.24
562828.61   3299234.23   4670.25
562910.68   3299403.40   4813.80
562863.36   3299243.69   4684.24
562854.04   3299209.36   4661.29
562810.12   3299189.88   4633.95
562883.07   3299192.68   4657.38
562897.70   3299141.49   4623.97
562906.77   3299356.84   4783.35
562829.14   3299376.34   4758.99
562847.93   3299339.42   4750.59
562869.76   3299373.78   4782.86
562769.52   3299322.75   4696.58
562853.50   3299439.31   4811.99
562810.96   3299320.60   4714.80
562851.27   3299403.98   4790.58
562796.50   3299425.17   4758.65
562792.10   3299357.59   4722.58
562787.60   3299270.84   4678.90
562798.39   3299391.11   4743.26
562724.47   3299404.10   4704.42
562758.55   3299381.23   4712.68
562814.83   3299288.42   4698.44
562759.20   3299419.03   4725.38
562764.69   3299502.02   4753.47
562719.57   3299463.33   4714.51
562771.63   3299459.88   4747.81
562707.06   3299341.31   4678.82
562816.66   3299465.88   4793.47
562746.65   3299477.41   4732.55
562702.94   3299528.38   4724.82
562744.56   3299445.80   4722.64
562726.19   3299369.81   4695.91
562673.68   3299384.37   4683.22
562967.51   3298624.04   4318.76
562973.03   3298388.07   4102.75
562943.95   3298450.84   4118.41
563294.54   3298403.09   4347.54
563256.58   3298499.40   4396.35
562984.43   3298980.88   4531.77
562949.28   3299043.77   4566.14
562965.01   3299111.67   4622.89
562932.97   3299130.22   4626.07
562936.94   3299164.04   4651.56
562775.33   3298856.74   4356.92
562765.91   3298893.35   4386.05
562711.16   3298952.46   4406.17
562745.43   3298929.30   4408.16
562774.18   3298986.88   4470.07
562708.51   3298911.61   4376.51
562744.94   3298965.51   4435.41
562700.10   3299031.37   4447.39
562714.84   3298993.21   4431.00
562807.48   3298971.10   4473.44
562622.30   3298937.71   4350.43
562721.63   3298883.27   4359.23
562748.57   3299028.16   4483.48
562661.11   3298910.47   4353.41
562661.35   3298977.50   4391.81
562682.96   3299002.83   4416.60
562630.37   3299053.82   4433.63
562643.43   3299014.67   4407.27
562665.63   3299043.83   4437.52
562709.57   3299111.45   4528.55
562695.49   3299072.51   4480.29
562553.02   3299006.27   4352.15
562744.23   3299076.90   4522.95
562649.12   3299111.29   4499.76
562656.05   3299077.24   4467.21
562597.25   3299021.02   4389.86
562679.37   3299100.35   4501.45
562679.25   3299147.32   4544.76
563093.71   3298358.51   4128.11
563128.07   3298363.09   4153.68
563068.38   3298382.42   4134.66
563012.27   3298343.99   4087.66
563031.94   3298141.15   4038.21
563040.06   3298067.23   4027.77
563281.38   3297739.63   4048.60
563275.91   3297777.44   4053.35
563262.39   3297813.13   4057.82
563217.66   3297807.54   4043.52
563241.53   3297782.31   4044.94
563185.50   3297855.07   4043.87
563164.81   3297806.42   4032.08
563211.73   3297838.17   4048.37
563216.72   3297730.34   4037.45
563130.84   3297711.06   4027.00
563183.59   3297676.99   4029.27
563171.53   3297730.72   4029.22
563209.12   3297698.10   4033.49
563221.16   3297657.56   4032.36
563160.59   3297767.90   4029.33
563161.19   3297700.18   4027.91
563122.70   3297640.59   4033.23
563148.90   3297665.89   4028.13
563178.90   3297608.62   4025.86
563175.28   3297643.21   4027.50
563080.17   3297796.18   4023.44
563123.68   3297791.43   4024.31
563124.84   3297852.15   4025.48
563096.97   3297748.55   4026.44
563105.02   3297822.15   4021.96
563050.67   3297879.61   4018.28
563063.35   3297837.16   4021.06
563128.68   3297758.55   4025.36
562983.95   3297780.64   4051.32
563088.46   3297867.78   4020.79
563030.25   3297799.64   4031.73
563131.90   3297918.73   4039.05
563118.06   3297886.53   4028.08
563159.68   3297887.72   4043.66
563080.39   3297921.79   4022.77
563190.19   3297885.31   4056.70
563167.00   3297922.22   4059.81
563146.52   3297949.92   4055.90
563099.46   3297978.28   4033.93
563272.15   3297610.01   4036.31
563242.08   3297559.04   4024.29
563207.56   3297580.09   4022.69
563217.60   3297618.26   4027.49
563132.11   3297532.96   4042.76
563164.34   3297565.33   4028.61
563221.96   3297432.44   4026.07
563294.17   3297386.37   4020.83
563253.91   3297317.66   4028.59
563298.55   3297337.66   4020.62
562897.20   3296504.30   4348.78
563433.26   3297451.56   4108.59
563474.37   3297424.81   4130.87
563410.86   3297543.27   4148.31
563588.42   3297556.87   4289.15
563443.46   3297494.72   4153.23
563489.00   3297499.42   4218.34
563538.22   3297479.57   4258.55
563589.98   3297514.81   4285.76
561894.21   3300285.16   4752.46
561295.63   3300275.59   4554.15
565661.17   3298300.71   4063.75
561441.77   3299757.46   4242.01
563322.20   3301042.55   5265.38
566379.00   3294903.27   3820.50
569291.55   3300376.38   4294.64
564220.24   3297733.47   4235.76
562409.37   3297849.49   4411.80
564166.71   3301999.90   4685.84
568476.58   3300524.68   4464.87
570080.86   3299151.51   4047.94
566304.77   3299040.90   4306.81
563775.43   3296951.35   3989.49
566387.18   3298901.32   4317.54
561696.40   3298590.62   4270.40
567478.95   3299504.88   4368.47
567436.18   3299067.96   4304.82
565600.75   3298320.41   4054.80
563901.25   3297009.17   4045.28
561206.19   3299654.20   4120.21
565845.65   3298297.90   4118.16
568033.36   3294456.84   3857.73
567669.87   3299588.01   4411.97
563576.14   3297096.97   4034.91
566687.10   3300364.37   4592.46
562042.89   3297889.74   4466.66
562036.46   3296311.29   4759.99
562129.96   3298311.24   4190.32
562124.10   3297868.86   4452.82
562625.62   3303765.20   4838.35
566839.01   3298924.83   4404.05
565614.25   3297992.09   4042.83
563515.14   3302013.97   4843.04
562143.88   3298703.48   4087.48
561278.02   3303340.41   5375.58
563251.12   3301279.85   5210.53
567296.53   3300717.03   4674.72
564869.73   3302344.82   5226.21
561585.86   3298317.93   4470.31
562590.48   3296414.96   4441.29
562066.16   3298836.28   4071.51
560770.11   3299908.18   4150.22
563914.96   3296431.71   3891.20
562641.87   3296711.20   4450.85
561535.92   3293888.73   4346.99
563523.98   3296727.47   3945.53
567943.39   3299639.70   4387.21
561243.50   3300134.13   4445.24
562676.53   3303750.18   4841.43
566792.93   3300003.96   4553.95
567588.91   3299829.16   4493.96
567860.84   3299770.88   4441.65
566835.13   3298885.86   4395.37
563327.24   3296606.74   4075.33
561661.00   3298927.62   4108.10
562172.43   3296726.13   4701.89
565134.53   3297830.42   4103.93
562756.15   3301165.08   5452.89
562447.97   3292744.35   4142.66
563532.91   3301469.68   5065.22
567227.82   3300178.68   4546.74
566874.23   3300126.61   4567.00
560615.42   3302771.49   5141.75
565569.17   3298148.62   4045.19
566595.16   3298333.15   4323.43
563484.07   3301652.96   5004.27
560996.37   3299853.31   4152.70
565093.80   3301428.45   4869.27
565439.82   3301699.45   5161.89
565853.00   3298010.83   4118.18
568268.39   3299711.74   4411.28
562838.21   3301403.97   5468.28
565121.68   3297474.89   4040.94
564377.01   3296603.31   3904.27
562441.96   3301202.99   5359.87
564099.69   3302428.11   4746.48
568283.19   3299257.58   4269.43
562134.34   3297279.16   4753.22
565921.35   3297823.08   4159.17
567650.63   3298849.23   4246.30
564388.49   3296929.24   4051.40
563007.19   3301418.28   5416.41
567488.01   3300775.61   4652.21
568531.90   3299682.79   4343.80
565202.82   3297895.20   4103.97
568242.89   3299757.32   4426.61
568720.82   3296866.48   4031.76
562874.28   3301593.21   5414.29
570489.37   3296570.76   3933.25
561606.02   3298603.64   4318.66
568377.95   3299829.03   4481.20
563661.58   3302290.96   4710.64
561080.58   3300119.07   4311.20
564472.76   3296326.94   3879.57
563278.24   3295893.39   4127.43
562805.67   3295996.65   4279.56
566643.25   3298577.24   4340.49
561820.08   3296951.83   4896.39
567879.76   3298790.53   4247.66
563729.05   3295933.04   4025.26
562133.82   3296262.62   4724.98
563735.98   3295898.64   4035.35
562145.33   3296307.31   4706.51
562944.20   3295940.12   4239.48
567930.83   3298674.69   4206.06
564525.13   3296278.93   3878.42
565448.85   3297376.20   4047.62
566346.26   3300740.22   4731.55
561980.60   3297818.52   4524.33
568112.68   3299180.25   4288.87
566336.92   3295282.61   3944.11
568006.29   3298981.71   4291.43
564390.05   3292978.65   3960.08
561090.18   3292747.32   4365.75
561619.89   3300510.35   4784.90
568221.86   3299095.11   4260.94
569692.04   3300339.14   4263.77
567112.76   3301001.28   4718.73
568021.50   3299036.86   4290.37
567154.05   3300849.87   4672.59
563579.45   3296275.15   3981.03
565826.20   3299283.35   4204.87
565845.08   3299407.19   4259.23
565900.30   3299261.90   4236.48
565956.79   3299199.91   4238.54
565750.34   3299503.29   4255.82
565792.22   3299503.47   4270.15
565754.53   3299565.24   4274.99
565696.68   3299557.82   4250.37
565963.59   3299716.22   4365.67
565820.89   3299657.04   4331.36
565733.35   3299802.77   4342.10
565707.61   3299740.73   4326.40
565457.38   3300029.41   4394.20
565399.19   3300022.87   4317.97
565615.71   3300107.60   4488.09
565536.41   3300175.59   4498.38
565650.25   3300200.38   4567.36
565584.97   3300340.69   4656.83
565794.68   3300068.39   4495.32
565902.78   3299956.99   4444.68
565787.12   3299748.19   4340.45
565883.18   3299701.42   4348.66
565254.66   3299968.94   4211.55
565248.15   3299930.76   4196.78
565287.34   3299989.73   4227.90
565240.89   3299894.17   4185.15
565272.61   3299880.25   4186.30
565278.77   3299918.72   4201.15
565313.57   3299965.61   4224.97
565329.59   3300009.36   4243.78
567156.11   3299820.11   4479.32
568311.40   3300630.34   4499.55
566203.21   3300862.09   4813.51
564239.68   3297965.35   4328.30
562624.01   3297551.68   4501.87
564685.80   3297803.98   4205.47
562371.92   3298341.11   4092.71
564458.44   3297443.69   4140.26
563388.63   3296899.69   3979.39
563790.26   3296674.43   3917.93
567146.43   3299174.31   4375.77
567486.20   3299189.98   4301.92
563404.52   3297052.08   3993.58
562300.05   3298889.22   4090.38
562339.87   3298487.34   4063.91
564727.95   3297828.53   4198.31
567128.95   3300040.71   4538.64
563930.33   3296782.19   3911.99
564227.61   3297310.73   4110.42
562649.54   3297329.75   4564.83
566699.47   3298986.94   4406.37
562655.25   3297366.34   4547.21
563360.82   3296877.85   3996.33
565479.01   3301465.53   5123.45
564481.06   3297917.66   4224.37
564372.41   3297886.43   4233.80
560740.79   3294435.91   4561.19
568787.11   3296883.25   4037.59
567219.87   3299384.44   4372.60
563757.30   3296683.99   3921.80
562776.24   3296582.96   4421.34
567258.30   3299400.09   4367.79
566636.68   3300007.45   4521.75
563250.57   3301018.04   5356.40
567452.39   3296006.27   3953.36
563036.91   3303494.37   4846.45
562087.20   3298959.21   4107.07
566750.41   3299393.37   4470.86
565933.40   3299123.17   4210.33
565972.33   3299153.23   4227.93
565326.94   3297860.88   4062.00
566988.79   3300190.24   4594.15
563460.23   3296477.73   4010.35
568458.53   3299665.99   4373.39
563466.59   3301920.20   4910.73
561975.98   3304022.79   5085.76
564978.70   3297509.35   4088.72
562191.75   3297534.87   4603.26
567863.64   3298999.71   4296.78
564873.79   3297007.78   4027.57
567061.47   3298834.63   4381.77
563536.67   3302126.38   4802.61
561598.96   3298212.13   4517.12
566024.97   3297882.14   4188.15
568297.66   3299655.64   4382.15
568404.58   3299603.76   4343.50
568499.57   3299275.03   4205.66
570447.14   3296557.85   3942.16
561760.59   3306927.26   5191.18
568167.09   3299651.85   4364.91
568447.53   3299711.53   4415.27
568039.70   3299222.88   4313.73
565914.13   3298023.79   4138.42
563140.93   3295920.71   4154.50
561431.90   3292774.38   4267.78
565233.26   3297927.10   4099.42
562353.62   3296493.12   4560.03
563698.61   3302113.13   4757.94
562641.71   3301210.90   5442.87
563933.70   3296177.57   3899.71
567634.19   3300163.43   4568.96
562259.67   3296306.40   4649.75
561949.97   3297085.63   4871.06
567717.23   3298846.99   4236.42
565038.58   3297432.90   4045.81
564256.57   3296670.90   3905.07
564060.68   3296564.34   3888.83
564568.09   3296817.01   4082.06
560601.95   3302744.48   5138.63
568484.80   3299475.26   4256.93
567046.74   3298948.04   4401.69
568544.66   3299188.55   4176.89
567810.16   3300967.14   4557.25
561866.08   3303891.02   5148.00
561651.07   3303333.76   5369.64
563682.35   3302262.23   4716.69
563743.37   3302200.64   4725.14
562428.07   3296227.24   4564.52
566594.89   3298421.85   4330.36
565231.91   3301839.02   5006.00
562164.95   3296663.65   4687.91
566274.27   3298365.02   4287.62
563760.99   3296565.12   3916.82
563923.68   3296377.19   3894.80
564113.96   3296520.43   3880.81
564881.27   3297488.19   4131.46
562042.40   3297610.42   4674.21
567624.83   3299816.87   4497.19
565008.79   3297628.22   4097.46
567209.55   3300338.06   4597.88
565807.27   3297996.46   4098.82
564526.15   3297045.33   4077.76
561321.77   3303113.86   5405.94
568317.45   3299371.78   4244.62
566337.56   3295186.57   3930.71
568086.38   3299693.45   4382.88
567277.03   3298814.01   4341.58
563225.98   3295750.15   4164.35
562238.50   3297087.89   4817.39
565206.94   3297737.11   4081.72
564054.92   3301866.03   4683.97
566981.63   3301004.91   4733.49
564896.80   3297966.05   4148.00
564731.85   3297240.99   4130.24
563849.56   3296322.03   3901.07
561919.99   3298098.03   4480.35
562847.00   3301080.10   5463.65
561105.68   3300074.34   4306.26
561548.03   3299469.83   4083.73
565514.21   3298234.04   4047.39
562577.60   3301222.70   5435.20
565038.06   3297613.37   4088.40
567500.93   3299813.17   4463.76
562021.64   3303550.09   5179.41
561835.36   3297566.78   4720.45
563097.77   3295899.72   4168.29
561348.66   3300023.53   4415.66
562356.80   3297005.55   4679.56
566568.88   3298796.54   4355.83
561762.34   3299513.36   4246.60
562272.07   3298171.01   4175.81
566386.22   3298817.25   4310.65
563865.89   3301901.56   4734.71
565923.50   3298796.02   4174.07
566290.33   3299168.34   4313.68
566150.01   3298557.94   4220.74
565859.68   3298508.69   4110.10
565466.40   3297095.83   4098.35
567325.22   3300083.90   4513.94
567777.08   3299623.57   4425.65
563048.64   3303181.95   4808.06
561759.15   3294069.76   4278.94
568162.41   3300603.88   4554.64
563693.76   3301344.42   4989.67
561979.39   3300445.80   4823.84
566121.25   3298527.28   4205.93
564031.37   3296882.02   3972.54
564201.82   3297123.36   4074.01
569499.78   3300347.55   4277.95
565265.00   3300076.10   4294.26
565255.92   3300030.92   4245.86
564173.33   3300396.47   4884.15
564108.18   3300437.10   4956.35
564136.01   3300409.18   4921.57
564165.47   3300434.54   4899.31
564079.17   3300380.33   4973.59
564114.51   3300381.12   4935.50
564077.18   3300295.59   4929.19
564317.72   3300537.96   4799.86
565220.06   3300347.79   4503.63
565389.65   3300440.00   4598.23
565415.83   3300412.82   4597.61
565458.97   3300391.05   4610.96
565314.25   3300438.16   4557.91
565257.39   3300394.03   4527.44
565248.43   3300429.41   4549.49
565215.45   3300431.46   4557.01
565163.25   3300611.04   4638.05
565199.04   3300592.44   4620.39
565238.74   3300615.47   4627.88
565216.97   3300474.40   4579.81
565240.64   3300498.18   4587.95
565283.58   3300510.46   4595.57
565270.00   3300483.06   4580.04
565336.61   3300503.10   4606.06
565308.40   3300494.61   4590.97
565313.26   3300529.59   4613.84
565281.44   3300546.37   4612.77
565381.69   3300566.36   4670.85
565322.13   3300603.67   4653.78
565351.77   3300539.99   4637.50
565294.20   3300580.41   4631.85
565328.34   3300567.82   4641.40
565282.34   3300623.05   4641.55
565388.31   3300503.41   4640.39
565249.66   3300681.88   4649.92
565255.76   3300646.77   4640.55
565303.13   3300673.09   4667.45
565219.47   3300658.55   4639.36
565314.70   3300638.94   4661.70
565383.20   3300634.97   4695.36
565350.88   3300670.24   4689.44
565348.41   3300627.63   4675.08
565356.51   3300592.36   4668.08
565099.13   3300692.88   4672.32
565151.76   3300670.61   4657.18
565167.47   3300705.27   4661.55
565129.90   3300764.52   4683.05
565211.70   3300704.58   4656.12
565140.34   3300729.60   4672.91
565190.42   3300758.15   4681.50
565106.24   3300738.43   4678.94
565062.16   3300802.17   4684.94
565068.16   3300759.21   4682.00
565189.93   3300726.95   4667.30
565227.74   3300741.96   4677.29
565097.03   3300785.14   4685.33
564988.22   3300769.95   4666.65
565032.22   3300728.30   4671.67
565243.77   3300830.01   4757.55
565029.69   3300775.74   4678.40
565116.08   3300868.36   4708.32
565225.48   3300787.86   4711.38
564998.58   3300847.11   4672.04
565096.85   3300828.98   4690.03
565004.17   3300807.08   4672.30
565161.86   3300821.61   4706.16
565054.37   3300874.11   4691.80
565035.47   3300831.86   4681.04
564929.69   3300817.08   4654.97
565130.66   3300836.85   4701.78
565132.31   3300800.67   4691.34
565167.69   3300873.11   4735.73
565162.18   3300780.53   4690.96
565084.14   3300859.57   4695.20
565088.49   3300906.22   4714.70
564965.53   3300801.69   4660.77
565191.85   3300801.30   4708.96
564931.81   3300772.61   4654.55
564835.46   3300790.29   4653.48
564958.56   3300740.45   4657.50
564880.77   3300765.86   4654.60
564947.78   3300697.42   4657.88
564995.21   3300733.26   4665.17
564903.08   3300793.52   4654.17
564865.90   3300862.31   4652.21
564892.52   3300832.25   4653.98
564947.45   3300656.23   4661.85
564977.37   3300707.56   4661.27
564938.31   3300891.34   4657.06
564853.96   3300824.91   4653.40
564961.54   3300625.49   4659.75
564991.53   3300652.21   4663.39
564904.85   3300869.99   4653.33
564779.81   3300869.21   4647.25
565023.34   3300633.44   4661.27
564971.53   3300676.58   4662.78
564938.82   3300853.65   4655.74
564971.17   3300872.93   4663.96
565012.54   3300889.40   4683.38
564976.22   3300920.47   4672.40
564875.83   3300952.36   4653.30
564805.74   3300828.42   4648.25
564877.40   3300906.61   4651.93
564740.72   3300680.27   4650.88
564755.99   3300650.17   4648.16
564768.85   3300751.85   4653.35
564763.87   3300712.49   4656.17
564832.09   3300717.78   4660.75
564721.91   3300737.79   4647.92
564796.96   3300728.30   4660.31
564823.95   3300754.49   4658.47
564855.93   3300742.32   4657.15
564874.02   3300700.91   4655.65
564835.65   3300666.08   4655.60
564874.41   3300663.70   4655.73
564904.12   3300703.44   4654.92
564885.88   3300730.75   4654.74
564598.97   3300701.07   4679.09
564203.34   3300600.84   4914.92
564612.59   3300617.94   4675.45
564549.89   3300409.24   4651.55
564444.51   3300548.12   4733.78
564434.92   3300497.42   4721.74
564459.06   3300468.42   4696.24
563838.66   3299932.96   4967.48
563805.36   3299973.79   4997.54
563837.63   3300012.38   4982.96
563778.61   3300022.36   5022.43
563781.77   3299992.45   5016.61
564071.28   3300053.03   4874.18
564096.34   3300139.65   4879.27
563933.07   3300123.67   4958.11
563900.40   3299991.70   4939.41
563876.32   3299972.43   4949.87
563700.27   3299967.17   5080.21
563731.85   3299962.28   5053.43
563748.48   3299932.05   5033.42
563727.64   3300024.63   5063.29
563702.46   3300063.52   5089.66
563733.12   3300130.32   5068.60
563697.88   3300106.06   5091.13
563732.47   3300093.54   5065.93
563788.41   3300079.26   5029.39
563680.02   3300169.72   5083.29
563656.20   3300112.94   5124.21
563699.83   3300140.94   5083.52
563732.00   3300184.30   5069.76
563654.85   3300146.89   5106.56
563621.29   3300209.19   5054.94
563629.85   3300173.61   5083.26
563594.93   3300184.03   5114.72
563557.56   3300249.56   5116.03
563567.94   3300212.05   5134.09
563531.15   3300222.06   5213.97
563493.46   3300284.71   5265.26
563496.86   3300244.09   5281.94
563525.40   3300266.93   5184.23
563578.71   3300327.15   5020.85
563531.41   3300315.32   5139.53
563460.75   3299901.38   5217.36
563419.57   3299853.14   5216.60
563430.33   3299885.65   5223.92
563406.25   3299774.21   5174.95
563461.70   3299805.44   5181.62
563401.39   3299815.62   5200.27
563449.61   3299837.22   5201.36
563492.38   3299835.29   5184.15
563332.90   3299786.59   5181.61
563429.41   3299797.92   5184.96
563445.47   3299759.06   5159.98
563371.38   3299791.11   5187.67
563402.37   3299705.85   5143.71
563495.17   3299766.36   5153.50
563348.36   3299821.10   5204.76
563335.00   3299861.03   5214.21
563293.50   3299824.96   5183.36
563432.50   3299725.50   5147.33
563445.44   3299672.72   5131.77
563369.12   3299742.03   5162.18
563358.69   3299890.66   5224.44
563350.06   3299929.23   5217.96
563311.87   3299954.45   5193.58
563339.32   3300048.83   5192.71
563271.40   3300027.07   5152.51
563234.86   3299994.07   5138.19
563322.03   3299996.29   5193.28
563282.30   3300171.16   5168.77
563283.80   3300258.41   5218.27
563232.51   3300215.65   5166.84
563293.23   3300214.61   5200.52
563250.48   3300185.66   5156.16
563193.28   3300171.76   5130.52
563339.87   3300247.57   5240.47
563263.14   3300231.05   5192.92
563214.84   3300288.99   5214.13
563232.23   3300254.39   5195.11
563309.52   3300241.03   5222.27
563317.04   3300279.88   5241.59
563158.13   3300238.82   5168.45
563367.29   3300291.17   5268.33
563268.92   3300317.90   5244.06
563197.66   3300234.77   5171.40
563251.38   3300285.68   5221.42
563286.50   3300290.69   5235.81
563317.63   3300330.08   5264.11
563181.27   3300269.80   5194.44
563174.61   3300204.72   5146.22
563093.29   3300186.46   5107.69
563141.05   3300163.94   5114.30
563156.93   3300351.32   5245.43
563115.75   3300294.63   5200.73
563178.61   3300313.40   5222.94
563144.95   3300272.81   5188.53
563098.95   3300241.70   5155.82
563222.58   3300339.57   5245.05
563142.96   3300318.17   5220.62
563078.92   3300364.68   5259.33
563105.51   3300333.95   5231.86
563189.65   3300344.87   5243.93
563187.11   3300418.20   5293.75
563179.82   3300381.24   5267.08
563230.49   3300390.45   5275.55
563123.03   3300411.63   5291.12
563144.90   3300384.24   5269.16
563110.50   3300379.20   5266.95
563076.83   3300410.83   5298.50
563027.31   3300293.15   5199.11
563071.36   3300304.06   5209.43
563183.40   3300070.77   5100.32
563079.68   3299444.76   4859.62
563136.22   3299443.63   4885.76
562978.77   3299389.16   4806.03
562835.09   3299103.40   4582.85
562893.85   3299090.77   4585.42
562784.82   3299226.45   4649.75
562701.71   3299253.93   4628.80
562743.89   3299171.11   4591.91
562746.87   3299251.11   4649.80
562773.80   3299191.80   4620.34
562738.15   3299211.38   4618.47
562789.15   3299137.64   4588.50
562701.83   3299185.67   4583.70
562704.93   3299219.80   4608.62
562630.20   3299229.97   4577.95
562665.02   3299206.21   4581.29
562665.27   3299243.98   4604.60
562669.61   3299299.75   4640.74
562612.24   3299166.26   4530.91
562631.92   3299195.10   4558.52
562579.15   3299209.97   4538.27
562647.58   3299163.28   4544.29
562892.01   3299531.54   4851.86
563001.10   3298401.83   4120.32
562972.08   3298425.82   4123.59
562863.16   3298469.28   4086.97
563274.50   3298461.90   4374.91
563308.13   3298477.42   4413.30
563229.94   3298463.65   4337.17
563241.14   3298434.72   4319.39
563208.38   3298507.51   4367.06
562745.31   3298997.55   4458.02
562803.32   3299033.53   4522.09
562583.34   3298840.95   4218.36
562655.68   3298944.00   4373.89
562685.65   3298933.60   4381.46
562725.72   3299050.69   4483.71
562588.68   3298973.02   4350.13
562624.56   3298982.67   4376.96
563039.53   3298314.49   4080.95
562951.51   3298329.40   4071.72
563059.52   3298090.24   4035.56
563155.88   3297838.94   4031.75
563062.39   3297683.26   4045.00
562980.51   3297854.93   4037.60
563022.35   3297848.03   4024.63
563052.56   3297759.66   4033.09
563002.72   3297944.95   4021.79
563107.56   3297944.08   4032.48
563136.18   3297598.90   4034.48
563149.77   3297626.32   4029.50
563042.91   3297591.77   4073.88
563088.69   3297606.57   4048.27
563180.64   3297516.88   4027.72
563250.33   3297424.93   4021.92
563242.08   3297459.12   4020.51
563191.30   3297362.06   4050.38
563263.12   3297356.92   4024.81
563228.25   3297374.11   4033.87
563199.22   3297400.48   4040.72
563220.12   3297336.35   4040.92
563158.33   3297453.63   4041.40
563150.61   3297287.46   4087.64
563135.32   3297393.63   4060.10
563186.90   3297433.31   4036.87
563156.00   3297420.12   4049.61
563102.36   3297440.69   4060.53
563209.61   3297277.44   4052.67
563179.66   3297320.01   4064.43
563168.37   3297386.82   4053.39
563143.18   3297348.20   4071.44
563224.90   3297305.11   4041.65
563257.82   3297268.84   4029.57
563181.28   3297289.33   4069.33
563169.97   3297222.69   4080.51
563358.02   3297321.85   4027.51
563571.96   3292089.74   3989.97
566203.09   3299197.64   4290.43
563398.98   3297608.00   4124.65
563376.44   3297556.85   4111.00
563541.87   3297510.75   4261.42
563501.83   3297457.40   4199.18
565823.84   3298975.55   4161.46
566703.78   3299348.78   4457.86
566198.18   3299164.64   4285.05
563631.18   3297432.17   4267.68
563911.81   3297350.04   4143.76
563614.76   3297346.36   4213.39
565945.91   3298980.14   4200.13
563841.21   3297124.60   4081.35
564711.03   3298376.55   4270.70
561005.97   3302771.79   5255.16
564607.52   3298218.28   4261.67
562867.11   3296606.99   4412.66
563723.57   3297376.95   4224.92
566243.25   3300741.11   4753.87
566996.48   3299737.13   4481.00
562395.77   3298435.84   4068.50
561567.81   3292344.09   4214.48
564306.43   3302383.63   4816.37
567764.32   3300913.73   4577.13
568285.79   3300757.40   4492.95
562961.31   3296589.53   4358.77
563868.45   3297249.98   4117.47
563953.63   3297688.52   4295.01
562630.67   3296809.16   4504.07
566274.30   3299105.26   4302.22
565903.98   3298402.73   4129.88
566969.57   3299234.90   4423.97
565486.71   3297487.11   4044.48
563891.35   3296807.84   3921.42
566681.62   3299080.74   4423.16
563444.45   3297064.12   3995.69
565902.75   3298216.66   4133.21
567030.62   3299200.96   4409.82
567796.74   3299570.80   4413.82
562511.07   3297285.27   4656.06
563794.27   3302179.32   4715.99
566637.64   3298657.12   4348.69
561278.21   3299837.36   4241.44
570298.63   3296418.81   3973.36
565675.18   3297990.36   4048.63
562976.98   3301066.79   5456.50
562080.64   3296875.15   4772.72
566358.91   3298733.70   4301.69
566747.72   3298978.78   4409.88
562726.93   3301242.15   5459.04
564086.49   3297016.11   4073.86
564760.08   3301960.34   4800.24
563241.11   3301388.49   5309.60
561429.71   3292735.66   4272.53
561398.92   3300263.22   4576.48
567602.94   3300432.17   4626.53
562416.67   3303855.13   4958.83
562403.37   3305519.16   5305.78
561291.80   3294278.59   4362.47
563606.68   3301679.37   4964.55
571041.11   3295431.18   3723.74
567665.69   3299205.90   4314.29
564077.83   3296832.34   3945.37
562235.40   3298156.57   4197.52
567848.77   3299283.77   4348.20
566104.35   3300913.75   4829.49
563064.43   3301188.14   5370.71
562630.19   3301035.93   5411.41
569250.40   3300321.21   4327.40
564646.07   3296881.67   4098.08
562084.07   3298502.60   4179.02
563311.27   3296412.44   4096.80
563207.12   3296427.23   4184.88
561844.30   3298071.98   4531.65
561516.89   3299514.84   4092.57
562046.71   3297735.31   4570.37
567663.07   3295584.44   3855.60
562973.73   3301257.02   5385.54
562169.76   3297112.99   4836.67
568182.12   3299207.24   4285.11
570127.94   3296550.37   4028.52
570227.14   3299032.97   4029.96
564935.88   3297356.29   4052.04
568512.30   3299530.88   4287.06
563224.12   3295948.09   4132.68
565820.13   3301526.31   5071.05
567995.35   3300260.70   4562.59
564609.52   3296868.73   4093.68
566639.12   3302601.01   4896.68
567137.58   3302426.47   4818.74
562015.27   3298025.10   4454.13
563391.81   3303817.71   5086.17
568192.26   3299125.15   4268.69
561837.46   3303978.40   5152.42
562096.67   3297070.34   4858.45
561040.76   3300053.23   4248.53
567817.75   3298702.90   4208.63
569554.57   3300396.45   4263.85
568718.65   3294765.58   3864.13
567039.58   3298806.42   4376.13
565471.18   3292497.55   3836.98
563103.90   3295941.99   4161.74
562235.75   3296110.05   4705.56
562165.48   3296454.64   4661.69
565306.56   3297266.07   4022.17
565110.88   3297368.36   4027.82
567494.10   3300211.11   4571.44
565240.93   3297263.36   4021.27
564596.16   3296368.27   3879.74
567545.06   3298760.22   4281.03
564544.72   3296434.68   3881.48
562407.28   3301215.36   5361.14
565691.32   3297164.84   4171.40
561826.88   3297035.08   4896.72
567046.95   3298690.10   4361.45
567584.39   3300095.21   4557.29
568677.88   3299456.65   4242.22
567419.33   3300303.40   4588.15
567917.09   3298632.01   4194.43
561919.24   3293949.69   4281.33
567945.86   3298820.58   4272.33
566504.79   3295373.08   3916.81
563200.61   3301587.41   5216.94
564260.72   3296839.48   3999.78
567885.88   3295882.38   3965.74
566003.84   3294819.93   3833.22
567572.13   3295930.49   3919.47
563000.48   3301486.70   5422.82
562694.08   3301424.51   5523.16
566308.14   3298197.67   4222.10
564654.86   3294953.97   3950.45
570183.02   3297059.63   4026.38
563636.11   3305509.25   5065.73
568152.65   3299111.68   4270.91
568264.88   3299449.43   4271.27
562745.33   3303633.37   4849.30
563370.91   3301801.48   4999.67
569505.52   3301519.61   4456.59
568281.70   3299357.51   4256.76
566922.85   3298985.41   4412.66
567825.63   3296026.38   3984.12
568053.99   3299677.76   4377.27
563988.76   3296710.32   3896.95
570947.92   3298855.71   3953.14
561610.30   3303684.18   5306.83
562285.18   3296515.21   4598.60
565092.81   3297989.89   4110.69
563301.26   3301166.32   5207.22
566400.48   3298326.07   4302.18
560991.20   3292886.66   4362.83
566281.19   3298328.61   4286.07
568573.03   3294683.07   3889.47
564970.38   3297466.32   4078.88
562194.49   3296660.38   4672.46
561303.36   3293102.76   4379.89
568250.34   3299390.03   4267.29
561936.22   3298316.63   4278.59
564422.26   3296924.31   4057.73
567443.53   3305492.55   5050.43
563476.09   3301957.22   4887.79
565820.96   3299451.13   4267.12
565789.41   3299394.56   4241.24
565887.86   3299346.68   4248.36
565927.89   3299230.31   4239.38
565923.12   3299185.97   4227.17
565748.75   3299596.34   4287.94
565918.38   3299751.78   4360.68
565826.23   3299609.61   4317.28
565829.76   3299693.83   4338.64
565699.60   3299807.46   4337.81
565603.38   3300206.30   4556.15
565541.24   3300304.68   4590.26
565763.17   3300102.39   4514.01
565801.60   3300038.34   4472.17
565911.92   3300108.39   4544.29
565770.26   3299719.50   4334.38
565859.99   3299728.26   4346.80
565341.98   3299980.01   4238.23
565329.51   3300056.26   4286.58
565299.71   3300018.40   4242.06
563027.68   3296664.66   4319.77
564790.64   3298393.98   4258.76
562855.08   3296388.13   4310.33
562442.84   3297828.43   4408.61
566903.26   3299195.31   4435.66
564176.26   3297279.11   4097.42
567124.74   3299662.46   4450.09
563811.13   3301423.94   4851.97
563665.66   3301287.63   4994.25
571321.65   3303477.93   4403.12
567701.34   3295867.36   3931.83
563342.81   3301102.92   5201.31
561812.46   3299343.95   4111.17
561219.00   3304715.90   5458.06
562542.29   3303685.23   4854.53
566723.36   3299418.57   4469.26
564143.34   3297617.16   4190.13
562832.63   3296619.55   4424.74
562616.68   3297703.84   4347.66
562663.10   3297020.46   4551.45
561644.09   3298850.35   4144.68
565990.90   3299127.31   4223.94
566039.89   3299177.51   4245.94
566008.27   3299159.36   4235.80
566002.85   3299205.43   4246.99
568431.44   3299742.95   4441.62
567326.82   3300128.20   4526.93
560701.91   3294519.20   4577.44
565130.21   3297574.96   4063.67
567890.03   3299763.22   4433.07
564652.90   3297009.42   4103.09
568173.44   3299517.18   4310.51
563509.19   3296385.56   4003.60
564851.63   3297048.87   4033.26
561889.66   3293388.62   4316.02
566000.93   3297992.29   4175.68
565161.54   3297461.13   4035.42
561992.40   3297081.41   4866.46
565951.38   3297854.25   4168.49
566973.60   3298929.17   4403.04
564148.40   3296608.71   3884.94
565060.49   3297516.31   4059.59
560811.13   3303154.80   5133.52
564071.08   3296682.81   3891.36
567755.53   3299143.95   4307.00
568509.72   3299237.63   4194.46
564512.61   3296834.64   4070.35
561391.20   3300339.10   4633.87
568094.50   3299874.57   4461.08
565958.30   3297972.72   4158.89
566377.76   3298634.94   4316.17
567492.71   3300059.81   4529.63
562324.00   3303818.01   4995.85
563364.01   3301850.67   4981.44
562504.19   3296169.03   4542.76
566276.39   3298218.58   4226.52
564921.62   3297474.58   4108.59
567617.00   3298819.92   4259.06
563963.18   3296440.78   3894.00
565176.42   3297393.61   4028.59
567667.94   3298777.93   4236.20
570564.13   3296519.33   3936.62
567543.29   3298839.98   4282.89
563364.97   3301534.96   5146.69
567848.22   3299045.37   4300.80
561635.07   3298240.14   4489.00
562294.86   3297282.82   4763.71
562020.00   3297832.62   4504.68
565089.97   3297436.26   4040.27
563407.49   3301955.09   4918.88
563656.89   3302229.50   4731.54
568380.36   3299275.90   4240.95
569484.78   3296828.57   4042.14
562625.21   3296290.77   4461.03
561830.14   3298204.58   4434.11
564145.47   3296703.02   3900.39
561920.35   3297276.23   4824.41
562107.94   3297976.92   4383.18
566356.46   3298763.60   4299.79
564920.69   3297563.72   4123.14
568820.86   3300231.44   4374.63
567214.69   3298812.79   4358.26
564443.47   3297067.76   4070.20
567774.94   3300441.64   4625.40
561977.65   3298031.05   4471.96
562500.06   3296501.69   4488.29
563519.58   3296580.85   3972.38
561425.53   3303311.21   5452.59
567090.38   3298813.67   4375.57
567748.07   3299178.16   4315.14
563929.46   3296499.16   3895.79
567830.00   3299252.72   4339.99
561531.81   3292335.53   4215.42
564784.59   3297376.66   4130.65
567724.80   3299842.50   4504.39
561220.72   3299784.45   4168.32
561988.70   3298001.10   4474.38
563105.37   3301133.95   5377.60
563400.80   3301386.13   5209.13
563991.70   3296340.81   3894.88
566441.86   3298787.00   4328.79
562387.28   3297095.91   4678.56
562816.07   3300739.58   5426.05
567716.76   3299287.29   4342.82
566984.28   3299107.75   4427.78
564773.20   3297692.30   4154.61
565367.29   3298199.38   4070.61
567023.38   3300175.01   4594.94
565936.91   3298704.91   4168.27
564543.50   3297683.47   4186.30
567760.50   3299314.05   4353.07
564896.55   3297734.86   4133.39
561440.61   3300226.21   4539.86
561717.40   3298626.75   4237.23
560878.84   3299852.67   4152.29
567042.54   3300067.52   4574.23
561180.49   3300100.76   4386.40
563672.08   3301800.11   4865.18
563590.68   3301280.21   5035.75
567450.85   3299607.92   4392.75
562404.66   3298803.35   4074.77
561367.57   3299873.13   4325.89
562294.71   3298419.69   4077.41
562703.98   3300738.99   5367.54
565299.51   3298433.61   4111.87
563630.34   3296723.08   3936.29
567505.59   3299106.26   4291.24
566142.58   3301260.28   4956.69
564058.04   3301895.47   4686.13
567338.27   3299972.16   4484.03
564108.76   3300302.22   4905.97
564300.58   3300510.50   4806.50
565441.38   3300366.68   4574.40
565362.55   3300487.61   4610.62
565044.57   3300689.22   4668.09
565023.31   3300665.38   4663.46
565333.11   3300773.98   4755.57
565037.72   3300955.60   4712.00
565045.51   3300914.75   4700.97
565011.85   3300929.49   4691.64
564977.80   3300989.10   4691.71
564986.54   3300954.57   4686.30
564931.08   3300958.90   4664.03
564823.04   3300868.05   4649.28
564803.32   3300939.08   4651.80
564802.28   3300900.54   4649.48
564839.99   3300901.76   4650.01
564739.99   3300921.50   4647.78
564767.92   3300901.46   4650.19
564721.31   3300865.96   4641.87
564792.64   3300787.56   4649.99
564752.73   3300822.90   4642.58
564755.89   3300786.26   4646.84
564686.54   3300798.73   4650.67
564722.90   3300801.87   4644.15
564701.86   3300833.41   4643.71
564707.33   3300770.06   4647.60
564641.85   3300891.36   4651.45
564645.71   3300747.25   4663.25
564647.19   3300836.84   4652.94
564678.62   3300869.39   4646.23
564673.33   3300767.28   4655.12
564634.15   3300792.25   4663.00
564681.77   3300726.58   4651.67
564702.81   3300903.10   4644.09
564649.84   3300712.68   4661.29
564681.97   3300991.97   4647.84
564702.76   3300949.96   4645.36
564810.17   3300690.29   4658.70
564804.12   3300653.55   4652.06
564843.91   3300632.28   4650.86
564617.00   3300677.84   4672.13
564500.22   3300657.80   4716.39
564228.10   3300554.25   4881.41
564376.38   3300602.12   4785.05
564469.67   3300531.35   4714.45
564094.14   3300106.14   4876.47
564125.63   3300120.91   4863.79
564059.26   3300125.26   4891.62
564056.94   3300186.17   4903.51
564068.61   3300156.11   4892.16
564100.79   3300178.73   4880.94
564019.24   3300154.24   4914.65
563910.88   3300079.75   4956.34
563872.29   3300011.99   4960.31
563673.05   3299953.73   5099.10
563829.61   3300058.03   4999.96
563562.93   3300289.77   5063.65
563610.68   3300262.93   5017.50
563598.33   3300296.85   5005.29
563677.17   3300306.37   5013.40
563638.86   3300292.41   4997.94
563622.94   3300334.29   4995.09
563659.35   3300244.62   5027.70
563585.54   3300425.48   5138.33
563593.60   3300375.52   5036.87
563519.69   3299721.28   5134.50
563552.05   3299729.39   5130.34
563528.53   3299769.47   5146.07
563495.51   3299800.53   5167.62
563468.20   3299777.13   5164.42
563402.66   3299740.85   5158.07
563334.44   3299676.79   5129.13
563377.87   3299916.08   5227.83
563240.76   3300024.26   5136.01
563154.75   3299921.13   5087.40
563255.90   3299940.31   5161.01
563215.08   3300146.31   5124.03
563176.73   3300135.52   5112.21
563333.32   3300212.75   5223.58
563369.73   3300259.21   5261.21
563431.65   3300312.87   5310.62
563337.85   3300304.74   5259.53
563380.45   3300358.42   5292.43
563131.46   3300205.52   5136.31
563260.25   3300359.76   5263.00
563311.12   3300438.88   5303.62
563276.45   3300405.26   5290.58
563127.23   3300354.46   5246.95
563098.22   3300510.20   5360.07
562978.99   3300383.29   5282.00
563039.38   3300338.83   5240.53
563058.61   3300261.14   5170.02
563089.57   3300273.81   5182.75
562974.37   3300210.08   5097.09
563062.45   3300217.53   5125.94
563010.53   3300245.44   5146.62
563023.94   3300148.46   5046.14
563053.14   3300177.44   5084.84
563022.61   3300205.66   5103.08
563088.22   3300112.90   5066.57
563080.30   3300150.40   5078.49
563114.92   3300138.13   5090.36
563135.04   3300090.10   5084.04
563214.02   3300081.18   5111.70
563091.28   3299412.49   4838.56
563047.33   3299414.91   4825.23
562999.54   3299499.14   4882.12
563033.26   3299462.60   4863.94
563183.61   3299458.51   4923.26
563108.28   3299460.83   4887.77
563071.68   3299500.21   4912.38
562940.78   3299377.43   4798.23
562970.19   3299349.58   4780.42
563003.60   3299363.06   4789.21
563029.04   3299385.97   4802.23
563006.02   3299420.76   4825.78
562953.87   3299322.72   4762.50
562953.55   3299438.46   4838.02
562941.82   3299409.06   4819.46
562858.97   3299134.65   4609.48
562824.71   3299151.27   4610.65
562916.88   3299072.07   4577.36
562921.25   3299102.72   4601.56
562883.29   3299059.87   4560.52
562715.87   3299147.52   4561.63
562749.87   3299122.99   4560.49
562754.02   3299288.25   4675.25
562734.10   3299317.93   4679.99
562718.24   3299285.76   4655.83
562546.45   3299099.66   4442.26
562861.99   3299489.92   4837.10
562900.76   3298447.82   4092.46
562899.72   3298489.68   4111.42
562846.55   3298396.52   4060.27
562911.14   3298534.66   4157.23
562881.43   3298413.96   4074.96
562856.25   3298524.65   4117.14
562849.55   3298434.11   4070.58
562781.00   3298480.84   4062.03
562789.72   3298419.98   4052.80
562820.73   3298465.48   4070.87
562821.91   3298417.41   4058.82
562801.82   3298368.74   4048.03
562891.22   3298350.75   4064.14
562870.91   3298498.37   4103.64
562814.83   3298509.27   4085.52
562792.46   3298451.43   4058.89
562693.66   3296796.90   4458.92
562897.32   3298384.06   4073.02
562935.93   3298371.80   4083.78
562806.71   3298594.59   4186.00
562922.30   3298342.73   4071.19
562889.57   3298280.14   4048.13
562921.87   3298303.11   4057.91
562822.15   3298553.01   4127.08
562888.75   3298315.49   4056.64
562841.84   3298336.49   4050.38
562954.92   3298222.43   4037.53
562961.92   3298287.82   4056.95
562857.54   3298560.89   4160.12
562854.20   3298611.03   4237.63
562746.24   3298548.48   4077.10
562990.40   3298251.70   4051.35
562776.06   3298521.06   4075.98
562783.51   3298562.32   4116.12
562726.29   3298496.86   4051.47
562742.18   3298616.51   4138.33
562754.58   3298583.11   4113.64
562693.61   3298579.48   4063.32
563193.51   3298464.65   4304.00
563237.93   3298535.87   4418.56
563282.30   3298535.56   4449.53
563214.63   3298556.33   4421.31
563288.86   3298503.67   4424.40
563319.95   3298526.68   4467.12
563334.05   3298555.43   4500.62
563171.38   3298514.61   4344.24
562777.27   3299017.37   4496.41
562832.96   3299022.36   4522.59
562832.31   3299062.92   4552.90
562790.84   3299086.11   4557.08
562637.08   3298859.10   4288.10
562499.61   3298913.24   4220.21
562985.00   3298323.73   4072.97
563091.56   3297709.61   4031.62
563112.40   3297677.48   4031.59
563054.69   3297721.10   4039.21
563008.39   3297737.88   4053.74
562995.50   3297818.40   4038.37
562936.88   3297815.68   4061.41
562966.67   3297806.57   4051.86
562939.02   3297769.42   4063.88
563037.67   3297920.33   4017.66
563057.66   3297960.92   4022.25
562996.33   3297898.78   4026.54
563059.37   3298015.82   4026.89
563019.83   3297878.78   4021.64
563070.93   3297987.98   4027.03
563034.37   3297989.12   4021.06
563082.11   3297647.16   4044.94
563030.26   3297642.28   4066.61
563080.93   3297552.38   4066.87
563202.17   3297545.05   4021.81
563183.37   3297480.36   4029.63
563143.42   3297492.70   4041.29
563090.13   3297499.45   4067.37
563126.48   3297463.86   4050.37
563041.91   3297354.09   4089.50
563290.41   3297296.01   4020.00
563302.56   3297248.30   4018.40
563323.35   3297311.19   4020.42
563332.52   3297343.07   4024.72
566407.52   3299223.13   4362.44
562821.12   3296696.04   4423.78
563319.06   3297277.73   4017.62
563605.85   3297476.63   4282.08
563225.04   3297224.54   4047.19
563454.63   3297393.12   4086.18
563427.63   3297369.87   4057.70
563417.65   3297577.97   4162.86
563446.50   3297616.72   4196.42
563227.55   3297050.04   4061.29
561623.69   3303448.36   5361.34
562784.24   3296494.74   4374.50
564124.67   3297540.23   4165.56
560545.20   3302636.49   5109.26
563748.22   3297132.66   4085.41
564211.61   3302127.51   4687.28
563561.41   3296989.54   3978.61
564179.98   3297444.88   4135.69
567416.23   3299790.53   4448.39
566091.32   3298904.01   4226.63
565879.02   3298544.66   4121.42
562911.64   3303321.18   4832.60
564937.01   3301840.94   4856.59
567514.83   3299706.14   4429.57
561698.73   3299432.01   4106.67
562511.83   3300789.11   5319.84
564018.87   3301676.30   4700.81
564551.09   3297613.57   4178.99
563607.53   3297206.92   4113.70
562832.65   3296234.84   4343.77
562401.50   3298149.63   4161.14
562147.25   3296218.46   4731.39
562303.22   3298671.17   4064.43
562258.07   3298797.45   4064.93
565580.04   3298501.88   4052.81
562593.08   3301254.33   5465.26
564672.83   3297681.30   4177.26
563672.69   3301369.56   4995.82
562298.25   3298274.95   4122.27
562373.24   3298774.35   4062.35
563519.44   3301342.48   5122.25
565340.18   3298047.82   4067.38
565840.87   3298329.10   4116.84
568029.60   3299266.25   4327.59
563557.98   3301856.88   4917.43
561210.13   3294656.38   4526.32
567420.37   3298888.94   4310.66
562841.60   3304109.63   5021.90
564798.27   3296921.98   4063.25
563903.91   3296522.90   3898.62
566211.39   3298712.64   4249.96
563098.81   3296171.25   4216.41
566786.13   3300292.77   4580.60
566773.14   3300385.84   4595.70
562903.66   3296107.36   4286.36
562809.13   3300983.61   5464.09
562456.94   3300975.74   5303.89
563467.03   3301331.64   5157.63
568056.26   3299548.48   4336.74
563547.62   3301503.67   5034.45
562828.44   3301279.36   5422.96
562002.53   3298359.28   4246.23
562321.74   3296605.55   4600.01
563076.02   3301462.66   5396.16
561958.93   3298251.41   4326.15
564724.30   3297148.95   4117.29
567437.14   3300113.30   4532.62
567084.28   3299067.69   4403.31
563594.72   3296422.33   3961.04
564650.54   3297048.87   4102.42
564313.50   3302322.90   4769.36
563424.74   3301522.22   5121.97
563432.83   3296124.19   4080.62
567973.46   3299787.45   4432.78
563562.19   3301727.54   4979.30
571284.23   3296818.63   3866.68
567104.24   3300965.77   4711.63
568280.05   3299626.64   4361.08
563207.46   3303769.23   4978.32
568338.23   3299924.48   4471.13
567153.64   3295903.39   3941.24
569239.78   3304745.19   4780.47
563890.43   3292210.18   4038.46
567515.70   3300247.57   4582.88
562282.56   3301146.17   5321.51
567617.42   3305249.83   5152.28
562708.94   3293879.07   4382.85
564602.79   3296606.83   3976.57
568716.03   3297152.33   4071.11
572578.21   3295042.52   4126.20
567747.30   3298942.05   4259.23
565278.68   3297760.28   4061.90
562765.03   3296014.54   4286.86
564389.84   3296537.28   3889.15
563853.79   3296019.80   3952.53
563297.34   3295816.52   4137.44
568327.87   3299042.33   4250.03
560773.11   3304153.04   5418.99
564366.29   3296506.27   3884.75
568006.49   3298617.73   4185.94
564138.24   3302318.37   4715.85
561485.47   3304239.47   5261.62
568685.03   3299336.43   4198.94
568018.71   3298648.46   4197.24
565203.26   3298073.84   4098.12
563744.83   3295964.38   4007.13
562989.17   3295984.54   4215.81
564599.29   3296422.56   3882.21
561770.90   3296906.59   4926.21
564986.14   3297076.75   4015.99
565612.52   3297188.71   4145.25
564280.40   3296806.72   3988.17
563019.45   3295983.21   4198.26
564334.81   3296280.39   3875.59
562013.54   3305471.73   5292.68
563055.07   3295884.73   4183.11
563241.99   3295990.43   4128.68
567844.72   3296629.81   4064.97
562791.20   3301552.70   5498.38
560557.70   3294945.60   4623.31
561822.03   3300511.63   4781.58
562190.95   3300700.60   5011.94
563698.14   3296296.14   3925.47
562429.87   3296266.25   4554.10
562901.93   3301563.54   5424.94
564847.33   3297353.91   4106.52
561944.39   3300575.27   4869.54
562510.95   3296296.69   4513.72
562728.72   3301446.59   5525.87
564438.83   3296594.27   3914.32
563719.75   3296159.62   3936.07
561291.29   3303422.14   5390.47
565267.23   3297827.62   4081.83
566642.97   3300644.22   4640.22
562333.12   3296198.75   4637.64
564209.58   3296338.23   3874.11
567629.33   3300294.67   4599.34
560588.35   3294484.44   4637.86
565348.10   3297370.74   4033.83
564233.13   3296372.52   3871.81
564501.69   3296539.54   3906.54
570041.75   3296159.05   3951.83
570089.00   3300781.93   4222.33
561493.83   3298145.86   4597.32
565123.59   3295134.58   3911.62
563876.54   3292136.59   4014.78
566752.08   3295855.00   3941.26
567229.06   3298544.75   4318.88
562790.38   3303446.72   4837.63
568155.24   3299069.68   4265.78
565346.84   3297647.37   4030.03
565266.88   3297725.37   4056.86
566988.94   3298609.41   4362.86
569714.01   3295033.22   3736.94
562676.64   3293934.16   4390.26
561767.73   3297059.17   4917.14
562984.06   3292192.41   4096.58
567805.55   3298940.83   4276.58
562840.39   3296152.48   4328.33
568665.32   3300557.68   4423.78
568102.94   3298933.22   4265.56
562382.50   3296470.62   4544.43
561610.60   3299488.36   4100.71
561569.06   3294134.62   4293.51
566186.90   3298490.68   4234.80
568356.18   3299801.15   4475.02
563183.01   3303240.45   4768.42
568293.88   3299595.67   4342.46
565615.48   3297954.77   4046.85
568237.61   3299290.05   4278.98
568158.62   3299443.07   4294.80
568352.04   3299846.70   4479.80
566038.46   3298182.87   4176.03
565368.48   3297921.08   4048.74
567331.82   3300050.07   4505.85
565806.85   3299476.82   4268.73
565785.11   3299439.17   4252.13
565911.61   3299472.31   4291.37
565813.29   3299418.33   4255.96
565759.99   3299404.89   4234.32
565762.98   3299366.33   4222.98
565804.72   3299353.74   4230.22
565775.80   3299333.36   4212.90
565846.05   3299347.44   4238.23
565821.25   3299383.22   4246.57
565866.39   3299315.82   4234.11
565912.08   3299306.93   4247.14
565867.51   3299377.67   4253.72
565938.57   3299402.15   4269.98
565892.65   3299420.06   4269.81
565906.16   3299380.87   4259.96
565951.40   3299347.29   4260.45
565893.18   3299771.62   4355.93
565801.14   3299630.80   4319.64
565804.62   3299568.35   4295.10
565601.42   3300170.51   4526.82
565629.23   3300143.75   4513.29
565678.71   3300157.60   4533.87
565636.41   3300279.28   4628.45
565516.85   3300284.60   4551.52
565553.88   3300267.91   4567.42
565597.32   3300257.85   4592.85
565633.55   3300238.11   4594.86
565599.36   3300300.50   4629.31
565718.05   3300252.94   4612.11
565646.63   3300340.09   4678.19
565571.05   3300313.03   4623.35
565546.68   3300342.63   4635.31
565673.97   3300255.99   4615.05
565615.69   3300329.01   4660.84
565616.15   3300376.48   4694.21
565693.26   3300214.90   4585.27
565699.92   3300310.92   4655.49
565568.12   3300386.85   4683.03
565669.97   3300291.48   4639.95
565836.21   3300138.47   4564.43
565880.66   3300058.71   4505.12
565367.40   3300074.56   4349.76
565379.46   3300103.16   4396.46
565301.70   3300071.70   4297.70
566506.41   3300367.33   4607.19
564374.69   3297565.00   4179.87
563098.54   3296522.92   4260.31
563251.20   3296937.83   4058.95
564122.91   3297903.72   4356.32
563527.20   3297398.23   4174.88
564045.27   3297678.23   4261.76
566179.63   3299221.37   4287.55
563051.11   3296894.67   4284.63
566141.89   3299192.94   4274.10
561865.21   3299108.20   4109.24
562826.78   3300691.69   5408.53
567318.92   3299932.68   4478.02
567390.52   3299509.54   4372.73
567090.42   3299098.88   4399.72
562340.57   3301004.44   5258.54
563704.32   3301386.69   4960.67
561620.91   3299208.20   4067.76
567059.42   3299188.61   4400.94
567229.49   3299976.61   4496.55
564743.27   3301823.48   4736.08
564644.71   3297857.25   4218.03
562603.18   3300727.93   5311.96
563753.28   3296608.57   3921.14
564091.57   3297843.69   4344.07
563384.86   3301057.25   5190.88
567071.18   3299265.45   4396.26
565936.00   3298863.32   4187.10
562379.87   3298506.62   4056.94
562475.94   3297379.83   4678.65
568208.67   3300938.82   4479.07
562934.63   3296664.26   4384.48
562783.43   3297543.13   4367.26
563950.85   3297510.79   4209.98
566401.70   3299085.61   4362.76
564044.21   3295079.61   4074.42
562043.66   3300282.00   4830.45
565982.24   3299182.46   4237.87
565975.69   3299237.10   4250.14
566057.12   3299279.45   4269.06
566021.35   3299248.77   4258.09
570558.80   3300414.64   4069.37
568325.66   3299576.38   4328.85
564407.10   3296853.34   4044.06
569154.93   3304876.61   4727.09
564298.20   3296840.54   4009.35
565663.17   3297957.77   4049.38
563676.79   3302160.83   4750.93
561913.08   3298425.57   4237.04
566945.87   3295850.70   3905.88
561080.19   3300045.95   4277.22
564643.93   3296842.96   4094.24
565084.55   3297485.95   4048.31
570327.74   3296511.26   3972.52
566571.98   3298589.03   4343.12
567993.75   3299070.54   4297.76
565199.48   3297769.79   4089.20
571291.51   3295423.00   3748.00
570104.43   3303369.19   4541.75
566925.42   3292888.59   4050.44
568138.67   3299716.30   4391.99
567037.01   3300700.78   4655.91
568001.73   3299743.92   4408.02
567160.86   3300689.83   4671.64
568360.24   3299302.60   4239.61
563431.36   3303632.66   4992.78
568393.50   3299181.25   4257.76
563444.47   3301563.60   5058.63
567461.30   3300044.57   4516.01
568213.49   3299585.93   4336.41
565257.98   3301710.60   5015.97
568188.55   3299554.42   4323.99
563079.62   3303622.53   4863.61
563139.80   3301497.28   5352.84
569968.93   3300471.91   4240.96
568941.78   3300235.84   4354.04
566627.08   3305014.10   5277.28
563310.57   3301594.22   5121.79
568040.27   3298957.38   4284.28
567021.67   3301013.50   4729.84
567616.74   3295570.19   3860.45
566462.80   3295645.99   3944.21
561890.98   3298305.07   4307.15
567972.88   3299102.34   4304.97
565850.60   3294949.06   3863.93
569047.66   3300466.38   4340.70
570056.63   3296240.78   3968.01
563633.25   3296417.31   3945.81
569588.31   3295154.55   3737.56
568260.29   3299162.57   4269.53
566608.88   3295598.72   3923.36
566188.88   3295219.00   3911.74
568105.09   3298884.31   4258.66
566406.38   3302637.88   4989.94
566410.65   3294806.61   3814.96
571753.87   3296217.56   3779.39
562231.53   3300844.04   5087.09
563327.84   3301771.07   5020.00
566807.33   3295834.97   3934.71
568908.87   3296726.42   4029.72
569188.83   3300240.16   4358.48
562468.58   3303762.45   4899.41
563434.00   3301724.33   5009.41
563572.58   3296072.37   4050.11
561559.05   3298206.13   4537.16
561650.08   3294150.93   4285.90
566011.12   3297836.22   4190.05
563986.41   3304560.46   5223.11
569245.90   3300134.11   4344.93
567013.74   3300306.64   4614.11
569865.68   3303714.88   4582.69
562637.60   3292496.99   4098.73
566183.67   3298415.88   4233.89
567878.18   3299866.33   4482.60
567846.39   3299119.71   4310.33
568044.09   3298999.53   4285.00
561507.71   3294332.77   4320.02
562989.37   3303558.88   4853.34
568907.70   3294679.98   3891.13
566200.18   3300943.94   4860.96
568070.07   3299808.75   4436.24
562285.36   3296591.20   4610.92
561948.88   3298523.23   4188.86
562413.84   3296391.04   4535.75
561035.53   3299993.76   4231.22
561916.78   3298195.86   4408.41
562098.30   3296620.16   4717.27
562989.73   3301457.29   5430.60
563117.77   3301290.21   5309.87
562132.79   3296730.52   4720.86
567357.71   3300104.91   4519.61
567022.02   3298926.16   4400.42
566435.75   3298592.53   4336.46
563638.48   3301970.89   4813.41
562095.92   3298606.65   4131.69
562752.66   3301202.17   5450.63
565324.64   3297613.89   4030.57
565523.71   3298024.17   4041.14
565079.61   3297595.91   4078.12
568254.85   3299885.33   4451.03
564083.61   3296799.49   3925.84
562955.54   3301188.30   5428.38
562289.95   3297003.78   4763.28
562822.94   3301372.28   5459.60
567053.71   3295820.97   3913.57
567683.33   3299557.73   4404.07
566671.17   3295443.53   3882.12
567419.86   3299727.61   4434.58
562751.37   3300666.60   5391.51
562254.13   3298875.13   4081.06
561513.73   3300296.31   4611.49
563729.48   3301583.82   4892.66
566512.81   3295601.09   3932.85
566347.28   3295587.29   3955.11
563262.49   3296396.36   4125.55
564538.88   3297359.64   4113.83
563208.12   3303817.16   5011.04
563544.08   3297083.58   4017.48
570172.49   3296323.75   3987.97
566422.36   3304850.86   5164.24
567411.18   3300017.49   4496.84
565051.95   3300653.32   4665.64
565280.35   3300789.09   4743.46
565329.89   3300720.04   4705.29
565442.61   3300721.86   4765.55
564906.42   3300930.51   4655.44
564941.91   3300925.89   4661.35
564840.77   3300939.20   4651.36
564830.10   3301020.90   4654.00
564821.92   3300978.29   4652.72
564862.03   3300992.68   4654.82
564754.70   3301013.29   4647.97
564900.19   3300983.22   4659.27
564777.63   3300975.28   4651.14
564901.27   3301069.23   4664.27
564793.07   3301010.52   4652.00
564735.71   3300975.90   4647.47
564768.51   3300941.60   4651.00
564871.86   3301035.97   4656.97
564789.33   3301095.07   4651.30
564716.40   3301009.23   4645.96
564916.63   3301026.03   4668.81
564776.79   3301052.16   4649.88
564835.25   3301072.02   4653.06
564662.21   3301074.37   4656.63
564731.20   3301052.36   4646.25
564804.21   3301067.43   4652.59
564868.18   3301068.85   4655.42
564883.90   3301139.92   4663.57
564855.43   3301108.94   4655.53
564681.71   3301035.47   4650.10
564891.54   3301104.32   4662.11
564971.58   3301107.61   4713.47
564930.52   3301131.31   4684.69
564805.24   3301183.65   4657.93
564698.21   3301068.08   4650.13
564736.53   3301106.02   4650.45
564688.13   3301116.58   4655.92
564588.63   3301013.15   4669.06
564839.31   3301152.33   4658.74
564758.82   3301080.70   4648.62
564637.77   3301013.45   4657.85
564777.81   3300839.30   4644.79
564606.44   3300740.25   4674.87
564658.64   3300809.29   4656.14
564545.45   3300842.40   4659.05
564645.98   3300948.02   4653.16
564472.84   3300602.72   4725.50
564555.77   3300665.33   4693.04
564241.90   3300528.28   4864.48
564285.36   3300614.56   4851.11
564151.38   3300543.35   4932.15
564356.47   3300561.42   4785.98
563996.36   3300219.47   4961.31
564025.23   3300120.39   4904.87
563979.42   3300129.73   4931.39
563939.64   3300059.57   4932.95
563978.28   3300076.07   4918.26
563993.12   3300102.60   4917.04
563948.27   3300092.84   4938.33
563852.04   3300137.03   5015.30
563798.50   3300048.23   5015.49
563595.76   3300232.07   5062.33
563629.34   3300238.70   5027.79
563660.94   3300204.75   5060.41
563705.67   3300226.49   5059.51
563696.62   3300417.77   5100.30
563520.04   3300389.29   5226.89
563494.78   3299736.94   5142.74
563492.07   3299682.47   5131.23
563363.28   3299703.30   5144.83
563311.27   3299730.95   5147.93
563386.45   3299649.14   5124.79
563332.40   3299707.95   5143.42
563289.23   3299689.48   5116.76
563384.41   3299680.30   5135.21
563186.30   3299966.95   5110.59
563280.83   3299959.46   5173.06
563289.81   3299921.98   5184.30
563240.63   3299871.53   5151.28
563284.47   3299878.00   5183.99
563258.04   3299903.75   5166.05
563207.91   3299919.15   5130.10
563266.55   3299847.66   5167.39
563202.44   3299804.06   5093.95
563250.90   3299801.73   5138.47
563403.91   3300288.84   5287.72
563444.18   3300267.24   5310.44
563396.72   3300325.16   5291.36
563429.17   3300361.65   5302.70
563362.41   3300328.98   5278.42
563480.92   3300339.08   5284.44
563302.16   3300370.47   5279.23
563340.98   3300362.36   5285.29
563366.29   3300416.32   5299.71
563328.80   3300400.99   5296.73
563363.16   3300384.87   5295.54
563402.70   3300391.84   5299.26
563461.95   3300417.08   5290.17
563413.87   3300447.76   5283.80
563436.46   3300394.74   5301.59
563473.22   3300378.52   5290.31
563396.63   3300422.13   5296.45
563374.50   3300455.63   5292.26
563344.35   3300441.41   5301.09
563322.31   3300511.35   5295.47
563325.17   3300473.81   5301.13
563243.30   3300486.45   5326.89
563282.76   3300470.58   5312.51
563411.04   3300536.06   5270.22
563277.72   3300515.03   5318.80
563247.93   3300440.97   5307.78
563402.15   3300491.58   5270.44
563360.73   3300495.40   5284.17
563199.27   3300574.49   5395.67
563359.96   3300547.80   5282.68
563231.56   3300535.61   5356.04
563304.49   3300567.43   5330.17
563301.88   3300535.73   5312.90
563266.68   3300554.59   5348.12
563258.08   3300642.02   5405.22
563272.58   3300599.31   5377.75
563356.84   3300651.74   5350.62
563228.71   3300608.23   5400.84
563308.60   3300635.36   5374.22
563170.99   3300688.06   5430.39
563235.39   3300572.69   5379.96
563306.54   3300601.39   5355.57
563171.98   3300628.00   5418.63
563196.38   3300606.72   5407.62
563210.67   3300647.73   5418.06
563157.69   3300587.00   5408.58
563180.96   3300658.19   5425.58
563128.62   3300657.32   5431.49
563161.09   3300522.94   5371.73
563133.83   3300618.31   5418.50
563170.91   3300555.58   5392.53
563121.77   3300553.39   5389.22
563196.16   3300530.19   5370.44
563189.20   3300475.41   5333.26
563047.63   3300626.65   5413.81
563091.70   3300632.54   5420.40
563057.06   3300724.04   5445.81
563076.11   3300581.33   5395.19
563063.70   3300674.24   5437.65
563104.41   3300600.69   5408.73
563072.21   3300610.49   5408.44
563042.22   3300591.65   5396.51
562969.91   3300620.73   5408.89
563042.54   3300531.89   5367.53
563009.46   3300614.62   5407.36
563096.16   3300665.78   5435.81
563124.42   3300707.69   5436.92
563014.79   3300664.26   5433.96
562979.99   3300554.86   5372.40
563008.26   3300578.07   5386.86
563099.12   3300458.02   5326.68
563070.10   3300335.00   5235.64
562985.34   3300328.67   5228.73
562995.61   3300176.41   5060.95
562912.86   3300147.74   5003.40
562968.58   3300120.69   4998.23
562950.89   3300171.73   5040.96
562991.55   3300143.97   5027.22
563014.36   3300098.48   5011.49
562880.48   3300241.21   5115.94
562943.88   3300140.72   5005.29
562913.32   3300077.78   4948.52
562935.94   3300105.68   4974.29
562970.76   3300054.33   4970.04
562964.15   3300087.33   4977.70
562907.58   3300198.26   5067.28
562940.97   3300204.17   5082.87
562946.10   3300272.50   5168.71
562952.26   3300237.68   5130.92
562916.86   3300249.37   5138.84
562881.92   3300323.59   5192.78
562890.39   3300282.24   5162.29
562924.07   3300310.67   5200.14
562797.56   3300284.78   5113.89
562958.91   3300305.34   5202.55
562985.49   3300276.05   5177.83
562919.55   3300371.17   5251.05
562948.48   3300343.78   5238.05
562843.65   3300271.82   5129.07
562999.12   3300302.40   5204.96
562910.02   3300340.04   5220.10
562874.87   3300367.83   5219.52
562824.58   3300337.14   5165.06
562890.07   3300465.23   5287.88
562856.04   3300342.15   5189.53
562834.21   3300377.90   5194.64
562893.84   3300414.76   5264.65
562742.05   3300378.16   5127.04
562788.10   3300367.28   5152.94
563167.79   3300101.88   5099.27
563196.85   3299428.99   4907.40
563153.20   3299472.47   4918.77
563184.57   3299500.71   4953.02
563146.53   3299537.40   4962.52
563035.62   3299498.61   4893.46
563050.23   3299576.66   4966.05
563018.21   3299542.26   4922.99
563062.99   3299470.66   4881.13
562992.84   3299459.13   4853.72
562699.13   3299310.81   4661.14
562561.74   3299053.81   4403.02
562903.68   3299456.91   4844.38
562820.27   3299551.64   4805.32
562943.14   3298530.92   4173.13
562920.91   3298565.47   4210.14
562817.53   3297818.15   4171.13
562860.29   3298365.24   4058.11
562836.73   3298584.68   4181.88
562893.90   3298616.05   4269.93
562918.41   3298596.64   4255.96
562908.45   3298644.13   4306.99
562858.50   3298665.00   4294.75
563003.77   3298199.36   4042.41
563022.27   3298265.87   4063.09
563049.05   3298230.53   4064.32
563059.86   3298198.49   4060.80
562806.07   3299112.40   4579.83
562772.79   3299054.88   4524.17
562660.91   3298879.26   4324.96
562627.09   3298895.08   4319.61
562670.90   3298843.27   4296.03
562628.34   3298796.36   4213.40
562642.38   3298826.38   4257.92
562684.03   3298788.60   4251.85
562564.13   3298909.60   4277.50
562598.16   3298913.42   4313.72
562584.86   3298878.39   4263.17
562529.19   3298863.90   4190.46
563020.90   3297768.20   4041.34
562969.27   3297743.88   4062.61
562899.43   3297691.85   4075.62
562979.65   3297681.00   4068.37
562928.28   3297726.01   4053.86
563020.68   3297694.47   4059.61
562984.73   3297714.14   4064.73
562801.74   3297501.19   4307.64
562939.64   3297687.16   4053.46
563007.60   3297665.10   4067.19
562959.54   3297613.16   4073.50
562994.29   3297629.21   4073.04
562879.25   3297738.15   4083.57
562954.63   3297651.52   4067.24
562995.63   3297580.66   4080.88
562909.13   3297753.78   4066.63
562892.22   3297624.04   4089.53
562927.49   3297628.55   4070.06
562905.94   3297656.87   4074.58
562917.49   3297566.65   4091.77
562847.27   3297715.79   4166.31
562900.59   3297935.55   4047.11
562992.36   3297985.80   4021.40
562912.71   3298033.28   4027.86
562950.44   3297953.43   4032.72
562958.07   3298018.84   4024.05
563058.27   3297622.45   4059.65
563108.14   3297576.13   4048.58
563071.56   3297581.37   4063.68
563101.20   3297528.64   4059.87
563093.23   3297362.96   4076.08
566906.82   3299451.20   4446.15
563230.44   3297254.82   4043.00
563480.11   3297596.12   4232.14
563494.17   3297625.39   4239.74
563417.15   3297642.83   4143.42
563406.18   3297675.66   4124.39
563378.73   3297640.72   4090.60
563948.66   3297793.82   4357.51
564593.73   3298293.54   4282.67
563657.60   3297412.07   4256.87
564043.56   3297428.30   4143.16
563709.73   3297477.51   4280.25
561470.35   3303789.12   5339.34
561410.05   3294471.75   4372.24
564557.18   3297786.93   4200.31
564417.56   3297971.56   4245.07
569885.59   3300570.67   4223.00
563469.37   3301128.85   5104.09
563689.52   3301311.17   4991.10
567181.40   3299840.11   4477.65
565502.17   3298607.77   4050.79
564402.03   3297344.72   4119.09
564582.13   3297432.02   4120.63
564009.59   3301922.95   4697.20
565030.72   3291471.06   3841.96
562005.74   3300506.86   4867.85
564095.79   3302056.87   4688.78
566671.79   3298802.51   4367.11
570029.44   3303192.38   4492.76
561624.50   3299579.74   4189.85
563733.20   3301908.79   4779.47
570422.67   3296384.22   3964.66
562369.58   3297259.17   4738.01
566859.61   3300189.10   4571.93
563627.56   3296501.08   3951.34
564541.79   3297167.29   4092.10
564081.53   3301976.09   4689.82
563347.65   3301216.98   5160.59
567385.25   3298878.81   4319.47
568971.95   3300235.21   4352.14
567303.18   3294621.65   3774.01
563064.46   3303566.26   4857.83
569986.87   3300801.50   4226.12
565600.03   3298131.75   4045.84
562566.58   3301037.63   5381.86
561221.09   3300274.03   4504.77
565365.40   3298405.19   4084.15
565958.80   3301180.51   4941.75
567014.66   3300682.19   4652.75
565130.95   3297725.10   4096.75
562137.93   3298578.98   4133.13
562209.66   3296309.30   4674.10
567345.59   3300455.47   4622.92
564168.68   3296469.01   3873.38
567474.02   3300141.03   4547.62
565397.16   3297901.42   4039.17
563238.19   3296437.69   4154.48
566377.49   3298568.36   4322.59
561914.90   3297118.64   4874.23
568055.85   3299888.55   4476.00
566009.92   3298100.99   4173.12
564586.31   3297060.13   4089.29
564281.84   3296653.32   3904.85
567730.98   3298815.79   4233.57
567726.43   3299910.29   4516.77
567463.70   3300865.12   4664.34
561571.70   3293921.75   4329.83
563804.79   3302213.77   4707.26
566320.30   3302971.78   4918.35
564867.80   3302420.14   5245.35
565229.34   3302116.64   5139.98
562778.74   3304120.67   5013.86
566117.43   3298061.64   4203.95
567179.55   3298630.58   4339.44
569479.44   3296873.00   4039.47
566954.32   3302635.02   4791.40
568557.89   3299412.99   4226.37
568556.91   3299665.57   4320.45
562043.46   3300571.69   4922.75
568080.45   3296026.94   3956.69
560838.56   3294503.01   4507.99
561820.13   3297123.05   4893.29
561473.80   3300466.25   4724.71
568571.24   3303979.12   4796.90
561711.04   3296963.78   4947.83
562103.78   3297351.29   4700.47
565427.70   3297271.19   4050.33
563611.14   3295963.70   4051.44
563782.31   3295925.86   4013.54
563633.62   3295994.00   4041.69
567876.40   3298750.29   4228.27
564934.09   3297041.22   4016.63
568609.47   3299651.99   4308.80
567989.67   3298664.01   4204.77
568490.61   3299054.77   4233.14
567377.54   3300198.09   4557.55
561833.86   3300668.12   4923.33
560724.52   3295729.10   5004.06
566024.34   3300859.05   4807.80
566904.02   3300924.07   4716.64
561106.06   3300150.37   4356.87
568036.30   3298453.46   4157.03
561884.23   3294048.66   4270.83
567388.15   3296065.80   3979.76
568533.99   3299443.05   4241.77
563184.47   3295843.91   4159.44
562537.04   3301335.67   5506.29
563585.47   3296122.28   4027.25
562857.44   3295765.05   4296.45
563446.08   3302080.20   4839.94
567669.61   3295700.11   3881.06
563162.60   3301650.81   5161.71
561139.87   3300152.22   4388.46
564697.55   3296312.39   3888.59
568056.31   3300108.71   4513.10
563717.97   3296192.68   3929.09
563398.94   3295826.60   4119.12
567050.11   3298573.15   4352.81
562965.05   3295730.61   4229.24
560972.21   3307386.65   5074.17
562906.83   3295763.76   4262.91
567613.55   3298677.42   4250.40
567936.36   3300084.39   4550.65
568541.43   3296445.46   4033.30
569801.59   3300691.37   4211.92
567607.60   3300643.27   4629.14
564367.40   3302285.57   4775.95
569966.70   3301284.31   4439.55
562256.91   3303767.02   5035.24
570421.94   3296744.83   3947.05
567756.50   3301642.07   4518.59
562349.82   3303774.88   4964.94
561773.67   3300665.82   4907.43
562722.03   3303885.77   4863.18
567749.32   3298723.96   4213.41
567930.52   3300133.97   4564.53
570311.56   3296586.83   3977.26
568593.83   3299833.65   4415.84
563176.94   3295639.25   4199.39
567423.52   3292851.07   4159.29
563184.86   3295736.69   4175.67
561842.35   3293902.61   4312.13
560719.02   3294898.29   4591.17
563172.76   3301823.41   5051.12
566866.62   3295394.57   3870.14
561410.89   3298085.07   4639.89
564241.40   3296445.67   3874.61
563399.00   3301638.08   5018.23
567841.13   3298733.94   4218.23
568610.09   3299233.02   4177.95
564661.55   3296679.00   4047.76
567916.74   3298748.46   4235.90
568399.86   3298963.31   4247.04
562006.92   3293745.54   4402.90
564039.93   3296262.99   3889.42
564547.17   3301860.67   4691.51
567842.86   3298772.77   4231.84
568292.85   3298892.13   4231.69
561744.57   3296980.41   4930.74
570447.80   3297018.86   4003.62
561997.37   3296914.41   4820.67
562558.35   3304281.76   5046.70
561636.10   3298548.44   4338.15
566672.61   3298649.98   4348.92
562807.20   3301591.16   5458.64
561707.36   3298189.75   4493.20
561819.54   3307107.24   5274.05
562279.08   3301035.19   5289.00
569860.51   3296724.20   4085.40
564626.95   3296556.33   3952.01
567937.63   3298863.77   4283.01
567819.54   3296504.82   4052.05
563963.03   3296270.02   3896.77
564493.60   3296403.14   3879.39
566169.25   3298179.58   4202.80
566472.75   3298327.50   4309.84
564999.62   3297271.99   4032.63
566768.73   3295459.60   3882.69
562308.58   3301196.24   5333.81
561935.96   3297809.60   4541.54
564671.94   3296517.20   3940.79
571336.80   3303555.48   4397.01
562757.81   3301366.35   5482.52
561692.24   3297009.58   4955.14
566824.11   3298963.77   4411.49
562017.37   3297987.08   4459.11
561968.65   3298398.24   4231.84
567461.98   3300191.74   4564.07
562626.40   3301000.92   5400.47
563403.95   3296351.76   4056.75
564725.43   3296833.66   4089.17
562216.64   3297288.20   4752.72
562612.01   3296385.43   4437.23
563253.91   3295791.66   4150.69
561976.82   3297687.38   4621.01
561306.92   3299752.28   4176.90
567140.64   3299099.20   4383.06
568123.09   3299082.07   4272.86
568071.42   3299640.03   4363.06
561976.62   3297052.34   4866.95
572120.91   3294498.90   4212.19
564305.22   3296927.55   4032.55
564795.05   3297344.46   4126.08
561263.39   3299751.08   4161.56
561942.70   3297766.43   4562.81
564269.24   3296496.72   3881.02
563486.73   3296409.57   4008.81
563311.10   3301321.83   5232.46
565863.32   3299474.39   4285.16
565895.74   3299557.63   4320.93
565886.04   3299289.69   4235.92
565925.93   3299437.55   4279.54
566008.09   3299446.94   4295.97
565968.10   3299432.66   4284.54
565987.22   3299384.60   4275.10
565968.82   3299493.77   4309.00
565946.47   3299466.35   4294.20
565996.55   3299416.14   4284.71
566059.47   3299380.39   4287.04
566039.09   3299417.76   4292.28
565979.78   3299463.08   4298.39
566015.71   3299493.21   4311.76
566023.50   3299385.01   4282.08
566005.98   3299330.73   4266.90
566129.35   3299442.75   4307.91
566087.14   3299419.72   4298.15
565919.71   3299338.83   4253.17
565952.10   3299307.27   4254.98
565990.39   3299282.36   4258.09
565975.26   3299327.70   4261.37
565811.99   3299534.26   4286.65
565857.94   3299531.33   4302.14
565648.94   3300168.65   4537.48
565687.00   3300123.01   4509.07
565726.16   3300150.68   4542.04
565503.13   3300367.40   4624.79
565678.32   3300188.19   4560.60
565714.73   3300185.36   4565.78
565786.19   3300189.70   4589.28
565751.03   3300178.11   4571.35
565764.00   3300141.36   4546.68
565755.19   3300224.62   4603.24
565799.35   3300121.11   4541.58
565804.65   3300157.69   4571.65
565857.96   3300209.74   4606.62
565824.64   3300190.54   4596.05
565811.57   3300251.71   4626.87
565804.81   3300218.28   4608.97
565709.35   3300423.59   4743.48
565863.23   3300031.00   4481.46
567099.06   3299752.02   4474.22
563060.33   3296731.81   4280.81
564393.07   3298142.15   4318.30
566089.13   3299196.89   4261.08
562036.36   3300640.00   4961.91
565803.48   3298567.77   4097.74
565799.16   3298413.07   4098.96
560553.36   3295144.86   4645.96
563396.33   3296933.89   3977.72
564034.62   3297722.99   4292.81
564111.38   3297384.74   4119.89
563946.57   3297326.34   4119.87
563569.91   3297228.11   4109.28
566122.16   3299258.39   4279.23
568317.26   3299817.01   4468.73
566252.50   3300967.45   4871.62
561947.95   3296979.12   4860.08
560812.88   3302831.07   5203.07
565372.90   3297341.10   4034.92
561459.80   3300305.76   4621.60
562133.04   3297214.99   4805.90
570383.27   3296118.25   3944.18
564406.41   3296588.43   3904.56
563869.46   3305546.30   5095.82
565004.20   3297352.72   4038.73
567593.06   3300273.57   4593.67
562306.29   3300940.77   5199.59
568135.99   3295510.98   3892.22
563077.04   3295924.30   4171.92
562733.37   3301344.69   5480.70
567726.82   3300769.96   4594.02
567846.41   3298959.92   4289.44
561178.62   3300206.75   4449.92
566443.60   3298149.23   4257.58
570066.16   3299964.47   4187.14
561876.69   3298275.68   4345.57
564173.65   3296359.20   3875.03
561912.27   3297523.32   4731.16
561566.41   3298282.36   4490.77
570495.28   3296946.54   3977.34
561872.25   3298061.16   4523.68
563275.20   3303658.60   4962.62
564329.57   3296882.10   4027.23
569441.17   3296812.25   4036.33
562999.93   3301355.02   5384.99
562185.47   3297248.60   4782.23
564510.60   3297017.95   4073.71
567283.91   3300217.63   4556.01
567119.76   3298815.30   4373.08
563581.29   3296379.74   3970.01
567813.98   3298837.00   4247.93
563415.39   3301568.64   5070.80
566994.31   3300946.52   4710.18
570826.54   3296532.27   3936.50
568607.86   3300480.39   4439.52
563552.22   3302284.46   4735.49
568583.84   3299679.58   4324.40
561966.78   3303638.73   5182.67
568059.40   3295548.94   3923.86
567697.60   3298808.88   4232.56
561944.93   3304165.93   5073.96
564813.57   3297075.91   4051.57
566302.89   3298235.32   4240.31
568042.41   3299178.44   4302.62
566884.71   3301017.88   4746.27
568439.99   3299627.56   4353.40
563864.61   3302831.70   4838.85
566975.87   3300224.76   4595.81
564692.55   3297065.74   4102.92
564581.87   3296963.37   4084.59
563472.62   3301784.38   4983.37
562967.59   3301486.00   5438.66
562699.89   3301321.10   5485.25
566897.60   3300739.02   4656.66
562909.84   3301408.74   5446.24
568371.84   3299475.26   4263.37
561650.49   3293857.37   4353.75
567555.43   3299175.87   4295.72
569911.93   3300750.76   4218.04
567494.91   3299738.33   4440.15
565939.59   3298129.44   4145.51
564113.15   3296623.37   3886.58
564866.00   3302152.43   5123.67
565692.33   3301167.11   4963.37
563461.37   3301630.93   5009.48
563180.10   3294513.99   4304.36
562260.12   3296692.04   4650.86
563219.42   3296464.56   4183.07
564575.91   3296857.82   4087.37
566735.10   3298922.33   4398.06
561122.94   3294686.48   4536.16
562076.31   3296809.99   4762.96
562340.23   3300864.46   5183.55
562495.19   3296259.29   4527.94
563705.84   3301827.13   4824.88
562174.76   3298481.32   4119.70
562941.27   3300987.08   5472.75
560843.14   3302648.64   5144.68
563130.29   3300901.39   5392.94
566759.52   3299198.17   4439.78
563922.71   3305261.97   5002.59
565991.54   3298298.18   4152.69
564523.40   3301911.48   4698.65
566681.17   3300568.46   4625.80
564842.80   3297659.82   4134.13
563851.57   3296962.82   4012.03
565211.19   3298359.34   4134.75
564521.03   3297328.51   4109.88
567605.33   3299528.74   4386.74
565777.38   3298167.97   4090.31
565758.32   3298413.01   4085.48
567865.50   3299621.57   4411.12
566906.50   3299061.67   4427.95
566123.90   3298411.66   4201.45
562196.94   3298087.17   4237.05
565937.75   3298489.89   4134.18
566834.22   3299217.55   4439.10
566347.06   3299132.21   4334.52
566929.17   3299310.51   4433.21
566017.44   3298651.53   4184.13
564237.80   3296414.46   3872.03
562463.61   3296503.32   4508.23
561333.40   3300234.68   4539.84
562818.11   3301432.42   5487.68
561789.09   3299580.91   4361.71
565252.63   3300801.12   4737.86
565279.53   3300825.17   4778.24
565272.02   3300904.21   4821.12
565266.56   3300863.82   4797.41
565355.84   3300872.30   4848.04
565219.22   3300890.79   4776.51
565310.21   3300878.48   4830.08
565233.78   3300861.32   4771.35
565197.53   3300841.99   4736.80
565328.10   3300689.96   4686.72
565402.77   3300685.34   4724.45
564950.60   3301062.44   4692.30
565001.84   3301207.43   4766.33
564708.90   3301095.60   4651.77
564727.95   3301182.83   4658.65
564584.72   3301151.01   4671.60
564887.42   3301238.86   4694.74
564796.15   3301139.56   4653.58
564820.04   3301113.13   4653.73
564766.75   3301168.61   4655.52
564767.22   3301121.22   4651.17
564766.13   3301226.94   4661.72
564736.03   3301144.85   4654.75
564755.39   3301197.66   4658.72
564722.10   3301226.48   4662.56
564650.18   3301194.62   4665.80
564743.12   3301321.06   4664.09
564690.78   3301200.07   4663.16
564743.64   3301271.32   4664.47
564661.15   3301266.97   4664.86
564675.65   3301158.76   4661.29
564666.21   3301229.20   4665.96
564630.30   3301153.52   4665.98
564704.10   3301144.24   4657.46
564598.91   3301239.40   4669.54
564631.07   3301224.48   4667.82
564597.53   3301194.29   4670.73
564501.57   3301219.79   4675.29
564544.11   3301186.57   4675.01
564572.60   3301178.14   4673.04
564567.52   3301213.30   4673.01
564549.19   3301151.40   4674.50
564566.19   3301081.50   4673.03
564489.71   3301160.76   4678.51
564566.60   3301118.62   4672.97
564512.33   3301110.81   4678.01
564615.80   3301099.52   4667.47
564540.56   3301277.67   4669.34
564563.88   3301249.61   4671.06
564598.09   3301301.77   4665.20
564528.36   3301243.81   4672.35
564573.01   3301280.92   4667.44
564467.37   3301284.90   4673.26
564551.47   3301332.34   4666.66
564492.68   3301256.66   4673.05
564424.08   3301220.63   4683.33
564462.93   3301229.99   4677.34
564452.90   3301186.31   4682.87
564484.48   3301192.52   4677.63
564364.96   3301141.72   4726.98
564432.47   3301117.60   4699.44
564403.73   3301174.28   4696.45
564453.99   3301148.60   4685.80
564472.29   3301112.92   4684.52
564442.37   3301029.95   4709.10
564489.56   3301059.81   4685.92
564595.67   3300827.71   4653.35
564589.08   3300782.51   4667.97
564675.14   3300926.50   4646.51
564673.93   3300961.84   4647.96
564613.42   3300977.16   4662.61
564523.93   3300942.03   4685.56
564594.52   3300923.29   4664.97
564564.58   3300970.04   4674.32
564615.13   3300946.31   4661.27
564471.33   3300568.85   4721.92
564508.60   3300584.16   4706.04
564435.57   3300587.41   4746.29
564531.74   3300555.52   4693.87
564561.51   3300574.64   4688.09
564548.32   3300619.33   4695.26
564505.05   3300621.05   4711.40
564427.74   3300659.48   4761.79
564401.12   3300558.91   4762.82
564442.08   3300624.58   4747.06
564473.77   3300636.60   4728.50
564403.79   3300629.25   4772.90
564404.71   3300589.65   4765.46
564350.98   3300695.67   4810.48
564358.59   3300647.51   4805.62
564559.99   3300704.20   4690.16
564486.94   3300736.61   4729.50
564527.55   3300729.62   4702.55
564530.03   3300787.04   4685.39
564501.29   3300698.50   4717.47
564539.82   3300757.85   4692.28
564452.39   3300701.85   4753.54
564468.04   3300670.85   4736.00
564525.84   3300677.49   4705.16
564246.64   3300593.98   4877.37
564265.46   3300561.01   4851.47
564235.24   3300662.14   4899.00
564229.54   3300626.16   4900.08
564178.59   3300652.67   4938.34
564192.86   3300526.81   4903.50
564191.62   3300564.74   4911.72
564147.62   3300598.97   4946.57
564160.23   3300505.25   4930.09
564198.63   3300495.75   4891.88
564085.90   3300508.07   4967.32
564136.12   3300469.71   4932.85
564123.45   3300516.79   4941.16
564099.03   3300473.21   4964.53
564017.78   3300462.49   5043.76
564061.49   3300444.48   5006.20
564101.42   3300567.91   4957.81
564329.69   3300599.74   4814.52
564020.28   3300191.23   4924.80
564045.22   3300236.60   4927.16
563974.91   3300177.05   4952.04
563826.05   3300101.73   5016.60
563869.99   3300096.60   4989.93
563791.41   3300154.45   5045.64
563900.49   3300112.56   4975.71
563899.09   3300169.99   5006.77
563791.53   3300116.79   5037.98
563818.84   3300135.71   5029.24
563765.10   3300135.53   5054.66
563833.45   3300186.55   5050.44
563701.15   3300194.36   5069.65
563695.11   3300267.75   5038.15
563664.88   3300275.28   5011.14
563788.78   3300269.75   5107.02
563741.01   3300312.54   5074.43
563742.18   3300257.82   5073.95
563710.18   3300298.22   5042.14
563705.25   3300349.18   5054.22
563640.18   3300408.66   5075.12
563546.49   3300355.50   5110.37
563511.65   3300355.48   5226.91
563559.29   3300395.62   5133.00
563530.85   3300447.08   5233.16
563535.83   3300416.24   5210.98
563498.99   3300426.12   5263.40
563475.77   3300496.12   5246.33
563472.07   3300456.04   5265.77
563504.76   3300473.23   5243.16
563573.85   3300516.06   5218.49
563521.19   3300523.86   5229.31
563544.30   3300486.59   5223.22
563439.86   3300479.23   5260.63
563444.31   3300442.46   5281.26
563566.39   3300457.03   5196.97
563630.49   3300474.36   5153.94
563600.95   3300456.42   5162.47
563599.67   3300491.82   5191.35
563638.69   3300559.28   5214.23
563611.31   3300530.10   5208.94
563443.99   3300517.05   5252.10
563468.25   3300597.16   5302.92
563446.77   3300559.93   5286.24
563657.01   3300514.65   5168.18
563562.49   3300603.36   5283.50
563492.08   3300558.60   5267.84
563475.08   3300529.67   5249.49
563404.92   3300608.89   5307.95
563578.35   3300561.03   5254.58
563434.51   3300591.82   5302.02
563443.83   3300642.15   5316.80
563609.59   3300596.88   5255.91
563534.96   3300568.90   5268.98
563514.50   3300613.48   5297.80
563473.27   3299656.03   5129.74
563513.20   3299634.60   5127.88
563529.17   3299685.30   5127.87
563304.11   3299655.62   5105.57
563343.62   3299631.32   5107.45
563203.89   3299992.49   5118.79
563304.57   3299854.13   5197.66
563221.23   3299953.95   5136.60
563181.93   3299936.19   5109.41
563179.25   3299864.40   5096.01
563228.17   3299834.04   5130.37
563210.79   3299860.63   5123.23
563223.15   3299729.59   5083.39
563289.56   3299781.50   5160.89
563253.36   3299759.38   5122.85
563313.83   3299761.98   5163.41
563215.49   3299767.57   5091.26
563262.48   3299719.91   5113.32
563130.78   3299757.87   5039.98
563230.46   3299674.55   5067.86
563175.76   3299739.79   5053.19
563258.06   3299689.05   5095.23
563461.53   3300296.54   5311.39
563449.76   3300338.24   5308.32
563500.39   3300314.94   5237.62
563279.42   3300436.88   5304.66
563220.27   3300422.25   5296.46
563380.90   3300521.90   5268.13
563297.62   3300746.92   5409.77
563128.63   3300521.63   5369.39
563146.47   3300482.22   5340.38
563162.89   3300447.73   5314.80
563220.29   3300461.13   5321.57
563085.39   3300545.21   5378.99
563128.15   3300582.57   5404.94
563087.56   3300702.77   5441.61
563099.66   3300752.63   5434.68
563141.76   3300683.78   5434.47
563042.16   3300655.01   5430.20
563033.87   3300695.60   5442.75
561795.91   3300379.12   4719.87
563535.73   3301129.59   5089.63
561883.66   3300240.13   4748.68
562015.32   3300353.32   4822.12
561938.69   3300388.92   4788.99
562737.15   3297647.82   4384.05
562459.60   3296885.15   4579.80
562605.54   3298153.92   4095.14
562346.95   3297958.88   4313.42
562406.19   3298306.72   4102.16
565283.29   3298727.85   4130.76
562184.82   3300581.38   4983.83
562195.55   3300547.07   4972.28
562502.79   3298470.64   4054.99
565313.58   3298698.43   4119.64
562750.05   3297263.38   4504.18
562624.45   3297157.97   4569.57
561940.22   3299289.71   4141.49
564690.02   3298124.83   4237.38
561893.11   3300357.62   4759.39
566059.92   3298903.56   4218.83
566518.19   3299132.87   4417.36
561875.79   3299260.88   4119.92
562381.83   3298271.99   4117.92
563293.88   3300966.07   5314.11
564981.38   3298409.91   4227.41
562888.95   3300606.34   5378.32
564043.36   3301605.56   4704.99
562953.45   3300662.15   5430.64
565715.53   3298759.18   4089.91
561683.67   3300187.64   4623.05
562984.56   3300650.53   5427.94
566538.71   3299164.64   4420.93
564827.40   3298150.79   4226.02
562099.66   3300409.45   4880.40
562927.32   3300625.40   5402.33
563760.23   3297065.44   4049.29
562791.46   3300587.08   5360.33
562929.78   3300572.30   5371.33
563167.49   3296632.52   4223.64
562448.87   3300445.87   5003.26
562946.05   3300599.66   5391.42
563055.71   3300483.37   5347.79
563048.93   3300117.76   5043.43
563061.14   3300055.23   5033.08
563065.26   3300088.49   5044.88
563100.66   3300067.22   5061.29
563103.92   3299985.37   5051.54
563143.25   3300040.48   5080.13
563091.63   3300025.87   5046.67
563020.03   3299982.02   4979.50
563123.06   3300013.30   5066.46
563145.40   3299977.46   5081.48
563061.54   3299994.62   5018.72
563117.51   3299943.89   5060.80
563029.74   3300024.71   5001.93
563057.35   3299933.76   5009.14
563024.02   3300062.01   5008.74
562986.48   3300012.10   4963.93
563084.53   3299956.05   5035.34
563047.87   3299964.99   5001.25
563011.56   3299936.91   4958.79
563098.78   3299871.39   5043.02
562999.85   3300041.12   4985.11
562919.67   3300011.26   4916.91
563119.19   3299904.79   5060.00
563089.61   3299922.14   5041.32
563060.03   3299890.59   5011.88
562952.93   3300023.65   4945.59
562936.91   3300053.48   4950.62
562953.59   3299971.02   4917.77
563139.17   3299869.65   5069.01
563038.27   3299797.95   4975.53
562986.50   3299978.37   4949.01
563116.58   3299815.14   5041.41
563059.96   3299841.73   5003.54
563117.94   3299846.51   5050.25
563156.28   3299829.14   5065.32
563146.96   3299792.28   5051.89
563188.43   3299833.31   5092.10
562801.99   3300161.67   4990.07
562827.42   3300302.52   5144.84
562941.83   3300413.69   5297.75
562839.46   3300436.07   5232.23
562752.96   3300321.46   5109.68
563104.73   3299527.62   4946.42
563112.05   3299590.56   4988.64
563066.56   3299540.01   4944.68
563119.72   3299557.77   4969.38
563161.41   3299584.82   4991.65
563084.23   3299569.85   4975.00
563074.88   3299611.44   4992.19
563132.30   3299670.13   5019.37
562988.05   3299646.88   4919.12
563111.48   3299633.07   5004.69
563027.33   3299619.03   4961.39
563158.04   3299631.29   5011.06
563060.93   3299676.82   4997.87
563078.87   3299646.47   5002.07
563152.50   3299505.53   4943.27
562954.49   3299544.26   4881.54
562596.06   3299055.35   4420.14
562464.92   3299046.99   4329.44
562873.74   3299461.93   4835.67
562885.87   3299427.37   4822.78
562899.53   3299494.49   4855.29
562927.02   3299519.35   4866.38
562962.79   3299507.50   4876.63
562986.00   3299532.06   4895.95
562935.59   3299479.45   4857.48
562987.59   3299583.00   4911.94
562823.07   3299508.57   4807.51
562855.47   3299526.26   4833.29
562866.54   3299578.70   4825.24
562791.32   3299528.13   4781.71
562755.42   3299601.92   4763.41
562747.18   3299546.51   4750.52
562795.49   3299490.88   4780.12
562835.62   3297228.29   4358.20
562774.09   3298389.24   4046.96
562752.96   3298419.32   4047.67
562765.85   3298349.10   4043.88
562756.80   3298454.72   4052.34
562574.84   3297870.97   4284.87
562830.55   3297398.39   4248.23
562692.05   3297734.51   4331.26
562679.78   3298078.87   4070.22
562565.20   3298030.55   4147.48
566651.55   3295874.45   3966.26
562777.36   3298305.10   4043.18
562057.43   3299285.78   4194.75
565578.85   3297946.15   4046.03
562684.40   3297877.38   4276.50
562587.00   3297941.16   4201.38
560902.33   3303090.07   5174.68
562904.95   3303830.10   4887.22
568818.05   3299148.35   4176.08
570688.77   3296121.08   3943.20
563244.85   3301699.76   5075.14
561227.01   3303391.06   5336.78
562942.09   3304035.02   5031.54
562601.58   3298055.01   4109.66
563820.64   3296217.92   3908.51
561378.74   3300235.03   4550.00
560919.29   3294727.76   4490.61
562734.44   3298167.83   4048.58
562403.79   3297282.98   4722.20
562720.64   3297694.30   4352.95
562586.36   3294426.47   4238.85
566773.21   3299733.59   4498.18
562168.71   3299154.32   4258.26
561374.96   3300366.31   4639.00
563399.42   3301207.89   5124.07
567975.89   3300429.61   4591.58
562276.77   3295969.01   4645.82
562192.52   3299295.37   4303.11
568010.23   3300841.94   4542.82
560905.77   3294624.69   4468.95
566282.21   3300641.91   4722.88
562172.10   3297633.81   4588.51
566512.22   3300268.93   4565.82
562696.70   3298443.33   4045.87
570131.18   3293183.53   4201.07
561945.53   3303751.63   5149.05
561732.50   3296675.85   4919.12
560912.42   3302975.60   5231.26
562644.29   3296402.56   4416.71
564689.12   3302066.62   4886.00
560500.00   3294210.94   4611.55
562007.84   3303791.43   5097.84
562817.19   3298641.13   4259.40
562984.77   3298222.38   4042.77
562539.21   3298955.71   4298.06
563021.11   3297514.72   4089.39
563014.74   3297605.48   4076.54
562956.57   3297573.58   4080.96
562949.31   3297500.82   4095.28
562983.20   3297537.96   4086.16
562942.68   3297538.22   4091.07
562879.67   3297507.76   4131.34
562915.47   3297514.11   4108.81
562908.82   3297447.46   4129.85
562921.54   3297479.85   4112.96
562972.61   3297441.09   4101.18
562986.54   3297500.88   4091.75
562967.98   3297473.69   4096.12
563022.56   3297460.97   4084.89
562750.84   3297124.29   4515.87
561961.36   3294200.21   4268.67
562160.36   3299118.06   4229.43
562939.73   3297894.43   4047.09
562972.75   3297925.57   4030.87
562911.41   3297983.82   4035.79
562973.42   3298076.51   4023.52
562959.08   3297985.57   4026.46
563134.68   3297562.63   4038.75
563097.07   3297401.91   4066.17
563056.46   3297427.20   4074.73
563078.97   3297292.57   4112.08
563268.04   3297232.11   4027.81
563507.46   3297424.79   4172.72
563372.96   3303211.01   4812.18
566588.38   3300034.99   4515.29
562474.39   3293937.97   4363.97
562433.70   3298430.06   4067.00
571267.88   3297159.47   3900.41
563058.08   3296436.07   4251.12
568585.59   3297103.42   4065.94
562583.54   3297768.27   4330.81
566216.70   3300774.10   4767.96
563119.08   3303145.29   4772.96
561873.20   3299742.90   4506.33
563224.50   3297017.95   4067.44
570343.31   3299075.77   4045.54
563906.94   3296728.47   3907.22
567455.33   3299102.11   4301.60
564846.02   3298074.72   4195.58
567720.70   3299375.18   4361.61
567903.47   3299523.73   4382.74
563952.63   3302549.89   4735.67
561411.50   3307270.51   5231.14
563173.40   3300960.76   5399.05
563023.33   3300990.93   5471.80
567852.79   3299435.50   4373.68
567916.56   3299606.26   4391.88
562931.12   3300841.06   5455.61
562581.36   3300771.34   5332.89
561833.13   3300478.55   4769.41
565131.27   3297775.05   4099.82
563379.25   3301356.84   5219.27
566759.88   3298771.02   4365.89
562388.16   3298915.96   4141.53
567992.44   3299219.74   4323.72
561055.36   3302761.88   5276.42
562289.86   3297158.39   4789.11
562100.59   3298294.26   4228.67
566800.82   3298940.28   4406.65
564088.32   3296888.87   3990.93
562120.04   3298192.25   4262.58
563846.86   3296292.28   3903.11
568196.40   3299325.00   4290.16
569148.97   3296829.64   4009.11
564176.58   3304290.15   5340.05
563504.09   3301766.03   4983.18
567200.07   3298708.82   4347.53
564235.79   3296604.64   3890.59
563595.78   3296335.06   3965.15
567912.38   3298999.00   4298.74
564031.38   3296774.25   3906.96
567809.31   3299056.80   4298.98
566569.24   3298517.88   4339.94
570120.27   3296429.46   4010.49
567525.51   3300060.57   4539.15
565962.47   3298012.07   4158.67
568417.06   3300622.24   4472.87
567980.75   3299014.79   4295.35
566811.69   3295170.90   3867.16
562013.21   3303458.89   5192.77
568277.15   3299516.68   4295.11
567915.19   3298950.81   4294.58
563676.66   3296383.09   3928.70
563405.08   3301699.39   5011.40
564226.34   3296665.04   3900.62
567342.65   3294547.90   3772.28
566662.94   3305151.37   5212.83
561208.08   3293890.10   4406.50
564097.47   3302957.67   5036.20
570764.83   3295404.16   3722.67
564663.87   3297086.06   4107.07
568233.32   3299048.86   4252.11
568119.14   3299287.72   4310.65
564055.47   3304466.89   5245.38
567710.59   3295449.18   3829.15
561689.14   3304174.09   5161.88
567692.36   3298881.81   4241.38
567844.77   3299886.81   4495.24
563549.16   3296329.36   3992.93
568514.31   3299201.21   4193.79
563692.43   3296504.43   3932.24
567761.29   3298800.18   4230.87
565094.63   3297546.49   4061.48
564952.88   3302274.48   5240.00
564871.55   3302255.33   5183.79
568018.25   3299100.06   4296.81
562043.35   3298080.68   4423.37
565822.24   3297920.48   4104.98
562273.93   3297259.42   4778.04
563782.82   3302885.99   4818.81
567553.97   3295862.62   3906.54
564294.67   3302549.56   4930.46
563716.21   3302082.44   4758.50
567868.13   3299080.70   4306.06
564068.16   3291629.85   3978.69
572789.13   3295018.76   4100.28
562782.48   3301482.07   5519.72
569840.38   3303689.46   4590.93
564030.43   3294792.25   4083.83
562382.57   3303783.28   4937.01
568305.91   3299890.18   4465.98
561851.09   3293861.05   4332.13
565326.04   3297547.02   4032.21
567257.82   3300192.70   4548.67
568217.08   3299177.69   4275.65
565321.69   3301773.31   5098.86
562904.49   3304215.97   5135.95
564125.24   3296582.94   3882.08
567578.00   3298842.56   4274.40
561130.71   3300089.89   4339.74
566368.51   3298604.52   4316.60
570421.36   3301913.44   4419.22
561886.22   3300600.60   4862.00
562050.08   3300705.63   5034.95
563204.35   3295898.81   4143.33
564382.20   3297014.70   4061.89
564158.17   3296575.47   3880.61
566973.51   3301050.69   4742.37
564323.50   3296545.05   3886.73
566188.98   3294819.31   3827.21
562066.76   3296770.77   4763.40
563046.03   3301632.93   5235.05
565169.49   3298079.66   4104.04
562956.37   3295883.44   4234.93
567254.56   3300358.63   4596.33
564795.79   3303625.35   5240.58
568440.26   3299098.74   4250.00
566616.23   3295255.40   3902.14
570775.58   3296368.90   3932.68
568619.23   3299329.55   4191.92
561813.95   3293871.02   4330.54
568667.11   3299186.70   4169.61
570040.59   3296620.79   4060.56
561446.85   3298097.82   4624.81
563089.29   3295768.78   4188.47
563167.31   3301544.17   5291.12
563324.70   3296074.69   4119.48
561720.87   3300487.27   4772.13
568183.29   3298759.58   4213.70
569743.16   3300144.80   4263.17
567818.28   3300025.33   4544.34
568574.46   3299321.60   4186.02
567753.31   3300091.26   4573.73
568121.78   3300003.96   4484.61
568023.96   3300087.04   4520.12
561995.77   3300775.41   5106.76
568598.00   3299529.16   4277.76
564250.53   3296135.81   3876.73
563755.74   3302794.56   4758.48
560735.92   3299959.62   4148.95
563171.16   3295549.74   4217.63
563893.54   3302915.27   4928.05
567394.60   3305308.03   5149.71
563334.03   3295799.74   4135.80
564301.09   3296158.02   3873.36
568002.52   3300119.03   4533.99
568577.40   3299782.68   4403.66
570026.63   3296078.72   3959.25
560786.22   3304454.75   5123.04
563351.34   3291398.13   3987.23
568747.28   3299117.95   4147.86
570232.41   3296435.75   3983.22
560500.00   3302820.31   5087.20
564977.66   3301983.54   4972.30
565807.41   3291509.90   3868.55
564185.26   3304528.36   5246.77
568290.14   3294379.38   3938.20
561867.79   3300787.99   5055.84
566428.74   3295744.96   3961.33
567598.88   3300799.62   4625.59
561884.54   3296844.15   4886.40
567628.23   3295296.65   3803.35
563601.46   3303762.99   5123.57
565064.50   3302011.48   5013.52
562137.27   3296087.63   4745.36
570689.35   3295719.94   3876.55
562046.77   3296568.98   4738.69
567735.81   3299999.14   4540.52
562062.92   3293841.44   4345.46
566370.16   3294682.55   3811.11
568235.67   3300008.57   4462.40
567630.25   3293051.05   4175.00
568416.91   3298915.05   4243.57
563699.72   3303549.93   5121.88
564682.53   3296266.83   3884.93
568668.75   3299556.80   4282.16
568727.11   3299146.68   4154.18
568370.82   3296083.16   3904.73
562177.10   3303833.56   5039.61
567854.34   3300024.40   4542.64
570492.01   3296252.67   3948.73
571077.32   3299855.58   4006.90
561897.39   3296768.24   4877.28
570939.90   3299790.23   3964.25
566022.69   3301151.97   4941.88
561589.11   3298516.45   4375.74
561907.86   3300707.84   5012.94
563346.43   3295873.26   4119.56
563448.13   3301999.72   4879.07
567985.10   3300084.69   4533.73
563900.61   3295873.28   4004.37
563534.80   3296226.62   4020.58
567888.65   3300035.53   4545.56
565228.99   3295162.90   3905.72
563637.87   3295937.06   4049.20
568278.18   3299910.93   4458.66
563746.73   3296142.10   3932.93
561729.53   3306717.33   5177.37
565932.23   3297776.65   4168.43
562600.55   3293932.44   4394.67
569127.85   3300634.66   4279.98
564636.54   3302256.82   5027.15
569549.83   3304479.18   4742.69
568186.48   3299613.58   4348.82
561290.19   3303804.76   5378.03
566529.39   3300771.62   4708.15
561264.89   3307626.07   5220.23
563516.19   3296156.01   4048.05
562942.50   3293985.22   4311.45
568195.08   3299742.78   4405.85
562471.31   3305336.90   5282.29
566602.92   3298581.41   4341.84
562850.05   3295995.21   4273.35
563031.53   3296062.77   4207.04
564308.62   3296212.72   3872.99
562359.03   3296178.70   4620.39
565068.56   3297284.74   4030.05
562998.35   3296135.77   4254.70
562538.10   3296328.28   4495.07
563067.63   3301660.12   5196.19
561777.17   3296974.54   4915.44
565549.06   3297094.83   4119.49
562577.01   3301188.35   5405.69
562253.19   3296651.31   4642.04
562870.99   3301291.77   5407.99
568682.20   3300490.21   4427.84
563759.38   3302170.38   4727.09
561917.25   3298544.50   4187.28
561789.52   3298279.36   4404.63
563623.46   3302088.73   4788.02
564368.45   3296777.08   4001.66
560660.36   3295173.66   4679.01
562002.16   3298472.17   4202.68
567828.58   3299806.44   4463.47
566458.47   3298613.70   4338.10
561988.82   3297221.42   4828.94
562264.35   3297338.82   4718.24
563432.06   3296609.98   3991.93
567130.24   3298842.80   4376.36
565546.59   3298209.66   4046.90
566527.11   3295170.43   3924.03
564208.93   3296806.98   3968.70
563264.33   3305390.65   5121.55
568123.98   3299822.67   4434.38
563409.48   3301462.06   5179.44
563965.92   3296238.68   3895.99
567260.55   3300569.32   4659.03
563519.55   3296427.40   3993.85
564358.46   3296875.03   4034.13
565375.36   3297385.98   4036.09
562342.47   3296404.84   4568.73
565926.05   3297995.66   4145.17
568210.19   3299243.49   4285.36
563874.48   3296720.17   3910.07
568053.74   3299114.61   4290.33
565081.32   3301772.82   4888.11
565854.20   3299440.79   4272.23
565886.54   3299451.84   4280.29
565868.41   3299593.56   4325.02
565944.88   3299623.36   4347.75
565902.38   3299619.39   4340.80
565926.97   3299585.51   4335.37
565919.41   3299666.64   4353.48
565942.18   3299537.03   4321.66
565990.26   3299578.73   4338.22
565959.80   3299593.14   4341.20
565995.71   3299629.67   4353.59
565957.20   3299377.58   4267.09
566079.57   3299483.82   4311.48
566047.67   3299457.93   4302.74
566079.49   3299451.32   4303.92
566024.50   3299298.06   4265.17
566064.23   3299329.78   4278.55
565888.85   3299505.52   4300.83
565924.72   3299505.69   4306.80
565495.93   3300329.27   4579.05
565536.27   3300374.99   4658.04
565530.31   3300439.66   4695.97
565511.88   3300405.35   4664.32
565544.54   3300409.91   4686.90
565605.72   3300448.90   4732.92
565568.58   3300439.68   4713.67
565493.74   3300437.20   4672.29
565567.41   3300523.87   4749.89
565549.42   3300481.52   4727.52
565765.12   3300276.17   4634.44
565668.25   3300389.16   4718.28
563556.25   3297309.13   4138.81
563922.08   3297699.05   4312.06
564085.48   3297720.05   4274.44
566291.59   3299292.32   4328.62
565569.79   3298877.50   4070.56
564426.88   3298107.63   4294.02
566076.30   3299157.22   4250.04
566042.69   3299139.72   4237.91
565931.40   3299072.61   4200.37
566114.52   3299181.75   4264.96
566064.38   3299234.78   4262.76
561337.43   3299758.13   4193.35
561726.32   3303660.59   5294.01
564728.31   3298276.45   4253.07
562948.35   3296737.97   4370.71
566343.37   3299278.83   4343.90
564556.87   3298290.25   4297.38
563012.18   3296906.00   4317.33
562903.42   3303676.67   4850.36
564013.74   3297228.30   4083.03
561198.76   3292840.51   4370.06
566117.48   3299221.28   4271.91
566148.53   3299236.22   4282.10
566195.90   3299295.41   4300.35
566159.48   3299276.01   4290.28
566192.84   3299257.27   4295.62
566141.02   3299354.56   4294.51
566216.67   3299228.12   4297.85
566241.31   3299272.57   4310.05
566121.33   3299308.49   4285.74
568086.61   3299256.66   4311.72
567242.91   3300138.94   4534.47
568556.65   3299635.22   4305.37
562651.15   3301503.27   5566.24
563164.97   3296181.57   4189.57
564493.37   3296295.47   3878.64
564004.65   3296314.42   3893.61
563557.33   3294244.73   4127.55
567633.33   3300246.08   4584.42
566373.26   3298219.94   4246.31
562745.46   3301489.01   5538.39
562198.17   3300749.01   5024.98
569980.33   3304552.92   4562.68
567898.83   3299071.37   4305.16
568544.93   3299221.44   4173.29
564409.84   3296973.54   4060.62
568439.61   3299227.02   4243.31
565984.58   3297856.28   4180.01
567240.75   3302684.12   4526.84
567895.00   3299113.93   4310.63
563419.70   3303151.38   4807.75
567909.81   3296298.51   4008.37
563872.71   3296340.90   3898.72
570066.27   3296307.97   3998.12
569118.76   3300404.72   4338.04
566938.13   3302108.09   4812.06
568221.87   3299727.85   4406.23
567958.01   3299067.33   4302.05
568438.21   3299265.89   4234.76
561463.17   3303920.51   5301.91
563436.54   3301597.48   5034.02
563325.03   3295839.06   4128.57
566351.44   3298185.43   4228.07
564469.67   3296432.30   3878.94
564628.62   3296448.90   3893.32
564625.52   3296403.29   3882.90
561777.80   3293996.70   4285.99
568150.23   3300017.05   4479.66
564449.66   3296400.32   3878.94
568380.49   3299639.04   4372.65
566221.09   3298307.07   4256.91
566945.39   3300320.21   4604.69
563403.18   3296531.91   4024.76
563285.09   3296582.69   4123.47
565718.80   3298032.94   4061.77
563261.04   3296629.03   4138.13
564433.91   3296688.36   3969.69
566905.84   3298901.68   4398.78
562043.54   3298110.15   4407.29
562520.00   3296469.42   4475.17
566035.92   3297809.87   4198.82
565770.69   3297995.94   4080.78
565194.04   3297518.20   4039.03
564997.23   3291112.77   3841.33
565146.09   3301579.87   4923.54
566193.61   3298670.12   4242.38
561692.83   3298953.52   4096.04
566439.55   3298474.05   4337.66
565112.98   3297867.44   4109.92
562598.17   3301028.67   5396.36
563248.12   3301457.49   5309.14
562180.38   3296590.92   4659.78
562948.98   3301454.89   5446.27
562080.95   3296277.79   4745.85
564095.66   3296486.50   3881.94
566315.88   3298405.96   4300.77
566352.67   3298416.99   4313.32
564682.98   3297004.11   4103.26
562258.41   3296546.71   4615.33
566310.26   3298342.25   4295.89
566275.50   3298574.93   4280.23
562130.61   3296566.01   4684.21
561867.91   3300514.18   4795.88
566305.63   3298374.76   4296.69
563130.77   3296037.23   4161.40
563916.19   3302165.20   4685.01
563951.58   3296736.20   3902.98
567248.47   3300224.47   4557.21
567532.66   3299994.83   4526.43
560699.48   3294553.46   4572.29
568091.41   3299570.07   4338.42
567668.06   3295437.85   3824.36
561659.06   3293812.61   4378.93
565220.82   3291994.56   3931.98
568467.37   3299549.18   4298.34
568259.49   3299658.98   4377.35
564771.30   3303739.06   5218.70
568401.80   3299452.18   4248.90
564771.44   3296888.74   4078.73
560538.24   3302968.57   5071.49
563478.36   3301883.85   4926.29
568413.01   3299486.64   4266.04
567778.62   3299117.63   4304.37
566793.60   3295215.54   3868.26
562330.55   3296118.10   4648.40
567838.34   3299856.04   4483.44
564263.99   3296624.08   3896.19
563450.24   3301856.43   4951.01
564251.55   3296701.28   3914.95
568497.84   3299662.95   4345.87
561177.05   3303334.71   5309.05
567716.29   3298946.05   4253.55
568574.32   3299591.76   4295.79
568481.10   3299627.25   4332.71
562666.52   3301230.71   5458.46
563722.12   3302774.01   4734.77
563470.48   3301525.85   5087.35
563867.44   3302209.43   4688.68
567115.43   3299114.32   4389.95
564446.15   3296841.67   4053.71
566325.56   3298670.28   4295.33
563999.95   3296376.98   3895.24
562229.03   3297411.38   4645.43
567983.13   3299934.83   4500.89
565937.44   3302986.29   5036.28
562175.98   3297463.00   4629.81
563058.68   3301385.02   5380.17
561986.37   3297147.03   4860.29
566092.51   3298384.86   4188.98
570056.86   3296857.69   4023.75
563382.10   3296405.00   4059.62
566109.38   3298347.06   4198.01
567549.35   3299244.42   4308.60
561748.94   3300413.59   4722.87
561772.30   3299463.80   4187.32
567021.53   3300093.49   4579.84
564369.32   3297337.46   4119.15
565934.99   3298528.60   4135.02
562673.48   3300658.93   5334.46
561705.18   3299216.24   4077.97
562266.09   3298513.11   4077.50
565723.07   3298433.63   4072.34
565723.23   3298392.12   4075.98
562469.85   3300646.72   5233.68
561634.51   3298582.79   4321.32
561525.87   3300162.27   4530.52
566266.22   3298887.44   4272.91
561491.21   3300493.04   4737.24
562857.56   3296295.39   4322.03
565327.31   3300833.16   4809.78
565346.26   3300973.16   4892.58
565380.55   3300664.98   4703.46
564937.50   3301095.98   4686.01
564956.47   3301022.91   4688.79
564934.24   3300994.69   4671.18
565039.57   3301051.69   4747.51
564994.07   3301048.70   4718.24
564975.06   3301161.05   4731.43
564852.96   3301201.38   4669.36
564916.94   3301188.28   4696.82
564821.84   3301283.07   4672.16
564702.70   3301263.40   4664.47
564686.44   3301317.78   4662.60
564683.83   3301287.38   4663.66
564646.65   3301305.89   4663.69
564641.06   3301397.11   4662.20
564654.50   3301352.15   4662.56
564603.56   3301055.91   4668.92
564651.51   3301110.00   4661.06
564608.72   3301130.37   4668.74
564314.59   3301241.05   4698.98
564401.53   3301137.54   4709.82
564374.80   3301065.85   4760.79
564397.97   3301098.04   4730.17
564415.53   3301060.97   4726.29
564388.86   3301010.78   4756.00
564452.63   3301065.95   4698.18
564411.91   3301030.71   4732.47
564426.14   3300990.97   4724.86
564486.21   3300988.83   4694.03
564365.05   3300920.99   4784.14
564456.58   3301001.17   4705.02
564454.95   3300955.50   4709.50
564387.43   3300963.11   4760.09
564623.69   3300819.51   4658.35
564616.28   3300861.33   4654.13
564608.88   3300893.53   4657.07
564560.56   3300888.56   4662.38
564581.03   3300859.81   4652.73
564563.05   3300809.38   4663.44
564559.54   3300933.85   4675.28
564577.00   3300638.29   4686.60
564537.29   3300591.78   4697.12
564389.09   3300677.01   4790.51
564398.86   3300745.19   4798.35
564382.94   3300712.68   4800.93
564416.55   3300700.11   4781.37
564340.70   3300753.52   4811.06
564307.11   3300664.07   4842.32
564161.96   3300572.00   4930.32
564052.39   3300484.45   5002.77
564027.67   3300555.11   4987.88
564011.94   3300509.95   5016.28
564050.09   3300523.30   4984.73
564079.09   3300541.77   4965.59
564061.43   3300579.46   4971.61
564096.35   3300625.35   4965.51
564087.77   3300595.65   4964.67
564053.69   3300621.58   4977.69
564066.94   3300714.87   4967.46
564071.20   3300666.68   4972.96
564016.61   3300397.60   5058.53
564080.80   3300415.29   4984.67
564046.70   3300413.72   5024.05
564298.22   3300579.31   4829.92
564013.07   3300250.05   4967.60
563944.76   3300284.89   5081.12
563971.49   3300252.91   5026.87
563983.17   3300289.83   5045.38
563912.84   3300231.05   5058.54
564010.62   3300340.39   5043.39
563938.31   3300252.33   5060.74
563895.43   3300277.75   5103.27
563950.59   3300211.77   5000.96
563957.65   3300336.42   5095.77
563919.49   3300197.47   5012.27
563878.27   3300206.76   5051.23
564074.30   3300216.78   4903.93
564091.55   3300255.61   4902.96
564053.38   3300270.33   4938.11
563953.06   3300151.09   4955.50
563856.63   3300070.17   4987.97
563864.14   3300169.82   5028.01
563782.18   3300210.12   5070.16
563742.69   3300220.28   5070.90
563759.90   3300285.57   5089.55
563808.24   3300339.54   5128.07
563777.78   3300318.19   5115.38
563759.74   3300376.35   5113.96
563755.14   3300343.05   5106.66
563663.31   3300346.08   5017.33
563681.81   3300381.06   5066.69
563634.15   3300370.87   5023.16
563721.19   3300385.46   5093.34
563753.34   3300435.41   5112.28
563728.19   3300416.28   5104.91
563714.44   3300460.45   5115.20
563608.71   3300403.59   5071.33
563628.20   3300504.74   5179.69
563392.22   3300571.15   5285.99
563357.34   3300603.90   5320.73
563400.99   3300652.88   5330.17
563445.39   3300739.31   5352.15
563377.18   3300719.72   5367.66
563433.27   3300690.91   5329.02
563378.14   3300682.40   5353.15
563325.92   3300699.73   5385.49
563608.70   3300566.12   5239.16
563550.42   3300539.55   5233.77
563497.31   3300588.48   5291.47
563481.45   3300633.45   5308.28
563540.77   3300694.27   5294.68
563518.21   3300656.94   5297.35
563567.53   3300652.61   5284.44
563486.75   3300701.44   5313.27
563469.76   3300668.56   5310.96
563512.19   3300686.06   5299.78
563517.08   3300722.88   5310.20
563590.23   3300759.34   5281.49
563557.91   3300732.58   5296.65
563613.22   3300698.67   5269.63
563516.73   3300815.21   5313.36
563591.36   3300725.08   5280.27
563640.92   3300743.86   5248.11
563527.68   3300769.09   5318.55
563498.13   3299600.82   5128.11
563544.80   3299629.44   5122.61
563313.52   3299626.64   5091.40
563377.07   3299611.31   5108.02
563180.53   3299898.61   5106.47
563191.41   3299697.36   5048.14
563151.30   3299706.67   5033.85
563192.93   3299655.14   5035.56
563100.05   3299710.10   5022.99
563165.75   3299675.30   5028.78
563229.04   3299631.31   5044.50
563256.14   3299595.28   5038.18
563209.00   3299588.03   5009.11
563282.99   3299575.77   5042.61
563282.19   3299609.64   5064.27
563191.78   3299619.38   5018.77
563241.97   3300707.99   5417.57
563115.50   3300484.40   5343.21
563129.63   3300444.39   5313.91
563176.22   3300765.53   5409.07
563576.88   3301206.14   5033.35
562221.36   3300572.09   4987.79
562375.87   3300483.99   4987.54
566183.22   3299090.75   4270.68
562594.82   3297003.52   4580.83
562864.56   3300535.58   5324.41
562935.96   3300509.11   5338.08
567677.54   3300471.74   4629.93
562842.62   3300584.48   5354.83
563063.10   3300446.18   5326.82
562996.48   3300452.27   5334.99
563026.35   3300411.56   5307.51
563030.69   3300459.07   5339.60
563016.45   3300498.76   5355.48
563007.36   3300532.75   5364.98
562972.69   3300517.82   5353.60
562962.94   3300477.19   5338.03
562926.14   3300473.44   5315.02
562947.41   3300447.10   5320.79
563085.11   3300483.88   5344.18
563067.05   3300512.50   5360.62
563172.97   3300042.83   5095.72
563160.65   3300009.53   5090.49
563154.16   3300067.77   5088.21
562990.40   3299866.26   4928.99
563077.61   3299805.73   5016.12
563089.78   3299834.03   5028.38
563067.61   3299752.94   5007.48
563104.05   3299781.64   5031.93
562859.05   3300167.64   5011.00
562805.17   3300223.42   5062.33
562948.02   3300383.35   5275.70
562778.20   3300428.24   5181.10
562871.77   3300438.48   5258.12
562858.99   3300404.48   5228.55
562788.49   3300330.60   5135.10
562760.24   3300352.26   5126.26
562722.32   3300344.96   5104.44
562661.05   3300403.84   5101.02
562687.28   3300267.55   5065.86
562698.56   3300381.55   5108.53
562713.83   3300302.17   5087.39
562724.15   3300429.17   5152.78
562642.27   3300329.56   5077.10
562746.58   3300249.56   5068.34
562693.15   3300415.14   5123.72
562678.60   3300488.58   5201.11
562663.73   3300447.47   5133.70
562673.99   3300305.23   5078.57
562662.69   3300363.91   5090.19
562746.21   3300285.83   5090.92
562699.80   3300457.66   5172.54
562752.01   3300477.63   5223.58
564022.34   3301577.09   4721.82
562617.18   3300264.00   5053.34
562594.64   3300381.12   5065.39
562629.53   3300483.09   5141.67
562651.71   3300276.18   5063.47
562654.95   3300211.96   5025.48
562662.87   3300244.56   5050.05
562706.54   3300216.70   5033.12
562626.11   3300362.41   5078.26
562578.88   3300318.78   5053.14
562608.97   3300333.58   5068.47
562607.71   3300298.16   5061.78
562564.13   3300267.68   5038.16
562615.51   3300428.53   5089.57
563171.68   3299555.55   4980.24
563138.92   3299606.55   4999.06
563025.84   3299658.56   4965.27
563016.65   3299719.06   4950.53
563031.58   3299690.38   4969.33
563060.84   3299715.18   4999.87
562990.98   3299687.47   4921.98
562936.14   3299758.26   4855.65
562971.82   3299729.27   4897.85
562904.89   3299673.29   4835.17
562949.64   3299670.06   4878.34
562930.11   3299711.14   4852.80
562922.87   3299610.93   4856.73
562925.36   3299645.42   4857.04
562877.30   3299631.56   4820.92
562514.21   3299037.96   4359.59
563018.35   3299574.24   4940.14
562994.88   3299614.89   4923.90
562958.28   3299623.79   4887.93
562815.64   3299612.64   4798.49
562734.00   3299515.63   4735.49
562707.30   3299580.76   4731.51
562823.60   3298248.27   4040.35
562804.55   3298331.17   4045.37
562817.46   3298290.50   4043.78
562855.20   3298297.03   4048.60
562790.11   3298264.96   4041.78
562791.02   3297415.40   4361.20
562858.48   3298260.28   4042.47
562866.78   3298179.55   4029.18
562901.28   3298227.55   4034.74
562853.21   3298218.95   4034.17
562928.62   3298260.68   4044.56
562818.63   3298213.64   4035.75
561731.65   3299629.19   4368.61
561698.60   3299603.50   4303.95
562734.15   3298220.16   4046.48
562834.97   3298167.01   4031.35
562864.59   3298097.86   4030.04
562841.71   3298128.98   4031.22
562125.48   3299272.30   4248.48
562886.78   3298138.13   4026.92
562732.45   3296962.71   4492.89
562580.50   3298571.60   4048.15
562843.41   3298023.78   4041.20
562848.73   3298062.32   4035.93
562827.09   3297541.13   4234.98
562676.86   3297840.37   4307.39
562744.03   3298019.92   4064.01
562876.65   3298038.83   4033.16
562874.63   3297999.07   4038.41
562637.85   3298076.19   4087.12
562794.29   3297368.54   4362.58
569652.85   3292430.29   4405.09
562756.58   3297433.97   4442.88
567683.20   3295557.15   3849.65
564551.91   3297294.09   4104.42
563423.57   3303833.05   5104.04
562806.39   3297871.12   4158.63
565492.13   3298575.33   4051.68
562840.63   3297072.91   4439.61
562690.93   3298506.81   4048.16
562675.38   3297938.63   4158.89
568711.84   3299081.37   4145.64
568841.72   3300164.41   4366.41
569470.43   3294832.06   3790.52
567569.39   3300312.22   4604.34
566490.42   3300218.86   4551.17
569855.09   3300103.11   4237.95
564928.75   3301812.80   4837.64
562223.90   3297025.34   4799.06
562829.95   3297364.64   4263.75
563969.13   3302179.73   4678.56
562720.34   3298528.83   4056.71
562154.11   3299289.04   4276.14
562185.00   3299265.36   4295.60
562566.60   3297830.16   4310.91
561753.05   3299582.71   4335.86
568541.60   3299290.94   4185.41
562608.60   3297201.72   4576.49
567042.43   3298878.80   4391.61
564544.58   3294892.28   3973.95
564907.04   3298113.56   4185.46
563868.41   3302296.17   4681.51
561465.73   3299706.99   4202.44
565874.44   3297636.12   4183.84
562545.36   3300982.90   5354.61
565293.75   3301531.40   5036.98
561615.41   3300282.32   4614.39
566609.68   3298362.43   4324.83
566872.94   3298492.00   4332.56
562803.00   3298713.40   4283.78
562781.00   3298624.83   4199.63
562781.65   3298671.68   4245.05
562571.33   3298943.28   4315.25
562559.40   3298977.36   4332.87
562532.48   3298922.29   4260.58
563058.75   3297521.26   4081.49
563033.89   3297552.71   4085.16
563055.06   3297482.47   4081.79
563083.95   3297467.51   4068.40
562799.52   3297264.58   4406.42
562604.84   3297843.68   4303.42
565805.59   3292411.52   3796.38
562969.01   3297883.86   4038.31
562942.64   3297856.63   4052.94
562873.22   3297870.30   4073.50
562909.83   3297873.12   4061.30
562889.20   3297901.96   4058.92
562894.66   3297830.89   4073.57
562545.46   3298788.31   4127.55
562624.84   3298590.07   4053.75
562904.82   3297792.88   4076.86
562865.95   3297840.81   4089.51
562761.89   3298134.44   4044.51
562868.95   3297803.52   4095.74
570512.81   3299239.70   4040.20
562879.00   3297771.61   4083.83
562246.60   3299166.82   4302.28
562729.54   3298124.89   4052.89
562727.27   3297849.38   4307.01
566565.52   3300522.51   4636.10
563528.13   3303052.74   4839.02
562932.04   3297926.29   4042.83
562929.67   3298008.09   4028.59
562921.30   3297956.26   4039.35
562978.29   3298044.33   4022.43
563011.53   3297416.01   4090.39
563060.48   3297388.40   4075.15
563026.18   3297384.78   4086.89
[truncated: 23,015,563 more chars]
