# Supplementary material for: Comparative investigation of parallel spatial interpolation algorithms for building large-scale digital elevation models
Source: PeerJ Comput Sci. 2020 Mar 2;6:e263. doi: 10.7717/peerj-cs.263 (PMC7924418; doi:10.7717/peerj-cs.263)
Supplement: Supplemental Information 3 [file peerj-cs-06-263-s003.zip › Code and data/data/Sichuan/uniform/25w/res25w.txt]

X	Y	Z	RASTERVALU
560500.000000000000000	3290500.000000000000000	3984.219999999999800	3985
579500.000000000000000	3290500.000000000000000	3958.440000000000100	3957
579500.000000000000000	3309500.000000000000000	4556.220000000000300	4557
560500.000000000000000	3309500.000000000000000	5110.340000000000100	5111
570000.000000000000000	3300000.000000000000000	4221.399999999999600	4222
560500.000000000000000	3300000.000000000000000	4139.770000000000400	4140
561584.650000000020000	3297026.560000000100000	5013.970000000000300	5013
565250.000000000000000	3300000.000000000000000	4225.949999999999800	4226
562663.640000000010000	3301128.710000000000000	5409.260000000000200	5408
567355.780000000030000	3300025.299999999800000	4496.949999999999800	4496
564062.500000000000000	3298812.500000000000000	4706.050000000000200	4706
567571.609999999990000	3299515.270000000000000	4379.210000000000000	4379
564087.469999999970000	3297341.140000000100000	4107.100000000000400	4107
565221.810000000060000	3298981.319999999800000	4160.180000000000300	4169
562212.030000000030000	3298395.810000000100000	4097.279999999999700	4098
564359.380000000000000	3298218.750000000000000	4352.909999999999900	4354
567689.040000000040000	3299357.750000000000000	4354.670000000000100	4354
566896.430000000050000	3299377.480000000000000	4441.460000000000000	4441
564285.160000000030000	3298144.529999999800000	4355.040000000000000	4355
562088.400000000020000	3299907.549999999800000	4731.529999999999700	4731
563145.500000000000000	3297059.330000000100000	4108.350000000000400	4109
567107.260000000010000	3299191.310000000100000	4385.540000000000000	4385
563498.160000000030000	3298873.600000000100000	4775.659999999999900	4774
563876.569999999950000	3298447.060000000100000	4665.350000000000400	4665
566759.359999999990000	3299426.960000000000000	4475.189999999999600	4475
561523.599999999980000	3294820.609999999900000	4621.189999999999600	4621
563638.390000000010000	3298797.609999999900000	4793.800000000000200	4794
566867.660000000030000	3299429.560000000100000	4451.399999999999600	4451
564340.819999999950000	3298163.089999999900000	4344.529999999999700	4344
566758.310000000060000	3299078.259999999800000	4425.670000000000100	4426
562228.180000000050000	3298732.620000000100000	4074.050000000000200	4075
561931.459999999960000	3298049.589999999900000	4489.510000000000200	4488
563021.670000000040000	3296866.069999999800000	4315.109999999999700	4316
563739.770000000020000	3297345.859999999900000	4202.960000000000000	4203
563237.709999999960000	3297099.680000000200000	4048.780000000000200	4050
564381.020000000020000	3298183.189999999900000	4335.760000000000200	4337
566850.099999999980000	3299393.330000000100000	4454.699999999999800	4455
564660.949999999950000	3298105.620000000100000	4239.560000000000400	4240
564446.400000000020000	3298247.350000000100000	4336.149999999999600	4336
566400.310000000060000	3299261.009999999800000	4361.659999999999900	4362
564406.219999999970000	3298222.899999999900000	4338.960000000000000	4339
564317.630000000000000	3298139.890000000100000	4344.859999999999700	4345
563459.079999999960000	3298854.350000000100000	4744.470000000000300	4744
563604.819999999950000	3298730.910000000100000	4752.609999999999700	4752
562353.670000000040000	3299029.259999999800000	4225.020000000000400	4223
566875.599999999980000	3299675.710000000000000	4477.649999999999600	4477
567058.870000000000000	3299481.540000000000000	4423.510000000000200	4423
564633.099999999980000	3298247.410000000100000	4261.000000000000000	4261
564438.890000000010000	3298214.460000000000000	4327.340000000000100	4326
563192.599999999980000	3297013.350000000100000	4092.590000000000100	4092
564373.920000000040000	3298321.200000000200000	4377.369999999999900	4377
564439.150000000020000	3297509.680000000200000	4166.399999999999600	4166
561780.630000000000000	3299003.910000000100000	4086.050000000000200	4086
565799.189999999940000	3298783.109999999900000	4125.739999999999800	4126
564242.089999999970000	3297604.540000000000000	4175.159999999999900	4175
560599.180000000050000	3302873.740000000200000	5113.630000000000100	5114
563108.689999999940000	3296645.580000000100000	4256.800000000000200	4258
564361.199999999950000	3297484.120000000100000	4161.590000000000100	4162
564676.530000000030000	3298192.540000000000000	4247.590000000000100	4248
563714.339999999970000	3297242.120000000100000	4158.380000000000100	4161
564501.239999999990000	3298217.520000000000000	4302.729999999999600	4303
564378.599999999980000	3298268.279999999800000	4359.979999999999600	4360
562551.780000000030000	3297237.609999999900000	4606.050000000000200	4603
567606.349999999980000	3299244.240000000200000	4314.920000000000100	4315
564666.939999999940000	3298241.710000000000000	4255.130000000000100	4255
563956.979999999980000	3298489.299999999800000	4648.909999999999900	4651
564011.989999999990000	3297680.270000000000000	4273.609999999999700	4274
563902.469999999970000	3297239.279999999800000	4103.579999999999900	4104
562001.510000000010000	3298905.740000000200000	4090.860000000000100	4091
564201.150000000020000	3297600.700000000200000	4172.890000000000300	4172
570278.800000000050000	3303649.149999999900000	4547.529999999999700	4547
564172.780000000030000	3297742.939999999900000	4258.970000000000300	4261
567908.010000000010000	3300833.560000000100000	4552.720000000000300	4552
564680.099999999980000	3298290.049999999800000	4261.359999999999700	4262
569960.780000000030000	3301599.109999999900000	4501.040000000000000	4501
563765.239999999990000	3304896.540000000000000	5015.739999999999800	5016
564109.810000000060000	3302383.589999999900000	4733.850000000000400	4735
567199.939999999940000	3299556.169999999900000	4410.380000000000100	4410
564228.359999999990000	3297543.419999999900000	4154.609999999999700	4155
562442.979999999980000	3297962.000000000000000	4290.300000000000200	4289
564505.500000000000000	3297454.160000000100000	4138.010000000000200	4138
565597.079999999960000	3298848.640000000100000	4070.020000000000000	4070
564423.680000000050000	3298173.430000000200000	4317.470000000000300	4317
564490.729999999980000	3298354.649999999900000	4353.390000000000300	4354
564381.209999999960000	3298238.770000000000000	4350.979999999999600	4352
564412.500000000000000	3298257.810000000100000	4347.939999999999600	4348
564447.130000000000000	3298309.859999999900000	4355.000000000000000	4356
564262.870000000000000	3298284.700000000200000	4403.619999999999900	4403
562607.550000000050000	3300785.089999999900000	5343.899999999999600	5340
564886.150000000020000	3303797.520000000000000	5148.130000000000100	5148
563838.280000000030000	3301710.350000000100000	4790.619999999999900	4793
565213.290000000040000	3299027.450000000200000	4182.890000000000300	4190
567105.790000000040000	3299288.100000000100000	4387.560000000000400	4388
567462.390000000010000	3299935.129999999900000	4480.329999999999900	4480
563828.719999999970000	3299380.189999999900000	4983.680000000000300	4984
564788.420000000040000	3297723.710000000000000	4159.060000000000400	4160
564255.300000000050000	3297728.060000000100000	4220.680000000000300	4220
563098.280000000030000	3296460.319999999800000	4245.029999999999700	4245
564478.199999999950000	3298278.240000000200000	4335.720000000000300	4336
564522.650000000020000	3298276.169999999900000	4312.369999999999900	4312
564485.310000000060000	3298316.299999999800000	4344.220000000000300	4345
564604.630000000000000	3298329.680000000200000	4292.770000000000400	4291
564538.510000000010000	3298328.350000000100000	4322.890000000000300	4323
565748.510000000010000	3298956.759999999800000	4136.859999999999700	4137
564318.819999999950000	3298262.990000000200000	4377.069999999999700	4377
562250.260000000010000	3298602.169999999900000	4084.690000000000100	4084
564034.069999999950000	3298836.310000000100000	4724.960000000000000	4725
563445.109999999990000	3298895.620000000100000	4760.040000000000000	4758
563928.910000000030000	3301755.839999999900000	4736.449999999999800	4737
564576.920000000040000	3297468.910000000100000	4130.829999999999900	4130
562507.040000000040000	3301209.980000000000000	5393.090000000000100	5393
564585.790000000040000	3298148.279999999800000	4256.899999999999600	4257
565097.660000000030000	3299134.560000000100000	4283.290000000000000	4284
563828.239999999990000	3299325.169999999900000	4986.500000000000000	4986
563542.680000000050000	3298750.930000000200000	4741.729999999999600	4742
564123.849999999980000	3298045.350000000100000	4405.960000000000000	4406
561632.199999999950000	3299258.100000000100000	4073.300000000000200	4073
566397.969999999970000	3305826.790000000000000	4972.630000000000100	4972
562150.699999999950000	3298509.830000000100000	4142.779999999999700	4142
564104.839999999970000	3298842.230000000000000	4698.060000000000400	4698
567552.099999999980000	3299702.910000000100000	4431.600000000000400	4431
564514.770000000020000	3297632.700000000200000	4182.930000000000300	4182
563878.329999999960000	3299441.049999999800000	4932.229999999999600	4931
564108.449999999950000	3297637.359999999900000	4213.800000000000200	4213
564268.650000000020000	3302402.220000000200000	4801.069999999999700	4798
568780.229999999980000	3296986.620000000100000	4049.960000000000000	4050
563646.579999999960000	3298531.120000000100000	4669.930000000000300	4670
563937.630000000000000	3301875.140000000100000	4717.300000000000200	4717
562354.709999999960000	3298690.470000000200000	4053.679999999999800	4054
564156.510000000010000	3298839.669999999900000	4674.449999999999800	4674
562269.079999999960000	3298211.859999999900000	4158.060000000000400	4158
564232.709999999960000	3297016.149999999900000	4060.730000000000000	4061
567279.260000000010000	3300653.529999999800000	4675.909999999999900	4676
561691.060000000060000	3298848.299999999800000	4137.949999999999800	4138
564283.099999999980000	3304452.439999999900000	5368.510000000000200	5370
564602.540000000040000	3292297.750000000000000	3977.139999999999900	3978
565918.250000000000000	3298965.549999999800000	4191.489999999999800	4192
562687.569999999950000	3297579.020000000000000	4444.380000000000100	4445
565857.780000000030000	3298991.569999999800000	4173.180000000000300	4172
564571.670000000040000	3298324.169999999900000	4305.020000000000400	4305
564564.050000000050000	3298397.299999999800000	4330.439999999999600	4330
564559.319999999950000	3298359.850000000100000	4322.520000000000400	4323
564523.040000000040000	3298383.450000000200000	4346.890000000000300	4346
564521.040000000040000	3298353.169999999900000	4339.449999999999800	4339
564513.859999999990000	3298478.230000000000000	4376.970000000000300	4377
564457.120000000000000	3298424.899999999900000	4393.100000000000400	4393
564529.510000000010000	3298431.910000000100000	4356.819999999999700	4357
564484.089999999970000	3298394.640000000100000	4369.319999999999700	4369
564493.170000000040000	3298429.879999999900000	4378.079999999999900	4375
564469.449999999950000	3298468.629999999900000	4402.439999999999600	4403
564425.620000000000000	3298369.680000000200000	4380.949999999999800	4380
564460.000000000000000	3298370.089999999900000	4370.359999999999700	4370
564461.979999999980000	3298338.169999999900000	4359.180000000000300	4359
564346.370000000000000	3298292.089999999900000	4376.510000000000200	4376
564297.780000000030000	3298365.669999999900000	4419.510000000000200	4420
564303.109999999990000	3298305.439999999900000	4395.750000000000000	4396
563363.680000000050000	3298845.049999999800000	4681.470000000000300	4681
562392.939999999940000	3300664.589999999900000	5149.020000000000400	5155
564125.339999999970000	3298927.669999999900000	4722.810000000000400	4723
562523.439999999940000	3301174.049999999800000	5370.090000000000100	5370
563897.780000000030000	3299360.700000000200000	4932.020000000000400	4930
561394.250000000000000	3294904.290000000000000	4679.470000000000300	4679
563761.880000000000000	3299151.859999999900000	4920.630000000000100	4919
565519.989999999990000	3298853.930000000200000	4070.599999999999900	4070
564815.140000000010000	3297691.359999999900000	4144.930000000000300	4144
565243.520000000020000	3298287.020000000000000	4119.319999999999700	4119
565058.439999999940000	3298938.109999999900000	4258.560000000000400	4260
565966.760000000010000	3298642.910000000100000	4166.390000000000300	4167
563993.290000000040000	3299511.740000000200000	4861.109999999999700	4860
560892.349999999980000	3299992.879999999900000	4193.619999999999900	4194
564419.270000000020000	3299367.689999999900000	4689.760000000000200	4689
566683.280000000030000	3300479.839999999900000	4609.949999999999800	4610
562214.410000000030000	3297952.810000000100000	4317.720000000000300	4318
564106.589999999970000	3298191.640000000100000	4461.630000000000100	4462
563977.790000000040000	3298435.990000000200000	4615.689999999999600	4614
564907.890000000010000	3299131.129999999900000	4443.649999999999600	4444
562654.930000000050000	3300923.799999999800000	5387.680000000000300	5393
564028.170000000040000	3297470.230000000000000	4165.510000000000200	4166
562334.739999999990000	3297894.189999999900000	4375.500000000000000	4377
562699.790000000040000	3298174.259999999800000	4056.820000000000200	4057
561336.969999999970000	3303654.470000000200000	5391.130000000000100	5391
563845.189999999940000	3297533.529999999800000	4254.399999999999600	4254
564334.939999999940000	3297622.669999999900000	4186.380000000000100	4186
568236.770000000020000	3300407.210000000000000	4537.170000000000100	4537
562476.910000000030000	3297416.710000000000000	4657.859999999999700	4658
561284.359999999990000	3303061.680000000200000	5408.890000000000300	5409
565298.189999999940000	3298650.720000000200000	4123.319999999999700	4124
567204.949999999950000	3295874.169999999900000	3946.309999999999900	3947
566343.079999999960000	3299036.299999999800000	4325.340000000000100	4323
566685.680000000050000	3300904.919999999900000	4736.840000000000100	4737
564137.920000000040000	3301914.180000000200000	4682.210000000000000	4683
563113.229999999980000	3296778.640000000100000	4233.329999999999900	4233
563230.280000000030000	3296740.080000000100000	4132.409999999999900	4133
565893.969999999970000	3298771.560000000100000	4160.229999999999600	4160
564168.870000000000000	3297371.580000000100000	4119.149999999999600	4119
562147.099999999980000	3298803.279999999800000	4066.449999999999800	4066
566676.219999999970000	3300248.529999999800000	4567.790000000000000	4569
563269.630000000000000	3296967.939999999900000	4041.849999999999900	4042
564010.969999999970000	3297272.939999999900000	4090.079999999999900	4090
562859.300000000050000	3296349.680000000200000	4310.899999999999600	4311
563152.479999999980000	3296365.799999999800000	4213.149999999999600	4220
567375.790000000040000	3299063.310000000100000	4321.170000000000100	4321
563396.829999999960000	3297020.609999999900000	3989.770000000000000	3990
563844.089999999970000	3296718.049999999800000	3913.449999999999800	3913
567374.650000000020000	3299582.000000000000000	4390.409999999999900	4391
562247.109999999990000	3297681.279999999800000	4528.979999999999600	4527
567180.880000000000000	3299885.259999999800000	4486.699999999999800	4487
562648.239999999990000	3300680.089999999900000	5307.609999999999700	5302
565065.760000000010000	3298427.410000000100000	4194.550000000000200	4194
561214.959999999960000	3291649.779999999800000	4106.170000000000100	4106
570185.819999999950000	3296447.740000000200000	3995.300000000000200	3995
564264.380000000000000	3297292.970000000200000	4108.880000000000100	4109
564757.920000000040000	3302013.700000000200000	4866.840000000000100	4865
563352.310000000060000	3297160.680000000200000	4008.880000000000100	4009
569850.630000000000000	3296953.279999999800000	4050.570000000000200	4051
567321.660000000030000	3299414.490000000200000	4360.489999999999800	4360
564543.500000000000000	3298064.350000000100000	4245.970000000000300	4246
568238.120000000000000	3300963.109999999900000	4465.949999999999800	4465
562713.030000000030000	3298288.149999999900000	4047.710000000000000	4048
563094.199999999950000	3296847.569999999800000	4244.739999999999800	4243
565724.060000000060000	3298980.120000000100000	4136.409999999999900	4136
563456.900000000020000	3302911.080000000100000	4738.720000000000300	4739
565468.780000000030000	3295184.810000000100000	3900.000000000000000	3900
564653.270000000020000	3297940.140000000100000	4223.220000000000300	4224
563951.310000000060000	3297725.529999999800000	4316.340000000000100	4317
563014.760000000010000	3296538.410000000100000	4307.550000000000200	4306
567278.069999999950000	3299595.330000000100000	4403.880000000000100	4404
564555.699999999950000	3298244.470000000200000	4282.680000000000300	4282
564046.839999999970000	3297601.169999999900000	4219.970000000000300	4221
564620.930000000050000	3298488.609999999900000	4325.540000000000000	4326
564471.079999999960000	3298568.580000000100000	4427.470000000000300	4428
564369.589999999970000	3298473.180000000200000	4437.619999999999900	4438
564263.790000000040000	3298332.310000000100000	4419.939999999999600	4419
563546.219999999970000	3298661.160000000100000	4723.180000000000300	4724
564174.079999999960000	3298026.279999999800000	4375.920000000000100	4378
564990.079999999960000	3299060.089999999900000	4338.100000000000400	4338
563817.729999999980000	3299443.580000000100000	4981.859999999999700	4982
564761.209999999960000	3299240.350000000100000	4555.350000000000400	4555
561153.079999999960000	3303402.839999999900000	5296.300000000000200	5297
568740.449999999950000	3297078.299999999800000	4058.570000000000200	4058
564791.910000000030000	3299435.120000000100000	4542.649999999999600	4543
564166.400000000020000	3298287.620000000100000	4450.550000000000200	4451
563677.270000000020000	3296621.279999999800000	3938.230000000000000	3938
564898.760000000010000	3299099.850000000100000	4425.850000000000400	4426
567086.120000000000000	3299228.399999999900000	4390.710000000000000	4391
565862.890000000010000	3298108.560000000100000	4121.329999999999900	4122
564220.219999999970000	3298835.990000000200000	4634.149999999999600	4633
564535.510000000010000	3295003.250000000000000	3948.110000000000100	3948
562802.520000000020000	3300931.419999999900000	5455.040000000000000	5456
564556.069999999950000	3297328.879999999900000	4109.140000000000300	4109
563810.150000000020000	3299215.330000000100000	4964.760000000000200	4965
566627.530000000030000	3298296.460000000000000	4323.899999999999600	4323
567059.620000000000000	3295854.290000000000000	3922.610000000000100	3923
561430.760000000010000	3299559.779999999800000	4101.310000000000400	4104
563979.969999999970000	3297412.669999999900000	4152.140000000000300	4152
563811.120000000000000	3298579.189999999900000	4731.930000000000300	4732
562227.170000000040000	3298289.220000000200000	4132.390000000000300	4132
561481.540000000040000	3303341.299999999800000	5449.350000000000400	5449
563712.219999999970000	3298639.660000000100000	4751.750000000000000	4751
565022.699999999950000	3299114.009999999800000	4344.029999999999700	4345
568991.160000000030000	3300380.759999999800000	4386.369999999999900	4387
568975.660000000030000	3296858.529999999800000	4026.040000000000000	4026
563746.569999999950000	3299228.250000000000000	4990.060000000000400	4990
565117.130000000000000	3299110.750000000000000	4265.819999999999700	4267
565068.030000000030000	3299111.899999999900000	4302.390000000000300	4302
564644.229999999980000	3297248.930000000200000	4115.779999999999700	4116
562624.120000000000000	3296778.399999999900000	4490.520000000000400	4489
564513.209999999960000	3297676.529999999800000	4186.529999999999700	4186
563921.810000000060000	3297403.259999999800000	4168.399999999999600	4169
564794.410000000030000	3298132.710000000000000	4226.579999999999900	4226
564657.959999999960000	3292018.220000000200000	3996.699999999999800	3996
565432.030000000030000	3301760.569999999800000	5169.840000000000100	5170
564037.069999999950000	3298371.279999999800000	4551.680000000000300	4552
566040.120000000000000	3301004.609999999900000	4869.239999999999800	4869
561283.880000000000000	3299887.120000000100000	4292.239999999999800	4294
564775.439999999940000	3298027.970000000200000	4207.119999999999900	4210
565041.079999999960000	3298399.850000000100000	4198.630000000000100	4199
566346.540000000040000	3298999.720000000200000	4321.010000000000200	4321
563490.620000000000000	3302794.430000000200000	4692.760000000000200	4693
563684.290000000040000	3297579.580000000100000	4316.199999999999800	4314
562455.949999999950000	3297343.270000000000000	4696.819999999999700	4699
562658.420000000040000	3298252.210000000000000	4063.420000000000100	4063
566047.520000000020000	3298862.850000000100000	4211.869999999999900	4213
563925.420000000040000	3298522.960000000000000	4671.279999999999700	4671
562817.870000000000000	3300602.140000000100000	5368.510000000000200	5369
564202.420000000040000	3297860.410000000100000	4298.239999999999800	4297
567441.810000000060000	3299178.700000000200000	4309.119999999999900	4309
565680.650000000020000	3298327.549999999800000	4068.610000000000100	4070
565468.930000000050000	3298632.080000000100000	4058.079999999999900	4058
563881.489999999990000	3296749.819999999800000	3911.570000000000200	3911
564874.650000000020000	3298046.419999999900000	4173.310000000000400	4173
567792.120000000000000	3295764.779999999800000	3933.139999999999900	3933
562934.550000000050000	3296439.140000000100000	4290.550000000000200	4292
562469.290000000040000	3297940.120000000100000	4294.760000000000200	4294
566761.079999999960000	3299978.080000000100000	4546.880000000000100	4547
567385.229999999980000	3305274.120000000100000	5159.859999999999700	5158
561980.510000000010000	3300407.169999999900000	4812.739999999999800	4813
562187.329999999960000	3303753.609999999900000	5048.609999999999700	5048
565724.089999999970000	3292558.419999999900000	3800.030000000000200	3800
570665.939999999940000	3302656.049999999800000	4348.670000000000100	4349
564568.599999999980000	3298470.930000000200000	4346.909999999999900	4347
564481.930000000050000	3298518.410000000100000	4408.540000000000000	4408
564418.989999999990000	3298459.250000000000000	4419.850000000000400	4420
564294.489999999990000	3298335.029999999800000	4409.270000000000400	4409
564334.579999999960000	3298330.660000000100000	4393.040000000000000	4393
564367.280000000030000	3298380.080000000100000	4401.989999999999800	4402
564359.910000000030000	3298349.430000000200000	4391.739999999999800	4392
565712.050000000050000	3298338.240000000200000	4077.010000000000200	4078
563791.410000000030000	3298555.899999999900000	4726.100000000000400	4726
563533.900000000020000	3298840.259999999800000	4777.159999999999900	4779
564215.339999999970000	3298309.439999999900000	4431.619999999999900	4431
563664.550000000050000	3296722.879999999900000	3931.510000000000200	3931
563320.370000000000000	3298954.430000000200000	4723.920000000000100	4723
563902.620000000000000	3301657.970000000200000	4771.569999999999700	4772
563666.640000000010000	3296527.779999999800000	3939.270000000000000	3939
564704.040000000040000	3297292.460000000000000	4128.609999999999700	4128
564260.479999999980000	3299484.370000000100000	4776.300000000000200	4776
565249.699999999950000	3299141.850000000100000	4144.510000000000200	4143
564075.510000000010000	3297689.399999999900000	4257.739999999999800	4257
562526.550000000050000	3298313.009999999800000	4087.690000000000100	4088
564754.760000000010000	3297360.640000000100000	4128.470000000000300	4129
566921.630000000000000	3298869.200000000200000	4393.119999999999900	4393
563884.069999999950000	3301837.399999999900000	4740.699999999999800	4741
565189.780000000030000	3301380.689999999900000	4945.040000000000000	4948
561618.400000000020000	3293935.520000000000000	4322.060000000000400	4324
562612.870000000000000	3298556.359999999900000	4048.800000000000200	4049
563774.959999999960000	3296713.430000000200000	3920.199999999999800	3920
562159.790000000040000	3298847.700000000200000	4072.440000000000100	4073
563546.900000000020000	3298869.819999999800000	4799.649999999999600	4800
563839.380000000000000	3298590.689999999900000	4730.229999999999600	4730
566486.839999999970000	3295191.839999999900000	3929.960000000000000	3931
563693.699999999950000	3301501.149999999900000	4912.300000000000200	4912
566161.569999999950000	3300806.560000000100000	4780.180000000000300	4779
570750.709999999960000	3296470.640000000100000	3944.790000000000000	3945
567732.709999999960000	3292918.850000000100000	4225.310000000000400	4225
563658.800000000050000	3298819.220000000200000	4812.939999999999600	4812
564716.739999999990000	3301845.970000000200000	4735.829999999999900	4735
565053.790000000040000	3299004.189999999900000	4281.560000000000400	4282
564179.630000000000000	3297229.939999999900000	4085.780000000000200	4086
567187.449999999950000	3299230.950000000200000	4365.890000000000300	4366
562579.040000000040000	3297166.259999999800000	4582.909999999999900	4581
563992.870000000000000	3301816.960000000000000	4699.430000000000300	4700
560944.750000000000000	3294610.470000000200000	4453.340000000000100	4454
562267.579999999960000	3300717.950000000200000	5050.840000000000100	5051
562307.859999999990000	3298022.020000000000000	4250.449999999999800	4251
562414.819999999950000	3297689.770000000000000	4456.790000000000000	4457
563518.900000000020000	3292684.439999999900000	4080.540000000000000	4081
562453.800000000050000	3298965.640000000100000	4234.130000000000100	4234
565411.750000000000000	3298651.669999999900000	4078.790000000000000	4079
562801.170000000040000	3297162.939999999900000	4451.630000000000100	4458
562073.270000000020000	3300518.620000000100000	4913.010000000000200	4913
561837.609999999990000	3299322.430000000200000	4112.720000000000300	4112
563846.229999999980000	3297159.149999999900000	4091.980000000000000	4092
563881.959999999960000	3297153.970000000200000	4087.869999999999900	4088
564539.430000000050000	3298461.069999999800000	4358.659999999999900	4359
564566.319999999950000	3298434.109999999900000	4339.130000000000100	4340
564644.060000000060000	3298410.830000000100000	4297.210000000000000	4297
564602.469999999970000	3298413.399999999900000	4316.520000000000400	4315
564620.780000000030000	3298371.980000000000000	4298.220000000000300	4297
564588.209999999960000	3298375.230000000000000	4313.479999999999600	4312
564625.459999999960000	3298447.629999999900000	4314.060000000000400	4313
564713.609999999990000	3298469.060000000100000	4283.550000000000200	4283
564599.579999999960000	3298465.500000000000000	4330.909999999999900	4331
564666.010000000010000	3298472.850000000100000	4301.829999999999900	4302
564549.920000000040000	3298539.660000000100000	4370.590000000000100	4371
564436.910000000030000	3298503.240000000200000	4428.479999999999600	4430
564412.530000000030000	3298413.740000000200000	4402.920000000000100	4402
565013.319999999950000	3297737.939999999900000	4105.069999999999700	4104
563126.819999999950000	3296850.879999999900000	4200.649999999999600	4200
562515.380000000000000	3297222.000000000000000	4628.000000000000000	4627
561379.530000000030000	3292821.600000000100000	4287.399999999999600	4287
570470.010000000010000	3293211.589999999900000	4301.680000000000300	4301
565473.380000000000000	3298865.180000000200000	4072.599999999999900	4074
562552.930000000050000	3300707.069999999800000	5304.460000000000000	5312
565360.260000000010000	3298370.540000000000000	4080.940000000000100	4081
564219.699999999950000	3298229.210000000000000	4403.909999999999900	4404
563561.199999999950000	3298785.740000000200000	4761.380000000000100	4761
564121.900000000020000	3298336.140000000100000	4489.800000000000200	4491
564365.000000000000000	3297302.259999999800000	4111.489999999999800	4111
563634.989999999990000	3298684.939999999900000	4749.890000000000300	4748
564245.239999999990000	3298308.859999999900000	4418.510000000000200	4418
563739.780000000030000	3298704.500000000000000	4774.880000000000100	4775
564427.120000000000000	3299474.480000000000000	4710.979999999999600	4711
562996.540000000040000	3294099.129999999900000	4306.750000000000000	4308
563557.229999999980000	3298588.080000000100000	4672.579999999999900	4672
565354.579999999960000	3298744.790000000000000	4103.180000000000300	4104
564274.339999999970000	3299141.990000000200000	4738.189999999999600	4738
562184.410000000030000	3298703.870000000100000	4085.130000000000100	4086
562029.500000000000000	3303859.439999999900000	5076.960000000000000	5076
564651.089999999970000	3298323.600000000100000	4275.100000000000400	4274
565070.000000000000000	3299274.839999999900000	4363.760000000000200	4364
562183.479999999980000	3296925.740000000200000	4757.859999999999700	4757
564969.390000000010000	3299145.339999999900000	4417.960000000000000	4420
563580.069999999950000	3301574.740000000200000	4972.619999999999900	4973
567812.709999999960000	3295980.830000000100000	3979.300000000000200	3979
563888.660000000030000	3296594.990000000200000	3906.829999999999900	3907
567407.640000000010000	3299044.149999999900000	4312.560000000000400	4313
563042.750000000000000	3304133.299999999800000	5175.300000000000200	5175
567479.160000000030000	3299119.950000000200000	4297.069999999999700	4298
563208.359999999990000	3301030.379999999900000	5398.850000000000400	5400
561730.910000000030000	3300363.379999999900000	4690.279999999999700	4693
561368.630000000000000	3292688.759999999800000	4273.579999999999900	4273
565168.849999999980000	3298023.720000000200000	4100.399999999999600	4099
564479.760000000010000	3299481.330000000100000	4683.550000000000200	4683
562342.109999999990000	3296068.160000000100000	4636.970000000000300	4635
563851.449999999950000	3301643.279999999800000	4803.840000000000100	4804
564093.959999999960000	3298937.980000000000000	4738.930000000000300	4739
563830.229999999980000	3302181.399999999900000	4704.279999999999700	4704
563470.410000000030000	3302638.950000000200000	4690.140000000000300	4690
563325.829999999960000	3298893.330000000100000	4680.930000000000300	4680
567660.510000000010000	3295871.540000000000000	3916.730000000000000	3915
564116.949999999950000	3298898.439999999900000	4713.609999999999700	4713
563538.699999999950000	3299101.509999999800000	4909.439999999999600	4911
568214.979999999980000	3300907.310000000100000	4483.720000000000300	4483
562490.859999999990000	3296540.919999999900000	4501.430000000000300	4502
562302.760000000010000	3299116.319999999800000	4289.600000000000400	4289
566749.140000000010000	3300978.740000000200000	4754.779999999999700	4755
562316.530000000030000	3297931.120000000100000	4334.010000000000200	4335
563384.030000000030000	3299004.410000000100000	4822.170000000000100	4824
567096.280000000030000	3295828.629999999900000	3921.040000000000000	3921
563441.430000000050000	3298962.700000000200000	4808.560000000000400	4809
564118.449999999950000	3298960.649999999900000	4740.199999999999800	4740
561548.229999999980000	3299926.290000000000000	4466.260000000000200	4466
566901.650000000020000	3300011.609999999900000	4565.250000000000000	4566
565323.020000000020000	3299108.009999999800000	4101.890000000000300	4104
565556.339999999970000	3298538.169999999900000	4051.739999999999800	4051
562336.390000000010000	3297205.799999999800000	4756.850000000000400	4756
565979.219999999970000	3298392.439999999900000	4150.329999999999900	4151
561644.260000000010000	3299638.730000000000000	4285.590000000000100	4285
563928.569999999950000	3297761.740000000200000	4346.380000000000100	4346
567962.729999999980000	3299589.799999999800000	4370.520000000000400	4371
564137.310000000060000	3297984.549999999800000	4381.460000000000000	4384
565023.089999999970000	3299368.529999999800000	4408.399999999999600	4402
563959.630000000000000	3298842.850000000100000	4765.109999999999700	4768
565056.150000000020000	3299309.700000000200000	4381.390000000000300	4384
564842.229999999980000	3301557.220000000200000	4683.540000000000000	4683
564913.680000000050000	3299369.720000000200000	4521.119999999999900	4521
564904.959999999960000	3299463.500000000000000	4487.909999999999900	4489
562199.329999999960000	3297857.759999999800000	4421.680000000000300	4420
564863.680000000050000	3299190.339999999900000	4493.279999999999700	4492
562106.270000000020000	3297613.450000000200000	4650.920000000000100	4653
566990.439999999940000	3300698.259999999800000	4652.020000000000400	4652
563872.270000000020000	3299500.700000000200000	4930.960000000000000	4930
564658.739999999990000	3297606.660000000100000	4157.210000000000000	4156
563664.400000000020000	3301401.299999999800000	4983.979999999999600	4985
569931.699999999950000	3300509.299999999800000	4235.359999999999700	4235
563819.680000000050000	3299538.290000000000000	4967.970000000000300	4970
562247.910000000030000	3296777.430000000200000	4685.250000000000000	4685
565820.660000000030000	3298448.180000000200000	4102.310000000000400	4102
561151.170000000040000	3303213.390000000100000	5314.069999999999700	5313
570144.260000000010000	3296490.520000000000000	4012.440000000000100	4012
564097.900000000020000	3298265.680000000200000	4481.720000000000300	4481
570066.880000000000000	3299710.319999999800000	4125.609999999999700	4125
562092.120000000000000	3300600.339999999900000	4958.829999999999900	4959
567329.099999999980000	3299450.270000000000000	4367.319999999999700	4367
562658.469999999970000	3300823.710000000000000	5377.909999999999900	5376
562860.750000000000000	3300687.310000000100000	5414.090000000000100	5415
567810.079999999960000	3300739.270000000000000	4581.619999999999900	4581
565599.390000000010000	3298533.060000000100000	4053.929999999999800	4054
564082.089999999970000	3301754.580000000100000	4670.850000000000400	4671
562471.800000000050000	3297084.419999999900000	4620.119999999999900	4618
564321.209999999960000	3298009.379999999900000	4295.390000000000300	4294
562683.770000000020000	3297343.870000000100000	4543.390000000000300	4546
564353.430000000050000	3298076.899999999900000	4309.430000000000300	4310
563681.620000000000000	3297548.470000000200000	4309.090000000000100	4308
561892.030000000030000	3303857.970000000200000	5143.260000000000200	5143
562609.079999999960000	3304327.700000000200000	5081.710000000000000	5082
564516.579999999960000	3298175.399999999900000	4280.489999999999800	4280
563834.079999999960000	3297240.500000000000000	4125.569999999999700	4125
562566.099999999980000	3305478.549999999800000	5304.540000000000000	5306
565610.270000000020000	3298888.450000000200000	4076.360000000000100	4077
564248.109999999990000	3297565.980000000000000	4163.300000000000200	4164
564725.680000000050000	3295211.350000000100000	3979.889999999999900	3980
564088.880000000000000	3297560.790000000000000	4183.850000000000400	4184
564070.430000000050000	3297518.029999999800000	4173.020000000000400	4172
563112.890000000010000	3296959.140000000100000	4195.399999999999600	4195
567190.680000000050000	3299594.799999999800000	4419.130000000000100	4419
564599.949999999950000	3298256.299999999800000	4270.170000000000100	4270
563913.170000000040000	3297627.319999999800000	4277.579999999999900	4277
564066.890000000010000	3297870.790000000000000	4362.069999999999700	4362
563096.030000000030000	3296814.830000000100000	4247.390000000000300	4247
564069.410000000030000	3297907.020000000000000	4376.409999999999900	4376
564680.729999999980000	3298390.169999999900000	4281.310000000000400	4281
563961.339999999970000	3297763.549999999800000	4334.590000000000100	4335
563531.849999999980000	3297449.069999999800000	4233.560000000000400	4240
564081.829999999960000	3297941.140000000100000	4385.909999999999900	4385
565051.020000000020000	3298493.970000000200000	4209.050000000000200	4209
564697.880000000000000	3298429.319999999800000	4283.340000000000100	4284
566498.800000000050000	3292898.770000000000000	3850.440000000000100	3850
564736.500000000000000	3298430.529999999800000	4273.109999999999700	4273
564204.780000000030000	3297561.950000000200000	4158.390000000000300	4158
564762.079999999960000	3298471.799999999800000	4267.340000000000100	4268
564677.219999999970000	3298577.310000000100000	4325.100000000000400	4323
564509.189999999940000	3298550.569999999800000	4400.000000000000000	4400
564521.500000000000000	3298515.040000000000000	4382.100000000000400	4382
564555.670000000040000	3298504.319999999800000	4359.909999999999900	4360
564596.150000000020000	3298529.049999999800000	4342.710000000000000	4343
564552.910000000030000	3298632.370000000100000	4394.850000000000400	4395
564510.420000000040000	3298602.490000000200000	4413.930000000000300	4413
564450.310000000060000	3298537.839999999900000	4431.439999999999600	4432
564394.819999999950000	3298597.700000000200000	4462.380000000000100	4462
564392.839999999970000	3298540.210000000000000	4452.210000000000000	4451
564429.550000000050000	3298574.240000000200000	4447.770000000000400	4448
564457.500000000000000	3298624.109999999900000	4446.649999999999600	4447
564427.260000000010000	3298608.290000000000000	4455.040000000000000	4455
564408.479999999980000	3298680.990000000200000	4477.800000000000200	4478
564399.030000000030000	3298639.770000000000000	4469.319999999999700	4469
564434.020000000020000	3298653.439999999900000	4461.460000000000000	4462
564500.500000000000000	3298682.600000000100000	4436.430000000000300	4437
564454.209999999960000	3298697.779999999800000	4464.420000000000100	4465
564471.170000000040000	3298659.120000000100000	4446.720000000000300	4447
564508.219999999970000	3298642.890000000100000	4423.279999999999700	4424
564315.449999999950000	3298680.629999999900000	4509.050000000000200	4508
564362.010000000010000	3298669.950000000200000	4488.050000000000200	4488
564401.560000000060000	3298492.000000000000000	4436.260000000000200	4437
564387.060000000060000	3298440.569999999800000	4421.149999999999600	4421
564323.930000000050000	3298427.730000000000000	4435.159999999999900	4435
564353.569999999950000	3298443.609999999900000	4431.619999999999900	4432
564312.260000000010000	3298485.109999999900000	4456.420000000000100	4456
564398.349999999980000	3298385.560000000100000	4395.290000000000000	4394
563687.140000000010000	3298675.589999999900000	4756.380000000000100	4758
564009.390000000010000	3298793.700000000200000	4721.369999999999900	4720
563499.569999999950000	3299000.779999999800000	4850.449999999999800	4850
564157.410000000030000	3297332.549999999800000	4108.949999999999800	4109
564121.709999999960000	3298815.919999999900000	4683.140000000000300	4683
565011.040000000040000	3299037.399999999900000	4315.399999999999600	4315
565099.689999999940000	3298947.799999999800000	4243.609999999999700	4244
564224.870000000000000	3298269.720000000200000	4414.189999999999600	4413
564188.030000000030000	3298253.839999999900000	4428.340000000000100	4429
564186.939999999940000	3298098.390000000100000	4379.970000000000300	4380
566072.109999999990000	3299124.250000000000000	4242.649999999999600	4243
564173.089999999970000	3298338.419999999900000	4463.479999999999600	4464
563857.069999999950000	3298395.750000000000000	4656.479999999999600	4656
563597.069999999950000	3299147.250000000000000	4941.609999999999700	4942
563856.060000000060000	3299143.160000000100000	4904.449999999999800	4905
564691.189999999940000	3299387.149999999900000	4590.270000000000400	4590
563857.579999999960000	3298628.830000000100000	4738.979999999999600	4739
563775.660000000030000	3301590.250000000000000	4865.210000000000000	4865
564188.540000000040000	3303712.790000000000000	5315.189999999999600	5315
561567.089999999970000	3299709.040000000000000	4282.260000000000200	4282
562958.630000000000000	3296697.919999999900000	4370.199999999999800	4369
564856.930000000050000	3299340.450000000200000	4545.540000000000000	4546
565156.780000000030000	3299191.589999999900000	4233.560000000000400	4234
569866.750000000000000	3303784.620000000100000	4556.840000000000100	4557
561045.250000000000000	3292970.319999999800000	4384.909999999999900	4385
563541.939999999940000	3303441.080000000100000	4987.220000000000300	4989
563932.349999999980000	3296211.120000000100000	3898.730000000000000	3898
563833.479999999980000	3299468.850000000100000	4964.880000000000100	4964
562576.160000000030000	3296499.460000000000000	4446.590000000000100	4446
564940.550000000050000	3299532.509999999800000	4410.170000000000100	4411
561235.160000000030000	3299942.689999999900000	4307.989999999999800	4308
567520.219999999970000	3300028.189999999900000	4529.680000000000300	4530
563689.000000000000000	3298505.859999999900000	4678.890000000000300	4679
562242.449999999950000	3303738.790000000000000	5041.569999999999700	5044
567261.540000000040000	3299863.600000000100000	4474.029999999999700	4475
564189.380000000000000	3297343.939999999900000	4114.460000000000000	4114
563658.699999999950000	3301471.000000000000000	4944.500000000000000	4945
564139.329999999960000	3298232.419999999900000	4451.510000000000200	4452
569849.819999999950000	3297050.689999999900000	4045.949999999999800	4046
564116.560000000060000	3301969.049999999800000	4686.739999999999800	4687
562276.199999999950000	3298357.069999999800000	4092.300000000000200	4092
562715.120000000000000	3300694.009999999800000	5376.750000000000000	5383
561380.449999999950000	3299785.319999999800000	4239.050000000000200	4239
566139.099999999980000	3298825.549999999800000	4234.050000000000200	4234
565712.680000000050000	3298151.680000000200000	4067.250000000000000	4067
563760.339999999970000	3301454.500000000000000	4876.630000000000100	4877
562450.780000000030000	3296627.560000000100000	4556.619999999999900	4557
566009.780000000030000	3298440.939999999900000	4159.079999999999900	4159
562322.280000000030000	3297978.410000000100000	4288.540000000000000	4287
561610.579999999960000	3299236.770000000000000	4071.309999999999900	4071
561978.010000000010000	3300484.629999999900000	4840.460000000000000	4840
569694.439999999940000	3296929.569999999800000	4067.829999999999900	4068
566276.819999999950000	3299014.299999999800000	4291.109999999999700	4291
566087.449999999950000	3299094.770000000000000	4242.590000000000100	4242
563924.260000000010000	3297665.859999999900000	4293.590000000000100	4293
564654.000000000000000	3298370.370000000100000	4285.340000000000100	4285
563972.109999999990000	3297168.779999999800000	4082.030000000000200	4082
566672.689999999940000	3300080.049999999800000	4530.949999999999800	4531
563148.880000000000000	3302927.700000000200000	4755.600000000000400	4756
563572.530000000030000	3297270.220000000200000	4130.460000000000000	4128
564787.469999999970000	3298453.509999999800000	4260.939999999999600	4262
564796.920000000040000	3298493.410000000100000	4258.020000000000400	4259
564742.209999999960000	3298542.700000000200000	4290.140000000000300	4289
564849.050000000050000	3298501.350000000100000	4248.909999999999900	4249
564762.420000000040000	3298510.129999999900000	4271.970000000000300	4270
564808.510000000010000	3298561.270000000000000	4263.529999999999700	4263
564722.569999999950000	3298507.960000000000000	4287.079999999999900	4287
564778.050000000050000	3298542.379999999900000	4273.180000000000300	4270
564760.689999999940000	3298604.359999999900000	4295.250000000000000	4297
564760.390000000010000	3298570.850000000100000	4288.949999999999800	4289
564719.880000000000000	3298587.970000000200000	4312.869999999999900	4316
564700.770000000020000	3298543.210000000000000	4307.770000000000400	4307
564705.180000000050000	3298683.600000000100000	4331.790000000000000	4331
564649.280000000030000	3298532.830000000100000	4321.460000000000000	4319
564683.329999999960000	3298508.060000000100000	4302.949999999999800	4303
564686.280000000030000	3298631.750000000000000	4334.050000000000200	4330
564693.569999999950000	3298602.560000000100000	4326.560000000000400	4326
564723.520000000020000	3298625.549999999800000	4318.040000000000000	4320
564656.329999999960000	3298608.759999999800000	4335.470000000000300	4334
564622.050000000050000	3298684.430000000200000	4371.630000000000100	4372
564648.020000000020000	3298650.589999999900000	4348.449999999999800	4347
564775.760000000010000	3298673.980000000000000	4295.790000000000000	4297
564678.390000000010000	3298663.990000000200000	4340.390000000000300	4337
564663.890000000010000	3298711.910000000100000	4359.890000000000300	4360
564600.550000000050000	3298641.040000000000000	4369.659999999999900	4370
564757.270000000020000	3298641.540000000000000	4301.739999999999800	4303
564818.030000000030000	3298628.390000000100000	4267.790000000000000	4266
564739.689999999940000	3298673.060000000100000	4313.640000000000300	4314
564789.719999999970000	3298644.529999999800000	4284.609999999999700	4284
564745.020000000020000	3298752.270000000000000	4335.550000000000200	4336
564829.520000000020000	3298681.419999999900000	4271.810000000000400	4271
564733.109999999990000	3298713.290000000000000	4326.029999999999700	4327
564697.849999999980000	3298745.370000000100000	4356.840000000000100	4356
564588.989999999990000	3298496.850000000100000	4342.000000000000000	4342
564584.650000000020000	3298584.939999999900000	4362.880000000000100	4363
564478.449999999950000	3298599.810000000100000	4431.229999999999600	4431
564395.380000000000000	3298787.370000000100000	4531.020000000000400	4532
564323.500000000000000	3298608.890000000100000	4479.170000000000100	4479
564362.130000000000000	3298622.220000000200000	4473.770000000000400	4473
560561.050000000050000	3293683.549999999800000	4553.909999999999900	4554
566655.620000000000000	3300385.580000000100000	4592.199999999999800	4590
564236.969999999970000	3297050.009999999800000	4068.389999999999900	4069
563234.510000000010000	3296791.250000000000000	4109.420000000000100	4110
564689.680000000050000	3297852.600000000100000	4212.409999999999900	4213
563845.640000000010000	3302063.770000000000000	4718.430000000000300	4717
563954.489999999990000	3301718.520000000000000	4729.829999999999900	4730
564057.680000000050000	3298173.149999999900000	4491.979999999999600	4496
565142.339999999970000	3299063.660000000100000	4246.239999999999800	4244
563667.959999999960000	3301583.259999999800000	4923.460000000000000	4923
565113.640000000010000	3299043.740000000200000	4258.949999999999800	4258
563688.180000000050000	3299185.710000000000000	4972.040000000000000	4974
564308.170000000040000	3299137.419999999900000	4729.270000000000400	4730
562524.410000000030000	3297633.169999999900000	4437.649999999999600	4437
561635.189999999940000	3299801.439999999900000	4426.329999999999900	4428
563787.000000000000000	3299361.270000000000000	5014.569999999999700	5016
563474.349999999980000	3299040.299999999800000	4871.829999999999900	4871
562433.430000000050000	3300635.250000000000000	5168.899999999999600	5172
566909.120000000000000	3295830.700000000200000	3908.619999999999900	3909
565274.640000000010000	3298093.730000000000000	4088.750000000000000	4088
566309.420000000040000	3298888.700000000200000	4285.130000000000100	4285
561778.380000000000000	3298034.069999999800000	4564.000000000000000	4563
567303.829999999960000	3299864.279999999800000	4469.729999999999600	4470
562557.170000000040000	3300462.629999999900000	5066.260000000000200	5066
560979.620000000000000	3300115.169999999900000	4251.699999999999800	4252
565247.699999999950000	3298953.189999999900000	4118.399999999999600	4116
565305.750000000000000	3298016.069999999800000	4079.690000000000100	4080
563949.060000000060000	3298803.890000000100000	4755.180000000000300	4755
563790.050000000050000	3298601.270000000000000	4742.689999999999600	4743
564169.180000000050000	3299036.000000000000000	4737.920000000000100	4738
563499.520000000020000	3298914.040000000000000	4798.699999999999800	4798
561869.790000000040000	3293886.680000000200000	4315.779999999999700	4316
563189.430000000050000	3296935.319999999800000	4109.489999999999800	4104
563815.760000000010000	3301744.120000000100000	4790.149999999999600	4793
567404.859999999990000	3299600.950000000200000	4392.960000000000000	4393
563367.170000000040000	3298938.649999999900000	4752.180000000000300	4752
565344.449999999950000	3301340.589999999900000	5039.300000000000200	5040
563528.380000000000000	3298693.689999999900000	4729.350000000000400	4729
563120.290000000040000	3301051.220000000200000	5445.810000000000400	5454
562224.390000000010000	3298194.410000000100000	4187.829999999999900	4189
563645.339999999970000	3298576.839999999900000	4701.710000000000000	4703
563549.130000000000000	3302089.290000000000000	4808.880000000000100	4809
563660.819999999950000	3301758.370000000100000	4895.090000000000100	4891
563626.599999999980000	3297389.660000000100000	4243.850000000000400	4244
566789.189999999940000	3298852.500000000000000	4385.470000000000300	4385
564132.010000000010000	3297720.500000000000000	4258.800000000000200	4260
563543.140000000010000	3299027.490000000200000	4869.470000000000300	4868
563917.979999999980000	3299523.930000000200000	4904.050000000000200	4904
563483.989999999990000	3298651.859999999900000	4697.399999999999600	4700
564094.250000000000000	3298878.200000000200000	4713.920000000000100	4713
565047.750000000000000	3299231.680000000200000	4391.260000000000200	4390
563999.849999999980000	3299478.730000000000000	4851.500000000000000	4851
569824.140000000010000	3300278.379999999900000	4249.500000000000000	4250
564194.239999999990000	3297167.330000000100000	4075.309999999999900	4075
566933.729999999980000	3299161.060000000100000	4433.510000000000200	4434
567733.599999999980000	3299617.520000000000000	4424.790000000000000	4426
566201.410000000030000	3298976.890000000100000	4261.560000000000400	4261
563984.739999999990000	3298469.339999999900000	4626.699999999999800	4626
564292.849999999980000	3298206.359999999900000	4370.229999999999600	4371
564234.079999999960000	3298196.220000000200000	4386.819999999999700	4386
564278.089999999970000	3298176.799999999800000	4366.600000000000400	4368
564149.609999999990000	3298315.680000000200000	4468.520000000000400	4469
564185.319999999950000	3298310.970000000200000	4447.470000000000300	4448
564220.219999999970000	3298361.850000000100000	4448.560000000000400	4449
564148.800000000050000	3298800.319999999800000	4664.850000000000400	4664
563778.089999999970000	3296279.680000000200000	3911.210000000000000	3912
564303.829999999960000	3297071.270000000000000	4065.960000000000000	4065
562640.469999999970000	3301536.290000000000000	5571.180000000000300	5573
568076.699999999950000	3300248.850000000100000	4544.329999999999900	4545
564653.660000000030000	3299492.970000000200000	4593.729999999999600	4596
565993.270000000020000	3298934.189999999900000	4208.300000000000200	4208
561203.390000000010000	3300069.810000000100000	4378.079999999999900	4379
561342.329999999960000	3300305.910000000100000	4594.649999999999600	4595
561582.189999999940000	3299326.460000000000000	4078.369999999999900	4079
564835.060000000060000	3299129.799999999800000	4473.390000000000300	4474
565799.530000000030000	3298147.490000000200000	4098.750000000000000	4098
564217.300000000050000	3298128.689999999900000	4371.659999999999900	4372
566670.599999999980000	3300314.879999999900000	4581.520000000000400	4581
563830.449999999950000	3301878.950000000200000	4748.550000000000200	4748
564253.939999999940000	3298927.700000000200000	4666.319999999999700	4669
563915.930000000050000	3298783.430000000200000	4770.109999999999700	4769
569835.170000000040000	3300171.069999999800000	4237.229999999999600	4237
565442.400000000020000	3298874.390000000100000	4075.320000000000200	4077
563065.599999999980000	3296863.600000000100000	4274.819999999999700	4275
563416.120000000000000	3298945.220000000200000	4786.689999999999600	4788
564045.880000000000000	3296846.060000000100000	3949.270000000000000	3950
564195.670000000040000	3299502.970000000200000	4804.689999999999600	4805
566807.060000000060000	3300124.080000000100000	4555.489999999999800	4555
565299.459999999960000	3299020.810000000100000	4069.110000000000100	4084
565823.760000000010000	3298489.240000000200000	4097.630000000000100	4098
564986.819999999950000	3298957.430000000200000	4296.130000000000100	4298
564974.280000000030000	3299024.480000000000000	4330.850000000000400	4331
564729.849999999980000	3299410.700000000200000	4576.380000000000100	4576
565610.099999999980000	3297151.359999999900000	4143.470000000000300	4142
563791.239999999990000	3299130.410000000100000	4897.739999999999800	4898
564193.319999999950000	3298054.450000000200000	4369.670000000000100	4371
564231.319999999950000	3298875.990000000200000	4649.529999999999700	4649
567755.400000000020000	3299365.080000000100000	4362.279999999999700	4363
561032.699999999950000	3303070.609999999900000	5245.680000000000300	5246
567577.949999999950000	3299274.950000000200000	4318.489999999999800	4319
562751.979999999980000	3296622.799999999800000	4443.949999999999800	4444
561436.969999999970000	3303542.250000000000000	5427.939999999999600	5429
563542.520000000020000	3297164.220000000200000	4066.429999999999800	4065
563417.989999999990000	3298761.379999999900000	4687.710000000000000	4688
565101.290000000040000	3299331.460000000000000	4320.600000000000400	4328
564932.790000000040000	3299152.140000000100000	4446.960000000000000	4448
565077.310000000060000	3298598.600000000100000	4204.890000000000300	4205
564167.900000000020000	3297781.879999999900000	4281.100000000000400	4283
563450.839999999970000	3298769.100000000100000	4711.630000000000100	4713
563498.260000000010000	3299136.649999999900000	4922.109999999999700	4921
563597.479999999980000	3298552.660000000100000	4661.960000000000000	4662
562948.370000000000000	3296836.640000000100000	4358.050000000000200	4357
565639.910000000030000	3298393.390000000100000	4058.320000000000200	4058
563819.189999999940000	3299588.660000000100000	4965.270000000000400	4968
565216.479999999980000	3299140.100000000100000	4181.840000000000100	4182
567735.520000000020000	3299337.319999999800000	4355.840000000000100	4356
566777.780000000030000	3298744.950000000200000	4362.899999999999600	4363
562750.390000000010000	3300858.149999999900000	5417.470000000000300	5417
562831.260000000010000	3301681.080000000100000	5337.790000000000000	5336
563508.859999999990000	3299034.520000000000000	4870.859999999999700	4870
563574.650000000020000	3299115.740000000200000	4918.960000000000000	4921
564054.939999999940000	3298938.089999999900000	4756.010000000000200	4756
561057.770000000020000	3300163.669999999900000	4325.449999999999800	4328
563992.630000000000000	3297935.779999999800000	4418.979999999999600	4417
562910.410000000030000	3301083.669999999900000	5456.630000000000100	5456
562327.069999999950000	3300963.009999999800000	5224.279999999999700	5222
562814.000000000000000	3296212.250000000000000	4353.560000000000400	4353
570237.060000000060000	3296269.790000000000000	3970.900000000000100	3971
563827.439999999940000	3299498.009999999800000	4966.609999999999700	4967
563350.329999999960000	3299013.460000000000000	4800.899999999999600	4804
572318.479999999980000	3295020.919999999900000	4085.520000000000000	4085
565286.680000000050000	3299123.370000000100000	4114.970000000000300	4116
564014.640000000010000	3298324.580000000100000	4553.310000000000400	4554
565328.189999999940000	3299071.410000000100000	4091.260000000000200	4097
564281.579999999960000	3297968.109999999900000	4305.040000000000000	4305
564907.270000000020000	3297521.910000000100000	4124.779999999999700	4126
564014.099999999980000	3298123.580000000100000	4498.619999999999900	4502
564541.800000000050000	3298116.640000000100000	4259.609999999999700	4260
565702.310000000060000	3298512.279999999800000	4064.969999999999800	4067
569393.430000000050000	3296942.359999999900000	4026.829999999999900	4026
563981.459999999960000	3301981.560000000100000	4703.329999999999900	4703
563735.640000000010000	3298485.879999999900000	4694.710000000000000	4695
565157.859999999990000	3299161.370000000100000	4237.350000000000400	4237
561140.870000000000000	3300008.750000000000000	4304.649999999999600	4305
561944.099999999980000	3304055.250000000000000	5099.399999999999600	5099
562303.449999999950000	3298238.419999999900000	4136.460000000000000	4137
563063.709999999960000	3300892.270000000000000	5426.979999999999600	5426
562186.329999999960000	3298520.890000000100000	4115.930000000000300	4115
565066.400000000020000	3299392.770000000000000	4365.319999999999700	4366
568152.770000000020000	3301521.419999999900000	4391.369999999999900	4391
562307.739999999990000	3297043.140000000100000	4764.529999999999700	4771
565332.620000000000000	3299157.379999999900000	4102.319999999999700	4102
565259.400000000020000	3299092.310000000100000	4125.529999999999700	4121
569706.709999999960000	3300293.540000000000000	4267.130000000000100	4267
563078.459999999960000	3296961.009999999800000	4237.369999999999900	4237
564154.510000000010000	3298101.279999999800000	4402.329999999999900	4401
562734.270000000020000	3294462.140000000100000	4234.500000000000000	4235
571580.530000000030000	3297042.250000000000000	3852.270000000000000	3850
562128.459999999960000	3300744.710000000000000	5028.840000000000100	5025
560713.520000000020000	3303067.830000000100000	5106.899999999999600	5107
562514.920000000040000	3297601.540000000000000	4472.630000000000100	4472
562142.140000000010000	3300658.589999999900000	4991.079999999999900	4992
561742.890000000010000	3298905.040000000000000	4104.569999999999700	4105
563911.060000000060000	3296928.399999999900000	3987.449999999999800	3987
566131.040000000040000	3298787.669999999900000	4228.140000000000300	4228
561271.500000000000000	3304879.870000000100000	5374.069999999999700	5374
562317.880000000000000	3297668.350000000100000	4508.090000000000100	4507
563550.079999999960000	3302050.169999999900000	4818.939999999999600	4819
567589.050000000050000	3299487.250000000000000	4374.819999999999700	4375
567133.060000000060000	3299378.879999999900000	4390.779999999999700	4391
562012.120000000000000	3300250.290000000000000	4813.329999999999900	4814
563286.050000000050000	3296897.980000000000000	4047.699999999999800	4048
563939.900000000020000	3301467.839999999900000	4793.430000000000300	4794
563869.050000000050000	3302402.230000000000000	4689.319999999999700	4689
567558.020000000020000	3295972.180000000200000	3930.440000000000100	3930
562754.010000000010000	3297345.069999999800000	4471.220000000000300	4481
562793.729999999980000	3294293.439999999900000	4269.449999999999800	4268
563754.660000000030000	3297457.939999999900000	4254.760000000000200	4254
563915.209999999960000	3297595.770000000000000	4260.000000000000000	4260
563532.380000000000000	3297366.669999999900000	4151.350000000000400	4150
564818.839999999970000	3298524.589999999900000	4255.529999999999700	4255
564869.000000000000000	3298558.520000000000000	4246.239999999999800	4248
564838.300000000050000	3298549.870000000100000	4253.210000000000000	4254
564842.750000000000000	3298592.890000000100000	4253.930000000000300	4255
564929.510000000010000	3298631.960000000000000	4228.460000000000000	4228
564873.439999999940000	3298640.609999999900000	4245.630000000000100	4244
564848.260000000010000	3298623.080000000100000	4253.800000000000200	4252
564882.109999999990000	3298601.299999999800000	4241.199999999999800	4241
564942.910000000030000	3298559.270000000000000	4229.800000000000200	4230
564905.839999999970000	3298570.629999999900000	4236.869999999999900	4237
566152.180000000050000	3299128.710000000000000	4267.210000000000000	4267
564933.620000000000000	3298595.140000000100000	4229.220000000000300	4229
565010.459999999960000	3298622.359999999900000	4213.369999999999900	4214
564968.870000000000000	3298617.720000000200000	4221.159999999999900	4221
563405.900000000020000	3297326.899999999900000	4043.170000000000100	4044
564979.709999999960000	3298709.160000000100000	4215.520000000000400	4215
564965.069999999950000	3298584.859999999900000	4224.220000000000300	4224
564963.620000000000000	3298664.710000000000000	4217.970000000000300	4218
564623.630000000000000	3298518.069999999800000	4329.270000000000400	4328
564653.239999999990000	3298682.529999999800000	4355.140000000000300	4355
564584.089999999970000	3298787.810000000100000	4441.500000000000000	4442
564695.520000000020000	3298713.779999999800000	4344.319999999999700	4345
564547.739999999990000	3298594.569999999800000	4388.149999999999600	4388
564535.300000000050000	3298566.580000000100000	4387.770000000000400	4388
564577.630000000000000	3298554.370000000100000	4357.880000000000100	4358
564614.589999999970000	3298561.970000000200000	4340.329999999999900	4339
564643.890000000010000	3298577.839999999900000	4332.329999999999900	4330
564580.420000000040000	3298616.439999999900000	4374.689999999999600	4375
564617.140000000010000	3298605.330000000100000	4350.659999999999900	4350
564352.660000000030000	3298736.060000000100000	4521.670000000000100	4522
564414.339999999970000	3298735.710000000000000	4497.630000000000100	4498
564332.050000000050000	3298646.169999999900000	4487.350000000000400	4487
564274.599999999980000	3298639.720000000200000	4504.819999999999700	4505
562747.890000000010000	3300759.140000000100000	5400.229999999999600	5398
562854.520000000020000	3293980.180000000200000	4346.899999999999600	4345
566931.660000000030000	3299245.450000000200000	4432.069999999999700	4433
563790.849999999980000	3302098.410000000100000	4730.329999999999900	4729
563773.030000000030000	3302476.490000000200000	4697.109999999999700	4698
562398.260000000010000	3300767.810000000100000	5237.770000000000400	5240
563669.579999999960000	3298629.540000000000000	4739.970000000000300	4741
564932.819999999950000	3299064.189999999900000	4379.250000000000000	4380
563935.729999999980000	3299313.399999999900000	4911.640000000000300	4912
565585.790000000040000	3297977.419999999900000	4043.860000000000100	4045
564158.359999999990000	3298926.899999999900000	4710.159999999999900	4710
563779.329999999960000	3299235.000000000000000	4983.859999999999700	4984
563776.439999999940000	3296799.180000000200000	3924.510000000000200	3924
563753.479999999980000	3299277.589999999900000	5011.180000000000300	5011
564678.109999999990000	3299460.839999999900000	4590.869999999999900	4592
564203.180000000050000	3298337.009999999800000	4447.079999999999900	4447
564258.620000000000000	3298371.580000000100000	4436.560000000000400	4437
564284.130000000000000	3298407.960000000000000	4441.250000000000000	4441
564287.910000000030000	3298450.279999999800000	4454.010000000000200	4454
564225.400000000020000	3298422.020000000000000	4467.310000000000400	4467
564233.260000000010000	3298391.029999999800000	4453.760000000000200	4454
564184.699999999950000	3298395.210000000000000	4477.829999999999900	4477
564258.739999999990000	3298431.560000000100000	4457.920000000000100	4458
564233.199999999950000	3298503.439999999900000	4482.720000000000300	4483
564231.859999999990000	3298462.480000000000000	4475.720000000000300	4475
564271.239999999990000	3298487.859999999900000	4468.100000000000400	4468
564144.780000000030000	3298485.850000000100000	4520.720000000000300	4521
564295.939999999940000	3298548.990000000200000	4474.290000000000000	4474
564181.760000000010000	3298449.720000000200000	4492.960000000000000	4494
564293.620000000000000	3298514.370000000100000	4467.970000000000300	4468
564343.650000000020000	3298525.669999999900000	4458.550000000000200	4458
564371.370000000000000	3298506.710000000000000	4447.140000000000300	4448
564624.310000000060000	3297689.480000000000000	4186.029999999999700	4186
569614.939999999940000	3295462.569999999800000	3892.570000000000200	3892
563340.719999999970000	3296273.830000000100000	4104.060000000000400	4104
565399.859999999990000	3297558.270000000000000	4030.679999999999800	4031
568652.739999999990000	3296988.210000000000000	4045.449999999999800	4046
563863.199999999950000	3299470.839999999900000	4940.739999999999800	4940
566460.540000000040000	3300320.250000000000000	4597.010000000000200	4597
565421.060000000060000	3298264.980000000000000	4052.469999999999800	4052
564868.099999999980000	3299226.060000000100000	4512.140000000000300	4510
561471.500000000000000	3303523.589999999900000	5439.210000000000000	5445
563681.089999999970000	3301666.339999999900000	4906.659999999999900	4907
564102.250000000000000	3298228.660000000100000	4471.819999999999700	4472
563470.219999999970000	3299009.859999999900000	4850.210000000000000	4850
564068.689999999940000	3298243.490000000200000	4495.810000000000400	4498
563495.569999999950000	3298533.049999999800000	4587.270000000000400	4586
564977.290000000040000	3299324.279999999800000	4471.850000000000400	4472
562865.050000000050000	3300908.299999999800000	5467.810000000000400	5470
564062.219999999970000	3299544.509999999800000	4844.720000000000300	4845
564565.479999999980000	3299513.660000000100000	4630.000000000000000	4629
569889.000000000000000	3300114.649999999900000	4227.060000000000400	4227
563646.569999999950000	3296753.200000000200000	3930.770000000000000	3931
565223.939999999940000	3299205.379999999900000	4164.290000000000000	4165
561598.089999999970000	3298471.819999999800000	4386.949999999999800	4388
565289.510000000010000	3299274.470000000200000	4120.979999999999600	4121
565752.500000000000000	3295099.890000000100000	3892.369999999999900	3892
564136.050000000050000	3298128.089999999900000	4425.050000000000200	4423
564791.130000000000000	3299398.629999999900000	4554.189999999999600	4554
566969.099999999980000	3300965.710000000000000	4722.439999999999600	4723
563567.489999999990000	3299077.740000000200000	4895.770000000000400	4896
567170.670000000040000	3300100.430000000200000	4537.850000000000400	4537
564661.010000000010000	3297169.379999999900000	4117.619999999999900	4117
565024.819999999950000	3299302.980000000000000	4420.859999999999700	4421
564062.339999999970000	3299480.879999999900000	4826.720000000000300	4827
562276.670000000040000	3297033.480000000000000	4783.470000000000300	4786
567214.120000000000000	3299203.970000000200000	4360.000000000000000	4360
564592.040000000040000	3299681.439999999900000	4657.760000000000200	4660
566783.939999999940000	3295005.529999999800000	3830.530000000000200	3830
568955.959999999960000	3296942.330000000100000	4036.659999999999900	4036
562653.500000000000000	3300789.830000000100000	5355.250000000000000	5353
567567.949999999950000	3299395.149999999900000	4351.409999999999900	4352
566022.040000000040000	3298687.029999999800000	4189.260000000000200	4189
564667.949999999950000	3297829.870000000100000	4212.270000000000400	4212
566975.819999999950000	3299155.160000000100000	4427.569999999999700	4427
567385.160000000030000	3299474.370000000100000	4366.109999999999700	4365
563124.770000000020000	3300829.439999999900000	5390.500000000000000	5390
561465.680000000050000	3300192.040000000000000	4518.939999999999600	4517
562485.750000000000000	3297609.200000000200000	4470.090000000000100	4469
564650.339999999970000	3297369.390000000100000	4116.869999999999900	4117
563598.939999999940000	3297138.100000000100000	4071.800000000000200	4072
571109.180000000050000	3298000.750000000000000	3920.550000000000200	3921
564328.380000000000000	3297408.330000000100000	4140.790000000000000	4141
565299.170000000040000	3301189.029999999800000	4963.569999999999700	4963
567176.959999999960000	3294790.350000000100000	3794.250000000000000	3794
563724.260000000010000	3297579.180000000200000	4317.060000000000400	4315
563359.050000000050000	3297046.509999999800000	3998.690000000000100	3998
562378.459999999960000	3297421.649999999900000	4643.790000000000000	4642
560713.640000000010000	3302934.819999999800000	5134.899999999999600	5135
564963.370000000000000	3298224.980000000000000	4195.449999999999800	4196
566694.719999999970000	3300146.580000000100000	4543.550000000000200	4544
561291.750000000000000	3299582.640000000100000	4110.000000000000000	4110
563144.079999999960000	3296743.939999999900000	4209.180000000000300	4208
564349.880000000000000	3297439.710000000000000	4149.840000000000100	4151
562317.410000000030000	3299142.379999999900000	4323.000000000000000	4323
562258.370000000000000	3298913.520000000000000	4098.680000000000300	4099
561723.069999999950000	3305605.930000000200000	5222.180000000000300	5223
562641.550000000050000	3298310.649999999900000	4061.940000000000100	4062
563870.810000000060000	3297452.710000000000000	4212.310000000000400	4211
565648.760000000010000	3298794.279999999800000	4069.449999999999800	4070
566166.750000000000000	3301036.710000000000000	4906.829999999999900	4906
564569.939999999940000	3298208.290000000000000	4269.109999999999700	4269
564181.630000000000000	3297484.640000000100000	4142.949999999999800	4143
564181.800000000050000	3297926.930000000200000	4340.770000000000400	4342
563279.709999999960000	3297202.759999999800000	4024.349999999999900	4024
565012.810000000060000	3298672.040000000000000	4209.010000000000200	4209
564902.699999999950000	3298711.899999999900000	4246.720000000000300	4247
564502.489999999990000	3298766.830000000100000	4468.439999999999600	4467
564615.130000000000000	3298740.549999999800000	4399.790000000000000	4399
564706.650000000020000	3298849.899999999900000	4411.000000000000000	4411
564344.670000000040000	3298701.220000000200000	4507.560000000000400	4508
564382.819999999950000	3298710.810000000100000	4498.790000000000000	4499
564303.189999999940000	3298729.060000000100000	4541.170000000000100	4542
564424.920000000040000	3298706.899999999900000	4480.560000000000400	4481
562024.540000000040000	3297246.899999999900000	4799.189999999999600	4799
565019.060000000060000	3298943.069999999800000	4276.600000000000400	4277
565380.890000000010000	3298837.129999999900000	4084.480000000000000	4084
565165.699999999950000	3299329.100000000100000	4201.220000000000300	4200
563932.300000000050000	3299354.029999999800000	4904.790000000000000	4903
566729.060000000060000	3299995.799999999800000	4536.939999999999600	4537
565315.560000000060000	3298958.960000000000000	4081.980000000000000	4084
565292.930000000050000	3299082.500000000000000	4100.040000000000000	4102
562390.969999999970000	3296262.850000000100000	4579.460000000000000	4582
568024.750000000000000	3301326.799999999800000	4484.199999999999800	4483
562618.400000000020000	3296451.339999999900000	4424.890000000000300	4425
565564.260000000010000	3298340.980000000000000	4053.059999999999900	4054
570768.800000000050000	3296643.629999999900000	3924.750000000000000	3925
564908.750000000000000	3299333.160000000100000	4529.350000000000400	4529
562226.739999999990000	3297615.379999999900000	4553.989999999999800	4555
563668.579999999960000	3298598.069999999800000	4724.960000000000000	4726
563576.819999999950000	3298641.490000000200000	4720.710000000000000	4718
566058.770000000020000	3298756.950000000200000	4205.409999999999900	4205
567360.209999999960000	3299775.680000000200000	4445.739999999999800	4446
565960.739999999990000	3298270.210000000000000	4145.100000000000400	4144
563493.560000000060000	3298831.720000000200000	4753.329999999999900	4753
564068.479999999980000	3298850.960000000000000	4714.659999999999900	4714
563610.020000000020000	3298656.350000000100000	4735.279999999999700	4736
563896.520000000020000	3299412.259999999800000	4921.810000000000400	4920
563777.339999999970000	3301740.950000000200000	4812.069999999999700	4813
564145.880000000000000	3298373.569999999800000	4491.040000000000000	4492
564145.199999999950000	3298420.419999999900000	4507.010000000000200	4506
564078.890000000010000	3298390.089999999900000	4531.790000000000000	4534
564109.579999999960000	3298370.430000000200000	4508.399999999999600	4509
564111.300000000050000	3298406.899999999900000	4521.310000000000400	4522
564194.479999999980000	3298198.580000000100000	4407.869999999999900	4407
564112.589999999970000	3298452.919999999900000	4532.220000000000300	4533
563580.920000000040000	3298841.120000000100000	4799.329999999999900	4801
564189.079999999960000	3298494.200000000200000	4499.069999999999700	4501
564191.979999999980000	3298590.390000000100000	4524.840000000000100	4524
564156.880000000000000	3298543.310000000100000	4529.029999999999700	4529
564162.770000000020000	3298512.060000000100000	4516.859999999999700	4517
564197.410000000030000	3298534.779999999800000	4504.250000000000000	4505
564122.239999999990000	3298520.600000000100000	4543.069999999999700	4543
564181.839999999970000	3298561.330000000100000	4520.029999999999700	4520
564218.329999999960000	3298564.890000000100000	4501.130000000000100	4501
564140.729999999980000	3298591.980000000000000	4563.790000000000000	4561
564236.370000000000000	3298609.899999999900000	4507.640000000000300	4507
564195.489999999990000	3298423.129999999900000	4480.800000000000200	4480
564357.229999999980000	3298570.210000000000000	4464.399999999999600	4464
563513.900000000020000	3298664.589999999900000	4716.659999999999900	4717
565688.959999999960000	3298840.290000000000000	4084.770000000000000	4084
563740.849999999980000	3298577.100000000100000	4733.790000000000000	4733
567172.449999999950000	3302428.319999999800000	4796.790000000000000	4800
567162.280000000030000	3299743.370000000100000	4461.800000000000200	4462
565937.609999999990000	3298043.330000000100000	4146.279999999999700	4146
565341.339999999970000	3298793.399999999900000	4103.590000000000100	4106
565039.569999999950000	3299087.810000000100000	4316.119999999999900	4316
563974.589999999970000	3302085.470000000200000	4690.960000000000000	4691
567900.620000000000000	3299392.600000000100000	4362.939999999999600	4362
562220.239999999990000	3298455.189999999900000	4088.210000000000000	4088
563148.739999999990000	3303254.180000000200000	4773.180000000000300	4773
563341.410000000030000	3297208.759999999800000	4013.440000000000100	4014
563854.620000000000000	3301612.149999999900000	4810.119999999999900	4810
568748.430000000050000	3296918.819999999800000	4038.610000000000100	4038
567406.500000000000000	3298995.359999999900000	4314.260000000000200	4314
562074.900000000020000	3298213.980000000000000	4297.909999999999900	4298
565376.780000000030000	3297635.850000000100000	4029.170000000000100	4029
563900.430000000050000	3299487.230000000000000	4912.029999999999700	4912
561192.729999999980000	3299983.960000000000000	4313.829999999999900	4313
564065.050000000050000	3296908.700000000200000	4000.389999999999900	4001
562480.400000000020000	3296579.450000000200000	4520.649999999999600	4521
561492.140000000010000	3299532.259999999800000	4096.210000000000000	4097
565746.359999999990000	3297135.700000000200000	4172.790000000000000	4173
564046.319999999950000	3298902.339999999900000	4743.279999999999700	4742
564875.400000000020000	3299128.730000000000000	4455.350000000000400	4455
563741.449999999950000	3299330.960000000000000	5033.000000000000000	5033
566702.449999999950000	3300504.189999999900000	4615.850000000000400	4616
564100.469999999970000	3298137.470000000200000	4452.460000000000000	4453
563545.709999999960000	3299136.330000000100000	4930.109999999999700	4931
564853.890000000010000	3299378.919999999900000	4542.609999999999700	4543
567955.359999999990000	3300883.620000000100000	4536.189999999999600	4536
561045.949999999950000	3294502.529999999800000	4405.710000000000000	4409
564588.540000000040000	3299421.870000000100000	4615.260000000000200	4615
563756.890000000010000	3298544.460000000000000	4722.600000000000400	4723
567845.300000000050000	3296381.009999999800000	4024.750000000000000	4024
566715.099999999980000	3299137.589999999900000	4433.390000000000300	4433
565002.040000000040000	3299146.399999999900000	4387.579999999999900	4391
564839.260000000010000	3299519.750000000000000	4488.829999999999900	4488
565802.729999999980000	3302847.080000000100000	5119.829999999999900	5119
566139.800000000050000	3298893.069999999800000	4239.520000000000400	4239
563425.079999999960000	3296927.049999999800000	3967.760000000000200	3967
567373.030000000030000	3298952.370000000100000	4324.600000000000400	4324
564017.859999999990000	3299547.379999999900000	4861.479999999999600	4862
564461.160000000030000	3303980.020000000000000	5341.770000000000400	5342
561029.400000000020000	3300122.379999999900000	4275.149999999999600	4271
564394.540000000040000	3299463.520000000000000	4723.130000000000100	4723
564450.439999999940000	3299500.899999999900000	4704.760000000000200	4705
564831.079999999960000	3299461.759999999800000	4515.540000000000000	4514
564462.060000000060000	3299541.230000000000000	4706.930000000000300	4707
562182.160000000030000	3298401.310000000100000	4114.329999999999900	4114
563980.270000000020000	3296972.839999999900000	4025.510000000000200	4025
563250.359999999990000	3298841.470000000200000	4607.800000000000200	4612
564479.489999999990000	3299735.120000000100000	4717.770000000000400	4717
563952.359999999990000	3302726.450000000200000	4810.880000000000100	4810
562138.410000000030000	3300826.310000000100000	5083.460000000000000	5083
565599.939999999940000	3298357.609999999900000	4055.300000000000200	4057
562398.160000000030000	3300926.290000000000000	5252.229999999999600	5252
563619.719999999970000	3299268.089999999900000	5030.279999999999700	5031
564134.900000000020000	3301995.410000000100000	4687.069999999999700	4687
564447.699999999950000	3299596.910000000100000	4727.380000000000100	4727
566858.540000000040000	3300290.069999999800000	4585.050000000000200	4585
563666.010000000010000	3299118.689999999900000	4914.649999999999600	4917
565564.920000000040000	3298581.089999999900000	4051.270000000000000	4052
565689.420000000040000	3298019.399999999900000	4051.960000000000000	4053
564844.959999999960000	3299293.220000000200000	4544.159999999999900	4544
565125.930000000050000	3299357.189999999900000	4287.399999999999600	4285
564066.239999999990000	3297157.980000000000000	4076.040000000000000	4076
564032.250000000000000	3298239.210000000000000	4520.770000000000400	4522
565092.250000000000000	3299299.500000000000000	4329.760000000000200	4331
566166.250000000000000	3298738.460000000000000	4235.060000000000400	4235
563378.099999999980000	3291849.000000000000000	4095.440000000000100	4096
562873.410000000030000	3296702.899999999900000	4406.720000000000300	4408
563402.160000000030000	3298903.790000000000000	4744.840000000000100	4745
563700.010000000010000	3298596.240000000200000	4733.710000000000000	4734
563759.729999999980000	3299197.490000000200000	4963.279999999999700	4964
563649.099999999980000	3299151.149999999900000	4942.939999999999600	4943
565159.109999999990000	3299227.680000000200000	4218.290000000000000	4221
567520.550000000050000	3299455.580000000100000	4362.279999999999700	4362
565188.469999999970000	3299207.669999999900000	4198.850000000000400	4199
564944.819999999950000	3299109.740000000200000	4406.229999999999600	4407
562136.949999999950000	3296785.730000000000000	4731.380000000000100	4732
568071.329999999960000	3300548.240000000200000	4579.529999999999700	4579
561496.170000000040000	3303964.799999999800000	5274.310000000000400	5272
562278.729999999980000	3298037.819999999800000	4240.170000000000100	4241
570409.979999999980000	3300810.950000000200000	4182.359999999999700	4182
563185.540000000040000	3296280.359999999900000	4175.180000000000300	4175
567272.010000000010000	3299986.310000000100000	4493.949999999999800	4494
564883.760000000010000	3299027.339999999900000	4382.810000000000400	4384
563432.310000000060000	3299101.520000000000000	4888.149999999999600	4889
563285.329999999960000	3303690.640000000100000	4979.369999999999900	4979
561488.880000000000000	3299599.620000000100000	4127.229999999999600	4128
562628.660000000030000	3296592.339999999900000	4452.239999999999800	4452
567620.069999999950000	3299628.149999999900000	4416.100000000000400	4416
560949.569999999950000	3299870.379999999900000	4158.270000000000400	4159
567058.040000000040000	3299109.609999999900000	4409.119999999999900	4410
564955.540000000040000	3299179.890000000100000	4452.569999999999700	4458
563416.410000000030000	3299017.419999999900000	4847.819999999999700	4849
563404.050000000050000	3299052.149999999900000	4859.430000000000300	4861
565000.859999999990000	3299394.379999999900000	4423.510000000000200	4422
564389.390000000010000	3299607.859999999900000	4748.020000000000400	4747
562338.189999999940000	3298202.740000000200000	4146.710000000000000	4148
566528.599999999980000	3299305.359999999900000	4411.340000000000100	4411
566643.020000000020000	3299341.460000000000000	4450.140000000000300	4450
563930.060000000060000	3297187.520000000000000	4087.670000000000100	4088
564109.479999999980000	3298099.430000000200000	4432.770000000000400	4432
561979.160000000030000	3297481.859999999900000	4730.890000000000300	4732
563493.689999999940000	3298763.540000000000000	4729.439999999999600	4729
562492.339999999970000	3301075.210000000000000	5329.079999999999900	5332
563488.079999999960000	3299090.299999999800000	4899.890000000000300	4900
564929.310000000060000	3299494.620000000100000	4450.790000000000000	4453
562980.449999999950000	3300992.660000000100000	5473.189999999999600	5473
568062.329999999960000	3299394.439999999900000	4325.920000000000100	4326
565282.469999999970000	3299161.180000000200000	4124.040000000000000	4123
566757.569999999950000	3298898.250000000000000	4395.020000000000400	4395
564556.130000000000000	3297749.379999999900000	4194.819999999999700	4194
565316.569999999950000	3298259.740000000200000	4088.570000000000200	4089
565140.599999999980000	3298322.049999999800000	4149.449999999999800	4149
564884.410000000030000	3299402.529999999800000	4526.180000000000300	4528
566697.939999999940000	3298710.990000000200000	4356.119999999999900	4356
562391.079999999960000	3300703.680000000200000	5188.369999999999900	5190
564149.390000000010000	3299455.850000000100000	4807.869999999999900	4808
563073.510000000010000	3303715.600000000100000	4880.060000000000400	4881
564424.579999999960000	3299573.299999999800000	4731.100000000000400	4732
565039.770000000020000	3297647.730000000000000	4092.369999999999900	4092
566867.449999999950000	3300338.919999999900000	4594.960000000000000	4595
564905.770000000020000	3299429.279999999800000	4504.229999999999600	4506
564455.250000000000000	3299463.990000000200000	4694.090000000000100	4695
563432.069999999950000	3299203.620000000100000	4925.770000000000400	4925
565388.650000000020000	3297412.740000000200000	4036.829999999999900	4037
564503.390000000010000	3299548.470000000200000	4680.920000000000100	4681
564090.530000000030000	3299499.270000000000000	4824.199999999999800	4824
561523.870000000000000	3304021.910000000100000	5256.520000000000400	5254
563905.319999999950000	3298236.990000000200000	4608.550000000000200	4612
569206.900000000020000	3301464.230000000000000	4387.970000000000300	4388
563925.079999999960000	3298205.779999999800000	4577.640000000000300	4579
561916.719999999970000	3296959.770000000000000	4865.300000000000200	4865
564767.739999999990000	3302236.799999999800000	5110.590000000000100	5112
564516.439999999940000	3297591.560000000100000	4178.040000000000000	4178
564881.849999999980000	3299361.779999999800000	4538.920000000000100	4540
562867.630000000000000	3300868.029999999800000	5465.560000000000400	5464
562232.160000000030000	3298562.100000000100000	4093.119999999999900	4093
568213.880000000000000	3300572.220000000200000	4537.699999999999800	4538
565250.000000000000000	3298182.750000000000000	4105.829999999999900	4106
565956.510000000010000	3298432.509999999800000	4142.729999999999600	4143
563446.670000000040000	3296995.540000000000000	3978.760000000000200	3979
566087.870000000000000	3298872.799999999800000	4223.020000000000400	4223
567264.800000000050000	3299757.919999999900000	4449.779999999999700	4450
565189.380000000000000	3298151.390000000100000	4110.670000000000100	4111
562882.569999999950000	3296375.109999999900000	4298.720000000000300	4298
563411.300000000050000	3297085.560000000100000	3998.960000000000000	3998
565417.540000000040000	3301339.310000000100000	5068.409999999999900	5068
563875.520000000020000	3301588.859999999900000	4802.220000000000300	4802
567826.120000000000000	3299494.609999999900000	4391.779999999999700	4392
567811.300000000050000	3299456.759999999800000	4381.100000000000400	4381
567461.209999999960000	3299641.759999999800000	4404.420000000000100	4404
562964.880000000000000	3296636.089999999900000	4366.529999999999700	4366
562508.699999999950000	3300614.330000000100000	5193.949999999999800	5194
567061.770000000020000	3299719.460000000000000	4470.430000000000300	4471
562462.660000000030000	3297528.730000000000000	4556.949999999999800	4557
564244.060000000060000	3297999.149999999900000	4333.140000000000300	4334
563340.620000000000000	3297246.299999999800000	4016.349999999999900	4017
563101.849999999980000	3296926.470000000200000	4218.579999999999900	4218
564991.229999999980000	3298648.169999999900000	4214.989999999999800	4214
565075.790000000040000	3298761.509999999800000	4200.409999999999900	4200
564922.010000000010000	3298673.910000000100000	4231.199999999999800	4231
564941.099999999980000	3298707.520000000000000	4229.210000000000000	4229
564883.390000000010000	3298678.180000000200000	4247.239999999999800	4247
564903.430000000050000	3298648.939999999900000	4236.149999999999600	4236
564956.880000000000000	3298791.069999999800000	4248.640000000000300	4250
564926.890000000010000	3298753.470000000200000	4249.090000000000100	4249
564488.780000000030000	3298725.009999999800000	4455.600000000000400	4456
564553.520000000020000	3298720.080000000100000	4421.369999999999900	4421
564455.680000000050000	3298759.020000000000000	4488.840000000000100	4489
564520.260000000010000	3298710.890000000100000	4434.710000000000000	4435
564542.699999999950000	3298674.169999999900000	4411.300000000000200	4412
564632.439999999940000	3298714.189999999900000	4377.489999999999800	4378
564655.849999999980000	3298754.029999999800000	4384.819999999999700	4385
564686.989999999990000	3298798.919999999900000	4393.529999999999700	4393
564624.489999999990000	3298780.520000000000000	4417.659999999999900	4418
564656.609999999990000	3298786.750000000000000	4404.449999999999800	4405
564652.270000000020000	3298841.589999999900000	4442.350000000000400	4443
564611.359999999990000	3298823.339999999900000	4451.899999999999600	4452
564521.609999999990000	3298864.009999999800000	4521.920000000000100	4522
564640.469999999970000	3298813.060000000100000	4430.649999999999600	4431
564561.739999999990000	3298833.200000000200000	4481.050000000000200	4482
564601.079999999960000	3298901.359999999900000	4495.140000000000300	4494
564617.800000000050000	3298863.879999999900000	4470.909999999999900	4470
564670.099999999980000	3298906.960000000000000	4465.939999999999600	4466
564578.640000000010000	3298868.879999999900000	4491.920000000000100	4492
564636.359999999990000	3298894.629999999900000	4477.020000000000400	4476
564630.910000000030000	3298961.899999999900000	4502.399999999999600	4502
564624.349999999980000	3298927.509999999800000	4495.180000000000300	4494
564565.349999999980000	3298956.589999999900000	4533.189999999999600	4534
564590.839999999970000	3298933.910000000100000	4512.960000000000000	4512
564545.949999999950000	3298909.129999999900000	4527.609999999999700	4528
564317.099999999980000	3298809.100000000100000	4568.540000000000000	4568
564262.219999999970000	3298692.930000000200000	4544.279999999999700	4545
561897.130000000000000	3297315.410000000100000	4813.979999999999600	4815
564266.599999999980000	3298088.870000000100000	4342.159999999999900	4343
564009.839999999970000	3297164.359999999900000	4079.800000000000200	4079
564923.050000000050000	3299195.129999999900000	4476.600000000000400	4477
565106.089999999970000	3299175.240000000200000	4282.819999999999700	4283
564372.819999999950000	3299422.529999999800000	4723.500000000000000	4724
563813.550000000050000	3297531.680000000200000	4264.739999999999800	4264
567821.839999999970000	3299536.680000000200000	4404.020000000000400	4404
562192.949999999950000	3297019.020000000000000	4806.260000000000200	4803
564116.400000000020000	3297958.899999999900000	4379.560000000000400	4381
564072.640000000010000	3297994.339999999900000	4415.130000000000100	4413
562740.420000000040000	3300955.169999999900000	5432.989999999999800	5432
564148.979999999980000	3298453.160000000100000	4511.920000000000100	4512
565429.540000000040000	3298576.189999999900000	4070.500000000000000	4070
564028.329999999960000	3298457.669999999900000	4584.729999999999600	4581
563757.390000000010000	3297315.549999999800000	4182.699999999999800	4182
564260.640000000010000	3298574.049999999800000	4486.640000000000300	4488
564246.060000000060000	3298539.080000000100000	4484.140000000000300	4485
564295.339999999970000	3298585.560000000100000	4480.649999999999600	4482
564323.770000000020000	3298567.730000000000000	4471.500000000000000	4472
561866.739999999990000	3299682.450000000200000	4459.949999999999800	4458
563716.910000000030000	3299207.620000000100000	4984.859999999999700	4985
563754.969999999970000	3298630.069999999800000	4752.399999999999600	4753
564129.589999999970000	3298284.640000000100000	4469.479999999999600	4469
562710.079999999960000	3297186.910000000100000	4543.079999999999900	4543
561308.439999999940000	3300163.439999999900000	4486.380000000000100	4486
565200.150000000020000	3299283.960000000000000	4161.290000000000000	4162
563654.439999999940000	3297533.120000000100000	4305.500000000000000	4306
565092.920000000040000	3299249.500000000000000	4316.909999999999900	4312
563704.810000000060000	3298705.799999999800000	4770.899999999999600	4770
564873.280000000030000	3299440.230000000000000	4514.020000000000400	4514
569433.739999999990000	3304501.240000000200000	4821.010000000000200	4821
564962.770000000020000	3299080.660000000100000	4370.319999999999700	4369
566110.979999999980000	3301153.189999999900000	4949.840000000000100	4949
562603.800000000050000	3300814.430000000200000	5358.359999999999700	5359
564043.859999999990000	3297932.819999999800000	4397.069999999999700	4396
561759.510000000010000	3299306.939999999900000	4100.760000000000200	4101
563621.739999999990000	3299212.689999999900000	4992.449999999999800	4991
564104.250000000000000	3299530.009999999800000	4830.449999999999800	4830
566795.650000000020000	3299078.859999999900000	4428.550000000000200	4429
563846.160000000030000	3298315.740000000200000	4642.720000000000300	4645
560877.780000000030000	3299804.540000000000000	4145.359999999999700	4145
563957.449999999950000	3298187.990000000200000	4545.880000000000100	4546
565273.180000000050000	3297595.250000000000000	4033.989999999999800	4034
564145.089999999970000	3296834.700000000200000	3965.440000000000100	3966
562894.300000000050000	3296729.560000000100000	4396.729999999999600	4397
564990.030000000030000	3299219.990000000200000	4457.979999999999600	4458
564803.219999999970000	3297915.100000000100000	4179.930000000000300	4180
565286.949999999950000	3299233.890000000100000	4119.260000000000200	4119
565259.329999999960000	3298390.040000000000000	4122.750000000000000	4123
564602.739999999990000	3297717.730000000000000	4191.310000000000400	4191
563283.650000000020000	3301009.640000000100000	5316.560000000000400	5316
565771.750000000000000	3298918.980000000000000	4134.760000000000200	4134
563241.030000000030000	3298722.460000000000000	4546.180000000000300	4548
563714.560000000060000	3299357.730000000000000	5052.210000000000000	5053
563940.339999999970000	3297848.589999999900000	4398.790000000000000	4397
563016.569999999950000	3296449.379999999900000	4267.119999999999900	4267
561578.310000000060000	3299293.810000000100000	4077.400000000000100	4077
563460.520000000020000	3298555.009999999800000	4581.720000000000300	4582
563420.890000000010000	3298537.529999999800000	4539.579999999999900	4539
564937.599999999980000	3298492.779999999800000	4236.890000000000300	4237
563923.650000000020000	3298365.230000000000000	4622.939999999999600	4623
563691.349999999980000	3301434.169999999900000	4942.520000000000400	4942
563297.880000000000000	3298577.109999999900000	4495.390000000000300	4495
563282.050000000050000	3298876.200000000200000	4638.899999999999600	4638
563584.989999999990000	3299218.460000000000000	4994.590000000000100	4995
563969.469999999970000	3298141.450000000200000	4520.540000000000000	4525
564002.469999999970000	3298219.049999999800000	4532.569999999999700	4532
563594.530000000030000	3296559.009999999800000	3961.599999999999900	3962
565036.109999999990000	3299268.230000000000000	4415.609999999999700	4414
565137.890000000010000	3298186.649999999900000	4127.040000000000000	4127
563300.020000000020000	3297084.200000000200000	4017.520000000000000	4017
563666.880000000000000	3298431.220000000200000	4632.800000000000200	4632
564456.969999999970000	3299687.460000000000000	4733.960000000000000	4734
563975.390000000010000	3299538.950000000200000	4877.949999999999800	4877
563715.130000000000000	3299314.649999999900000	5036.159999999999900	5035
564138.900000000020000	3299489.720000000200000	4816.640000000000300	4818
563552.260000000010000	3298483.230000000000000	4582.989999999999800	4582
564515.770000000020000	3299688.319999999800000	4710.409999999999900	4710
563930.229999999980000	3298169.210000000000000	4551.510000000000200	4551
563891.349999999980000	3298382.660000000100000	4642.880000000000100	4643
563588.120000000000000	3298507.140000000100000	4620.729999999999600	4621
566666.099999999980000	3298837.399999999900000	4371.500000000000000	4372
563768.170000000040000	3297369.879999999900000	4208.250000000000000	4208
563688.390000000010000	3299330.270000000000000	5049.979999999999600	5049
566575.979999999980000	3300568.040000000000000	4640.300000000000200	4640
564071.290000000040000	3298115.040000000000000	4464.579999999999900	4464
562240.680000000050000	3298241.379999999900000	4155.960000000000000	4155
565972.949999999950000	3298206.140000000100000	4151.819999999999700	4151
568638.780000000030000	3300383.830000000100000	4420.350000000000400	4419
566430.170000000040000	3300899.960000000000000	4798.630000000000100	4798
563816.000000000000000	3299352.790000000000000	4995.319999999999700	4995
563960.430000000050000	3297895.819999999800000	4410.319999999999700	4408
565092.959999999960000	3297265.759999999800000	4026.590000000000100	4026
562460.109999999990000	3297593.299999999800000	4489.750000000000000	4490
562015.020000000020000	3298313.980000000000000	4272.119999999999900	4276
563166.170000000040000	3296232.189999999900000	4189.510000000000200	4189
565643.170000000040000	3298528.100000000100000	4056.670000000000100	4054
565362.010000000010000	3299113.970000000200000	4093.059999999999900	4092
563796.229999999980000	3301894.629999999900000	4756.579999999999900	4757
564972.770000000020000	3299463.410000000100000	4429.630000000000100	4431
565055.630000000000000	3299358.350000000100000	4379.909999999999900	4377
569622.630000000000000	3295212.770000000000000	3758.199999999999800	3758
565071.030000000030000	3299153.919999999900000	4316.229999999999600	4314
565939.390000000010000	3298667.919999999900000	4163.050000000000200	4162
564650.849999999980000	3299421.620000000100000	4599.399999999999600	4600
570556.390000000010000	3296305.160000000100000	3950.820000000000200	3951
564160.609999999990000	3298149.950000000200000	4414.699999999999800	4412
566914.189999999940000	3298751.990000000200000	4372.069999999999700	4371
561400.050000000050000	3303484.640000000100000	5451.140000000000300	5452
564369.189999999940000	3299565.270000000000000	4748.840000000000100	4749
563420.449999999950000	3298713.080000000100000	4675.819999999999700	4674
566010.390000000010000	3298246.470000000200000	4160.369999999999900	4161
563477.989999999990000	3299218.500000000000000	4958.979999999999600	4959
564580.229999999980000	3297566.759999999800000	4165.729999999999600	4166
563525.739999999990000	3299211.520000000000000	4977.000000000000000	4979
563952.170000000040000	3299607.330000000100000	4912.069999999999700	4911
566994.390000000010000	3299843.779999999800000	4525.540000000000000	4525
563272.890000000010000	3298677.669999999900000	4543.460000000000000	4545
570946.000000000000000	3295648.930000000200000	3779.179999999999800	3779
562534.270000000020000	3298127.109999999900000	4119.220000000000300	4120
564555.359999999990000	3299694.100000000100000	4690.949999999999800	4691
563137.180000000050000	3296323.290000000000000	4213.619999999999900	4216
564576.709999999960000	3299461.430000000200000	4619.239999999999800	4618
563875.550000000050000	3298198.930000000200000	4611.130000000000100	4614
564487.739999999990000	3299516.250000000000000	4684.899999999999600	4685
564505.689999999940000	3299468.089999999900000	4662.659999999999900	4663
566243.790000000040000	3299100.350000000100000	4290.699999999999800	4291
564469.209999999960000	3299621.980000000000000	4723.069999999999700	4723
565090.859999999990000	3299366.109999999900000	4342.409999999999900	4344
564024.260000000010000	3296977.040000000000000	4039.670000000000100	4039
565299.469999999970000	3299195.210000000000000	4113.470000000000300	4114
563834.209999999960000	3301932.319999999800000	4738.470000000000300	4738
562336.510000000010000	3296840.109999999900000	4680.140000000000300	4682
565644.839999999970000	3298620.270000000000000	4065.429999999999800	4066
563854.199999999950000	3301407.069999999800000	4841.029999999999700	4841
564482.060000000060000	3297358.600000000100000	4116.529999999999700	4116
567161.410000000030000	3299062.649999999900000	4378.489999999999800	4379
567678.540000000040000	3299253.259999999800000	4328.409999999999900	4329
566926.079999999960000	3299089.230000000000000	4432.149999999999600	4432
565090.390000000010000	3298643.480000000000000	4198.520000000000400	4198
563146.630000000000000	3296966.240000000200000	4152.279999999999700	4148
566541.000000000000000	3300799.660000000100000	4721.380000000000100	4721
562041.430000000050000	3298912.970000000200000	4093.150000000000100	4090
564234.560000000060000	3297514.080000000100000	4149.319999999999700	4148
561893.469999999970000	3303813.770000000000000	5157.029999999999700	5157
564328.459999999960000	3302275.740000000200000	4749.090000000000100	4750
567298.420000000040000	3299133.919999999900000	4338.380000000000100	4338
564702.140000000010000	3298092.169999999900000	4231.500000000000000	4231
563211.339999999970000	3296916.279999999800000	4092.239999999999800	4086
565954.640000000010000	3298818.379999999900000	4188.119999999999900	4188
563757.310000000060000	3296776.240000000200000	3922.540000000000000	3923
562445.660000000030000	3298390.540000000000000	4074.179999999999800	4074
563319.630000000000000	3296952.839999999900000	4013.679999999999800	4014
561928.479999999980000	3299112.049999999800000	4123.810000000000400	4124
565892.939999999940000	3298862.810000000100000	4169.380000000000100	4169
564546.949999999950000	3297881.980000000000000	4212.300000000000200	4214
566023.439999999940000	3298916.310000000100000	4213.079999999999900	4212
562923.819999999950000	3291571.460000000000000	3974.510000000000200	3974
562645.089999999970000	3297576.720000000200000	4464.239999999999800	4464
566570.770000000020000	3300243.169999999900000	4566.890000000000300	4568
561853.430000000050000	3298614.129999999900000	4181.199999999999800	4181
564382.489999999990000	3297856.319999999800000	4225.579999999999900	4225
567379.069999999950000	3299746.049999999800000	4438.750000000000000	4439
562835.880000000000000	3304060.109999999900000	4988.869999999999900	4989
566405.250000000000000	3298973.279999999800000	4346.460000000000000	4347
566603.530000000030000	3299267.250000000000000	4436.220000000000300	4437
566714.260000000010000	3299933.740000000200000	4533.840000000000100	4534
562467.040000000040000	3297674.770000000000000	4433.399999999999600	4434
562947.859999999990000	3303142.189999999900000	4871.159999999999900	4871
565341.569999999950000	3291633.950000000200000	3833.530000000000200	3834
567325.459999999960000	3299829.480000000000000	4461.130000000000100	4461
562684.040000000040000	3300697.160000000100000	5346.949999999999800	5347
562894.989999999990000	3300768.919999999900000	5451.579999999999900	5451
565033.859999999990000	3298724.129999999900000	4203.520000000000400	4204
564969.310000000060000	3298750.399999999900000	4229.060000000000400	4229
565001.290000000040000	3298736.540000000000000	4213.029999999999700	4213
565032.060000000060000	3298768.359999999900000	4210.819999999999700	4210
565068.589999999970000	3298858.640000000100000	4227.569999999999700	4228
564994.670000000040000	3298780.379999999900000	4227.130000000000100	4227
565060.859999999990000	3298809.230000000000000	4214.279999999999700	4213
564995.089999999970000	3298854.020000000000000	4255.239999999999800	4254
564984.689999999940000	3298817.259999999800000	4246.189999999999600	4247
565022.180000000050000	3298807.620000000100000	4225.500000000000000	4226
564923.449999999950000	3298854.430000000200000	4286.819999999999700	4288
564948.930000000050000	3298827.370000000100000	4266.149999999999600	4268
564895.890000000010000	3298802.950000000200000	4281.270000000000400	4281
564423.209999999960000	3298768.279999999800000	4509.619999999999900	4510
564458.489999999990000	3298830.450000000200000	4532.069999999999700	4532
564428.770000000020000	3298806.220000000200000	4529.439999999999600	4530
564391.709999999960000	3298882.009999999800000	4581.210000000000000	4581
564390.739999999990000	3298834.580000000100000	4556.970000000000300	4557
564582.689999999940000	3298676.910000000100000	4390.720000000000300	4390
564596.810000000060000	3298709.799999999800000	4394.970000000000300	4395
564717.280000000030000	3298777.189999999900000	4361.930000000000300	4362
564784.530000000030000	3298824.160000000100000	4343.630000000000100	4344
564756.390000000010000	3298792.830000000100000	4347.359999999999700	4348
564818.130000000000000	3298753.649999999900000	4299.649999999999600	4299
564744.010000000010000	3298832.250000000000000	4374.409999999999900	4374
564718.370000000000000	3298810.680000000200000	4381.359999999999700	4380
564795.410000000030000	3298786.080000000100000	4323.290000000000000	4323
564781.609999999990000	3298915.020000000000000	4380.569999999999700	4380
564781.589999999970000	3298752.230000000000000	4317.319999999999700	4317
564801.370000000000000	3298714.000000000000000	4294.210000000000000	4293
564845.260000000010000	3298796.830000000100000	4301.760000000000200	4302
564744.609999999990000	3298881.899999999900000	4395.609999999999700	4396
564767.170000000040000	3298720.529999999800000	4312.779999999999700	4313
564515.650000000020000	3298814.710000000000000	4494.130000000000100	4494
564549.109999999990000	3298878.299999999800000	4512.699999999999800	4513
564323.079999999960000	3298766.830000000100000	4547.909999999999900	4547
564360.370000000000000	3298773.080000000100000	4535.850000000000400	4536
564383.569999999950000	3298748.930000000200000	4516.170000000000100	4516
564254.699999999950000	3298778.720000000200000	4590.140000000000300	4590
564286.969999999970000	3298761.730000000000000	4564.619999999999900	4564
564252.439999999940000	3298735.299999999800000	4573.930000000000300	4574
564160.530000000030000	3298761.850000000100000	4642.460000000000000	4642
564209.579999999960000	3298759.299999999800000	4611.970000000000300	4611
564205.760000000010000	3298702.200000000200000	4584.979999999999600	4585
564235.890000000010000	3298709.160000000100000	4570.239999999999800	4571
564229.290000000040000	3298669.000000000000000	4547.210000000000000	4546
564167.760000000010000	3298650.330000000100000	4575.819999999999700	4577
564195.410000000030000	3298669.930000000200000	4569.060000000000400	4569
564152.209999999960000	3298701.569999999800000	4617.050000000000200	4617
564202.430000000050000	3298630.720000000200000	4538.399999999999600	4538
564292.000000000000000	3298700.460000000000000	4531.949999999999800	4532
564472.459999999960000	3298091.640000000100000	4270.500000000000000	4270
567346.500000000000000	3299726.779999999800000	4434.350000000000400	4435
563670.000000000000000	3298756.450000000200000	4782.699999999999800	4782
563826.510000000010000	3298643.180000000200000	4751.899999999999600	4752
563641.020000000020000	3298739.600000000100000	4766.329999999999900	4766
562154.699999999950000	3303406.500000000000000	5133.189999999999600	5133
563817.489999999990000	3298433.790000000000000	4679.210000000000000	4679
563958.819999999950000	3298539.000000000000000	4660.529999999999700	4661
563919.609999999990000	3298559.560000000100000	4685.489999999999800	4686
564258.780000000030000	3298122.399999999900000	4354.989999999999800	4356
563983.260000000010000	3298633.290000000000000	4677.210000000000000	4677
561551.349999999980000	3293816.080000000100000	4384.319999999999700	4384
563960.040000000040000	3298588.990000000200000	4674.619999999999900	4674
563915.120000000000000	3302008.310000000100000	4712.510000000000200	4713
566290.260000000010000	3298803.750000000000000	4276.909999999999900	4277
561289.400000000020000	3300049.460000000000000	4405.520000000000400	4406
565041.930000000050000	3299138.529999999800000	4340.720000000000300	4340
562837.390000000010000	3300664.500000000000000	5398.659999999999900	5399
564582.140000000010000	3297684.960000000000000	4186.939999999999600	4187
567079.260000000010000	3300081.330000000100000	4568.210000000000000	4569
563773.550000000050000	3298697.439999999900000	4774.170000000000100	4774
563919.339999999970000	3301552.020000000000000	4784.829999999999900	4785
563558.790000000040000	3298714.939999999900000	4737.869999999999900	4738
564227.219999999970000	3298097.359999999900000	4359.300000000000200	4359
564240.739999999990000	3298151.720000000200000	4369.579999999999900	4370
563692.069999999950000	3301721.419999999900000	4877.770000000000400	4871
566566.680000000050000	3298719.689999999900000	4350.040000000000000	4350
563776.569999999950000	3298792.089999999900000	4813.470000000000300	4813
563720.079999999960000	3298765.089999999900000	4798.680000000000300	4799
561610.989999999990000	3299410.520000000000000	4081.780000000000200	4082
563625.160000000030000	3298830.549999999800000	4809.869999999999900	4810
567128.300000000050000	3299412.500000000000000	4398.040000000000000	4398
563763.930000000050000	3298744.790000000000000	4791.619999999999900	4791
562352.260000000010000	3296876.470000000200000	4682.229999999999600	4690
562258.270000000020000	3298667.450000000200000	4078.590000000000100	4078
565009.140000000010000	3298976.939999999900000	4294.890000000000300	4295
563496.589999999970000	3297388.970000000200000	4128.689999999999600	4125
563613.310000000060000	3298870.970000000200000	4827.859999999999700	4829
563475.780000000030000	3298894.589999999900000	4774.220000000000300	4772
560500.000000000000000	3295250.000000000000000	4733.710000000000000	4733
564095.979999999980000	3298062.750000000000000	4427.970000000000300	4428
567549.760000000010000	3299429.689999999900000	4358.750000000000000	4359
567814.130000000000000	3299607.319999999800000	4419.569999999999700	4420
564208.599999999980000	3299035.759999999800000	4715.369999999999900	4715
564145.620000000000000	3298069.960000000000000	4399.869999999999900	4399
564125.140000000010000	3297206.419999999900000	4078.159999999999900	4078
563379.719999999970000	3297277.069999999800000	4027.860000000000100	4029
562268.170000000040000	3296983.629999999900000	4766.729999999999600	4766
562731.770000000020000	3300909.720000000200000	5421.119999999999900	5419
564043.910000000030000	3298416.620000000100000	4559.199999999999800	4561
564070.170000000040000	3298450.069999999800000	4554.489999999999800	4555
563944.349999999980000	3298442.450000000200000	4637.960000000000000	4639
564088.739999999990000	3298490.850000000100000	4554.909999999999900	4555
565336.520000000020000	3298306.029999999800000	4081.630000000000100	4081
564011.969999999970000	3298505.310000000100000	4615.630000000000100	4619
562187.959999999960000	3303723.359999999900000	5058.720000000000300	5058
564061.189999999940000	3298555.620000000100000	4600.770000000000400	4603
564085.839999999970000	3298527.859999999900000	4570.920000000000100	4573
564111.469999999970000	3298561.470000000200000	4572.449999999999800	4570
564048.109999999990000	3298519.180000000200000	4593.130000000000100	4594
564078.939999999940000	3298621.960000000000000	4618.770000000000400	4621
564014.910000000030000	3298551.669999999900000	4628.040000000000000	4632
564104.989999999990000	3298596.980000000000000	4595.489999999999800	4594
564128.270000000020000	3298633.180000000200000	4596.619999999999900	4596
564071.709999999960000	3298588.350000000100000	4608.649999999999600	4610
564029.609999999990000	3298615.000000000000000	4640.579999999999900	4640
564136.290000000040000	3298668.759999999800000	4609.020000000000400	4609
564073.949999999950000	3298719.270000000000000	4666.310000000000400	4666
564111.020000000020000	3298701.290000000000000	4640.100000000000400	4640
564131.380000000000000	3298735.160000000100000	4646.069999999999700	4646
564073.160000000030000	3298670.450000000200000	4644.500000000000000	4645
564104.400000000020000	3298657.259999999800000	4623.000000000000000	4624
564111.160000000030000	3298786.490000000200000	4677.430000000000300	4677
562399.829999999960000	3300857.299999999800000	5248.130000000000100	5248
564269.579999999960000	3298606.740000000200000	4493.140000000000300	4494
562155.339999999970000	3297866.419999999900000	4441.939999999999600	4444
563615.930000000050000	3298767.109999999900000	4770.040000000000000	4770
563892.329999999960000	3298579.910000000100000	4706.909999999999900	4708
564438.680000000050000	3297390.169999999900000	4126.300000000000200	4126
563883.420000000040000	3298507.220000000200000	4683.470000000000300	4684
566075.870000000000000	3298511.810000000100000	4185.470000000000300	4186
562629.569999999950000	3300765.330000000100000	5335.899999999999600	5331
563051.339999999970000	3296533.759999999800000	4285.939999999999600	4286
565349.939999999940000	3298233.750000000000000	4074.440000000000100	4074
562275.489999999990000	3298756.580000000100000	4066.000000000000000	4067
565211.219999999970000	3298186.810000000100000	4114.090000000000100	4114
567410.829999999960000	3299453.500000000000000	4360.069999999999700	4359
566149.469999999970000	3298465.080000000100000	4213.840000000000100	4214
566903.489999999990000	3299295.720000000200000	4437.939999999999600	4438
563326.599999999980000	3296661.419999999900000	4063.500000000000000	4064
566045.810000000060000	3298541.759999999800000	4178.050000000000200	4178
567433.150000000020000	3299686.540000000000000	4421.060000000000400	4421
563615.530000000030000	3296769.919999999900000	3933.139999999999900	3933
563577.010000000010000	3301803.370000000100000	4941.729999999999600	4941
569029.500000000000000	3300219.689999999900000	4345.119999999999900	4346
562587.870000000000000	3298274.970000000200000	4083.619999999999900	4084
563046.219999999970000	3300946.439999999900000	5459.909999999999900	5460
566457.400000000020000	3298570.279999999800000	4341.500000000000000	4341
564611.680000000050000	3302020.450000000200000	4778.100000000000400	4776
567396.780000000030000	3299913.919999999900000	4470.520000000000400	4471
570334.650000000020000	3296275.290000000000000	3962.210000000000000	3962
565238.989999999990000	3298251.870000000100000	4117.720000000000300	4117
562686.400000000020000	3301095.240000000200000	5422.420000000000100	5419
561788.609999999990000	3300456.270000000000000	4751.079999999999900	4752
562528.109999999990000	3300670.089999999900000	5278.220000000000300	5292
562081.979999999980000	3297277.540000000000000	4759.319999999999700	4758
568095.250000000000000	3299390.240000000200000	4315.699999999999800	4316
566288.959999999960000	3299076.439999999900000	4304.689999999999600	4305
568231.180000000050000	3296305.730000000000000	3938.280000000000200	3938
563650.439999999940000	3299189.020000000000000	4975.390000000000300	4975
562075.599999999980000	3297341.700000000200000	4715.020000000000400	4714
563954.810000000060000	3294877.480000000000000	4112.409999999999900	4112
563954.949999999950000	3299513.600000000100000	4881.840000000000100	4881
567426.410000000030000	3299934.350000000100000	4475.540000000000000	4475
570016.910000000030000	3296768.310000000100000	4049.889999999999900	4050
563800.829999999960000	3301855.720000000200000	4763.760000000000200	4764
564097.050000000050000	3299577.299999999800000	4847.430000000000300	4847
567401.270000000020000	3299173.600000000100000	4317.939999999999600	4318
570112.300000000050000	3303584.140000000100000	4568.159999999999900	4568
564938.859999999990000	3299456.279999999800000	4467.859999999999700	4468
565260.760000000010000	3299193.290000000000000	4136.310000000000400	4136
563911.640000000010000	3297312.450000000200000	4125.750000000000000	4126
563787.260000000010000	3299515.129999999900000	4997.790000000000000	4998
563289.609999999990000	3296344.100000000100000	4107.489999999999800	4107
563353.760000000010000	3298612.759999999800000	4562.060000000000400	4562
561603.390000000010000	3299623.830000000100000	4228.550000000000200	4229
563482.849999999980000	3298795.490000000200000	4734.010000000000200	4733
564828.030000000030000	3299344.520000000000000	4552.000000000000000	4551
563911.699999999950000	3298448.950000000200000	4652.880000000000100	4653
563461.859999999990000	3299166.870000000100000	4925.290000000000000	4926
565028.290000000040000	3299334.830000000100000	4409.970000000000300	4405
564538.810000000060000	3299538.859999999900000	4652.439999999999600	4652
564585.359999999990000	3299561.419999999900000	4626.050000000000200	4626
567805.099999999980000	3296225.310000000100000	4017.110000000000100	4017
563828.189999999940000	3301595.390000000100000	4830.739999999999800	4832
563792.859999999990000	3298290.859999999900000	4640.260000000000200	4640
563743.969999999970000	3296741.629999999900000	3922.730000000000000	3923
566671.689999999940000	3295221.470000000200000	3895.980000000000000	3895
565243.479999999980000	3298071.939999999900000	4091.960000000000000	4092
568147.140000000010000	3301048.950000000200000	4472.899999999999600	4472
562302.530000000030000	3298198.930000000200000	4152.920000000000100	4153
564450.620000000000000	3298042.270000000000000	4258.250000000000000	4259
561977.520000000020000	3296719.520000000000000	4819.479999999999600	4820
566645.449999999950000	3300290.799999999800000	4577.159999999999900	4578
565329.329999999960000	3299251.589999999900000	4104.090000000000100	4103
564615.599999999980000	3299622.770000000000000	4612.159999999999900	4607
562244.260000000010000	3297271.779999999800000	4770.079999999999900	4773
563368.800000000050000	3298752.100000000100000	4639.840000000000100	4644
563933.819999999950000	3296281.730000000000000	3898.690000000000100	3899
567904.630000000000000	3296449.759999999800000	4014.460000000000000	4014
563969.420000000040000	3302146.350000000100000	4682.300000000000200	4682
565101.439999999940000	3298194.480000000000000	4136.470000000000300	4136
565451.890000000010000	3301263.870000000100000	5048.880000000000100	5049
561953.469999999970000	3298156.589999999900000	4434.510000000000200	4439
563700.040000000040000	3299523.730000000000000	5056.290000000000000	5056
563981.459999999960000	3298812.060000000100000	4739.399999999999600	4739
565537.770000000020000	3298604.370000000100000	4049.800000000000200	4049
565298.709999999960000	3298343.910000000100000	4101.880000000000100	4102
561554.239999999990000	3300380.160000000100000	4697.449999999999800	4698
565021.229999999980000	3299207.029999999800000	4412.540000000000000	4415
563618.180000000050000	3299092.600000000100000	4902.119999999999900	4903
563608.630000000000000	3296591.899999999900000	3955.849999999999900	3956
563794.050000000050000	3299475.879999999900000	4996.079999999999900	4996
563943.270000000020000	3299653.240000000200000	4930.100000000000400	4929
563082.989999999990000	3296609.600000000100000	4277.189999999999600	4277
563394.430000000050000	3298503.240000000200000	4496.000000000000000	4496
563966.520000000020000	3298219.779999999800000	4553.369999999999900	4552
564549.949999999950000	3299614.830000000100000	4670.550000000000200	4669
561935.670000000040000	3300541.419999999900000	4845.750000000000000	4846
563343.790000000040000	3298675.730000000000000	4592.840000000000100	4594
563373.540000000040000	3298706.600000000100000	4629.739999999999800	4630
561284.400000000020000	3299773.689999999900000	4185.659999999999900	4185
562317.079999999960000	3296870.120000000100000	4707.619999999999900	4709
563737.109999999990000	3296420.049999999800000	3916.610000000000100	3917
562798.170000000040000	3300868.990000000200000	5441.380000000000100	5440
563598.430000000050000	3299184.109999999900000	4968.279999999999700	4968
563337.739999999990000	3298785.689999999900000	4630.579999999999900	4632
564022.160000000030000	3298275.390000000100000	4534.850000000000400	4535
563210.120000000000000	3296369.439999999900000	4169.979999999999600	4163
563363.760000000010000	3298900.250000000000000	4715.979999999999600	4716
561238.930000000050000	3303134.490000000200000	5369.470000000000300	5370
564041.550000000050000	3299569.230000000000000	4860.369999999999900	4860
571497.870000000000000	3297731.149999999900000	3880.570000000000200	3880
563317.709999999960000	3296375.930000000200000	4093.760000000000200	4094
563223.939999999940000	3303504.220000000200000	4874.250000000000000	4874
564508.620000000000000	3299607.580000000100000	4696.040000000000000	4695
563960.729999999980000	3298374.310000000100000	4602.260000000000200	4602
562629.660000000030000	3297606.049999999800000	4439.090000000000100	4439
565976.199999999950000	3298744.350000000100000	4183.510000000000200	4184
567762.959999999960000	3299545.120000000100000	4407.310000000000400	4407
564644.010000000010000	3299709.230000000000000	4604.880000000000100	4608
568709.060000000060000	3296684.790000000000000	4016.949999999999800	4017
567012.640000000010000	3299991.259999999800000	4561.409999999999900	4563
562058.410000000030000	3303726.839999999900000	5109.790000000000000	5111
561948.500000000000000	3300471.750000000000000	4818.960000000000000	4819
564330.370000000000000	3297908.470000000200000	4258.619999999999900	4259
563797.290000000040000	3301707.960000000000000	4814.340000000000100	4813
565047.099999999980000	3298645.529999999800000	4206.079999999999900	4206
565042.439999999940000	3298612.350000000100000	4210.220000000000300	4210
565070.890000000010000	3298689.950000000200000	4198.449999999999800	4199
563175.040000000040000	3296889.149999999900000	4133.199999999999800	4128
562352.380000000000000	3297839.000000000000000	4436.529999999999700	4436
560673.000000000000000	3294843.740000000200000	4593.729999999999600	4594
566341.630000000000000	3300679.730000000000000	4716.350000000000400	4716
564638.979999999980000	3297817.640000000100000	4211.409999999999900	4211
563780.060000000060000	3301429.799999999800000	4868.170000000000100	4866
564272.219999999970000	3297363.359999999900000	4125.449999999999800	4127
567146.420000000040000	3299789.359999999900000	4474.359999999999700	4475
566777.780000000030000	3299304.930000000200000	4453.710000000000000	4454
563069.430000000050000	3296344.640000000100000	4237.989999999999800	4238
567128.060000000060000	3299345.279999999800000	4386.689999999999600	4386
562648.849999999980000	3300724.890000000100000	5321.069999999999700	5319
565761.739999999990000	3298600.620000000100000	4091.079999999999900	4091
562215.359999999990000	3300658.129999999900000	5013.899999999999600	5014
570221.680000000050000	3296561.410000000100000	4001.429999999999800	4001
565010.479999999980000	3298703.279999999800000	4206.939999999999600	4208
565170.569999999950000	3298817.379999999900000	4178.930000000000300	4179
565032.560000000060000	3298844.790000000000000	4235.470000000000300	4235
565028.530000000030000	3298909.060000000100000	4259.619999999999900	4259
565020.449999999950000	3298876.290000000000000	4250.899999999999600	4250
564972.319999999950000	3298905.540000000000000	4282.590000000000100	4282
564924.300000000050000	3298786.290000000000000	4262.409999999999900	4262
564473.890000000010000	3298794.080000000100000	4500.800000000000200	4502
564463.770000000020000	3298924.339999999900000	4571.600000000000400	4571
564426.140000000010000	3298857.589999999900000	4557.930000000000300	4558
564469.900000000020000	3298876.899999999900000	4550.270000000000400	4550
564429.939999999940000	3298899.430000000200000	4575.420000000000100	4575
564393.479999999980000	3298984.370000000100000	4619.649999999999600	4619
564391.469999999970000	3298933.210000000000000	4603.050000000000200	4603
564340.949999999950000	3298859.319999999800000	4586.239999999999800	4585
564869.609999999990000	3298751.410000000100000	4274.109999999999700	4274
564864.150000000020000	3298853.060000000100000	4311.210000000000000	4311
564788.790000000040000	3298869.770000000000000	4357.109999999999700	4357
564723.569999999950000	3298942.629999999900000	4447.790000000000000	4446
564705.709999999960000	3298889.529999999800000	4433.770000000000400	4433
564674.410000000030000	3298870.660000000100000	4445.520000000000400	4446
564730.099999999980000	3298910.879999999900000	4424.729999999999600	4423
564699.180000000050000	3298921.279999999800000	4454.939999999999600	4454
564680.380000000000000	3298967.350000000100000	4483.810000000000400	4485
564492.560000000060000	3298842.509999999800000	4524.579999999999900	4525
564542.170000000040000	3298781.669999999900000	4457.109999999999700	4457
564532.160000000030000	3298747.980000000000000	4443.479999999999600	4443
564568.829999999960000	3298753.930000000200000	4428.710000000000000	4429
564190.530000000030000	3298865.680000000200000	4665.810000000000400	4665
564183.589999999970000	3298732.370000000100000	4615.670000000000100	4615
564243.109999999990000	3298640.680000000200000	4519.850000000000400	4520
564167.099999999980000	3298615.200000000200000	4554.640000000000300	4555
564158.109999999990000	3298182.720000000200000	4425.710000000000000	4425
563914.660000000030000	3298635.680000000200000	4717.590000000000100	4717
563888.270000000020000	3298613.710000000000000	4721.779999999999700	4722
563923.199999999950000	3298598.580000000100000	4698.250000000000000	4699
563872.310000000060000	3298659.720000000200000	4744.600000000000400	4746
563948.589999999970000	3298623.960000000000000	4694.170000000000100	4694
563950.729999999980000	3298685.129999999900000	4715.729999999999600	4716
567195.020000000020000	3299351.220000000200000	4372.060000000000400	4372
562363.599999999980000	3296971.600000000100000	4670.930000000000300	4678
566602.670000000040000	3298787.629999999900000	4359.290000000000000	4360
565933.680000000050000	3298753.689999999900000	4172.500000000000000	4174
567640.319999999950000	3299603.000000000000000	4412.609999999999700	4413
563734.439999999940000	3298738.589999999900000	4787.960000000000000	4788
563750.670000000040000	3298773.669999999900000	4804.829999999999900	4805
563724.160000000030000	3298838.359999999900000	4832.319999999999700	4833
563726.370000000000000	3298801.490000000200000	4816.540000000000000	4816
563688.489999999990000	3298817.720000000200000	4818.869999999999900	4819
563690.380000000000000	3298783.060000000100000	4801.380000000000100	4801
563676.209999999960000	3298880.089999999900000	4844.590000000000100	4844
563693.040000000040000	3298851.009999999800000	4834.590000000000100	4835
563727.060000000060000	3298890.100000000100000	4849.930000000000300	4850
563655.630000000000000	3298848.770000000000000	4827.819999999999700	4828
563539.689999999940000	3298976.509999999800000	4847.920000000000100	4848
566129.819999999950000	3298114.930000000200000	4200.529999999999700	4200
563573.819999999950000	3296745.600000000100000	3938.449999999999800	3939
562410.800000000050000	3298627.680000000200000	4046.829999999999900	4046
563922.939999999940000	3298485.990000000200000	4660.369999999999900	4661
563538.620000000000000	3298901.040000000000000	4812.420000000000100	4812
561874.239999999990000	3298854.189999999900000	4096.460000000000000	4096
562066.949999999950000	3297499.960000000000000	4687.819999999999700	4688
563853.469999999970000	3299418.720000000200000	4956.640000000000300	4956
563865.339999999970000	3299173.960000000000000	4928.750000000000000	4929
563980.380000000000000	3298514.240000000200000	4642.710000000000000	4645
564105.359999999990000	3296823.189999999900000	3945.880000000000100	3946
564053.439999999940000	3298483.529999999800000	4575.979999999999600	4573
563982.780000000030000	3298563.430000000200000	4653.170000000000100	4655
564009.380000000000000	3298586.319999999800000	4642.720000000000300	4644
564022.670000000040000	3298665.279999999800000	4665.790000000000000	4667
564050.790000000040000	3298643.189999999900000	4640.739999999999800	4641
571837.530000000030000	3295524.509999999800000	3797.559999999999900	3798
563891.989999999990000	3298475.770000000000000	4668.590000000000100	4669
566710.900000000020000	3300533.990000000200000	4621.000000000000000	4621
561543.199999999950000	3294496.919999999900000	4368.399999999999600	4368
566743.160000000030000	3301026.230000000000000	4769.829999999999900	4771
563983.870000000000000	3302038.629999999900000	4697.149999999999600	4698
562909.410000000030000	3300974.640000000100000	5469.689999999999600	5474
562354.870000000000000	3300688.839999999900000	5126.640000000000300	5127
563748.030000000030000	3301383.069999999800000	4921.100000000000400	4925
561233.849999999980000	3299846.350000000100000	4223.149999999999600	4221
563983.670000000040000	3298768.980000000000000	4724.210000000000000	4723
565095.640000000010000	3299215.450000000200000	4302.819999999999700	4301
565809.589999999970000	3298203.419999999900000	4104.380000000000100	4103
567113.530000000030000	3299782.379999999900000	4479.540000000000000	4479
563021.060000000060000	3301513.220000000200000	5398.550000000000200	5406
564167.120000000000000	3297581.819999999800000	4168.680000000000300	4168
561374.170000000040000	3299544.910000000100000	4100.090000000000100	4101
563990.390000000010000	3298185.180000000200000	4528.489999999999800	4529
563532.770000000020000	3299064.009999999800000	4888.920000000000100	4888
564542.699999999950000	3299656.149999999900000	4692.489999999999800	4692
564117.030000000030000	3299641.270000000000000	4864.489999999999800	4864
565006.310000000060000	3297696.230000000000000	4102.100000000000400	4100
564757.630000000000000	3297938.029999999800000	4201.210000000000000	4202
563259.479999999980000	3296361.629999999900000	4123.409999999999900	4118
565794.469999999970000	3298599.270000000000000	4102.430000000000300	4103
562226.300000000050000	3297894.140000000100000	4360.090000000000100	4360
560968.310000000060000	3300044.589999999900000	4220.270000000000400	4221
564828.329999999960000	3297941.500000000000000	4171.899999999999600	4172
561429.489999999990000	3303188.000000000000000	5416.430000000000300	5416
563329.959999999960000	3294736.689999999900000	4253.529999999999700	4254
565338.310000000060000	3298174.029999999800000	4083.059999999999900	4084
565689.829999999960000	3298122.899999999900000	4059.230000000000000	4059
562878.640000000010000	3301018.819999999800000	5461.939999999999600	5460
570424.060000000060000	3296314.149999999900000	3961.090000000000100	3961
567912.870000000000000	3299258.960000000000000	4341.390000000000300	4341
564550.430000000050000	3299429.580000000100000	4631.540000000000000	4631
564634.859999999990000	3299651.009999999800000	4595.199999999999800	4593
562741.829999999960000	3296527.580000000100000	4400.239999999999800	4401
563184.260000000010000	3298550.020000000000000	4393.949999999999800	4394
564043.040000000040000	3298315.299999999800000	4530.489999999999800	4532
563720.099999999980000	3298434.839999999900000	4669.189999999999600	4670
563952.530000000030000	3298408.379999999900000	4619.040000000000000	4619
564065.849999999980000	3299515.299999999800000	4834.630000000000100	4835
563495.199999999950000	3298577.560000000100000	4630.470000000000300	4631
563274.150000000020000	3298624.600000000100000	4513.159999999999900	4512
564883.260000000010000	3299578.930000000200000	4421.010000000000200	4422
562324.719999999970000	3297292.529999999800000	4750.859999999999700	4753
563212.380000000000000	3296311.740000000200000	4154.850000000000400	4148
570449.430000000050000	3296882.000000000000000	3974.570000000000200	3975
566227.209999999960000	3299152.430000000200000	4291.810000000000400	4292
565239.489999999990000	3299429.529999999800000	4148.520000000000400	4148
562482.579999999960000	3297199.810000000100000	4641.729999999999600	4641
566080.910000000030000	3298041.669999999900000	4199.350000000000400	4200
564517.550000000050000	3299517.899999999900000	4663.460000000000000	4663
563593.609999999990000	3299298.319999999800000	5046.050000000000200	5047
566943.680000000050000	3298913.100000000100000	4400.739999999999800	4401
563890.900000000020000	3297984.779999999800000	4493.079999999999900	4494
563657.089999999970000	3299418.259999999800000	5088.619999999999900	5088
561557.319999999950000	3299381.939999999900000	4079.270000000000000	4079
563969.790000000040000	3297863.950000000200000	4389.470000000000300	4389
563906.760000000010000	3299622.339999999900000	4934.109999999999700	4935
563094.010000000010000	3301165.450000000200000	5362.609999999999700	5361
564735.760000000010000	3299632.710000000000000	4513.760000000000200	4514
563600.920000000040000	3296705.629999999900000	3942.750000000000000	3942
563805.910000000030000	3298382.129999999900000	4663.380000000000100	4663
561401.609999999990000	3303397.129999999900000	5462.189999999999600	5462
565546.290000000040000	3298487.480000000000000	4053.400000000000100	4053
568746.739999999990000	3300168.830000000100000	4389.040000000000000	4389
569912.250000000000000	3296704.680000000200000	4084.179999999999800	4085
565441.819999999950000	3301374.319999999800000	5086.220000000000300	5087
562887.780000000030000	3301206.230000000000000	5441.109999999999700	5446
562028.689999999940000	3297311.439999999900000	4752.510000000000200	4752
564621.189999999940000	3299533.220000000200000	4603.529999999999700	4606
569542.300000000050000	3300125.799999999800000	4310.430000000000300	4310
563851.000000000000000	3298281.939999999900000	4642.020000000000400	4640
563305.630000000000000	3298610.649999999900000	4527.310000000000400	4527
566930.349999999980000	3299975.319999999800000	4557.560000000000400	4556
562757.050000000050000	3300889.700000000200000	5427.489999999999800	5427
563766.150000000020000	3299609.259999999800000	5003.960000000000000	5003
563819.630000000000000	3296473.620000000100000	3897.949999999999800	3897
566474.400000000020000	3298876.830000000100000	4347.140000000000300	4348
563500.380000000000000	3296702.240000000200000	3952.510000000000200	3953
564794.370000000000000	3299533.520000000000000	4513.779999999999700	4514
561002.790000000040000	3300057.560000000100000	4231.939999999999600	4233
562106.020000000020000	3296917.100000000100000	4775.609999999999700	4775
563803.300000000050000	3296564.319999999800000	3911.199999999999800	3912
563286.800000000050000	3299088.450000000200000	4788.630000000000100	4787
563256.030000000030000	3301353.750000000000000	5280.199999999999800	5280
565889.880000000000000	3298284.480000000000000	4128.500000000000000	4128
564701.229999999980000	3296802.980000000000000	4089.940000000000100	4089
563133.359999999990000	3296897.830000000100000	4181.430000000000300	4180
564025.370000000000000	3297093.770000000000000	4075.949999999999800	4079
563171.530000000030000	3298842.700000000200000	4577.750000000000000	4578
562182.120000000000000	3297797.819999999800000	4503.420000000000100	4504
562357.219999999970000	3298890.879999999900000	4108.619999999999900	4107
562272.670000000040000	3298252.669999999900000	4136.689999999999600	4137
564348.410000000030000	3299623.750000000000000	4760.710000000000000	4761
563270.849999999980000	3298997.779999999800000	4712.270000000000400	4711
562648.589999999970000	3301069.529999999800000	5414.050000000000200	5419
562918.989999999990000	3296777.240000000200000	4380.510000000000200	4380
565619.640000000010000	3301222.339999999900000	5017.600000000000400	5017
562382.290000000040000	3296547.460000000000000	4558.020000000000400	4559
563271.589999999970000	3299218.640000000100000	4846.369999999999900	4848
564590.599999999980000	3299531.220000000200000	4618.250000000000000	4619
563975.349999999980000	3297978.080000000100000	4454.340000000000100	4453
563171.989999999990000	3298690.250000000000000	4478.739999999999800	4478
566468.800000000050000	3295469.390000000100000	3930.030000000000200	3930
564897.589999999970000	3299243.259999999800000	4510.779999999999700	4509
563666.260000000010000	3301882.819999999800000	4835.460000000000000	4835
562444.150000000020000	3297398.549999999800000	4666.020000000000400	4670
563578.109999999990000	3301663.770000000000000	4980.630000000000100	4979
564249.359999999990000	3297253.230000000000000	4095.650000000000100	4096
563185.229999999980000	3298649.029999999800000	4464.510000000000200	4464
563323.270000000020000	3299150.430000000200000	4850.890000000000300	4851
563079.790000000040000	3298666.379999999900000	4417.479999999999600	4417
563310.089999999970000	3298440.430000000200000	4384.430000000000300	4384
563292.739999999990000	3299263.629999999900000	4873.270000000000400	4873
562425.040000000040000	3296185.410000000100000	4573.040000000000000	4573
561062.949999999950000	3292789.189999999900000	4365.550000000000200	4365
563640.089999999970000	3301538.560000000100000	4938.890000000000300	4936
564019.500000000000000	3297356.950000000200000	4112.790000000000000	4113
563305.239999999990000	3298999.230000000000000	4745.439999999999600	4744
564486.150000000020000	3299702.819999999800000	4721.109999999999700	4721
564328.760000000010000	3299584.439999999900000	4763.390000000000300	4763
561707.489999999990000	3300336.350000000100000	4668.859999999999700	4669
563587.510000000010000	3299403.060000000100000	5087.189999999999600	5088
561830.199999999950000	3299600.399999999900000	4391.930000000000300	4390
563800.229999999980000	3298465.000000000000000	4693.909999999999900	4694
563243.500000000000000	3299175.870000000100000	4807.829999999999900	4810
564846.910000000030000	3297782.250000000000000	4148.119999999999900	4149
563322.040000000040000	3299100.279999999800000	4825.689999999999600	4825
563379.620000000000000	3299127.819999999800000	4868.250000000000000	4868
563101.120000000000000	3298883.029999999800000	4561.300000000000200	4561
563896.550000000050000	3298079.980000000000000	4515.909999999999900	4510
563921.949999999950000	3299592.100000000100000	4920.479999999999600	4921
564164.989999999990000	3299626.290000000000000	4841.239999999999800	4841
564317.949999999950000	3297168.850000000100000	4076.719999999999800	4075
562326.959999999960000	3296799.069999999800000	4664.090000000000100	4664
564084.729999999980000	3299621.279999999800000	4868.329999999999900	4867
566411.010000000010000	3298101.950000000200000	4240.479999999999600	4241
563222.349999999980000	3298820.160000000100000	4588.380000000000100	4590
565907.859999999990000	3298084.660000000100000	4134.720000000000300	4135
561881.270000000020000	3293919.580000000100000	4298.880000000000100	4299
562535.030000000030000	3300822.540000000000000	5345.319999999999700	5347
566971.829999999960000	3300480.950000000200000	4629.930000000000300	4630
567589.430000000050000	3299700.750000000000000	4435.029999999999700	4435
567220.699999999950000	3298965.379999999900000	4364.790000000000000	4365
563827.359999999990000	3298404.450000000200000	4666.529999999999700	4666
572757.380000000000000	3294998.419999999900000	4111.359999999999700	4112
563384.770000000020000	3303128.040000000000000	4782.300000000000200	4782
567921.589999999970000	3299563.160000000100000	4383.720000000000300	4383
566565.660000000030000	3298758.180000000200000	4352.760000000000200	4353
563228.300000000050000	3298757.299999999800000	4557.050000000000200	4558
566027.689999999940000	3294625.660000000100000	3834.099999999999900	3834
563899.890000000010000	3302039.259999999800000	4709.880000000000100	4709
565058.329999999960000	3299184.290000000000000	4349.579999999999900	4347
565248.660000000030000	3299247.569999999800000	4138.439999999999600	4138
565444.349999999980000	3298418.490000000200000	4063.869999999999900	4065
567804.709999999960000	3295656.680000000200000	3906.719999999999800	3908
563859.319999999950000	3301950.080000000100000	4731.439999999999600	4732
566073.370000000000000	3298711.310000000100000	4204.340000000000100	4205
562933.880000000000000	3301103.779999999800000	5451.979999999999600	5452
562214.969999999970000	3298669.290000000000000	4090.929999999999800	4091
567770.219999999970000	3295812.879999999900000	3941.670000000000100	3942
564688.510000000010000	3302239.819999999800000	5056.529999999999700	5055
564891.479999999980000	3299167.490000000200000	4471.829999999999900	4469
567235.030000000030000	3298862.520000000000000	4355.520000000000400	4356
561988.760000000010000	3293445.730000000000000	4314.449999999999800	4314
563884.270000000020000	3296848.770000000000000	3936.920000000000100	3937
564171.199999999950000	3297011.100000000100000	4071.040000000000000	4071
564586.030000000030000	3299719.779999999800000	4665.420000000000100	4665
564468.339999999970000	3299655.700000000200000	4730.350000000000400	4730
563328.609999999990000	3298721.560000000100000	4597.569999999999700	4596
563336.540000000040000	3298925.080000000100000	4714.220000000000300	4713
563407.209999999960000	3298673.299999999800000	4649.300000000000200	4648
561006.910000000030000	3300093.740000000200000	4247.390000000000300	4245
564829.449999999950000	3302133.129999999900000	5084.149999999999600	5086
561887.689999999940000	3299451.720000000200000	4300.550000000000200	4298
565183.579999999960000	3298268.899999999900000	4133.340000000000100	4133
566164.510000000010000	3298853.230000000000000	4244.159999999999900	4244
563951.699999999950000	3298330.970000000200000	4597.439999999999600	4598
563558.300000000050000	3301372.939999999900000	5083.460000000000000	5081
566554.209999999960000	3300023.359999999900000	4507.380000000000100	4507
563648.000000000000000	3299365.460000000000000	5075.630000000000100	5074
562526.560000000060000	3297779.279999999800000	4356.920000000000100	4357
561218.729999999980000	3300096.259999999800000	4406.550000000000200	4406
562368.130000000000000	3298834.390000000100000	4082.260000000000200	4081
566582.370000000000000	3298380.390000000100000	4327.210000000000000	4327
563329.729999999980000	3298635.240000000200000	4562.079999999999900	4563
564612.500000000000000	3301754.870000000100000	4668.640000000000300	4668
566321.920000000040000	3298811.060000000100000	4287.040000000000000	4287
561470.609999999990000	3299737.839999999900000	4237.470000000000300	4237
563567.770000000020000	3299158.819999999800000	4947.670000000000100	4947
563564.209999999960000	3298555.439999999900000	4647.909999999999900	4649
563388.709999999960000	3298533.500000000000000	4515.970000000000300	4516
568231.380000000000000	3294482.250000000000000	3906.119999999999900	3907
564115.550000000050000	3297023.109999999900000	4078.280000000000200	4078
567119.930000000050000	3300128.700000000200000	4564.100000000000400	4563
563988.000000000000000	3296823.500000000000000	3926.820000000000200	3926
564035.550000000050000	3297207.620000000100000	4079.960000000000000	4080
564766.000000000000000	3299458.339999999900000	4549.659999999999900	4549
567198.780000000030000	3299953.819999999800000	4496.390000000000300	4496
569531.109999999990000	3296823.910000000100000	4049.599999999999900	4049
563512.569999999950000	3299252.160000000100000	5006.220000000000300	5007
563574.000000000000000	3299333.129999999900000	5056.390000000000300	5056
563464.979999999980000	3299119.669999999900000	4907.540000000000000	4908
563948.859999999990000	3298257.930000000200000	4581.810000000000400	4582
561688.500000000000000	3299467.700000000200000	4109.069999999999700	4113
562172.120000000000000	3298936.370000000100000	4101.600000000000400	4102
563236.910000000030000	3298992.089999999900000	4686.649999999999600	4690
564037.449999999950000	3299507.589999999900000	4841.899999999999600	4843
562322.439999999940000	3299044.589999999900000	4225.600000000000400	4225
561613.599999999980000	3299987.560000000100000	4534.609999999999700	4535
562144.829999999960000	3297770.149999999900000	4543.040000000000000	4544
562278.569999999950000	3298634.600000000100000	4073.380000000000100	4073
564533.819999999950000	3297832.620000000100000	4208.229999999999600	4206
565079.430000000050000	3298157.960000000000000	4136.040000000000000	4136
563547.370000000000000	3298521.140000000100000	4609.790000000000000	4609
567312.319999999950000	3299894.160000000100000	4473.420000000000100	4474
563872.560000000060000	3298252.689999999900000	4632.220000000000300	4632
563767.540000000040000	3301229.740000000200000	4954.590000000000100	4953
562450.500000000000000	3298896.629999999900000	4167.310000000000400	4168
563989.359999999990000	3296873.009999999800000	3956.900000000000100	3956
563456.469999999970000	3301437.410000000100000	5152.319999999999700	5152
561772.709999999960000	3299166.390000000100000	4093.420000000000100	4094
562440.349999999980000	3301064.689999999900000	5305.659999999999900	5307
564031.670000000040000	3298046.500000000000000	4460.369999999999900	4462
564694.219999999970000	3299612.140000000100000	4541.590000000000100	4544
562209.270000000020000	3296892.319999999800000	4740.979999999999600	4739
563880.370000000000000	3298299.359999999900000	4633.579999999999900	4633
564941.069999999950000	3299315.540000000000000	4508.180000000000300	4509
567693.300000000050000	3299398.759999999800000	4363.909999999999900	4364
566813.120000000000000	3300789.180000000200000	4671.989999999999800	4670
563732.449999999950000	3301526.279999999800000	4892.100000000000400	4892
561550.800000000050000	3300308.580000000100000	4627.220000000000300	4626
562311.839999999970000	3300788.540000000000000	5137.270000000000400	5139
562384.380000000000000	3300823.790000000000000	5231.010000000000200	5230
563738.130000000000000	3301706.549999999800000	4851.319999999999700	4852
563631.079999999960000	3301885.950000000200000	4860.630000000000100	4861
561369.709999999960000	3300114.960000000000000	4471.229999999999600	4471
569545.640000000010000	3296785.330000000100000	4055.099999999999900	4055
567319.829999999960000	3299031.379999999900000	4337.500000000000000	4338
564556.250000000000000	3297711.810000000100000	4189.409999999999900	4191
564567.689999999940000	3297850.040000000000000	4208.100000000000400	4210
564257.160000000030000	3297894.270000000000000	4291.710000000000000	4292
569156.699999999950000	3301419.759999999800000	4359.439999999999600	4360
569827.060000000060000	3300208.319999999800000	4242.319999999999700	4242
565069.849999999980000	3298725.970000000200000	4197.060000000000400	4199
565147.550000000050000	3298710.189999999900000	4178.750000000000000	4179
565112.560000000060000	3298737.100000000100000	4190.479999999999600	4191
565109.910000000030000	3298697.450000000200000	4190.659999999999900	4191
565160.660000000030000	3298763.439999999900000	4177.270000000000400	4178
563808.689999999940000	3297643.960000000000000	4336.850000000000400	4342
565142.400000000020000	3298739.700000000200000	4181.779999999999700	4182
565178.540000000040000	3298730.799999999800000	4167.439999999999600	4169
565124.530000000030000	3298772.339999999900000	4190.300000000000200	4190
566038.000000000000000	3299103.910000000100000	4230.399999999999600	4230
565227.780000000030000	3298778.990000000200000	4147.290000000000000	4148
565196.400000000020000	3298761.799999999800000	4162.619999999999900	4164
563643.810000000060000	3297473.009999999800000	4286.949999999999800	4288
565197.910000000030000	3298796.290000000000000	4162.290000000000000	4163
565229.420000000040000	3298865.399999999900000	4148.649999999999600	4149
565205.599999999980000	3298834.520000000000000	4161.949999999999800	4161
565254.140000000010000	3298821.710000000000000	4131.699999999999800	4130
565151.349999999980000	3298901.000000000000000	4210.529999999999700	4211
565170.719999999970000	3298861.430000000200000	4188.710000000000000	4188
565197.650000000020000	3298899.140000000100000	4183.060000000000400	4184
565119.630000000000000	3298860.950000000200000	4211.810000000000400	4212
565145.380000000000000	3298839.490000000200000	4195.159999999999900	4195
565105.469999999970000	3298817.779999999800000	4204.369999999999900	4204
566130.650000000020000	3299153.310000000100000	4264.850000000000400	4264
562978.719999999970000	3296546.200000000200000	4331.060000000000400	4328
564148.180000000050000	3297428.350000000100000	4132.130000000000100	4131
561033.859999999990000	3303243.129999999900000	5246.510000000000200	5247
567005.150000000020000	3299308.750000000000000	4417.250000000000000	4417
563247.839999999970000	3296995.720000000200000	4052.750000000000000	4055
563667.319999999950000	3305723.689999999900000	5120.750000000000000	5121
562631.160000000030000	3296985.529999999800000	4563.869999999999900	4565
563799.579999999960000	3297453.240000000200000	4235.699999999999800	4235
565383.650000000020000	3301754.410000000100000	5138.949999999999800	5139
562278.790000000040000	3299158.540000000000000	4313.540000000000000	4314
563712.219999999970000	3296991.529999999800000	3997.179999999999800	3997
567233.589999999970000	3299696.040000000000000	4436.510000000000200	4436
562364.870000000000000	3298138.890000000100000	4172.210000000000000	4172
564555.670000000040000	3302112.210000000000000	4817.409999999999900	4816
562666.040000000040000	3296351.480000000000000	4417.329999999999900	4417
562369.819999999950000	3298189.779999999800000	4151.609999999999700	4153
569743.680000000050000	3300114.240000000200000	4267.050000000000200	4267
570649.290000000040000	3293144.410000000100000	4366.590000000000100	4367
561885.170000000040000	3299545.569999999800000	4378.399999999999600	4378
561247.359999999990000	3299637.009999999800000	4116.840000000000100	4117
564511.209999999960000	3298951.029999999800000	4559.729999999999600	4560
564503.810000000060000	3298902.740000000200000	4546.159999999999900	4546
564431.120000000000000	3298957.270000000000000	4596.689999999999600	4596
564371.680000000050000	3298858.689999999900000	4576.060000000000400	4575
564349.900000000020000	3298907.419999999900000	4607.710000000000000	4608
564844.510000000010000	3298767.189999999900000	4291.640000000000300	4292
564842.479999999980000	3298720.480000000000000	4276.439999999999600	4276
564871.349999999980000	3298707.460000000000000	4259.319999999999700	4259
[truncated: 257,497 more rows]
